# Supplementary material for: RAPDOR: Using Jensen-Shannon Distance for the computational analysis of complex proteomics datasets
Source: Nat Commun. 2025 Sep 26;16:8527. doi: 10.1038/s41467-025-64086-7 (PMC12475003; doi:10.1038/s41467-025-64086-7)
Supplement: Supplementary file 3 — Supplementary Data 1 [file 41467_2025_64086_MOESM3_ESM.zip]

Archive with 11 entries (11 files):
- synechoRAPDORGradRFile.json
- RAPDORforSynechocystisabioticStressCOLD.json
- RAPDORforSynechocystisabioticStressHEAT.json
- RAPDORforSynechocystisabioticStressDARK.json
- RAPDORforSynechocystisabioticStressN.json
- RAPDORforSynechocystisabioticStressFe.json
- HeLaEGFTreatment_egf_2min.json
- HeLaEGFTreatment_egf_8min.json
- HeLaEGFTreatment_egf_20min.json
- HeLaEGFTreatment_egf_90min.json
- RDeePRAPDOR.json
