# Supplementary material for: RAPDOR: Using Jensen-Shannon Distance for the computational analysis of complex proteomics datasets
Source: Nat Commun. 2025 Sep 26;16:8527. doi: 10.1038/s41467-025-64086-7 (PMC12475003; doi:10.1038/s41467-025-64086-7)
Supplement: Supplementary file 3 — Supplementary Data 1 [file 41467_2025_64086_MOESM3_ESM.zip › synechoRAPDORGradRFile.json]

{"state": {"distance_method": "Jensen-Shannon-Distance", "kernel_size": 3, "beta": 1000, "eps": 0, "permanova": null, "permanova_permutations": null, "permanova_cutoff": null, "scored": false, "anosim_r": true, "permanova_f": null, "cluster_method": null, "cluster_args": null}, "df": "{\"id\":{\"0\":0,\"1\":1,\"2\":2,\"3\":3,\"4\":4,\"5\":5,\"6\":6,\"7\":7,\"8\":8,\"9\":9,\"10\":10,\"11\":11,\"12\":12,\"13\":13,\"14\":14,\"15\":15,\"16\":16,\"17\":17,\"18\":18,\"19\":19,\"20\":20,\"21\":21,\"22\":22,\"23\":23,\"24\":24,\"25\":25,\"26\":26,\"27\":27,\"28\":28,\"29\":29,\"30\":30,\"31\":31,\"32\":32,\"33\":33,\"34\":34,\"35\":35,\"36\":36,\"37\":37,\"38\":38,\"39\":39,\"40\":40,\"41\":41,\"42\":42,\"43\":43,\"44\":44,\"45\":45,\"46\":46,\"47\":47,\"48\":48,\"49\":49,\"50\":50,\"51\":51,\"52\":52,\"53\":53,\"54\":54,\"55\":55,\"56\":56,\"57\":57,\"58\":58,\"59\":59,\"60\":60,\"61\":61,\"62\":62,\"63\":63,\"64\":64,\"65\":65,\"66\":66,\"67\":67,\"68\":68,\"69\":69,\"70\":70,\"71\":71,\"72\":72,\"73\":73,\"74\":74,\"75\":75,\"76\":76,\"77\":77,\"78\":78,\"79\":79,\"80\":80,\"81\":81,\"82\":82,\"83\":83,\"84\":84,\"85\":85,\"86\":86,\"87\":87,\"88\":88,\"89\":89,\"90\":90,\"91\":91,\"92\":92,\"93\":93,\"94\":94,\"95\":95,\"96\":96,\"97\":97,\"98\":98,\"99\":99,\"100\":100,\"101\":101,\"102\":102,\"103\":103,\"104\":104,\"105\":105,\"106\":106,\"107\":107,\"108\":108,\"109\":109,\"110\":110,\"111\":111,\"112\":112,\"113\":113,\"114\":114,\"115\":115,\"116\":116,\"117\":117,\"118\":118,\"119\":119,\"120\":120,\"121\":121,\"122\":122,\"123\":123,\"124\":124,\"125\":125,\"126\":126,\"127\":127,\"128\":128,\"129\":129,\"130\":130,\"131\":131,\"132\":132,\"133\":133,\"134\":134,\"135\":135,\"136\":136,\"137\":137,\"138\":138,\"139\":139,\"140\":140,\"141\":141,\"142\":142,\"143\":143,\"144\":144,\"145\":145,\"146\":146,\"147\":147,\"148\":148,\"149\":149,\"150\":150,\"151\":151,\"152\":152,\"153\":153,\"154\":154,\"155\":155,\"156\":156,\"157\":157,\"158\":158,\"159\":159,\"160\":160,\"161\":161,\"162\":162,\"163\":163,\"164\":164,\"165\":165,\"166\":166,\"167\":167,\"168\":168,\"169\":169,\"170\":170,\"171\":171,\"172\":172,\"173\":173,\"174\":174,\"175\":175,\"176\":176,\"177\":177,\"178\":178,\"179\":179,\"180\":180,\"181\":181,\"182\":182,\"183\":183,\"184\":184,\"185\":185,\"186\":186,\"187\":187,\"188\":188,\"189\":189,\"190\":190,\"191\":191,\"192\":192,\"193\":193,\"194\":194,\"195\":195,\"196\":196,\"197\":197,\"198\":198,\"199\":199,\"200\":200,\"201\":201,\"202\":202,\"203\":203,\"204\":204,\"205\":205,\"206\":206,\"207\":207,\"208\":208,\"209\":209,\"210\":210,\"211\":211,\"212\":212,\"213\":213,\"214\":214,\"215\":215,\"216\":216,\"217\":217,\"218\":218,\"219\":219,\"220\":220,\"221\":221,\"222\":222,\"223\":223,\"224\":224,\"225\":225,\"226\":226,\"227\":227,\"228\":228,\"229\":229,\"230\":230,\"231\":231,\"232\":232,\"233\":233,\"234\":234,\"235\":235,\"236\":236,\"237\":237,\"238\":238,\"239\":239,\"240\":240,\"241\":241,\"242\":242,\"243\":243,\"244\":244,\"245\":245,\"246\":246,\"247\":247,\"248\":248,\"249\":249,\"250\":250,\"251\":251,\"252\":252,\"253\":253,\"254\":254,\"255\":255,\"256\":256,\"257\":257,\"258\":258,\"259\":259,\"260\":260,\"261\":261,\"262\":262,\"263\":263,\"264\":264,\"265\":265,\"266\":266,\"267\":267,\"268\":268,\"269\":269,\"270\":270,\"271\":271,\"272\":272,\"273\":273,\"274\":274,\"275\":275,\"276\":276,\"277\":277,\"278\":278,\"279\":279,\"280\":280,\"281\":281,\"282\":282,\"283\":283,\"284\":284,\"285\":285,\"286\":286,\"287\":287,\"288\":288,\"289\":289,\"290\":290,\"291\":291,\"292\":292,\"293\":293,\"294\":294,\"295\":295,\"296\":296,\"297\":297,\"298\":298,\"299\":299,\"300\":300,\"301\":301,\"302\":302,\"303\":303,\"304\":304,\"305\":305,\"306\":306,\"307\":307,\"308\":308,\"309\":309,\"310\":310,\"311\":311,\"312\":312,\"313\":313,\"314\":314,\"315\":315,\"316\":316,\"317\":317,\"318\":318,\"319\":319,\"320\":320,\"321\":321,\"322\":322,\"323\":323,\"324\":324,\"325\":325,\"326\":326,\"327\":327,\"328\":328,\"329\":329,\"330\":330,\"331\":331,\"332\":332,\"333\":333,\"334\":334,\"335\":335,\"336\":336,\"337\":337,\"338\":338,\"339\":339,\"340\":340,\"341\":341,\"342\":342,\"343\":343,\"344\":344,\"345\":345,\"346\":346,\"347\":347,\"348\":348,\"349\":349,\"350\":350,\"351\":351,\"352\":352,\"353\":353,\"354\":354,\"355\":355,\"356\":356,\"357\":357,\"358\":358,\"359\":359,\"360\":360,\"361\":361,\"362\":362,\"363\":363,\"364\":364,\"365\":365,\"366\":366,\"367\":367,\"368\":368,\"369\":369,\"370\":370,\"371\":371,\"372\":372,\"373\":373,\"374\":374,\"375\":375,\"376\":376,\"377\":377,\"378\":378,\"379\":379,\"380\":380,\"381\":381,\"382\":382,\"383\":383,\"384\":384,\"385\":385,\"386\":386,\"387\":387,\"388\":388,\"389\":389,\"390\":390,\"391\":391,\"392\":392,\"393\":393,\"394\":394,\"395\":395,\"396\":396,\"397\":397,\"398\":398,\"399\":399,\"400\":400,\"401\":401,\"402\":402,\"403\":403,\"404\":404,\"405\":405,\"406\":406,\"407\":407,\"408\":408,\"409\":409,\"410\":410,\"411\":411,\"412\":412,\"413\":413,\"414\":414,\"415\":415,\"416\":416,\"417\":417,\"418\":418,\"419\":419,\"420\":420,\"421\":421,\"422\":422,\"423\":423,\"424\":424,\"425\":425,\"426\":426,\"427\":427,\"428\":428,\"429\":429,\"430\":430,\"431\":431,\"432\":432,\"433\":433,\"434\":434,\"435\":435,\"436\":436,\"437\":437,\"438\":438,\"439\":439,\"440\":440,\"441\":441,\"442\":442,\"443\":443,\"444\":444,\"445\":445,\"446\":446,\"447\":447,\"448\":448,\"449\":449,\"450\":450,\"451\":451,\"452\":452,\"453\":453,\"454\":454,\"455\":455,\"456\":456,\"457\":457,\"458\":458,\"459\":459,\"460\":460,\"461\":461,\"462\":462,\"463\":463,\"464\":464,\"465\":465,\"466\":466,\"467\":467,\"468\":468,\"469\":469,\"470\":470,\"471\":471,\"472\":472,\"473\":473,\"474\":474,\"475\":475,\"476\":476,\"477\":477,\"478\":478,\"479\":479,\"480\":480,\"481\":481,\"482\":482,\"483\":483,\"484\":484,\"485\":485,\"486\":486,\"487\":487,\"488\":488,\"489\":489,\"490\":490,\"491\":491,\"492\":492,\"493\":493,\"494\":494,\"495\":495,\"496\":496,\"497\":497,\"498\":498,\"499\":499,\"500\":500,\"501\":501,\"502\":502,\"503\":503,\"504\":504,\"505\":505,\"506\":506,\"507\":507,\"508\":508,\"509\":509,\"510\":510,\"511\":511,\"512\":512,\"513\":513,\"514\":514,\"515\":515,\"516\":516,\"517\":517,\"518\":518,\"519\":519,\"520\":520,\"521\":521,\"522\":522,\"523\":523,\"524\":524,\"525\":525,\"526\":526,\"527\":527,\"528\":528,\"529\":529,\"530\":530,\"531\":531,\"532\":532,\"533\":533,\"534\":534,\"535\":535,\"536\":536,\"537\":537,\"538\":538,\"539\":539,\"540\":540,\"541\":541,\"542\":542,\"543\":543,\"544\":544,\"545\":545,\"546\":546,\"547\":547,\"548\":548,\"549\":549,\"550\":550,\"551\":551,\"552\":552,\"553\":553,\"554\":554,\"555\":555,\"556\":556,\"557\":557,\"558\":558,\"559\":559,\"560\":560,\"561\":561,\"562\":562,\"563\":563,\"564\":564,\"565\":565,\"566\":566,\"567\":567,\"568\":568,\"569\":569,\"570\":570,\"571\":571,\"572\":572,\"573\":573,\"574\":574,\"575\":575,\"576\":576,\"577\":577,\"578\":578,\"579\":579,\"580\":580,\"581\":581,\"582\":582,\"583\":583,\"584\":584,\"585\":585,\"586\":586,\"587\":587,\"588\":588,\"589\":589,\"590\":590,\"591\":591,\"592\":592,\"593\":593,\"594\":594,\"595\":595,\"596\":596,\"597\":597,\"598\":598,\"599\":599,\"600\":600,\"601\":601,\"602\":602,\"603\":603,\"604\":604,\"605\":605,\"606\":606,\"607\":607,\"608\":608,\"609\":609,\"610\":610,\"611\":611,\"612\":612,\"613\":613,\"614\":614,\"615\":615,\"616\":616,\"617\":617,\"618\":618,\"619\":619,\"620\":620,\"621\":621,\"622\":622,\"623\":623,\"624\":624,\"625\":625,\"626\":626,\"627\":627,\"628\":628,\"629\":629,\"630\":630,\"631\":631,\"632\":632,\"633\":633,\"634\":634,\"635\":635,\"636\":636,\"637\":637,\"638\":638,\"639\":639,\"640\":640,\"641\":641,\"642\":642,\"643\":643,\"644\":644,\"645\":645,\"646\":646,\"647\":647,\"648\":648,\"649\":649,\"650\":650,\"651\":651,\"652\":652,\"653\":653,\"654\":654,\"655\":655,\"656\":656,\"657\":657,\"658\":658,\"659\":659,\"660\":660,\"661\":661,\"662\":662,\"663\":663,\"664\":664,\"665\":665,\"666\":666,\"667\":667,\"668\":668,\"669\":669,\"670\":670,\"671\":671,\"672\":672,\"673\":673,\"674\":674,\"675\":675,\"676\":676,\"677\":677,\"678\":678,\"679\":679,\"680\":680,\"681\":681,\"682\":682,\"683\":683,\"684\":684,\"685\":685,\"686\":686,\"687\":687,\"688\":688,\"689\":689,\"690\":690,\"691\":691,\"692\":692,\"693\":693,\"694\":694,\"695\":695,\"696\":696,\"697\":697,\"698\":698,\"699\":699,\"700\":700,\"701\":701,\"702\":702,\"703\":703,\"704\":704,\"705\":705,\"706\":706,\"707\":707,\"708\":708,\"709\":709,\"710\":710,\"711\":711,\"712\":712,\"713\":713,\"714\":714,\"715\":715,\"716\":716,\"717\":717,\"718\":718,\"719\":719,\"720\":720,\"721\":721,\"722\":722,\"723\":723,\"724\":724,\"725\":725,\"726\":726,\"727\":727,\"728\":728,\"729\":729,\"730\":730,\"731\":731,\"732\":732,\"733\":733,\"734\":734,\"735\":735,\"736\":736,\"737\":737,\"738\":738,\"739\":739,\"740\":740,\"741\":741,\"742\":742,\"743\":743,\"744\":744,\"745\":745,\"746\":746,\"747\":747,\"748\":748,\"749\":749,\"750\":750,\"751\":751,\"752\":752,\"753\":753,\"754\":754,\"755\":755,\"756\":756,\"757\":757,\"758\":758,\"759\":759,\"760\":760,\"761\":761,\"762\":762,\"763\":763,\"764\":764,\"765\":765,\"766\":766,\"767\":767,\"768\":768,\"769\":769,\"770\":770,\"771\":771,\"772\":772,\"773\":773,\"774\":774,\"775\":775,\"776\":776,\"777\":777,\"778\":778,\"779\":779,\"780\":780,\"781\":781,\"782\":782,\"783\":783,\"784\":784,\"785\":785,\"786\":786,\"787\":787,\"788\":788,\"789\":789,\"790\":790,\"791\":791,\"792\":792,\"793\":793,\"794\":794,\"795\":795,\"796\":796,\"797\":797,\"798\":798,\"799\":799,\"800\":800,\"801\":801,\"802\":802,\"803\":803,\"804\":804,\"805\":805,\"806\":806,\"807\":807,\"808\":808,\"809\":809,\"810\":810,\"811\":811,\"812\":812,\"813\":813,\"814\":814,\"815\":815,\"816\":816,\"817\":817,\"818\":818,\"819\":819,\"820\":820,\"821\":821,\"822\":822,\"823\":823,\"824\":824,\"825\":825,\"826\":826,\"827\":827,\"828\":828,\"829\":829,\"830\":830,\"831\":831,\"832\":832,\"833\":833,\"834\":834,\"835\":835,\"836\":836,\"837\":837,\"838\":838,\"839\":839,\"840\":840,\"841\":841,\"842\":842,\"843\":843,\"844\":844,\"845\":845,\"846\":846,\"847\":847,\"848\":848,\"849\":849,\"850\":850,\"851\":851,\"852\":852,\"853\":853,\"854\":854,\"855\":855,\"856\":856,\"857\":857,\"858\":858,\"859\":859,\"860\":860,\"861\":861,\"862\":862,\"863\":863,\"864\":864,\"865\":865,\"866\":866,\"867\":867,\"868\":868,\"869\":869,\"870\":870,\"871\":871,\"872\":872,\"873\":873,\"874\":874,\"875\":875,\"876\":876,\"877\":877,\"878\":878,\"879\":879,\"880\":880,\"881\":881,\"882\":882,\"883\":883,\"884\":884,\"885\":885,\"886\":886,\"887\":887,\"888\":888,\"889\":889,\"890\":890,\"891\":891,\"892\":892,\"893\":893,\"894\":894,\"895\":895,\"896\":896,\"897\":897,\"898\":898,\"899\":899,\"900\":900,\"901\":901,\"902\":902,\"903\":903,\"904\":904,\"905\":905,\"906\":906,\"907\":907,\"908\":908,\"909\":909,\"910\":910,\"911\":911,\"912\":912,\"913\":913,\"914\":914,\"915\":915,\"916\":916,\"917\":917,\"918\":918,\"919\":919,\"920\":920,\"921\":921,\"922\":922,\"923\":923,\"924\":924,\"925\":925,\"926\":926,\"927\":927,\"928\":928,\"929\":929,\"930\":930,\"931\":931,\"932\":932,\"933\":933,\"934\":934,\"935\":935,\"936\":936,\"937\":937,\"938\":938,\"939\":939,\"940\":940,\"941\":941,\"942\":942,\"943\":943,\"944\":944,\"945\":945,\"946\":946,\"947\":947,\"948\":948,\"949\":949,\"950\":950,\"951\":951,\"952\":952,\"953\":953,\"954\":954,\"955\":955,\"956\":956,\"957\":957,\"958\":958,\"959\":959,\"960\":960,\"961\":961,\"962\":962,\"963\":963,\"964\":964,\"965\":965,\"966\":966,\"967\":967,\"968\":968,\"969\":969,\"970\":970,\"971\":971,\"972\":972,\"973\":973,\"974\":974,\"975\":975,\"976\":976,\"977\":977,\"978\":978,\"979\":979,\"980\":980,\"981\":981,\"982\":982,\"983\":983,\"984\":984,\"985\":985,\"986\":986,\"987\":987,\"988\":988,\"989\":989,\"990\":990,\"991\":991,\"992\":992,\"993\":993,\"994\":994,\"995\":995,\"996\":996,\"997\":997,\"998\":998,\"999\":999,\"1000\":1000,\"1001\":1001,\"1002\":1002,\"1003\":1003,\"1004\":1004,\"1005\":1005,\"1006\":1006,\"1007\":1007,\"1008\":1008,\"1009\":1009,\"1010\":1010,\"1011\":1011,\"1012\":1012,\"1013\":1013,\"1014\":1014,\"1015\":1015,\"1016\":1016,\"1017\":1017,\"1018\":1018,\"1019\":1019,\"1020\":1020,\"1021\":1021,\"1022\":1022,\"1023\":1023,\"1024\":1024,\"1025\":1025,\"1026\":1026,\"1027\":1027,\"1028\":1028,\"1029\":1029,\"1030\":1030,\"1031\":1031,\"1032\":1032,\"1033\":1033,\"1034\":1034,\"1035\":1035,\"1036\":1036,\"1037\":1037,\"1038\":1038,\"1039\":1039,\"1040\":1040,\"1041\":1041,\"1042\":1042,\"1043\":1043,\"1044\":1044,\"1045\":1045,\"1046\":1046,\"1047\":1047,\"1048\":1048,\"1049\":1049,\"1050\":1050,\"1051\":1051,\"1052\":1052,\"1053\":1053,\"1054\":1054,\"1055\":1055,\"1056\":1056,\"1057\":1057,\"1058\":1058,\"1059\":1059,\"1060\":1060,\"1061\":1061,\"1062\":1062,\"1063\":1063,\"1064\":1064,\"1065\":1065,\"1066\":1066,\"1067\":1067,\"1068\":1068,\"1069\":1069,\"1070\":1070,\"1071\":1071,\"1072\":1072,\"1073\":1073,\"1074\":1074,\"1075\":1075,\"1076\":1076,\"1077\":1077,\"1078\":1078,\"1079\":1079,\"1080\":1080,\"1081\":1081,\"1082\":1082,\"1083\":1083,\"1084\":1084,\"1085\":1085,\"1086\":1086,\"1087\":1087,\"1088\":1088,\"1089\":1089,\"1090\":1090,\"1091\":1091,\"1092\":1092,\"1093\":1093,\"1094\":1094,\"1095\":1095,\"1096\":1096,\"1097\":1097,\"1098\":1098,\"1099\":1099,\"1100\":1100,\"1101\":1101,\"1102\":1102,\"1103\":1103,\"1104\":1104,\"1105\":1105,\"1106\":1106,\"1107\":1107,\"1108\":1108,\"1109\":1109,\"1110\":1110,\"1111\":1111,\"1112\":1112,\"1113\":1113,\"1114\":1114,\"1115\":1115,\"1116\":1116,\"1117\":1117,\"1118\":1118,\"1119\":1119,\"1120\":1120,\"1121\":1121,\"1122\":1122,\"1123\":1123,\"1124\":1124,\"1125\":1125,\"1126\":1126,\"1127\":1127,\"1128\":1128,\"1129\":1129,\"1130\":1130,\"1131\":1131,\"1132\":1132,\"1133\":1133},\"old_locus_tag\":{\"0\":\"ssl0787\",\"1\":\"ssl0563\",\"2\":\"slr0613\",\"3\":\"sll0558\",\"4\":\"sll1214\",\"5\":\"sll1213\",\"6\":\"sll1212\",\"7\":\"slr1311\",\"8\":\"sll1398\",\"9\":\"sll1394\",\"10\":\"sll1393\",\"11\":\"slr1113\",\"12\":\"slr1116\",\"13\":\"ssr1853\",\"14\":\"sll1059\",\"15\":\"sll1058\",\"16\":\"sll1056\",\"17\":\"sll1053\",\"18\":\"slr1123\",\"19\":\"slr1124\",\"20\":\"slr1128\",\"21\":\"slr1129\",\"22\":\"sll1043\",\"23\":\"slr0721\",\"24\":\"sll0712\",\"25\":\"sll0711\",\"26\":\"slr0729\",\"27\":\"slr0731\",\"28\":\"sll0698\",\"29\":\"slr0737\",\"30\":\"slr0738\",\"31\":\"slr0739\",\"32\":\"slr0743\",\"33\":\"slr0744\",\"34\":\"slr0237\",\"35\":\"slr0242\",\"36\":\"sll0230\",\"37\":\"slr0244\",\"38\":\"sll0227\",\"39\":\"sll0226\",\"40\":\"sll0224\",\"41\":\"slr0250\",\"42\":\"sll0223\",\"43\":\"sll0220\",\"44\":\"sll0219\",\"45\":\"sll0217\",\"46\":\"sll1327\",\"47\":\"sll1326\",\"48\":\"sll1325\",\"49\":\"sll1324\",\"50\":\"sll1323\",\"51\":\"slr1416\",\"52\":\"slr1098\",\"53\":\"slr1101\",\"54\":\"slr1103\",\"55\":\"slr1104\",\"56\":\"slr1105\",\"57\":\"ssl2009\",\"58\":\"sll1035\",\"59\":\"slr1106\",\"60\":\"sll1033\",\"61\":\"sll1030\",\"62\":\"sll1028\",\"63\":\"sll1029\",\"64\":\"sll1027\",\"65\":\"slr1777\",\"66\":\"sll1682\",\"67\":\"slr1779\",\"68\":\"slr1780\",\"69\":\"sll1680\",\"70\":\"sll1679\",\"71\":\"sll1676\",\"72\":\"slr1788\",\"73\":\"slr1789\",\"74\":\"sll1673\",\"75\":\"sll1672\",\"76\":\"slr1793\",\"77\":\"ssr2998\",\"78\":\"slr1794\",\"79\":\"slr1795\",\"80\":\"slr1796\",\"81\":\"sll1665\",\"82\":\"sll1663\",\"83\":\"slr1800\",\"84\":\"sll1654\",\"85\":\"slr1289\",\"86\":\"sll1196\",\"87\":\"sll1194\",\"88\":\"slr1299\",\"89\":\"slr1301\",\"90\":\"sll1188\",\"91\":\"sll1185\",\"92\":\"sll1184\",\"93\":\"ssr1604\",\"94\":\"slr0962\",\"95\":\"slr0963\",\"96\":\"slr0965\",\"97\":\"slr0966\",\"98\":\"sll0936\",\"99\":\"sll0934\",\"100\":\"ssl1784\",\"101\":\"sll0928\",\"102\":\"sll0927\",\"103\":\"slr0974\",\"104\":\"sll0923\",\"105\":\"slr0984\",\"106\":\"slr0985\",\"107\":\"slr1612\",\"108\":\"slr1616\",\"109\":\"slr1617\",\"110\":\"ssl1972\",\"111\":\"sll1023\",\"112\":\"sll1021\",\"113\":\"slr1090\",\"114\":\"ssr1789\",\"115\":\"sll1018\",\"116\":\"slr0670\",\"117\":\"slr0676\",\"118\":\"slr0677\",\"119\":\"slr0678\",\"120\":\"slr0680\",\"121\":\"sll0645\",\"122\":\"sll0643\",\"123\":\"sll0635\",\"124\":\"slr0695\",\"125\":\"slr1590\",\"126\":\"slr1596\",\"127\":\"sll1515\",\"128\":\"slr1600\",\"129\":\"slr1604\",\"130\":\"sll1502\",\"131\":\"slr1043\",\"132\":\"slr1044\",\"133\":\"slr1055\",\"134\":\"sll1002\",\"135\":\"slr1756\",\"136\":\"slr1761\",\"137\":\"slr1763\",\"138\":\"sll1641\",\"139\":\"sll1640\",\"140\":\"sll1638\",\"141\":\"slr1768\",\"142\":\"sll1635\",\"143\":\"slr1846\",\"144\":\"slr1847\",\"145\":\"slr1848\",\"146\":\"sll1750\",\"147\":\"slr2032\",\"148\":\"sll1945\",\"149\":\"slr2033\",\"150\":\"slr2034\",\"151\":\"ssr3451\",\"152\":\"smr0007\",\"153\":\"slr2049\",\"154\":\"slr2051\",\"155\":\"slr2053\",\"156\":\"sll1932\",\"157\":\"sll1931\",\"158\":\"slr1908\",\"159\":\"slr1909\",\"160\":\"sll1837\",\"161\":\"sll1831\",\"162\":\"sll1830\",\"163\":\"sll0998\",\"164\":\"slr1019\",\"165\":\"slr1020\",\"166\":\"sll0995\",\"167\":\"slr1022\",\"168\":\"sll0990\",\"169\":\"slr1028\",\"170\":\"slr1030\",\"171\":\"slr1031\",\"172\":\"slr1034\",\"173\":\"slr1035\",\"174\":\"sll0982\",\"175\":\"sll1298\",\"176\":\"slr1385\",\"177\":\"sll1296\",\"178\":\"sll1294\",\"179\":\"sll1289\",\"180\":\"slr1390\",\"181\":\"slr1397\",\"182\":\"sll1584\",\"183\":\"sll1583\",\"184\":\"slr1702\",\"185\":\"slr1703\",\"186\":\"ssl3093\",\"187\":\"sll1580\",\"188\":\"sll1579\",\"189\":\"sll1578\",\"190\":\"sll1577\",\"191\":\"slr1704\",\"192\":\"ssr2857\",\"193\":\"sll1568\",\"194\":\"sll1927\",\"195\":\"slr2005\",\"196\":\"slr2013\",\"197\":\"slr2015\",\"198\":\"slr2016\",\"199\":\"slr2017\",\"200\":\"slr2019\",\"201\":\"sll1920\",\"202\":\"slr2023\",\"203\":\"slr2024\",\"204\":\"slr2025\",\"205\":\"sll1913\",\"206\":\"sll1911\",\"207\":\"sll1910\",\"208\":\"slr1133\",\"209\":\"slr1139\",\"210\":\"slr1140\",\"211\":\"slr1143\",\"212\":\"sll1074\",\"213\":\"slr1146\",\"214\":\"slr1150\",\"215\":\"sll1071\",\"216\":\"sll1070\",\"217\":\"sll1069\",\"218\":\"ssl2084\",\"219\":\"sll1823\",\"220\":\"ssl3445\",\"221\":\"sll1822\",\"222\":\"sll1821\",\"223\":\"sll1819\",\"224\":\"sll1818\",\"225\":\"sll1817\",\"226\":\"sll1816\",\"227\":\"sml0006\",\"228\":\"ssl3441\",\"229\":\"sll1814\",\"230\":\"sll1813\",\"231\":\"sll1812\",\"232\":\"sll1811\",\"233\":\"sll1810\",\"234\":\"sll1809\",\"235\":\"sll1807\",\"236\":\"sll1806\",\"237\":\"ssl3437\",\"238\":\"ssl3436\",\"239\":\"sll1805\",\"240\":\"sll1804\",\"241\":\"sll1803\",\"242\":\"ssl3432\",\"243\":\"sll1802\",\"244\":\"sll1801\",\"245\":\"sll1800\",\"246\":\"sll1799\",\"247\":\"slr1894\",\"248\":\"slr1897\",\"249\":\"slr1898\",\"250\":\"sll1789\",\"251\":\"sll1787\",\"252\":\"sll1786\",\"253\":\"ssl2233\",\"254\":\"slr1194\",\"255\":\"slr1198\",\"256\":\"slr1201\",\"257\":\"slr1208\",\"258\":\"slr1216\",\"259\":\"slr2071\",\"260\":\"sll1967\",\"261\":\"slr2072\",\"262\":\"slr2073\",\"263\":\"slr2074\",\"264\":\"slr2076\",\"265\":\"sll1747\",\"266\":\"sll1746\",\"267\":\"sll1745\",\"268\":\"sll1744\",\"269\":\"sll1743\",\"270\":\"sll1742\",\"271\":\"ssl3335\",\"272\":\"sll1739\",\"273\":\"slr1828\",\"274\":\"sll1735\",\"275\":\"sll1734\",\"276\":\"slr1834\",\"277\":\"slr1835\",\"278\":\"slr1837\",\"279\":\"sll1721\",\"280\":\"slr1839\",\"281\":\"slr1841\",\"282\":\"slr1843\",\"283\":\"slr1844\",\"284\":\"slr1537\",\"285\":\"slr1540\",\"286\":\"slr1541\",\"287\":\"slr1542\",\"288\":\"sll1463\",\"289\":\"sll1459\",\"290\":\"slr1550\",\"291\":\"sll1456\",\"292\":\"sll1452\",\"293\":\"sll1450\",\"294\":\"sll1633\",\"295\":\"slr1751\",\"296\":\"slr1220\",\"297\":\"sll1143\",\"298\":\"slr1232\",\"299\":\"slr1233\",\"300\":\"sll1130\",\"301\":\"ssl2245\",\"302\":\"ssr2061\",\"303\":\"slr1238\",\"304\":\"sll1127\",\"305\":\"slr1239\",\"306\":\"slr1434\",\"307\":\"slr1435\",\"308\":\"slr1438\",\"309\":\"sll1362\",\"310\":\"sll1356\",\"311\":\"slr1356\",\"312\":\"sll1275\",\"313\":\"slr1362\",\"314\":\"slr1363\",\"315\":\"sll1273\",\"316\":\"slr1368\",\"317\":\"sll0877\",\"318\":\"slr0875\",\"319\":\"slr0876\",\"320\":\"ssr1480\",\"321\":\"slr0877\",\"322\":\"slr0879\",\"323\":\"slr0886\",\"324\":\"sll0861\",\"325\":\"sll1317\",\"326\":\"ssl2598\",\"327\":\"ssl2595\",\"328\":\"sll1314\",\"329\":\"slr1406\",\"330\":\"slr1407\",\"331\":\"slr1409\",\"332\":\"slr1410\",\"333\":\"sll1306\",\"334\":\"sll1305\",\"335\":\"sll1304\",\"336\":\"sll1785\",\"337\":\"sll1784\",\"338\":\"slr1852\",\"339\":\"slr1853\",\"340\":\"slr1854\",\"341\":\"slr1855\",\"342\":\"slr1857\",\"343\":\"slr1859\",\"344\":\"slr1867\",\"345\":\"sll1776\",\"346\":\"sll1775\",\"347\":\"sll1773\",\"348\":\"sll1771\",\"349\":\"sll1770\",\"350\":\"sll1769\",\"351\":\"slr1874\",\"352\":\"sll1767\",\"353\":\"slr1877\",\"354\":\"sll1760\",\"355\":\"ssl3364\",\"356\":\"slr1884\",\"357\":\"ssr3189\",\"358\":\"slr1887\",\"359\":\"sll2010\",\"360\":\"slr2136\",\"361\":\"sll2005\",\"362\":\"sml0007\",\"363\":\"slr2143\",\"364\":\"sll2002\",\"365\":\"slr2144\",\"366\":\"sll1709\",\"367\":\"sll1699\",\"368\":\"slr1816\",\"369\":\"sll1694\",\"370\":\"sll1693\",\"371\":\"sll1688\",\"372\":\"slr1732\",\"373\":\"sll1628\",\"374\":\"slr1734\",\"375\":\"slr1735\",\"376\":\"sll1626\",\"377\":\"sll1625\",\"378\":\"sll1621\",\"379\":\"sll1620\",\"380\":\"slr1739\",\"381\":\"slr1740\",\"382\":\"slr1742\",\"383\":\"slr1743\",\"384\":\"slr1744\",\"385\":\"sll0854\",\"386\":\"sll0853\",\"387\":\"slr0927\",\"388\":\"slr0861\",\"389\":\"slr0863\",\"390\":\"sll0838\",\"391\":\"slr0869\",\"392\":\"slr1251\",\"393\":\"ssl2296\",\"394\":\"sll1151\",\"395\":\"slr1254\",\"396\":\"slr1256\",\"397\":\"slr1258\",\"398\":\"slr1259\",\"399\":\"slr1261\",\"400\":\"slr1263\",\"401\":\"sll1961\",\"402\":\"slr2058\",\"403\":\"sll1949\",\"404\":\"slr2067\",\"405\":\"slr1986\",\"406\":\"ssr3383\",\"407\":\"sll1908\",\"408\":\"slr1992\",\"409\":\"slr1994\",\"410\":\"slr2000\",\"411\":\"slr2001\",\"412\":\"slr2002\",\"413\":\"ssr3402\",\"414\":\"slr1717\",\"415\":\"slr1718\",\"416\":\"slr1719\",\"417\":\"slr1720\",\"418\":\"slr1721\",\"419\":\"slr1722\",\"420\":\"sll1594\",\"421\":\"slr1727\",\"422\":\"ssl0467\",\"423\":\"slr0261\",\"424\":\"sll0245\",\"425\":\"sll0236\",\"426\":\"slr2088\",\"427\":\"slr2089\",\"428\":\"sll1981\",\"429\":\"sll1980\",\"430\":\"sll1979\",\"431\":\"slr2094\",\"432\":\"slr2097\",\"433\":\"slr2098\",\"434\":\"slr2102\",\"435\":\"slr2105\",\"436\":\"sll1430\",\"437\":\"sll1427\",\"438\":\"sll1425\",\"439\":\"slr1505\",\"440\":\"sll1423\",\"441\":\"slr1506\",\"442\":\"slr1510\",\"443\":\"slr1511\",\"444\":\"sll1418\",\"445\":\"slr1512\",\"446\":\"slr1513\",\"447\":\"sll1415\",\"448\":\"sll1414\",\"449\":\"slr1516\",\"450\":\"slr1517\",\"451\":\"slr2122\",\"452\":\"slr2123\",\"453\":\"sll1994\",\"454\":\"slr2130\",\"455\":\"slr2131\",\"456\":\"sll1239\",\"457\":\"slr1322\",\"458\":\"sll1234\",\"459\":\"sll1233\",\"460\":\"slr1329\",\"461\":\"slr1330\",\"462\":\"sll1226\",\"463\":\"sll1223\",\"464\":\"sll1221\",\"465\":\"sll1220\",\"466\":\"slr1334\",\"467\":\"sll1218\",\"468\":\"sll1217\",\"469\":\"slr0806\",\"470\":\"sll0819\",\"471\":\"sll0813\",\"472\":\"slr0815\",\"473\":\"slr0818\",\"474\":\"slr0821\",\"475\":\"slr0823\",\"476\":\"ssl1498\",\"477\":\"sll1262\",\"478\":\"sll1261\",\"479\":\"sll1260\",\"480\":\"slr1338\",\"481\":\"slr1342\",\"482\":\"slr1347\",\"483\":\"slr1349\",\"484\":\"slr1351\",\"485\":\"sll1244\",\"486\":\"slr1353\",\"487\":\"sll1242\",\"488\":\"slr1958\",\"489\":\"sll1895\",\"490\":\"slr1963\",\"491\":\"sll1893\",\"492\":\"sll1891\",\"493\":\"slr1970\",\"494\":\"slr1972\",\"495\":\"slr1974\",\"496\":\"sll1883\",\"497\":\"sll1873\",\"498\":\"slr1984\",\"499\":\"sll1868\",\"500\":\"sll1866\",\"501\":\"ssl2717\",\"502\":\"sll1388\",\"503\":\"slr1470\",\"504\":\"slr1471\",\"505\":\"sll1384\",\"506\":\"sll1383\",\"507\":\"sll1381\",\"508\":\"sll1380\",\"509\":\"slr1476\",\"510\":\"sll1371\",\"511\":\"sll1182\",\"512\":\"sll1181\",\"513\":\"sll1180\",\"514\":\"slr1265\",\"515\":\"sll1178\",\"516\":\"slr1273\",\"517\":\"slr1274\",\"518\":\"slr1275\",\"519\":\"slr1276\",\"520\":\"sll1172\",\"521\":\"slr1280\",\"522\":\"slr1281\",\"523\":\"slr1287\",\"524\":\"sll1444\",\"525\":\"sll1443\",\"526\":\"slr1531\",\"527\":\"sll1434\",\"528\":\"sll1433\",\"529\":\"slr1534\",\"530\":\"sll1101\",\"531\":\"sll1099\",\"532\":\"sll1098\",\"533\":\"sll1097\",\"534\":\"sll1096\",\"535\":\"slr1159\",\"536\":\"slr1160\",\"537\":\"slr1161\",\"538\":\"slr1165\",\"539\":\"sll1091\",\"540\":\"slr1171\",\"541\":\"sll1089\",\"542\":\"slr1173\",\"543\":\"sll1566\",\"544\":\"slr1672\",\"545\":\"slr1678\",\"546\":\"ssr2799\",\"547\":\"sll1561\",\"548\":\"sll1559\",\"549\":\"slr1686\",\"550\":\"ssl3044\",\"551\":\"ssr2831\",\"552\":\"slr1694\",\"553\":\"sll1553\",\"554\":\"slr1697\",\"555\":\"sll0921\",\"556\":\"sll0920\",\"557\":\"slr0935\",\"558\":\"slr0938\",\"559\":\"sll0915\",\"560\":\"slr0940\",\"561\":\"slr0943\",\"562\":\"slr0946\",\"563\":\"slr0947\",\"564\":\"slr0952\",\"565\":\"slr0955\",\"566\":\"slr0958\",\"567\":\"sll0905\",\"568\":\"slr1623\",\"569\":\"slr1624\",\"570\":\"sll1538\",\"571\":\"sll1537\",\"572\":\"slr1626\",\"573\":\"sll1536\",\"574\":\"sll1533\",\"575\":\"ssl2982\",\"576\":\"sll1530\",\"577\":\"sll1528\",\"578\":\"sll1526\",\"579\":\"slr1641\",\"580\":\"sll1525\",\"581\":\"slr1643\",\"582\":\"slr1645\",\"583\":\"slr1648\",\"584\":\"slr1649\",\"585\":\"sll1521\",\"586\":\"slr0442\",\"587\":\"slr1005\",\"588\":\"sll0427\",\"589\":\"slr0444\",\"590\":\"sll0422\",\"591\":\"sll0421\",\"592\":\"sll0420\",\"593\":\"sll0418\",\"594\":\"slr0447\",\"595\":\"sll0272\",\"596\":\"ssr0482\",\"597\":\"slr0288\",\"598\":\"sll0258\",\"599\":\"slr0293\",\"600\":\"slr0394\",\"601\":\"sll0362\",\"602\":\"sll0359\",\"603\":\"slr0398\",\"604\":\"slr0399\",\"605\":\"ssl0707\",\"606\":\"slr0404\",\"607\":\"slr0144\",\"608\":\"slr0145\",\"609\":\"slr0149\",\"610\":\"slr0150\",\"611\":\"slr0151\",\"612\":\"sll0148\",\"613\":\"sll0147\",\"614\":\"sll0145\",\"615\":\"sll0144\",\"616\":\"slr0156\",\"617\":\"slr0161\",\"618\":\"slr0164\",\"619\":\"slr0165\",\"620\":\"sll0136\",\"621\":\"ssl0242\",\"622\":\"slr1923\",\"623\":\"slr1924\",\"624\":\"slr1931\",\"625\":\"slr1932\",\"626\":\"slr1933\",\"627\":\"slr1934\",\"628\":\"slr1938\",\"629\":\"slr1942\",\"630\":\"slr1944\",\"631\":\"slr1945\",\"632\":\"sll1841\",\"633\":\"slr1949\",\"634\":\"slr1951\",\"635\":\"sll0947\",\"636\":\"sll0945\",\"637\":\"slr0322\",\"638\":\"sll0301\",\"639\":\"slr0328\",\"640\":\"slr0334\",\"641\":\"slr0335\",\"642\":\"slr0169\",\"643\":\"slr0171\",\"644\":\"slr0172\",\"645\":\"sll0173\",\"646\":\"sll0172\",\"647\":\"sll0171\",\"648\":\"sll0170\",\"649\":\"sll0169\",\"650\":\"sll0163\",\"651\":\"sll0162\",\"652\":\"ssl0294\",\"653\":\"sll0158\",\"654\":\"slr0185\",\"655\":\"slr0186\",\"656\":\"slr0362\",\"657\":\"slr0369\",\"658\":\"slr0370\",\"659\":\"sll0336\",\"660\":\"slr0374\",\"661\":\"slr0376\",\"662\":\"sll0329\",\"663\":\"slr0774\",\"664\":\"slr0775\",\"665\":\"slr0776\",\"666\":\"sll0767\",\"667\":\"ssl1426\",\"668\":\"sll0764\",\"669\":\"sll0757\",\"670\":\"sll0754\",\"671\":\"sll0753\",\"672\":\"sll0752\",\"673\":\"slr0782\",\"674\":\"slr0783\",\"675\":\"slr0342\",\"676\":\"slr0343\",\"677\":\"sll0321\",\"678\":\"sll0320\",\"679\":\"sll0318\",\"680\":\"sll0314\",\"681\":\"ssl0601\",\"682\":\"slr0355\",\"683\":\"slr0001\",\"684\":\"sll0020\",\"685\":\"sll0019\",\"686\":\"sll0018\",\"687\":\"sll0017\",\"688\":\"slr0006\",\"689\":\"slr0007\",\"690\":\"slr0009\",\"691\":\"slr0012\",\"692\":\"slr0013\",\"693\":\"slr0015\",\"694\":\"ssl0020\",\"695\":\"slr0018\",\"696\":\"sll0006\",\"697\":\"slr0021\",\"698\":\"sll0002\",\"699\":\"slr0213\",\"700\":\"sll0209\",\"701\":\"sll0208\",\"702\":\"slr0220\",\"703\":\"sll0199\",\"704\":\"slr0226\",\"705\":\"slr0228\",\"706\":\"sll0416\",\"707\":\"sll0414\",\"708\":\"sll0408\",\"709\":\"slr0434\",\"710\":\"slr0435\",\"711\":\"sll0404\",\"712\":\"sll0402\",\"713\":\"sll0401\",\"714\":\"slr0049\",\"715\":\"sll0069\",\"716\":\"sll0068\",\"717\":\"sll0067\",\"718\":\"sll0066\",\"719\":\"sll0064\",\"720\":\"sll0063a\",\"721\":\"sll0058\",\"722\":\"sll0057\",\"723\":\"slr0063\",\"724\":\"slr0065\",\"725\":\"slr0067\",\"726\":\"sll0053\",\"727\":\"sll0051\",\"728\":\"slr0467\",\"729\":\"slr0469\",\"730\":\"sll0461\",\"731\":\"slr0476\",\"732\":\"slr0477\",\"733\":\"sll0456\",\"734\":\"sll0455\",\"735\":\"sll0454\",\"736\":\"sll0689\",\"737\":\"sll0685\",\"738\":\"sll0680\",\"739\":\"slr0719\",\"740\":\"slr0628\",\"741\":\"sll0617\",\"742\":\"sll0616\",\"743\":\"slr0635\",\"744\":\"slr0637\",\"745\":\"sll0602\",\"746\":\"slr0645\",\"747\":\"sll0601\",\"748\":\"slr0649\",\"749\":\"sll0395\",\"750\":\"slr0417\",\"751\":\"ssr0692\",\"752\":\"ssr0693\",\"753\":\"sll0379\",\"754\":\"sll0374\",\"755\":\"sll0373\",\"756\":\"sll0370\",\"757\":\"sll0368\",\"758\":\"slr0426\",\"759\":\"slr0427\",\"760\":\"sll0188\",\"761\":\"slr0193\",\"762\":\"slr0194\",\"763\":\"sll0185\",\"764\":\"slr0201\",\"765\":\"ssl0352\",\"766\":\"sll0182\",\"767\":\"sll0180\",\"768\":\"sll0179\",\"769\":\"slr0207\",\"770\":\"slr0208\",\"771\":\"ssr0330\",\"772\":\"slr0209\",\"773\":\"slr0212\",\"774\":\"sll0887\",\"775\":\"sll0886\",\"776\":\"slr0898\",\"777\":\"ssr1528\",\"778\":\"slr0904\",\"779\":\"slr0906\",\"780\":\"slr0907\",\"781\":\"slr0912\",\"782\":\"sll0891\",\"783\":\"ssl1690\",\"784\":\"slr0923\",\"785\":\"slr0924\",\"786\":\"slr0559\",\"787\":\"sll0554\",\"788\":\"sll0553\",\"789\":\"slr0565\",\"790\":\"sll0550\",\"791\":\"slr0575\",\"792\":\"sll0542\",\"793\":\"slr0580\",\"794\":\"slr0583\",\"795\":\"slr0825\",\"796\":\"ssr1398\",\"797\":\"slr0835\",\"798\":\"sll0830\",\"799\":\"slr0838\",\"800\":\"slr0839\",\"801\":\"sll0828\",\"802\":\"slr0841\",\"803\":\"ssl1533\",\"804\":\"sll0823\",\"805\":\"sll0822\",\"806\":\"slr0848\",\"807\":\"slr0074\",\"808\":\"slr0075\",\"809\":\"slr0076\",\"810\":\"sll0086\",\"811\":\"slr0079\",\"812\":\"slr0083\",\"813\":\"sll0080\",\"814\":\"sll0078\",\"815\":\"slr0086\",\"816\":\"sll0487\",\"817\":\"sll0486\",\"818\":\"slr0502\",\"819\":\"slr0503\",\"820\":\"slr0506\",\"821\":\"sll0480\",\"822\":\"slr0513\",\"823\":\"slr0520\",\"824\":\"sll0469\",\"825\":\"sll0467\",\"826\":\"sll0596\",\"827\":\"sll0593\",\"828\":\"slr0619\",\"829\":\"sll0587\",\"830\":\"slr0623\",\"831\":\"sll0585\",\"832\":\"slr0624\",\"833\":\"sll0103\",\"834\":\"sll0102\",\"835\":\"slr0105\",\"836\":\"slr0106\",\"837\":\"sll0100\",\"838\":\"sll0096\",\"839\":\"slr0110\",\"840\":\"slr0111\",\"841\":\"slr0116\",\"842\":\"slr0118\",\"843\":\"sll0290\",\"844\":\"ssl0546\",\"845\":\"sll0289\",\"846\":\"slr0301\",\"847\":\"sll0284\",\"848\":\"sll0283\",\"849\":\"slr0315\",\"850\":\"slr6039\",\"851\":\"sll0781\",\"852\":\"slr0697\",\"853\":\"slr0698\",\"854\":\"sll0672\",\"855\":\"slr0707\",\"856\":\"slr0708\",\"857\":\"slr0709\",\"858\":\"slr0710\",\"859\":\"slr0711\",\"860\":\"sll0661\",\"861\":\"sll0660\",\"862\":\"slr0765\",\"863\":\"sll0744\",\"864\":\"sll0741\",\"865\":\"sll0048\",\"866\":\"sll0043\",\"867\":\"sll0042\",\"868\":\"sll0041\",\"869\":\"sll0039\",\"870\":\"sll0038\",\"871\":\"slr0031\",\"872\":\"slr0032\",\"873\":\"slr0033\",\"874\":\"sll0036\",\"875\":\"sll0033\",\"876\":\"slr0038\",\"877\":\"slr0039\",\"878\":\"slr0040\",\"879\":\"slr0041\",\"880\":\"slr0042\",\"881\":\"slr0043\",\"882\":\"slr0044\",\"883\":\"sll0517\",\"884\":\"slr0525\",\"885\":\"slr0528\",\"886\":\"slr0535\",\"887\":\"slr0536\",\"888\":\"slr0537\",\"889\":\"sll0504\",\"890\":\"sll0502\",\"891\":\"slr0542\",\"892\":\"slr0543\",\"893\":\"sll0495\",\"894\":\"sll0902\",\"895\":\"sll0901\",\"896\":\"slr0925\",\"897\":\"slr0929\",\"898\":\"slr0930\",\"899\":\"sll0900\",\"900\":\"sll0899\",\"901\":\"sll0897\",\"902\":\"sll0534\",\"903\":\"sll0533\",\"904\":\"slr0549\",\"905\":\"slr0550\",\"906\":\"slr0551\",\"907\":\"slr0552\",\"908\":\"sll0529\",\"909\":\"sll0524\",\"910\":\"slr0557\",\"911\":\"sll0521\",\"912\":\"sll0520\",\"913\":\"sll0519\",\"914\":\"slr1418\",\"915\":\"sll1343\",\"916\":\"sll1342\",\"917\":\"sll1341\",\"918\":\"sll1336\",\"919\":\"sll1334\",\"920\":\"slr1459\",\"921\":\"slr1463\",\"922\":\"ssl2667\",\"923\":\"slr0652\",\"924\":\"sll0630\",\"925\":\"slr0653\",\"926\":\"slr0657\",\"927\":\"slr0661\",\"928\":\"sll0625\",\"929\":\"slr0662\",\"930\":\"slr0665\",\"931\":\"sll1499\",\"932\":\"sll1498\",\"933\":\"slr1557\",\"934\":\"slr1560\",\"935\":\"slr1562\",\"936\":\"slr1573\",\"937\":\"ssl2874\",\"938\":\"slr1576\",\"939\":\"slr1579\",\"940\":\"sll1481\",\"941\":\"sll1479\",\"942\":\"sll1471\",\"943\":\"sll1470\",\"944\":\"sll0735\",\"945\":\"slr0752\",\"946\":\"sll0728\",\"947\":\"slr0756\",\"948\":\"slr0757\",\"949\":\"slr0758\",\"950\":\"slr1655\",\"951\":\"slr1658\",\"952\":\"slr1659\",\"953\":\"sll1546\",\"954\":\"sll1545\",\"955\":\"slr1665\",\"956\":\"slr1666\",\"957\":\"sll0451\",\"958\":\"sll0450\",\"959\":\"sll0446\",\"960\":\"sll0445\",\"961\":\"sll0443\",\"962\":\"slr0452\",\"963\":\"slr0455\",\"964\":\"sll0430\",\"965\":\"slr1177\",\"966\":\"slr1179\",\"967\":\"sll1110\",\"968\":\"sll1106\",\"969\":\"slr1192\",\"970\":\"slr0585\",\"971\":\"sll0577\",\"972\":\"sll0569\",\"973\":\"sll0567\",\"974\":\"slr0596\",\"975\":\"slr0599\",\"976\":\"slr0600\",\"977\":\"slr0601\",\"978\":\"slr0604\",\"979\":\"slr0605\",\"980\":\"slr0606\",\"981\":\"slr0609\",\"982\":\"sll1031\",\"983\":\"slr1783\",\"984\":\"slr1609\",\"985\":\"slr1042\",\"986\":\"slr1051\",\"987\":\"slr1755\",\"988\":\"slr1890\",\"989\":\"sll1808\",\"990\":\"slr1205\",\"991\":\"sll1712\",\"992\":\"slr1223\",\"993\":\"ssr2049\",\"994\":\"slr0884\",\"995\":\"sll0851\",\"996\":\"sll1958\",\"997\":\"sll2001\",\"998\":\"slr0809\",\"999\":\"sll1370\",\"1000\":\"sll1440\",\"1001\":\"sll1435\",\"1002\":\"slr1004\",\"1003\":\"slr1622\",\"1004\":\"sll0271\",\"1005\":\"slr0148\",\"1006\":\"sll0755\",\"1007\":\"sll0207\",\"1008\":\"sll0065\",\"1009\":\"slr0055\",\"1010\":\"slr0073\",\"1011\":\"slr0089\",\"1012\":\"slr0527\",\"1013\":\"sll1363\",\"1014\":\"sll0629\",\"1015\":\"slr0659\",\"1016\":\"sll1484\",\"1017\":\"slr1653\",\"1018\":\"slr0597\",\"1019\":\"slr0608\",\"1020\":\"slr1127\",\"1021\":\"slr1096\",\"1022\":\"slr1102\",\"1023\":\"slr1610\",\"1024\":\"sll1835\",\"1025\":\"sll0997\",\"1026\":\"slr1393\",\"1027\":\"slr2018\",\"1028\":\"slr1900\",\"1029\":\"slr2070\",\"1030\":\"slr2075\",\"1031\":\"sll1270\",\"1032\":\"slr1367\",\"1033\":\"sll0873\",\"1034\":\"sll1316\",\"1035\":\"sll1315\",\"1036\":\"sll1308\",\"1037\":\"ssl3389\",\"1038\":\"sll1757\",\"1039\":\"ssr1473\",\"1040\":\"sll1987\",\"1041\":\"slr1519\",\"1042\":\"sll0576\",\"1043\":\"slr1176\",\"1044\":\"slr0453\",\"1045\":\"ssl1377\",\"1046\":\"sll0497\",\"1047\":\"TU2896_riboprof_proteogen\",\"1048\":\"slr0420\",\"1049\":\"sll0606\",\"1050\":\"slr0483\",\"1051\":\"slr0058\",\"1052\":\"sll0319\",\"1053\":\"sll0749\",\"1054\":\"sll0756\",\"1055\":\"sll0761\",\"1056\":\"slr0379\",\"1057\":\"slr0338\",\"1058\":\"slr1926\",\"1059\":\"slr0147\",\"1060\":\"sll0274\",\"1061\":\"slr0942\",\"1062\":\"slr1277\",\"1063\":\"sll1740\",\"1064\":\"sll0268\",\"1065\":\"ssr1552\",\"1066\":\"slr1046\",\"1067\":\"ssl1918\",\"1068\":\"sll1825\",\"1069\":\"sll1165\",\"1070\":\"sll1150\",\"1071\":\"slr0326\",\"1072\":\"slr0051\",\"1073\":\"sll0726\",\"1074\":\"slr1226\",\"1075\":\"slr1940\",\"1076\":\"slr1207\",\"1077\":\"sll1762\",\"1078\":\"ncr1420\",\"1079\":\"sll1815\",\"1080\":\"slr0638\",\"1081\":\"sll1390\",\"1082\":\"slr0586\",\"1083\":\"ssr1600\",\"1084\":\"sll0426\",\"1085\":\"slr0280\",\"1086\":\"sll1863\",\"1087\":\"slr0380\",\"1088\":\"sll0008\",\"1089\":\"slr0431\",\"1090\":\"slr0909\",\"1091\":\"slr0569\",\"1092\":\"sll0518\",\"1093\":\"sll1338\",\"1094\":\"slr1668\",\"1095\":\"sll0563\",\"1096\":\"slr1772\",\"1097\":\"sll1667\",\"1098\":\"sll1189\",\"1099\":\"slr1087\",\"1100\":\"sll1581\",\"1101\":\"sll1824\",\"1102\":\"slr1552\",\"1103\":\"sll0837\",\"1104\":\"slr1993\",\"1105\":\"slr2004\",\"1106\":\"slr1331\",\"1107\":\"slr1619\",\"1108\":\"slr0163\",\"1109\":\"slr0633\",\"1110\":\"ssr1399\",\"1111\":\"sll5033\",\"1112\":\"slr5051\",\"1113\":\"sll5059\",\"1114\":\"sll5080\",\"1115\":\"ssl5113\",\"1116\":\"sll5128\",\"1117\":\"sll5079\",\"1118\":\"slr7012\",\"1119\":\"slr7024\",\"1120\":\"slr7061\",\"1121\":\"sll7062\",\"1122\":\"sll7085\",\"1123\":\"sll7086\",\"1124\":\"sll7089\",\"1125\":\"sll7090\",\"1126\":\"sll7087\",\"1127\":\"sll7070\",\"1128\":\"ssl8003\",\"1129\":\"slr6050\",\"1130\":\"TU82\",\"1131\":\"TU83\",\"1132\":\"slr6097\",\"1133\":\"slr6071\"},\"Gene\":{\"0\":\"ssl0787\",\"1\":\"psaC\",\"2\":\"slr0613\",\"3\":\"sll0558\",\"4\":\"acsF1\",\"5\":\"fcl\",\"6\":\"gmd\",\"7\":\"psbA\",\"8\":\"psb28\",\"9\":\"msrA1\",\"10\":\"glgA2\",\"11\":\"slr1113\",\"12\":\"slr1116\",\"13\":\"ssr1853\",\"14\":\"adk2\",\"15\":\"dapB\",\"16\":\"purL\",\"17\":\"sll1053\",\"18\":\"gmk\",\"19\":null,\"20\":\"slr1128\",\"21\":\"rne\",\"22\":\"pnp\",\"23\":null,\"24\":null,\"25\":\"ispE\",\"26\":\"slr0729\",\"27\":\"slr0731\",\"28\":\"dspA\",\"29\":\"psaD\",\"30\":\"trpE\",\"31\":null,\"32\":\"nusA\",\"33\":\"infB\",\"34\":\"glgX\",\"35\":\"bcp\",\"36\":\"sll0230\",\"37\":\"slr0244\",\"38\":\"sll0227\",\"39\":\"ycf4\",\"40\":\"sll0224\",\"41\":\"slr0250\",\"42\":\"ndhB\",\"43\":\"glmS\",\"44\":\"dfa4\",\"45\":\"dfa2\",\"46\":\"atpG\",\"47\":\"atpA\",\"48\":\"atpH\",\"49\":\"atpF\",\"50\":\"atpF2\",\"51\":null,\"52\":\"slr1098\",\"53\":\"slr1101\",\"54\":\"slr1103\",\"55\":\"slr1104\",\"56\":\"bipA\",\"57\":\"ssl2009\",\"58\":\"upp\",\"59\":null,\"60\":\"sll1033\",\"61\":\"ccmL\",\"62\":\"ccmK2\",\"63\":\"ccmK1\",\"64\":\"gltD\",\"65\":\"chlD\",\"66\":\"sll1682\",\"67\":\"pdxJ\",\"68\":\"slr1780\",\"69\":\"sll1680\",\"70\":\"hhoA\",\"71\":\"malQ\",\"72\":\"slr1788\",\"73\":\"slr1789\",\"74\":\"sll1673\",\"75\":\"sll1672\",\"76\":\"tal\",\"77\":\"ssr2998\",\"78\":\"slr1794\",\"79\":\"msrA2\",\"80\":\"slr1796\",\"81\":\"sll1665\",\"82\":\"sll1663\",\"83\":\"slr1800\",\"84\":\"sll1654\",\"85\":\"icd\",\"86\":\"pfkA1\",\"87\":\"psbU\",\"88\":\"slr1299\",\"89\":\"slr1301\",\"90\":\"sll1188\",\"91\":\"hemF\",\"92\":\"pbsA1\",\"93\":\"rpmB\",\"94\":\"slr0962\",\"95\":\"sir\",\"96\":\"dnaN\",\"97\":\"trpA\",\"98\":\"sll0936\",\"99\":\"aroF\",\"100\":\"rpsO\",\"101\":\"apcD\",\"102\":\"metK\",\"103\":\"infC\",\"104\":null,\"105\":\"rfbG\",\"106\":null,\"107\":\"slr1612\",\"108\":\"slr1616\",\"109\":\"slr1617\",\"110\":\"ssl1972\",\"111\":null,\"112\":\"sll1021\",\"113\":\"obg\",\"114\":\"hliD\",\"115\":\"pyrC'\",\"116\":\"slr0670\",\"117\":\"cysC\",\"118\":\"slr0677\",\"119\":\"slr0678\",\"120\":\"slr0680\",\"121\":\"sll0645\",\"122\":\"ureG\",\"123\":\"thiE\",\"124\":\"slr0695\",\"125\":\"slr1590\",\"126\":\"pcxA\",\"127\":\"sll1515\",\"128\":\"slr1600\",\"129\":\"ftsH3\",\"130\":\"gltB\",\"131\":\"slr1043\",\"132\":null,\"133\":null,\"134\":null,\"135\":\"glnA\",\"136\":null,\"137\":\"slr1763\",\"138\":null,\"139\":\"sll1640\",\"140\":\"psbQ\",\"141\":\"slr1768\",\"142\":\"thyX\",\"143\":\"slr1846\",\"144\":\"slr1847\",\"145\":\"hisD\",\"146\":\"ureC\",\"147\":null,\"148\":\"dxs\",\"149\":\"rub\",\"150\":\"ycf48\",\"151\":\"psbE\",\"152\":\"psbL\",\"153\":\"cpcS2\",\"154\":\"cpcG\",\"155\":\"slr2053\",\"156\":\"dnaK3\",\"157\":\"glyA\",\"158\":\"slr1908\",\"159\":\"slr1909\",\"160\":\"sll1837\",\"161\":null,\"162\":\"sll1830\",\"163\":\"rbcR\",\"164\":\"slr1019\",\"165\":null,\"166\":\"sll0995\",\"167\":\"argD\",\"168\":\"frmA\",\"169\":\"slr1028\",\"170\":\"chlI\",\"171\":\"tyrS\",\"172\":\"slr1034\",\"173\":\"slr1035\",\"174\":\"sll0982\",\"175\":\"sll1298\",\"176\":\"slr1385\",\"177\":\"sll1296\",\"178\":null,\"179\":\"sll1289\",\"180\":\"ftsH1\",\"181\":\"slr1397\",\"182\":\"sll1584\",\"183\":null,\"184\":\"slr1702\",\"185\":\"serS\",\"186\":\"cpcD\",\"187\":\"cpcC1\",\"188\":\"cpcC2\",\"189\":\"cpcA\",\"190\":\"cpcB\",\"191\":\"slr1704\",\"192\":\"ssr2857\",\"193\":\"sll1568\",\"194\":\"sll1927\",\"195\":\"slr2005\",\"196\":\"slr2013\",\"197\":\"slr2015\",\"198\":\"slr2016\",\"199\":\"slr2017\",\"200\":\"slr2019\",\"201\":\"pacS\",\"202\":\"fabD\",\"203\":\"slr2024\",\"204\":\"slr2025\",\"205\":\"sll1913\",\"206\":\"sll1911\",\"207\":\"zam\",\"208\":\"argH\",\"209\":\"slr1139\",\"210\":\"slr1140\",\"211\":\"slr1143\",\"212\":\"leuS\",\"213\":null,\"214\":\"slr1150\",\"215\":\"sll1071\",\"216\":\"tkt\",\"217\":\"fabF\",\"218\":\"acpP\",\"219\":\"purA\",\"220\":\"rpmE\",\"221\":\"rpsI\",\"222\":\"rplM\",\"223\":\"rplQ\",\"224\":\"rpoA\",\"225\":\"rpsK\",\"226\":\"rpsM\",\"227\":\"rpmJ\",\"228\":\"infA\",\"229\":\"secY\",\"230\":\"rplO\",\"231\":\"rpsE\",\"232\":\"rplR\",\"233\":\"rplF\",\"234\":\"rpsH\",\"235\":\"rplX\",\"236\":\"rplN\",\"237\":\"rpsQ\",\"238\":\"rpmC\",\"239\":\"rplP\",\"240\":\"rpsC\",\"241\":\"rplV\",\"242\":\"rpsS\",\"243\":\"rplB\",\"244\":\"rplW\",\"245\":\"rplD\",\"246\":\"rplC\",\"247\":\"slr1894\",\"248\":null,\"249\":\"argB\",\"250\":\"rpoC2\",\"251\":\"rpoB\",\"252\":\"dtd3\",\"253\":\"rpsT\",\"254\":\"slr1194\",\"255\":\"slr1198\",\"256\":\"slr1201\",\"257\":\"slr1208\",\"258\":\"mgtE\",\"259\":\"slr2071\",\"260\":\"sll1967\",\"261\":\"ilvA\",\"262\":\"sepF\",\"263\":null,\"264\":\"groEL1\",\"265\":\"aroC\",\"266\":\"rplL\",\"267\":\"rplJ\",\"268\":\"rplA\",\"269\":\"rplK\",\"270\":\"nusG\",\"271\":\"secE\",\"272\":\"sll1739\",\"273\":null,\"274\":\"sll1735\",\"275\":\"sll1734\",\"276\":\"psaA\",\"277\":\"psaB\",\"278\":\"slr1837\",\"279\":null,\"280\":\"ccmK4\",\"281\":\"slr1841\",\"282\":\"zwf\",\"283\":\"uvrA\",\"284\":\"slr1537\",\"285\":\"slr1540\",\"286\":\"slr1541\",\"287\":\"ispF\",\"288\":\"ftsH4\",\"289\":\"sll1459\",\"290\":\"lysS\",\"291\":\"sll1456\",\"292\":\"nrtC\",\"293\":\"nrtA\",\"294\":\"ftsZ\",\"295\":null,\"296\":\"slr1220\",\"297\":\"pcrA\",\"298\":\"slr1232\",\"299\":null,\"300\":\"sll1130\",\"301\":\"ssl2245\",\"302\":\"ssr2061\",\"303\":\"gshB\",\"304\":\"menB\",\"305\":\"pntA\",\"306\":\"pntB\",\"307\":null,\"308\":\"slr1438\",\"309\":\"ileS\",\"310\":\"glgP\",\"311\":\"rps1A\",\"312\":\"pyk2\",\"313\":\"slr1362\",\"314\":\"slr1363\",\"315\":\"sll1273\",\"316\":\"cbiT\",\"317\":\"sll0877\",\"318\":\"mscL\",\"319\":\"slr0876\",\"320\":\"ssr1480\",\"321\":\"gatA\",\"322\":\"gcvH\",\"323\":\"fabG\",\"324\":\"murQ\",\"325\":\"petA\",\"326\":\"psbH\",\"327\":\"ssl2595\",\"328\":null,\"329\":\"slr1406\",\"330\":\"slr1407\",\"331\":\"slr1409\",\"332\":\"slr1410\",\"333\":\"sll1306\",\"334\":\"sll1305\",\"335\":\"sll1304\",\"336\":\"sll1785\",\"337\":\"sll1784\",\"338\":\"slr1852\",\"339\":\"slr1853\",\"340\":\"slr1854\",\"341\":\"slr1855\",\"342\":\"glgX\",\"343\":\"slr1859\",\"344\":\"trpD\",\"345\":\"deoC\",\"346\":\"sll1775\",\"347\":\"sll1773\",\"348\":\"sll1771\",\"349\":\"sll1770\",\"350\":\"sll1769\",\"351\":\"ddl\",\"352\":\"rpsF\",\"353\":null,\"354\":\"thrB\",\"355\":\"ssl3364\",\"356\":\"trpS\",\"357\":\"ssr3189\",\"358\":\"hemC\",\"359\":\"murD\",\"360\":\"ispG\",\"361\":\"gyrB\",\"362\":\"psbY\",\"363\":null,\"364\":\"sll2002\",\"365\":\"slr2144\",\"366\":null,\"367\":\"sll1699\",\"368\":\"slr1816\",\"369\":null,\"370\":\"sll1693\",\"371\":\"thrC\",\"372\":\"slr1732\",\"373\":\"sll1628\",\"374\":\"opcA\",\"375\":\"slr1735\",\"376\":\"lexA\",\"377\":null,\"378\":\"sll1621\",\"379\":\"sll1620\",\"380\":\"slr1739\",\"381\":\"slr1740\",\"382\":\"gatD\",\"383\":\"ndbB\",\"384\":null,\"385\":\"sll0854\",\"386\":\"cpcS1\",\"387\":\"psbD\",\"388\":\"purT\",\"389\":\"slr0863\",\"390\":\"pyrF\",\"391\":\"slr0869\",\"392\":\"slr1251\",\"393\":\"ssl2296\",\"394\":\"sll1151\",\"395\":\"pds\",\"396\":\"ureA\",\"397\":\"slr1258\",\"398\":\"slr1259\",\"399\":\"slr1261\",\"400\":\"slr1263\",\"401\":\"sll1961\",\"402\":\"topA\",\"403\":\"sll1949\",\"404\":\"apcA\",\"405\":\"apcB\",\"406\":\"apcC\",\"407\":\"serA\",\"408\":\"gpx2\",\"409\":\"phaB\",\"410\":\"slr2000\",\"411\":\"cphB\",\"412\":\"cphA\",\"413\":\"ssr3402\",\"414\":\"slr1717\",\"415\":\"comB\",\"416\":\"drgA\",\"417\":\"aspS\",\"418\":\"slr1721\",\"419\":null,\"420\":null,\"421\":\"nhaS1\",\"422\":\"ssl0467\",\"423\":\"ndhH\",\"424\":\"ychF\",\"425\":\"sll0236\",\"426\":\"ilvB\",\"427\":\"shc\",\"428\":null,\"429\":\"txlA\",\"430\":\"sll1979\",\"431\":\"slr2094\",\"432\":\"glbN\",\"433\":\"slr2098\",\"434\":\"ftsY\",\"435\":\"slr2105\",\"436\":\"apt\",\"437\":\"hhoB\",\"438\":\"proS\",\"439\":\"slr1505\",\"440\":\"ntcA\",\"441\":\"slr1506\",\"442\":\"plsX\",\"443\":\"fabH\",\"444\":\"psbP\",\"445\":\"slr1512\",\"446\":\"slr1513\",\"447\":\"nadK1\",\"448\":\"thf1\",\"449\":\"sodB\",\"450\":\"leuB\",\"451\":\"slr2122\",\"452\":\"slr2123\",\"453\":\"hemB\",\"454\":\"aroB\",\"455\":\"slr2131\",\"456\":\"sll1239\",\"457\":\"slr1322\",\"458\":\"ahcY\",\"459\":\"sll1233\",\"460\":\"atpD\",\"461\":\"atpC\",\"462\":null,\"463\":\"hoxU\",\"464\":\"hoxF\",\"465\":\"sll1220\",\"466\":\"slr1334\",\"467\":null,\"468\":\"sll1217\",\"469\":\"slr0806\",\"470\":\"psaF\",\"471\":null,\"472\":\"slr0815\",\"473\":\"slr0818\",\"474\":\"slr0821\",\"475\":\"ycf3\",\"476\":\"psb34\",\"477\":\"ndhN\",\"478\":\"tsf\",\"479\":\"rpsB\",\"480\":\"slr1338\",\"481\":\"slr1342\",\"482\":\"ccaA\",\"483\":\"pgi\",\"484\":\"murF\",\"485\":\"rplI\",\"486\":\"slr1353\",\"487\":\"sll1242\",\"488\":\"slr1958\",\"489\":\"sll1895\",\"490\":\"slr1963\",\"491\":\"hisF\",\"492\":\"sll1891\",\"493\":\"slr1970\",\"494\":\"slr1972\",\"495\":\"der\",\"496\":\"argJ\",\"497\":\"sll1873\",\"498\":\"rps1b\",\"499\":\"dnaG\",\"500\":\"sll1866\",\"501\":\"ssl2717\",\"502\":\"sll1388\",\"503\":\"slr1470\",\"504\":\"yidC\",\"505\":\"sll1384\",\"506\":\"suhB\",\"507\":\"sll1381\",\"508\":\"sll1380\",\"509\":\"pyrB\",\"510\":\"sll1371\",\"511\":null,\"512\":null,\"513\":null,\"514\":\"rpoC1\",\"515\":\"sll1178\",\"516\":\"slr1273\",\"517\":\"pilM\",\"518\":\"slr1275\",\"519\":\"slr1276\",\"520\":\"thrC\",\"521\":\"ndhK1\",\"522\":\"ndhJ\",\"523\":\"slr1287\",\"524\":\"leuD\",\"525\":\"pyrG\",\"526\":\"ffh\",\"527\":null,\"528\":\"nnr\",\"529\":\"slr1534\",\"530\":\"rpsJ\",\"531\":\"tuf\",\"532\":\"fusB\",\"533\":\"rpsG\",\"534\":\"rpsL\",\"535\":\"purD\",\"536\":\"slr1160\",\"537\":\"slr1161\",\"538\":\"sat\",\"539\":\"chlP\",\"540\":\"gpx1\",\"541\":\"sll1089\",\"542\":\"slr1173\",\"543\":\"ggpS\",\"544\":\"glpK\",\"545\":\"rplU\",\"546\":\"rpmA\",\"547\":\"pruA\",\"548\":\"sll1559\",\"549\":\"slr1686\",\"550\":\"ssl3044\",\"551\":\"psaE\",\"552\":\"slr1694\",\"553\":\"pheT\",\"554\":\"spkB\",\"555\":\"sll0921\",\"556\":\"ppc\",\"557\":\"slr0935\",\"558\":\"murT\",\"559\":null,\"560\":\"crtQ\",\"561\":\"fda\",\"562\":\"arsC\",\"563\":\"slr0947\",\"564\":\"fbp\",\"565\":\"slr0955\",\"566\":\"cysS\",\"567\":\"sll0905\",\"568\":\"ndhM\",\"569\":\"slr1624\",\"570\":null,\"571\":\"sll1537\",\"572\":\"folB\",\"573\":\"moeB\",\"574\":null,\"575\":\"rpoZ\",\"576\":\"sll1530\",\"577\":\"sll1528\",\"578\":\"sll1526\",\"579\":\"clpB2\",\"580\":\"prk\",\"581\":\"petH\",\"582\":\"psb27\",\"583\":\"slr1648\",\"584\":\"cpcT\",\"585\":\"dfa3\",\"586\":\"slr0442\",\"587\":null,\"588\":\"psbO\",\"589\":\"aroA\",\"590\":\"sll0422\",\"591\":\"purB\",\"592\":\"ureB\",\"593\":\"sll0418\",\"594\":\"urtA\",\"595\":\"sll0272\",\"596\":\"rpsP\",\"597\":null,\"598\":\"psbV\",\"599\":\"gcvP\",\"600\":\"pgk\",\"601\":\"alaS\",\"602\":\"sll0359\",\"603\":\"slr0398\",\"604\":\"ycf39\",\"605\":\"glnB\",\"606\":\"slr0404\",\"607\":\"slr0144\",\"608\":\"slr0145\",\"609\":\"slr0149\",\"610\":null,\"611\":\"slr0151\",\"612\":\"sll0148\",\"613\":\"sll0147\",\"614\":\"frr\",\"615\":\"pyrH\",\"616\":\"clpB1\",\"617\":null,\"618\":\"clpR\",\"619\":\"clpP3\",\"620\":null,\"621\":\"ssl0242\",\"622\":\"slr1923\",\"623\":\"slr1924\",\"624\":\"slr1931\",\"625\":\"slr1932\",\"626\":\"rfbC\",\"627\":\"pdhA\",\"628\":\"mtnA\",\"629\":\"kaiC3\",\"630\":\"slr1944\",\"631\":\"gpmI\",\"632\":null,\"633\":\"slr1949\",\"634\":\"slr1951\",\"635\":\"raiA\\/lrtA\",\"636\":\"glgA1\",\"637\":\"slr0322\",\"638\":\"sll0301\",\"639\":\"slr0328\",\"640\":\"slr0334\",\"641\":\"apcE\",\"642\":\"ccmP\",\"643\":null,\"644\":null,\"645\":\"sll0173\",\"646\":\"sll0172\",\"647\":\"gcvT\",\"648\":\"dnaK2\",\"649\":\"sll0169\",\"650\":\"sll0163\",\"651\":\"sll0162\",\"652\":\"ssl0294\",\"653\":\"glgB\",\"654\":\"pyrE\",\"655\":\"leuA\",\"656\":\"slr0362\",\"657\":\"slr0369\",\"658\":\"gabD\",\"659\":\"accD\",\"660\":\"slr0374\",\"661\":\"slr0376\",\"662\":\"gnd\",\"663\":\"secD\",\"664\":\"secF\",\"665\":\"lpxD\",\"666\":\"rplT\",\"667\":\"rpmI\",\"668\":\"urtD\",\"669\":\"purF\",\"670\":\"rbfA\",\"671\":\"folD\",\"672\":\"sll0752\",\"673\":\"slr0782\",\"674\":\"tpiA\",\"675\":\"petB\",\"676\":\"petD\",\"677\":\"sll0321\",\"678\":null,\"679\":\"sll0318\",\"680\":\"sll0314\",\"681\":\"rpsU\",\"682\":\"bioU\",\"683\":\"slr0001\",\"684\":null,\"685\":\"dxr\",\"686\":\"fbaA\",\"687\":\"hemL\",\"688\":\"slr0006\",\"689\":\"slr0007\",\"690\":\"cbbL\",\"691\":\"cbbS\",\"692\":\"slr0013\",\"693\":\"lpxB\",\"694\":\"petF\",\"695\":\"fumC\",\"696\":null,\"697\":\"slr0021\",\"698\":null,\"699\":\"guaA\",\"700\":\"sll0209\",\"701\":\"sll0208\",\"702\":\"glyS\",\"703\":\"petE\",\"704\":\"slr0226\",\"705\":\"ftsH2\",\"706\":\"groEL2\",\"707\":\"sll0414\",\"708\":\"sll0408\",\"709\":\"efp\",\"710\":\"accB\",\"711\":\"glcD\",\"712\":\"aspC\",\"713\":\"gltA\",\"714\":\"slr0049\",\"715\":\"sll0069\",\"716\":\"sll0068\",\"717\":null,\"718\":\"sll0066\",\"719\":\"sll0064\",\"720\":null,\"721\":\"dnaK1\",\"722\":\"grpE\",\"723\":null,\"724\":\"slr0065\",\"725\":\"mrp\",\"726\":\"accC\",\"727\":\"sll0051\",\"728\":null,\"729\":\"rpsD\",\"730\":\"proA2\",\"731\":\"slr0476\",\"732\":\"purN\",\"733\":\"sll0456\",\"734\":\"hom\",\"735\":\"pheS\",\"736\":\"nhaS3\",\"737\":\"sll0685\",\"738\":\"pstS\",\"739\":\"slr0719\",\"740\":\"rpsN\",\"741\":\"sll0617\",\"742\":\"secA\",\"743\":\"slr0635\",\"744\":\"slr0637\",\"745\":\"sll0602\",\"746\":\"slr0645\",\"747\":\"sll0601\",\"748\":\"metG\",\"749\":\"sll0395\",\"750\":\"gyrA\",\"751\":\"ssr0692\",\"752\":\"ssr0693\",\"753\":\"lpxA\",\"754\":\"urtE\",\"755\":\"proA1\",\"756\":\"carB\",\"757\":\"pyrR\",\"758\":\"folE\",\"759\":\"slr0427\",\"760\":\"sll0188\",\"761\":\"slr0193\",\"762\":\"rpiA\",\"763\":\"sll0185\",\"764\":null,\"765\":\"ssl0352\",\"766\":\"sll0182\",\"767\":\"sll0180\",\"768\":\"gltX\",\"769\":\"slr0207\",\"770\":\"slr0208\",\"771\":\"ftrV\",\"772\":\"slr0209\",\"773\":\"metH\",\"774\":\"sll0887\",\"775\":\"sll0886\",\"776\":null,\"777\":\"ssr1528\",\"778\":\"slr0904\",\"779\":\"psbB\",\"780\":\"slr0907\",\"781\":\"slr0912\",\"782\":\"mdh\",\"783\":\"ndhO\",\"784\":\"slr0923\",\"785\":\"slr0924\",\"786\":null,\"787\":null,\"788\":\"sll0553\",\"789\":\"slr0565\",\"790\":\"dfa1\",\"791\":\"slr0575\",\"792\":\"acsA\",\"793\":\"slr0580\",\"794\":\"slr0583\",\"795\":\"slr0825\",\"796\":\"rpmG\",\"797\":null,\"798\":\"sll0830\",\"799\":\"purM\",\"800\":\"hemH\",\"801\":\"sll0828\",\"802\":\"slr0841\",\"803\":\"ssl1533\",\"804\":\"sdhB\",\"805\":\"sll0822\",\"806\":\"slr0848\",\"807\":\"slr0074\",\"808\":\"slr0075\",\"809\":\"slr0076\",\"810\":\"sll0086\",\"811\":null,\"812\":\"crhR\",\"813\":\"argC\",\"814\":\"thrS\",\"815\":\"slr0086\",\"816\":\"sll0487\",\"817\":\"kaiB3\",\"818\":\"cobW\",\"819\":\"slr0503\",\"820\":\"por\",\"821\":\"dapL\",\"822\":\"futA2\",\"823\":\"purQ\",\"824\":\"prs\",\"825\":\"queA\",\"826\":\"sll0596\",\"827\":\"glk\",\"828\":\"slr0619\",\"829\":\"pyk1\",\"830\":\"trxA\",\"831\":\"sll0585\",\"832\":\"slr0624\",\"833\":\"sll0103\",\"834\":\"raf1\",\"835\":\"slr0105\",\"836\":\"slr0106\",\"837\":\"sll0100\",\"838\":\"sll0096\",\"839\":\"slr0110\",\"840\":\"slr0111\",\"841\":\"pcyA\",\"842\":\"thiC\",\"843\":\"ppk\",\"844\":\"minE\",\"845\":\"minD\",\"846\":\"ppsA\",\"847\":\"sll0284\",\"848\":\"sll0283\",\"849\":\"slr0315\",\"850\":\"slr6039\",\"851\":\"sll0781\",\"852\":\"slr0697\",\"853\":\"slr0698\",\"854\":\"sll0672\",\"855\":\"polA\",\"856\":\"slr0708\",\"857\":\"slr0709\",\"858\":\"gdhA\",\"859\":\"queF\",\"860\":null,\"861\":\"pdxA\",\"862\":\"slr0765\",\"863\":\"sll0744\",\"864\":\"nifJ\",\"865\":\"sll0048\",\"866\":\"sll0043\",\"867\":null,\"868\":\"sll0041\",\"869\":\"sll0039\",\"870\":\"sll0038\",\"871\":\"slr0031\",\"872\":\"ilvE\",\"873\":\"gatC\",\"874\":\"sll0036\",\"875\":\"sll0033\",\"876\":\"slr0038\",\"877\":\"slr0039\",\"878\":\"cmpA\",\"879\":\"cmpB\",\"880\":\"slr0042\",\"881\":\"cmpC\",\"882\":\"cmpD\",\"883\":\"rbpA\",\"884\":\"chlM\",\"885\":\"murE\",\"886\":\"slr0535\",\"887\":\"hemE\",\"888\":\"slr0537\",\"889\":\"lysA\",\"890\":\"argS\",\"891\":\"clpP1\",\"892\":\"trpB\",\"893\":\"asnS\",\"894\":\"argF\",\"895\":\"purE\",\"896\":\"ssb\",\"897\":\"slr0929\",\"898\":\"slr0930\",\"899\":\"hisG\",\"900\":\"glmU\",\"901\":\"dnaJ1\",\"902\":\"clpP2\",\"903\":\"tig\",\"904\":\"asd\",\"905\":\"dapA\",\"906\":\"rnj\",\"907\":\"slr0552\",\"908\":\"sll0529\",\"909\":\"sll0524\",\"910\":\"valS\",\"911\":\"ndhG\",\"912\":\"ndhI\",\"913\":\"ndhA\",\"914\":\"pyrD\",\"915\":null,\"916\":\"gap2\",\"917\":\"bfr\",\"918\":\"sll1336\",\"919\":\"sll1334\",\"920\":\"apcF\",\"921\":\"fusA\",\"922\":\"ssl2667\",\"923\":\"hisA\",\"924\":\"sll0630\",\"925\":\"sigA\",\"926\":null,\"927\":\"proC\",\"928\":\"sll0625\",\"929\":\"speA1\",\"930\":\"acnB\",\"931\":\"gltS\",\"932\":\"carA\",\"933\":\"slr1557\",\"934\":\"hisZ\",\"935\":\"slr1562\",\"936\":\"slr1573\",\"937\":\"ssl2874\",\"938\":\"slr1576\",\"939\":\"slr1579\",\"940\":\"sll1481\",\"941\":\"pgl\",\"942\":\"cpcL\",\"943\":\"leuC\",\"944\":\"sll0735\",\"945\":\"eno\",\"946\":\"accA\",\"947\":\"kaiA\",\"948\":\"kaiB1\",\"949\":\"kaiC1\",\"950\":\"psaL\",\"951\":\"slr1658\",\"952\":\"slr1659\",\"953\":null,\"954\":null,\"955\":\"dapF\",\"956\":null,\"957\":\"sll0451\",\"958\":null,\"959\":\"sll0446\",\"960\":\"sll0445\",\"961\":\"sll0443\",\"962\":\"ilvD\",\"963\":\"slr0455\",\"964\":\"htpG\",\"965\":\"slr1177\",\"966\":\"anmK\",\"967\":\"prfA\",\"968\":\"sll1106\",\"969\":\"adhA\",\"970\":\"argG\",\"971\":\"sll0577\",\"972\":\"recA\",\"973\":\"fur\",\"974\":\"slr0596\",\"975\":\"spkC\",\"976\":\"slr0600\",\"977\":\"slr0601\",\"978\":\"lepA\",\"979\":\"slr0605\",\"980\":\"slr0606\",\"981\":\"slr0609\",\"982\":\"ccmM\",\"983\":\"rre1\",\"984\":\"slr1609\",\"985\":\"slr1042\",\"986\":\"fabI\",\"987\":\"gpsA\",\"988\":\"bfr\",\"989\":\"rplE\",\"990\":\"slr1205\",\"991\":\"hup\",\"992\":\"slr1223\",\"993\":null,\"994\":\"gap1\",\"995\":\"psbC\",\"996\":\"hisC\",\"997\":\"pepA\",\"998\":null,\"999\":null,\"1000\":\"pdxH\",\"1001\":\"gatB\",\"1002\":null,\"1003\":\"ppa\",\"1004\":\"nusB\",\"1005\":\"slr0148\",\"1006\":\"sll0755\",\"1007\":null,\"1008\":\"ilvH\",\"1009\":null,\"1010\":\"slr0073\",\"1011\":null,\"1012\":\"queC\",\"1013\":\"ilvC\",\"1014\":\"psaK2\",\"1015\":null,\"1016\":null,\"1017\":null,\"1018\":\"purH\",\"1019\":\"hisI\",\"1020\":\"slr1127\",\"1021\":\"lpdA\",\"1022\":\"slr1102\",\"1023\":\"slr1610\",\"1024\":\"sll1835\",\"1025\":\"sll0997\",\"1026\":\"slr1393\",\"1027\":\"slr2018\",\"1028\":\"slr1900\",\"1029\":\"slr2070\",\"1030\":\"groES\",\"1031\":null,\"1032\":null,\"1033\":\"nspC\",\"1034\":\"petC2\",\"1035\":\"sll1315\",\"1036\":\"sll1308\",\"1037\":null,\"1038\":\"sll1757\",\"1039\":null,\"1040\":\"katG\",\"1041\":null,\"1042\":\"sll0576\",\"1043\":\"glgC\",\"1044\":\"slr0453\",\"1045\":null,\"1046\":\"sll0497\",\"1047\":null,\"1048\":\"slr0420\",\"1049\":\"sll0606\",\"1050\":\"slr0483\",\"1051\":\"slr0058\",\"1052\":\"sll0319\",\"1053\":\"sll0749\",\"1054\":\"sll0756\",\"1055\":\"sll0761\",\"1056\":\"tmk\",\"1057\":\"slr0338\",\"1058\":\"slr1926\",\"1059\":\"slr0147\",\"1060\":\"sll0274\",\"1061\":\"slr0942\",\"1062\":null,\"1063\":\"rplS\",\"1064\":\"sll0268\",\"1065\":null,\"1066\":\"tatA\",\"1067\":\"ssl1918\",\"1068\":\"sll1825\",\"1069\":\"mutS\",\"1070\":\"sll1150\",\"1071\":\"slr0326\",\"1072\":null,\"1073\":\"pgm\",\"1074\":\"purC\",\"1075\":\"slr1940\",\"1076\":\"slr1207\",\"1077\":\"sll1762\",\"1078\":null,\"1079\":\"adk1\",\"1080\":\"glyQ\",\"1081\":\"sll1390\",\"1082\":\"slr0586\",\"1083\":\"ssr1600\",\"1084\":\"sll0426\",\"1085\":\"slr0280\",\"1086\":\"sll1863\",\"1087\":\"slr0380\",\"1088\":\"sll0008\",\"1089\":\"slr0431\",\"1090\":\"slr0909\",\"1091\":\"slr0569\",\"1092\":\"sll0518\",\"1093\":\"sll1338\",\"1094\":\"slr1668\",\"1095\":\"sll0563\",\"1096\":\"slr1772\",\"1097\":null,\"1098\":null,\"1099\":\"slr1087\",\"1100\":null,\"1101\":\"rplY\",\"1102\":\"slr1552\",\"1103\":\"sll0837\",\"1104\":\"phaA\",\"1105\":\"slr2004\",\"1106\":null,\"1107\":\"slr1619\",\"1108\":null,\"1109\":\"thiO\\/thiG\",\"1110\":\"rpsR\",\"1111\":\"sll5033\",\"1112\":\"slr5051\",\"1113\":\"sll5059\",\"1114\":\"sll5080\",\"1115\":\"ssl5113\",\"1116\":\"sll5128\",\"1117\":\"sll5079\",\"1118\":\"slr7012\",\"1119\":\"slr7024\",\"1120\":\"slr7061\",\"1121\":\"sll7062\",\"1122\":\"sll7085\",\"1123\":\"sll7086\",\"1124\":\"sll7089\",\"1125\":\"sll7090\",\"1126\":\"sll7087\",\"1127\":\"sll7070\",\"1128\":\"ssl8003\",\"1129\":\"slr6050\",\"1130\":null,\"1131\":null,\"1132\":\"slr6097\",\"1133\":null},\"ProteinFunction\":{\"0\":\"DUF4335 domain-containing protein \",\"1\":\"photosystem I iron-sulfur center protein PsaC] \",\"2\":\"hypothetical protein \",\"3\":\"GUN4 domain-containing protein \",\"4\":\"magnesium-protoporphyrin IX monomethyl ester (oxidative) cyclase] \",\"5\":\"GDP-L-fucose synthase \",\"6\":\"GDP-mannose 4,6-dehydratase] \",\"7\":\"photosystem II q(b) protein] \",\"8\":\"photosystem II reaction center protein Psb28] \",\"9\":\"peptide-methionine (S)-S-oxide reductase MsrA] \",\"10\":\"glycogen synthase GlgA] \",\"11\":\"ABC transporter ATP-binding protein \",\"12\":\"DinB family protein \",\"13\":\"PepSY domain-containing protein \",\"14\":\"nucleoside monophosphate kinase \",\"15\":\"4-hydroxy-tetrahydrodipicolinate reductase] \",\"16\":\"phosphoribosylformylglycinamidine synthase subunit PurL] \",\"17\":\"efflux RND transporter periplasmic adaptor subunit \",\"18\":\"guanylate kinase] \",\"19\":\"histidine phosphatase family protein \",\"20\":\"SPFH\\/Band 7\\/PHB domain protein \",\"21\":\"Rne\\/Rng family ribonuclease \",\"22\":\"polyribonucleotide nucleotidyltransferase \",\"23\":\"NAD-dependent malic enzyme \",\"24\":\"cysteine synthase A \",\"25\":\"4-(cytidine 5'-diphospho)-2-C-methyl-D-erythritol kinase] \",\"26\":\"DUF3181 family protein \",\"27\":\"DUF3086 domain-containing protein \",\"28\":\"ATP-binding protein \",\"29\":\"photosystem I reaction center subunit II \",\"30\":\"anthranilate synthase component I] \",\"31\":\"polyprenyl synthetase family protein \",\"32\":\"transcription termination factor NusA] \",\"33\":\"translation initiation factor IF-2] \",\"34\":\"glycogen debranching protein GlgX] \",\"35\":\"thioredoxin-dependent thiol peroxidase] \",\"36\":\"MTH1187 family thiamine-binding protein \",\"37\":\"universal stress protein \",\"38\":\"peptidylprolyl isomerase \",\"39\":\"photosystem I assembly protein Ycf4 \",\"40\":\"amino acid ABC transporter substrate-binding protein \",\"41\":\"LptA\\/OstA family protein \",\"42\":\"NAD(P)H-quinone oxidoreductase subunit N \",\"43\":\"glutamine--fructose-6-phosphate transaminase (isomerizing)] \",\"44\":\"diflavin flavoprotein \",\"45\":\"diflavin flavoprotein \",\"46\":\"F0F1 ATP synthase subunit gamma \",\"47\":\"F0F1 ATP synthase subunit alpha] \",\"48\":\"ATP synthase F1 subunit delta] \",\"49\":\"F0F1 ATP synthase subunit B \",\"50\":\"F0F1 ATP synthase subunit B' \",\"51\":\"MoxR family ATPase \",\"52\":\"HEAT repeat domain-containing protein \",\"53\":\"universal stress protein \",\"54\":\"EAL domain-containing protein \",\"55\":\"EAL domain-containing protein \",\"56\":\"translational GTPase TypA] \",\"57\":\"thylakoid membrane protein \",\"58\":\"uracil phosphoribosyltransferase] \",\"59\":\"prohibitin family protein \",\"60\":\"serine\\/threonine phosphatase \",\"61\":\"EutN\\/CcmL family microcompartment protein \",\"62\":\"BMC domain-containing protein \",\"63\":\"BMC domain-containing protein \",\"64\":\"glutamate synthase small subunit] \",\"65\":\"magnesium chelatase ATPase subunit D] \",\"66\":\"alanine dehydrogenase] \",\"67\":\"pyridoxine 5'-phosphate synthase \",\"68\":\"DUF2488 family protein \",\"69\":\"peptide-methionine (R)-S-oxide reductase MsrB] \",\"70\":\"trypsin-like peptidase domain-containing protein \",\"71\":\"4-alpha-glucanotransferase] \",\"72\":\"hypothetical protein \",\"73\":\"hypothetical protein \",\"74\":\"diguanylate cyclase \",\"75\":\"MASE1 domain-containing protein \",\"76\":\"transaldolase \",\"77\":\"DUF2862 domain-containing protein \",\"78\":\"ArsA family ATPase \",\"79\":\"peptide-methionine (S)-S-oxide reductase MsrA] \",\"80\":\"thylakoid membrane photosystem I accumulation factor \",\"81\":\"hypothetical protein \",\"82\":\"HEAT repeat domain-containing protein \",\"83\":\"hypothetical protein \",\"84\":\"universal stress protein \",\"85\":\"NADP-dependent isocitrate dehydrogenase \",\"86\":\"ATP-dependent 6-phosphofructokinase \",\"87\":\"photosystem II complex extrinsic protein PsbU] \",\"88\":\"UDP-glucose\\/GDP-mannose dehydrogenase family protein \",\"89\":\"pilus motility taxis protein HmpF] \",\"90\":\"cupin domain-containing protein \",\"91\":\"oxygen-dependent coproporphyrinogen oxidase] \",\"92\":\"heme oxygenase (biliverdin-producing) \",\"93\":\"50S ribosomal protein L28] \",\"94\":\"Ycf66 family protein \",\"95\":\"sulfite reductase, ferredoxin dependent] \",\"96\":\"DNA polymerase III subunit beta] \",\"97\":\"tryptophan synthase subunit alpha] \",\"98\":\"UbiD family decarboxylase \",\"99\":\"3-deoxy-7-phosphoheptulonate synthase] \",\"100\":\"30S ribosomal protein S15] \",\"101\":\"allophycocyanin subunit alpha-B \",\"102\":\"methionine adenosyltransferase] \",\"103\":\"translation initiation factor IF-3] \",\"104\":\"exopolysaccharide transport family protein \",\"105\":\"CDP-glucose 4,6-dehydratase] \",\"106\":\"dTDP-4-dehydrorhamnose 3,5-epimerase \",\"107\":\"Uma2 family endonuclease \",\"108\":\"ATP-grasp domain-containing protein \",\"109\":\"NAD-dependent epimerase\\/dehydratase family protein \",\"110\":\"hypothetical protein \",\"111\":\"succinate--CoA ligase subunit beta \",\"112\":\"flotillin family protein \",\"113\":\"GTPase ObgE] \",\"114\":\"chlorophyll a\\/b-binding protein \",\"115\":\"dihydroorotase \",\"116\":\"universal stress protein \",\"117\":\"adenylyl-sulfate kinase] \",\"118\":\"MotA\\/TolQ\\/ExbB proton channel family protein \",\"119\":\"biopolymer transporter ExbD \",\"120\":\"TerB family tellurite resistance protein \",\"121\":\"DUF928 domain-containing protein \",\"122\":\"urease accessory protein UreG] \",\"123\":\"thiamine phosphate synthase \",\"124\":\"hypothetical protein \",\"125\":\"hypothetical protein \",\"126\":\"proton extrusion protein PcxA \",\"127\":\"DUF4278 domain-containing protein \",\"128\":\"YlqD family protein \",\"129\":\"ATP-dependent zinc metalloprotease FtsH3] \",\"130\":\"glutamate synthase large subunit] \",\"131\":\"chemotaxis protein CheW \",\"132\":\"methyl-accepting chemotaxis protein \",\"133\":\"magnesium chelatase subunit H \",\"134\":\"MCE family protein \",\"135\":\"type I glutamate--ammonia ligase] \",\"136\":\"FKBP-type peptidyl-prolyl cis-trans isomerase \",\"137\":\"class I SAM-dependent methyltransferase \",\"138\":\"glutamate decarboxylase \",\"139\":\"carbon-nitrogen hydrolase family protein \",\"140\":\"photosystem II protein PsbQ] \",\"141\":\"prohibitin family protein \",\"142\":\"FAD-dependent thymidylate synthase] \",\"143\":\"Grx4 family monothiol glutaredoxin] \",\"144\":\"YbaB\\/EbfC family nucleoid-associated protein \",\"145\":\"histidinol dehydrogenase] \",\"146\":\"urease subunit alpha] \",\"147\":\"DUF561 domain-containing protein \",\"148\":\"1-deoxy-D-xylulose-5-phosphate synthase] \",\"149\":\"rubredoxin \",\"150\":\"photosynthesis system II assembly factor Ycf48 \",\"151\":\"cytochrome b559 subunit alpha] \",\"152\":\"photosystem II reaction center protein L \",\"153\":\"phycobiliprotein lyase \",\"154\":\"phycobilisome rod-core linker polypeptide \",\"155\":\"alpha\\/beta fold hydrolase \",\"156\":\"molecular chaperone DnaK] \",\"157\":\"serine hydroxymethyltransferase \",\"158\":\"iron uptake porin \",\"159\":\"response regulator transcription factor \",\"160\":\"DUF1036 domain-containing protein \",\"161\":\"(Fe-S)-binding protein \",\"162\":\"hypothetical protein \",\"163\":\"LysR family transcriptional regulator \",\"164\":\"PhzF family phenazine biosynthesis protein \",\"165\":\"NAD-dependent epimerase\\/dehydratase family protein \",\"166\":\"Uma2 family endonuclease \",\"167\":\"aspartate aminotransferase family protein \",\"168\":\"S-(hydroxymethyl)glutathione dehydrogenase\\/class III alcohol dehydrogenase \",\"169\":\"FG-GAP-like repeat-containing protein \",\"170\":\"magnesium chelatase ATPase subunit I] \",\"171\":\"tyrosine--tRNA ligase] \",\"172\":\"single-stranded DNA-binding protein \",\"173\":\"GIY-YIG nuclease family protein \",\"174\":\"hypothetical protein \",\"175\":\"dienelactone hydrolase family protein \",\"176\":\"GAF domain-containing protein \",\"177\":\"hybrid sensor histidine kinase\\/response regulator \",\"178\":\"methyl-accepting chemotaxis protein \",\"179\":\"thioredoxin family protein \",\"180\":\"ATP-dependent zinc metalloprotease FtsH1] \",\"181\":\"hypothetical protein \",\"182\":\"ferredoxin \",\"183\":\"DNA ligase \",\"184\":\"DUF1995 family protein \",\"185\":\"serine--tRNA ligase] \",\"186\":\"phycobilisome linker polypeptide \",\"187\":\"phycobilisome linker polypeptide \",\"188\":\"phycobilisome linker polypeptide \",\"189\":\"phycocyanin subunit alpha] \",\"190\":\"phycocyanin subunit beta \",\"191\":\"hypothetical protein \",\"192\":\"heavy-metal-associated domain-containing protein \",\"193\":\"PAP\\/fibrillin family protein \",\"194\":\"ABC transporter ATP-binding protein \",\"195\":\"MBL fold metallo-hydrolase \",\"196\":\"DUF58 domain-containing protein \",\"197\":\"prepilin-type N-terminal cleavage\\/methylation domain-containing protein \",\"198\":\"type II secretion system GspH family protein \",\"199\":\"prepilin-type N-terminal cleavage\\/methylation domain-containing protein \",\"200\":\"ABC transporter ATP-binding protein\\/permease \",\"201\":\"heavy metal translocating P-type ATPase \",\"202\":\"ACP S-malonyltransferase] \",\"203\":\"response regulator \",\"204\":\"YbjN domain-containing protein \",\"205\":\"FAD-dependent oxidoreductase \",\"206\":\"hypothetical protein \",\"207\":\"ribonuclease R \",\"208\":\"argininosuccinate lyase] \",\"209\":\"thioredoxin \",\"210\":\"DegT\\/DnrJ\\/EryC1\\/StrS family aminotransferase \",\"211\":\"diguanylate cyclase \",\"212\":\"leucine--tRNA ligase] \",\"213\":\"DUF3155 domain-containing protein \",\"214\":\"hypothetical protein \",\"215\":\"TPM domain-containing protein \",\"216\":\"transketolase] \",\"217\":\"beta-ketoacyl-ACP synthase II] \",\"218\":\"acyl carrier protein] \",\"219\":\"adenylosuccinate synthase \",\"220\":\"50S ribosomal protein L31] \",\"221\":\"30S ribosomal protein S9] \",\"222\":\"50S ribosomal protein L13] \",\"223\":\"50S ribosomal protein L17] \",\"224\":\"DNA-directed RNA polymerase subunit alpha \",\"225\":\"30S ribosomal protein S11] \",\"226\":\"30S ribosomal protein S13] \",\"227\":\"50S ribosomal protein L36] \",\"228\":\"translation initiation factor IF-1] \",\"229\":\"preprotein translocase subunit SecY] \",\"230\":\"50S ribosomal protein L15] \",\"231\":\"30S ribosomal protein S5] \",\"232\":\"50S ribosomal protein L18] \",\"233\":\"50S ribosomal protein L6] \",\"234\":\"30S ribosomal protein S8] \",\"235\":\"50S ribosomal protein L24] \",\"236\":\"50S ribosomal protein L14] \",\"237\":\"30S ribosomal protein S17] \",\"238\":\"50S ribosomal protein L29] \",\"239\":\"50S ribosomal protein L16] \",\"240\":\"30S ribosomal protein S3] \",\"241\":\"50S ribosomal protein L22] \",\"242\":\"30S ribosomal protein S19] \",\"243\":\"50S ribosomal protein L2] \",\"244\":\"50S ribosomal protein L23 \",\"245\":\"50S ribosomal protein L4] \",\"246\":\"50S ribosomal protein L3] \",\"247\":\"DNA starvation\\/stationary phase protection protein \",\"248\":\"sugar ABC transporter substrate-binding protein \",\"249\":\"acetylglutamate kinase] \",\"250\":\"DNA-directed RNA polymerase subunit beta'' \",\"251\":\"DNA-directed RNA polymerase subunit beta] \",\"252\":\"TatD family hydrolase \",\"253\":\"30S ribosomal protein S20] \",\"254\":\"DUF533 domain-containing protein \",\"255\":\"peroxiredoxin \",\"256\":\"urea ABC transporter permease subunit UrtC] \",\"257\":\"bifunctional aldolase\\/short-chain dehydrogenase \",\"258\":\"magnesium transporter] \",\"259\":\"hypothetical protein \",\"260\":\"23S rRNA (uracil(1939)-C(5))-methyltransferase RlmD] \",\"261\":\"threonine ammonia-lyase, biosynthetic] \",\"262\":\"cell division protein SepF \",\"263\":\"phosphomannose isomerase type II C-terminal cupin domain \",\"264\":\"chaperonin GroEL] \",\"265\":\"chorismate synthase] \",\"266\":\"50S ribosomal protein L7\\/L12] \",\"267\":\"50S ribosomal protein L10] \",\"268\":\"50S ribosomal protein L1] \",\"269\":\"50S ribosomal protein L11] \",\"270\":\"transcription termination\\/antitermination protein NusG] \",\"271\":\"preprotein translocase subunit SecE] \",\"272\":\"late competence development ComFB family protein \",\"273\":\"2Fe-2S iron-sulfur cluster-binding protein \",\"274\":\"fasciclin domain-containing protein \",\"275\":\"CO2 hydration protein \",\"276\":\"photosystem I core protein PsaA] \",\"277\":\"photosystem I core protein PsaB] \",\"278\":\"response regulator transcription factor \",\"279\":\"alpha-ketoacid dehydrogenase subunit beta \",\"280\":\"carbon dioxide-concentrating mechanism protein CcmK \",\"281\":\"iron uptake porin \",\"282\":\"glucose-6-phosphate dehydrogenase] \",\"283\":\"excinuclease ABC subunit UvrA] \",\"284\":\"glycosyltransferase family 2 protein \",\"285\":\"NAD-dependent epimerase\\/dehydratase family protein \",\"286\":\"DUF3782 domain-containing protein \",\"287\":\"2-C-methyl-D-erythritol 2,4-cyclodiphosphate synthase] \",\"288\":\"ATP-dependent zinc metalloprotease FtsH4] \",\"289\":\"5'\\/3'-nucleotidase SurE] \",\"290\":\"lysine--tRNA ligase] \",\"291\":\"FkbM family methyltransferase \",\"292\":\"nitrate ABC transporter ATP-binding protein \",\"293\":\"ABC transporter substrate-binding protein \",\"294\":\"cell division protein FtsZ] \",\"295\":\"S41 family peptidase \",\"296\":\"PRC-barrel domain-containing protein \",\"297\":\"DNA helicase PcrA] \",\"298\":\"SH3 domain-containing protein \",\"299\":\"succinate dehydrogenase\\/fumarate reductase flavoprotein subunit \",\"300\":\"type II toxin-antitoxin system PemK\\/MazF family toxin \",\"301\":\"hypothetical protein \",\"302\":\"glutaredoxin 3] \",\"303\":\"glutathione synthase] \",\"304\":\"1,4-dihydroxy-2-naphthoyl-CoA synthase] \",\"305\":\"Re\\/Si-specific NAD(P)(+) transhydrogenase subunit alpha] \",\"306\":\"Re\\/Si-specific NAD(P)(+) transhydrogenase subunit beta] \",\"307\":\"TldD\\/PmbA family protein \",\"308\":\"aldose 1-epimerase \",\"309\":\"isoleucine--tRNA ligase] \",\"310\":\"glycogen\\/starch\\/alpha-glucan phosphorylase \",\"311\":\"30S ribosomal protein S1 \",\"312\":\"pyruvate kinase] \",\"313\":\"DUF1824 family protein \",\"314\":\"polyphosphate:AMP phosphotransferase] \",\"315\":\"hypothetical protein \",\"316\":\"precorrin-6Y C5,15-methyltransferase subunit CbiT] \",\"317\":\"AAA-like domain-containing protein \",\"318\":\"large conductance mechanosensitive channel protein MscL] \",\"319\":\"NAD(P)\\/FAD-dependent oxidoreductase \",\"320\":\"RNA-binding protein \",\"321\":\"Asp-tRNA(Asn)\\/Glu-tRNA(Gln) amidotransferase subunit GatA] \",\"322\":\"glycine cleavage system protein GcvH] \",\"323\":\"3-oxoacyl-acyl-carrier-protein (reductase)\",\"324\":\"N-acetylmuramic acid 6-phosphate etherase] \",\"325\":\"apocytochrome f] \",\"326\":\"photosystem II reaction center protein PsbH] \",\"327\":\"YciI family protein \",\"328\":\"TRAP transporter substrate-binding protein \",\"329\":\"heme-binding protein \",\"330\":\"hypothetical protein \",\"331\":\"WD40 repeat domain-containing protein \",\"332\":\"hypothetical protein \",\"333\":\"polysaccharide deacetylase family protein \",\"334\":\"alpha\\/beta hydrolase \",\"335\":\"sugar phosphate isomerase\\/epimerase \",\"336\":\"cupin domain-containing protein \",\"337\":\"cupin domain-containing protein \",\"338\":\"hypothetical protein \",\"339\":\"carboxymuconolactone decarboxylase family protein \",\"340\":\"DJ-1\\/PfpI family protein \",\"341\":\"AGE family epimerase\\/isomerase \",\"342\":\"glycogen debranching protein GlgX] \",\"343\":\"anti-sigma factor antagonist \",\"344\":\"anthranilate phosphoribosyltransferase] \",\"345\":\"deoxyribose-phosphate aldolase] \",\"346\":\"GH116 family glycosyl hydrolase \",\"347\":\"pirin family protein \",\"348\":\"serine\\/threonine-protein phosphatase \",\"349\":\"AarF\\/ABC1\\/UbiB kinase family protein \",\"350\":\"thylakoid lumen protein \",\"351\":\"D-alanine--D-alanine ligase \",\"352\":\"30S ribosomal protein S6] \",\"353\":\"fumarylacetoacetate hydrolase family protein \",\"354\":\"homoserine kinase] \",\"355\":\"Calvin cycle protein CP12 \",\"356\":\"tryptophan--tRNA ligase] \",\"357\":\"hypothetical protein \",\"358\":\"hydroxymethylbilane synthase] \",\"359\":\"UDP-N-acetylmuramoyl-L-alanine--D-glutamate ligase] \",\"360\":\"(E)-4-hydroxy-3-methylbut-2-enyl-diphosphate synthase] \",\"361\":\"DNA topoisomerase (ATP-hydrolyzing) subunit B] \",\"362\":\"photosystem II protein Y \",\"363\":\"aminotransferase class V-fold PLP-dependent enzyme \",\"364\":\"Tab2\\/Atab2 family RNA-binding protein \",\"365\":\"hypothetical protein \",\"366\":\"SDR family NAD(P)-dependent oxidoreductase \",\"367\":\"ABC transporter substrate-binding protein \",\"368\":\"hypothetical protein \",\"369\":\"prepilin-type N-terminal cleavage\\/methylation domain-containing protein \",\"370\":\"class I SAM-dependent methyltransferase \",\"371\":\"threonine synthase] \",\"372\":\"hypothetical protein \",\"373\":\"tetratricopeptide repeat protein \",\"374\":\"glucose-6-phosphate dehydrogenase assembly protein OpcA] \",\"375\":\"amino acid ABC transporter ATP-binding protein \",\"376\":\"transcriptional repressor LexA] \",\"377\":\"succinate dehydrogenase\\/fumarate reductase iron-sulfur subunit \",\"378\":\"peroxiredoxin \",\"379\":\"DUF1499 domain-containing protein \",\"380\":\"photosystem II reaction center protein Psb28] \",\"381\":\"peptide ABC transporter substrate-binding protein \",\"382\":\"type 1 glutamine amidotransferase \",\"383\":\"NAD(P)\\/FAD-dependent oxidoreductase \",\"384\":\"N-acetylmuramoyl-L-alanine amidase \",\"385\":\"serine hydrolase \",\"386\":\"phycobiliprotein lyase \",\"387\":\"photosystem II D2 protein (photosystem q(a) protein)] \",\"388\":\"phosphoribosylglycinamide formyltransferase 2] \",\"389\":\"TldD\\/PmbA family protein \",\"390\":\"orotidine-5'-phosphate decarboxylase] \",\"391\":\"dynamin-like GTPase family protein \",\"392\":\"peptidylprolyl isomerase \",\"393\":\"4a-hydroxytetrahydrobiopterin dehydratase \",\"394\":\"DUF389 domain-containing protein \",\"395\":\"15-cis-phytoene desaturase] \",\"396\":\"urease subunit gamma] \",\"397\":\"SIMPL domain-containing protein \",\"398\":\"MBL fold metallo-hydrolase \",\"399\":\"rhodanese-like domain-containing protein \",\"400\":\"DUF3370 domain-containing protein \",\"401\":\"GntR family transcriptional regulator \",\"402\":\"type I DNA topoisomerase] \",\"403\":\"hypothetical protein \",\"404\":\"allophycocyanin alpha chain \",\"405\":\"allophycocyanin subunit beta] \",\"406\":\"phycobilisome linker polypeptide \",\"407\":\"phosphoglycerate dehydrogenase] \",\"408\":\"glutathione peroxidase \",\"409\":\"beta-ketoacyl-ACP reductase \",\"410\":\"S-layer homology domain-containing protein \",\"411\":\"cyanophycinase \",\"412\":\"cyanophycin synthetase] \",\"413\":\"hypothetical protein \",\"414\":\"ATP-dependent sacrificial sulfur transferase LarE] \",\"415\":\"2-phosphosulfolactate phosphatase family protein \",\"416\":\"nitroreductase family protein \",\"417\":\"aspartate--tRNA ligase] \",\"418\":\"hypothetical protein \",\"419\":\"GuaB3 family IMP dehydrogenase-related protein \",\"420\":\"LysR family transcriptional regulator \",\"421\":\"Na+\\/H+ antiporter \",\"422\":\"hypothetical protein \",\"423\":\"NAD(P)H-quinone oxidoreductase subunit H \",\"424\":\"redox-regulated ATPase YchF] \",\"425\":\"M14 family metallopeptidase \",\"426\":\"biosynthetic-type acetolactate synthase large subunit] \",\"427\":\"squalene--hopene cyclase] \",\"428\":\"acetolactate synthase large subunit \",\"429\":\"thioredoxin family protein \",\"430\":\"hypothetical protein \",\"431\":\"class II fructose-bisphosphatase] \",\"432\":\"group 1 truncated hemoglobin \",\"433\":\"response regulator \",\"434\":\"signal recognition particle-docking protein FtsY] \",\"435\":\"GldG family protein \",\"436\":\"adenine phosphoribosyltransferase] \",\"437\":\"trypsin-like peptidase domain-containing protein \",\"438\":\"proline--tRNA ligase] \",\"439\":\"late competence development ComFB family protein \",\"440\":\"global nitrogen regulator NtcA] \",\"441\":\"alpha\\/beta hydrolase \",\"442\":\"phosphate acyltransferase PlsX] \",\"443\":\"ketoacyl-ACP synthase III \",\"444\":\"photosystem II oxygen evolving complex protein PsbP \",\"445\":\"sodium-dependent bicarbonate transport family permease \",\"446\":\"hypothetical protein \",\"447\":\"NAD(+) kinase \",\"448\":\"photosystem II biogenesis protein Psp29] \",\"449\":\"superoxide dismutase \",\"450\":\"3-isopropylmalate dehydrogenase] \",\"451\":\"acylneuraminate cytidylyltransferase \",\"452\":\"phosphoglycerate dehydrogenase \",\"453\":\"porphobilinogen synthase] \",\"454\":\"3-dehydroquinate synthase] \",\"455\":\"efflux RND transporter permease subunit \",\"456\":\"hypothetical protein \",\"457\":\"TldD\\/PmbA family protein \",\"458\":\"adenosylhomocysteinase] \",\"459\":\"transglutaminase family protein \",\"460\":\"F0F1 ATP synthase subunit beta] \",\"461\":\"ATP synthase F1 subunit epsilon] \",\"462\":\"Ni\\/Fe hydrogenase subunit alpha \",\"463\":\"bidirectional hydrogenase complex protein HoxU] \",\"464\":\"bidirectional NAD-reducing hydrogenase diaphorase subunit HoxF] \",\"465\":\"bidirectional hydrogenase complex protein HoxE] \",\"466\":\"phosphoglucosamine mutase \",\"467\":\"SDR family oxidoreductase \",\"468\":\"uracil-DNA glycosylase family protein \",\"469\":\"FAD-binding oxidoreductase \",\"470\":\"photosystem I reaction center subunit III \",\"471\":\"cytochrome c oxidase subunit II \",\"472\":\"DUF3007 family protein \",\"473\":\"hypothetical protein \",\"474\":\"MoaD\\/ThiS family protein \",\"475\":\"photosystem I assembly protein Ycf3 \",\"476\":\"ssl1498 family light-harvesting-like protein \",\"477\":\"NAD(P)H-quinone oxidoreductase subunit N \",\"478\":\"translation elongation factor Ts] \",\"479\":\"30S ribosomal protein S2] \",\"480\":\"VWA domain-containing protein \",\"481\":\"four-carbon acid sugar kinase family protein \",\"482\":\"carbonic anhydrase \",\"483\":\"glucose-6-phosphate isomerase \",\"484\":\"UDP-N-acetylmuramoyl-tripeptide--D-alanyl-D-alanine ligase \",\"485\":\"50S ribosomal protein L9] \",\"486\":\"hypothetical protein \",\"487\":\"B12-binding domain-containing radical SAM protein \",\"488\":\"GUN4 domain-containing protein \",\"489\":\"EAL domain-containing protein \",\"490\":\"orange carotenoid-binding protein \",\"491\":\"imidazole glycerol phosphate synthase subunit HisF] \",\"492\":\"DUF928 domain-containing protein \",\"493\":\"late competence development ComFB family protein \",\"494\":\"PIN\\/TRAM domain-containing protein \",\"495\":\"ribosome biogenesis GTPase Der] \",\"496\":\"bifunctional ornithine acetyltransferase\\/N-acetylglutamate synthase] \",\"497\":\"hypothetical protein \",\"498\":\"S1 RNA-binding domain-containing protein \",\"499\":\"DNA primase] \",\"500\":\"L-threonylcarbamoyladenylate synthase \",\"501\":\"hypothetical protein \",\"502\":\"universal stress protein \",\"503\":\"PH domain-containing protein \",\"504\":\"membrane protein insertase YidC] \",\"505\":\"J domain-containing protein \",\"506\":\"inositol monophosphatase \",\"507\":\"hypothetical protein \",\"508\":\"GUN4 domain-containing protein \",\"509\":\"aspartate carbamoyltransferase] \",\"510\":\"Crp\\/Fnr family transcriptional regulator \",\"511\":\"ubiquinol-cytochrome c reductase iron-sulfur subunit \",\"512\":\"HlyD family efflux transporter periplasmic adaptor subunit \",\"513\":\"peptidase domain-containing ABC transporter \",\"514\":\"DNA-directed RNA polymerase subunit gamma] \",\"515\":\"carbamoyltransferase \",\"516\":\"hypothetical protein \",\"517\":\"type IV pilus assembly protein PilM] \",\"518\":\"PilN domain-containing protein \",\"519\":\"pilus assembly protein \",\"520\":\"threonine synthase] \",\"521\":\"photosynthetic\\/respiratory NAD(P)H-quinone oxidoreductase subunit K] \",\"522\":\"NAD(P)H-quinone oxidoreductase subunit J \",\"523\":\"DUF3326 domain-containing protein \",\"524\":\"3-isopropylmalate dehydratase small subunit] \",\"525\":\"CTP synthase (glutamine hydrolyzing)] \",\"526\":\"signal recognition particle protein] \",\"527\":\"penicillin-binding protein 1A \",\"528\":\"NAD(P)H-hydrate dehydratase \",\"529\":\"LD-carboxypeptidase \",\"530\":\"30S ribosomal protein S10] \",\"531\":\"elongation factor Tu] \",\"532\":\"elongation factor G] \",\"533\":\"30S ribosomal protein S7] \",\"534\":\"30S ribosomal protein S12] \",\"535\":\"phosphoribosylamine--glycine ligase] \",\"536\":\"hypothetical protein \",\"537\":\"nucleoside deaminase \",\"538\":\"sulfate adenylyltransferase] \",\"539\":\"geranylgeranyl reductase] \",\"540\":\"glutathione peroxidase \",\"541\":\"hypothetical protein \",\"542\":\"DUF2330 domain-containing protein \",\"543\":\"glucosylglycerol-phosphate synthase] \",\"544\":\"glycerol kinase GlpK] \",\"545\":\"50S ribosomal protein L21] \",\"546\":\"50S ribosomal protein L27] \",\"547\":\"L-glutamate gamma-semialdehyde dehydrogenase] \",\"548\":\"alanine--glyoxylate aminotransferase family protein \",\"549\":\"FHA domain-containing protein \",\"550\":\"(2Fe-2S)-binding protein \",\"551\":\"photosystem I reaction center subunit IV \",\"552\":\"BLUF domain-containing protein \",\"553\":\"phenylalanine--tRNA ligase subunit beta] \",\"554\":\"serine\\/threonine-protein kinase \",\"555\":\"response regulator transcription factor \",\"556\":\"phosphoenolpyruvate carboxylase] \",\"557\":\"NfeD family protein \",\"558\":\"Mur ligase family protein \",\"559\":\"insulinase family protein \",\"560\":\"9,9'-di-cis-zeta-carotene desaturase] \",\"561\":\"fructose bisphosphate aldolase \",\"562\":\"thioredoxin-dependent arsenate reductase \",\"563\":\"response regulator transcription factor \",\"564\":\"class 1 fructose-bisphosphatase] \",\"565\":\"23S rRNA (guanosine(2251)-2'-O)-methyltransferase RlmB] \",\"566\":\"cysteine--tRNA ligase] \",\"567\":\"Maf-like protein \",\"568\":\"NAD(P)H-quinone oxidoreductase subunit M \",\"569\":\"Ig-like domain-containing protein \",\"570\":\"beta-glucosidase \",\"571\":\"NUDIX domain-containing protein \",\"572\":\"dihydroneopterin aldolase] \",\"573\":\"molybdopterin-synthase adenylyltransferase MoeB] \",\"574\":\"type IV pilus twitching motility protein PilT \",\"575\":\"DNA-directed RNA polymerase subunit omega \",\"576\":\"FkbM family methyltransferase \",\"577\":\"glycosyltransferase \",\"578\":\"class I SAM-dependent methyltransferase \",\"579\":\"ATP-dependent chaperone ClpB] \",\"580\":\"phosphoribulokinase \",\"581\":\"ferredoxin--NADP(+) reductase \",\"582\":\"photosystem II protein Psb27] \",\"583\":\"carotenoid oxygenase family protein \",\"584\":\"chromophore lyase CpcT\\/CpeT \",\"585\":\"diflavin flavoprotein \",\"586\":\"hypothetical protein \",\"587\":\"hypothetical protein \",\"588\":\"photosystem II manganese-stabilizing polypeptide \",\"589\":\"3-phosphoshikimate 1-carboxyvinyltransferase] \",\"590\":\"isoaspartyl peptidase\\/L-asparaginase \",\"591\":\"adenylosuccinate lyase] \",\"592\":\"urease subunit beta] \",\"593\":\"2-methyl-6-phytyl-1,4-hydroquinone methyltransferase \",\"594\":\"urea ABC transporter substrate-binding protein] \",\"595\":\"DUF2996 domain-containing protein \",\"596\":\"30S ribosomal protein S16] \",\"597\":\"glutamine synthetase III \",\"598\":\"photosystem II cytochrome c-550] \",\"599\":\"aminomethyl-transferring glycine dehydrogenase] \",\"600\":\"phosphoglycerate kinase \",\"601\":\"alanine--tRNA ligase] \",\"602\":\"AbrB family transcriptional regulator \",\"603\":\"hypothetical protein \",\"604\":\"NAD(P)H-binding protein \",\"605\":\"P-II family nitrogen regulator \",\"606\":\"DUF1517 domain-containing protein \",\"607\":\"hypothetical protein \",\"608\":\"hypothetical protein \",\"609\":\"hypothetical protein \",\"610\":\"2Fe-2S iron-sulfur cluster-binding protein \",\"611\":\"tetratricopeptide repeat protein \",\"612\":\"caspase family protein \",\"613\":\"hypothetical protein \",\"614\":\"ribosome recycling factor] \",\"615\":\"UMP kinase] \",\"616\":\"ATP-dependent chaperone ClpB] \",\"617\":\"type IV pilus twitching motility protein PilT \",\"618\":\"ATP-dependent Clp protease proteolytic subunit \",\"619\":\"ATP-dependent Clp protease proteolytic subunit \",\"620\":\"aminopeptidase P N-terminal domain-containing protein \",\"621\":\"DUF3134 domain-containing protein \",\"622\":\"Coenzyme F420 hydrogenase\\/dehydrogenase, beta subunit C-terminal domain \",\"623\":\"serine hydrolase \",\"624\":\"hypothetical protein \",\"625\":\"alpha\\/beta hydrolase \",\"626\":\"dTDP-4-dehydrorhamnose 3,5-epimerase] \",\"627\":\"pyruvate dehydrogenase (acetyl-transferring) E1 component subunit alpha] \",\"628\":\"S-methyl-5-thioribose-1-phosphate isomerase] \",\"629\":\"circadian clock protein KaiC] \",\"630\":\"alpha\\/beta hydrolase \",\"631\":\"2,3-bisphosphoglycerate-independent phosphoglycerate mutase] \",\"632\":\"2-oxo acid dehydrogenase subunit E2 \",\"633\":\"DUF3318 domain-containing protein \",\"634\":\"FHA domain-containing protein \",\"635\":\"ribosome-associated translation inhibitor RaiA] \",\"636\":\"glycogen synthase GlgA] \",\"637\":\"hybrid sensor histidine kinase\\/response regulator \",\"638\":\"pentapeptide repeat-containing protein \",\"639\":\"low molecular weight phosphotyrosine protein phosphatase \",\"640\":\"hypothetical protein \",\"641\":\"phycobilisome rod-core linker polypeptide \",\"642\":\"hypothetical protein \",\"643\":\"tetratricopeptide repeat protein \",\"644\":\"CBS domain-containing protein \",\"645\":\"virginiamycin B hydrolase Vgb \",\"646\":\"hypothetical protein \",\"647\":\"glycine cleavage system aminomethyltransferase GcvT] \",\"648\":\"molecular chaperone DnaK] \",\"649\":\"IMS domain-containing protein \",\"650\":\"hypothetical protein \",\"651\":\"TIGR04376 family protein \",\"652\":\"hypothetical protein \",\"653\":\"1,4-alpha-glucan branching enzyme] \",\"654\":\"orotate phosphoribosyltransferase] \",\"655\":\"2-isopropylmalate synthase \",\"656\":\"YqeG family HAD IIIA-type phosphatase \",\"657\":\"efflux RND transporter permease subunit \",\"658\":\"NAD-dependent succinate-semialdehyde dehydrogenase \",\"659\":\"acetyl-CoA carboxylase, carboxyltransferase subunit beta] \",\"660\":\"AAA family ATPase \",\"661\":\"DUF1257 domain-containing protein \",\"662\":\"decarboxylating NADP(+)-dependent phosphogluconate dehydrogenase] \",\"663\":\"protein translocase subunit SecD] \",\"664\":\"protein translocase subunit SecF] \",\"665\":\"UDP-3-O-(3-hydroxymyristoyl)glucosamine N-acyltransferase] \",\"666\":\"50S ribosomal protein L20] \",\"667\":\"50S ribosomal protein L35] \",\"668\":\"urea ABC transporter ATP-binding protein UrtD] \",\"669\":\"amidophosphoribosyltransferase] \",\"670\":\"30S ribosome-binding factor RbfA] \",\"671\":\"bifunctional methylenetetrahydrofolate dehydrogenase\\/methenyltetrahydrofolate cyclohydrolase FolD] \",\"672\":\"MCE family protein \",\"673\":\"flavin monoamine oxidase family protein \",\"674\":\"triose-phosphate isomerase] \",\"675\":\"cytochrome b6 \",\"676\":\"cytochrome b6-f complex subunit IV] \",\"677\":\"FAD-dependent oxidoreductase \",\"678\":\"ribonuclease D \",\"679\":\"DUF3318 domain-containing protein \",\"680\":\"hypothetical protein \",\"681\":\"30S ribosomal protein S21] \",\"682\":\"hypothetical protein \",\"683\":\"flavin reductase family protein \",\"684\":\"ATP-dependent Clp protease ATP-binding subunit \",\"685\":\"1-deoxy-D-xylulose-5-phosphate reductoisomerase] \",\"686\":\"fructose-bisphosphate aldolase class II] \",\"687\":\"glutamate-1-semialdehyde 2,1-aminomutase] \",\"688\":\"L-threonylcarbamoyladenylate synthase \",\"689\":\"nucleotidyltransferase family protein \",\"690\":\"form I ribulose bisphosphate carboxylase large subunit \",\"691\":\"ribulose bisphosphate carboxylase small subunit \",\"692\":\"DUF4330 domain-containing protein \",\"693\":\"lipid-A-disaccharide synthase] \",\"694\":\"ferredoxin PetF1] \",\"695\":\"class II fumarate hydratase] \",\"696\":\"aspartate aminotransferase \",\"697\":\"signal peptide peptidase SppA] \",\"698\":\"penicillin-binding protein \",\"699\":\"glutamine-hydrolyzing GMP synthase] \",\"700\":\"long-chain acyl-acyl-carrier-protein (reductase)\",\"701\":\"aldehyde oxygenase (deformylating) \",\"702\":\"glycine--tRNA ligase subunit beta] \",\"703\":\"plastocyanin] \",\"704\":\"hypothetical protein \",\"705\":\"ATP-dependent zinc metalloprotease FtsH2] \",\"706\":\"chaperonin GroEL] \",\"707\":\"pentapeptide repeat-containing protein \",\"708\":\"peptidylprolyl isomerase \",\"709\":\"elongation factor P] \",\"710\":\"acetyl-CoA carboxylase biotin carboxyl carrier protein] \",\"711\":\"glycolate oxidase subunit GlcD] \",\"712\":\"pyridoxal phosphate-dependent aminotransferase \",\"713\":\"citrate synthase \",\"714\":\"saccharopine dehydrogenase family protein \",\"715\":\"hypothetical protein \",\"716\":\"NACHT domain-containing protein \",\"717\":\"glutathione S-transferase family protein \",\"718\":\"hypothetical protein \",\"719\":\"amino acid ABC transporter substrate-binding protein \",\"720\":\"PipX family protein \",\"721\":\"molecular chaperone DnaK] \",\"722\":\"nucleotide exchange factor GrpE] \",\"723\":\"GspE\\/PulE family protein \",\"724\":\"class I SAM-dependent methyltransferase \",\"725\":\"Mrp\\/NBP35 family ATP-binding protein \",\"726\":\"acetyl-CoA carboxylase biotin carboxylase subunit] \",\"727\":\"nucleoside deaminase \",\"728\":\"ABC transporter ATP-binding protein \",\"729\":\"30S ribosomal protein S4] \",\"730\":\"gamma-glutamyl-phosphate reductase \",\"731\":\"hypothetical protein \",\"732\":\"phosphoribosylglycinamide formyltransferase] \",\"733\":\"NAD(P)-dependent oxidoreductase \",\"734\":\"homoserine dehydrogenase \",\"735\":\"phenylalanine--tRNA ligase subunit alpha] \",\"736\":\"cation:proton antiporter \",\"737\":\"thioredoxin family protein \",\"738\":\"phosphate ABC transporter substrate-binding protein PstS] \",\"739\":\"pentapeptide repeat-containing protein \",\"740\":\"30S ribosomal protein S14] \",\"741\":\"PspA\\/IM30 family protein \",\"742\":\"preprotein translocase subunit SecA] \",\"743\":\"folate-binding protein YgfZ \",\"744\":\"hypothetical protein \",\"745\":\"serine\\/threonine-protein phosphatase \",\"746\":\"VWA domain-containing protein \",\"747\":\"carbon-nitrogen hydrolase family protein \",\"748\":\"methionine--tRNA ligase] \",\"749\":\"histidine phosphatase family protein \",\"750\":\"DNA topoisomerase (ATP-hydrolyzing) subunit A] \",\"751\":\"hypothetical protein \",\"752\":\"hypothetical protein \",\"753\":\"acyl-ACP--UDP-N-acetylglucosamine O-acyltransferase] \",\"754\":\"urea ABC transporter ATP-binding subunit UrtE] \",\"755\":\"glutamate-5-semialdehyde dehydrogenase] \",\"756\":\"carbamoyl-phosphate synthase large subunit] \",\"757\":\"bifunctional pyr operon transcriptional regulator\\/uracil phosphoribosyltransferase PyrR] \",\"758\":\"GTP cyclohydrolase I FolE] \",\"759\":\"competence\\/damage-inducible protein A \",\"760\":\"hypothetical protein \",\"761\":\"RNA-binding protein \",\"762\":\"ribose-5-phosphate isomerase RpiA] \",\"763\":\"DUF4912 domain-containing protein \",\"764\":\"CoB--CoM heterodisulfide reductase iron-sulfur subunit B family protein \",\"765\":\"NAD(P)H dehydrogenase subunit NdhS \",\"766\":\"ABC transporter ATP-binding protein\\/permease \",\"767\":\"efflux RND transporter periplasmic adaptor subunit \",\"768\":\"glutamate--tRNA ligase] \",\"769\":\"AAA family ATPase \",\"770\":\"peptidylprolyl isomerase \",\"771\":\"ferredoxin-thioredoxin reductase variable chain \",\"772\":\"hypothetical protein \",\"773\":\"methionine synthase] \",\"774\":\"TldD\\/PmbA family protein \",\"775\":\"tetratricopeptide repeat protein \",\"776\":\"ferredoxin--nitrite reductase \",\"777\":\"DUF4090 family protein \",\"778\":\"YifB family Mg chelatase-like AAA ATPase \",\"779\":\"photosystem II chlorophyll-binding protein CP47] \",\"780\":\"FkbM family methyltransferase \",\"781\":\"class I SAM-dependent methyltransferase \",\"782\":\"malate dehydrogenase] \",\"783\":\"NAD(P)H-quinone oxidoreductase subunit O \",\"784\":\"30S ribosomal protein PSRP-3 \",\"785\":\"Tic22 family chloroplast protein importer \",\"786\":\"ABC transporter substrate-binding protein \",\"787\":\"ferredoxin:thioredoxin reductase \",\"788\":\"alpha\\/beta hydrolase \",\"789\":\"membrane protein \",\"790\":\"diflavin flavoprotein \",\"791\":\"DUF2854 domain-containing protein \",\"792\":\"acetate--CoA ligase] \",\"793\":\"aminotransferase class I\\/II-fold pyridoxal phosphate-dependent enzyme \",\"794\":\"GDP-L-fucose synthase \",\"795\":\"S9 family peptidase \",\"796\":\"50S ribosomal protein L33] \",\"797\":\"MoxR family ATPase \",\"798\":\"elongation factor G \",\"799\":\"phosphoribosylformylglycinamidine cyclo-ligase] \",\"800\":\"ferrochelatase] \",\"801\":\"amidase \",\"802\":\"META domain-containing protein \",\"803\":\"hypothetical protein \",\"804\":\"succinate dehydrogenase iron-sulfur subunit] \",\"805\":\"AbrB family transcriptional regulator \",\"806\":\"DivIVA domain-containing protein \",\"807\":\"Fe-S cluster assembly protein SufB] \",\"808\":\"Fe-S cluster assembly ATPase SufC] \",\"809\":\"Fe-S cluster assembly protein SufD] \",\"810\":\"TRC40\\/GET3\\/ArsA family transport-energizing ATPase \",\"811\":\"GspE\\/PulE family protein \",\"812\":\"DEAD\\/DEAH box helicase \",\"813\":\"N-acetyl-gamma-glutamyl-phosphate reductase] \",\"814\":\"threonine--tRNA ligase] \",\"815\":\"Hsp70 family protein \",\"816\":\"class I SAM-dependent methyltransferase \",\"817\":\"circadian clock KaiB family protein \",\"818\":\"cobalamin biosynthesis protein CobW] \",\"819\":\"Ycf66-like protein \",\"820\":\"protochlorophyllide reductase \",\"821\":\"LL-diaminopimelate aminotransferase \",\"822\":\"Fe(3+) ABC transporter substrate-binding protein \",\"823\":\"phosphoribosylformylglycinamidine synthase subunit PurQ] \",\"824\":\"ribose-phosphate pyrophosphokinase \",\"825\":\"tRNA preQ1(34) S-adenosylmethionine ribosyltransferase-isomerase QueA] \",\"826\":\"creatininase family protein \",\"827\":\"glucokinase] \",\"828\":\"amidohydrolase family protein \",\"829\":\"pyruvate kinase] \",\"830\":\"thioredoxin] \",\"831\":\"asparaginase \",\"832\":\"UDP-N-acetylglucosamine 2-epimerase (non-hydrolyzing)] \",\"833\":\"VWA domain-containing protein \",\"834\":\"hypothetical protein \",\"835\":\"ParA family protein \",\"836\":\"hypothetical protein \",\"837\":\"M20 family metallopeptidase \",\"838\":\"CIA30 family protein \",\"839\":\"ParA family protein \",\"840\":\"hypothetical protein \",\"841\":\"phycocyanobilin:ferredoxin oxidoreductase \",\"842\":\"phosphomethylpyrimidine synthase] \",\"843\":\"polyphosphate kinase 1] \",\"844\":\"cell division topological specificity factor MinE] \",\"845\":\"septum site-determining protein MinD] \",\"846\":\"pyruvate, water dikinase] \",\"847\":\"ATP-binding protein \",\"848\":\"hypothetical protein \",\"849\":\"SDR family oxidoreductase \",\"850\":\"DUF305 domain-containing protein \",\"851\":\"DUF1348 family protein \",\"852\":\"hydantoinase B\\/oxoprolinase family protein \",\"853\":\"CYTH domain-containing protein \",\"854\":\"cation-transporting P-type ATPase \",\"855\":\"DNA polymerase I] \",\"856\":\"hypothetical protein \",\"857\":\"RidA family protein \",\"858\":\"NADP-specific glutamate dehydrogenase] \",\"859\":\"preQ(1) synthase] \",\"860\":\"DUF1257 domain-containing protein \",\"861\":\"4-hydroxythreonine-4-phosphate dehydrogenase PdxA] \",\"862\":\"mechanosensitive ion channel family protein \",\"863\":\"dihydroorotate dehydrogenase-like protein \",\"864\":\"pyruvate:ferredoxin (flavodoxin) oxidoreductase] \",\"865\":\"diguanylate cyclase \",\"866\":\"Hpt domain-containing protein \",\"867\":\"methyl-accepting chemotaxis protein \",\"868\":\"methyl-accepting chemotaxis protein \",\"869\":\"response regulator \",\"870\":\"response regulator \",\"871\":\"M61 family metallopeptidase \",\"872\":\"branched-chain amino acid transaminase \",\"873\":\"Asp-tRNA(Asn)\\/Glu-tRNA(Gln) amidotransferase subunit GatC] \",\"874\":\"methylglyoxal synthase] \",\"875\":\"carotene isomerase] \",\"876\":\"hypothetical protein \",\"877\":\"phosphotransacetylase family protein \",\"878\":\"ABC transporter substrate-binding protein \",\"879\":\"nitrate ABC transporter permease] \",\"880\":\"iron uptake porin \",\"881\":\"nitrate ABC transporter ATP-binding protein \",\"882\":\"nitrate ABC transporter ATP-binding protein \",\"883\":\"RNA-binding protein \",\"884\":\"magnesium protoporphyrin IX methyltransferase] \",\"885\":\"UDP-N-acetylmuramoyl-L-alanyl-D-glutamate--2,6-diaminopimelate ligase \",\"886\":\"S8 family peptidase \",\"887\":\"uroporphyrinogen decarboxylase] \",\"888\":\"adenosine kinase \",\"889\":\"diaminopimelate decarboxylase] \",\"890\":\"arginine--tRNA ligase] \",\"891\":\"ATP-dependent Clp endopeptidase proteolytic subunit ClpP] \",\"892\":\"tryptophan synthase subunit beta] \",\"893\":\"asparagine--tRNA ligase] \",\"894\":\"ornithine carbamoyltransferase] \",\"895\":\"5-(carboxyamino)imidazole ribonucleotide mutase] \",\"896\":\"single-stranded DNA-binding protein \",\"897\":\"ParA family protein \",\"898\":\"ATP-binding protein \",\"899\":\"ATP phosphoribosyltransferase] \",\"900\":\"bifunctional UDP-N-acetylglucosamine diphosphorylase\\/glucosamine-1-phosphate N-acetyltransferase GlmU] \",\"901\":\"molecular chaperone DnaJ] \",\"902\":\"ATP-dependent Clp endopeptidase proteolytic subunit ClpP] \",\"903\":\"trigger factor] \",\"904\":\"aspartate-semialdehyde dehydrogenase \",\"905\":\"4-hydroxy-tetrahydrodipicolinate synthase] \",\"906\":\"ribonuclease J \",\"907\":\"hypothetical protein \",\"908\":\"phosphoketolase \",\"909\":\"FIST C-terminal domain-containing protein \",\"910\":\"valine--tRNA ligase] \",\"911\":\"NADH-quinone oxidoreductase subunit J \",\"912\":\"NAD(P)H-quinone oxidoreductase subunit I] \",\"913\":\"NADH-quinone oxidoreductase subunit NuoH] \",\"914\":\"quinone-dependent dihydroorotate dehydrogenase \",\"915\":\"M1 family metallopeptidase \",\"916\":\"type I glyceraldehyde-3-phosphate dehydrogenase \",\"917\":\"bacterioferritin] \",\"918\":\"TIGR00300 family protein \",\"919\":\"GAF domain-containing protein \",\"920\":\"allophycocyanin subunit beta] \",\"921\":\"elongation factor G variant FusB] \",\"922\":\"NifU family protein \",\"923\":\"1-(5-phosphoribosyl)-5-(5-phosphoribosylamino)methylideneamino]imidazole-4-carboxamide isomerase\",\"924\":\"hypothetical protein \",\"925\":\"RNA polymerase sigma factor RpoD] \",\"926\":\"aspartate kinase \",\"927\":\"pyrroline-5-carboxylate reductase] \",\"928\":\"class I SAM-dependent methyltransferase \",\"929\":\"biosynthetic arginine decarboxylase] \",\"930\":\"bifunctional aconitate hydratase 2\\/2-methylisocitrate dehydratase] \",\"931\":\"glutamate synthase large subunit] \",\"932\":\"glutamine-hydrolyzing carbamoyl-phosphate synthase small subunit] \",\"933\":\"helix-turn-helix domain-containing protein \",\"934\":\"ATP phosphoribosyltransferase regulatory subunit \",\"935\":\"glutaredoxin 3] \",\"936\":\"peptidoglycan editing factor PgeF] \",\"937\":\"DUF370 domain-containing protein \",\"938\":\"hypothetical protein \",\"939\":\"DUF3352 domain-containing protein \",\"940\":\"biotin\\/lipoyl-binding protein \",\"941\":\"6-phosphogluconolactonase] \",\"942\":\"phycobilisome rod-core linker polypeptide \",\"943\":\"3-isopropylmalate dehydratase large subunit] \",\"944\":\"glycoside hydrolase family 57 protein \",\"945\":\"phosphopyruvate hydratase] \",\"946\":\"acetyl-CoA carboxylase carboxyl transferase subunit alpha] \",\"947\":\"circadian clock protein KaiA \",\"948\":\"circadian clock protein KaiB] \",\"949\":\"circadian clock protein KaiC] \",\"950\":\"photosystem I reaction center protein subunit XI \",\"951\":\"hypothetical protein \",\"952\":\"hypothetical protein \",\"953\":\"Ppx\\/GppA family phosphatase \",\"954\":\"glutathione S-transferase family protein \",\"955\":\"diaminopimelate epimerase] \",\"956\":\"DegT\\/DnrJ\\/EryC1\\/StrS family aminotransferase \",\"957\":\"GNAT family N-acetyltransferase \",\"958\":\"nitric-oxide reductase large subunit \",\"959\":\"hypothetical protein \",\"960\":\"hypothetical protein \",\"961\":\"lipoprotein \",\"962\":\"dihydroxy-acid dehydratase] \",\"963\":\"phasin family protein \",\"964\":\"molecular chaperone HtpG] \",\"965\":\"TIGR03943 family protein \",\"966\":\"anhydro-N-acetylmuramic acid kinase \",\"967\":\"peptide chain release factor 1] \",\"968\":\"DUF1269 domain-containing protein \",\"969\":\"NAD(P)-dependent alcohol dehydrogenase \",\"970\":\"argininosuccinate synthase] \",\"971\":\"pentapeptide repeat-containing protein \",\"972\":\"recombinase RecA] \",\"973\":\"transcriptional repressor \",\"974\":\"creatininase family protein \",\"975\":\"serine\\/threonine protein kinase \",\"976\":\"NAD(P)\\/FAD-dependent oxidoreductase \",\"977\":\"hypothetical protein \",\"978\":\"translation elongation factor 4] \",\"979\":\"glutathione S-transferase family protein \",\"980\":\"glycosyltransferase family 9 protein \",\"981\":\"GTP-binding protein \",\"982\":\"ribulose bisphosphate carboxylase small subunit \",\"983\":\"response regulator transcription factor \",\"984\":\"AMP-binding protein \",\"985\":\"response regulator \",\"986\":\"enoyl-ACP reductase FabI] \",\"987\":\"NAD(P)H-dependent glycerol-3-phosphate dehydrogenase \",\"988\":\"bacterioferritin] \",\"989\":\"50S ribosomal protein L5] \",\"990\":\"Rieske (2Fe-2S) protein \",\"991\":\"HU family DNA-binding protein \",\"992\":\"TIGR01777 family oxidoreductase \",\"993\":\"PCP reductase family protein \",\"994\":\"type I glyceraldehyde-3-phosphate dehydrogenase] \",\"995\":\"photosystem II reaction center protein CP43] \",\"996\":\"histidinol-phosphate transaminase] \",\"997\":\"leucyl aminopeptidase \",\"998\":\"SDR family oxidoreductase \",\"999\":\"mannose-1-phosphate guanylyltransferase \",\"1000\":\"pyridoxamine 5'-phosphate oxidase] \",\"1001\":\"Asp-tRNA(Asn)\\/Glu-tRNA(Gln) amidotransferase subunit GatB] \",\"1002\":\"hypothetical protein \",\"1003\":\"inorganic diphosphatase \",\"1004\":\"transcription antitermination factor NusB] \",\"1005\":\"2Fe-2S iron-sulfur cluster-binding protein \",\"1006\":\"peroxiredoxin \",\"1007\":\"glucose-1-phosphate thymidylyltransferase \",\"1008\":\"acetolactate synthase small subunit] \",\"1009\":\"aminodeoxychorismate\\/anthranilate synthase component II \",\"1010\":\"Hpt domain-containing protein \",\"1011\":\"methyltransferase domain-containing protein \",\"1012\":\"7-cyano-7-deazaguanine synthase QueC] \",\"1013\":\"ketol-acid reductoisomerase] \",\"1014\":\"photosystem I reaction center subunit PsaK] \",\"1015\":\"M3 family metallopeptidase \",\"1016\":\"NAD(P)\\/FAD-dependent oxidoreductase \",\"1017\":\"M20 family metallopeptidase \",\"1018\":\"bifunctional phosphoribosylaminoimidazolecarboxamide formyltransferase\\/IMP cyclohydrolase] \",\"1019\":\"bifunctional phosphoribosyl-AMP cyclohydrolase\\/phosphoribosyl-ATP diphosphatase HisIE] \",\"1020\":\"hypothetical protein \",\"1021\":\"dihydrolipoyl dehydrogenase] \",\"1022\":\"EAL domain-containing protein \",\"1023\":\"class I SAM-dependent methyltransferase \",\"1024\":\"CsgG\\/HfaB family protein \",\"1025\":\"hypothetical protein \",\"1026\":\"GAF domain-containing protein \",\"1027\":\"hypothetical protein \",\"1028\":\"DUF3386 domain-containing protein \",\"1029\":\"DUF1868 domain-containing protein \",\"1030\":\"co-chaperone GroES] \",\"1031\":\"ABC transporter permease subunit \",\"1032\":\"glycogen\\/starch\\/alpha-glucan phosphorylase \",\"1033\":\"carboxynorspermidine decarboxylase] \",\"1034\":\"cytochrome b6-f complex iron-sulfur subunit \",\"1035\":\"hypothetical protein \",\"1036\":\"SDR family oxidoreductase \",\"1037\":\"CDGSH iron-sulfur domain-containing protein \",\"1038\":\"HpsJ family protein \",\"1039\":\"hypothetical protein \",\"1040\":\"catalase\\/peroxidase HPI] \",\"1041\":\"pentapeptide repeat-containing protein \",\"1042\":\"NAD-dependent epimerase\\/dehydratase \",\"1043\":\"glucose-1-phosphate adenylyltransferase \",\"1044\":\"phosphoketolase family protein \",\"1045\":\"type II toxin-antitoxin system HicA family toxin \",\"1046\":\"DUF3598 family protein \",\"1047\":\"type II toxin-antitoxin system HicA family toxin \",\"1048\":\"hypothetical protein \",\"1049\":\"ABC transporter substrate-binding protein \",\"1050\":\"CAAD domain-containing protein \",\"1051\":\"phasin family protein \",\"1052\":\"DUF3747 domain-containing protein \",\"1053\":\"GerMN domain-containing protein \",\"1054\":\"hypothetical protein \",\"1055\":\"hypothetical protein \",\"1056\":\"dTMP kinase] \",\"1057\":\"Gfo\\/Idh\\/MocA family oxidoreductase \",\"1058\":\"hypothetical protein \",\"1059\":\"hypothetical protein \",\"1060\":\"pentapeptide repeat-containing protein \",\"1061\":\"aldo\\/keto reductase \",\"1062\":\"type IV pilus secretin PilQ \",\"1063\":\"50S ribosomal protein L19] \",\"1064\":\"YtxH domain-containing protein \",\"1065\":\"hypothetical protein \",\"1066\":\"TatA\\/E family twin arginine-targeting protein translocase \",\"1067\":\"hypothetical protein \",\"1068\":\"short chain dehydrogenase \",\"1069\":\"DNA mismatch repair protein MutS] \",\"1070\":\"Bax inhibitor-1 family protein \",\"1071\":\"hypothetical protein \",\"1072\":\"carbonic anhydrase \",\"1073\":\"phosphoglucomutase (alpha-D-glucose-1,6-bisphosphate-dependent)] \",\"1074\":\"phosphoribosylaminoimidazolesuccinocarboxamide synthase \",\"1075\":\"collagen-like protein \",\"1076\":\"efflux RND transporter periplasmic adaptor subunit \",\"1077\":\"amino acid ABC transporter substrate-binding protein \",\"1078\":\"hypothetical protein \",\"1079\":\"adenylate kinase \",\"1080\":\"glycine--tRNA ligase subunit alpha] \",\"1081\":\"TPM domain-containing protein \",\"1082\":\"HAD family hydrolase \",\"1083\":\"STAS domain-containing protein \",\"1084\":\"hypothetical protein \",\"1085\":\"phosphodiester glycosidase family protein \",\"1086\":\"hypothetical protein \",\"1087\":\"CHAT domain-containing protein \",\"1088\":\"hypothetical protein \",\"1089\":\"SIMPL domain-containing protein \",\"1090\":\"FkbM family methyltransferase \",\"1091\":\"DUF2779 domain-containing protein \",\"1092\":\"hypothetical protein \",\"1093\":\"hypothetical protein \",\"1094\":\"fimbria\\/pilus periplasmic chaperone \",\"1095\":\"hypothetical protein \",\"1096\":\"linear amide C-N hydrolase \",\"1097\":\"tetratricopeptide repeat protein \",\"1098\":\"FAD-binding oxidoreductase \",\"1099\":\"esterase-like activity of phytase family protein \",\"1100\":\"SLBB domain-containing protein \",\"1101\":\"50S ribosomal protein L25] \",\"1102\":\"hypothetical protein \",\"1103\":\"tetratricopeptide repeat protein \",\"1104\":\"thiolase family protein \",\"1105\":\"hypothetical protein \",\"1106\":\"insulinase family protein \",\"1107\":\"cephalosporin hydroxylase family protein \",\"1108\":\"type II secretion system F family protein \",\"1109\":\"thiazole synthase \",\"1110\":\"30S ribosomal protein S18] \",\"1111\":\"DUF3365 domain-containing protein \",\"1112\":\"hypothetical protein \",\"1113\":\"response regulator \",\"1114\":\"alpha\\/beta hydrolase \",\"1115\":\"hypothetical protein \",\"1116\":\"hypothetical protein \",\"1117\":\"glucose 1-dehydrogenase \",\"1118\":\"type I-D CRISPR-associated protein Cas7\\/Csc2] \",\"1119\":\"DUF262 domain-containing HNH endonuclease family protein \",\"1120\":\"TIGR02221 family CRISPR-associated protein] \",\"1121\":\"hypothetical protein \",\"1122\":\"RAMP superfamily CRISPR-associated protein \",\"1123\":\"hypothetical protein \",\"1124\":\"type III-B CRISPR module-associated protein Cmr3 \",\"1125\":\"type III-B CRISPR-associated protein Cas10\\/Cmr2] \",\"1126\":\"type III-B CRISPR module RAMP protein Cmr4] \",\"1127\":\"hypothetical protein \",\"1128\":\"hypothetical protein \",\"1129\":\"Eco57I restriction-modification methylase domain-containing protein \",\"1130\":\"N-6 DNA methylase \",\"1131\":\"hypothetical protein \",\"1132\":\"restriction endonuclease subunit S \",\"1133\":\"AAA family ATPase \"},\"ProteinID\":{\"0\":null,\"1\":\"WP_228670071.1\",\"2\":\"WP_010871207.1\",\"3\":\"WP_010871209.1\",\"4\":\"WP_010871210.1\",\"5\":\"WP_010871211.1\",\"6\":\"WP_010871212.1\",\"7\":\"WP_010871214.1;WP_010871213.1\",\"8\":\"WP_010871245.1\",\"9\":\"WP_010871250.1\",\"10\":\"WP_010871252.1\",\"11\":\"WP_010871254.1\",\"12\":\"WP_010871257.1\",\"13\":\"WP_010871268.1\",\"14\":\"WP_010871270.1\",\"15\":\"WP_010871271.1\",\"16\":\"WP_010871272.1\",\"17\":\"WP_010871276.1\",\"18\":\"WP_010871277.1\",\"19\":\"WP_010871278.1\",\"20\":\"WP_010871282.1\",\"21\":\"WP_010871285.1\",\"22\":\"WP_010871288.1\",\"23\":\"WP_010871290.1\",\"24\":\"WP_010871291.1\",\"25\":\"WP_010871292.1\",\"26\":\"WP_010871300.1\",\"27\":\"WP_010871304.1\",\"28\":\"WP_010871315.1\",\"29\":\"WP_010871316.1\",\"30\":\"WP_010871317.1\",\"31\":\"WP_010871318.1\",\"32\":\"WP_010871322.1\",\"33\":\"WP_010871325.1\",\"34\":\"WP_010871327.1\",\"35\":\"WP_010871333.1\",\"36\":\"WP_010871335.1\",\"37\":\"WP_010871336.1\",\"38\":\"WP_010871340.1\",\"39\":\"WP_010871341.1\",\"40\":\"WP_010871342.1\",\"41\":\"WP_010871345.1\",\"42\":\"WP_010871350.1\",\"43\":\"WP_010871356.1\",\"44\":\"WP_010871357.1\",\"45\":\"WP_010871359.1\",\"46\":\"WP_010871363.1\",\"47\":\"WP_010871364.1\",\"48\":\"WP_010871365.1\",\"49\":\"WP_010871366.1\",\"50\":\"WP_010871367.1\",\"51\":\"WP_010871373.1\",\"52\":\"WP_010871386.1\",\"53\":\"WP_010871389.1\",\"54\":\"WP_010871390.1\",\"55\":\"WP_010871392.1\",\"56\":\"WP_010871393.1\",\"57\":\"WP_010871396.1\",\"58\":\"WP_010871397.1\",\"59\":\"WP_010871398.1\",\"60\":\"WP_010871400.1\",\"61\":\"WP_010871402.1\",\"62\":\"WP_010871404.1\",\"63\":\"WP_010871405.1\",\"64\":\"WP_010871406.1\",\"65\":\"WP_010871416.1\",\"66\":\"WP_010871419.1\",\"67\":\"WP_010871420.1\",\"68\":\"WP_010871421.1\",\"69\":\"WP_010871422.1\",\"70\":\"WP_010871424.1\",\"71\":\"WP_010871428.1\",\"72\":\"WP_010871431.1\",\"73\":\"WP_010871433.1\",\"74\":\"WP_010871434.1\",\"75\":\"WP_010871435.1\",\"76\":\"WP_010871441.1\",\"77\":\"WP_010871442.1\",\"78\":\"WP_010871443.1\",\"79\":\"WP_010871444.1\",\"80\":\"WP_010871448.1\",\"81\":\"WP_010871449.1\",\"82\":\"WP_010871451.1\",\"83\":\"WP_010871458.1\",\"84\":\"WP_010871460.1\",\"85\":\"WP_010871463.1\",\"86\":\"WP_010871474.1\",\"87\":\"WP_010871476.1\",\"88\":\"WP_010871478.1\",\"89\":\"WP_010871483.1\",\"90\":\"WP_010871488.1\",\"91\":\"WP_010871492.1\",\"92\":\"WP_010871493.1\",\"93\":\"WP_010871495.1\",\"94\":\"WP_010871496.1\",\"95\":\"WP_010871498.1\",\"96\":\"WP_010871500.1\",\"97\":\"WP_010871501.1\",\"98\":\"WP_010871506.1\",\"99\":\"WP_010871509.1\",\"100\":\"WP_010871511.1\",\"101\":\"WP_010871514.1\",\"102\":\"WP_010871516.1\",\"103\":\"WP_010871519.1\",\"104\":\"WP_010871522.1\",\"105\":\"WP_010871531.1\",\"106\":\"WP_010871532.1\",\"107\":\"WP_010871535.1\",\"108\":\"WP_010871539.1\",\"109\":\"WP_010871540.1\",\"110\":\"WP_010871570.1\",\"111\":\"WP_010871571.1\",\"112\":\"WP_010871574.1\",\"113\":\"WP_010871575.1\",\"114\":\"WP_010871577.1\",\"115\":\"WP_010871579.1\",\"116\":\"WP_010871582.1\",\"117\":\"WP_010871585.1\",\"118\":\"WP_010871586.1\",\"119\":\"WP_010871587.1\",\"120\":\"WP_010871589.1\",\"121\":\"WP_010871597.1\",\"122\":\"WP_010871600.1\",\"123\":\"WP_010871610.1\",\"124\":\"WP_010871612.1\",\"125\":\"WP_010871613.1\",\"126\":\"WP_010871619.1\",\"127\":\"WP_010871621.1\",\"128\":\"WP_010871630.1\",\"129\":\"WP_010871637.1\",\"130\":\"WP_010871645.1\",\"131\":\"WP_010871653.1\",\"132\":\"WP_010871655.1\",\"133\":\"WP_010871667.1\",\"134\":\"WP_010871674.1\",\"135\":\"WP_010871682.1\",\"136\":\"WP_010871685.1\",\"137\":\"WP_010871687.1\",\"138\":\"WP_010871691.1\",\"139\":\"WP_010871694.1\",\"140\":\"WP_010871695.1\",\"141\":\"WP_010871697.1\",\"142\":\"WP_010871700.1\",\"143\":\"WP_010871705.1\",\"144\":\"WP_010871706.1\",\"145\":\"WP_010871707.1\",\"146\":\"WP_010871710.1\",\"147\":\"WP_010871716.1\",\"148\":\"WP_010871717.1\",\"149\":\"WP_010871718.1\",\"150\":\"WP_010871719.1\",\"151\":\"WP_010871720.1\",\"152\":\"WP_010871722.1\",\"153\":\"WP_010871745.1\",\"154\":\"WP_010871746.1\",\"155\":\"WP_010871749.1\",\"156\":\"WP_010871751.1\",\"157\":\"WP_010871752.1\",\"158\":\"WP_010871756.1\",\"159\":\"WP_010871758.1\",\"160\":\"WP_010871761.1\",\"161\":\"WP_010871773.1\",\"162\":\"WP_010871774.1\",\"163\":\"WP_010871777.1\",\"164\":\"WP_010871779.1\",\"165\":\"WP_010871782.1\",\"166\":\"WP_010871784.1\",\"167\":\"WP_010871787.1\",\"168\":\"WP_010871792.1\",\"169\":\"WP_010871793.1\",\"170\":\"WP_010871794.1\",\"171\":\"WP_010871795.1\",\"172\":\"WP_010871797.1\",\"173\":\"WP_010871800.1\",\"174\":\"WP_010871805.1\",\"175\":\"WP_010871817.1\",\"176\":\"WP_010871822.1\",\"177\":\"WP_010871826.1\",\"178\":\"WP_010871827.1\",\"179\":\"WP_010871832.1\",\"180\":\"WP_010871833.1\",\"181\":\"WP_010871843.1\",\"182\":\"WP_010871849.1\",\"183\":\"WP_010871850.1\",\"184\":\"WP_010871854.1\",\"185\":\"WP_010871855.1\",\"186\":\"WP_010871856.1\",\"187\":\"WP_010871857.1\",\"188\":\"WP_010871858.1\",\"189\":\"WP_010871859.1\",\"190\":\"WP_010871860.1\",\"191\":\"WP_010871862.1\",\"192\":\"WP_010871868.1\",\"193\":\"WP_010871874.1\",\"194\":\"WP_010871875.1\",\"195\":\"WP_010871876.1\",\"196\":\"WP_010871888.1\",\"197\":\"WP_010871889.1\",\"198\":\"WP_010871891.1\",\"199\":\"WP_010871892.1\",\"200\":\"WP_010871893.1\",\"201\":\"WP_010871896.1\",\"202\":\"WP_010871897.1\",\"203\":\"WP_010871898.1\",\"204\":\"WP_010871899.1\",\"205\":\"WP_010871904.1\",\"206\":\"WP_010871908.1\",\"207\":\"WP_010871909.1\",\"208\":\"WP_010871911.1\",\"209\":\"WP_010871919.1\",\"210\":\"WP_010871920.1\",\"211\":\"WP_010871928.1\",\"212\":\"WP_010871929.1\",\"213\":\"WP_010871932.1\",\"214\":\"WP_010871936.1\",\"215\":\"WP_010871937.1\",\"216\":\"WP_010871939.1\",\"217\":\"WP_010871940.1\",\"218\":\"WP_010871941.1\",\"219\":\"WP_010871944.1\",\"220\":\"WP_010871949.1\",\"221\":\"WP_010871950.1\",\"222\":\"WP_010871951.1\",\"223\":\"WP_010871953.1\",\"224\":\"WP_010871954.1\",\"225\":\"WP_010871955.1\",\"226\":\"WP_010871956.1\",\"227\":\"WP_010871957.1\",\"228\":\"WP_010871958.1\",\"229\":\"WP_010871959.1\",\"230\":\"WP_010871961.1\",\"231\":\"WP_010871962.1\",\"232\":\"WP_010871963.1\",\"233\":\"WP_010871964.1\",\"234\":\"WP_010871965.1\",\"235\":\"WP_010871966.1\",\"236\":\"WP_010871968.1\",\"237\":\"WP_010871969.1\",\"238\":\"WP_010871970.1\",\"239\":\"WP_010871971.1\",\"240\":\"WP_010871972.1\",\"241\":\"WP_010871973.1\",\"242\":\"WP_010871974.1\",\"243\":\"WP_010871975.1\",\"244\":\"WP_010871976.1\",\"245\":\"WP_010871977.1\",\"246\":\"WP_010871978.1\",\"247\":\"WP_010871979.1\",\"248\":\"WP_010871984.1\",\"249\":\"WP_010871985.1\",\"250\":\"WP_010871989.1\",\"251\":\"WP_010871994.1\",\"252\":\"WP_010871995.1\",\"253\":\"WP_010871996.1\",\"254\":\"WP_010872002.1\",\"255\":\"WP_010872007.1\",\"256\":\"WP_010872011.1\",\"257\":\"WP_010872019.1\",\"258\":\"WP_010872028.1\",\"259\":\"WP_010872029.1\",\"260\":\"WP_010872033.1\",\"261\":\"WP_010872035.1\",\"262\":\"WP_010872036.1\",\"263\":\"WP_010872037.1\",\"264\":\"WP_010872039.1\",\"265\":\"WP_010872043.1\",\"266\":\"WP_010872045.1\",\"267\":\"WP_010872046.1\",\"268\":\"WP_010872047.1\",\"269\":\"WP_010872048.1\",\"270\":\"WP_010872049.1\",\"271\":\"WP_010872050.1\",\"272\":\"WP_010872051.1\",\"273\":\"WP_010872057.1\",\"274\":\"WP_010872061.1\",\"275\":\"WP_010872062.1\",\"276\":\"WP_010872066.1\",\"277\":\"WP_010872067.1\",\"278\":\"WP_010872073.1\",\"279\":\"WP_010872074.1\",\"280\":\"WP_010872076.1\",\"281\":\"WP_010872078.1\",\"282\":\"WP_010872079.1\",\"283\":\"WP_010872081.1\",\"284\":\"WP_010872091.1\",\"285\":\"WP_010872092.1\",\"286\":\"WP_010872094.1\",\"287\":\"WP_010872095.1\",\"288\":\"WP_010872106.1\",\"289\":\"WP_010872109.1\",\"290\":\"WP_010872112.1\",\"291\":\"WP_010872114.1\",\"292\":\"WP_010872118.1\",\"293\":\"WP_010872121.1\",\"294\":\"WP_010872125.1\",\"295\":\"WP_010872127.1\",\"296\":\"WP_010872132.1\",\"297\":\"WP_010872133.1\",\"298\":\"WP_010872146.1\",\"299\":\"WP_010872148.1\",\"300\":\"WP_010872157.1\",\"301\":\"WP_010872158.1\",\"302\":\"WP_010872160.1\",\"303\":\"WP_010872162.1\",\"304\":\"WP_010872164.1\",\"305\":\"WP_010872165.1\",\"306\":\"WP_010872168.1\",\"307\":\"WP_010872170.1\",\"308\":\"WP_010872173.1\",\"309\":\"WP_010872174.1\",\"310\":\"WP_010872180.1\",\"311\":\"WP_010872199.1\",\"312\":\"WP_010872203.1\",\"313\":\"WP_010872204.1\",\"314\":\"WP_010872206.1\",\"315\":\"WP_010872210.1\",\"316\":\"WP_010872215.1\",\"317\":\"WP_010872221.1\",\"318\":\"WP_010872222.1\",\"319\":\"WP_010872225.1\",\"320\":\"WP_010872226.1\",\"321\":\"WP_010872227.1\",\"322\":\"WP_010872228.1\",\"323\":\"WP_010871461.1\",\"324\":\"WP_010872254.1\",\"325\":\"WP_010872256.1\",\"326\":\"WP_010872257.1\",\"327\":\"WP_010872260.1\",\"328\":\"WP_010872261.1\",\"329\":\"WP_010872263.1\",\"330\":\"WP_010872266.1\",\"331\":\"WP_010872267.1\",\"332\":\"WP_010872268.1\",\"333\":\"WP_010872270.1\",\"334\":\"WP_010872271.1\",\"335\":\"WP_010872272.1\",\"336\":\"WP_010872273.1\",\"337\":\"WP_010872274.1\",\"338\":\"WP_010872276.1\",\"339\":\"WP_010872277.1\",\"340\":\"WP_010872278.1\",\"341\":\"WP_010872279.1\",\"342\":\"WP_010872281.1\",\"343\":\"WP_010872282.1\",\"344\":\"WP_010872291.1\",\"345\":\"WP_010872292.1\",\"346\":\"WP_010872293.1\",\"347\":\"WP_010872297.1\",\"348\":\"WP_010872300.1\",\"349\":\"WP_010872301.1\",\"350\":\"WP_010872302.1\",\"351\":\"WP_010872306.1\",\"352\":\"WP_010872310.1\",\"353\":\"WP_010872311.1\",\"354\":\"WP_010872319.1\",\"355\":\"WP_010872328.1\",\"356\":\"WP_010872329.1\",\"357\":\"WP_010872330.1\",\"358\":\"WP_010872333.1\",\"359\":\"WP_010872342.1\",\"360\":\"WP_010872345.1\",\"361\":\"WP_010872349.1\",\"362\":\"WP_010872351.1\",\"363\":\"WP_010872353.1\",\"364\":\"WP_010872355.1\",\"365\":\"WP_010872356.1\",\"366\":\"WP_010872359.1\",\"367\":\"WP_010872369.1\",\"368\":\"WP_010872377.1\",\"369\":\"WP_010872380.1\",\"370\":\"WP_010872381.1\",\"371\":\"WP_010872387.1\",\"372\":\"WP_010872392.1\",\"373\":\"WP_010872395.1\",\"374\":\"WP_010872397.1\",\"375\":\"WP_010872398.1\",\"376\":\"WP_010872399.1\",\"377\":\"WP_010872400.1\",\"378\":\"WP_010872405.1\",\"379\":\"WP_010872407.1\",\"380\":\"WP_010872408.1\",\"381\":\"WP_010872409.1\",\"382\":\"WP_010872411.1\",\"383\":\"WP_010872412.1\",\"384\":\"WP_010872413.1\",\"385\":\"WP_010872424.1\",\"386\":\"WP_010872425.1\",\"387\":\"WP_010872429.1;WP_010872427.1\",\"388\":\"WP_010872430.1\",\"389\":\"WP_010872434.1\",\"390\":\"WP_010872441.1\",\"391\":\"WP_010872442.1\",\"392\":\"WP_010872469.1\",\"393\":\"WP_010872470.1\",\"394\":\"WP_010872471.1\",\"395\":\"WP_010872473.1\",\"396\":\"WP_010872478.1\",\"397\":\"WP_010872480.1\",\"398\":\"WP_010872481.1\",\"399\":\"WP_010872483.1\",\"400\":\"WP_010872485.1\",\"401\":\"WP_010872486.1\",\"402\":\"WP_010872492.1\",\"403\":\"WP_010872501.1\",\"404\":\"WP_010872502.1\",\"405\":\"WP_010872503.1\",\"406\":\"WP_010872504.1\",\"407\":\"WP_010872506.1\",\"408\":\"WP_010872509.1\",\"409\":\"WP_010872510.1\",\"410\":\"WP_010872516.1\",\"411\":\"WP_010872517.1\",\"412\":\"WP_010872518.1\",\"413\":\"WP_010872521.1\",\"414\":\"WP_010872531.1\",\"415\":\"WP_010872534.1\",\"416\":\"WP_010872535.1\",\"417\":\"WP_010872536.1\",\"418\":\"WP_010872537.1\",\"419\":\"WP_010872538.1\",\"420\":\"WP_010872550.1\",\"421\":\"WP_010872551.1\",\"422\":\"WP_010872563.1\",\"423\":\"WP_010872565.1\",\"424\":\"WP_010872576.1\",\"425\":\"WP_010872591.1\",\"426\":\"WP_010872603.1\",\"427\":\"WP_010872604.1\",\"428\":\"WP_010872605.1\",\"429\":\"WP_010872609.1\",\"430\":\"WP_010872611.1\",\"431\":\"WP_010872612.1\",\"432\":\"WP_010872613.1\",\"433\":\"WP_010872616.1\",\"434\":\"WP_010872620.1\",\"435\":\"WP_010872624.1\",\"436\":\"WP_010872625.1\",\"437\":\"WP_010872630.1\",\"438\":\"WP_010872631.1\",\"439\":\"WP_010872633.1\",\"440\":\"WP_010872635.1\",\"441\":\"WP_010872637.1\",\"442\":\"WP_010872641.1\",\"443\":\"WP_010872642.1\",\"444\":\"WP_010872643.1\",\"445\":\"WP_010872644.1\",\"446\":\"WP_010872645.1\",\"447\":\"WP_010872646.1\",\"448\":\"WP_010872647.1\",\"449\":\"WP_010872651.1\",\"450\":\"WP_010872652.1\",\"451\":\"WP_010872682.1\",\"452\":\"WP_010872683.1\",\"453\":\"WP_010872690.1\",\"454\":\"WP_010872692.1\",\"455\":\"WP_010872693.1\",\"456\":\"WP_010872696.1\",\"457\":\"WP_010872697.1\",\"458\":\"WP_010872703.1\",\"459\":\"WP_010872706.1\",\"460\":\"WP_010872708.1\",\"461\":\"WP_010872712.1\",\"462\":\"WP_010872715.1\",\"463\":\"WP_010872719.1\",\"464\":\"WP_010872721.1\",\"465\":\"WP_010872722.1\",\"466\":\"WP_010872723.1\",\"467\":\"WP_010872725.1\",\"468\":\"WP_010872727.1\",\"469\":\"WP_010872729.1\",\"470\":\"WP_010872732.1\",\"471\":\"WP_010872743.1\",\"472\":\"WP_010872748.1\",\"473\":\"WP_010872754.1\",\"474\":\"WP_010872758.1\",\"475\":\"WP_010872763.1\",\"476\":\"WP_010872767.1\",\"477\":\"WP_010872769.1\",\"478\":\"WP_010872770.1\",\"479\":\"WP_010872771.1\",\"480\":\"WP_010872774.1\",\"481\":\"WP_010872779.1\",\"482\":\"WP_010872788.1\",\"483\":\"WP_010872790.1\",\"484\":\"WP_010872793.1\",\"485\":\"WP_010872795.1\",\"486\":\"WP_010872796.1\",\"487\":\"WP_010872797.1\",\"488\":\"WP_010872800.1\",\"489\":\"WP_010872809.1\",\"490\":\"WP_010872810.1\",\"491\":\"WP_010872814.1\",\"492\":\"WP_010872816.1\",\"493\":\"WP_010872821.1\",\"494\":\"WP_010872825.1\",\"495\":\"WP_010872827.1\",\"496\":\"WP_010872829.1\",\"497\":\"WP_010872843.1\",\"498\":\"WP_010872850.1\",\"499\":\"WP_010872851.1\",\"500\":\"WP_010872852.1\",\"501\":\"WP_010872853.1\",\"502\":\"WP_010872856.1\",\"503\":\"WP_010872864.1\",\"504\":\"WP_010872865.1\",\"505\":\"WP_010872867.1\",\"506\":\"WP_010872868.1\",\"507\":\"WP_010872871.1\",\"508\":\"WP_010872872.1\",\"509\":\"WP_010872873.1\",\"510\":\"WP_010872881.1\",\"511\":\"WP_010872884.1\",\"512\":\"WP_010872885.1\",\"513\":\"WP_010872886.1\",\"514\":\"WP_010872887.1\",\"515\":\"WP_010872888.1\",\"516\":\"WP_010872895.1\",\"517\":\"WP_010872896.1\",\"518\":\"WP_010872897.1\",\"519\":\"WP_010872898.1\",\"520\":\"WP_010872903.1\",\"521\":\"WP_010872905.1\",\"522\":\"WP_010872906.1\",\"523\":\"WP_010872914.1\",\"524\":\"WP_010872919.1\",\"525\":\"WP_010872920.1\",\"526\":\"WP_010872927.1\",\"527\":\"WP_010872928.1\",\"528\":\"WP_010872930.1\",\"529\":\"WP_010872933.1\",\"530\":\"WP_010872939.1\",\"531\":\"WP_010872940.1\",\"532\":\"WP_010872941.1\",\"533\":\"WP_010872942.1\",\"534\":\"WP_010872943.1\",\"535\":\"WP_010872945.1\",\"536\":\"WP_010872946.1\",\"537\":\"WP_010872949.1\",\"538\":\"WP_010872954.1\",\"539\":\"WP_010872958.1\",\"540\":\"WP_010872963.1\",\"541\":\"WP_010872964.1\",\"542\":\"WP_010872967.1\",\"543\":\"WP_010872971.1\",\"544\":\"WP_010872973.1\",\"545\":\"WP_010872978.1\",\"546\":\"WP_010872980.1\",\"547\":\"WP_010872988.1\",\"548\":\"WP_010872992.1\",\"549\":\"WP_010872995.1\",\"550\":\"WP_010872996.1\",\"551\":\"WP_010873002.1\",\"552\":\"WP_010873008.1\",\"553\":\"WP_010873009.1\",\"554\":\"WP_010873010.1\",\"555\":\"WP_010873011.1\",\"556\":\"WP_010873012.1\",\"557\":\"WP_010873013.1\",\"558\":\"WP_010873017.1\",\"559\":\"WP_010873019.1\",\"560\":\"WP_010873020.1\",\"561\":\"WP_010873022.1\",\"562\":\"WP_010873027.1\",\"563\":\"WP_010873028.1\",\"564\":\"WP_010873038.1\",\"565\":\"WP_010873042.1\",\"566\":\"WP_010873044.1\",\"567\":\"WP_010873045.1\",\"568\":\"WP_010873051.1\",\"569\":\"WP_010873053.1\",\"570\":\"WP_010873054.1\",\"571\":\"WP_010873055.1\",\"572\":\"WP_010873056.1\",\"573\":\"WP_010873058.1\",\"574\":\"WP_010873063.1\",\"575\":\"WP_010873066.1\",\"576\":\"WP_010873071.1\",\"577\":\"WP_010873072.1\",\"578\":\"WP_010873074.1\",\"579\":\"WP_010873075.1\",\"580\":\"WP_010873077.1\",\"581\":\"WP_010873078.1\",\"582\":\"WP_010873081.1\",\"583\":\"WP_010873084.1\",\"584\":\"WP_010873086.1\",\"585\":\"WP_010873088.1\",\"586\":\"WP_010873090.1\",\"587\":\"WP_010873092.1\",\"588\":\"WP_010873096.1\",\"589\":\"WP_010873097.1\",\"590\":\"WP_010873102.1\",\"591\":\"WP_010873103.1\",\"592\":\"WP_010873104.1\",\"593\":\"WP_010873107.1\",\"594\":\"WP_010873109.1\",\"595\":\"WP_010873113.1\",\"596\":\"WP_010873130.1\",\"597\":\"WP_010873132.1\",\"598\":\"WP_010873134.1\",\"599\":\"WP_010873138.1\",\"600\":\"WP_010873143.1\",\"601\":\"WP_010873145.1\",\"602\":\"WP_010873148.1\",\"603\":\"WP_010873150.1\",\"604\":\"WP_010873151.1\",\"605\":\"WP_010873155.1\",\"606\":\"WP_010873156.1\",\"607\":\"WP_010873166.1\",\"608\":\"WP_010873167.1\",\"609\":\"WP_010873169.1\",\"610\":\"WP_010873172.1\",\"611\":\"WP_010873173.1\",\"612\":\"WP_010873176.1\",\"613\":\"WP_010873177.1\",\"614\":\"WP_010873179.1\",\"615\":\"WP_010873180.1\",\"616\":\"WP_010873182.1\",\"617\":\"WP_010873186.1\",\"618\":\"WP_010873187.1\",\"619\":\"WP_010873190.1\",\"620\":\"WP_010873191.1\",\"621\":\"WP_010873193.1\",\"622\":\"WP_010873195.1\",\"623\":\"WP_010873198.1\",\"624\":\"WP_010873207.1\",\"625\":\"WP_010873208.1\",\"626\":\"WP_010873213.1\",\"627\":\"WP_010873215.1\",\"628\":\"WP_010873222.1\",\"629\":\"WP_010873227.1\",\"630\":\"WP_010873231.1\",\"631\":\"WP_010873232.1\",\"632\":\"WP_010873235.1\",\"633\":\"WP_010873236.1\",\"634\":\"WP_010873238.1\",\"635\":\"WP_010873242.1\",\"636\":\"WP_010873246.1\",\"637\":\"WP_010873251.1\",\"638\":\"WP_010873255.1\",\"639\":\"WP_010873259.1\",\"640\":\"WP_010873267.1\",\"641\":\"WP_010873269.1\",\"642\":\"WP_010873276.1\",\"643\":\"WP_010873277.1\",\"644\":\"WP_010873278.1\",\"645\":\"WP_010873284.1\",\"646\":\"WP_010873285.1\",\"647\":\"WP_010873286.1\",\"648\":\"WP_010873287.1\",\"649\":\"WP_010873288.1\",\"650\":\"WP_010873292.1\",\"651\":\"WP_010873293.1\",\"652\":\"WP_010873298.1\",\"653\":\"WP_010873300.1\",\"654\":\"WP_010873304.1\",\"655\":\"WP_010873306.1\",\"656\":\"WP_010873310.1\",\"657\":\"WP_010873315.1\",\"658\":\"WP_010873317.1\",\"659\":\"WP_010873319.1\",\"660\":\"WP_010873322.1\",\"661\":\"WP_010873323.1\",\"662\":\"WP_010873332.1\",\"663\":\"WP_010873345.1\",\"664\":\"WP_010873346.1\",\"665\":\"WP_010873347.1\",\"666\":\"WP_010873348.1\",\"667\":\"WP_010873349.1\",\"668\":\"WP_010873353.1\",\"669\":\"WP_010873360.1\",\"670\":\"WP_010873363.1\",\"671\":\"WP_010873367.1\",\"672\":\"WP_010873368.1\",\"673\":\"WP_010873370.1\",\"674\":\"WP_010873372.1\",\"675\":\"WP_010873377.1\",\"676\":\"WP_010873378.1\",\"677\":\"WP_010873383.1\",\"678\":\"WP_010873385.1\",\"679\":\"WP_010873388.1\",\"680\":\"WP_010873394.1\",\"681\":\"WP_010873396.1\",\"682\":\"WP_010873397.1\",\"683\":\"WP_010873407.1\",\"684\":\"WP_010873409.1\",\"685\":\"WP_010873410.1\",\"686\":\"WP_010873411.1\",\"687\":\"WP_010873412.1\",\"688\":\"WP_010873414.1\",\"689\":\"WP_010873415.1\",\"690\":\"WP_010873417.1\",\"691\":\"WP_010873418.1\",\"692\":\"WP_010873420.1\",\"693\":\"WP_010873422.1\",\"694\":\"WP_010873423.1\",\"695\":\"WP_010873426.1\",\"696\":\"WP_010873431.1\",\"697\":\"WP_010873434.1\",\"698\":\"WP_010873435.1\",\"699\":\"WP_010873436.1\",\"700\":\"WP_010872244.1\",\"701\":\"WP_010873442.1\",\"702\":\"WP_010873444.1\",\"703\":\"WP_010873451.1\",\"704\":\"WP_010873453.1\",\"705\":\"WP_010873455.1\",\"706\":\"WP_010873465.1\",\"707\":\"WP_010873467.1\",\"708\":\"WP_010873475.1\",\"709\":\"WP_010873476.1\",\"710\":\"WP_010873477.1\",\"711\":\"WP_010873481.1\",\"712\":\"WP_010873485.1\",\"713\":\"WP_010873487.1\",\"714\":\"WP_010873490.1\",\"715\":\"WP_010873496.1\",\"716\":\"WP_010873498.1\",\"717\":\"WP_010873499.1\",\"718\":\"WP_010873500.1\",\"719\":\"WP_010873507.1\",\"720\":\"WP_010873508.1\",\"721\":\"WP_010873516.1\",\"722\":\"WP_010873517.1\",\"723\":\"WP_010873518.1\",\"724\":\"WP_010873520.1\",\"725\":\"WP_010873523.1\",\"726\":\"WP_010873524.1\",\"727\":\"WP_010873526.1\",\"728\":\"WP_010873528.1\",\"729\":\"WP_010873529.1\",\"730\":\"WP_010873531.1\",\"731\":\"WP_010873536.1\",\"732\":\"WP_010873538.1\",\"733\":\"WP_010873550.1\",\"734\":\"WP_010873551.1\",\"735\":\"WP_010873554.1\",\"736\":\"WP_010873558.1\",\"737\":\"WP_010873562.1\",\"738\":\"WP_010873567.1\",\"739\":\"WP_010873569.1\",\"740\":\"WP_010873570.1\",\"741\":\"WP_010873571.1\",\"742\":\"WP_010873573.1\",\"743\":\"WP_010873579.1\",\"744\":\"WP_010873582.1\",\"745\":\"WP_010873593.1\",\"746\":\"WP_010873594.1\",\"747\":\"WP_010873596.1\",\"748\":\"WP_010873597.1\",\"749\":\"WP_010873602.1\",\"750\":\"WP_010873606.1\",\"751\":\"WP_010873613.1\",\"752\":\"WP_010873614.1\",\"753\":\"WP_010873617.1\",\"754\":\"WP_010873624.1\",\"755\":\"WP_010873625.1\",\"756\":\"WP_010873629.1\",\"757\":\"WP_010873631.1\",\"758\":\"WP_010873632.1\",\"759\":\"WP_010873633.1\",\"760\":\"WP_010873635.1\",\"761\":\"WP_010873638.1\",\"762\":\"WP_010873639.1\",\"763\":\"WP_010873643.1\",\"764\":\"WP_010873646.1\",\"765\":\"WP_010873649.1\",\"766\":\"WP_010873650.1\",\"767\":\"WP_010873653.1\",\"768\":\"WP_010873655.1\",\"769\":\"WP_010873656.1\",\"770\":\"WP_010873657.1\",\"771\":\"WP_010873658.1\",\"772\":\"WP_010873659.1\",\"773\":\"WP_010873664.1\",\"774\":\"WP_010873669.1\",\"775\":\"WP_010873670.1\",\"776\":\"WP_010873674.1\",\"777\":\"WP_010873681.1\",\"778\":\"WP_010873682.1\",\"779\":\"WP_010873684.1\",\"780\":\"WP_010873685.1\",\"781\":\"WP_010873686.1\",\"782\":\"WP_010873696.1\",\"783\":\"WP_010873697.1\",\"784\":\"WP_010873700.1\",\"785\":\"WP_010873701.1\",\"786\":\"WP_010873702.1\",\"787\":\"WP_010873705.1\",\"788\":\"WP_010873706.1\",\"789\":\"WP_010873707.1\",\"790\":\"WP_010873709.1\",\"791\":\"WP_010873724.1\",\"792\":\"WP_010873725.1\",\"793\":\"WP_010873728.1\",\"794\":\"WP_010873733.1\",\"795\":\"WP_010873734.1\",\"796\":\"WP_010873735.1\",\"797\":\"WP_010873744.1\",\"798\":\"WP_010873747.1\",\"799\":\"WP_010873748.1\",\"800\":\"WP_010873750.1\",\"801\":\"WP_010873751.1\",\"802\":\"WP_010873752.1\",\"803\":\"WP_010873758.1\",\"804\":\"WP_010873760.1\",\"805\":\"WP_010873761.1\",\"806\":\"WP_010873765.1\",\"807\":\"WP_010873769.1\",\"808\":\"WP_010873770.1\",\"809\":\"WP_010873771.1\",\"810\":\"WP_010873773.1\",\"811\":\"WP_010873778.1\",\"812\":\"WP_010873783.1\",\"813\":\"WP_010873784.1\",\"814\":\"WP_010873786.1\",\"815\":\"WP_010873787.1\",\"816\":\"WP_010873800.1\",\"817\":\"WP_010873801.1\",\"818\":\"WP_010873804.1\",\"819\":\"WP_010873805.1\",\"820\":\"WP_010873806.1\",\"821\":\"WP_010873810.1\",\"822\":\"WP_010873818.1\",\"823\":\"WP_010873826.1\",\"824\":\"WP_010873831.1\",\"825\":\"WP_010873833.1\",\"826\":\"WP_010873835.1\",\"827\":\"WP_010873838.1\",\"828\":\"WP_010873844.1\",\"829\":\"WP_010873847.1\",\"830\":\"WP_010873850.1\",\"831\":\"WP_010873851.1\",\"832\":\"WP_010873853.1\",\"833\":\"WP_010873862.1\",\"834\":\"WP_010873863.1\",\"835\":\"WP_010873864.1\",\"836\":\"WP_010873865.1\",\"837\":\"WP_010873867.1\",\"838\":\"WP_010873872.1\",\"839\":\"WP_010873875.1\",\"840\":\"WP_010873876.1\",\"841\":\"WP_010873880.1\",\"842\":\"WP_010873883.1\",\"843\":\"WP_010873887.1\",\"844\":\"WP_010873888.1\",\"845\":\"WP_010873889.1\",\"846\":\"WP_010873894.1\",\"847\":\"WP_010873901.1\",\"848\":\"WP_010873902.1\",\"849\":\"WP_010873911.1\",\"850\":\"WP_011153858.1;WP_010873936.1\",\"851\":\"WP_010873947.1\",\"852\":\"WP_010873954.1\",\"853\":\"WP_010873956.1\",\"854\":\"WP_010873964.1\",\"855\":\"WP_010873969.1\",\"856\":\"WP_010873972.1\",\"857\":\"WP_010873978.1\",\"858\":\"WP_010873979.1\",\"859\":\"WP_010873980.1\",\"860\":\"WP_010873983.1\",\"861\":\"WP_010873985.1\",\"862\":\"WP_010873992.1\",\"863\":\"WP_010873994.1\",\"864\":\"WP_010873997.1\",\"865\":\"WP_010874002.1\",\"866\":\"WP_010874008.1\",\"867\":\"WP_010874009.1\",\"868\":\"WP_010874010.1\",\"869\":\"WP_010874011.1\",\"870\":\"WP_010874013.1\",\"871\":\"WP_010874014.1\",\"872\":\"WP_010874015.1\",\"873\":\"WP_010874016.1\",\"874\":\"WP_010874018.1\",\"875\":\"WP_010874021.1\",\"876\":\"WP_010874023.1\",\"877\":\"WP_010874024.1\",\"878\":\"WP_010874026.1\",\"879\":\"WP_010874027.1\",\"880\":\"WP_010874028.1\",\"881\":\"WP_010874029.1\",\"882\":\"WP_010874030.1\",\"883\":\"WP_010874033.1\",\"884\":\"WP_010874035.1\",\"885\":\"WP_010874037.1\",\"886\":\"WP_010874043.1\",\"887\":\"WP_010874047.1\",\"888\":\"WP_010874050.1\",\"889\":\"WP_010874054.1\",\"890\":\"WP_010874056.1\",\"891\":\"WP_010874059.1\",\"892\":\"WP_010874060.1\",\"893\":\"WP_010874066.1\",\"894\":\"WP_010874070.1\",\"895\":\"WP_010874071.1\",\"896\":\"WP_010874072.1\",\"897\":\"WP_010874074.1\",\"898\":\"WP_010874075.1\",\"899\":\"WP_010874077.1\",\"900\":\"WP_010874078.1\",\"901\":\"WP_010874082.1\",\"902\":\"WP_010874089.1\",\"903\":\"WP_010874090.1\",\"904\":\"WP_010874091.1\",\"905\":\"WP_010874092.1\",\"906\":\"WP_010874093.1\",\"907\":\"WP_010874094.1\",\"908\":\"WP_010874096.1\",\"909\":\"WP_010874102.1\",\"910\":\"WP_010874103.1\",\"911\":\"WP_010874104.1\",\"912\":\"WP_010874106.1\",\"913\":\"WP_010874107.1\",\"914\":\"WP_010874108.1\",\"915\":\"WP_010874112.1\",\"916\":\"WP_010874114.1\",\"917\":\"WP_010874118.1\",\"918\":\"WP_010874121.1\",\"919\":\"WP_010874123.1\",\"920\":\"WP_010874139.1\",\"921\":\"WP_010874144.1\",\"922\":\"WP_010874146.1\",\"923\":null,\"924\":\"WP_010874151.1\",\"925\":\"WP_010874152.1\",\"926\":\"WP_010874157.1\",\"927\":\"WP_010874159.1\",\"928\":\"WP_010874162.1\",\"929\":\"WP_010874163.1\",\"930\":\"WP_010874170.1\",\"931\":\"WP_010874174.1\",\"932\":\"WP_010874176.1\",\"933\":\"WP_010874177.1\",\"934\":\"WP_010874181.1\",\"935\":\"WP_010874182.1\",\"936\":\"WP_010874195.1\",\"937\":\"WP_010874196.1\",\"938\":\"WP_010874198.1\",\"939\":\"WP_010874200.1\",\"940\":\"WP_010874206.1\",\"941\":\"WP_010874207.1\",\"942\":\"WP_010874214.1\",\"943\":\"WP_010874216.1\",\"944\":\"WP_010874223.1\",\"945\":\"WP_010874229.1\",\"946\":\"WP_010874234.1\",\"947\":\"WP_010874239.1\",\"948\":\"WP_010874241.1\",\"949\":\"WP_010874242.1\",\"950\":\"WP_010874253.1\",\"951\":\"WP_010874257.1\",\"952\":\"WP_010874258.1\",\"953\":\"WP_010874261.1\",\"954\":\"WP_010874262.1\",\"955\":\"WP_010874265.1\",\"956\":\"WP_010874266.1\",\"957\":\"WP_010874274.1\",\"958\":\"WP_010874275.1\",\"959\":\"WP_010874278.1\",\"960\":\"WP_010874281.1\",\"961\":\"WP_010874283.1\",\"962\":\"WP_010874286.1\",\"963\":\"WP_010874291.1\",\"964\":\"WP_010874296.1\",\"965\":\"WP_010874301.1\",\"966\":\"WP_010874303.1\",\"967\":\"WP_010874305.1\",\"968\":\"WP_010874318.1\",\"969\":\"WP_010874319.1\",\"970\":\"WP_010874320.1\",\"971\":\"WP_010874324.1\",\"972\":\"WP_010874333.1\",\"973\":\"WP_010874338.1\",\"974\":\"WP_010874339.1\",\"975\":\"WP_010874344.1\",\"976\":\"WP_010874345.1\",\"977\":\"WP_010874346.1\",\"978\":\"WP_010874350.1\",\"979\":\"WP_010874351.1\",\"980\":\"WP_010874352.1\",\"981\":\"WP_010874354.1\",\"982\":\"WP_014407064.1\",\"983\":\"WP_014407066.1\",\"984\":\"WP_014407067.1\",\"985\":\"WP_014407070.1\",\"986\":\"WP_014407071.1\",\"987\":\"WP_014407072.1\",\"988\":\"WP_014407076.1\",\"989\":\"WP_014407079.1\",\"990\":\"WP_014407082.1\",\"991\":\"WP_014407087.1\",\"992\":\"WP_014407089.1\",\"993\":\"WP_014407090.1\",\"994\":\"WP_014407093.1\",\"995\":\"WP_014407097.1\",\"996\":\"WP_014407100.1\",\"997\":\"WP_014407103.1\",\"998\":\"WP_014407105.1\",\"999\":\"WP_014407110.1\",\"1000\":\"WP_014407111.1\",\"1001\":\"WP_014407112.1\",\"1002\":\"WP_014407113.1\",\"1003\":\"WP_014407115.1\",\"1004\":\"WP_014407120.1\",\"1005\":\"WP_014407122.1\",\"1006\":\"WP_014407127.1\",\"1007\":\"WP_014407134.1\",\"1008\":\"WP_014407137.1\",\"1009\":\"WP_014407139.1\",\"1010\":\"WP_014407140.1\",\"1011\":\"WP_014407145.1\",\"1012\":\"WP_014407150.1\",\"1013\":\"WP_014407159.1\",\"1014\":\"WP_014407160.1\",\"1015\":\"WP_014407161.1\",\"1016\":\"WP_014407162.1\",\"1017\":\"WP_014407163.1\",\"1018\":\"WP_014407165.1\",\"1019\":\"WP_014407167.1\",\"1020\":\"WP_020861355.1\",\"1021\":\"WP_020861379.1\",\"1022\":\"WP_020861380.1\",\"1023\":\"WP_020861399.1\",\"1024\":\"WP_020861472.1\",\"1025\":\"WP_020861474.1\",\"1026\":\"WP_020861489.1\",\"1027\":\"WP_020861505.1\",\"1028\":\"WP_020861521.1\",\"1029\":\"WP_020861548.1\",\"1030\":\"WP_020861553.1\",\"1031\":\"WP_020861617.1\",\"1032\":\"WP_020861618.1\",\"1033\":\"WP_020861621.1\",\"1034\":\"WP_020861632.1\",\"1035\":\"WP_020861638.1\",\"1036\":\"WP_020861640.1\",\"1037\":\"WP_020861648.1\",\"1038\":\"WP_020861653.1\",\"1039\":\"WP_020861688.1\",\"1040\":\"WP_020861735.1\",\"1041\":\"WP_020861748.1\",\"1042\":\"WP_020861874.1\",\"1043\":\"WP_020861883.1\",\"1044\":\"WP_020861887.1\",\"1045\":\"WP_020861920.1\",\"1046\":\"WP_020861966.1\",\"1047\":\"WP_020862087.1\",\"1048\":\"WP_020862098.1\",\"1049\":\"WP_020862103.1\",\"1050\":\"WP_020862115.1\",\"1051\":\"WP_020862136.1\",\"1052\":\"WP_020862172.1\",\"1053\":\"WP_020862183.1\",\"1054\":\"WP_020862186.1\",\"1055\":\"WP_020862188.1\",\"1056\":\"WP_020862192.1\",\"1057\":\"WP_020862212.1\",\"1058\":\"WP_020862234.1\",\"1059\":\"WP_020862246.1\",\"1060\":\"WP_020862268.1\",\"1061\":\"WP_020862291.1\",\"1062\":\"WP_020862333.1\",\"1063\":\"WP_020862361.1\",\"1064\":\"WP_041425821.1\",\"1065\":\"WP_041425860.1\",\"1066\":\"WP_041425907.1\",\"1067\":\"WP_041425910.1\",\"1068\":\"WP_041425911.1\",\"1069\":\"WP_041425959.1\",\"1070\":\"WP_041425962.1\",\"1071\":\"WP_041425965.1\",\"1072\":\"WP_041426016.1\",\"1073\":\"WP_041426077.1\",\"1074\":\"WP_048908407.1\",\"1075\":\"WP_048908409.1\",\"1076\":\"WP_048908414.1\",\"1077\":\"WP_071822683.1\",\"1078\":\"WP_158299087.1\",\"1079\":\"WP_197525959.1\",\"1080\":\"WP_197525960.1\",\"1081\":\"WP_199303601.1\",\"1082\":\"WP_199303606.1\",\"1083\":\"WP_223211268.1\",\"1084\":\"WP_223211269.1\",\"1085\":\"WP_223211270.1\",\"1086\":\"WP_223211272.1\",\"1087\":\"WP_223211278.1\",\"1088\":\"WP_223211280.1\",\"1089\":\"WP_223211281.1\",\"1090\":\"WP_223211286.1\",\"1091\":\"WP_223211287.1\",\"1092\":\"WP_223211302.1\",\"1093\":\"WP_223211304.1\",\"1094\":\"WP_223211308.1\",\"1095\":\"WP_223211314.1\",\"1096\":\"WP_223211322.1\",\"1097\":\"WP_223211323.1\",\"1098\":\"WP_223211326.1\",\"1099\":\"WP_223211330.1\",\"1100\":\"WP_223211338.1\",\"1101\":\"WP_223211342.1\",\"1102\":\"WP_223211347.1\",\"1103\":\"WP_223211353.1\",\"1104\":\"WP_223211358.1\",\"1105\":\"WP_223211359.1\",\"1106\":\"WP_223211366.1\",\"1107\":\"WP_230401100.1\",\"1108\":\"WP_230401110.1\",\"1109\":\"WP_230401112.1\",\"1110\":\"WP_230401116.1\",\"1111\":\"WP_011153570.1\",\"1112\":\"WP_011153586.1\",\"1113\":\"WP_011153595.1\",\"1114\":\"WP_011153615.1\",\"1115\":\"WP_011153649.1\",\"1116\":\"WP_011153664.1\",\"1117\":\"WP_162098354.1\",\"1118\":\"WP_011153680.1\",\"1119\":\"WP_011153692.1\",\"1120\":\"WP_011153729.1\",\"1121\":\"WP_011153730.1\",\"1122\":\"WP_011153752.1\",\"1123\":\"WP_011153753.1\",\"1124\":\"WP_011153756.1\",\"1125\":\"WP_011153757.1\",\"1126\":\"WP_041428281.1\",\"1127\":\"WP_223211237.1\",\"1128\":\"WP_011153773.1\",\"1129\":\"WP_011153867.1\",\"1130\":\"WP_011153888.1\",\"1131\":\"WP_011153889.1\",\"1132\":\"WP_011153890.1\",\"1133\":\"WP_223211256.1;WP_223211255.1\"},\"Location\":{\"0\":\"complement(2543725..2544323)\",\"1\":\"complement(2287334..2287579)\",\"2\":\"1577..2098\",\"3\":\"complement(2172..2873)\",\"4\":\"complement(3192..4268)\",\"5\":\"complement(4451..5389)\",\"6\":\"complement(5534..6622)\",\"7\":\"7229..8311;complement(1818915..1819997)\",\"8\":\"complement(49893..50231)\",\"9\":\"complement(56556..57224)\",\"10\":\"complement(57340..58815)\",\"11\":\"60524..61522\",\"12\":\"64393..64914\",\"13\":\"74498..74785\",\"14\":\"complement(75955..76500)\",\"15\":\"complement(76580..77407)\",\"16\":\"complement(78467..80800)\",\"17\":\"complement(82291..83853)\",\"18\":\"84122..84697\",\"19\":\"84776..86107\",\"20\":\"91517..92482\",\"21\":\"93128..95152\",\"22\":\"complement(96325..98481)\",\"23\":\"99402..100793\",\"24\":\"complement(100794..101771)\",\"25\":\"complement(101884..102831)\",\"26\":\"114319..114624\",\"27\":\"115269..116477\",\"28\":\"complement(124452..126443)\",\"29\":\"126639..127064\",\"30\":\"127186..128712\",\"31\":\"128802..129710\",\"32\":\"132483..133859\",\"33\":\"134437..137442\",\"34\":\"138295..140535\",\"35\":\"144061..144543\",\"36\":\"complement(145164..145529)\",\"37\":\"145761..146615\",\"38\":\"complement(148943..149683)\",\"39\":\"complement(149889..150455)\",\"40\":\"complement(152154..153050)\",\"41\":\"154143..154679\",\"42\":\"complement(157050..158615)\",\"43\":\"complement(161768..163663)\",\"44\":\"complement(164037..165821)\",\"45\":\"complement(166416..168152)\",\"46\":\"complement(171939..172883)\",\"47\":\"complement(173014..174525)\",\"48\":\"complement(174586..175143)\",\"49\":\"complement(175143..175682)\",\"50\":\"complement(175708..176139)\",\"51\":\"182354..183298\",\"52\":\"194859..195617\",\"53\":\"197072..197557\",\"54\":\"200405..202525\",\"55\":\"202554..204395\",\"56\":\"204604..206397\",\"57\":\"complement(209527..209826)\",\"58\":\"complement(209896..210546)\",\"59\":\"210781..211629\",\"60\":\"complement(213031..215037)\",\"61\":\"complement(218407..218709)\",\"62\":\"complement(218742..219077)\",\"63\":\"complement(219206..219517)\",\"64\":\"complement(219979..221463)\",\"65\":\"232008..234038\",\"66\":\"complement(236356..237438)\",\"67\":\"237600..238325\",\"68\":\"238344..238745\",\"69\":\"complement(240299..240829)\",\"70\":\"complement(240863..242047)\",\"71\":\"complement(245502..247019)\",\"72\":\"249062..250117\",\"73\":\"250160..251641\",\"74\":\"complement(251758..253116)\",\"75\":\"complement(253125..255629)\",\"76\":\"260463..261638\",\"77\":\"261863..262060\",\"78\":\"262177..263265\",\"79\":\"263321..263965\",\"80\":\"265995..266600\",\"81\":\"complement(266702..268471)\",\"82\":\"complement(269773..270435)\",\"83\":\"278494..279561\",\"84\":\"complement(280970..281443)\",\"85\":\"283060..284487\",\"86\":\"complement(293878..294963)\",\"87\":\"complement(297493..297888)\",\"88\":\"299522..300883\",\"89\":\"303939..305546\",\"90\":\"complement(313705..314199)\",\"91\":\"complement(315882..316904)\",\"92\":\"complement(317127..317849)\",\"93\":\"318661..318897\",\"94\":\"319096..320529\",\"95\":\"321699..323606\",\"96\":\"324831..326006\",\"97\":\"326150..326944\",\"98\":\"complement(329555..331060)\",\"99\":\"complement(334568..335623)\",\"100\":\"complement(336313..336582)\",\"101\":\"complement(339140..339625)\",\"102\":\"complement(339737..340999)\",\"103\":\"343026..343559\",\"104\":\"complement(345536..347806)\",\"105\":\"354323..355405\",\"106\":\"355424..355993\",\"107\":\"357748..358608\",\"108\":\"361163..362188\",\"109\":\"362185..363420\",\"110\":\"complement(390353..390634)\",\"111\":\"complement(391899..393104)\",\"112\":\"complement(393996..396017)\",\"113\":\"397037..398143\",\"114\":\"398188..398361\",\"115\":\"complement(399275..400600)\",\"116\":\"403552..404427\",\"117\":\"414871..415404\",\"118\":\"415562..416245\",\"119\":\"416356..417165\",\"120\":\"418704..419126\",\"121\":\"complement(427777..428544)\",\"122\":\"complement(430424..431044)\",\"123\":\"complement(443913..444944)\",\"124\":\"446230..446751\",\"125\":\"446807..447694\",\"126\":\"456975..458297\",\"127\":\"complement(458408..458857)\",\"128\":\"466588..467037\",\"129\":\"471080..472930\",\"130\":\"complement(477668..482320)\",\"131\":\"491496..492059\",\"132\":\"492130..494739\",\"133\":\"508515..512510\",\"134\":\"complement(521483..522853)\",\"135\":\"531446..532867\",\"136\":\"538415..539020\",\"137\":\"540863..542065\",\"138\":\"complement(543468..544871)\",\"139\":\"complement(545591..546556)\",\"140\":\"complement(547425..547874)\",\"141\":\"548236..549132\",\"142\":\"complement(552220..552867)\",\"143\":\"554727..555050\",\"144\":\"555262..555606\",\"145\":\"555642..556946\",\"146\":\"complement(559461..561170)\",\"147\":\"566059..566805\",\"148\":\"complement(566983..568905)\",\"149\":\"569141..569488\",\"150\":\"569544..570572\",\"151\":\"570658..570903\",\"152\":\"571084..571203\",\"153\":\"595733..596311\",\"154\":\"596498..597247\",\"155\":\"599062..599913\",\"156\":\"complement(600942..603257)\",\"157\":\"complement(603443..604726)\",\"158\":\"611057..612832\",\"159\":\"613102..613743\",\"160\":\"complement(615266..615703)\",\"161\":\"complement(624899..626281)\",\"162\":\"complement(626349..627425)\",\"163\":\"complement(630555..631592)\",\"164\":\"632213..633157\",\"165\":\"636372..637523\",\"166\":\"complement(637993..638688)\",\"167\":\"640737..642026\",\"168\":\"complement(644388..645497)\",\"169\":\"646129..658047\",\"170\":\"658262..659335\",\"171\":\"659370..660584\",\"172\":\"663342..663731\",\"173\":\"663788..664315\",\"174\":\"complement(668776..669162)\",\"175\":\"complement(678283..679023)\",\"176\":\"681707..682675\",\"177\":\"complement(684560..687334)\",\"178\":\"complement(687391..690252)\",\"179\":\"complement(695290..695874)\",\"180\":\"695975..697972\",\"181\":\"708189..708812\",\"182\":\"complement(713774..714178)\",\"183\":\"complement(714465..716153)\",\"184\":\"721724..722479\",\"185\":\"722570..723862\",\"186\":\"complement(724094..724345)\",\"187\":\"complement(724492..725367)\",\"188\":\"complement(725413..726234)\",\"189\":\"complement(726349..726837)\",\"190\":\"complement(726948..727466)\",\"191\":\"728660..729484\",\"192\":\"734665..734859\",\"193\":\"complement(742080..742688)\",\"194\":\"complement(742780..744732)\",\"195\":\"745339..746124\",\"196\":\"753427..754734\",\"197\":\"756053..757195\",\"198\":\"757244..757720\",\"199\":\"757671..758753\",\"200\":\"761482..763263\",\"201\":\"complement(764301..766538)\",\"202\":\"766727..767608\",\"203\":\"767890..768432\",\"204\":\"768499..768960\",\"205\":\"complement(773827..775626)\",\"206\":\"complement(776551..776937)\",\"207\":\"complement(777066..779411)\",\"208\":\"783379..784764\",\"209\":\"794362..794691\",\"210\":\"794764..795900\",\"211\":\"802207..803238\",\"212\":\"complement(806716..809325)\",\"213\":\"complement(810922..811245)\",\"214\":\"815703..816215\",\"215\":\"complement(816983..817810)\",\"216\":\"complement(817967..819979)\",\"217\":\"complement(820102..821352)\",\"218\":\"complement(821550..821783)\",\"219\":\"complement(824584..825915)\",\"220\":\"complement(826637..826882)\",\"221\":\"complement(826935..827348)\",\"222\":\"complement(827348..827803)\",\"223\":\"complement(828713..829063)\",\"224\":\"complement(829141..830085)\",\"225\":\"complement(830194..830586)\",\"226\":\"complement(830635..831018)\",\"227\":\"complement(831101..831217)\",\"228\":\"complement(831355..831582)\",\"229\":\"complement(832391..833719)\",\"230\":\"complement(833821..834264)\",\"231\":\"complement(834333..834854)\",\"232\":\"complement(834894..835256)\",\"233\":\"complement(835260..835799)\",\"234\":\"complement(835859..836260)\",\"235\":\"complement(837001..837348)\",\"236\":\"complement(837349..837717)\",\"237\":\"complement(837741..837986)\",\"238\":\"complement(837994..838215)\",\"239\":\"complement(838218..838637)\",\"240\":\"complement(838678..839400)\",\"241\":\"complement(839430..839795)\",\"242\":\"complement(839811..840089)\",\"243\":\"complement(840122..840952)\",\"244\":\"complement(841002..841307)\",\"245\":\"complement(841300..841932)\",\"246\":\"complement(841972..842613)\",\"247\":\"843105..843575\",\"248\":\"846509..847810\",\"249\":\"848074..848967\",\"250\":\"complement(853497..857450)\",\"251\":\"complement(857558..860866)\",\"252\":\"complement(860952..861737)\",\"253\":\"complement(861873..862166)\",\"254\":\"874693..875361\",\"255\":\"879408..880043\",\"256\":\"883287..884519\",\"257\":\"891276..893249\",\"258\":\"904115..905506\",\"259\":\"907990..908313\",\"260\":\"complement(909603..910994)\",\"261\":\"911357..912883\",\"262\":\"913296..913856\",\"263\":\"914052..914441\",\"264\":\"915721..917346\",\"265\":\"complement(921549..922637)\",\"266\":\"complement(922844..923230)\",\"267\":\"complement(923318..923839)\",\"268\":\"complement(924086..924802)\",\"269\":\"complement(924889..925314)\",\"270\":\"complement(925416..926033)\",\"271\":\"complement(926313..926558)\",\"272\":\"complement(928806..929885)\",\"273\":\"931639..931959\",\"274\":\"complement(934835..935236)\",\"275\":\"complement(935409..936704)\",\"276\":\"941686..943941\",\"277\":\"944187..946382\",\"278\":\"953752..954456\",\"279\":\"complement(954453..955427)\",\"280\":\"956275..956613\",\"281\":\"958137..960029\",\"282\":\"961201..962730\",\"283\":\"962888..965800\",\"284\":\"975779..976648\",\"285\":\"977932..978867\",\"286\":\"978941..979573\",\"287\":\"979685..980170\",\"288\":\"complement(989717..991603)\",\"289\":\"complement(993536..994213)\",\"290\":\"995275..996807\",\"291\":\"complement(998010..998918)\",\"292\":\"complement(1006234..1008246)\",\"293\":\"complement(1009234..1010574)\",\"294\":\"complement(1013045..1014337)\",\"295\":\"1015511..1016782\",\"296\":\"1019808..1020761\",\"297\":\"complement(1022278..1024659)\",\"298\":\"1039196..1039732\",\"299\":\"1040531..1042258\",\"300\":\"complement(1048406..1048753)\",\"301\":\"complement(1048750..1049016)\",\"302\":\"1050812..1051078\",\"303\":\"1051159..1052121\",\"304\":\"complement(1052927..1053754)\",\"305\":\"1053955..1055547\",\"306\":\"1056985..1058427\",\"307\":\"1058537..1059820\",\"308\":\"1061242..1062111\",\"309\":\"complement(1062238..1065204)\",\"310\":\"complement(1073080..1075629)\",\"311\":\"1097077..1098063\",\"312\":\"complement(1102283..1104058)\",\"313\":\"1104246..1104647\",\"314\":\"1105666..1107168\",\"315\":\"complement(1109620..1111044)\",\"316\":\"1119916..1120509\",\"317\":\"complement(1130313..1131683)\",\"318\":\"1131810..1132247\",\"319\":\"1133879..1135108\",\"320\":\"1135337..1135588\",\"321\":\"1135716..1137167\",\"322\":\"1138210..1138608\",\"323\":\"1152549..1153292\",\"324\":\"complement(1163421..1164338)\",\"325\":\"complement(1165087..1166073)\",\"326\":\"complement(1167053..1167247)\",\"327\":\"complement(1167510..1167779)\",\"328\":\"complement(1169078..1170187)\",\"329\":\"1181064..1181609\",\"330\":\"1181716..1182585\",\"331\":\"1182665..1183645\",\"332\":\"1183660..1184664\",\"333\":\"complement(1185300..1186307)\",\"334\":\"complement(1186311..1187198)\",\"335\":\"complement(1187219..1188082)\",\"336\":\"complement(1188079..1188885)\",\"337\":\"complement(1189110..1189913)\",\"338\":\"1190867..1191433\",\"339\":\"1191445..1191786\",\"340\":\"1191856..1192452\",\"341\":\"1192485..1194308\",\"342\":\"1194653..1196776\",\"343\":\"1196836..1197162\",\"344\":\"1206947..1207993\",\"345\":\"complement(1208020..1208697)\",\"346\":\"complement(1208749..1211202)\",\"347\":\"complement(1215453..1216151)\",\"348\":\"complement(1219654..1220418)\",\"349\":\"complement(1220473..1222230)\",\"350\":\"complement(1222610..1222927)\",\"351\":\"1224777..1225841\",\"352\":\"complement(1227591..1227932)\",\"353\":\"1228237..1229067\",\"354\":\"complement(1235136..1236056)\",\"355\":\"complement(1242765..1242989)\",\"356\":\"1243274..1244287\",\"357\":\"1244438..1244605\",\"358\":\"1247192..1248154\",\"359\":\"complement(1256905..1258263)\",\"360\":\"1262049..1263260\",\"361\":\"complement(1264328..1267564)\",\"362\":\"complement(1268189..1268308)\",\"363\":\"1271069..1272274\",\"364\":\"complement(1272370..1273248)\",\"365\":\"1273408..1274313\",\"366\":\"complement(1276236..1276982)\",\"367\":\"complement(1286868..1288763)\",\"368\":\"1293398..1295551\",\"369\":\"complement(1296993..1297499)\",\"370\":\"complement(1297643..1298965)\",\"371\":\"complement(1303295..1304596)\",\"372\":\"1311828..1312277\",\"373\":\"complement(1314909..1316063)\",\"374\":\"1316227..1317654\",\"375\":\"1317712..1318470\",\"376\":\"complement(1318719..1319330)\",\"377\":\"complement(1319546..1320541)\",\"378\":\"complement(1324835..1325404)\",\"379\":\"complement(1326150..1326626)\",\"380\":\"1326880..1327248\",\"381\":\"1327367..1329115\",\"382\":\"1330110..1330880\",\"383\":\"1330930..1332144\",\"384\":\"1332429..1334378\",\"385\":\"complement(1344140..1345066)\",\"386\":\"complement(1345117..1345677)\",\"387\":\"3229780..3230838;complement(1348840..1349898)\",\"388\":\"1352256..1353431\",\"389\":\"1355162..1356553\",\"390\":\"complement(1363837..1364532)\",\"391\":\"1367129..1369567\",\"392\":\"1392972..1393487\",\"393\":\"complement(1393616..1393906)\",\"394\":\"complement(1393938..1395755)\",\"395\":\"1397819..1399237\",\"396\":\"1401059..1401361\",\"397\":\"1403199..1403954\",\"398\":\"1404085..1404783\",\"399\":\"1405436..1405975\",\"400\":\"1407043..1408455\",\"401\":\"complement(1408483..1409649)\",\"402\":\"1414126..1416822\",\"403\":\"complement(1429329..1430072)\",\"404\":\"1430419..1430904\",\"405\":\"1431000..1431485\",\"406\":\"1431698..1431901\",\"407\":\"complement(1432976..1434640)\",\"408\":\"1436699..1437163\",\"409\":\"1438704..1439426\",\"410\":\"1445874..1446839\",\"411\":\"1447097..1447912\",\"412\":\"1448060..1450681\",\"413\":\"1452872..1453162\",\"414\":\"1468153..1468959\",\"415\":\"1470610..1471335\",\"416\":\"1471414..1472019\",\"417\":\"1472149..1473948\",\"418\":\"1473974..1475452\",\"419\":\"1475555..1476718\",\"420\":\"complement(1487445..1488395)\",\"421\":\"1488843..1490426\",\"422\":\"complement(1508171..1508386)\",\"423\":\"1509990..1511174\",\"424\":\"complement(1520009..1521100)\",\"425\":\"complement(1536117..1537793)\",\"426\":\"1548873..1550738\",\"427\":\"1550952..1552895\",\"428\":\"complement(1556475..1558127)\",\"429\":\"complement(1559069..1559611)\",\"430\":\"complement(1559722..1560150)\",\"431\":\"1560387..1561424\",\"432\":\"1562468..1562842\",\"433\":\"1563115..1566900\",\"434\":\"1570209..1571723\",\"435\":\"1576765..1578552\",\"436\":\"complement(1578725..1579243)\",\"437\":\"complement(1583249..1584499)\",\"438\":\"complement(1585209..1587020)\",\"439\":\"1587231..1587827\",\"440\":\"complement(1589384..1590061)\",\"441\":\"1590496..1592364\",\"442\":\"1596795..1597841\",\"443\":\"1597936..1598928\",\"444\":\"complement(1598972..1599538)\",\"445\":\"1600659..1601783\",\"446\":\"1601869..1602201\",\"447\":\"complement(1602482..1603405)\",\"448\":\"complement(1603437..1604159)\",\"449\":\"1607353..1607952\",\"450\":\"1608232..1609320\",\"451\":\"1635072..1635749\",\"452\":\"1635746..1636702\",\"453\":\"complement(1642288..1643271)\",\"454\":\"1643682..1644767\",\"455\":\"1644905..1648090\",\"456\":\"complement(1649907..1650443)\",\"457\":\"1650889..1652358\",\"458\":\"complement(1658511..1659788)\",\"459\":\"complement(1660739..1661623)\",\"460\":\"1666932..1668383\",\"461\":\"1668531..1668941\",\"462\":\"complement(1672071..1673495)\",\"463\":\"complement(1674944..1675660)\",\"464\":\"complement(1676366..1677967)\",\"465\":\"complement(1678044..1678565)\",\"466\":\"1680662..1682134\",\"467\":\"complement(1682870..1683529)\",\"468\":\"complement(1683583..1684260)\",\"469\":\"1685899..1687218\",\"470\":\"complement(1687556..1688053)\",\"471\":\"complement(1697011..1697913)\",\"472\":\"1701192..1701557\",\"473\":\"1705868..1707223\",\"474\":\"1712080..1712409\",\"475\":\"1716379..1716900\",\"476\":\"complement(1719356..1719541)\",\"477\":\"complement(1720640..1721125)\",\"478\":\"complement(1721350..1722006)\",\"479\":\"complement(1722160..1722969)\",\"480\":\"1726697..1727299\",\"481\":\"1731311..1732648\",\"482\":\"1742434..1743369\",\"483\":\"1744498..1746093\",\"484\":\"1749146..1750510\",\"485\":\"complement(1751311..1751769)\",\"486\":\"1751951..1752826\",\"487\":\"complement(1752891..1754501)\",\"488\":\"1755982..1756584\",\"489\":\"complement(1764835..1766925)\",\"490\":\"1767270..1768223\",\"491\":\"complement(1771458..1772243)\",\"492\":\"complement(1776081..1776839)\",\"493\":\"1780484..1781005\",\"494\":\"1783855..1784934\",\"495\":\"1788550..1789908\",\"496\":\"complement(1791417..1792676)\",\"497\":\"complement(1806871..1807236)\",\"498\":\"1815454..1816371\",\"499\":\"complement(1816855..1818762)\",\"500\":\"complement(1820238..1820837)\",\"501\":\"complement(1821824..1822036)\",\"502\":\"complement(1822666..1823130)\",\"503\":\"1827257..1827652\",\"504\":\"1827753..1828907\",\"505\":\"complement(1829553..1830497)\",\"506\":\"complement(1830628..1831491)\",\"507\":\"complement(1833176..1833589)\",\"508\":\"complement(1833655..1834299)\",\"509\":\"1834508..1835503\",\"510\":\"complement(1844568..1845266)\",\"511\":\"complement(1848301..1848702)\",\"512\":\"complement(1848799..1850550)\",\"513\":\"complement(1850707..1853742)\",\"514\":\"1854102..1855982\",\"515\":\"complement(1856070..1857917)\",\"516\":\"1865033..1865473\",\"517\":\"1865658..1866761\",\"518\":\"1866843..1867697\",\"519\":\"1867737..1868564\",\"520\":\"complement(1873698..1874846)\",\"521\":\"1875563..1876309\",\"522\":\"1876302..1876841\",\"523\":\"1885136..1886146\",\"524\":\"complement(1889872..1890474)\",\"525\":\"complement(1890461..1892119)\",\"526\":\"1899700..1901148\",\"527\":\"complement(1904025..1905977)\",\"528\":\"complement(1906170..1907744)\",\"529\":\"1909190..1910095\",\"530\":\"complement(1914818..1915135)\",\"531\":\"complement(1915274..1916473)\",\"532\":\"complement(1916533..1918608)\",\"533\":\"complement(1918815..1919285)\",\"534\":\"complement(1919436..1919816)\",\"535\":\"1920660..1921919\",\"536\":\"1922124..1922738\",\"537\":\"1924251..1924850\",\"538\":\"1931139..1932311\",\"539\":\"complement(1934307..1935530)\",\"540\":\"1938985..1939494\",\"541\":\"complement(1939865..1940506)\",\"542\":\"1942923..1944314\",\"543\":\"complement(1947325..1948824)\",\"544\":\"1952323..1953810\",\"545\":\"1957758..1958132\",\"546\":\"1958240..1958503\",\"547\":\"complement(1966146..1969118)\",\"548\":\"complement(1973611..1974765)\",\"549\":\"1975056..1975481\",\"550\":\"complement(1975575..1975874)\",\"551\":\"1982049..1982273\",\"552\":\"1988385..1988837\",\"553\":\"complement(1988834..1991266)\",\"554\":\"1991550..1993274\",\"555\":\"complement(1993377..1994045)\",\"556\":\"complement(1994147..1997251)\",\"557\":\"1997993..1998451\",\"558\":\"2000815..2002194\",\"559\":\"complement(2002891..2004465)\",\"560\":\"2004626..2006095\",\"561\":\"2007850..2008752\",\"562\":\"2012231..2012626\",\"563\":\"2012754..2013485\",\"564\":\"2022028..2023071\",\"565\":\"2024993..2026147\",\"566\":\"2026675..2028126\",\"567\":\"complement(2028157..2028744)\",\"568\":\"2035067..2035432\",\"569\":\"2035474..2036850\",\"570\":\"complement(2036911..2038527)\",\"571\":\"complement(2038644..2039063)\",\"572\":\"2039078..2039530\",\"573\":\"complement(2040280..2041458)\",\"574\":\"complement(2045078..2046364)\",\"575\":\"complement(2048144..2048374)\",\"576\":\"complement(2053319..2054479)\",\"577\":\"complement(2054482..2057472)\",\"578\":\"complement(2061101..2062621)\",\"579\":\"2062905..2065523\",\"580\":\"complement(2066001..2066999)\",\"581\":\"2067522..2068763\",\"582\":\"2070975..2071382\",\"583\":\"2073161..2074603\",\"584\":\"2075381..2075971\",\"585\":\"complement(2076547..2078340)\",\"586\":\"2080885..2082720\",\"587\":\"2085211..2085417\",\"588\":\"complement(2086305..2087129)\",\"589\":\"2088680..2090023\",\"590\":\"complement(2092519..2093508)\",\"591\":\"complement(2093629..2094924)\",\"592\":\"complement(2095723..2096040)\",\"593\":\"complement(2096618..2097574)\",\"594\":\"2098921..2100261\",\"595\":\"complement(2104439..2104912)\",\"596\":\"2127879..2128127\",\"597\":\"2128767..2130941\",\"598\":\"complement(2131616..2132098)\",\"599\":\"2134202..2137153\",\"600\":\"2139193..2140395\",\"601\":\"complement(2141613..2144246)\",\"602\":\"complement(2146000..2146467)\",\"603\":\"2147548..2148033\",\"604\":\"2148253..2149233\",\"605\":\"complement(2152291..2152629)\",\"606\":\"2152932..2153933\",\"607\":\"2177115..2177903\",\"608\":\"2177900..2178310\",\"609\":\"2180073..2180543\",\"610\":\"2180577..2180888\",\"611\":\"2181013..2181975\",\"612\":\"complement(2185870..2188077)\",\"613\":\"complement(2188230..2190236)\",\"614\":\"complement(2192133..2192681)\",\"615\":\"complement(2192668..2193390)\",\"616\":\"2194405..2197101\",\"617\":\"2202944..2204053\",\"618\":\"2205774..2206451\",\"619\":\"2206551..2207159\",\"620\":\"complement(2207370..2208695)\",\"621\":\"complement(2209703..2209939)\",\"622\":\"2211283..2212479\",\"623\":\"2212505..2213707\",\"624\":\"2222898..2223815\",\"625\":\"2223873..2224568\",\"626\":\"2227829..2228377\",\"627\":\"2230487..2231515\",\"628\":\"2237134..2238189\",\"629\":\"2243851..2245368\",\"630\":\"2246867..2248483\",\"631\":\"2248578..2250176\",\"632\":\"complement(2251657..2252958)\",\"633\":\"2253169..2253807\",\"634\":\"2256697..2257170\",\"635\":\"complement(2262805..2263380)\",\"636\":\"complement(2265213..2266646)\",\"637\":\"2271581..2274868\",\"638\":\"complement(2279497..2280006)\",\"639\":\"2283232..2283705\",\"640\":\"2290089..2290421\",\"641\":\"2292188..2294878\",\"642\":\"2302638..2303279\",\"643\":\"2303507..2304034\",\"644\":\"2304094..2304561\",\"645\":\"complement(2309413..2310471)\",\"646\":\"complement(2310533..2310991)\",\"647\":\"complement(2311377..2312495)\",\"648\":\"complement(2312664..2314574)\",\"649\":\"complement(2314780..2316924)\",\"650\":\"complement(2319555..2324636)\",\"651\":\"complement(2325045..2325629)\",\"652\":\"complement(2330147..2330359)\",\"653\":\"complement(2331505..2333817)\",\"654\":\"2336427..2337023\",\"655\":\"2338636..2340237\",\"656\":\"2346573..2347127\",\"657\":\"2365930..2369181\",\"658\":\"2369282..2370646\",\"659\":\"complement(2372249..2373229)\",\"660\":\"2375539..2377044\",\"661\":\"2377177..2377527\",\"662\":\"complement(2387424..2388872)\",\"663\":\"2400914..2402332\",\"664\":\"2402393..2403340\",\"665\":\"2403473..2404507\",\"666\":\"complement(2404615..2404968)\",\"667\":\"complement(2405109..2405312)\",\"668\":\"complement(2407565..2408686)\",\"669\":\"complement(2412826..2414313)\",\"670\":\"complement(2416806..2417207)\",\"671\":\"complement(2417577..2418461)\",\"672\":\"complement(2418535..2419398)\",\"673\":\"2420030..2421445\",\"674\":\"2423621..2424349\",\"675\":\"2428010..2428678\",\"676\":\"2428809..2429291\",\"677\":\"complement(2434808..2436304)\",\"678\":\"complement(2437235..2437888)\",\"679\":\"complement(2440295..2440933)\",\"680\":\"complement(2446395..2447339)\",\"681\":\"complement(2448222..2448404)\",\"682\":\"2454087..2455082\",\"683\":\"2464527..2465009\",\"684\":\"complement(2466407..2468872)\",\"685\":\"complement(2469245..2470429)\",\"686\":\"complement(2470591..2471670)\",\"687\":\"complement(2471954..2473255)\",\"688\":\"2475195..2475848\",\"689\":\"2476020..2476781\",\"690\":\"2478414..2479826\",\"691\":\"2480477..2480818\",\"692\":\"2481361..2481888\",\"693\":\"2483643..2484827\",\"694\":\"complement(2484890..2485183)\",\"695\":\"2488028..2489428\",\"696\":\"complement(2494205..2495389)\",\"697\":\"2500322..2501155\",\"698\":\"complement(2501221..2503878)\",\"699\":\"2504415..2506043\",\"700\":\"complement(2510273..2511295)\",\"701\":\"complement(2511514..2512209)\",\"702\":\"2513806..2515974\",\"703\":\"complement(2525827..2526207)\",\"704\":\"2526633..2528081\",\"705\":\"2529009..2530892\",\"706\":\"complement(2539000..2540658)\",\"707\":\"complement(2541864..2542724)\",\"708\":\"complement(2548133..2549341)\",\"709\":\"2549388..2549951\",\"710\":\"2550059..2550523\",\"711\":\"complement(2553961..2555439)\",\"712\":\"complement(2558820..2559989)\",\"713\":\"complement(2560112..2561305)\",\"714\":\"2562953..2564149\",\"715\":\"complement(2568975..2569745)\",\"716\":\"complement(2569772..2573491)\",\"717\":\"complement(2573649..2574203)\",\"718\":\"complement(2574297..2575244)\",\"719\":\"complement(2579308..2580135)\",\"720\":\"complement(2580291..2580557)\",\"721\":\"complement(2586572..2588650)\",\"722\":\"complement(2588884..2589633)\",\"723\":\"2589851..2591869\",\"724\":\"2593329..2593967\",\"725\":\"2596787..2597848\",\"726\":\"complement(2597851..2599197)\",\"727\":\"complement(2600012..2600491)\",\"728\":\"2601733..2602536\",\"729\":\"2603947..2604555\",\"730\":\"complement(2606095..2607357)\",\"731\":\"2612907..2613317\",\"732\":\"2613717..2614370\",\"733\":\"complement(2625478..2626479)\",\"734\":\"complement(2626573..2627874)\",\"735\":\"complement(2629271..2630266)\",\"736\":\"complement(2632124..2633509)\",\"737\":\"complement(2636236..2636724)\",\"738\":\"complement(2640662..2641813)\",\"739\":\"2643403..2644569\",\"740\":\"2644795..2645097\",\"741\":\"complement(2645271..2646074)\",\"742\":\"complement(2647386..2650184)\",\"743\":\"2656139..2657077\",\"744\":\"2659080..2659865\",\"745\":\"complement(2671895..2673970)\",\"746\":\"2674101..2674721\",\"747\":\"complement(2676937..2677755)\",\"748\":\"2678140..2679738\",\"749\":\"complement(2683443..2684081)\",\"750\":\"2687952..2690534\",\"751\":\"2695620..2695775\",\"752\":\"2696549..2696836\",\"753\":\"complement(2698258..2699145)\",\"754\":\"complement(2708257..2709006)\",\"755\":\"complement(2709084..2710385)\",\"756\":\"complement(2713371..2716616)\",\"757\":\"complement(2717177..2717713)\",\"758\":\"2718050..2718754\",\"759\":\"2718963..2720213\",\"760\":\"complement(2720729..2722234)\",\"761\":\"2724648..2725103\",\"762\":\"2725326..2726033\",\"763\":\"complement(2728812..2730071)\",\"764\":\"2733081..2733986\",\"765\":\"complement(2735422..2735598)\",\"766\":\"complement(2735806..2737791)\",\"767\":\"complement(2739149..2740654)\",\"768\":\"complement(2741674..2743125)\",\"769\":\"2743295..2744917\",\"770\":\"2744987..2745766\",\"771\":\"2745934..2746161\",\"772\":\"2746288..2747334\",\"773\":\"2751026..2754613\",\"774\":\"complement(2760689..2762029)\",\"775\":\"complement(2762114..2762953)\",\"776\":\"2769125..2770633\",\"777\":\"2775324..2775608\",\"778\":\"2775767..2777296\",\"779\":\"2779510..2781033\",\"780\":\"2781403..2784447\",\"781\":\"2785941..2786717\",\"782\":\"complement(2795426..2796400)\",\"783\":\"complement(2796438..2796656)\",\"784\":\"2798072..2798410\",\"785\":\"2798613..2799473\",\"786\":\"2799650..2801014\",\"787\":\"complement(2804228..2804584)\",\"788\":\"complement(2804655..2805692)\",\"789\":\"2806082..2807059\",\"790\":\"complement(2807211..2808932)\",\"791\":\"2819323..2819877\",\"792\":\"complement(2819894..2821855)\",\"793\":\"2823646..2824893\",\"794\":\"2828140..2829072\",\"795\":\"2829098..2831011\",\"796\":\"2831106..2831303\",\"797\":\"2842772..2843683\",\"798\":\"complement(2845180..2847189)\",\"799\":\"2847323..2848348\",\"800\":\"2849096..2850259\",\"801\":\"complement(2850331..2851851)\",\"802\":\"2853611..2854486\",\"803\":\"complement(2860071..2860289)\",\"804\":\"complement(2861101..2861838)\",\"805\":\"complement(2862005..2862394)\",\"806\":\"2867917..2868750\",\"807\":\"2871674..2873116\",\"808\":\"2873258..2874028\",\"809\":\"2874164..2875525\",\"810\":\"complement(2876845..2878035)\",\"811\":\"2881378..2883819\",\"812\":\"2887644..2889122\",\"813\":\"complement(2889265..2890320)\",\"814\":\"complement(2891201..2893012)\",\"815\":\"2893184..2894779\",\"816\":\"complement(2908175..2909383)\",\"817\":\"complement(2909493..2909801)\",\"818\":\"2911990..2913048\",\"819\":\"2913111..2914124\",\"820\":\"2914828..2915796\",\"821\":\"complement(2917536..2918774)\",\"822\":\"2924779..2925819\",\"823\":\"2932510..2933184\",\"824\":\"complement(2938630..2939631)\",\"825\":\"complement(2940566..2941666)\",\"826\":\"complement(2943000..2943734)\",\"827\":\"complement(2945070..2946137)\",\"828\":\"2956107..2957153\",\"829\":\"complement(2958036..2959487)\",\"830\":\"2961120..2961443\",\"831\":\"complement(2961619..2962647)\",\"832\":\"2963397..2964512\",\"833\":\"complement(2975741..2977003)\",\"834\":\"complement(2977086..2978162)\",\"835\":\"2978508..2979896\",\"836\":\"2979896..2980600\",\"837\":\"complement(2981009..2982190)\",\"838\":\"complement(2987263..2988609)\",\"839\":\"2992055..2992690\",\"840\":\"2992802..2993323\",\"841\":\"2996695..2997441\",\"842\":\"2999181..3000560\",\"843\":\"complement(3004454..3006640)\",\"844\":\"complement(3007280..3007573)\",\"845\":\"complement(3007631..3008431)\",\"846\":\"3011672..3014128\",\"847\":\"complement(3022532..3024271)\",\"848\":\"complement(3024508..3025746)\",\"849\":\"3037310..3038044\",\"850\":\"34784..35374;complement(3065617..3066207)\",\"851\":\"complement(3075110..3075577)\",\"852\":\"3084677..3088435\",\"853\":\"3088419..3088883\",\"854\":\"complement(3098729..3101566)\",\"855\":\"3104142..3107102\",\"856\":\"3107285..3108493\",\"857\":\"3111996..3112388\",\"858\":\"3112517..3113803\",\"859\":\"3113874..3114287\",\"860\":\"complement(3115973..3116359)\",\"861\":\"complement(3117042..3118091)\",\"862\":\"3123182..3125035\",\"863\":\"complement(3126311..3127342)\",\"864\":\"complement(3128387..3131986)\",\"865\":\"complement(3138917..3139855)\",\"866\":\"complement(3144213..3148421)\",\"867\":\"complement(3148438..3148929)\",\"868\":\"complement(3148975..3151977)\",\"869\":\"complement(3152955..3153314)\",\"870\":\"complement(3153452..3154660)\",\"871\":\"3154910..3156664\",\"872\":\"3156760..3157677\",\"873\":\"3157734..3158048\",\"874\":\"complement(3159350..3160651)\",\"875\":\"complement(3162738..3164243)\",\"876\":\"3166050..3166448\",\"877\":\"3166607..3167680\",\"878\":\"3169054..3170412\",\"879\":\"3170475..3171317\",\"880\":\"3171428..3173158\",\"881\":\"3173335..3175338\",\"882\":\"3175411..3176259\",\"883\":\"complement(3181708..3182013)\",\"884\":\"3182315..3183007\",\"885\":\"3184733..3186250\",\"886\":\"3196783..3198624\",\"887\":\"3198731..3199783\",\"888\":\"3201688..3202689\",\"889\":\"complement(3205694..3207103)\",\"890\":\"complement(3208698..3210452)\",\"891\":\"3212598..3213194\",\"892\":\"3213272..3214510\",\"893\":\"complement(3222476..3223864)\",\"894\":\"complement(3226340..3227266)\",\"895\":\"complement(3227379..3227909)\",\"896\":\"3228010..3228375\",\"897\":\"3230963..3231550\",\"898\":\"3231569..3232879\",\"899\":\"complement(3233177..3233809)\",\"900\":\"complement(3233816..3235186)\",\"901\":\"complement(3237125..3238258)\",\"902\":\"complement(3245421..3246101)\",\"903\":\"complement(3246401..3247816)\",\"904\":\"3248310..3249326\",\"905\":\"3249386..3250291\",\"906\":\"3250985..3252907\",\"907\":\"3252992..3253726\",\"908\":\"complement(3257692..3259887)\",\"909\":\"complement(3262819..3264162)\",\"910\":\"3264290..3267022\",\"911\":\"complement(3267695..3268291)\",\"912\":\"complement(3268386..3268967)\",\"913\":\"complement(3269078..3270196)\",\"914\":\"3270451..3271596\",\"915\":\"complement(3275314..3277923)\",\"916\":\"complement(3278122..3279135)\",\"917\":\"complement(3282442..3282912)\",\"918\":\"complement(3285051..3287168)\",\"919\":\"complement(3289256..3290785)\",\"920\":\"3304872..3305381\",\"921\":\"3313667..3315754\",\"922\":\"complement(3317363..3317593)\",\"923\":\"3319281..3320051\",\"924\":\"complement(3321844..3322281)\",\"925\":\"3323275..3324552\",\"926\":\"3333244..3335046\",\"927\":\"3338682..3339485\",\"928\":\"complement(3341166..3341843)\",\"929\":\"3342857..3344944\",\"930\":\"3348690..3351296\",\"931\":\"complement(3354192..3358862)\",\"932\":\"complement(3360732..3361886)\",\"933\":\"3362057..3363166\",\"934\":\"3368416..3369621\",\"935\":\"3369699..3370028\",\"936\":\"3382575..3383369\",\"937\":\"complement(3383577..3383846)\",\"938\":\"3385642..3385962\",\"939\":\"3386777..3388465\",\"940\":\"complement(3393495..3394850)\",\"941\":\"complement(3394954..3395718)\",\"942\":\"complement(3403557..3404306)\",\"943\":\"complement(3406416..3407822)\",\"944\":\"complement(3413078..3414667)\",\"945\":\"3420416..3421714\",\"946\":\"complement(3425538..3426518)\",\"947\":\"3433362..3434261\",\"948\":\"3434388..3434705\",\"949\":\"3434876..3436435\",\"950\":\"3457459..3457932\",\"951\":\"3460651..3461250\",\"952\":\"3461313..3461654\",\"953\":\"complement(3463667..3465289)\",\"954\":\"complement(3467881..3468696)\",\"955\":\"3471003..3471842\",\"956\":\"3472053..3473210\",\"957\":\"complement(3479219..3479683)\",\"958\":\"complement(3479829..3482141)\",\"959\":\"complement(3486693..3489911)\",\"960\":\"complement(3490014..3491501)\",\"961\":\"complement(3492073..3493482)\",\"962\":\"3498903..3500588\",\"963\":\"3507027..3507452\",\"964\":\"complement(3514232..3516208)\",\"965\":\"3517887..3518735\",\"966\":\"3519431..3520561\",\"967\":\"complement(3520597..3521694)\",\"968\":\"complement(3531885..3532400)\",\"969\":\"3532600..3533610\",\"970\":\"3533844..3535046\",\"971\":\"complement(3537706..3538215)\",\"972\":\"complement(3549956..3551020)\",\"973\":\"complement(3552457..3552954)\",\"974\":\"3553097..3553918\",\"975\":\"3557481..3559088\",\"976\":\"3559199..3560179\",\"977\":\"3560323..3560709\",\"978\":\"3564838..3566649\",\"979\":\"3566761..3567720\",\"980\":\"3568022..3568975\",\"981\":\"3570424..3571575\",\"982\":\"complement(216264..218273)\",\"983\":\"242399..243094\",\"984\":\"487467..489377\",\"985\":\"491084..491449\",\"986\":\"503943..504719\",\"987\":\"529735..530688\",\"988\":\"822894..823367\",\"989\":\"complement(836352..836894)\",\"990\":\"887731..888084\",\"991\":\"complement(970882..971184)\",\"992\":\"1025519..1026442\",\"993\":\"1042390..1042557\",\"994\":\"1147079..1148098\",\"995\":\"complement(1347474..1348856)\",\"996\":\"complement(1410995..1412044)\",\"997\":\"complement(1618127..1619605)\",\"998\":\"1690005..1690934\",\"999\":\"complement(1845795..1846865)\",\"1000\":\"complement(1896869..1897513)\",\"1001\":\"complement(1902437..1903924)\",\"1002\":\"complement(1997497..1997790)\",\"1003\":\"2034294..2034803\",\"1004\":\"complement(2104943..2105608)\",\"1005\":\"2179537..2180019\",\"1006\":\"complement(2416091..2416693)\",\"1007\":\"complement(2512467..2513564)\",\"1008\":\"complement(2575344..2575862)\",\"1009\":\"2577453..2578043\",\"1010\":\"2869791..2870699\",\"1011\":\"2896726..2897610\",\"1012\":\"3183873..3184571\",\"1013\":\"complement(3317701..3318696)\",\"1014\":\"complement(3322377..3322649)\",\"1015\":\"3336464..3338548\",\"1016\":\"complement(3390028..3391491)\",\"1017\":\"3453211..3454425\",\"1018\":\"3553977..3555512\",\"1019\":\"3569672..3570319\",\"1020\":\"90737..91411\",\"1021\":\"192882..194306\",\"1022\":\"197633..200185\",\"1023\":\"355990..357210\",\"1024\":\"complement(617390..618109)\",\"1025\":\"complement(633789..634808)\",\"1026\":\"701415..704267\",\"1027\":\"758910..761228\",\"1028\":\"849904..850545\",\"1029\":\"907050..907826\",\"1030\":\"915313..915624\",\"1031\":\"complement(1114429..1116012)\",\"1032\":\"1117143..1119674\",\"1033\":\"complement(1140497..1141645)\",\"1034\":\"complement(1166186..1166728)\",\"1035\":\"complement(1167961..1168950)\",\"1036\":\"complement(1179926..1180666)\",\"1037\":\"complement(1215167..1215403)\",\"1038\":\"complement(1241313..1242131)\",\"1039\":\"1370437..1370733\",\"1040\":\"complement(1544714..1546903)\",\"1041\":\"1610775..1611464\",\"1042\":\"complement(3540326..3541258)\",\"1043\":\"3516569..3517858\",\"1044\":\"3500761..3503178\",\"1045\":\"complement(3426774..3427001)\",\"1046\":\"complement(3219158..3219979)\",\"1047\":\"complement(2738918..2739133)\",\"1048\":\"2699262..2699855\",\"1049\":\"complement(2667542..2668936)\",\"1050\":\"2617485..2617889\",\"1051\":\"2582546..2582869\",\"1052\":\"complement(2437922..2438779)\",\"1053\":\"complement(2422833..2423420)\",\"1054\":\"complement(2415410..2415901)\",\"1055\":\"complement(2409572..2409925)\",\"1056\":\"2381113..2381751\",\"1057\":\"2299371..2300441\",\"1058\":\"2219290..2219793\",\"1059\":\"2178840..2179505\",\"1060\":\"complement(2101977..2102561)\",\"1061\":\"2006851..2007807\",\"1062\":\"1868660..1871002\",\"1063\":\"complement(926860..927222)\",\"1064\":\"complement(2110697..2111044)\",\"1065\":\"3228463..3228693\",\"1066\":\"495749..496006\",\"1067\":\"complement(523821..524093)\",\"1068\":\"complement(823383..823973)\",\"1069\":\"complement(1372455..1375091)\",\"1070\":\"complement(1396311..1397039)\",\"1071\":\"2281172..2281441\",\"1072\":\"2568269..2568973\",\"1073\":\"complement(3431317..3432972)\",\"1074\":\"1030201..1030989\",\"1075\":\"2241355..2242788\",\"1076\":\"889067..890605\",\"1077\":\"complement(1232784..1233797)\",\"1078\":\"2741422..2741571\",\"1079\":\"complement(831702..832259)\",\"1080\":\"2659911..2660804\",\"1081\":\"complement(1820889..1821614)\",\"1082\":\"3535174..3535938\",\"1083\":\"2024126..2024476\",\"1084\":\"complement(2088130..2088636)\",\"1085\":\"2105837..2107645\",\"1086\":\"complement(2224789..2225079)\",\"1087\":\"2381889..2383127\",\"1088\":\"complement(2493033..2493593)\",\"1089\":\"2543004..2543687\",\"1090\":\"2784554..2785855\",\"1091\":\"2810115..2811593\",\"1092\":\"complement(3180380..3181414)\",\"1093\":\"complement(3284283..3284810)\",\"1094\":\"3476816..3477484\",\"1095\":\"complement(3561162..3561665)\",\"1096\":\"223742..224806\",\"1097\":\"complement(264516..265295)\",\"1098\":\"complement(308114..309412)\",\"1099\":\"388065..389201\",\"1100\":\"complement(719733..721238)\",\"1101\":\"complement(824228..824560)\",\"1102\":\"999083..1001563\",\"1103\":\"complement(1364579..1365448)\",\"1104\":\"1437190..1438602\",\"1105\":\"1453245..1454654\",\"1106\":\"1669125..1670642\",\"1107\":\"364421..364996\",\"1108\":\"2204920..2205372\",\"1109\":\"2654380..2655123\",\"1110\":\"2831394..2831615\",\"1111\":\"complement(34001..34624)\",\"1112\":\"49707..50099\",\"1113\":\"complement(60291..61199)\",\"1114\":\"complement(78057..78881)\",\"1115\":\"complement(105753..106043)\",\"1116\":\"complement(115503..116540)\",\"1117\":\"complement(77192..77944)\",\"1118\":\"11524..12513\",\"1119\":\"22328..24058\",\"1120\":\"51537..52805\",\"1121\":\"complement(52881..53996)\",\"1122\":\"complement(80203..81933)\",\"1123\":\"complement(82196..82591)\",\"1124\":\"complement(83905..85017)\",\"1125\":\"complement(85199..88138)\",\"1126\":\"complement(82630..83409)\",\"1127\":\"complement(64316..64651)\",\"1128\":\"complement(3660..3839)\",\"1129\":\"47827..51129\",\"1130\":\"88430..89968\",\"1131\":\"89982..91103\",\"1132\":\"91096..92280\",\"1133\":\"66066..68225;11348..13507\"},\"ctrl1-01\":{\"0\":null,\"1\":18.98481941,\"2\":null,\"3\":null,\"4\":null,\"5\":null,\"6\":null,\"7\":null,\"8\":19.026950306666674,\"9\":14.824783085,\"10\":null,\"11\":null,\"12\":null,\"13\":15.377515790000002,\"14\":null,\"15\":null,\"16\":null,\"17\":null,\"18\":null,\"19\":null,\"20\":null,\"21\":null,\"22\":null,\"23\":null,\"24\":null,\"25\":null,\"26\":null,\"27\":null,\"28\":null,\"29\":19.02255821,\"30\":null,\"31\":null,\"32\":null,\"33\":17.328779220000001,\"34\":null,\"35\":null,\"36\":null,\"37\":null,\"38\":18.54634476,\"39\":null,\"40\":null,\"41\":18.277892471249999,\"42\":null,\"43\":null,\"44\":null,\"45\":null,\"46\":null,\"47\":null,\"48\":null,\"49\":12.66757774,\"50\":16.617705666666666,\"51\":null,\"52\":null,\"53\":null,\"54\":14.037619273333336,\"55\":null,\"56\":null,\"57\":null,\"58\":null,\"59\":null,\"60\":null,\"61\":null,\"62\":null,\"63\":null,\"64\":null,\"65\":null,\"66\":null,\"67\":null,\"68\":null,\"69\":null,\"70\":null,\"71\":null,\"72\":null,\"73\":null,\"74\":null,\"75\":null,\"76\":null,\"77\":25.330398559999999,\"78\":null,\"79\":null,\"80\":null,\"81\":null,\"82\":null,\"83\":null,\"84\":null,\"85\":null,\"86\":null,\"87\":15.090691570000001,\"88\":null,\"89\":null,\"90\":null,\"91\":null,\"92\":null,\"93\":null,\"94\":13.169758033999999,\"95\":null,\"96\":null,\"97\":null,\"98\":null,\"99\":null,\"100\":null,\"101\":null,\"102\":null,\"103\":18.923939841428574,\"104\":null,\"105\":null,\"106\":null,\"107\":18.668025969999999,\"108\":null,\"109\":null,\"110\":null,\"111\":null,\"112\":16.198291780000002,\"113\":null,\"114\":null,\"115\":null,\"116\":null,\"117\":null,\"118\":null,\"119\":null,\"120\":null,\"121\":17.889112470000001,\"122\":null,\"123\":null,\"124\":null,\"125\":null,\"126\":null,\"127\":null,\"128\":19.445058820000003,\"129\":null,\"130\":null,\"131\":null,\"132\":12.75231838,\"133\":null,\"134\":null,\"135\":null,\"136\":15.764197350000002,\"137\":null,\"138\":null,\"139\":null,\"140\":null,\"141\":null,\"142\":null,\"143\":null,\"144\":18.436889650000001,\"145\":null,\"146\":null,\"147\":null,\"148\":null,\"149\":null,\"150\":null,\"151\":null,\"152\":null,\"153\":null,\"154\":18.923939841428574,\"155\":null,\"156\":12.823247909999999,\"157\":null,\"158\":null,\"159\":null,\"160\":17.142199518571431,\"161\":null,\"162\":null,\"163\":null,\"164\":null,\"165\":null,\"166\":null,\"167\":null,\"168\":null,\"169\":null,\"170\":null,\"171\":null,\"172\":16.053819659999998,\"173\":null,\"174\":null,\"175\":null,\"176\":null,\"177\":null,\"178\":null,\"179\":null,\"180\":null,\"181\":null,\"182\":null,\"183\":18.331232069999999,\"184\":null,\"185\":null,\"186\":20.52401352,\"187\":17.481327060000002,\"188\":20.048599240000001,\"189\":19.275737759999998,\"190\":17.244327550000001,\"191\":null,\"192\":24.020812990000003,\"193\":null,\"194\":null,\"195\":11.916625979999999,\"196\":null,\"197\":16.0744133,\"198\":16.366355899999998,\"199\":null,\"200\":null,\"201\":null,\"202\":null,\"203\":null,\"204\":null,\"205\":null,\"206\":19.19558907,\"207\":null,\"208\":null,\"209\":null,\"210\":null,\"211\":null,\"212\":null,\"213\":null,\"214\":null,\"215\":null,\"216\":null,\"217\":null,\"218\":20.308193209999999,\"219\":null,\"220\":null,\"221\":null,\"222\":null,\"223\":null,\"224\":null,\"225\":null,\"226\":null,\"227\":null,\"228\":null,\"229\":null,\"230\":14.786035300000002,\"231\":null,\"232\":null,\"233\":null,\"234\":null,\"235\":17.358675576000003,\"236\":null,\"237\":17.223266599999999,\"238\":17.984930039999998,\"239\":null,\"240\":null,\"241\":null,\"242\":null,\"243\":null,\"244\":null,\"245\":null,\"246\":null,\"247\":null,\"248\":null,\"249\":null,\"250\":null,\"251\":null,\"252\":null,\"253\":null,\"254\":null,\"255\":null,\"256\":null,\"257\":null,\"258\":null,\"259\":23.055614469999998,\"260\":null,\"261\":null,\"262\":16.46395493,\"263\":17.215799329999999,\"264\":17.347240450000001,\"265\":null,\"266\":20.888442990000002,\"267\":null,\"268\":null,\"269\":null,\"270\":18.183935170000002,\"271\":null,\"272\":null,\"273\":19.194672691111109,\"274\":22.220002557000001,\"275\":null,\"276\":15.219656708750003,\"277\":null,\"278\":null,\"279\":null,\"280\":null,\"281\":14.595034977999998,\"282\":null,\"283\":null,\"284\":null,\"285\":null,\"286\":null,\"287\":null,\"288\":null,\"289\":null,\"290\":null,\"291\":null,\"292\":null,\"293\":null,\"294\":17.117167633333334,\"295\":null,\"296\":null,\"297\":null,\"298\":null,\"299\":null,\"300\":17.577547070000001,\"301\":null,\"302\":null,\"303\":null,\"304\":null,\"305\":null,\"306\":null,\"307\":null,\"308\":null,\"309\":null,\"310\":null,\"311\":null,\"312\":null,\"313\":13.144395282857142,\"314\":null,\"315\":null,\"316\":null,\"317\":null,\"318\":null,\"319\":null,\"320\":null,\"321\":null,\"322\":null,\"323\":14.84432482875,\"324\":null,\"325\":null,\"326\":null,\"327\":null,\"328\":null,\"329\":null,\"330\":null,\"331\":null,\"332\":null,\"333\":null,\"334\":null,\"335\":null,\"336\":null,\"337\":null,\"338\":null,\"339\":null,\"340\":null,\"341\":null,\"342\":null,\"343\":null,\"344\":null,\"345\":null,\"346\":null,\"347\":null,\"348\":null,\"349\":null,\"350\":null,\"351\":null,\"352\":14.154394269999999,\"353\":null,\"354\":null,\"355\":25.061346050000001,\"356\":null,\"357\":17.2484684,\"358\":null,\"359\":null,\"360\":null,\"361\":null,\"362\":null,\"363\":null,\"364\":null,\"365\":16.222097399999999,\"366\":null,\"367\":null,\"368\":null,\"369\":19.388773728,\"370\":null,\"371\":null,\"372\":16.01760419333333,\"373\":null,\"374\":null,\"375\":null,\"376\":null,\"377\":null,\"378\":18.008975979999999,\"379\":18.412122621111109,\"380\":16.844144665000002,\"381\":null,\"382\":null,\"383\":null,\"384\":null,\"385\":null,\"386\":null,\"387\":null,\"388\":null,\"389\":null,\"390\":null,\"391\":null,\"392\":20.556838989999999,\"393\":null,\"394\":null,\"395\":null,\"396\":null,\"397\":null,\"398\":null,\"399\":null,\"400\":null,\"401\":null,\"402\":null,\"403\":13.537717659999998,\"404\":24.127702710000001,\"405\":17.195911410000001,\"406\":21.63993263,\"407\":14.575598720000002,\"408\":15.315291400000001,\"409\":null,\"410\":null,\"411\":null,\"412\":null,\"413\":null,\"414\":null,\"415\":null,\"416\":null,\"417\":null,\"418\":null,\"419\":null,\"420\":null,\"421\":null,\"422\":22.387691499999999,\"423\":null,\"424\":null,\"425\":null,\"426\":null,\"427\":null,\"428\":null,\"429\":16.6092958475,\"430\":null,\"431\":14.702247755714286,\"432\":null,\"433\":null,\"434\":null,\"435\":null,\"436\":null,\"437\":null,\"438\":null,\"439\":null,\"440\":null,\"441\":null,\"442\":null,\"443\":null,\"444\":null,\"445\":null,\"446\":17.52581215,\"447\":null,\"448\":null,\"449\":null,\"450\":null,\"451\":null,\"452\":null,\"453\":null,\"454\":null,\"455\":null,\"456\":16.58406639,\"457\":null,\"458\":null,\"459\":null,\"460\":15.494603920999998,\"461\":19.866941452222221,\"462\":null,\"463\":null,\"464\":null,\"465\":null,\"466\":null,\"467\":null,\"468\":null,\"469\":null,\"470\":null,\"471\":null,\"472\":null,\"473\":null,\"474\":18.415840150000001,\"475\":null,\"476\":null,\"477\":null,\"478\":null,\"479\":null,\"480\":null,\"481\":null,\"482\":null,\"483\":null,\"484\":null,\"485\":null,\"486\":null,\"487\":null,\"488\":null,\"489\":null,\"490\":null,\"491\":null,\"492\":19.924531664285716,\"493\":null,\"494\":null,\"495\":null,\"496\":null,\"497\":24.364261630000001,\"498\":15.031011579999999,\"499\":null,\"500\":null,\"501\":null,\"502\":null,\"503\":null,\"504\":null,\"505\":13.66088772,\"506\":null,\"507\":null,\"508\":null,\"509\":null,\"510\":null,\"511\":null,\"512\":null,\"513\":null,\"514\":null,\"515\":null,\"516\":20.330028530000003,\"517\":null,\"518\":null,\"519\":null,\"520\":null,\"521\":14.767615320000001,\"522\":null,\"523\":null,\"524\":null,\"525\":null,\"526\":null,\"527\":null,\"528\":null,\"529\":null,\"530\":null,\"531\":18.467342380000002,\"532\":13.305349350000002,\"533\":null,\"534\":null,\"535\":null,\"536\":null,\"537\":null,\"538\":null,\"539\":null,\"540\":null,\"541\":null,\"542\":null,\"543\":null,\"544\":null,\"545\":null,\"546\":null,\"547\":null,\"548\":null,\"549\":null,\"550\":null,\"551\":null,\"552\":null,\"553\":null,\"554\":null,\"555\":null,\"556\":null,\"557\":null,\"558\":null,\"559\":null,\"560\":null,\"561\":null,\"562\":20.638723374000001,\"563\":null,\"564\":null,\"565\":null,\"566\":null,\"567\":null,\"568\":null,\"569\":null,\"570\":null,\"571\":null,\"572\":null,\"573\":null,\"574\":null,\"575\":18.684090017500001,\"576\":null,\"577\":null,\"578\":null,\"579\":null,\"580\":null,\"581\":14.236782836,\"582\":null,\"583\":null,\"584\":null,\"585\":null,\"586\":16.999097819999999,\"587\":null,\"588\":13.96452141,\"589\":null,\"590\":null,\"591\":null,\"592\":null,\"593\":null,\"594\":null,\"595\":null,\"596\":16.795474055,\"597\":null,\"598\":16.536504749999999,\"599\":null,\"600\":14.713046309999999,\"601\":null,\"602\":20.93919373,\"603\":18.345420718749999,\"604\":null,\"605\":null,\"606\":null,\"607\":null,\"608\":null,\"609\":null,\"610\":17.9438076,\"611\":null,\"612\":null,\"613\":null,\"614\":20.61000061,\"615\":null,\"616\":null,\"617\":null,\"618\":18.529033979999998,\"619\":null,\"620\":null,\"621\":null,\"622\":null,\"623\":null,\"624\":null,\"625\":null,\"626\":null,\"627\":null,\"628\":null,\"629\":null,\"630\":null,\"631\":null,\"632\":null,\"633\":null,\"634\":17.26279259,\"635\":17.2484684,\"636\":null,\"637\":null,\"638\":15.44608212,\"639\":null,\"640\":23.156272890000004,\"641\":13.390438079999999,\"642\":null,\"643\":null,\"644\":null,\"645\":null,\"646\":null,\"647\":null,\"648\":null,\"649\":null,\"650\":null,\"651\":null,\"652\":null,\"653\":null,\"654\":null,\"655\":null,\"656\":null,\"657\":null,\"658\":null,\"659\":null,\"660\":null,\"661\":17.117167633333334,\"662\":null,\"663\":null,\"664\":null,\"665\":null,\"666\":null,\"667\":null,\"668\":null,\"669\":null,\"670\":null,\"671\":null,\"672\":null,\"673\":null,\"674\":null,\"675\":null,\"676\":null,\"677\":null,\"678\":null,\"679\":null,\"680\":null,\"681\":null,\"682\":null,\"683\":null,\"684\":null,\"685\":null,\"686\":null,\"687\":null,\"688\":14.815347262857143,\"689\":null,\"690\":14.702247755714286,\"691\":18.997377755000002,\"692\":null,\"693\":null,\"694\":22.036911010000001,\"695\":null,\"696\":null,\"697\":null,\"698\":null,\"699\":null,\"700\":null,\"701\":null,\"702\":null,\"703\":null,\"704\":null,\"705\":null,\"706\":15.71207047,\"707\":null,\"708\":null,\"709\":20.748619080000001,\"710\":null,\"711\":null,\"712\":null,\"713\":null,\"714\":null,\"715\":null,\"716\":null,\"717\":null,\"718\":null,\"719\":null,\"720\":null,\"721\":null,\"722\":null,\"723\":null,\"724\":null,\"725\":null,\"726\":null,\"727\":null,\"728\":null,\"729\":null,\"730\":null,\"731\":24.578134540000004,\"732\":null,\"733\":null,\"734\":null,\"735\":null,\"736\":null,\"737\":16.080379489999999,\"738\":null,\"739\":null,\"740\":null,\"741\":16.122406643333331,\"742\":null,\"743\":null,\"744\":17.140211109999999,\"745\":null,\"746\":null,\"747\":null,\"748\":null,\"749\":null,\"750\":null,\"751\":19.230085370000001,\"752\":null,\"753\":null,\"754\":null,\"755\":null,\"756\":null,\"757\":null,\"758\":null,\"759\":null,\"760\":14.85757053,\"761\":19.1974144,\"762\":null,\"763\":null,\"764\":null,\"765\":20.022964479999999,\"766\":null,\"767\":16.039476390000001,\"768\":null,\"769\":null,\"770\":null,\"771\":18.095634459999999,\"772\":null,\"773\":null,\"774\":null,\"775\":null,\"776\":null,\"777\":20.87814903,\"778\":null,\"779\":20.754095079999999,\"780\":null,\"781\":21.02917862,\"782\":null,\"783\":null,\"784\":null,\"785\":15.77689552,\"786\":null,\"787\":17.09073257,\"788\":null,\"789\":null,\"790\":null,\"791\":null,\"792\":null,\"793\":null,\"794\":null,\"795\":null,\"796\":null,\"797\":null,\"798\":null,\"799\":null,\"800\":null,\"801\":null,\"802\":14.80438328,\"803\":null,\"804\":null,\"805\":21.368476869999998,\"806\":17.825195310000002,\"807\":null,\"808\":null,\"809\":null,\"810\":null,\"811\":null,\"812\":null,\"813\":null,\"814\":null,\"815\":null,\"816\":null,\"817\":null,\"818\":null,\"819\":null,\"820\":null,\"821\":null,\"822\":null,\"823\":null,\"824\":null,\"825\":null,\"826\":null,\"827\":null,\"828\":null,\"829\":null,\"830\":14.978308680000001,\"831\":null,\"832\":null,\"833\":15.64443901714286,\"834\":null,\"835\":null,\"836\":null,\"837\":null,\"838\":null,\"839\":null,\"840\":12.33172894,\"841\":null,\"842\":null,\"843\":null,\"844\":null,\"845\":null,\"846\":null,\"847\":null,\"848\":null,\"849\":null,\"850\":14.122989649999999,\"851\":null,\"852\":null,\"853\":null,\"854\":null,\"855\":null,\"856\":null,\"857\":null,\"858\":null,\"859\":null,\"860\":18.092639923333326,\"861\":null,\"862\":null,\"863\":null,\"864\":null,\"865\":null,\"866\":14.480537410000002,\"867\":null,\"868\":13.325586319999999,\"869\":null,\"870\":null,\"871\":null,\"872\":null,\"873\":null,\"874\":null,\"875\":null,\"876\":19.019186380000001,\"877\":null,\"878\":null,\"879\":null,\"880\":null,\"881\":null,\"882\":null,\"883\":20.191473009999999,\"884\":null,\"885\":null,\"886\":null,\"887\":null,\"888\":null,\"889\":null,\"890\":null,\"891\":null,\"892\":null,\"893\":null,\"894\":null,\"895\":null,\"896\":null,\"897\":null,\"898\":null,\"899\":null,\"900\":null,\"901\":null,\"902\":null,\"903\":13.629643677499997,\"904\":null,\"905\":null,\"906\":15.90989304,\"907\":null,\"908\":null,\"909\":null,\"910\":null,\"911\":null,\"912\":17.204211645714285,\"913\":null,\"914\":null,\"915\":null,\"916\":null,\"917\":null,\"918\":null,\"919\":null,\"920\":null,\"921\":null,\"922\":22.790346150000005,\"923\":null,\"924\":null,\"925\":null,\"926\":null,\"927\":null,\"928\":null,\"929\":null,\"930\":null,\"931\":null,\"932\":null,\"933\":19.64856911,\"934\":null,\"935\":null,\"936\":null,\"937\":null,\"938\":15.401946069999999,\"939\":null,\"940\":null,\"941\":null,\"942\":null,\"943\":null,\"944\":null,\"945\":null,\"946\":null,\"947\":null,\"948\":null,\"949\":null,\"950\":null,\"951\":null,\"952\":null,\"953\":null,\"954\":null,\"955\":null,\"956\":null,\"957\":null,\"958\":null,\"959\":null,\"960\":null,\"961\":null,\"962\":null,\"963\":null,\"964\":null,\"965\":null,\"966\":null,\"967\":null,\"968\":null,\"969\":null,\"970\":null,\"971\":17.117359159999999,\"972\":null,\"973\":null,\"974\":null,\"975\":null,\"976\":null,\"977\":null,\"978\":null,\"979\":null,\"980\":null,\"981\":null,\"982\":16.6092958475,\"983\":null,\"984\":null,\"985\":null,\"986\":null,\"987\":null,\"988\":null,\"989\":null,\"990\":20.657951991666668,\"991\":22.329153059999999,\"992\":null,\"993\":null,\"994\":null,\"995\":null,\"996\":null,\"997\":null,\"998\":null,\"999\":null,\"1000\":null,\"1001\":null,\"1002\":null,\"1003\":null,\"1004\":null,\"1005\":13.851749420000001,\"1006\":null,\"1007\":null,\"1008\":16.391463599999998,\"1009\":null,\"1010\":null,\"1011\":null,\"1012\":null,\"1013\":null,\"1014\":null,\"1015\":null,\"1016\":null,\"1017\":null,\"1018\":null,\"1019\":null,\"1020\":19.366600040000002,\"1021\":null,\"1022\":null,\"1023\":null,\"1024\":17.891155243749999,\"1025\":null,\"1026\":null,\"1027\":null,\"1028\":18.073106770000003,\"1029\":null,\"1030\":21.276453020000002,\"1031\":null,\"1032\":null,\"1033\":null,\"1034\":null,\"1035\":null,\"1036\":null,\"1037\":17.743268969999999,\"1038\":null,\"1039\":null,\"1040\":null,\"1041\":null,\"1042\":null,\"1043\":null,\"1044\":null,\"1045\":null,\"1046\":14.776639364000003,\"1047\":null,\"1048\":null,\"1049\":null,\"1050\":null,\"1051\":null,\"1052\":null,\"1053\":null,\"1054\":null,\"1055\":20.56066895,\"1056\":null,\"1057\":null,\"1058\":null,\"1059\":null,\"1060\":18.725107189999999,\"1061\":null,\"1062\":null,\"1063\":null,\"1064\":null,\"1065\":18.657260895000004,\"1066\":18.930528639999999,\"1067\":null,\"1068\":null,\"1069\":null,\"1070\":null,\"1071\":null,\"1072\":null,\"1073\":null,\"1074\":null,\"1075\":14.529620742000001,\"1076\":null,\"1077\":null,\"1078\":19.282835009999999,\"1079\":18.517147059999999,\"1080\":null,\"1081\":12.981296221666669,\"1082\":null,\"1083\":null,\"1084\":21.429563519999999,\"1085\":null,\"1086\":19.298200609999999,\"1087\":null,\"1088\":null,\"1089\":17.204211645714285,\"1090\":null,\"1091\":null,\"1092\":null,\"1093\":null,\"1094\":null,\"1095\":null,\"1096\":null,\"1097\":null,\"1098\":null,\"1099\":null,\"1100\":null,\"1101\":null,\"1102\":null,\"1103\":null,\"1104\":null,\"1105\":null,\"1106\":null,\"1107\":null,\"1108\":null,\"1109\":null,\"1110\":null,\"1111\":null,\"1112\":null,\"1113\":null,\"1114\":null,\"1115\":null,\"1116\":null,\"1117\":null,\"1118\":null,\"1119\":null,\"1120\":null,\"1121\":null,\"1122\":null,\"1123\":null,\"1124\":null,\"1125\":null,\"1126\":null,\"1127\":null,\"1128\":12.03898716,\"1129\":null,\"1130\":null,\"1131\":null,\"1132\":null,\"1133\":null},\"ctrl2-01\":{\"0\":null,\"1\":21.93178558,\"2\":null,\"3\":null,\"4\":null,\"5\":null,\"6\":null,\"7\":null,\"8\":20.24991417,\"9\":14.615055080000001,\"10\":null,\"11\":null,\"12\":null,\"13\":14.96934128,\"14\":null,\"15\":null,\"16\":null,\"17\":null,\"18\":null,\"19\":null,\"20\":14.90020657,\"21\":null,\"22\":null,\"23\":null,\"24\":null,\"25\":null,\"26\":null,\"27\":null,\"28\":null,\"29\":23.548513410000005,\"30\":null,\"31\":null,\"32\":null,\"33\":18.268789290000004,\"34\":null,\"35\":null,\"36\":null,\"37\":null,\"38\":18.756328580000002,\"39\":null,\"40\":null,\"41\":18.729328160000002,\"42\":null,\"43\":null,\"44\":null,\"45\":null,\"46\":null,\"47\":null,\"48\":null,\"49\":15.296916010000002,\"50\":17.34888458,\"51\":null,\"52\":null,\"53\":null,\"54\":14.528270720000002,\"55\":null,\"56\":null,\"57\":null,\"58\":null,\"59\":null,\"60\":null,\"61\":null,\"62\":null,\"63\":null,\"64\":null,\"65\":null,\"66\":null,\"67\":null,\"68\":16.263488769999999,\"69\":15.318824770000003,\"70\":null,\"71\":null,\"72\":null,\"73\":null,\"74\":null,\"75\":null,\"76\":null,\"77\":25.506214140000001,\"78\":null,\"79\":null,\"80\":11.837746620000001,\"81\":null,\"82\":null,\"83\":null,\"84\":null,\"85\":null,\"86\":null,\"87\":24.654361720000004,\"88\":null,\"89\":null,\"90\":null,\"91\":null,\"92\":null,\"93\":null,\"94\":12.04824829,\"95\":14.501961710000002,\"96\":null,\"97\":null,\"98\":null,\"99\":null,\"100\":null,\"101\":15.65023804,\"102\":null,\"103\":20.95055962,\"104\":null,\"105\":null,\"106\":null,\"107\":18.778314590000001,\"108\":null,\"109\":null,\"110\":null,\"111\":null,\"112\":17.289964680000001,\"113\":null,\"114\":null,\"115\":null,\"116\":null,\"117\":null,\"118\":null,\"119\":null,\"120\":null,\"121\":18.60153961,\"122\":null,\"123\":null,\"124\":null,\"125\":null,\"126\":null,\"127\":null,\"128\":18.95355988,\"129\":null,\"130\":null,\"131\":null,\"132\":14.701691840000002,\"133\":null,\"134\":null,\"135\":null,\"136\":18.795444490000001,\"137\":null,\"138\":null,\"139\":null,\"140\":null,\"141\":null,\"142\":null,\"143\":23.163661959999999,\"144\":18.531152729999999,\"145\":null,\"146\":null,\"147\":null,\"148\":null,\"149\":null,\"150\":null,\"151\":null,\"152\":null,\"153\":null,\"154\":21.14600372,\"155\":null,\"156\":14.701691840000002,\"157\":null,\"158\":null,\"159\":16.529903409999999,\"160\":18.058700559999998,\"161\":null,\"162\":null,\"163\":null,\"164\":null,\"165\":null,\"166\":null,\"167\":null,\"168\":null,\"169\":null,\"170\":null,\"171\":null,\"172\":17.58314133,\"173\":null,\"174\":null,\"175\":null,\"176\":null,\"177\":null,\"178\":16.734762190000001,\"179\":null,\"180\":null,\"181\":null,\"182\":null,\"183\":18.667783740000001,\"184\":null,\"185\":null,\"186\":21.113052369999998,\"187\":18.042387009999999,\"188\":21.104375839999999,\"189\":19.061603550000001,\"190\":17.237993240000002,\"191\":null,\"192\":24.40969849,\"193\":null,\"194\":null,\"195\":12.553797720000002,\"196\":null,\"197\":15.95689774,\"198\":15.70854473,\"199\":null,\"200\":null,\"201\":null,\"202\":null,\"203\":null,\"204\":null,\"205\":null,\"206\":20.904041289999998,\"207\":null,\"208\":null,\"209\":19.859449390000002,\"210\":null,\"211\":null,\"212\":null,\"213\":null,\"214\":null,\"215\":null,\"216\":null,\"217\":null,\"218\":23.693172450000002,\"219\":null,\"220\":null,\"221\":null,\"222\":null,\"223\":null,\"224\":null,\"225\":null,\"226\":null,\"227\":null,\"228\":null,\"229\":null,\"230\":15.88419437,\"231\":null,\"232\":null,\"233\":null,\"234\":null,\"235\":17.65787697,\"236\":null,\"237\":19.025886539999998,\"238\":18.003332140000001,\"239\":null,\"240\":null,\"241\":null,\"242\":null,\"243\":null,\"244\":null,\"245\":null,\"246\":null,\"247\":null,\"248\":null,\"249\":null,\"250\":11.430871010000001,\"251\":null,\"252\":null,\"253\":null,\"254\":null,\"255\":null,\"256\":null,\"257\":null,\"258\":null,\"259\":22.74373817,\"260\":null,\"261\":null,\"262\":16.32442665,\"263\":16.424116130000002,\"264\":20.040996550000003,\"265\":null,\"266\":21.60548592,\"267\":null,\"268\":14.607214930000001,\"269\":null,\"270\":22.535354609999999,\"271\":null,\"272\":null,\"273\":22.40332794,\"274\":24.774145130000004,\"275\":null,\"276\":15.943934440000001,\"277\":17.17143059,\"278\":null,\"279\":null,\"280\":null,\"281\":14.864912029999999,\"282\":null,\"283\":null,\"284\":null,\"285\":null,\"286\":null,\"287\":null,\"288\":null,\"289\":null,\"290\":null,\"291\":null,\"292\":null,\"293\":null,\"294\":17.782703399999999,\"295\":null,\"296\":null,\"297\":null,\"298\":17.30688095,\"299\":null,\"300\":null,\"301\":null,\"302\":null,\"303\":null,\"304\":null,\"305\":null,\"306\":null,\"307\":null,\"308\":null,\"309\":null,\"310\":null,\"311\":null,\"312\":null,\"313\":12.81498337,\"314\":null,\"315\":null,\"316\":null,\"317\":null,\"318\":null,\"319\":null,\"320\":18.227361680000001,\"321\":null,\"322\":null,\"323\":14.58531475,\"324\":null,\"325\":null,\"326\":null,\"327\":null,\"328\":null,\"329\":null,\"330\":null,\"331\":null,\"332\":null,\"333\":null,\"334\":null,\"335\":null,\"336\":null,\"337\":null,\"338\":null,\"339\":null,\"340\":null,\"341\":null,\"342\":null,\"343\":null,\"344\":null,\"345\":null,\"346\":null,\"347\":null,\"348\":null,\"349\":null,\"350\":null,\"351\":null,\"352\":15.2893343,\"353\":null,\"354\":null,\"355\":26.03149414,\"356\":null,\"357\":18.323335650000001,\"358\":null,\"359\":null,\"360\":null,\"361\":null,\"362\":null,\"363\":null,\"364\":null,\"365\":16.721874239999998,\"366\":null,\"367\":null,\"368\":null,\"369\":21.82092476,\"370\":null,\"371\":null,\"372\":17.058223720000001,\"373\":null,\"374\":null,\"375\":null,\"376\":null,\"377\":null,\"378\":18.39133644,\"379\":19.675558089999999,\"380\":17.944608689999999,\"381\":null,\"382\":null,\"383\":null,\"384\":17.702659610000001,\"385\":null,\"386\":null,\"387\":null,\"388\":null,\"389\":null,\"390\":null,\"391\":null,\"392\":20.562906269999999,\"393\":null,\"394\":null,\"395\":null,\"396\":null,\"397\":null,\"398\":null,\"399\":null,\"400\":null,\"401\":null,\"402\":null,\"403\":13.205182080000002,\"404\":24.53100586,\"405\":17.54011345,\"406\":21.62502289,\"407\":15.859461780000002,\"408\":15.848378179999999,\"409\":null,\"410\":null,\"411\":null,\"412\":null,\"413\":18.31601715,\"414\":null,\"415\":null,\"416\":null,\"417\":null,\"418\":null,\"419\":null,\"420\":null,\"421\":null,\"422\":24.377096179999999,\"423\":null,\"424\":null,\"425\":null,\"426\":null,\"427\":null,\"428\":null,\"429\":17.38616562,\"430\":null,\"431\":15.9349575,\"432\":null,\"433\":null,\"434\":null,\"435\":null,\"436\":null,\"437\":null,\"438\":null,\"439\":null,\"440\":null,\"441\":null,\"442\":null,\"443\":null,\"444\":null,\"445\":16.85550117,\"446\":21.86499023,\"447\":null,\"448\":null,\"449\":null,\"450\":null,\"451\":null,\"452\":null,\"453\":null,\"454\":null,\"455\":null,\"456\":17.262701029999999,\"457\":null,\"458\":null,\"459\":null,\"460\":17.07315826,\"461\":22.853803630000005,\"462\":null,\"463\":null,\"464\":null,\"465\":null,\"466\":null,\"467\":null,\"468\":null,\"469\":null,\"470\":null,\"471\":null,\"472\":null,\"473\":null,\"474\":19.583692549999998,\"475\":null,\"476\":null,\"477\":15.92483616,\"478\":16.885482790000001,\"479\":null,\"480\":null,\"481\":null,\"482\":null,\"483\":null,\"484\":null,\"485\":null,\"486\":null,\"487\":null,\"488\":null,\"489\":null,\"490\":20.899253850000001,\"491\":null,\"492\":22.822753909999999,\"493\":null,\"494\":null,\"495\":null,\"496\":null,\"497\":26.60667801,\"498\":13.985574720000001,\"499\":null,\"500\":null,\"501\":null,\"502\":null,\"503\":null,\"504\":null,\"505\":null,\"506\":null,\"507\":null,\"508\":null,\"509\":null,\"510\":null,\"511\":16.939395900000001,\"512\":null,\"513\":null,\"514\":null,\"515\":null,\"516\":21.008674620000001,\"517\":null,\"518\":null,\"519\":null,\"520\":null,\"521\":15.252259250000002,\"522\":20.292663569999998,\"523\":null,\"524\":null,\"525\":null,\"526\":null,\"527\":null,\"528\":null,\"529\":null,\"530\":null,\"531\":20.019710539999998,\"532\":null,\"533\":null,\"534\":null,\"535\":null,\"536\":null,\"537\":null,\"538\":null,\"539\":null,\"540\":null,\"541\":null,\"542\":null,\"543\":null,\"544\":null,\"545\":null,\"546\":null,\"547\":null,\"548\":null,\"549\":null,\"550\":21.800966260000003,\"551\":null,\"552\":null,\"553\":null,\"554\":15.697537420000002,\"555\":null,\"556\":null,\"557\":null,\"558\":null,\"559\":null,\"560\":null,\"561\":null,\"562\":21.899400709999998,\"563\":null,\"564\":null,\"565\":null,\"566\":null,\"567\":null,\"568\":null,\"569\":null,\"570\":null,\"571\":null,\"572\":null,\"573\":null,\"574\":null,\"575\":20.894006730000001,\"576\":null,\"577\":null,\"578\":null,\"579\":null,\"580\":null,\"581\":14.9708252,\"582\":null,\"583\":null,\"584\":null,\"585\":null,\"586\":21.29899597,\"587\":null,\"588\":22.76168251,\"589\":null,\"590\":null,\"591\":null,\"592\":null,\"593\":null,\"594\":null,\"595\":null,\"596\":17.58145142,\"597\":null,\"598\":17.797660830000002,\"599\":null,\"600\":14.8791523,\"601\":null,\"602\":22.689786909999999,\"603\":19.704721450000004,\"604\":null,\"605\":null,\"606\":null,\"607\":null,\"608\":null,\"609\":null,\"610\":18.172456740000001,\"611\":null,\"612\":null,\"613\":null,\"614\":19.20781517,\"615\":16.435459139999999,\"616\":null,\"617\":null,\"618\":19.50366211,\"619\":17.178159709999999,\"620\":null,\"621\":null,\"622\":null,\"623\":null,\"624\":null,\"625\":null,\"626\":null,\"627\":null,\"628\":null,\"629\":null,\"630\":null,\"631\":null,\"632\":null,\"633\":null,\"634\":17.78660202,\"635\":18.36067581,\"636\":null,\"637\":null,\"638\":18.126058579999999,\"639\":17.116750719999999,\"640\":23.768705370000003,\"641\":15.94902897,\"642\":null,\"643\":null,\"644\":null,\"645\":null,\"646\":null,\"647\":null,\"648\":null,\"649\":null,\"650\":null,\"651\":null,\"652\":null,\"653\":null,\"654\":null,\"655\":null,\"656\":null,\"657\":null,\"658\":null,\"659\":null,\"660\":null,\"661\":17.666431429999999,\"662\":null,\"663\":null,\"664\":null,\"665\":null,\"666\":null,\"667\":null,\"668\":null,\"669\":null,\"670\":null,\"671\":null,\"672\":null,\"673\":null,\"674\":null,\"675\":null,\"676\":null,\"677\":null,\"678\":null,\"679\":null,\"680\":null,\"681\":null,\"682\":null,\"683\":null,\"684\":null,\"685\":null,\"686\":null,\"687\":null,\"688\":15.423115729999999,\"689\":null,\"690\":15.859777450000003,\"691\":24.082941060000003,\"692\":null,\"693\":null,\"694\":19.640399930000001,\"695\":null,\"696\":null,\"697\":null,\"698\":null,\"699\":null,\"700\":null,\"701\":null,\"702\":null,\"703\":22.003913879999999,\"704\":null,\"705\":null,\"706\":15.78345871,\"707\":null,\"708\":null,\"709\":23.690937040000005,\"710\":null,\"711\":null,\"712\":null,\"713\":null,\"714\":null,\"715\":null,\"716\":null,\"717\":null,\"718\":null,\"719\":null,\"720\":null,\"721\":null,\"722\":null,\"723\":null,\"724\":null,\"725\":null,\"726\":null,\"727\":null,\"728\":null,\"729\":null,\"730\":null,\"731\":24.337629320000005,\"732\":null,\"733\":null,\"734\":null,\"735\":null,\"736\":null,\"737\":15.68343353,\"738\":null,\"739\":null,\"740\":null,\"741\":17.06234169,\"742\":null,\"743\":null,\"744\":15.98799706,\"745\":null,\"746\":14.464482309999999,\"747\":null,\"748\":null,\"749\":null,\"750\":null,\"751\":18.81744003,\"752\":21.72263336,\"753\":null,\"754\":null,\"755\":null,\"756\":null,\"757\":null,\"758\":null,\"759\":null,\"760\":15.59877968,\"761\":21.492820739999999,\"762\":null,\"763\":null,\"764\":null,\"765\":24.67831039,\"766\":null,\"767\":15.64216423,\"768\":null,\"769\":null,\"770\":null,\"771\":19.03705978,\"772\":null,\"773\":null,\"774\":null,\"775\":null,\"776\":null,\"777\":23.212688450000002,\"778\":null,\"779\":20.723007200000001,\"780\":null,\"781\":20.233507159999998,\"782\":null,\"783\":16.92288589,\"784\":null,\"785\":16.366287230000001,\"786\":null,\"787\":19.86061668,\"788\":null,\"789\":null,\"790\":null,\"791\":null,\"792\":null,\"793\":null,\"794\":null,\"795\":null,\"796\":null,\"797\":null,\"798\":null,\"799\":null,\"800\":null,\"801\":null,\"802\":13.965243340000001,\"803\":null,\"804\":null,\"805\":22.261409759999999,\"806\":17.284643169999999,\"807\":null,\"808\":null,\"809\":null,\"810\":null,\"811\":22.095453259999999,\"812\":null,\"813\":null,\"814\":null,\"815\":null,\"816\":null,\"817\":18.870689389999999,\"818\":null,\"819\":15.67986488,\"820\":null,\"821\":null,\"822\":null,\"823\":null,\"824\":null,\"825\":null,\"826\":null,\"827\":null,\"828\":null,\"829\":null,\"830\":22.150505070000001,\"831\":null,\"832\":null,\"833\":16.46154404,\"834\":null,\"835\":null,\"836\":null,\"837\":null,\"838\":null,\"839\":null,\"840\":15.564149860000002,\"841\":null,\"842\":null,\"843\":null,\"844\":null,\"845\":null,\"846\":null,\"847\":null,\"848\":null,\"849\":null,\"850\":15.079428480999997,\"851\":null,\"852\":null,\"853\":null,\"854\":null,\"855\":null,\"856\":null,\"857\":null,\"858\":null,\"859\":null,\"860\":19.140735629999998,\"861\":null,\"862\":null,\"863\":null,\"864\":null,\"865\":null,\"866\":null,\"867\":null,\"868\":12.94372368,\"869\":null,\"870\":null,\"871\":null,\"872\":null,\"873\":null,\"874\":null,\"875\":null,\"876\":20.163738250000002,\"877\":null,\"878\":null,\"879\":null,\"880\":null,\"881\":null,\"882\":null,\"883\":23.832773210000003,\"884\":null,\"885\":null,\"886\":null,\"887\":null,\"888\":null,\"889\":null,\"890\":null,\"891\":null,\"892\":null,\"893\":null,\"894\":null,\"895\":null,\"896\":null,\"897\":null,\"898\":null,\"899\":null,\"900\":null,\"901\":null,\"902\":null,\"903\":13.87421322,\"904\":null,\"905\":null,\"906\":15.8213253,\"907\":null,\"908\":null,\"909\":null,\"910\":null,\"911\":null,\"912\":18.179471970000002,\"913\":null,\"914\":null,\"915\":null,\"916\":null,\"917\":null,\"918\":null,\"919\":null,\"920\":null,\"921\":null,\"922\":25.328310009999999,\"923\":null,\"924\":null,\"925\":null,\"926\":null,\"927\":null,\"928\":null,\"929\":null,\"930\":null,\"931\":null,\"932\":null,\"933\":19.098310470000001,\"934\":null,\"935\":null,\"936\":null,\"937\":null,\"938\":19.719335560000001,\"939\":null,\"940\":null,\"941\":16.41123009,\"942\":null,\"943\":17.92682838,\"944\":null,\"945\":null,\"946\":null,\"947\":null,\"948\":19.738246920000002,\"949\":null,\"950\":null,\"951\":null,\"952\":null,\"953\":null,\"954\":null,\"955\":null,\"956\":null,\"957\":null,\"958\":null,\"959\":null,\"960\":null,\"961\":null,\"962\":null,\"963\":null,\"964\":null,\"965\":null,\"966\":null,\"967\":14.244140630000002,\"968\":null,\"969\":null,\"970\":null,\"971\":18.266365050000001,\"972\":null,\"973\":null,\"974\":null,\"975\":null,\"976\":null,\"977\":null,\"978\":null,\"979\":null,\"980\":null,\"981\":null,\"982\":17.487070079999999,\"983\":null,\"984\":null,\"985\":null,\"986\":null,\"987\":null,\"988\":null,\"989\":null,\"990\":21.675470350000001,\"991\":22.88686371,\"992\":null,\"993\":null,\"994\":null,\"995\":null,\"996\":null,\"997\":null,\"998\":null,\"999\":null,\"1000\":null,\"1001\":null,\"1002\":null,\"1003\":null,\"1004\":null,\"1005\":20.355846410000002,\"1006\":null,\"1007\":null,\"1008\":17.08399773,\"1009\":null,\"1010\":null,\"1011\":null,\"1012\":null,\"1013\":null,\"1014\":null,\"1015\":null,\"1016\":null,\"1017\":null,\"1018\":null,\"1019\":null,\"1020\":20.935602190000001,\"1021\":null,\"1022\":null,\"1023\":null,\"1024\":19.427837369999999,\"1025\":null,\"1026\":null,\"1027\":null,\"1028\":20.087575910000002,\"1029\":null,\"1030\":25.679735180000005,\"1031\":null,\"1032\":null,\"1033\":null,\"1034\":null,\"1035\":null,\"1036\":null,\"1037\":null,\"1038\":null,\"1039\":null,\"1040\":null,\"1041\":null,\"1042\":null,\"1043\":null,\"1044\":null,\"1045\":null,\"1046\":14.559197430000003,\"1047\":null,\"1048\":17.81378174,\"1049\":null,\"1050\":null,\"1051\":null,\"1052\":null,\"1053\":null,\"1054\":null,\"1055\":20.387006759999998,\"1056\":null,\"1057\":null,\"1058\":null,\"1059\":null,\"1060\":20.452720639999999,\"1061\":null,\"1062\":null,\"1063\":null,\"1064\":null,\"1065\":21.163738250000002,\"1066\":17.981590270000002,\"1067\":null,\"1068\":null,\"1069\":null,\"1070\":null,\"1071\":null,\"1072\":null,\"1073\":null,\"1074\":null,\"1075\":14.68491268,\"1076\":null,\"1077\":null,\"1078\":16.748193740000001,\"1079\":23.00004959,\"1080\":null,\"1081\":11.969925880000002,\"1082\":null,\"1083\":null,\"1084\":20.70269394,\"1085\":null,\"1086\":19.220270159999998,\"1087\":null,\"1088\":16.81628418,\"1089\":18.2461834,\"1090\":null,\"1091\":null,\"1092\":null,\"1093\":null,\"1094\":null,\"1095\":16.895219800000003,\"1096\":null,\"1097\":null,\"1098\":null,\"1099\":null,\"1100\":null,\"1101\":null,\"1102\":null,\"1103\":null,\"1104\":null,\"1105\":null,\"1106\":null,\"1107\":null,\"1108\":null,\"1109\":null,\"1110\":null,\"1111\":null,\"1112\":null,\"1113\":null,\"1114\":null,\"1115\":null,\"1116\":null,\"1117\":null,\"1118\":null,\"1119\":null,\"1120\":null,\"1121\":null,\"1122\":null,\"1123\":null,\"1124\":null,\"1125\":null,\"1126\":null,\"1127\":null,\"1128\":13.45955944,\"1129\":null,\"1130\":null,\"1131\":null,\"1132\":null,\"1133\":null},\"ctrl3-01\":{\"0\":null,\"1\":17.24302483,\"2\":null,\"3\":null,\"4\":null,\"5\":null,\"6\":null,\"7\":null,\"8\":19.57444572,\"9\":14.88044453,\"10\":null,\"11\":null,\"12\":null,\"13\":14.999993133,\"14\":null,\"15\":null,\"16\":null,\"17\":null,\"18\":null,\"19\":null,\"20\":null,\"21\":null,\"22\":null,\"23\":null,\"24\":null,\"25\":null,\"26\":null,\"27\":null,\"28\":null,\"29\":22.792173389999998,\"30\":null,\"31\":null,\"32\":null,\"33\":16.066782,\"34\":null,\"35\":null,\"36\":null,\"37\":null,\"38\":18.003385540000004,\"39\":null,\"40\":null,\"41\":18.55913734,\"42\":null,\"43\":null,\"44\":null,\"45\":null,\"46\":null,\"47\":null,\"48\":null,\"49\":15.729567530000001,\"50\":16.318861009999999,\"51\":null,\"52\":null,\"53\":null,\"54\":13.00879574,\"55\":null,\"56\":null,\"57\":null,\"58\":null,\"59\":null,\"60\":null,\"61\":null,\"62\":15.933736800000002,\"63\":null,\"64\":null,\"65\":null,\"66\":null,\"67\":null,\"68\":null,\"69\":null,\"70\":13.80503845,\"71\":null,\"72\":null,\"73\":null,\"74\":null,\"75\":null,\"76\":null,\"77\":22.336689,\"78\":null,\"79\":null,\"80\":null,\"81\":null,\"82\":null,\"83\":null,\"84\":null,\"85\":null,\"86\":null,\"87\":20.656742099999999,\"88\":null,\"89\":null,\"90\":null,\"91\":null,\"92\":null,\"93\":null,\"94\":11.89818573,\"95\":null,\"96\":null,\"97\":null,\"98\":null,\"99\":null,\"100\":null,\"101\":null,\"102\":null,\"103\":20.897407529999999,\"104\":null,\"105\":null,\"106\":null,\"107\":14.791519170000001,\"108\":null,\"109\":null,\"110\":15.42400265,\"111\":null,\"112\":14.29347134,\"113\":null,\"114\":null,\"115\":null,\"116\":null,\"117\":null,\"118\":null,\"119\":null,\"120\":null,\"121\":14.279102330000001,\"122\":null,\"123\":null,\"124\":null,\"125\":null,\"126\":null,\"127\":null,\"128\":18.21887589,\"129\":null,\"130\":null,\"131\":null,\"132\":13.160013200000002,\"133\":null,\"134\":null,\"135\":null,\"136\":17.93447256,\"137\":null,\"138\":null,\"139\":null,\"140\":null,\"141\":null,\"142\":null,\"143\":null,\"144\":16.406587600000002,\"145\":null,\"146\":null,\"147\":null,\"148\":null,\"149\":null,\"150\":null,\"151\":null,\"152\":null,\"153\":null,\"154\":20.682260509999999,\"155\":null,\"156\":13.194356920000001,\"157\":null,\"158\":null,\"159\":null,\"160\":16.264148710000001,\"161\":null,\"162\":null,\"163\":null,\"164\":null,\"165\":null,\"166\":null,\"167\":null,\"168\":null,\"169\":null,\"170\":null,\"171\":null,\"172\":16.523162840000001,\"173\":null,\"174\":null,\"175\":null,\"176\":null,\"177\":null,\"178\":null,\"179\":18.8952198,\"180\":null,\"181\":null,\"182\":null,\"183\":14.475606920000001,\"184\":null,\"185\":null,\"186\":19.9066124,\"187\":18.495098110000001,\"188\":21.260978699999999,\"189\":20.093004229999998,\"190\":21.967298509999999,\"191\":null,\"192\":22.917104720000001,\"193\":null,\"194\":null,\"195\":12.160627370000002,\"196\":null,\"197\":14.048061369999999,\"198\":16.04573822,\"199\":null,\"200\":null,\"201\":null,\"202\":15.727309230000001,\"203\":null,\"204\":null,\"205\":null,\"206\":19.059148789999998,\"207\":null,\"208\":null,\"209\":null,\"210\":null,\"211\":null,\"212\":null,\"213\":null,\"214\":null,\"215\":null,\"216\":null,\"217\":null,\"218\":22.716617580000001,\"219\":null,\"220\":null,\"221\":null,\"222\":null,\"223\":null,\"224\":null,\"225\":null,\"226\":null,\"227\":null,\"228\":null,\"229\":null,\"230\":16.07917213,\"231\":null,\"232\":null,\"233\":null,\"234\":null,\"235\":15.415411950000003,\"236\":null,\"237\":17.435100559999999,\"238\":18.378988270000001,\"239\":null,\"240\":null,\"241\":null,\"242\":null,\"243\":null,\"244\":null,\"245\":null,\"246\":null,\"247\":null,\"248\":null,\"249\":null,\"250\":null,\"251\":null,\"252\":null,\"253\":null,\"254\":null,\"255\":null,\"256\":null,\"257\":null,\"258\":null,\"259\":22.60474014,\"260\":null,\"261\":null,\"262\":17.31813622,\"263\":14.16364956,\"264\":19.391378400000001,\"265\":null,\"266\":15.19925022,\"267\":null,\"268\":null,\"269\":null,\"270\":18.48620605,\"271\":16.380561830000001,\"272\":null,\"273\":19.388332370000001,\"274\":22.917179109999999,\"275\":null,\"276\":16.511398320000001,\"277\":null,\"278\":null,\"279\":null,\"280\":null,\"281\":14.968981740000002,\"282\":null,\"283\":null,\"284\":null,\"285\":null,\"286\":null,\"287\":null,\"288\":null,\"289\":null,\"290\":null,\"291\":null,\"292\":null,\"293\":null,\"294\":17.983093260000004,\"295\":null,\"296\":null,\"297\":null,\"298\":null,\"299\":null,\"300\":null,\"301\":null,\"302\":null,\"303\":null,\"304\":null,\"305\":null,\"306\":null,\"307\":null,\"308\":null,\"309\":null,\"310\":null,\"311\":null,\"312\":null,\"313\":13.670545580000001,\"314\":null,\"315\":null,\"316\":null,\"317\":null,\"318\":null,\"319\":null,\"320\":null,\"321\":null,\"322\":null,\"323\":17.383298870000001,\"324\":null,\"325\":null,\"326\":null,\"327\":null,\"328\":null,\"329\":null,\"330\":null,\"331\":13.597586630000002,\"332\":null,\"333\":null,\"334\":null,\"335\":null,\"336\":null,\"337\":13.450824740000002,\"338\":null,\"339\":null,\"340\":null,\"341\":null,\"342\":null,\"343\":null,\"344\":null,\"345\":null,\"346\":null,\"347\":null,\"348\":15.224303250000002,\"349\":null,\"350\":null,\"351\":null,\"352\":13.566767690000002,\"353\":null,\"354\":null,\"355\":23.041130070000001,\"356\":null,\"357\":19.17930222,\"358\":16.946609500000001,\"359\":null,\"360\":null,\"361\":null,\"362\":null,\"363\":null,\"364\":null,\"365\":15.873924260000002,\"366\":null,\"367\":null,\"368\":null,\"369\":20.207649230000001,\"370\":null,\"371\":null,\"372\":16.14531517,\"373\":null,\"374\":null,\"375\":null,\"376\":null,\"377\":null,\"378\":19.910379410000001,\"379\":19.211906429999999,\"380\":16.27955627,\"381\":null,\"382\":null,\"383\":null,\"384\":14.173911090000001,\"385\":null,\"386\":null,\"387\":null,\"388\":null,\"389\":null,\"390\":null,\"391\":null,\"392\":18.981840129999998,\"393\":null,\"394\":null,\"395\":null,\"396\":null,\"397\":null,\"398\":null,\"399\":null,\"400\":null,\"401\":null,\"402\":null,\"403\":11.359255790000002,\"404\":24.4213047,\"405\":16.11875916,\"406\":22.268508910000001,\"407\":14.920831488999999,\"408\":14.737722399999999,\"409\":null,\"410\":null,\"411\":null,\"412\":null,\"413\":null,\"414\":null,\"415\":null,\"416\":null,\"417\":null,\"418\":null,\"419\":null,\"420\":null,\"421\":null,\"422\":21.65289688,\"423\":null,\"424\":null,\"425\":null,\"426\":null,\"427\":null,\"428\":null,\"429\":16.895574570000001,\"430\":null,\"431\":14.835211749999999,\"432\":null,\"433\":null,\"434\":null,\"435\":null,\"436\":null,\"437\":null,\"438\":null,\"439\":null,\"440\":null,\"441\":null,\"442\":null,\"443\":null,\"444\":null,\"445\":null,\"446\":19.25435066,\"447\":null,\"448\":null,\"449\":null,\"450\":null,\"451\":null,\"452\":null,\"453\":null,\"454\":null,\"455\":null,\"456\":17.43762207,\"457\":null,\"458\":null,\"459\":null,\"460\":13.44747066,\"461\":22.0266819,\"462\":null,\"463\":null,\"464\":null,\"465\":null,\"466\":null,\"467\":null,\"468\":null,\"469\":null,\"470\":null,\"471\":null,\"472\":null,\"473\":null,\"474\":18.879720689999999,\"475\":null,\"476\":null,\"477\":null,\"478\":null,\"479\":16.197294240000002,\"480\":null,\"481\":null,\"482\":null,\"483\":null,\"484\":null,\"485\":null,\"486\":null,\"487\":null,\"488\":15.079193119999999,\"489\":null,\"490\":null,\"491\":null,\"492\":21.782367709999999,\"493\":null,\"494\":null,\"495\":null,\"496\":null,\"497\":25.715967180000003,\"498\":14.847942563333339,\"499\":null,\"500\":null,\"501\":null,\"502\":null,\"503\":null,\"504\":null,\"505\":null,\"506\":null,\"507\":null,\"508\":null,\"509\":null,\"510\":null,\"511\":16.760330199999998,\"512\":null,\"513\":null,\"514\":null,\"515\":null,\"516\":19.82806587,\"517\":null,\"518\":null,\"519\":null,\"520\":null,\"521\":15.5205574,\"522\":null,\"523\":null,\"524\":null,\"525\":null,\"526\":null,\"527\":null,\"528\":null,\"529\":null,\"530\":null,\"531\":17.358272549999999,\"532\":null,\"533\":null,\"534\":null,\"535\":null,\"536\":null,\"537\":null,\"538\":null,\"539\":null,\"540\":null,\"541\":null,\"542\":null,\"543\":null,\"544\":null,\"545\":null,\"546\":null,\"547\":null,\"548\":null,\"549\":null,\"550\":null,\"551\":19.085477829999999,\"552\":null,\"553\":null,\"554\":null,\"555\":null,\"556\":null,\"557\":null,\"558\":null,\"559\":null,\"560\":null,\"561\":15.362320900000002,\"562\":21.246322630000002,\"563\":null,\"564\":null,\"565\":null,\"566\":null,\"567\":null,\"568\":null,\"569\":null,\"570\":null,\"571\":null,\"572\":null,\"573\":null,\"574\":null,\"575\":15.52212143,\"576\":null,\"577\":null,\"578\":null,\"579\":null,\"580\":null,\"581\":15.42130852,\"582\":null,\"583\":null,\"584\":null,\"585\":null,\"586\":18.66108131,\"587\":null,\"588\":21.962257390000001,\"589\":null,\"590\":null,\"591\":null,\"592\":null,\"593\":null,\"594\":null,\"595\":null,\"596\":16.17490578,\"597\":null,\"598\":16.65968895,\"599\":null,\"600\":15.153116230000002,\"601\":null,\"602\":21.96380997,\"603\":16.38956451,\"604\":null,\"605\":null,\"606\":null,\"607\":null,\"608\":null,\"609\":null,\"610\":18.479314800000001,\"611\":null,\"612\":null,\"613\":null,\"614\":15.331826209999999,\"615\":null,\"616\":null,\"617\":null,\"618\":18.068914410000001,\"619\":null,\"620\":null,\"621\":19.10267258,\"622\":null,\"623\":null,\"624\":null,\"625\":null,\"626\":null,\"627\":null,\"628\":null,\"629\":null,\"630\":null,\"631\":null,\"632\":null,\"633\":null,\"634\":16.779918955999996,\"635\":19.021934510000001,\"636\":null,\"637\":null,\"638\":17.506253453333333,\"639\":null,\"640\":18.154670719999999,\"641\":14.672816467000002,\"642\":null,\"643\":null,\"644\":null,\"645\":null,\"646\":null,\"647\":null,\"648\":null,\"649\":null,\"650\":null,\"651\":null,\"652\":null,\"653\":null,\"654\":null,\"655\":null,\"656\":null,\"657\":null,\"658\":null,\"659\":null,\"660\":null,\"661\":17.828050609999998,\"662\":null,\"663\":null,\"664\":null,\"665\":null,\"666\":null,\"667\":null,\"668\":null,\"669\":null,\"670\":null,\"671\":null,\"672\":null,\"673\":null,\"674\":null,\"675\":null,\"676\":null,\"677\":null,\"678\":null,\"679\":null,\"680\":null,\"681\":null,\"682\":null,\"683\":null,\"684\":null,\"685\":null,\"686\":null,\"687\":null,\"688\":14.44759941,\"689\":null,\"690\":14.909939769999999,\"691\":21.124330520000001,\"692\":17.43216705,\"693\":null,\"694\":22.154094700000002,\"695\":null,\"696\":null,\"697\":null,\"698\":null,\"699\":null,\"700\":null,\"701\":13.811574940000002,\"702\":null,\"703\":null,\"704\":null,\"705\":null,\"706\":17.40847969,\"707\":null,\"708\":17.695880890000002,\"709\":21.235321039999999,\"710\":null,\"711\":null,\"712\":null,\"713\":null,\"714\":null,\"715\":null,\"716\":null,\"717\":null,\"718\":null,\"719\":null,\"720\":null,\"721\":null,\"722\":null,\"723\":null,\"724\":null,\"725\":null,\"726\":null,\"727\":null,\"728\":null,\"729\":null,\"730\":null,\"731\":22.843719480000001,\"732\":null,\"733\":null,\"734\":null,\"735\":null,\"736\":null,\"737\":13.9970026,\"738\":null,\"739\":null,\"740\":null,\"741\":16.646812440000002,\"742\":null,\"743\":null,\"744\":15.433455086,\"745\":null,\"746\":null,\"747\":null,\"748\":null,\"749\":null,\"750\":null,\"751\":16.570152279999998,\"752\":null,\"753\":null,\"754\":null,\"755\":null,\"756\":null,\"757\":null,\"758\":null,\"759\":null,\"760\":14.270149229999999,\"761\":20.684230800000005,\"762\":null,\"763\":null,\"764\":null,\"765\":21.535259249999999,\"766\":null,\"767\":15.32955074,\"768\":null,\"769\":null,\"770\":null,\"771\":16.836714744999998,\"772\":null,\"773\":null,\"774\":null,\"775\":null,\"776\":null,\"777\":22.5348568,\"778\":null,\"779\":21.287881850000002,\"780\":null,\"781\":18.030311580000003,\"782\":null,\"783\":null,\"784\":null,\"785\":16.345561979999999,\"786\":null,\"787\":19.635519030000001,\"788\":null,\"789\":null,\"790\":null,\"791\":null,\"792\":null,\"793\":null,\"794\":null,\"795\":null,\"796\":null,\"797\":null,\"798\":null,\"799\":null,\"800\":null,\"801\":null,\"802\":16.422361370000001,\"803\":null,\"804\":null,\"805\":21.478721620000002,\"806\":15.259338380000003,\"807\":null,\"808\":null,\"809\":null,\"810\":null,\"811\":null,\"812\":null,\"813\":null,\"814\":null,\"815\":null,\"816\":null,\"817\":null,\"818\":null,\"819\":null,\"820\":null,\"821\":null,\"822\":null,\"823\":null,\"824\":null,\"825\":null,\"826\":null,\"827\":null,\"828\":null,\"829\":null,\"830\":24.955179210000001,\"831\":null,\"832\":null,\"833\":15.753556250000003,\"834\":null,\"835\":null,\"836\":null,\"837\":null,\"838\":null,\"839\":null,\"840\":14.670417595,\"841\":null,\"842\":null,\"843\":null,\"844\":null,\"845\":null,\"846\":null,\"847\":null,\"848\":null,\"849\":null,\"850\":14.32979679,\"851\":null,\"852\":null,\"853\":null,\"854\":null,\"855\":null,\"856\":null,\"857\":null,\"858\":null,\"859\":null,\"860\":15.802314760000002,\"861\":null,\"862\":null,\"863\":null,\"864\":null,\"865\":null,\"866\":null,\"867\":null,\"868\":13.085487749000002,\"869\":21.458337780000001,\"870\":null,\"871\":null,\"872\":null,\"873\":null,\"874\":null,\"875\":null,\"876\":18.178110119999999,\"877\":null,\"878\":null,\"879\":null,\"880\":null,\"881\":null,\"882\":null,\"883\":24.01231194,\"884\":null,\"885\":null,\"886\":null,\"887\":null,\"888\":null,\"889\":null,\"890\":null,\"891\":null,\"892\":null,\"893\":null,\"894\":null,\"895\":null,\"896\":null,\"897\":null,\"898\":null,\"899\":null,\"900\":null,\"901\":null,\"902\":null,\"903\":14.438726429999999,\"904\":null,\"905\":null,\"906\":13.8800621,\"907\":null,\"908\":null,\"909\":null,\"910\":null,\"911\":null,\"912\":17.751596450000001,\"913\":null,\"914\":null,\"915\":null,\"916\":null,\"917\":null,\"918\":null,\"919\":null,\"920\":null,\"921\":null,\"922\":24.52742958,\"923\":null,\"924\":null,\"925\":null,\"926\":null,\"927\":null,\"928\":null,\"929\":null,\"930\":null,\"931\":null,\"932\":null,\"933\":18.045961380000001,\"934\":null,\"935\":null,\"936\":null,\"937\":null,\"938\":17.880473372499999,\"939\":null,\"940\":null,\"941\":null,\"942\":null,\"943\":null,\"944\":null,\"945\":null,\"946\":null,\"947\":null,\"948\":null,\"949\":null,\"950\":null,\"951\":null,\"952\":null,\"953\":null,\"954\":null,\"955\":null,\"956\":null,\"957\":null,\"958\":null,\"959\":null,\"960\":null,\"961\":null,\"962\":null,\"963\":null,\"964\":null,\"965\":null,\"966\":null,\"967\":null,\"968\":null,\"969\":null,\"970\":null,\"971\":20.96536064,\"972\":null,\"973\":null,\"974\":null,\"975\":null,\"976\":null,\"977\":null,\"978\":null,\"979\":null,\"980\":null,\"981\":null,\"982\":17.17338371,\"983\":null,\"984\":null,\"985\":null,\"986\":null,\"987\":null,\"988\":null,\"989\":null,\"990\":21.60806084,\"991\":15.423871040000002,\"992\":null,\"993\":null,\"994\":null,\"995\":null,\"996\":null,\"997\":null,\"998\":null,\"999\":null,\"1000\":null,\"1001\":null,\"1002\":null,\"1003\":null,\"1004\":null,\"1005\":20.59331894,\"1006\":null,\"1007\":null,\"1008\":16.84597969,\"1009\":null,\"1010\":null,\"1011\":null,\"1012\":null,\"1013\":null,\"1014\":null,\"1015\":null,\"1016\":null,\"1017\":null,\"1018\":null,\"1019\":null,\"1020\":19.957731249999998,\"1021\":null,\"1022\":null,\"1023\":null,\"1024\":17.25939369,\"1025\":null,\"1026\":null,\"1027\":null,\"1028\":18.379285809999999,\"1029\":null,\"1030\":23.357027050000003,\"1031\":null,\"1032\":null,\"1033\":null,\"1034\":14.61171627,\"1035\":null,\"1036\":null,\"1037\":null,\"1038\":null,\"1039\":null,\"1040\":null,\"1041\":null,\"1042\":null,\"1043\":null,\"1044\":null,\"1045\":null,\"1046\":15.285185810000002,\"1047\":null,\"1048\":null,\"1049\":null,\"1050\":null,\"1051\":null,\"1052\":null,\"1053\":null,\"1054\":null,\"1055\":18.156349179999999,\"1056\":null,\"1057\":null,\"1058\":null,\"1059\":null,\"1060\":20.698545459999998,\"1061\":null,\"1062\":null,\"1063\":null,\"1064\":null,\"1065\":20.782608029999999,\"1066\":15.56254101,\"1067\":null,\"1068\":null,\"1069\":null,\"1070\":null,\"1071\":null,\"1072\":null,\"1073\":null,\"1074\":null,\"1075\":15.88443279,\"1076\":null,\"1077\":null,\"1078\":18.265724179999999,\"1079\":21.538625719999999,\"1080\":null,\"1081\":11.950263980000001,\"1082\":null,\"1083\":null,\"1084\":19.507228850000004,\"1085\":null,\"1086\":17.821922492000006,\"1087\":null,\"1088\":null,\"1089\":17.8331871,\"1090\":null,\"1091\":null,\"1092\":null,\"1093\":18.960109710000001,\"1094\":15.24618435,\"1095\":null,\"1096\":null,\"1097\":null,\"1098\":null,\"1099\":null,\"1100\":null,\"1101\":null,\"1102\":null,\"1103\":null,\"1104\":null,\"1105\":null,\"1106\":null,\"1107\":null,\"1108\":null,\"1109\":null,\"1110\":null,\"1111\":null,\"1112\":null,\"1113\":null,\"1114\":null,\"1115\":null,\"1116\":null,\"1117\":null,\"1118\":null,\"1119\":null,\"1120\":null,\"1121\":null,\"1122\":null,\"1123\":null,\"1124\":null,\"1125\":null,\"1126\":null,\"1127\":null,\"1128\":14.693105700000002,\"1129\":null,\"1130\":null,\"1131\":null,\"1132\":null,\"1133\":null},\"ctrl1-02\":{\"0\":null,\"1\":23.476671220000004,\"2\":null,\"3\":null,\"4\":null,\"5\":15.485075000000002,\"6\":null,\"7\":19.126134870000001,\"8\":21.739912029999999,\"9\":17.734960560000001,\"10\":null,\"11\":null,\"12\":null,\"13\":null,\"14\":null,\"15\":null,\"16\":null,\"17\":null,\"18\":16.993911740000002,\"19\":null,\"20\":15.428163530000001,\"21\":null,\"22\":null,\"23\":null,\"24\":null,\"25\":17.671899799999998,\"26\":null,\"27\":null,\"28\":null,\"29\":25.184574130000001,\"30\":null,\"31\":null,\"32\":null,\"33\":18.033594130000001,\"34\":null,\"35\":null,\"36\":19.43404198,\"37\":null,\"38\":21.42772484,\"39\":null,\"40\":14.570211410000002,\"41\":20.21074295,\"42\":null,\"43\":null,\"44\":null,\"45\":null,\"46\":null,\"47\":null,\"48\":null,\"49\":21.256032940000001,\"50\":19.075876239999999,\"51\":null,\"52\":17.251647949999999,\"53\":17.496229169999999,\"54\":16.11296844,\"55\":15.114474299999999,\"56\":null,\"57\":null,\"58\":null,\"59\":null,\"60\":null,\"61\":18.585014340000001,\"62\":null,\"63\":null,\"64\":null,\"65\":null,\"66\":null,\"67\":null,\"68\":18.992336269999999,\"69\":16.32009506,\"70\":null,\"71\":null,\"72\":null,\"73\":20.21655655,\"74\":null,\"75\":null,\"76\":null,\"77\":26.141061780000001,\"78\":null,\"79\":null,\"80\":19.36429214,\"81\":14.7280798,\"82\":17.822023390000002,\"83\":null,\"84\":null,\"85\":null,\"86\":null,\"87\":26.189918520000003,\"88\":null,\"89\":null,\"90\":null,\"91\":null,\"92\":null,\"93\":null,\"94\":13.5569849,\"95\":13.479654310000003,\"96\":null,\"97\":null,\"98\":null,\"99\":null,\"100\":null,\"101\":21.271732329999999,\"102\":null,\"103\":17.594631199999998,\"104\":null,\"105\":null,\"106\":null,\"107\":19.202253339999999,\"108\":null,\"109\":null,\"110\":null,\"111\":null,\"112\":15.986063959999999,\"113\":null,\"114\":null,\"115\":null,\"116\":null,\"117\":21.36415482,\"118\":null,\"119\":null,\"120\":null,\"121\":21.284326549999999,\"122\":18.36538315,\"123\":null,\"124\":null,\"125\":null,\"126\":null,\"127\":null,\"128\":21.172065730000003,\"129\":null,\"130\":null,\"131\":null,\"132\":15.480758670000002,\"133\":null,\"134\":null,\"135\":null,\"136\":21.042333599999999,\"137\":null,\"138\":null,\"139\":null,\"140\":null,\"141\":null,\"142\":null,\"143\":24.903709410000005,\"144\":21.417974470000001,\"145\":null,\"146\":null,\"147\":22.52375031,\"148\":null,\"149\":null,\"150\":null,\"151\":null,\"152\":null,\"153\":17.333068850000004,\"154\":21.44909668,\"155\":null,\"156\":13.50315411888889,\"157\":null,\"158\":null,\"159\":19.301912309999999,\"160\":18.095840450000001,\"161\":null,\"162\":18.40607262,\"163\":null,\"164\":null,\"165\":null,\"166\":null,\"167\":null,\"168\":null,\"169\":null,\"170\":16.88154411,\"171\":null,\"172\":17.89551544,\"173\":null,\"174\":null,\"175\":null,\"176\":null,\"177\":null,\"178\":null,\"179\":19.542854309999999,\"180\":null,\"181\":null,\"182\":18.380300519999999,\"183\":20.232101440000001,\"184\":null,\"185\":null,\"186\":23.14028931,\"187\":19.998931880000001,\"188\":22.75969315,\"189\":23.546278000000001,\"190\":20.728414539999999,\"191\":null,\"192\":24.939750669999999,\"193\":null,\"194\":null,\"195\":14.578844070000001,\"196\":null,\"197\":16.231990809999999,\"198\":18.01683044,\"199\":17.827800750000002,\"200\":null,\"201\":null,\"202\":17.495136259999999,\"203\":null,\"204\":null,\"205\":null,\"206\":21.642711640000002,\"207\":null,\"208\":null,\"209\":20.421316149999999,\"210\":null,\"211\":null,\"212\":null,\"213\":null,\"214\":null,\"215\":null,\"216\":null,\"217\":null,\"218\":24.364461900000006,\"219\":null,\"220\":null,\"221\":null,\"222\":null,\"223\":null,\"224\":null,\"225\":null,\"226\":null,\"227\":null,\"228\":null,\"229\":null,\"230\":null,\"231\":null,\"232\":null,\"233\":null,\"234\":null,\"235\":null,\"236\":null,\"237\":18.039764399999999,\"238\":18.670171740000001,\"239\":null,\"240\":null,\"241\":null,\"242\":null,\"243\":null,\"244\":null,\"245\":null,\"246\":null,\"247\":17.080360410000001,\"248\":null,\"249\":null,\"250\":null,\"251\":null,\"252\":16.101482390000001,\"253\":null,\"254\":null,\"255\":19.997350121000004,\"256\":null,\"257\":null,\"258\":null,\"259\":23.513643259999998,\"260\":null,\"261\":null,\"262\":null,\"263\":13.085572239999999,\"264\":21.419569020000001,\"265\":null,\"266\":23.215950010000004,\"267\":null,\"268\":null,\"269\":15.932514189999999,\"270\":21.495946880000002,\"271\":20.114768980000001,\"272\":null,\"273\":24.210668559999998,\"274\":23.269565579999998,\"275\":null,\"276\":16.925214767,\"277\":17.656270979999999,\"278\":18.724973680000002,\"279\":null,\"280\":null,\"281\":17.43640327,\"282\":null,\"283\":null,\"284\":null,\"285\":null,\"286\":null,\"287\":null,\"288\":null,\"289\":null,\"290\":null,\"291\":null,\"292\":null,\"293\":null,\"294\":18.114768980000001,\"295\":17.73423386,\"296\":null,\"297\":null,\"298\":14.929225253999998,\"299\":null,\"300\":null,\"301\":null,\"302\":20.98168755,\"303\":null,\"304\":null,\"305\":null,\"306\":null,\"307\":null,\"308\":15.221436499999999,\"309\":null,\"310\":null,\"311\":18.891487120000001,\"312\":null,\"313\":17.421194079999999,\"314\":null,\"315\":null,\"316\":null,\"317\":null,\"318\":null,\"319\":null,\"320\":16.62699318,\"321\":null,\"322\":null,\"323\":null,\"324\":null,\"325\":null,\"326\":null,\"327\":18.194938659999998,\"328\":null,\"329\":null,\"330\":null,\"331\":null,\"332\":null,\"333\":null,\"334\":null,\"335\":null,\"336\":13.512000080000002,\"337\":19.148874280000005,\"338\":null,\"339\":null,\"340\":null,\"341\":null,\"342\":null,\"343\":null,\"344\":null,\"345\":null,\"346\":null,\"347\":16.338773824,\"348\":18.083946229999999,\"349\":null,\"350\":15.702605250000001,\"351\":null,\"352\":null,\"353\":18.099594119999999,\"354\":null,\"355\":26.905294420000001,\"356\":null,\"357\":null,\"358\":20.363885880000002,\"359\":null,\"360\":15.254645634000004,\"361\":null,\"362\":null,\"363\":null,\"364\":null,\"365\":19.39190292,\"366\":null,\"367\":null,\"368\":null,\"369\":23.497043609999999,\"370\":null,\"371\":null,\"372\":18.911842350000001,\"373\":null,\"374\":null,\"375\":null,\"376\":18.65564346,\"377\":null,\"378\":21.240686419999999,\"379\":21.168642040000002,\"380\":18.704753879999998,\"381\":null,\"382\":null,\"383\":null,\"384\":null,\"385\":null,\"386\":19.209838869999999,\"387\":null,\"388\":null,\"389\":null,\"390\":null,\"391\":null,\"392\":22.62849808,\"393\":17.22411537,\"394\":null,\"395\":null,\"396\":18.489110950000001,\"397\":null,\"398\":null,\"399\":null,\"400\":null,\"401\":null,\"402\":null,\"403\":13.304208760000002,\"404\":27.820981979999999,\"405\":23.067939760000002,\"406\":19.195322608999994,\"407\":14.932952880000002,\"408\":21.935926440000003,\"409\":null,\"410\":null,\"411\":null,\"412\":null,\"413\":null,\"414\":null,\"415\":null,\"416\":null,\"417\":null,\"418\":null,\"419\":null,\"420\":null,\"421\":null,\"422\":25.183288569999998,\"423\":null,\"424\":17.438758850000003,\"425\":null,\"426\":null,\"427\":null,\"428\":null,\"429\":null,\"430\":17.838920590000001,\"431\":17.676797870000002,\"432\":17.44629097,\"433\":null,\"434\":null,\"435\":null,\"436\":null,\"437\":null,\"438\":null,\"439\":null,\"440\":null,\"441\":null,\"442\":null,\"443\":null,\"444\":16.831209179999998,\"445\":null,\"446\":24.24590302,\"447\":null,\"448\":null,\"449\":null,\"450\":null,\"451\":null,\"452\":null,\"453\":null,\"454\":null,\"455\":null,\"456\":18.475322720000001,\"457\":null,\"458\":null,\"459\":null,\"460\":16.958438870000002,\"461\":22.64147758,\"462\":null,\"463\":null,\"464\":null,\"465\":15.940221790000001,\"466\":null,\"467\":null,\"468\":null,\"469\":null,\"470\":18.374029159999999,\"471\":null,\"472\":null,\"473\":null,\"474\":19.66181374,\"475\":null,\"476\":null,\"477\":16.748062130000001,\"478\":18.67765808,\"479\":null,\"480\":null,\"481\":null,\"482\":null,\"483\":null,\"484\":16.300031659999998,\"485\":null,\"486\":17.49294853,\"487\":null,\"488\":18.358358379999999,\"489\":null,\"490\":21.58563805,\"491\":null,\"492\":25.44085312,\"493\":null,\"494\":null,\"495\":null,\"496\":17.354835510000001,\"497\":24.31955147,\"498\":17.66878891,\"499\":null,\"500\":null,\"501\":null,\"502\":null,\"503\":null,\"504\":null,\"505\":null,\"506\":null,\"507\":null,\"508\":19.80587006,\"509\":null,\"510\":null,\"511\":16.146589280000001,\"512\":null,\"513\":null,\"514\":null,\"515\":null,\"516\":21.865934370000002,\"517\":null,\"518\":null,\"519\":null,\"520\":null,\"521\":17.757143020000001,\"522\":16.371503830000002,\"523\":null,\"524\":18.175823210000001,\"525\":null,\"526\":null,\"527\":null,\"528\":null,\"529\":null,\"530\":null,\"531\":21.16435242,\"532\":null,\"533\":null,\"534\":null,\"535\":16.314847950000001,\"536\":16.254714969999998,\"537\":16.081171040000001,\"538\":null,\"539\":null,\"540\":null,\"541\":null,\"542\":null,\"543\":null,\"544\":null,\"545\":null,\"546\":null,\"547\":null,\"548\":null,\"549\":null,\"550\":24.251764300000005,\"551\":18.635093690000002,\"552\":null,\"553\":null,\"554\":null,\"555\":17.85580444,\"556\":null,\"557\":null,\"558\":null,\"559\":null,\"560\":null,\"561\":18.852090839999999,\"562\":21.431198120000001,\"563\":18.907331469999999,\"564\":null,\"565\":null,\"566\":null,\"567\":21.34353638,\"568\":20.823764799999999,\"569\":null,\"570\":null,\"571\":18.672660830000002,\"572\":null,\"573\":null,\"574\":null,\"575\":null,\"576\":null,\"577\":null,\"578\":null,\"579\":null,\"580\":17.225386906000004,\"581\":17.144897459999999,\"582\":null,\"583\":null,\"584\":21.382951740000003,\"585\":null,\"586\":22.311550140000001,\"587\":null,\"588\":25.959341049999999,\"589\":null,\"590\":16.371658329999999,\"591\":null,\"592\":21.969020839999999,\"593\":null,\"594\":null,\"595\":null,\"596\":null,\"597\":null,\"598\":19.117410660000001,\"599\":null,\"600\":21.586416239999998,\"601\":null,\"602\":24.178585049999999,\"603\":20.507074360000001,\"604\":null,\"605\":13.15704727,\"606\":null,\"607\":null,\"608\":null,\"609\":null,\"610\":18.52760696,\"611\":null,\"612\":null,\"613\":null,\"614\":21.12533951,\"615\":16.558599470000001,\"616\":null,\"617\":null,\"618\":21.090875629999999,\"619\":18.037240600000001,\"620\":null,\"621\":null,\"622\":null,\"623\":null,\"624\":null,\"625\":null,\"626\":null,\"627\":null,\"628\":null,\"629\":null,\"630\":null,\"631\":null,\"632\":null,\"633\":null,\"634\":19.546739580000001,\"635\":21.211515429999999,\"636\":null,\"637\":null,\"638\":21.354339599999999,\"639\":18.15629959,\"640\":23.504095079999999,\"641\":14.859194759999999,\"642\":null,\"643\":null,\"644\":18.78666496,\"645\":null,\"646\":null,\"647\":null,\"648\":15.331721310000001,\"649\":null,\"650\":null,\"651\":null,\"652\":null,\"653\":null,\"654\":null,\"655\":null,\"656\":null,\"657\":null,\"658\":null,\"659\":null,\"660\":null,\"661\":20.046468730000001,\"662\":null,\"663\":null,\"664\":null,\"665\":null,\"666\":null,\"667\":null,\"668\":null,\"669\":null,\"670\":null,\"671\":null,\"672\":null,\"673\":null,\"674\":null,\"675\":null,\"676\":null,\"677\":null,\"678\":null,\"679\":null,\"680\":null,\"681\":null,\"682\":null,\"683\":14.878290180000002,\"684\":null,\"685\":null,\"686\":18.813686369999999,\"687\":null,\"688\":16.544284820000001,\"689\":null,\"690\":null,\"691\":25.178394319999999,\"692\":null,\"693\":null,\"694\":23.428796770000005,\"695\":null,\"696\":null,\"697\":null,\"698\":null,\"699\":null,\"700\":null,\"701\":18.005964280000001,\"702\":null,\"703\":25.745374680000005,\"704\":null,\"705\":null,\"706\":18.220388410000002,\"707\":null,\"708\":null,\"709\":25.174629210000003,\"710\":18.547775269999999,\"711\":null,\"712\":null,\"713\":null,\"714\":null,\"715\":null,\"716\":null,\"717\":18.1375618,\"718\":null,\"719\":null,\"720\":null,\"721\":null,\"722\":null,\"723\":null,\"724\":null,\"725\":10.943614009999999,\"726\":null,\"727\":null,\"728\":null,\"729\":null,\"730\":null,\"731\":24.876005169999999,\"732\":null,\"733\":null,\"734\":null,\"735\":null,\"736\":null,\"737\":15.91513252,\"738\":null,\"739\":null,\"740\":null,\"741\":23.102775570000006,\"742\":null,\"743\":15.725925450000002,\"744\":17.463157649999999,\"745\":null,\"746\":17.01748276,\"747\":null,\"748\":null,\"749\":16.56562233,\"750\":null,\"751\":19.882843019999999,\"752\":22.200452800000001,\"753\":null,\"754\":null,\"755\":null,\"756\":null,\"757\":16.414149762000001,\"758\":null,\"759\":null,\"760\":null,\"761\":22.79261017,\"762\":15.463013650000001,\"763\":null,\"764\":null,\"765\":25.701128010000002,\"766\":null,\"767\":17.730920789999999,\"768\":null,\"769\":null,\"770\":null,\"771\":16.680442809999999,\"772\":null,\"773\":null,\"774\":null,\"775\":17.428736878000002,\"776\":null,\"777\":26.403308870000004,\"778\":null,\"779\":19.986625669999999,\"780\":null,\"781\":21.325368880000003,\"782\":null,\"783\":null,\"784\":null,\"785\":18.34260368,\"786\":null,\"787\":23.77756119,\"788\":null,\"789\":null,\"790\":14.05451965,\"791\":17.080255510000001,\"792\":null,\"793\":null,\"794\":null,\"795\":null,\"796\":null,\"797\":null,\"798\":null,\"799\":null,\"800\":null,\"801\":null,\"802\":19.605016710000001,\"803\":null,\"804\":null,\"805\":23.965431209999998,\"806\":18.28274536,\"807\":null,\"808\":null,\"809\":null,\"810\":null,\"811\":null,\"812\":null,\"813\":null,\"814\":null,\"815\":null,\"816\":null,\"817\":19.556390760000003,\"818\":null,\"819\":null,\"820\":null,\"821\":null,\"822\":18.23275757,\"823\":17.093004229999998,\"824\":null,\"825\":null,\"826\":null,\"827\":null,\"828\":null,\"829\":null,\"830\":25.904077530000006,\"831\":15.008078579999999,\"832\":null,\"833\":15.945100780000001,\"834\":null,\"835\":null,\"836\":null,\"837\":null,\"838\":null,\"839\":null,\"840\":17.882379530000002,\"841\":null,\"842\":null,\"843\":null,\"844\":null,\"845\":null,\"846\":null,\"847\":null,\"848\":null,\"849\":null,\"850\":16.759550090000001,\"851\":null,\"852\":null,\"853\":null,\"854\":null,\"855\":null,\"856\":null,\"857\":null,\"858\":null,\"859\":null,\"860\":19.187952039999999,\"861\":null,\"862\":null,\"863\":null,\"864\":null,\"865\":null,\"866\":null,\"867\":null,\"868\":null,\"869\":null,\"870\":null,\"871\":null,\"872\":null,\"873\":18.985040659999999,\"874\":null,\"875\":null,\"876\":22.372919079999999,\"877\":null,\"878\":null,\"879\":null,\"880\":null,\"881\":null,\"882\":null,\"883\":25.528623580000001,\"884\":null,\"885\":null,\"886\":null,\"887\":null,\"888\":13.759577942000002,\"889\":null,\"890\":null,\"891\":16.262535100000001,\"892\":null,\"893\":null,\"894\":null,\"895\":null,\"896\":null,\"897\":null,\"898\":null,\"899\":null,\"900\":null,\"901\":null,\"902\":null,\"903\":16.153274540000002,\"904\":16.813905720000001,\"905\":null,\"906\":16.067392349999999,\"907\":null,\"908\":null,\"909\":null,\"910\":null,\"911\":null,\"912\":18.95580292,\"913\":null,\"914\":null,\"915\":null,\"916\":13.563434600000002,\"917\":15.6215086,\"918\":null,\"919\":null,\"920\":21.49228287,\"921\":11.05568886,\"922\":26.190746310000002,\"923\":null,\"924\":null,\"925\":null,\"926\":null,\"927\":null,\"928\":null,\"929\":null,\"930\":null,\"931\":null,\"932\":null,\"933\":20.437356950000002,\"934\":null,\"935\":null,\"936\":null,\"937\":null,\"938\":14.70503807,\"939\":null,\"940\":null,\"941\":19.048997880000002,\"942\":null,\"943\":null,\"944\":null,\"945\":null,\"946\":null,\"947\":null,\"948\":19.628862380000001,\"949\":null,\"950\":null,\"951\":null,\"952\":null,\"953\":null,\"954\":null,\"955\":null,\"956\":null,\"957\":null,\"958\":null,\"959\":null,\"960\":null,\"961\":null,\"962\":null,\"963\":16.548505779999999,\"964\":null,\"965\":null,\"966\":null,\"967\":17.348365780000002,\"968\":null,\"969\":null,\"970\":null,\"971\":18.292259219999998,\"972\":null,\"973\":null,\"974\":null,\"975\":null,\"976\":null,\"977\":null,\"978\":null,\"979\":null,\"980\":null,\"981\":null,\"982\":18.55322456,\"983\":16.359611510000001,\"984\":null,\"985\":18.79503059,\"986\":null,\"987\":null,\"988\":null,\"989\":null,\"990\":21.83368111,\"991\":24.273626330000003,\"992\":null,\"993\":null,\"994\":null,\"995\":null,\"996\":null,\"997\":null,\"998\":null,\"999\":null,\"1000\":null,\"1001\":null,\"1002\":null,\"1003\":null,\"1004\":null,\"1005\":23.014305109999999,\"1006\":17.505886937,\"1007\":null,\"1008\":17.664766310000001,\"1009\":null,\"1010\":null,\"1011\":null,\"1012\":null,\"1013\":null,\"1014\":null,\"1015\":null,\"1016\":null,\"1017\":null,\"1018\":null,\"1019\":null,\"1020\":21.895929339999999,\"1021\":null,\"1022\":null,\"1023\":null,\"1024\":null,\"1025\":null,\"1026\":null,\"1027\":null,\"1028\":23.633893970000003,\"1029\":null,\"1030\":24.610822679999998,\"1031\":null,\"1032\":null,\"1033\":null,\"1034\":18.34866714,\"1035\":null,\"1036\":13.795329089999999,\"1037\":20.151031490000001,\"1038\":null,\"1039\":null,\"1040\":null,\"1041\":null,\"1042\":null,\"1043\":null,\"1044\":null,\"1045\":null,\"1046\":18.076555249999998,\"1047\":15.55179882,\"1048\":20.838996890000001,\"1049\":null,\"1050\":null,\"1051\":17.799940110000001,\"1052\":18.983566280000002,\"1053\":null,\"1054\":null,\"1055\":20.656568530000001,\"1056\":null,\"1057\":null,\"1058\":null,\"1059\":null,\"1060\":20.929258350000001,\"1061\":13.558540340000002,\"1062\":null,\"1063\":null,\"1064\":null,\"1065\":23.933010100000001,\"1066\":18.30994797,\"1067\":null,\"1068\":null,\"1069\":null,\"1070\":null,\"1071\":null,\"1072\":16.22126579,\"1073\":null,\"1074\":null,\"1075\":20.127923970000001,\"1076\":null,\"1077\":null,\"1078\":17.935602190000001,\"1079\":24.307998659999999,\"1080\":null,\"1081\":18.494316099999999,\"1082\":null,\"1083\":null,\"1084\":21.81241035,\"1085\":null,\"1086\":20.195564269999998,\"1087\":14.5956068,\"1088\":19.031738279999999,\"1089\":19.3380394,\"1090\":null,\"1091\":null,\"1092\":null,\"1093\":null,\"1094\":null,\"1095\":18.846317290000002,\"1096\":null,\"1097\":17.49584007,\"1098\":null,\"1099\":null,\"1100\":null,\"1101\":null,\"1102\":null,\"1103\":null,\"1104\":null,\"1105\":null,\"1106\":null,\"1107\":null,\"1108\":null,\"1109\":null,\"1110\":null,\"1111\":18.602264399999999,\"1112\":null,\"1113\":null,\"1114\":null,\"1115\":null,\"1116\":null,\"1117\":null,\"1118\":null,\"1119\":null,\"1120\":null,\"1121\":null,\"1122\":null,\"1123\":17.066236499999999,\"1124\":16.086301800000001,\"1125\":null,\"1126\":null,\"1127\":null,\"1128\":20.35197067,\"1129\":null,\"1130\":null,\"1131\":null,\"1132\":null,\"1133\":null},\"ctrl2-02\":{\"0\":null,\"1\":21.73999405,\"2\":null,\"3\":null,\"4\":null,\"5\":16.756687159999998,\"6\":null,\"7\":16.748193740000001,\"8\":20.766279220000001,\"9\":17.88255882,\"10\":null,\"11\":null,\"12\":null,\"13\":null,\"14\":null,\"15\":null,\"16\":null,\"17\":null,\"18\":16.599245069999998,\"19\":14.859582900000001,\"20\":15.07965183,\"21\":null,\"22\":null,\"23\":null,\"24\":null,\"25\":17.74090004,\"26\":null,\"27\":null,\"28\":null,\"29\":23.852529530000002,\"30\":null,\"31\":null,\"32\":null,\"33\":17.782127379999999,\"34\":null,\"35\":null,\"36\":19.015958789999999,\"37\":null,\"38\":21.11984253,\"39\":null,\"40\":null,\"41\":19.988151550000001,\"42\":null,\"43\":null,\"44\":null,\"45\":null,\"46\":null,\"47\":null,\"48\":null,\"49\":21.383373259999999,\"50\":17.68947983,\"51\":null,\"52\":16.281114580000001,\"53\":19.448692319999999,\"54\":null,\"55\":null,\"56\":null,\"57\":null,\"58\":null,\"59\":null,\"60\":null,\"61\":17.561750409999998,\"62\":null,\"63\":19.560071950000001,\"64\":null,\"65\":null,\"66\":null,\"67\":null,\"68\":18.753164290000004,\"69\":17.20552635,\"70\":null,\"71\":null,\"72\":null,\"73\":null,\"74\":null,\"75\":null,\"76\":null,\"77\":25.180786130000005,\"78\":null,\"79\":null,\"80\":19.692377090000001,\"81\":null,\"82\":18.046920780000001,\"83\":null,\"84\":null,\"85\":null,\"86\":null,\"87\":25.950313569999999,\"88\":null,\"89\":null,\"90\":19.246461870000001,\"91\":null,\"92\":null,\"93\":null,\"94\":13.79207897,\"95\":13.031115529999999,\"96\":null,\"97\":null,\"98\":null,\"99\":null,\"100\":null,\"101\":21.27764702,\"102\":null,\"103\":19.808370589999999,\"104\":null,\"105\":null,\"106\":null,\"107\":18.974016190000004,\"108\":null,\"109\":null,\"110\":17.085659029999999,\"111\":null,\"112\":17.81740761,\"113\":null,\"114\":null,\"115\":null,\"116\":null,\"117\":20.37888336,\"118\":null,\"119\":null,\"120\":null,\"121\":20.672279360000001,\"122\":17.91304207,\"123\":null,\"124\":null,\"125\":null,\"126\":null,\"127\":null,\"128\":20.543401719999999,\"129\":null,\"130\":null,\"131\":null,\"132\":15.536824230000001,\"133\":null,\"134\":null,\"135\":null,\"136\":20.064605709999999,\"137\":12.78412342,\"138\":null,\"139\":null,\"140\":null,\"141\":null,\"142\":null,\"143\":23.92605782,\"144\":21.583297730000002,\"145\":null,\"146\":null,\"147\":22.06710434,\"148\":null,\"149\":null,\"150\":null,\"151\":null,\"152\":null,\"153\":null,\"154\":20.71456337,\"155\":null,\"156\":12.27728748,\"157\":null,\"158\":null,\"159\":16.22579193,\"160\":20.9813385,\"161\":null,\"162\":18.394144059999999,\"163\":null,\"164\":null,\"165\":null,\"166\":null,\"167\":null,\"168\":null,\"169\":null,\"170\":17.799560549999999,\"171\":null,\"172\":18.568483350000001,\"173\":null,\"174\":null,\"175\":null,\"176\":null,\"177\":null,\"178\":null,\"179\":21.199403759999999,\"180\":null,\"181\":null,\"182\":18.164573669999999,\"183\":20.32652092,\"184\":null,\"185\":16.690025330000001,\"186\":20.561134339999999,\"187\":19.85656548,\"188\":22.268423080000005,\"189\":23.551685330000002,\"190\":25.684343340000002,\"191\":null,\"192\":23.821723939999998,\"193\":null,\"194\":null,\"195\":19.442165370000001,\"196\":null,\"197\":16.066194530000001,\"198\":16.657598500000002,\"199\":17.8432827,\"200\":null,\"201\":null,\"202\":20.7241745,\"203\":null,\"204\":null,\"205\":null,\"206\":21.447381969999999,\"207\":null,\"208\":null,\"209\":19.797185899999999,\"210\":null,\"211\":null,\"212\":null,\"213\":null,\"214\":null,\"215\":null,\"216\":null,\"217\":null,\"218\":24.3824501,\"219\":null,\"220\":null,\"221\":null,\"222\":null,\"223\":null,\"224\":null,\"225\":null,\"226\":null,\"227\":null,\"228\":null,\"229\":null,\"230\":null,\"231\":null,\"232\":null,\"233\":null,\"234\":null,\"235\":null,\"236\":null,\"237\":17.578653339999999,\"238\":18.086902620000004,\"239\":null,\"240\":null,\"241\":null,\"242\":null,\"243\":null,\"244\":null,\"245\":null,\"246\":null,\"247\":17.76674843,\"248\":null,\"249\":null,\"250\":9.22472477,\"251\":null,\"252\":16.833024977777779,\"253\":null,\"254\":null,\"255\":21.38790131,\"256\":null,\"257\":19.51140594,\"258\":null,\"259\":23.035503389999999,\"260\":null,\"261\":null,\"262\":null,\"263\":16.794746400000001,\"264\":21.174749370000001,\"265\":null,\"266\":22.118164060000002,\"267\":null,\"268\":null,\"269\":17.01628685,\"270\":22.270448680000001,\"271\":17.79594994,\"272\":null,\"273\":23.331970210000002,\"274\":24.69338608,\"275\":null,\"276\":16.926712040000002,\"277\":null,\"278\":null,\"279\":null,\"280\":null,\"281\":16.845613480000001,\"282\":null,\"283\":null,\"284\":null,\"285\":null,\"286\":null,\"287\":null,\"288\":null,\"289\":null,\"290\":null,\"291\":null,\"292\":null,\"293\":null,\"294\":18.431718830000001,\"295\":17.48856163,\"296\":null,\"297\":null,\"298\":14.19959545,\"299\":null,\"300\":null,\"301\":null,\"302\":20.620801162999999,\"303\":null,\"304\":null,\"305\":null,\"306\":null,\"307\":null,\"308\":null,\"309\":null,\"310\":null,\"311\":15.48145294,\"312\":null,\"313\":17.74419022,\"314\":null,\"315\":null,\"316\":null,\"317\":null,\"318\":null,\"319\":null,\"320\":null,\"321\":null,\"322\":null,\"323\":20.18265152,\"324\":null,\"325\":null,\"326\":null,\"327\":18.146923637999997,\"328\":null,\"329\":null,\"330\":null,\"331\":17.464275359999998,\"332\":null,\"333\":null,\"334\":null,\"335\":null,\"336\":15.859947200000002,\"337\":18.961013789999999,\"338\":null,\"339\":null,\"340\":null,\"341\":null,\"342\":null,\"343\":null,\"344\":null,\"345\":15.94491768,\"346\":null,\"347\":16.138711930000003,\"348\":17.8610878,\"349\":null,\"350\":15.967384340000001,\"351\":null,\"352\":null,\"353\":16.639905930000001,\"354\":null,\"355\":26.227088930000001,\"356\":null,\"357\":17.12100792,\"358\":20.356168749999998,\"359\":null,\"360\":15.299100879999999,\"361\":null,\"362\":null,\"363\":null,\"364\":null,\"365\":16.293777469999998,\"366\":null,\"367\":null,\"368\":null,\"369\":23.383504869999999,\"370\":null,\"371\":null,\"372\":17.860055920000001,\"373\":null,\"374\":null,\"375\":null,\"376\":18.019546510000001,\"377\":null,\"378\":21.113052369999998,\"379\":21.35029793,\"380\":18.591163640000001,\"381\":null,\"382\":null,\"383\":null,\"384\":18.89261436,\"385\":null,\"386\":19.60277176,\"387\":null,\"388\":null,\"389\":null,\"390\":17.62699318,\"391\":null,\"392\":22.42877197,\"393\":17.898772430000001,\"394\":null,\"395\":null,\"396\":18.903129580000002,\"397\":null,\"398\":null,\"399\":null,\"400\":null,\"401\":15.566678050000002,\"402\":null,\"403\":14.69103432,\"404\":26.822866439999998,\"405\":23.188110349999999,\"406\":18.905187609999999,\"407\":15.482335090000001,\"408\":21.131193159999999,\"409\":null,\"410\":null,\"411\":null,\"412\":null,\"413\":null,\"414\":null,\"415\":null,\"416\":null,\"417\":null,\"418\":null,\"419\":null,\"420\":null,\"421\":null,\"422\":24.57126427,\"423\":null,\"424\":17.516838069999999,\"425\":null,\"426\":null,\"427\":null,\"428\":null,\"429\":17.57798958,\"430\":17.932881736999999,\"431\":16.93732834,\"432\":null,\"433\":null,\"434\":null,\"435\":null,\"436\":null,\"437\":null,\"438\":null,\"439\":null,\"440\":null,\"441\":null,\"442\":null,\"443\":null,\"444\":17.387428280000002,\"445\":null,\"446\":24.005388260000004,\"447\":null,\"448\":null,\"449\":null,\"450\":null,\"451\":null,\"452\":null,\"453\":null,\"454\":null,\"455\":null,\"456\":18.554685589999998,\"457\":null,\"458\":null,\"459\":null,\"460\":17.9440937,\"461\":23.199283600000001,\"462\":null,\"463\":null,\"464\":null,\"465\":16.185243610000001,\"466\":null,\"467\":null,\"468\":null,\"469\":null,\"470\":17.521369929999999,\"471\":null,\"472\":null,\"473\":null,\"474\":19.072843550000002,\"475\":null,\"476\":null,\"477\":null,\"478\":18.852090839999999,\"479\":23.33674431,\"480\":null,\"481\":14.537521360000001,\"482\":null,\"483\":null,\"484\":18.25967026,\"485\":16.731451029999999,\"486\":null,\"487\":null,\"488\":18.330356599999998,\"489\":null,\"490\":23.8338356,\"491\":null,\"492\":24.20858574,\"493\":null,\"494\":null,\"495\":null,\"496\":17.22147369,\"497\":26.521211620000003,\"498\":15.492166520000001,\"499\":null,\"500\":null,\"501\":null,\"502\":null,\"503\":null,\"504\":null,\"505\":null,\"506\":null,\"507\":null,\"508\":19.009106444000004,\"509\":null,\"510\":null,\"511\":16.66108131,\"512\":null,\"513\":null,\"514\":null,\"515\":null,\"516\":21.256782529999999,\"517\":null,\"518\":null,\"519\":null,\"520\":null,\"521\":17.94197655,\"522\":20.58352661,\"523\":null,\"524\":18.022855759999999,\"525\":18.499425890000001,\"526\":null,\"527\":null,\"528\":null,\"529\":null,\"530\":null,\"531\":21.311134339999999,\"532\":null,\"533\":null,\"534\":null,\"535\":16.201454160000001,\"536\":19.543533329999999,\"537\":null,\"538\":null,\"539\":null,\"540\":null,\"541\":null,\"542\":null,\"543\":null,\"544\":null,\"545\":null,\"546\":null,\"547\":null,\"548\":null,\"549\":null,\"550\":22.847032550000002,\"551\":17.71826553,\"552\":null,\"553\":null,\"554\":null,\"555\":17.289335250000001,\"556\":null,\"557\":null,\"558\":null,\"559\":null,\"560\":null,\"561\":21.13200951,\"562\":23.970092770000004,\"563\":19.429962159999999,\"564\":null,\"565\":null,\"566\":null,\"567\":20.856351849999999,\"568\":21.022829059999999,\"569\":null,\"570\":null,\"571\":null,\"572\":null,\"573\":15.00685215,\"574\":null,\"575\":21.634714129999999,\"576\":null,\"577\":null,\"578\":null,\"579\":null,\"580\":17.610433579999999,\"581\":17.43102455,\"582\":null,\"583\":null,\"584\":20.74730873,\"585\":null,\"586\":21.777681350000002,\"587\":null,\"588\":24.963228229999999,\"589\":null,\"590\":null,\"591\":null,\"592\":20.81009865,\"593\":null,\"594\":null,\"595\":null,\"596\":null,\"597\":null,\"598\":19.273645399999999,\"599\":null,\"600\":22.006519319999999,\"601\":null,\"602\":24.237684250000001,\"603\":21.45913887,\"604\":null,\"605\":13.755930899999999,\"606\":null,\"607\":null,\"608\":null,\"609\":null,\"610\":19.096200939999999,\"611\":null,\"612\":null,\"613\":null,\"614\":21.696212769999999,\"615\":16.701578139999999,\"616\":null,\"617\":null,\"618\":20.40353584,\"619\":19.29178619,\"620\":null,\"621\":null,\"622\":null,\"623\":null,\"624\":16.644842149999999,\"625\":null,\"626\":null,\"627\":null,\"628\":null,\"629\":null,\"630\":null,\"631\":null,\"632\":null,\"633\":null,\"634\":19.012390140000001,\"635\":21.222288129999999,\"636\":null,\"637\":null,\"638\":20.736118319999999,\"639\":19.00475883,\"640\":23.005250929999999,\"641\":16.867496490000001,\"642\":null,\"643\":null,\"644\":19.576827999999999,\"645\":null,\"646\":null,\"647\":null,\"648\":16.270751950000001,\"649\":null,\"650\":null,\"651\":null,\"652\":null,\"653\":null,\"654\":17.759809489999998,\"655\":null,\"656\":null,\"657\":null,\"658\":null,\"659\":null,\"660\":null,\"661\":19.857568740000005,\"662\":null,\"663\":null,\"664\":null,\"665\":null,\"666\":null,\"667\":null,\"668\":null,\"669\":null,\"670\":null,\"671\":17.65682983,\"672\":null,\"673\":null,\"674\":null,\"675\":null,\"676\":null,\"677\":null,\"678\":null,\"679\":null,\"680\":null,\"681\":null,\"682\":null,\"683\":null,\"684\":null,\"685\":null,\"686\":18.73218155,\"687\":null,\"688\":17.446048739999998,\"689\":null,\"690\":17.159753800000001,\"691\":24.628564829999998,\"692\":null,\"693\":null,\"694\":23.578653340000002,\"695\":null,\"696\":null,\"697\":null,\"698\":null,\"699\":null,\"700\":null,\"701\":17.71940231,\"702\":null,\"703\":25.342824940000003,\"704\":null,\"705\":null,\"706\":13.75843143,\"707\":17.785644529999999,\"708\":15.497727390000001,\"709\":24.856998440000002,\"710\":18.128377910000001,\"711\":null,\"712\":null,\"713\":null,\"714\":null,\"715\":null,\"716\":null,\"717\":19.29808998,\"718\":null,\"719\":null,\"720\":20.596506120000001,\"721\":null,\"722\":17.27848625,\"723\":null,\"724\":15.795557980000002,\"725\":13.30591965,\"726\":null,\"727\":null,\"728\":null,\"729\":null,\"730\":null,\"731\":24.038167949999998,\"732\":17.404743190000001,\"733\":null,\"734\":null,\"735\":15.61723804,\"736\":null,\"737\":16.92833328,\"738\":null,\"739\":null,\"740\":null,\"741\":22.17041588,\"742\":null,\"743\":17.46746254,\"744\":17.425706859999998,\"745\":null,\"746\":17.458941269,\"747\":null,\"748\":null,\"749\":17.60291672,\"750\":null,\"751\":19.76663589,\"752\":22.537513730000001,\"753\":null,\"754\":null,\"755\":null,\"756\":null,\"757\":16.137691499999999,\"758\":null,\"759\":null,\"760\":null,\"761\":22.141365050000001,\"762\":null,\"763\":null,\"764\":null,\"765\":25.608766559999999,\"766\":null,\"767\":16.976341250000001,\"768\":null,\"769\":null,\"770\":null,\"771\":20.77289772,\"772\":null,\"773\":null,\"774\":null,\"775\":18.15536118,\"776\":13.7624855,\"777\":25.329507830000001,\"778\":null,\"779\":12.391001700000002,\"780\":null,\"781\":20.82026291,\"782\":null,\"783\":21.776035310000001,\"784\":null,\"785\":19.090526580000002,\"786\":10.799767490000001,\"787\":22.273099899999998,\"788\":null,\"789\":null,\"790\":14.539643290000001,\"791\":null,\"792\":null,\"793\":null,\"794\":null,\"795\":null,\"796\":null,\"797\":15.729567530000001,\"798\":null,\"799\":null,\"800\":null,\"801\":null,\"802\":19.6053791,\"803\":null,\"804\":null,\"805\":23.043869019999999,\"806\":17.61662102,\"807\":null,\"808\":15.834273339999999,\"809\":null,\"810\":null,\"811\":21.225704189999998,\"812\":null,\"813\":null,\"814\":9.457565308,\"815\":null,\"816\":null,\"817\":19.210504530000001,\"818\":null,\"819\":null,\"820\":null,\"821\":null,\"822\":18.153234479999998,\"823\":17.209720610000002,\"824\":null,\"825\":11.905650140000002,\"826\":null,\"827\":null,\"828\":null,\"829\":null,\"830\":26.79141426,\"831\":16.068967820000001,\"832\":null,\"833\":16.15689278,\"834\":null,\"835\":null,\"836\":null,\"837\":null,\"838\":null,\"839\":12.116506580000001,\"840\":17.94678116,\"841\":16.635944370000001,\"842\":null,\"843\":null,\"844\":17.338214870000002,\"845\":null,\"846\":null,\"847\":null,\"848\":null,\"849\":null,\"850\":16.87903214,\"851\":null,\"852\":null,\"853\":null,\"854\":null,\"855\":null,\"856\":null,\"857\":null,\"858\":null,\"859\":null,\"860\":19.640258790000001,\"861\":null,\"862\":null,\"863\":null,\"864\":null,\"865\":null,\"866\":null,\"867\":null,\"868\":12.97206402,\"869\":19.39577675,\"870\":null,\"871\":null,\"872\":null,\"873\":19.172529220000001,\"874\":null,\"875\":null,\"876\":22.605102540000001,\"877\":null,\"878\":null,\"879\":null,\"880\":null,\"881\":null,\"882\":16.134426120000001,\"883\":25.196405410000001,\"884\":null,\"885\":14.52766037,\"886\":null,\"887\":null,\"888\":14.01497936,\"889\":null,\"890\":null,\"891\":16.973114436666666,\"892\":null,\"893\":null,\"894\":null,\"895\":null,\"896\":null,\"897\":null,\"898\":null,\"899\":null,\"900\":null,\"901\":null,\"902\":null,\"903\":17.218087959000002,\"904\":18.056425090000001,\"905\":null,\"906\":14.690761570000001,\"907\":18.95253563,\"908\":null,\"909\":null,\"910\":null,\"911\":null,\"912\":17.869966510000001,\"913\":null,\"914\":null,\"915\":13.862250330000002,\"916\":18.27957344,\"917\":null,\"918\":null,\"919\":null,\"920\":21.314678189999999,\"921\":13.9222126,\"922\":25.648942949999999,\"923\":null,\"924\":19.581432339999999,\"925\":null,\"926\":null,\"927\":null,\"928\":null,\"929\":null,\"930\":null,\"931\":null,\"932\":null,\"933\":20.344512940000001,\"934\":null,\"935\":null,\"936\":null,\"937\":18.369136810000001,\"938\":21.501157760000002,\"939\":null,\"940\":null,\"941\":20.953971859999999,\"942\":null,\"943\":null,\"944\":null,\"945\":null,\"946\":null,\"947\":null,\"948\":19.079683299999999,\"949\":null,\"950\":null,\"951\":null,\"952\":null,\"953\":null,\"954\":null,\"955\":null,\"956\":null,\"957\":null,\"958\":null,\"959\":null,\"960\":null,\"961\":null,\"962\":null,\"963\":15.086923600000002,\"964\":null,\"965\":null,\"966\":null,\"967\":16.570581440000002,\"968\":null,\"969\":null,\"970\":null,\"971\":18.690946579999998,\"972\":null,\"973\":null,\"974\":null,\"975\":null,\"976\":null,\"977\":null,\"978\":null,\"979\":null,\"980\":null,\"981\":null,\"982\":19.94392204,\"983\":16.23997116,\"984\":null,\"985\":17.85135841,\"986\":null,\"987\":null,\"988\":null,\"989\":null,\"990\":21.133703229999998,\"991\":24.081396100000003,\"992\":null,\"993\":null,\"994\":null,\"995\":null,\"996\":null,\"997\":null,\"998\":null,\"999\":null,\"1000\":null,\"1001\":null,\"1002\":null,\"1003\":null,\"1004\":null,\"1005\":22.687524799999998,\"1006\":17.772945400000001,\"1007\":null,\"1008\":21.156906129999999,\"1009\":null,\"1010\":null,\"1011\":null,\"1012\":null,\"1013\":null,\"1014\":null,\"1015\":null,\"1016\":null,\"1017\":null,\"1018\":null,\"1019\":null,\"1020\":20.191835399999999,\"1021\":null,\"1022\":14.0102663,\"1023\":null,\"1024\":21.3361454,\"1025\":null,\"1026\":null,\"1027\":null,\"1028\":22.85113716,\"1029\":14.862733840000001,\"1030\":25.828083040000003,\"1031\":null,\"1032\":null,\"1033\":null,\"1034\":19.093959810000001,\"1035\":null,\"1036\":null,\"1037\":16.034776690000001,\"1038\":null,\"1039\":null,\"1040\":null,\"1041\":null,\"1042\":null,\"1043\":null,\"1044\":null,\"1045\":null,\"1046\":18.745306020000001,\"1047\":null,\"1048\":19.1531868,\"1049\":null,\"1050\":null,\"1051\":null,\"1052\":19.506454470000001,\"1053\":null,\"1054\":null,\"1055\":20.193881990000005,\"1056\":null,\"1057\":null,\"1058\":null,\"1059\":null,\"1060\":21.639579770000004,\"1061\":19.320518490000001,\"1062\":null,\"1063\":null,\"1064\":null,\"1065\":21.816869740000001,\"1066\":15.701035500000002,\"1067\":null,\"1068\":18.080204009999999,\"1069\":null,\"1070\":null,\"1071\":null,\"1072\":16.632823940000002,\"1073\":null,\"1074\":null,\"1075\":19.114946369999998,\"1076\":null,\"1077\":null,\"1078\":16.81465721,\"1079\":24.365463260000006,\"1080\":null,\"1081\":19.497497559999999,\"1082\":null,\"1083\":19.345985410000001,\"1084\":21.695278170000002,\"1085\":null,\"1086\":18.60834122,\"1087\":15.84416676,\"1088\":18.67259026,\"1089\":null,\"1090\":null,\"1091\":null,\"1092\":null,\"1093\":20.428899770000001,\"1094\":null,\"1095\":19.805019380000001,\"1096\":null,\"1097\":16.84916115,\"1098\":null,\"1099\":null,\"1100\":null,\"1101\":null,\"1102\":null,\"1103\":null,\"1104\":null,\"1105\":null,\"1106\":null,\"1107\":null,\"1108\":null,\"1109\":null,\"1110\":null,\"1111\":19.698562620000001,\"1112\":null,\"1113\":null,\"1114\":null,\"1115\":null,\"1116\":null,\"1117\":null,\"1118\":null,\"1119\":null,\"1120\":null,\"1121\":null,\"1122\":null,\"1123\":20.617643359999999,\"1124\":16.888933179999999,\"1125\":null,\"1126\":null,\"1127\":null,\"1128\":19.021772380000002,\"1129\":null,\"1130\":null,\"1131\":null,\"1132\":null,\"1133\":null},\"ctrl3-02\":{\"0\":null,\"1\":20.205144879999999,\"2\":null,\"3\":null,\"4\":null,\"5\":15.806801800000001,\"6\":null,\"7\":15.615934097142857,\"8\":17.02215271,\"9\":15.20842457,\"10\":null,\"11\":null,\"12\":null,\"13\":null,\"14\":null,\"15\":null,\"16\":null,\"17\":null,\"18\":15.374048641428573,\"19\":null,\"20\":13.523796718333337,\"21\":null,\"22\":null,\"23\":null,\"24\":null,\"25\":14.40587234,\"26\":null,\"27\":null,\"28\":null,\"29\":18.912923809999999,\"30\":null,\"31\":null,\"32\":null,\"33\":13.439830780000001,\"34\":null,\"35\":null,\"36\":15.542928015714288,\"37\":null,\"38\":17.751203539999999,\"39\":null,\"40\":null,\"41\":16.277848362499999,\"42\":null,\"43\":null,\"44\":null,\"45\":null,\"46\":null,\"47\":null,\"48\":null,\"49\":16.952877040000001,\"50\":15.916742320000001,\"51\":null,\"52\":14.772854564999999,\"53\":15.871207240000002,\"54\":null,\"55\":null,\"56\":null,\"57\":null,\"58\":null,\"59\":null,\"60\":null,\"61\":14.057061059285717,\"62\":18.034669879999999,\"63\":null,\"64\":null,\"65\":null,\"66\":null,\"67\":null,\"68\":null,\"69\":15.081125098333333,\"70\":null,\"71\":null,\"72\":null,\"73\":17.482192990000002,\"74\":null,\"75\":null,\"76\":null,\"77\":21.81166649,\"78\":null,\"79\":null,\"80\":12.72483349,\"81\":null,\"82\":16.115776060000002,\"83\":null,\"84\":null,\"85\":null,\"86\":null,\"87\":21.888737916249998,\"88\":null,\"89\":null,\"90\":null,\"91\":null,\"92\":null,\"93\":null,\"94\":11.561955643400003,\"95\":10.065685269999999,\"96\":null,\"97\":null,\"98\":null,\"99\":null,\"100\":null,\"101\":16.878913879999999,\"102\":null,\"103\":15.672534261428574,\"104\":null,\"105\":null,\"106\":null,\"107\":13.038062100000001,\"108\":null,\"109\":null,\"110\":null,\"111\":null,\"112\":14.220949852857144,\"113\":null,\"114\":null,\"115\":null,\"116\":null,\"117\":16.126662254999999,\"118\":null,\"119\":null,\"120\":null,\"121\":17.12978236,\"122\":15.312769890000002,\"123\":null,\"124\":null,\"125\":null,\"126\":null,\"127\":null,\"128\":16.83922768,\"129\":null,\"130\":null,\"131\":null,\"132\":13.066475870000001,\"133\":null,\"134\":null,\"135\":null,\"136\":16.251752216666667,\"137\":null,\"138\":null,\"139\":null,\"140\":null,\"141\":null,\"142\":null,\"143\":18.476903920000002,\"144\":18.40082932,\"145\":null,\"146\":null,\"147\":19.11953926,\"148\":null,\"149\":null,\"150\":null,\"151\":null,\"152\":null,\"153\":null,\"154\":17.155065220000001,\"155\":null,\"156\":8.930294037,\"157\":null,\"158\":null,\"159\":15.931673049999999,\"160\":17.183790210000002,\"161\":null,\"162\":14.07798386,\"163\":null,\"164\":null,\"165\":null,\"166\":null,\"167\":null,\"168\":null,\"169\":null,\"170\":15.494105340000001,\"171\":null,\"172\":16.306709575000003,\"173\":null,\"174\":null,\"175\":null,\"176\":null,\"177\":null,\"178\":null,\"179\":15.996109842499999,\"180\":null,\"181\":null,\"182\":16.26978493,\"183\":13.3138752,\"184\":null,\"185\":null,\"186\":18.391210560000001,\"187\":17.669410710000001,\"188\":20.04700089,\"189\":20.978967669999999,\"190\":19.499385830000001,\"191\":null,\"192\":21.707292559999999,\"193\":null,\"194\":null,\"195\":16.030064583333335,\"196\":null,\"197\":13.984326678333334,\"198\":15.227811336249999,\"199\":11.502384190000003,\"200\":null,\"201\":null,\"202\":16.99964714,\"203\":null,\"204\":null,\"205\":null,\"206\":15.45920753,\"207\":null,\"208\":null,\"209\":15.919853618571428,\"210\":null,\"211\":null,\"212\":null,\"213\":null,\"214\":null,\"215\":null,\"216\":null,\"217\":null,\"218\":22.330192570000005,\"219\":null,\"220\":null,\"221\":null,\"222\":null,\"223\":null,\"224\":null,\"225\":null,\"226\":null,\"227\":null,\"228\":null,\"229\":null,\"230\":null,\"231\":null,\"232\":null,\"233\":null,\"234\":null,\"235\":null,\"236\":null,\"237\":14.678324700000003,\"238\":15.87303543,\"239\":null,\"240\":null,\"241\":null,\"242\":null,\"243\":null,\"244\":null,\"245\":null,\"246\":null,\"247\":14.582637785714287,\"248\":null,\"249\":null,\"250\":null,\"251\":null,\"252\":13.953377720000001,\"253\":null,\"254\":null,\"255\":14.93764973,\"256\":null,\"257\":null,\"258\":null,\"259\":21.166193010000004,\"260\":null,\"261\":null,\"262\":null,\"263\":14.104196546666666,\"264\":14.226186750000002,\"265\":null,\"266\":18.895072939999999,\"267\":null,\"268\":12.093780519999999,\"269\":15.10111427,\"270\":18.417943950000005,\"271\":18.029880519999999,\"272\":null,\"273\":18.993555259000004,\"274\":19.062962913,\"275\":null,\"276\":16.366783139999999,\"277\":null,\"278\":null,\"279\":null,\"280\":null,\"281\":14.661165240000001,\"282\":null,\"283\":null,\"284\":null,\"285\":null,\"286\":null,\"287\":null,\"288\":null,\"289\":null,\"290\":null,\"291\":null,\"292\":null,\"293\":null,\"294\":15.95349216,\"295\":15.29465675,\"296\":null,\"297\":null,\"298\":15.060316090000001,\"299\":null,\"300\":null,\"301\":null,\"302\":17.599506380000001,\"303\":null,\"304\":null,\"305\":null,\"306\":null,\"307\":null,\"308\":null,\"309\":null,\"310\":null,\"311\":15.240642550000002,\"312\":null,\"313\":14.652469276250002,\"314\":null,\"315\":null,\"316\":null,\"317\":null,\"318\":null,\"319\":null,\"320\":null,\"321\":null,\"322\":null,\"323\":null,\"324\":null,\"325\":null,\"326\":null,\"327\":14.6578207,\"328\":null,\"329\":null,\"330\":null,\"331\":null,\"332\":null,\"333\":null,\"334\":null,\"335\":null,\"336\":14.046490668000002,\"337\":14.896379469999999,\"338\":null,\"339\":null,\"340\":null,\"341\":null,\"342\":null,\"343\":null,\"344\":null,\"345\":null,\"346\":null,\"347\":13.27052879,\"348\":14.472627640000001,\"349\":null,\"350\":13.883722145000002,\"351\":null,\"352\":null,\"353\":15.227811336249999,\"354\":null,\"355\":22.384164810000001,\"356\":null,\"357\":null,\"358\":18.006622310000004,\"359\":null,\"360\":12.98587799,\"361\":null,\"362\":null,\"363\":null,\"364\":null,\"365\":17.090421679999999,\"366\":null,\"367\":null,\"368\":null,\"369\":20.029045100000001,\"370\":null,\"371\":null,\"372\":8.637711525000002,\"373\":null,\"374\":null,\"375\":null,\"376\":17.173482889999999,\"377\":null,\"378\":20.672538759999998,\"379\":17.430042796666669,\"380\":14.72802639,\"381\":null,\"382\":null,\"383\":null,\"384\":null,\"385\":null,\"386\":15.498728913333332,\"387\":16.939165119999998,\"388\":null,\"389\":null,\"390\":null,\"391\":null,\"392\":16.93122292,\"393\":18.038587570000001,\"394\":null,\"395\":null,\"396\":15.810050434444444,\"397\":null,\"398\":null,\"399\":null,\"400\":13.32979679,\"401\":null,\"402\":null,\"403\":12.219871045000001,\"404\":25.743629460000001,\"405\":19.113142010000001,\"406\":18.806247710000001,\"407\":13.339495658333334,\"408\":16.999909945714286,\"409\":null,\"410\":null,\"411\":null,\"412\":null,\"413\":null,\"414\":null,\"415\":null,\"416\":null,\"417\":null,\"418\":null,\"419\":null,\"420\":null,\"421\":null,\"422\":19.301219939999999,\"423\":null,\"424\":14.46686088875,\"425\":null,\"426\":null,\"427\":null,\"428\":null,\"429\":null,\"430\":15.603539469999999,\"431\":13.796343800000001,\"432\":null,\"433\":null,\"434\":null,\"435\":null,\"436\":null,\"437\":null,\"438\":null,\"439\":null,\"440\":null,\"441\":null,\"442\":null,\"443\":null,\"444\":13.808589742000002,\"445\":null,\"446\":18.73168373,\"447\":null,\"448\":null,\"449\":null,\"450\":null,\"451\":null,\"452\":null,\"453\":null,\"454\":null,\"455\":null,\"456\":13.99514866,\"457\":null,\"458\":null,\"459\":null,\"460\":15.674771310000002,\"461\":21.029314039999999,\"462\":null,\"463\":null,\"464\":null,\"465\":13.984326678333334,\"466\":null,\"467\":null,\"468\":null,\"469\":null,\"470\":15.84153938,\"471\":null,\"472\":null,\"473\":null,\"474\":17.083686830000001,\"475\":null,\"476\":null,\"477\":null,\"478\":13.947819709999999,\"479\":null,\"480\":null,\"481\":null,\"482\":null,\"483\":null,\"484\":15.049453496250001,\"485\":null,\"486\":null,\"487\":null,\"488\":15.03977585,\"489\":null,\"490\":16.24946594,\"491\":null,\"492\":19.353801730000001,\"493\":null,\"494\":null,\"495\":null,\"496\":13.870075229999999,\"497\":21.53112411,\"498\":13.09790039,\"499\":null,\"500\":null,\"501\":null,\"502\":null,\"503\":null,\"504\":null,\"505\":null,\"506\":null,\"507\":null,\"508\":16.36545181,\"509\":null,\"510\":null,\"511\":null,\"512\":null,\"513\":null,\"514\":null,\"515\":null,\"516\":19.094062810000004,\"517\":null,\"518\":null,\"519\":null,\"520\":null,\"521\":13.385996820000003,\"522\":16.350040440000001,\"523\":null,\"524\":14.987434387499999,\"525\":null,\"526\":null,\"527\":null,\"528\":null,\"529\":null,\"530\":null,\"531\":19.23474693,\"532\":null,\"533\":null,\"534\":null,\"535\":13.924828255714287,\"536\":15.203424450000002,\"537\":null,\"538\":null,\"539\":null,\"540\":null,\"541\":null,\"542\":null,\"543\":null,\"544\":null,\"545\":null,\"546\":null,\"547\":null,\"548\":null,\"549\":null,\"550\":16.840581889999999,\"551\":14.057061059285717,\"552\":null,\"553\":null,\"554\":null,\"555\":null,\"556\":null,\"557\":null,\"558\":null,\"559\":null,\"560\":null,\"561\":20.217384339999999,\"562\":14.412437440000002,\"563\":16.359611510000001,\"564\":null,\"565\":null,\"566\":null,\"567\":15.627989769999999,\"568\":17.472224130000001,\"569\":null,\"570\":null,\"571\":null,\"572\":null,\"573\":null,\"574\":null,\"575\":null,\"576\":null,\"577\":null,\"578\":null,\"579\":null,\"580\":10.31989765,\"581\":13.239479060000001,\"582\":null,\"583\":null,\"584\":17.155065220000001,\"585\":null,\"586\":17.79480934,\"587\":null,\"588\":23.107780460000001,\"589\":null,\"590\":null,\"591\":null,\"592\":17.567980449999997,\"593\":null,\"594\":null,\"595\":null,\"596\":13.793908119999999,\"597\":null,\"598\":14.858951842857142,\"599\":null,\"600\":19.143079759999999,\"601\":null,\"602\":20.966558460000005,\"603\":16.944780349999998,\"604\":null,\"605\":11.561955643399999,\"606\":null,\"607\":null,\"608\":null,\"609\":null,\"610\":14.788157460000002,\"611\":null,\"612\":null,\"613\":null,\"614\":16.830589289999999,\"615\":14.59566498,\"616\":null,\"617\":null,\"618\":16.492588044000001,\"619\":14.495792390000002,\"620\":null,\"621\":null,\"622\":null,\"623\":null,\"624\":null,\"625\":null,\"626\":null,\"627\":null,\"628\":null,\"629\":null,\"630\":null,\"631\":null,\"632\":null,\"633\":null,\"634\":14.559974670000003,\"635\":17.96713638,\"636\":null,\"637\":null,\"638\":14.65267658,\"639\":16.847082140000001,\"640\":21.014543530000001,\"641\":14.067769867142861,\"642\":null,\"643\":null,\"644\":14.913372232,\"645\":null,\"646\":null,\"647\":null,\"648\":13.809649626666671,\"649\":null,\"650\":null,\"651\":null,\"652\":null,\"653\":null,\"654\":null,\"655\":null,\"656\":null,\"657\":null,\"658\":null,\"659\":null,\"660\":null,\"661\":17.54079437,\"662\":null,\"663\":null,\"664\":null,\"665\":null,\"666\":null,\"667\":null,\"668\":null,\"669\":null,\"670\":null,\"671\":null,\"672\":null,\"673\":null,\"674\":null,\"675\":null,\"676\":null,\"677\":null,\"678\":null,\"679\":null,\"680\":null,\"681\":null,\"682\":null,\"683\":null,\"684\":null,\"685\":null,\"686\":16.441436769999999,\"687\":null,\"688\":14.198490822857142,\"689\":null,\"690\":null,\"691\":20.750009540000001,\"692\":null,\"693\":null,\"694\":15.7835865,\"695\":null,\"696\":null,\"697\":null,\"698\":null,\"699\":null,\"700\":null,\"701\":14.062079431000003,\"702\":null,\"703\":21.893932339999999,\"704\":null,\"705\":null,\"706\":12.78841209,\"707\":null,\"708\":null,\"709\":20.846055979999999,\"710\":15.447413035714288,\"711\":null,\"712\":null,\"713\":null,\"714\":null,\"715\":null,\"716\":null,\"717\":15.539691107142859,\"718\":null,\"719\":null,\"720\":null,\"721\":null,\"722\":null,\"723\":null,\"724\":null,\"725\":11.561955643399999,\"726\":null,\"727\":null,\"728\":null,\"729\":null,\"730\":null,\"731\":21.299945829999999,\"732\":null,\"733\":null,\"734\":null,\"735\":null,\"736\":null,\"737\":null,\"738\":null,\"739\":null,\"740\":null,\"741\":16.976676940000001,\"742\":null,\"743\":null,\"744\":15.295840260000002,\"745\":null,\"746\":14.04114532,\"747\":null,\"748\":null,\"749\":15.948321340000002,\"750\":null,\"751\":16.049912771666669,\"752\":16.708330149999998,\"753\":null,\"754\":null,\"755\":null,\"756\":null,\"757\":14.460071560000001,\"758\":null,\"759\":null,\"760\":null,\"761\":14.966460229999999,\"762\":null,\"763\":null,\"764\":null,\"765\":21.357982423333333,\"766\":null,\"767\":15.353422159999999,\"768\":null,\"769\":null,\"770\":null,\"771\":16.886077879999998,\"772\":null,\"773\":null,\"774\":null,\"775\":14.937419889999999,\"776\":null,\"777\":22.322978970000001,\"778\":null,\"779\":17.455793379999999,\"780\":null,\"781\":17.386754990000004,\"782\":null,\"783\":null,\"784\":null,\"785\":13.579197880000002,\"786\":null,\"787\":16.696424480000001,\"788\":null,\"789\":null,\"790\":12.93793297,\"791\":null,\"792\":null,\"793\":null,\"794\":null,\"795\":null,\"796\":null,\"797\":null,\"798\":null,\"799\":null,\"800\":null,\"801\":null,\"802\":16.91415215,\"803\":null,\"804\":null,\"805\":20.48689461,\"806\":14.58478642,\"807\":null,\"808\":null,\"809\":null,\"810\":null,\"811\":null,\"812\":null,\"813\":null,\"814\":null,\"815\":null,\"816\":null,\"817\":15.894766808571431,\"818\":null,\"819\":null,\"820\":null,\"821\":null,\"822\":14.760408399999999,\"823\":15.073296545714287,\"824\":null,\"825\":null,\"826\":null,\"827\":null,\"828\":null,\"829\":null,\"830\":21.429160593750002,\"831\":13.14919186,\"832\":null,\"833\":13.10482788,\"834\":11.50133991,\"835\":null,\"836\":null,\"837\":null,\"838\":null,\"839\":null,\"840\":16.091104510000001,\"841\":null,\"842\":null,\"843\":null,\"844\":null,\"845\":null,\"846\":null,\"847\":null,\"848\":null,\"849\":null,\"850\":15.322003745999998,\"851\":15.114596369999999,\"852\":null,\"853\":null,\"854\":null,\"855\":null,\"856\":null,\"857\":null,\"858\":null,\"859\":null,\"860\":13.926203730000003,\"861\":null,\"862\":null,\"863\":null,\"864\":null,\"865\":null,\"866\":null,\"867\":null,\"868\":null,\"869\":null,\"870\":null,\"871\":null,\"872\":null,\"873\":15.920352940000001,\"874\":null,\"875\":null,\"876\":19.25358963,\"877\":null,\"878\":null,\"879\":null,\"880\":null,\"881\":null,\"882\":null,\"883\":22.781066890000002,\"884\":null,\"885\":null,\"886\":null,\"887\":null,\"888\":10.76760483,\"889\":null,\"890\":null,\"891\":13.670103070000002,\"892\":null,\"893\":null,\"894\":null,\"895\":null,\"896\":null,\"897\":null,\"898\":null,\"899\":null,\"900\":null,\"901\":null,\"902\":null,\"903\":15.447051050000001,\"904\":14.965590833749999,\"905\":null,\"906\":12.540805819999999,\"907\":null,\"908\":null,\"909\":null,\"910\":null,\"911\":null,\"912\":16.5715313,\"913\":null,\"914\":null,\"915\":null,\"916\":15.032769838333332,\"917\":null,\"918\":null,\"919\":null,\"920\":17.027393658888894,\"921\":11.561955643400003,\"922\":19.962257390000001,\"923\":null,\"924\":null,\"925\":null,\"926\":null,\"927\":null,\"928\":null,\"929\":null,\"930\":null,\"931\":null,\"932\":null,\"933\":14.42770576,\"934\":null,\"935\":null,\"936\":null,\"937\":null,\"938\":16.387462620000001,\"939\":null,\"940\":null,\"941\":13.75540924,\"942\":null,\"943\":null,\"944\":null,\"945\":null,\"946\":null,\"947\":null,\"948\":null,\"949\":null,\"950\":null,\"951\":null,\"952\":null,\"953\":null,\"954\":null,\"955\":null,\"956\":null,\"957\":null,\"958\":null,\"959\":null,\"960\":null,\"961\":null,\"962\":null,\"963\":14.382421220000001,\"964\":null,\"965\":null,\"966\":null,\"967\":14.32979679,\"968\":null,\"969\":null,\"970\":null,\"971\":19.15733719,\"972\":null,\"973\":null,\"974\":null,\"975\":null,\"976\":null,\"977\":null,\"978\":null,\"979\":null,\"980\":null,\"981\":null,\"982\":14.408992769999999,\"983\":13.924828255714287,\"984\":null,\"985\":14.251839909285717,\"986\":null,\"987\":null,\"988\":null,\"989\":null,\"990\":19.692138669999998,\"991\":16.41380882,\"992\":null,\"993\":null,\"994\":null,\"995\":null,\"996\":null,\"997\":null,\"998\":null,\"999\":null,\"1000\":null,\"1001\":null,\"1002\":null,\"1003\":null,\"1004\":null,\"1005\":19.573669429999999,\"1006\":15.27047825,\"1007\":null,\"1008\":16.507293595555556,\"1009\":null,\"1010\":null,\"1011\":null,\"1012\":null,\"1013\":null,\"1014\":null,\"1015\":null,\"1016\":null,\"1017\":null,\"1018\":null,\"1019\":null,\"1020\":18.58981133,\"1021\":null,\"1022\":null,\"1023\":null,\"1024\":null,\"1025\":null,\"1026\":null,\"1027\":null,\"1028\":18.49024773,\"1029\":null,\"1030\":18.74609375,\"1031\":null,\"1032\":null,\"1033\":null,\"1034\":15.784931897500002,\"1035\":null,\"1036\":null,\"1037\":18.672798159999999,\"1038\":null,\"1039\":null,\"1040\":null,\"1041\":null,\"1042\":null,\"1043\":null,\"1044\":null,\"1045\":null,\"1046\":16.12561607,\"1047\":null,\"1048\":15.666355293333332,\"1049\":null,\"1050\":null,\"1051\":null,\"1052\":15.376260759999999,\"1053\":null,\"1054\":null,\"1055\":15.984774590000001,\"1056\":null,\"1057\":null,\"1058\":null,\"1059\":null,\"1060\":16.79309464,\"1061\":15.060103280000002,\"1062\":null,\"1063\":null,\"1064\":null,\"1065\":21.862041470000001,\"1066\":15.986686710000002,\"1067\":null,\"1068\":null,\"1069\":null,\"1070\":null,\"1071\":null,\"1072\":13.56783772,\"1073\":null,\"1074\":null,\"1075\":13.092393879999999,\"1076\":null,\"1077\":null,\"1078\":15.79821873,\"1079\":15.25333023,\"1080\":null,\"1081\":14.714928785000002,\"1082\":null,\"1083\":null,\"1084\":17.838920590000001,\"1085\":null,\"1086\":14.019416809999999,\"1087\":13.386429214,\"1088\":16.156793589999999,\"1089\":null,\"1090\":null,\"1091\":null,\"1092\":null,\"1093\":null,\"1094\":null,\"1095\":15.198284341999999,\"1096\":null,\"1097\":15.585197450000001,\"1098\":null,\"1099\":null,\"1100\":null,\"1101\":null,\"1102\":null,\"1103\":null,\"1104\":null,\"1105\":null,\"1106\":null,\"1107\":null,\"1108\":null,\"1109\":null,\"1110\":null,\"1111\":14.858977045714283,\"1112\":null,\"1113\":null,\"1114\":null,\"1115\":null,\"1116\":null,\"1117\":null,\"1118\":null,\"1119\":null,\"1120\":null,\"1121\":null,\"1122\":null,\"1123\":16.255059719999998,\"1124\":14.813591718749999,\"1125\":null,\"1126\":null,\"1127\":null,\"1128\":15.488994871428574,\"1129\":null,\"1130\":null,\"1131\":null,\"1132\":null,\"1133\":null},\"ctrl1-03\":{\"0\":null,\"1\":20.187009809999999,\"2\":null,\"3\":15.999741282857144,\"4\":15.019275937142854,\"5\":15.949963570000001,\"6\":null,\"7\":null,\"8\":19.124671939999999,\"9\":17.72474098,\"10\":null,\"11\":null,\"12\":16.982927320000002,\"13\":16.485828399999999,\"14\":15.935349459999999,\"15\":null,\"16\":null,\"17\":16.77661324,\"18\":null,\"19\":16.711559300000001,\"20\":14.505253789999999,\"21\":null,\"22\":null,\"23\":null,\"24\":16.189946532499999,\"25\":15.204953189999999,\"26\":null,\"27\":15.771437750000004,\"28\":null,\"29\":20.583251950000001,\"30\":15.58850956,\"31\":null,\"32\":13.65301943,\"33\":12.423378939999999,\"34\":null,\"35\":17.039120316249999,\"36\":18.838428499999999,\"37\":15.90498734,\"38\":18.83670425,\"39\":null,\"40\":15.42199898,\"41\":18.217172619999999,\"42\":null,\"43\":null,\"44\":null,\"45\":15.020676610000002,\"46\":15.372490880000003,\"47\":15.100908280000002,\"48\":15.76689148,\"49\":22.0679245,\"50\":19.607818600000002,\"51\":null,\"52\":15.374869350000001,\"53\":14.903928760000001,\"54\":null,\"55\":14.8256109975,\"56\":null,\"57\":null,\"58\":null,\"59\":15.85179806,\"60\":null,\"61\":17.68215752,\"62\":22.31950951,\"63\":20.981966020000002,\"64\":15.38727665,\"65\":null,\"66\":null,\"67\":null,\"68\":null,\"69\":17.328954700000001,\"70\":16.216480260000001,\"71\":null,\"72\":null,\"73\":null,\"74\":null,\"75\":null,\"76\":17.884529109999999,\"77\":21.85950279,\"78\":15.046984910000003,\"79\":15.4491806,\"80\":15.008778570000002,\"81\":16.450082779999999,\"82\":16.59467506,\"83\":15.554268361666667,\"84\":20.154137082222221,\"85\":null,\"86\":null,\"87\":22.345352170000002,\"88\":null,\"89\":15.678462980000001,\"90\":17.805177690000001,\"91\":15.62955701375,\"92\":15.996562000000001,\"93\":null,\"94\":15.34283829,\"95\":null,\"96\":14.80589485,\"97\":null,\"98\":null,\"99\":15.58953920888889,\"100\":null,\"101\":21.124898909999999,\"102\":null,\"103\":16.786090850000001,\"104\":null,\"105\":null,\"106\":null,\"107\":14.663502690000001,\"108\":14.653740880000001,\"109\":null,\"110\":16.61884499,\"111\":null,\"112\":14.50859928,\"113\":null,\"114\":16.470453259999999,\"115\":null,\"116\":14.846469880000001,\"117\":13.915785789999999,\"118\":null,\"119\":null,\"120\":22.407792621111113,\"121\":18.634420389999999,\"122\":16.003604889999998,\"123\":null,\"124\":18.252803799999999,\"125\":13.3117485,\"126\":null,\"127\":null,\"128\":13.48721218,\"129\":15.133785931428571,\"130\":null,\"131\":15.696780097777777,\"132\":11.71016026,\"133\":null,\"134\":null,\"135\":null,\"136\":16.877475740000001,\"137\":14.276560780000002,\"138\":null,\"139\":null,\"140\":19.193809510000001,\"141\":null,\"142\":null,\"143\":20.597869870000004,\"144\":20.745914460000002,\"145\":null,\"146\":null,\"147\":19.92840576,\"148\":null,\"149\":17.827355574999999,\"150\":15.725925450000002,\"151\":19.085338486666668,\"152\":null,\"153\":16.965896610000002,\"154\":19.411708829999998,\"155\":null,\"156\":15.73523035,\"157\":15.116889681428573,\"158\":null,\"159\":15.8423996,\"160\":14.201587679999999,\"161\":null,\"162\":16.664697650000001,\"163\":15.402242946000001,\"164\":null,\"165\":null,\"166\":13.78412342,\"167\":null,\"168\":null,\"169\":null,\"170\":15.74570084,\"171\":null,\"172\":null,\"173\":12.250121119999999,\"174\":16.4139576,\"175\":16.279375080000001,\"176\":null,\"177\":null,\"178\":null,\"179\":17.88244057,\"180\":16.051059720000001,\"181\":null,\"182\":15.0585413,\"183\":17.667957310000002,\"184\":null,\"185\":15.921259879999999,\"186\":21.002508160000001,\"187\":18.188144680000001,\"188\":21.128742219999999,\"189\":24.00444603,\"190\":26.469532010000002,\"191\":14.62331009,\"192\":19.659097670000001,\"193\":null,\"194\":null,\"195\":15.765389440000002,\"196\":null,\"197\":11.842390060000001,\"198\":15.714138030000001,\"199\":16.104430675,\"200\":null,\"201\":null,\"202\":19.305990220000002,\"203\":17.612379069999999,\"204\":19.843793022222226,\"205\":null,\"206\":16.425823210000001,\"207\":null,\"208\":null,\"209\":16.313362120000001,\"210\":null,\"211\":null,\"212\":null,\"213\":null,\"214\":null,\"215\":null,\"216\":null,\"217\":null,\"218\":22.916395189999999,\"219\":null,\"220\":null,\"221\":null,\"222\":null,\"223\":null,\"224\":14.879706285999999,\"225\":null,\"226\":null,\"227\":null,\"228\":null,\"229\":null,\"230\":null,\"231\":null,\"232\":null,\"233\":null,\"234\":null,\"235\":null,\"236\":null,\"237\":null,\"238\":null,\"239\":null,\"240\":null,\"241\":null,\"242\":null,\"243\":null,\"244\":null,\"245\":null,\"246\":null,\"247\":21.38505936,\"248\":null,\"249\":15.519365721428574,\"250\":null,\"251\":null,\"252\":15.207433699999999,\"253\":null,\"254\":17.423569952857143,\"255\":22.140532493999999,\"256\":null,\"257\":null,\"258\":null,\"259\":18.160146709999999,\"260\":null,\"261\":null,\"262\":14.37890434,\"263\":13.64779568,\"264\":20.368156429999999,\"265\":14.619400297142853,\"266\":23.40314674,\"267\":null,\"268\":null,\"269\":17.475322720000001,\"270\":17.427673339999998,\"271\":17.42193413,\"272\":null,\"273\":19.4468174,\"274\":20.800254819999999,\"275\":13.069617270000002,\"276\":13.653765680000001,\"277\":15.426806093750001,\"278\":15.103738780000002,\"279\":13.831900600000001,\"280\":17.784685817142854,\"281\":14.894133295714285,\"282\":null,\"283\":null,\"284\":null,\"285\":10.726729389999999,\"286\":null,\"287\":15.645936251249998,\"288\":13.93265414125,\"289\":15.547948840000002,\"290\":null,\"291\":null,\"292\":null,\"293\":null,\"294\":17.800823210000001,\"295\":20.13157082,\"296\":16.599185940000002,\"297\":null,\"298\":14.677829740000002,\"299\":null,\"300\":18.749448246666663,\"301\":17.875965118571429,\"302\":17.793196255555557,\"303\":15.4935112,\"304\":null,\"305\":null,\"306\":null,\"307\":null,\"308\":16.63537788,\"309\":null,\"310\":null,\"311\":17.309457779999999,\"312\":null,\"313\":16.84610176,\"314\":null,\"315\":null,\"316\":null,\"317\":null,\"318\":17.731260301250003,\"319\":null,\"320\":null,\"321\":null,\"322\":16.918434047000002,\"323\":19.039604189999999,\"324\":15.115910053,\"325\":null,\"326\":null,\"327\":20.62185097,\"328\":11.69034767,\"329\":null,\"330\":16.956244331428572,\"331\":17.91992188,\"332\":17.172018049999998,\"333\":null,\"334\":15.791397191,\"335\":null,\"336\":17.46203804,\"337\":18.173336030000002,\"338\":15.000497816666671,\"339\":17.082544330000001,\"340\":18.754829409999999,\"341\":null,\"342\":null,\"343\":16.99711418,\"344\":null,\"345\":14.488216400000001,\"346\":null,\"347\":13.967496870000002,\"348\":15.823765750000002,\"349\":null,\"350\":18.841962809999998,\"351\":null,\"352\":null,\"353\":14.237434390000001,\"354\":null,\"355\":22.45477867,\"356\":12.517127990000001,\"357\":null,\"358\":18.702964779999998,\"359\":14.674909590000002,\"360\":12.631654740000002,\"361\":null,\"362\":null,\"363\":null,\"364\":null,\"365\":16.896759029999998,\"366\":null,\"367\":null,\"368\":null,\"369\":24.15876961,\"370\":null,\"371\":null,\"372\":14.827183244999995,\"373\":null,\"374\":null,\"375\":15.197831150000001,\"376\":15.908650400000003,\"377\":null,\"378\":22.664966580000002,\"379\":17.76221275,\"380\":15.21640491,\"381\":null,\"382\":null,\"383\":null,\"384\":null,\"385\":15.059621096249998,\"386\":19.195083619999998,\"387\":null,\"388\":null,\"389\":null,\"390\":16.67466164,\"391\":null,\"392\":18.578025820000001,\"393\":12.65371799,\"394\":null,\"395\":null,\"396\":null,\"397\":null,\"398\":null,\"399\":null,\"400\":15.108075140000002,\"401\":15.967844391,\"402\":null,\"403\":16.029253005714285,\"404\":27.2149353,\"405\":26.467901229999999,\"406\":15.190711980000001,\"407\":15.58549118,\"408\":18.236267089999998,\"409\":14.5742979,\"410\":15.657765390000002,\"411\":16.157748818750001,\"412\":null,\"413\":9.320349693000001,\"414\":null,\"415\":15.624652860000001,\"416\":15.584727290000002,\"417\":null,\"418\":null,\"419\":null,\"420\":null,\"421\":null,\"422\":18.79493523,\"423\":14.01402092,\"424\":14.35548878,\"425\":null,\"426\":null,\"427\":null,\"428\":null,\"429\":15.58953920888889,\"430\":15.439701080000002,\"431\":20.906097410000001,\"432\":null,\"433\":null,\"434\":null,\"435\":null,\"436\":16.124700228888891,\"437\":null,\"438\":null,\"439\":17.831209179999998,\"440\":null,\"441\":16.176551681428574,\"442\":null,\"443\":null,\"444\":17.274486540000002,\"445\":15.42114449,\"446\":21.636085510000001,\"447\":null,\"448\":15.811350140000002,\"449\":12.712247850000002,\"450\":null,\"451\":null,\"452\":16.8322367675,\"453\":null,\"454\":null,\"455\":null,\"456\":15.647768020000003,\"457\":null,\"458\":null,\"459\":null,\"460\":16.94363594,\"461\":17.2088623,\"462\":15.575270971666669,\"463\":16.513727190000001,\"464\":null,\"465\":null,\"466\":null,\"467\":16.400730129999999,\"468\":null,\"469\":null,\"470\":18.24013901,\"471\":null,\"472\":17.134807590000001,\"473\":null,\"474\":20.836985271111111,\"475\":16.902362958571427,\"476\":17.249167337777781,\"477\":18.85404015,\"478\":20.084075930000001,\"479\":18.049263,\"480\":14.37306881,\"481\":13.333993910000002,\"482\":null,\"483\":null,\"484\":16.46237373,\"485\":15.624096202,\"486\":null,\"487\":null,\"488\":16.297758099999999,\"489\":null,\"490\":22.14167595,\"491\":15.990044713750001,\"492\":21.795269009999998,\"493\":17.14864921625,\"494\":null,\"495\":null,\"496\":17.913274770000001,\"497\":22.838651660000004,\"498\":17.522750850000001,\"499\":null,\"500\":15.780986043333334,\"501\":16.960023880000001,\"502\":null,\"503\":19.228183749999999,\"504\":14.524403810000001,\"505\":14.583467602500001,\"506\":null,\"507\":16.19102097,\"508\":19.720153809999999,\"509\":null,\"510\":null,\"511\":19.30293846,\"512\":14.49028683,\"513\":null,\"514\":null,\"515\":null,\"516\":16.026697160000001,\"517\":14.973742489999999,\"518\":16.019153064444442,\"519\":17.139612199999998,\"520\":null,\"521\":18.71789742,\"522\":16.958099369999999,\"523\":null,\"524\":15.08052635,\"525\":null,\"526\":null,\"527\":null,\"528\":null,\"529\":null,\"530\":16.494792940000004,\"531\":22.472463609999998,\"532\":15.242659252222227,\"533\":null,\"534\":null,\"535\":17.437215810000001,\"536\":14.308339120000001,\"537\":15.152363780000002,\"538\":13.950555800000002,\"539\":16.582472325000001,\"540\":16.141296982499998,\"541\":17.67010307,\"542\":null,\"543\":null,\"544\":null,\"545\":null,\"546\":null,\"547\":null,\"548\":null,\"549\":15.100005149999999,\"550\":20.35337067,\"551\":21.184159756250001,\"552\":18.152749199999999,\"553\":null,\"554\":null,\"555\":15.851358410000001,\"556\":null,\"557\":null,\"558\":null,\"559\":null,\"560\":null,\"561\":18.9092083,\"562\":19.69091225,\"563\":18.832229609999999,\"564\":null,\"565\":null,\"566\":15.108529377000004,\"567\":18.883634570000002,\"568\":16.769140239999999,\"569\":17.943864820000005,\"570\":null,\"571\":15.39924431,\"572\":null,\"573\":15.192136126666664,\"574\":14.648793084285716,\"575\":17.88952827,\"576\":null,\"577\":null,\"578\":null,\"579\":null,\"580\":19.236896510000001,\"581\":16.230058669999998,\"582\":20.352077479999998,\"583\":null,\"584\":18.540225979999999,\"585\":null,\"586\":17.749176030000001,\"587\":null,\"588\":23.248538969999998,\"589\":null,\"590\":17.069911959999999,\"591\":null,\"592\":16.97096062,\"593\":null,\"594\":18.46837807,\"595\":17.255065798750003,\"596\":null,\"597\":null,\"598\":21.04236946,\"599\":null,\"600\":21.406808850000001,\"601\":null,\"602\":21.98731995,\"603\":17.72647095,\"604\":null,\"605\":17.61819839,\"606\":16.990605565555558,\"607\":null,\"608\":null,\"609\":15.456771850000001,\"610\":15.206558091428574,\"611\":15.82301402125,\"612\":null,\"613\":null,\"614\":18.101135249999999,\"615\":16.068173196666667,\"616\":null,\"617\":null,\"618\":19.781167979999999,\"619\":19.087499619999999,\"620\":null,\"621\":16.851780998888888,\"622\":null,\"623\":null,\"624\":14.164121630000002,\"625\":16.637926100000001,\"626\":null,\"627\":null,\"628\":15.144678020000001,\"629\":null,\"630\":null,\"631\":11.982565879999999,\"632\":15.5060714475,\"633\":14.717839122499999,\"634\":14.267225270000001,\"635\":18.818782809999998,\"636\":null,\"637\":null,\"638\":18.0538311,\"639\":16.269144059999999,\"640\":18.668718340000002,\"641\":14.88053989,\"642\":null,\"643\":16.668441770000001,\"644\":19.977710720000001,\"645\":null,\"646\":null,\"647\":null,\"648\":18.376829149999999,\"649\":null,\"650\":null,\"651\":null,\"652\":14.47167492,\"653\":null,\"654\":16.72375083,\"655\":14.97176838,\"656\":14.687309741000004,\"657\":null,\"658\":20.65752792,\"659\":null,\"660\":null,\"661\":18.79452324,\"662\":14.83830451875,\"663\":null,\"664\":null,\"665\":null,\"666\":null,\"667\":null,\"668\":null,\"669\":14.44695377,\"670\":null,\"671\":15.90818119,\"672\":null,\"673\":null,\"674\":15.32979679,\"675\":null,\"676\":null,\"677\":null,\"678\":null,\"679\":null,\"680\":11.754302980000002,\"681\":null,\"682\":null,\"683\":17.688386919999999,\"684\":12.79916,\"685\":null,\"686\":20.26441956,\"687\":15.508998632500001,\"688\":20.305078510000001,\"689\":null,\"690\":18.565437320000001,\"691\":21.468517299999998,\"692\":null,\"693\":null,\"694\":21.146377560000001,\"695\":null,\"696\":null,\"697\":null,\"698\":null,\"699\":null,\"700\":null,\"701\":15.75185776,\"702\":null,\"703\":20.93646622,\"704\":null,\"705\":12.689386369999999,\"706\":17.22034073,\"707\":15.188357350000002,\"708\":18.26035881,\"709\":21.263387680000001,\"710\":16.976341250000001,\"711\":null,\"712\":null,\"713\":null,\"714\":14.135548590000003,\"715\":null,\"716\":null,\"717\":16.089946749999999,\"718\":null,\"719\":null,\"720\":19.88331985,\"721\":14.314176422857145,\"722\":16.662334439999999,\"723\":null,\"724\":null,\"725\":15.02167416,\"726\":null,\"727\":17.13530922,\"728\":null,\"729\":null,\"730\":null,\"731\":20.42419052,\"732\":18.23177338,\"733\":null,\"734\":null,\"735\":null,\"736\":null,\"737\":null,\"738\":16.79664803,\"739\":15.182937620000001,\"740\":null,\"741\":21.016380309999999,\"742\":null,\"743\":12.736571310000002,\"744\":15.581818580000002,\"745\":null,\"746\":12.59444141,\"747\":13.216867450000002,\"748\":null,\"749\":16.787750240000001,\"750\":null,\"751\":null,\"752\":17.406404500000001,\"753\":12.564888,\"754\":null,\"755\":null,\"756\":null,\"757\":17.595432280000001,\"758\":14.569499970000001,\"759\":null,\"760\":15.062115479000003,\"761\":20.085245130000001,\"762\":15.977928160000001,\"763\":null,\"764\":15.475224376249997,\"765\":23.009546279999999,\"766\":null,\"767\":18.424806589999999,\"768\":15.780590874285716,\"769\":null,\"770\":15.8095417,\"771\":16.775842669999999,\"772\":null,\"773\":null,\"774\":null,\"775\":16.19807232777778,\"776\":17.263801569999998,\"777\":23.117752079999999,\"778\":null,\"779\":14.59694672,\"780\":null,\"781\":17.193159099999999,\"782\":11.41969681,\"783\":23.173866270000001,\"784\":null,\"785\":19.110861539999995,\"786\":17.070427259999999,\"787\":20.228349690000002,\"788\":null,\"789\":15.821199773750003,\"790\":13.895764350000002,\"791\":17.818969729999999,\"792\":null,\"793\":null,\"794\":21.427928919999999,\"795\":null,\"796\":null,\"797\":13.76890755,\"798\":15.891190529999999,\"799\":null,\"800\":null,\"801\":null,\"802\":20.27605629,\"803\":17.121831059999998,\"804\":null,\"805\":21.095840450000001,\"806\":15.32930565,\"807\":null,\"808\":14.927407260000001,\"809\":13.560060858750003,\"810\":null,\"811\":17.629697799999999,\"812\":null,\"813\":null,\"814\":null,\"815\":null,\"816\":null,\"817\":17.373987199999998,\"818\":13.193140030000002,\"819\":15.69878637625,\"820\":16.975109100000001,\"821\":15.424882531250001,\"822\":17.93985558,\"823\":15.906303410000001,\"824\":null,\"825\":null,\"826\":null,\"827\":14.09654999,\"828\":null,\"829\":null,\"830\":24.448150630000001,\"831\":14.850577350000002,\"832\":14.485955239999999,\"833\":17.889348980000005,\"834\":12.38602448,\"835\":null,\"836\":null,\"837\":null,\"838\":null,\"839\":15.97723484,\"840\":16.30298376,\"841\":null,\"842\":null,\"843\":null,\"844\":14.99567498,\"845\":17.2114315,\"846\":null,\"847\":null,\"848\":null,\"849\":null,\"850\":16.210023880000001,\"851\":15.278522490000002,\"852\":null,\"853\":15.887506480000001,\"854\":null,\"855\":null,\"856\":15.138511660000001,\"857\":16.829599380000001,\"858\":null,\"859\":null,\"860\":15.253146170000001,\"861\":null,\"862\":null,\"863\":null,\"864\":null,\"865\":15.95555878,\"866\":null,\"867\":15.33214188,\"868\":11.52135468,\"869\":19.39324379,\"870\":null,\"871\":null,\"872\":null,\"873\":20.188459399999999,\"874\":null,\"875\":null,\"876\":19.43245125,\"877\":15.559549878571429,\"878\":15.076240221111116,\"879\":null,\"880\":null,\"881\":null,\"882\":15.615198140000002,\"883\":21.037782669999999,\"884\":null,\"885\":16.36185837,\"886\":null,\"887\":23.48566628,\"888\":16.304512020000001,\"889\":16.12611961,\"890\":null,\"891\":13.356314660000001,\"892\":null,\"893\":null,\"894\":null,\"895\":null,\"896\":null,\"897\":null,\"898\":null,\"899\":null,\"900\":null,\"901\":null,\"902\":16.425298690000002,\"903\":16.730920789999999,\"904\":18.77433014,\"905\":null,\"906\":null,\"907\":16.118820190000001,\"908\":null,\"909\":15.050308228571428,\"910\":null,\"911\":null,\"912\":18.628595350000001,\"913\":null,\"914\":14.532903670000001,\"915\":null,\"916\":19.216911320000001,\"917\":null,\"918\":null,\"919\":null,\"920\":21.917396549999999,\"921\":18.14335251,\"922\":20.986139300000001,\"923\":13.177746770000002,\"924\":18.147930150000001,\"925\":null,\"926\":null,\"927\":16.87687683,\"928\":null,\"929\":null,\"930\":null,\"931\":null,\"932\":14.567420960000002,\"933\":16.15434265,\"934\":null,\"935\":17.770290693333333,\"936\":16.857637087777778,\"937\":15.662233948749998,\"938\":18.396236420000001,\"939\":null,\"940\":12.420697210000002,\"941\":16.41864395,\"942\":15.876636510000003,\"943\":16.126457349999999,\"944\":null,\"945\":13.633903500000001,\"946\":null,\"947\":null,\"948\":17.135709760000001,\"949\":null,\"950\":17.832739592499998,\"951\":null,\"952\":15.94647217,\"953\":null,\"954\":17.261432012222222,\"955\":15.81089783,\"956\":null,\"957\":16.388202669999998,\"958\":15.040589330000001,\"959\":null,\"960\":null,\"961\":null,\"962\":null,\"963\":17.990867609999999,\"964\":null,\"965\":null,\"966\":null,\"967\":14.288072590000002,\"968\":17.253957750000001,\"969\":null,\"970\":15.255287170000001,\"971\":17.722778003333335,\"972\":null,\"973\":16.07322812,\"974\":null,\"975\":13.883789060000002,\"976\":null,\"977\":null,\"978\":null,\"979\":null,\"980\":17.496831133000001,\"981\":14.899017526,\"982\":18.90321732,\"983\":17.049654482499999,\"984\":null,\"985\":15.551213073999998,\"986\":14.473451610000001,\"987\":16.01216698,\"988\":16.103976459999998,\"989\":14.256385166666668,\"990\":17.068021770000001,\"991\":23.338241579999998,\"992\":null,\"993\":20.515279769999999,\"994\":null,\"995\":16.369836809999999,\"996\":null,\"997\":null,\"998\":null,\"999\":null,\"1000\":15.375141140000002,\"1001\":16.845613480000001,\"1002\":null,\"1003\":null,\"1004\":16.880377412499996,\"1005\":18.27312088,\"1006\":16.211185459999999,\"1007\":null,\"1008\":19.237154010000001,\"1009\":null,\"1010\":13.17942715,\"1011\":null,\"1012\":null,\"1013\":11.840580940000002,\"1014\":null,\"1015\":null,\"1016\":null,\"1017\":null,\"1018\":null,\"1019\":13.150159840000002,\"1020\":18.681779859999999,\"1021\":null,\"1022\":null,\"1023\":null,\"1024\":18.786888120000004,\"1025\":16.916719440000001,\"1026\":null,\"1027\":null,\"1028\":20.30162048,\"1029\":16.351646263333333,\"1030\":22.367383960000005,\"1031\":null,\"1032\":null,\"1033\":null,\"1034\":21.385797499999999,\"1035\":14.982102390000001,\"1036\":16.945238109999998,\"1037\":16.895811080000001,\"1038\":null,\"1039\":null,\"1040\":null,\"1041\":null,\"1042\":null,\"1043\":null,\"1044\":null,\"1045\":17.112379069999999,\"1046\":16.49923897,\"1047\":null,\"1048\":16.493120189999999,\"1049\":11.862947460000001,\"1050\":16.976900100000002,\"1051\":15.970487589999999,\"1052\":15.145494748000003,\"1053\":16.870318277142854,\"1054\":17.84181023,\"1055\":null,\"1056\":null,\"1057\":null,\"1058\":18.875078200000001,\"1059\":15.902076721250001,\"1060\":18.421810149999999,\"1061\":17.947408679999999,\"1062\":15.60718958857143,\"1063\":null,\"1064\":17.49888039,\"1065\":17.33934593,\"1066\":15.156557080000001,\"1067\":16.755850686666666,\"1068\":17.546692847500001,\"1069\":null,\"1070\":null,\"1071\":null,\"1072\":16.135728839999999,\"1073\":15.968419080000002,\"1074\":15.913603305000002,\"1075\":17.494277950000001,\"1076\":13.543031690000001,\"1077\":16.715185170000002,\"1078\":null,\"1079\":20.52391815,\"1080\":null,\"1081\":18.197389600000001,\"1082\":null,\"1083\":17.461238860000005,\"1084\":15.360298159999999,\"1085\":13.26770878,\"1086\":15.20709038,\"1087\":16.101072309999999,\"1088\":16.396287919999999,\"1089\":18.996644969999998,\"1090\":null,\"1091\":null,\"1092\":null,\"1093\":16.5725975,\"1094\":13.060813899999999,\"1095\":15.54523563,\"1096\":14.007202150000001,\"1097\":13.41600609,\"1098\":null,\"1099\":14.50096607,\"1100\":15.826945300000002,\"1101\":null,\"1102\":null,\"1103\":14.70698166,\"1104\":null,\"1105\":null,\"1106\":null,\"1107\":17.345976422857142,\"1108\":null,\"1109\":null,\"1110\":null,\"1111\":19.266754150000001,\"1112\":15.28171253,\"1113\":null,\"1114\":null,\"1115\":13.206597209999998,\"1116\":16.172001122499999,\"1117\":15.6466713,\"1118\":null,\"1119\":null,\"1120\":null,\"1121\":15.813079830000001,\"1122\":null,\"1123\":17.876636510000001,\"1124\":14.64993,\"1125\":null,\"1126\":14.566196168571428,\"1127\":null,\"1128\":null,\"1129\":null,\"1130\":24.130847930000002,\"1131\":null,\"1132\":null,\"1133\":13.901903015714286},\"ctrl2-03\":{\"0\":null,\"1\":20.75637627,\"2\":18.759517670000001,\"3\":18.356985090000006,\"4\":14.16435719,\"5\":21.132699970000004,\"6\":null,\"7\":14.42009163,\"8\":21.914916989999998,\"9\":19.103006359999998,\"10\":null,\"11\":null,\"12\":16.502428049999999,\"13\":18.85077858,\"14\":15.786065100000002,\"15\":null,\"16\":null,\"17\":14.76616669,\"18\":null,\"19\":16.7626667,\"20\":13.16454601,\"21\":12.26353359,\"22\":null,\"23\":null,\"24\":17.440057750000001,\"25\":18.190172199999999,\"26\":null,\"27\":16.138212200000002,\"28\":null,\"29\":20.97000504,\"30\":15.689063072000003,\"31\":null,\"32\":10.083346369999999,\"33\":9.862203598000001,\"34\":null,\"35\":18.360631940000001,\"36\":20.52688217,\"37\":20.94334984,\"38\":18.828607559999998,\"39\":null,\"40\":16.89273262,\"41\":17.752119059999998,\"42\":null,\"43\":null,\"44\":null,\"45\":13.78340721,\"46\":16.918350220000001,\"47\":19.290910719999999,\"48\":19.285343170000001,\"49\":21.775310520000002,\"50\":20.749273299999999,\"51\":null,\"52\":16.582847600000001,\"53\":20.042467120000001,\"54\":null,\"55\":14.717890740000001,\"56\":null,\"57\":17.492322919999999,\"58\":19.573078160000002,\"59\":15.71107578,\"60\":null,\"61\":20.18495369,\"62\":23.019845960000005,\"63\":22.557142260000003,\"64\":16.743335720000005,\"65\":null,\"66\":null,\"67\":null,\"68\":21.918052670000002,\"69\":18.67714119,\"70\":17.800571439999999,\"71\":null,\"72\":14.241759300000002,\"73\":null,\"74\":null,\"75\":null,\"76\":18.319284440000001,\"77\":24.969213490000001,\"78\":15.997973440000003,\"79\":15.831307410000001,\"80\":14.89784527,\"81\":18.988346100000001,\"82\":18.400119780000004,\"83\":14.812879560000002,\"84\":22.52750206,\"85\":null,\"86\":null,\"87\":24.97591972,\"88\":null,\"89\":16.537778849999999,\"90\":21.227762219999999,\"91\":15.65606213,\"92\":17.804988860000002,\"93\":null,\"94\":12.647593499999999,\"95\":null,\"96\":17.790042880000002,\"97\":14.971498490000002,\"98\":null,\"99\":16.381830220000001,\"100\":null,\"101\":22.350811,\"102\":null,\"103\":17.68872833,\"104\":null,\"105\":null,\"106\":18.954895019999999,\"107\":17.627847670000001,\"108\":null,\"109\":null,\"110\":17.212001799999999,\"111\":null,\"112\":16.323581699999998,\"113\":16.715318679999999,\"114\":null,\"115\":null,\"116\":19.03262711,\"117\":20.777078629999998,\"118\":null,\"119\":16.994243619999999,\"120\":25.139188770000001,\"121\":17.740440370000002,\"122\":15.888957020000001,\"123\":null,\"124\":17.925786970000001,\"125\":null,\"126\":null,\"127\":null,\"128\":19.71628952,\"129\":14.74887466,\"130\":null,\"131\":17.663307190000001,\"132\":15.134877311111113,\"133\":null,\"134\":null,\"135\":null,\"136\":19.467760089999999,\"137\":17.35792923,\"138\":null,\"139\":null,\"140\":24.185482029999999,\"141\":null,\"142\":null,\"143\":19.89533806,\"144\":22.042600629999999,\"145\":null,\"146\":null,\"147\":22.878561019999999,\"148\":null,\"149\":20.495410920000001,\"150\":17.11074829,\"151\":21.527406689999999,\"152\":null,\"153\":19.464633939999999,\"154\":20.523630140000005,\"155\":null,\"156\":17.079734800000001,\"157\":15.0585413,\"158\":null,\"159\":18.035797120000002,\"160\":19.18250656,\"161\":null,\"162\":20.134456629999999,\"163\":16.089450840000001,\"164\":null,\"165\":null,\"166\":12.40862179,\"167\":null,\"168\":null,\"169\":null,\"170\":19.258520130000001,\"171\":15.27735996,\"172\":13.741572379999999,\"173\":13.142330169999999,\"174\":19.723291400000001,\"175\":21.021406169999999,\"176\":null,\"177\":null,\"178\":null,\"179\":17.461158749999999,\"180\":16.311908720000002,\"181\":null,\"182\":16.651865010000002,\"183\":18.72899628,\"184\":14.509404180000001,\"185\":18.44847107,\"186\":24.656272890000004,\"187\":19.521753310000001,\"188\":23.642513280000003,\"189\":25.029979710000003,\"190\":26.662616730000003,\"191\":17.328079219999999,\"192\":21.411367420000005,\"193\":17.075145719999998,\"194\":null,\"195\":19.65960312,\"196\":null,\"197\":16.566276550000001,\"198\":17.322368619999999,\"199\":17.312652589999999,\"200\":null,\"201\":null,\"202\":20.796457289999999,\"203\":16.94111633,\"204\":22.321163179999999,\"205\":null,\"206\":18.957929610000001,\"207\":null,\"208\":null,\"209\":22.607610699999999,\"210\":null,\"211\":null,\"212\":null,\"213\":null,\"214\":null,\"215\":17.366237640000001,\"216\":18.475915910000001,\"217\":null,\"218\":22.28754425,\"219\":null,\"220\":null,\"221\":null,\"222\":16.583156590000002,\"223\":null,\"224\":16.99964714,\"225\":null,\"226\":null,\"227\":null,\"228\":19.806625369999999,\"229\":null,\"230\":null,\"231\":18.114311220000001,\"232\":null,\"233\":15.062509540000001,\"234\":null,\"235\":null,\"236\":null,\"237\":null,\"238\":13.484949110000002,\"239\":null,\"240\":null,\"241\":null,\"242\":null,\"243\":null,\"244\":null,\"245\":null,\"246\":null,\"247\":21.28444099,\"248\":null,\"249\":15.878194810000002,\"250\":null,\"251\":null,\"252\":18.45430756,\"253\":null,\"254\":18.605884549999999,\"255\":23.776758189999999,\"256\":null,\"257\":null,\"258\":null,\"259\":17.22618675,\"260\":null,\"261\":null,\"262\":20.611442570000001,\"263\":15.916452218000005,\"264\":21.125024799999998,\"265\":14.335530280000002,\"266\":24.512678149999999,\"267\":null,\"268\":null,\"269\":20.094165799999999,\"270\":19.48873901,\"271\":17.033487319999999,\"272\":null,\"273\":18.34970474,\"274\":24.05299759,\"275\":13.55937672,\"276\":12.12373352,\"277\":15.860965730000002,\"278\":18.806247710000001,\"279\":15.487368580000002,\"280\":20.899917599999998,\"281\":15.026480670000002,\"282\":null,\"283\":null,\"284\":15.537035940000001,\"285\":16.706846240000001,\"286\":null,\"287\":18.32899857,\"288\":13.96172142,\"289\":14.929212570000002,\"290\":null,\"291\":15.15481853,\"292\":null,\"293\":null,\"294\":18.014543530000001,\"295\":20.872749330000001,\"296\":17.2265625,\"297\":null,\"298\":24.190313340000003,\"299\":null,\"300\":21.01024628,\"301\":19.846805570000001,\"302\":20.733636860000001,\"303\":15.45262718,\"304\":null,\"305\":null,\"306\":null,\"307\":null,\"308\":18.897674559999999,\"309\":null,\"310\":null,\"311\":18.45249939,\"312\":null,\"313\":18.14410019,\"314\":null,\"315\":null,\"316\":null,\"317\":null,\"318\":20.326631549999998,\"319\":13.62319565,\"320\":23.27042007,\"321\":null,\"322\":20.384796139999999,\"323\":18.791252140000001,\"324\":16.614250179999999,\"325\":null,\"326\":null,\"327\":21.978862759999998,\"328\":15.381508830000001,\"329\":null,\"330\":18.65204048,\"331\":18.885482790000001,\"332\":19.152442929999999,\"333\":null,\"334\":18.72600555,\"335\":null,\"336\":21.648164749999999,\"337\":21.05722046,\"338\":16.7162571,\"339\":16.12337303,\"340\":21.431962970000001,\"341\":null,\"342\":null,\"343\":19.379220960000001,\"344\":17.56748009,\"345\":19.524530410000001,\"346\":null,\"347\":16.431873320000001,\"348\":20.197484970000001,\"349\":null,\"350\":20.616567610000001,\"351\":null,\"352\":16.82885551,\"353\":19.827800750000002,\"354\":null,\"355\":22.432624820000001,\"356\":null,\"357\":null,\"358\":21.806955339999998,\"359\":18.843069079999999,\"360\":15.326920510000001,\"361\":null,\"362\":null,\"363\":null,\"364\":18.848764419999998,\"365\":19.163270950000001,\"366\":null,\"367\":null,\"368\":null,\"369\":23.703136440000005,\"370\":null,\"371\":null,\"372\":16.862541199999999,\"373\":null,\"374\":14.044820789999999,\"375\":18.089904789999999,\"376\":18.788354869999999,\"377\":null,\"378\":22.936069490000001,\"379\":19.137411119999999,\"380\":16.734100340000001,\"381\":null,\"382\":null,\"383\":null,\"384\":16.04663467,\"385\":15.35696793,\"386\":19.666847229999998,\"387\":16.459272380000002,\"388\":null,\"389\":null,\"390\":17.023235320000001,\"391\":null,\"392\":22.548513410000002,\"393\":22.03180695,\"394\":null,\"395\":null,\"396\":null,\"397\":null,\"398\":null,\"399\":null,\"400\":17.263433460000002,\"401\":17.65962029,\"402\":null,\"403\":17.133905410000001,\"404\":26.676267620000001,\"405\":26.669120790000004,\"406\":18.110239029999999,\"407\":18.050060269999999,\"408\":19.893695829999999,\"409\":16.112195969999998,\"410\":15.27554226,\"411\":18.321355820000001,\"412\":null,\"413\":19.11606407,\"414\":null,\"415\":17.616836549999999,\"416\":21.49955177,\"417\":null,\"418\":null,\"419\":null,\"420\":null,\"421\":null,\"422\":20.71741295,\"423\":13.710806850000001,\"424\":17.746620180000001,\"425\":null,\"426\":null,\"427\":null,\"428\":13.963889120000003,\"429\":16.333574299999999,\"430\":20.323446270000002,\"431\":21.247772220000002,\"432\":16.869907380000001,\"433\":null,\"434\":null,\"435\":null,\"436\":19.549732209999998,\"437\":14.97701168,\"438\":null,\"439\":15.60307598,\"440\":16.286287309999999,\"441\":17.36581039,\"442\":null,\"443\":null,\"444\":20.371032710000002,\"445\":14.4223938,\"446\":21.874814990000001,\"447\":null,\"448\":18.174896239999999,\"449\":24.043851849999999,\"450\":null,\"451\":17.926771160000001,\"452\":18.866952900000001,\"453\":null,\"454\":null,\"455\":null,\"456\":17.422508239999999,\"457\":null,\"458\":14.58314133,\"459\":null,\"460\":22.071823120000001,\"461\":16.57493401,\"462\":14.42423153,\"463\":17.209434510000001,\"464\":null,\"465\":null,\"466\":null,\"467\":17.627561570000001,\"468\":null,\"469\":null,\"470\":19.175067899999998,\"471\":null,\"472\":16.588626860000002,\"473\":null,\"474\":22.894062040000002,\"475\":18.59284401,\"476\":19.12691689,\"477\":22.53157616,\"478\":21.102710720000001,\"479\":17.332193369999999,\"480\":15.98581982,\"481\":15.968419080000002,\"482\":17.104106900000001,\"483\":null,\"484\":19.97042656,\"485\":16.504772190000001,\"486\":14.469514850000001,\"487\":null,\"488\":19.000143049999998,\"489\":null,\"490\":23.556838989999999,\"491\":17.859874730000001,\"492\":20.946208949999999,\"493\":19.967332840000001,\"494\":null,\"495\":null,\"496\":18.770076750000001,\"497\":23.226791380000005,\"498\":18.430982589999999,\"499\":null,\"500\":17.854101180000001,\"501\":18.933298109999999,\"502\":null,\"503\":21.84234047,\"504\":13.430974960000002,\"505\":16.930297849999999,\"506\":null,\"507\":17.565845490000001,\"508\":20.341367720000001,\"509\":null,\"510\":null,\"511\":19.355997089999999,\"512\":15.725552560000001,\"513\":null,\"514\":null,\"515\":null,\"516\":21.544157030000001,\"517\":15.64723396,\"518\":17.66497421,\"519\":19.27612495,\"520\":null,\"521\":19.23869324,\"522\":21.974353789999998,\"523\":null,\"524\":17.40124702,\"525\":null,\"526\":null,\"527\":null,\"528\":null,\"529\":null,\"530\":15.941597939999999,\"531\":24.00547409,\"532\":15.72435379,\"533\":null,\"534\":null,\"535\":19.796062469999999,\"536\":22.40501785,\"537\":18.48714828,\"538\":14.511691089999999,\"539\":18.776163100000002,\"540\":17.611442570000001,\"541\":19.666778560000001,\"542\":null,\"543\":null,\"544\":null,\"545\":null,\"546\":null,\"547\":null,\"548\":null,\"549\":20.112733840000001,\"550\":19.522960659999999,\"551\":23.373184200000004,\"552\":20.166193010000001,\"553\":null,\"554\":null,\"555\":16.227220540000001,\"556\":null,\"557\":null,\"558\":null,\"559\":14.357689860000001,\"560\":null,\"561\":19.041610720000001,\"562\":19.255479810000001,\"563\":20.865367890000002,\"564\":null,\"565\":null,\"566\":15.314760209999999,\"567\":17.195468900000002,\"568\":20.574316020000001,\"569\":19.179277419999998,\"570\":null,\"571\":17.87219429,\"572\":null,\"573\":16.566024779999999,\"574\":14.643067360000002,\"575\":19.773557660000005,\"576\":null,\"577\":null,\"578\":null,\"579\":null,\"580\":21.973932269999999,\"581\":16.84940529,\"582\":20.191232679999999,\"583\":null,\"584\":19.21655655,\"585\":null,\"586\":18.737537379999999,\"587\":null,\"588\":25.007015230000004,\"589\":null,\"590\":16.79067993,\"591\":null,\"592\":19.31240845,\"593\":null,\"594\":18.581340789999999,\"595\":20.802228929999998,\"596\":null,\"597\":null,\"598\":25.125970840000004,\"599\":null,\"600\":23.823278429999998,\"601\":null,\"602\":23.61907768,\"603\":19.699392320000001,\"604\":null,\"605\":22.0266819,\"606\":18.826032640000001,\"607\":null,\"608\":null,\"609\":18.077075959999998,\"610\":15.212039950000001,\"611\":17.393138889999999,\"612\":13.347206119999999,\"613\":null,\"614\":20.435426710000005,\"615\":17.4479866,\"616\":null,\"617\":null,\"618\":20.43471336,\"619\":19.441253660000001,\"620\":null,\"621\":19.364912029999999,\"622\":14.640810009999999,\"623\":null,\"624\":15.841129112000001,\"625\":15.97125149,\"626\":null,\"627\":null,\"628\":16.02267075,\"629\":null,\"630\":null,\"631\":17.99131203,\"632\":16.870027539999999,\"633\":16.766683579999999,\"634\":17.600812909999998,\"635\":20.038854600000001,\"636\":null,\"637\":null,\"638\":18.679410930000003,\"639\":17.567628859999999,\"640\":19.280141830000005,\"641\":18.607763290000001,\"642\":null,\"643\":18.607076639999999,\"644\":20.926219939999999,\"645\":null,\"646\":null,\"647\":14.549544330000002,\"648\":19.806655880000001,\"649\":null,\"650\":null,\"651\":16.041915889999999,\"652\":20.871322630000002,\"653\":null,\"654\":18.945753100000001,\"655\":16.994243619999999,\"656\":16.625709530000002,\"657\":null,\"658\":null,\"659\":null,\"660\":null,\"661\":20.900138850000001,\"662\":14.17445755,\"663\":null,\"664\":null,\"665\":null,\"666\":null,\"667\":null,\"668\":14.536004070000001,\"669\":16.180492399999999,\"670\":17.10103226,\"671\":17.916952129999998,\"672\":null,\"673\":null,\"674\":21.7243824,\"675\":null,\"676\":null,\"677\":null,\"678\":null,\"679\":null,\"680\":null,\"681\":null,\"682\":null,\"683\":18.964319230000001,\"684\":14.356864930000002,\"685\":14.25052071,\"686\":22.309524540000002,\"687\":15.07317924,\"688\":21.962928770000005,\"689\":15.649537090000001,\"690\":18.353715900000001,\"691\":23.540615080000006,\"692\":null,\"693\":15.21530533,\"694\":24.306190490000002,\"695\":null,\"696\":null,\"697\":null,\"698\":null,\"699\":null,\"700\":null,\"701\":15.076940540000001,\"702\":null,\"703\":25.001571660000003,\"704\":null,\"705\":11.653561590000001,\"706\":19.05589676,\"707\":16.7616291,\"708\":20.798042299999999,\"709\":21.868497850000001,\"710\":20.633605960000001,\"711\":null,\"712\":null,\"713\":null,\"714\":17.417572020000002,\"715\":null,\"716\":null,\"717\":18.79287338,\"718\":null,\"719\":18.856777189999999,\"720\":20.451713560000002,\"721\":13.865443230000002,\"722\":20.282970429999999,\"723\":null,\"724\":17.645263669999998,\"725\":14.88883877,\"726\":null,\"727\":21.894783019999998,\"728\":null,\"729\":null,\"730\":null,\"731\":21.196765899999999,\"732\":19.597435000000001,\"733\":null,\"734\":null,\"735\":null,\"736\":null,\"737\":18.261278149999999,\"738\":null,\"739\":null,\"740\":null,\"741\":21.64684677,\"742\":null,\"743\":16.694520950000001,\"744\":18.026155469999999,\"745\":null,\"746\":17.71357536,\"747\":16.452579499999999,\"748\":null,\"749\":20.048332210000005,\"750\":null,\"751\":null,\"752\":20.01685715,\"753\":15.08223248,\"754\":16.422739029999999,\"755\":null,\"756\":null,\"757\":17.826995849999999,\"758\":15.228142739999999,\"759\":null,\"760\":17.274305340000002,\"761\":20.943279270000002,\"762\":20.470504760000001,\"763\":null,\"764\":15.58730888,\"765\":24.379280090000002,\"766\":null,\"767\":19.552492139999998,\"768\":17.35397339,\"769\":null,\"770\":16.34637451,\"771\":19.819482800000003,\"772\":null,\"773\":null,\"774\":null,\"775\":18.061023710000001,\"776\":18.053670879999999,\"777\":24.103656770000004,\"778\":null,\"779\":16.643011090000002,\"780\":null,\"781\":null,\"782\":null,\"783\":24.077735900000004,\"784\":17.011489869999998,\"785\":21.34759712,\"786\":18.262517930000001,\"787\":21.90444565,\"788\":null,\"789\":16.068737030000001,\"790\":15.82485962,\"791\":18.465869900000001,\"792\":null,\"793\":null,\"794\":17.071693419999999,\"795\":null,\"796\":null,\"797\":19.60942459,\"798\":16.18390656,\"799\":null,\"800\":null,\"801\":null,\"802\":18.780174259999999,\"803\":18.361360550000001,\"804\":null,\"805\":22.579826350000001,\"806\":14.924394610000002,\"807\":null,\"808\":17.081504819999999,\"809\":13.252325060000002,\"810\":null,\"811\":null,\"812\":null,\"813\":null,\"814\":null,\"815\":null,\"816\":null,\"817\":15.045887949999999,\"818\":13.275935170000002,\"819\":17.046014790000001,\"820\":18.942205430000001,\"821\":15.258529660000002,\"822\":19.696729660000003,\"823\":18.04169083,\"824\":null,\"825\":9.379010201,\"826\":null,\"827\":17.07221603,\"828\":null,\"829\":null,\"830\":25.149690630000006,\"831\":17.63197327,\"832\":13.657206540000001,\"833\":18.33053207,\"834\":12.04364204,\"835\":null,\"836\":null,\"837\":null,\"838\":null,\"839\":20.135709760000001,\"840\":16.997774120000002,\"841\":null,\"842\":null,\"843\":null,\"844\":17.70509148,\"845\":19.994934080000004,\"846\":null,\"847\":null,\"848\":null,\"849\":null,\"850\":19.525695800000001,\"851\":18.876157760000002,\"852\":null,\"853\":17.425052640000001,\"854\":null,\"855\":null,\"856\":17.032733919999998,\"857\":20.941131590000001,\"858\":null,\"859\":null,\"860\":17.26068115,\"861\":12.04364204,\"862\":null,\"863\":null,\"864\":null,\"865\":17.803665160000001,\"866\":null,\"867\":15.976810459999999,\"868\":null,\"869\":20.95354652,\"870\":null,\"871\":null,\"872\":null,\"873\":20.581413269999999,\"874\":null,\"875\":null,\"876\":21.13439369,\"877\":14.71241951,\"878\":16.667472839999998,\"879\":null,\"880\":null,\"881\":17.154621120000002,\"882\":19.575683590000001,\"883\":21.10386467,\"884\":null,\"885\":16.23373222,\"886\":null,\"887\":19.510498049999999,\"888\":19.851587299999998,\"889\":15.62682152,\"890\":null,\"891\":20.528980260000001,\"892\":null,\"893\":null,\"894\":null,\"895\":null,\"896\":null,\"897\":null,\"898\":null,\"899\":null,\"900\":null,\"901\":null,\"902\":16.24183464,\"903\":21.159370419999998,\"904\":20.1040554,\"905\":null,\"906\":10.40045261,\"907\":20.459239960000001,\"908\":null,\"909\":15.783714290000001,\"910\":null,\"911\":null,\"912\":20.115657809999998,\"913\":null,\"914\":12.539207460000002,\"915\":null,\"916\":20.68200302,\"917\":null,\"918\":null,\"919\":null,\"920\":21.94645882,\"921\":19.803001399999999,\"922\":22.969196320000005,\"923\":18.30656815,\"924\":15.950920099999999,\"925\":null,\"926\":null,\"927\":null,\"928\":null,\"929\":null,\"930\":null,\"931\":null,\"932\":19.666639329999999,\"933\":18.371223449999999,\"934\":null,\"935\":19.993137359999999,\"936\":19.948921200000001,\"937\":17.402662280000001,\"938\":17.274486540000002,\"939\":null,\"940\":14.503080369999999,\"941\":20.603042599999998,\"942\":19.285884859999999,\"943\":18.725572589999999,\"944\":null,\"945\":17.302066799999999,\"946\":null,\"947\":null,\"948\":17.769914629999999,\"949\":null,\"950\":19.34392738,\"951\":null,\"952\":17.555921550000001,\"953\":null,\"954\":18.97253036,\"955\":18.983148570000001,\"956\":null,\"957\":15.798725129999999,\"958\":15.144817350000002,\"959\":null,\"960\":null,\"961\":null,\"962\":null,\"963\":16.700765610000001,\"964\":null,\"965\":null,\"966\":null,\"967\":17.88154411,\"968\":20.38110352,\"969\":null,\"970\":18.79699707,\"971\":20.88903809,\"972\":10.134682659999999,\"973\":17.10666466,\"974\":null,\"975\":13.5271101,\"976\":15.999978069999999,\"977\":null,\"978\":null,\"979\":16.343151089999999,\"980\":19.06592178,\"981\":14.499596600000002,\"982\":19.52768326,\"983\":19.033918379999999,\"984\":null,\"985\":15.73703575,\"986\":14.361806870000001,\"987\":17.905187609999999,\"988\":17.100006100000002,\"989\":14.276633260000001,\"990\":19.211954120000001,\"991\":23.014951709999998,\"992\":null,\"993\":20.679428099999999,\"994\":null,\"995\":17.438920970000002,\"996\":null,\"997\":null,\"998\":15.772392269999999,\"999\":null,\"1000\":15.08526516,\"1001\":18.134155270000001,\"1002\":16.75759888,\"1003\":null,\"1004\":18.323907850000001,\"1005\":21.782888410000002,\"1006\":20.46801949,\"1007\":11.62095261,\"1008\":20.668649670000001,\"1009\":19.000308990000001,\"1010\":15.891736030000002,\"1011\":16.28680992,\"1012\":16.520864490000001,\"1013\":16.55578804,\"1014\":null,\"1015\":null,\"1016\":null,\"1017\":17.43020821,\"1018\":null,\"1019\":15.89384651,\"1020\":22.373157500000001,\"1021\":null,\"1022\":null,\"1023\":null,\"1024\":21.14712334,\"1025\":18.898942949999999,\"1026\":null,\"1027\":null,\"1028\":21.651891710000001,\"1029\":18.418931959999998,\"1030\":23.31395912,\"1031\":null,\"1032\":null,\"1033\":null,\"1034\":24.378023150000001,\"1035\":16.193641660000001,\"1036\":16.001077649999999,\"1037\":17.048358919999998,\"1038\":null,\"1039\":17.242374420000001,\"1040\":null,\"1041\":null,\"1042\":null,\"1043\":null,\"1044\":null,\"1045\":18.033540729999999,\"1046\":17.69261551,\"1047\":19.014516830000002,\"1048\":17.417572020000002,\"1049\":14.757961908666667,\"1050\":16.197620390000001,\"1051\":17.085245130000001,\"1052\":17.828670500000001,\"1053\":19.047773360000001,\"1054\":20.15276527,\"1055\":null,\"1056\":null,\"1057\":null,\"1058\":21.442834850000001,\"1059\":15.693623540000003,\"1060\":19.25432777,\"1061\":20.926147459999999,\"1062\":15.90698433,\"1063\":null,\"1064\":16.93985558,\"1065\":16.838243479999999,\"1066\":14.443073269999999,\"1067\":19.270454409999999,\"1068\":19.118144990000001,\"1069\":null,\"1070\":null,\"1071\":18.520488740000001,\"1072\":21.430534360000003,\"1073\":18.168741229999998,\"1074\":18.313095090000001,\"1075\":19.758508679999998,\"1076\":16.266439439999999,\"1077\":20.627384190000001,\"1078\":null,\"1079\":21.938081740000001,\"1080\":null,\"1081\":20.358209609999999,\"1082\":16.074560170000002,\"1083\":19.010534289999999,\"1084\":16.283811570000001,\"1085\":16.954355240000002,\"1086\":15.31401634,\"1087\":15.53308678,\"1088\":18.80857468,\"1089\":16.590616229999998,\"1090\":null,\"1091\":null,\"1092\":14.214622500000001,\"1093\":20.279460910000001,\"1094\":17.411378859999999,\"1095\":14.386266709999999,\"1096\":16.608167650000002,\"1097\":18.678001399999999,\"1098\":null,\"1099\":17.40124702,\"1100\":16.384479519999999,\"1101\":null,\"1102\":null,\"1103\":19.425952910000003,\"1104\":null,\"1105\":null,\"1106\":null,\"1107\":18.450405120000003,\"1108\":15.95551395,\"1109\":15.915553090000001,\"1110\":null,\"1111\":19.109523769999999,\"1112\":17.342647549999999,\"1113\":12.959077840000001,\"1114\":null,\"1115\":11.70528698,\"1116\":18.04564285,\"1117\":14.80110168,\"1118\":null,\"1119\":null,\"1120\":null,\"1121\":16.61583138,\"1122\":null,\"1123\":19.800571439999999,\"1124\":14.91068935,\"1125\":null,\"1126\":14.419565199999999,\"1127\":null,\"1128\":17.302871700000001,\"1129\":null,\"1130\":null,\"1131\":null,\"1132\":null,\"1133\":13.49185276},\"ctrl3-03\":{\"0\":null,\"1\":19.447160719999999,\"2\":17.333942409999999,\"3\":16.091518399999998,\"4\":14.28221989,\"5\":19.436565399999999,\"6\":null,\"7\":null,\"8\":17.114311220000001,\"9\":16.61827087,\"10\":null,\"11\":null,\"12\":15.70005989,\"13\":17.376701350000001,\"14\":16.359218599999998,\"15\":null,\"16\":13.7265377,\"17\":14.352043150000002,\"18\":null,\"19\":14.069785120000002,\"20\":13.178166389999999,\"21\":null,\"22\":null,\"23\":null,\"24\":17.389026640000001,\"25\":16.606622699999999,\"26\":null,\"27\":13.628787040000001,\"28\":null,\"29\":19.248733519999998,\"30\":13.582259179999999,\"31\":null,\"32\":13.278406140000001,\"33\":9.626165390000001,\"34\":null,\"35\":17.18572807,\"36\":19.86020851,\"37\":19.102314,\"38\":17.460680010000001,\"39\":15.61904526,\"40\":16.255249020000001,\"41\":17.367517469999999,\"42\":null,\"43\":null,\"44\":null,\"45\":14.372028668888886,\"46\":15.001181030999998,\"47\":18.272756579999999,\"48\":18.27375984,\"49\":20.72675323,\"50\":20.560388570000001,\"51\":14.903081889999999,\"52\":15.60055161,\"53\":17.923292159999999,\"54\":null,\"55\":13.813880920000001,\"56\":null,\"57\":null,\"58\":null,\"59\":16.289064410000002,\"60\":null,\"61\":15.007465359999999,\"62\":22.286527629999998,\"63\":21.899400709999998,\"64\":15.43195438,\"65\":null,\"66\":null,\"67\":null,\"68\":14.599099160000002,\"69\":17.436727520000002,\"70\":16.59623337,\"71\":null,\"72\":null,\"73\":null,\"74\":null,\"75\":null,\"76\":17.107789990000001,\"77\":20.357349400000004,\"78\":14.352802280000001,\"79\":15.779975889999999,\"80\":null,\"81\":13.522949219999999,\"82\":16.92613411,\"83\":14.464609150000001,\"84\":21.55641747,\"85\":null,\"86\":null,\"87\":23.518934250000001,\"88\":null,\"89\":15.886672970000001,\"90\":19.145095829999999,\"91\":16.16162491,\"92\":15.476461410000002,\"93\":null,\"94\":9.282625198,\"95\":null,\"96\":16.106645579999999,\"97\":null,\"98\":null,\"99\":15.9983263,\"100\":null,\"101\":20.383953089999999,\"102\":null,\"103\":16.0414238,\"104\":null,\"105\":null,\"106\":17.25460434,\"107\":16.412515544999998,\"108\":null,\"109\":null,\"110\":null,\"111\":null,\"112\":14.552429200000001,\"113\":null,\"114\":null,\"115\":null,\"116\":17.240325930000001,\"117\":19.153333660000001,\"118\":15.8901453,\"119\":null,\"120\":20.629076000000001,\"121\":16.65018272,\"122\":13.71102142,\"123\":null,\"124\":15.86130524,\"125\":null,\"126\":null,\"127\":null,\"128\":15.613645549999999,\"129\":14.005712510000002,\"130\":null,\"131\":15.604784970000002,\"132\":11.875941279999999,\"133\":null,\"134\":null,\"135\":null,\"136\":17.225904459999999,\"137\":14.381948470000003,\"138\":null,\"139\":null,\"140\":23.991184230000002,\"141\":14.00123215,\"142\":null,\"143\":18.438516620000001,\"144\":19.44046402,\"145\":null,\"146\":null,\"147\":21.857719419999999,\"148\":null,\"149\":18.57104111,\"150\":14.464609150000001,\"151\":19.772188190000001,\"152\":null,\"153\":18.95560455,\"154\":20.44637299,\"155\":null,\"156\":16.52570343,\"157\":14.659829140000001,\"158\":null,\"159\":17.887863159999998,\"160\":19.017183299999999,\"161\":null,\"162\":18.597398760000001,\"163\":15.03096867,\"164\":15.79192638,\"165\":null,\"166\":null,\"167\":13.525643349999999,\"168\":null,\"169\":null,\"170\":16.97129631,\"171\":null,\"172\":null,\"173\":15.000528340000002,\"174\":16.6669178,\"175\":19.704164509999998,\"176\":null,\"177\":null,\"178\":null,\"179\":18.123535159999999,\"180\":15.605569837777779,\"181\":null,\"182\":14.64385605,\"183\":19.53389168,\"184\":null,\"185\":14.738514900000002,\"186\":24.196405410000001,\"187\":16.99014854,\"188\":22.14556885,\"189\":26.010755540000002,\"190\":26.594343190000004,\"191\":15.32238579,\"192\":19.070775990000001,\"193\":null,\"194\":null,\"195\":17.476903920000002,\"196\":null,\"197\":15.73070908,\"198\":16.365587229999999,\"199\":15.913052560000002,\"200\":null,\"201\":null,\"202\":19.228584290000001,\"203\":17.30153275,\"204\":21.635688779999999,\"205\":null,\"206\":17.73892403,\"207\":null,\"208\":null,\"209\":21.34223557,\"210\":14.57358837,\"211\":null,\"212\":null,\"213\":null,\"214\":null,\"215\":null,\"216\":null,\"217\":null,\"218\":21.252168659999999,\"219\":null,\"220\":null,\"221\":null,\"222\":null,\"223\":null,\"224\":13.26574707,\"225\":null,\"226\":null,\"227\":null,\"228\":16.816907879999999,\"229\":null,\"230\":null,\"231\":null,\"232\":null,\"233\":null,\"234\":null,\"235\":null,\"236\":null,\"237\":null,\"238\":null,\"239\":null,\"240\":null,\"241\":null,\"242\":null,\"243\":null,\"244\":null,\"245\":null,\"246\":null,\"247\":18.906215670000002,\"248\":null,\"249\":14.03299236,\"250\":null,\"251\":null,\"252\":16.998325350000002,\"253\":null,\"254\":18.27312088,\"255\":22.303796770000002,\"256\":null,\"257\":null,\"258\":null,\"259\":17.734432219999999,\"260\":null,\"261\":null,\"262\":19.640735629999998,\"263\":14.96447659,\"264\":20.497068410000001,\"265\":13.279654499999999,\"266\":21.752298360000001,\"267\":15.755018230000003,\"268\":null,\"269\":18.211622240000001,\"270\":17.3980751,\"271\":16.45742989,\"272\":null,\"273\":16.976451869999998,\"274\":22.725234990000001,\"275\":15.617668150000002,\"276\":12.66901779,\"277\":13.680139540000001,\"278\":17.896047589999998,\"279\":15.100949290000001,\"280\":16.80044556,\"281\":14.714674949999999,\"282\":null,\"283\":null,\"284\":null,\"285\":15.327657700000001,\"286\":null,\"287\":15.456546780000002,\"288\":15.04341221,\"289\":14.26473618,\"290\":null,\"291\":null,\"292\":null,\"293\":null,\"294\":17.069072720000001,\"295\":19.223855969999999,\"296\":13.036396980000003,\"297\":null,\"298\":17.420289990000001,\"299\":null,\"300\":19.945352549999999,\"301\":18.95000267,\"302\":19.152219769999999,\"303\":13.982102390000001,\"304\":null,\"305\":null,\"306\":null,\"307\":null,\"308\":17.643432619999999,\"309\":null,\"310\":null,\"311\":17.54011345,\"312\":null,\"313\":15.55907822,\"314\":null,\"315\":null,\"316\":null,\"317\":null,\"318\":18.93810272,\"319\":null,\"320\":21.217561719999999,\"321\":13.840384480000001,\"322\":17.852334979999998,\"323\":18.664489750000001,\"324\":15.65488815,\"325\":13.92184067,\"326\":null,\"327\":18.791633610000002,\"328\":12.9130764,\"329\":null,\"330\":16.749633790000001,\"331\":17.53290367,\"332\":17.18175316,\"333\":null,\"334\":12.96711826,\"335\":14.360572810000001,\"336\":19.844617840000002,\"337\":19.811008449999999,\"338\":12.363861080000001,\"339\":16.756946559999999,\"340\":19.213640210000001,\"341\":null,\"342\":null,\"343\":18.17440796,\"344\":null,\"345\":17.308214190000001,\"346\":null,\"347\":15.20709038,\"348\":18.039873119999999,\"349\":null,\"350\":18.610361099999999,\"351\":16.516885760000001,\"352\":null,\"353\":18.435182569999998,\"354\":null,\"355\":21.168275829999999,\"356\":null,\"357\":null,\"358\":19.277532579999999,\"359\":15.959005360000001,\"360\":14.12710762,\"361\":null,\"362\":null,\"363\":13.44475651,\"364\":13.492103580000002,\"365\":13.648357389999999,\"366\":null,\"367\":null,\"368\":null,\"369\":23.604673390000006,\"370\":null,\"371\":null,\"372\":11.0535183,\"373\":16.69248009,\"374\":null,\"375\":16.774427410000001,\"376\":18.14180756,\"377\":null,\"378\":22.536399840000001,\"379\":17.805492400000002,\"380\":14.50227261,\"381\":null,\"382\":null,\"383\":null,\"384\":13.442554469999999,\"385\":14.79385757,\"386\":18.07053947,\"387\":null,\"388\":null,\"389\":15.07476902,\"390\":16.190093990000001,\"391\":null,\"392\":21.819561,\"393\":20.477338790000001,\"394\":null,\"395\":13.43996048,\"396\":14.981700900000002,\"397\":null,\"398\":15.58531475,\"399\":13.280220030000001,\"400\":15.607503890000002,\"401\":16.684009549999999,\"402\":null,\"403\":16.91683578,\"404\":26.693519590000001,\"405\":25.536113740000001,\"406\":16.699586772000004,\"407\":16.537052150000001,\"408\":20.79756737,\"409\":12.44441986,\"410\":null,\"411\":15.99682617,\"412\":null,\"413\":14.82535648,\"414\":null,\"415\":17.479986190000002,\"416\":20.945781709999998,\"417\":10.96744251,\"418\":null,\"419\":null,\"420\":null,\"421\":null,\"422\":18.331581119999999,\"423\":14.093938403333334,\"424\":13.362491609999999,\"425\":null,\"426\":null,\"427\":null,\"428\":null,\"429\":15.9688921,\"430\":18.519720079999999,\"431\":20.798042299999999,\"432\":18.030096050000001,\"433\":null,\"434\":15.075980189999999,\"435\":null,\"436\":16.018896099999999,\"437\":15.55197811,\"438\":null,\"439\":null,\"440\":14.57477093,\"441\":16.147542949999998,\"442\":12.163681029999999,\"443\":null,\"444\":18.20671844,\"445\":14.067266460000001,\"446\":19.845230099999998,\"447\":null,\"448\":16.686609270000002,\"449\":23.722965240000001,\"450\":14.538855549999999,\"451\":16.61941719,\"452\":15.696533199999999,\"453\":null,\"454\":15.238367080000002,\"455\":null,\"456\":17.39565086,\"457\":12.26728439,\"458\":null,\"459\":null,\"460\":20.3698616,\"461\":17.647935870000001,\"462\":13.9728899,\"463\":15.283992769999999,\"464\":null,\"465\":12.45817566,\"466\":null,\"467\":17.778602599999999,\"468\":null,\"469\":null,\"470\":14.462438580000001,\"471\":null,\"472\":15.158919715000001,\"473\":13.15920925,\"474\":21.224409099999999,\"475\":16.634668349999998,\"476\":20.064737319999999,\"477\":21.630008700000001,\"478\":18.544685359999999,\"479\":16.414636609999999,\"480\":14.51773071,\"481\":13.89784527,\"482\":null,\"483\":null,\"484\":15.612091059999999,\"485\":16.827243800000002,\"486\":18.57418633,\"487\":null,\"488\":16.364767069999999,\"489\":null,\"490\":21.884983060000003,\"491\":18.481523509999999,\"492\":20.019575119999999,\"493\":16.403926850000001,\"494\":null,\"495\":null,\"496\":18.196861269999999,\"497\":22.167051319999999,\"498\":17.769786830000001,\"499\":null,\"500\":16.959571839999999,\"501\":17.80113983,\"502\":null,\"503\":18.054096220000002,\"504\":13.612752909999999,\"505\":14.87214565,\"506\":null,\"507\":16.400262829999999,\"508\":18.83929062,\"509\":null,\"510\":null,\"511\":null,\"512\":14.99497223,\"513\":null,\"514\":null,\"515\":null,\"516\":20.73950005,\"517\":15.206270535555555,\"518\":17.48376846,\"519\":18.017536159999999,\"520\":null,\"521\":18.464473720000001,\"522\":17.680717470000001,\"523\":null,\"524\":16.579286580000002,\"525\":null,\"526\":null,\"527\":null,\"528\":null,\"529\":null,\"530\":15.395834920000002,\"531\":23.21396446,\"532\":15.122261999999999,\"533\":null,\"534\":null,\"535\":17.453222270000001,\"536\":18.358617779999999,\"537\":17.376701350000001,\"538\":15.18816376,\"539\":17.06244659,\"540\":18.139612199999998,\"541\":17.729726790000001,\"542\":null,\"543\":null,\"544\":13.23282528,\"545\":null,\"546\":null,\"547\":null,\"548\":null,\"549\":17.264167789999998,\"550\":17.581670760000002,\"551\":20.687139510000002,\"552\":19.23109436,\"553\":null,\"554\":null,\"555\":null,\"556\":null,\"557\":16.437297820000001,\"558\":null,\"559\":null,\"560\":12.349308969999999,\"561\":18.036870960000002,\"562\":18.272621149999999,\"563\":20.33363533,\"564\":null,\"565\":null,\"566\":12.510664940000002,\"567\":17.092075350000002,\"568\":18.127721789999999,\"569\":18.593902589999999,\"570\":null,\"571\":18.013235089999998,\"572\":null,\"573\":12.617215160000001,\"574\":15.33716869,\"575\":19.642234800000001,\"576\":null,\"577\":null,\"578\":null,\"579\":null,\"580\":20.957094189999999,\"581\":17.021175379999999,\"582\":20.680114750000001,\"583\":null,\"584\":17.57725143,\"585\":null,\"586\":17.782703399999999,\"587\":12.86994076,\"588\":23.751031879999999,\"589\":null,\"590\":17.179132460000002,\"591\":null,\"592\":17.501478767000002,\"593\":null,\"594\":18.410757060000002,\"595\":16.40585518,\"596\":null,\"597\":null,\"598\":24.652723309999999,\"599\":null,\"600\":22.374139790000001,\"601\":null,\"602\":23.829099660000001,\"603\":18.437459950000001,\"604\":null,\"605\":20.092102050000001,\"606\":17.863265989999999,\"607\":null,\"608\":16.224321369999998,\"609\":16.388891220000001,\"610\":16.434303280000002,\"611\":17.250169750000001,\"612\":null,\"613\":null,\"614\":14.975220680000001,\"615\":17.90000534,\"616\":null,\"617\":null,\"618\":18.333942409999999,\"619\":18.169376369999998,\"620\":null,\"621\":17.840089800000001,\"622\":null,\"623\":null,\"624\":13.545326230000001,\"625\":14.408645248999999,\"626\":17.375938420000001,\"627\":15.00074863,\"628\":13.105859760000001,\"629\":null,\"630\":null,\"631\":15.54487419,\"632\":15.6096983,\"633\":14.948732379999999,\"634\":16.067963696,\"635\":19.531782150000005,\"636\":null,\"637\":null,\"638\":17.061603550000001,\"639\":16.954603766999998,\"640\":17.57666206,\"641\":13.817183490000002,\"642\":null,\"643\":15.9224453,\"644\":20.997760769999999,\"645\":null,\"646\":16.24321175,\"647\":null,\"648\":17.887863159999998,\"649\":null,\"650\":null,\"651\":15.155015949999999,\"652\":20.115657809999998,\"653\":null,\"654\":16.920795439999999,\"655\":16.336523060000001,\"656\":14.55020523,\"657\":null,\"658\":null,\"659\":13.875941279999999,\"660\":null,\"661\":19.659881590000001,\"662\":17.627490999999999,\"663\":null,\"664\":null,\"665\":14.064237589999999,\"666\":null,\"667\":null,\"668\":null,\"669\":12.25290203,\"670\":null,\"671\":14.12702751,\"672\":null,\"673\":null,\"674\":20.856807709999998,\"675\":null,\"676\":null,\"677\":null,\"678\":null,\"679\":null,\"680\":null,\"681\":null,\"682\":null,\"683\":15.71421909,\"684\":15.536702160000001,\"685\":null,\"686\":21.220695500000002,\"687\":16.823392869999999,\"688\":20.306747439999999,\"689\":null,\"690\":15.840261460000001,\"691\":21.6210022,\"692\":16.476034160000001,\"693\":null,\"694\":23.848905559999999,\"695\":null,\"696\":null,\"697\":null,\"698\":null,\"699\":null,\"700\":null,\"701\":16.40267944,\"702\":null,\"703\":23.485052110000002,\"704\":null,\"705\":13.48308552777778,\"706\":19.015388489999999,\"707\":14.285890961000003,\"708\":19.789182660000002,\"709\":19.036441800000006,\"710\":19.04329491,\"711\":17.292123790000005,\"712\":13.32951641,\"713\":null,\"714\":15.196217539999999,\"715\":null,\"716\":null,\"717\":14.89704227,\"718\":null,\"719\":null,\"720\":17.34021568,\"721\":13.189114569999999,\"722\":20.087059020000002,\"723\":13.13643074,\"724\":null,\"725\":13.340545649999999,\"726\":null,\"727\":21.251647949999999,\"728\":16.321153639999999,\"729\":null,\"730\":null,\"731\":20.956455230000003,\"732\":17.653335569999999,\"733\":null,\"734\":null,\"735\":null,\"736\":null,\"737\":null,\"738\":14.492166520000001,\"739\":null,\"740\":null,\"741\":20.214897160000003,\"742\":null,\"743\":null,\"744\":15.936154370000002,\"745\":13.454941750000002,\"746\":12.2803936,\"747\":15.729408260000001,\"748\":null,\"749\":18.493652340000001,\"750\":null,\"751\":null,\"752\":17.6617775,\"753\":13.72131252,\"754\":null,\"755\":null,\"756\":null,\"757\":15.736956599999999,\"758\":15.209986090000003,\"759\":null,\"760\":14.070372580000001,\"761\":18.843467709999999,\"762\":18.293157579999999,\"763\":null,\"764\":15.753895760000002,\"765\":21.9840889,\"766\":null,\"767\":19.047134400000001,\"768\":15.99422073,\"769\":null,\"770\":14.79050159,\"771\":20.279800420000001,\"772\":null,\"773\":null,\"774\":null,\"775\":15.913287160000001,\"776\":15.84876919,\"777\":22.325204849999999,\"778\":null,\"779\":15.07142067,\"780\":null,\"781\":null,\"782\":null,\"783\":22.146999359999999,\"784\":14.42449474,\"785\":19.963245390000001,\"786\":18.05451965,\"787\":18.88640594,\"788\":null,\"789\":15.410683629999999,\"790\":14.581259730000003,\"791\":16.851846689999999,\"792\":null,\"793\":null,\"794\":15.35614204,\"795\":null,\"796\":null,\"797\":17.822708129999999,\"798\":16.501293180000001,\"799\":null,\"800\":null,\"801\":null,\"802\":18.20662308,\"803\":17.481090550000001,\"804\":null,\"805\":21.684616090000002,\"806\":14.39426136,\"807\":null,\"808\":15.26737213,\"809\":15.365571020000001,\"810\":null,\"811\":null,\"812\":null,\"813\":13.18578911,\"814\":null,\"815\":null,\"816\":null,\"817\":15.60490036,\"818\":14.83041573,\"819\":15.053713800000001,\"820\":16.90489388,\"821\":16.748193740000001,\"822\":19.117130280000001,\"823\":15.84264469,\"824\":null,\"825\":null,\"826\":null,\"827\":15.393936252,\"828\":null,\"829\":null,\"830\":23.891986849999998,\"831\":16.696016310000004,\"832\":13.847114442500002,\"833\":16.82326698,\"834\":14.120797264444445,\"835\":null,\"836\":null,\"837\":null,\"838\":null,\"839\":18.306480409999999,\"840\":16.995347979999998,\"841\":15.011227610000001,\"842\":null,\"843\":null,\"844\":15.37439442,\"845\":17.56978226,\"846\":null,\"847\":null,\"848\":null,\"849\":null,\"850\":16.165338520000002,\"851\":19.01025963,\"852\":null,\"853\":15.275942799999999,\"854\":null,\"855\":null,\"856\":17.400913240000001,\"857\":18.303585049999999,\"858\":null,\"859\":null,\"860\":16.42275429,\"861\":null,\"862\":null,\"863\":null,\"864\":null,\"865\":13.68595314,\"866\":null,\"867\":18.148775100000002,\"868\":null,\"869\":19.485301969999998,\"870\":null,\"871\":null,\"872\":null,\"873\":19.70071411,\"874\":null,\"875\":null,\"876\":19.533853529999998,\"877\":14.33957195,\"878\":14.099923130000002,\"879\":null,\"880\":null,\"881\":null,\"882\":18.274351119999999,\"883\":19.545797350000001,\"884\":16.204723359999999,\"885\":15.86737537,\"886\":12.981352810000001,\"887\":17.015958789999999,\"888\":17.773654940000004,\"889\":15.442489620000002,\"890\":null,\"891\":19.75105667,\"892\":null,\"893\":null,\"894\":15.58425808,\"895\":null,\"896\":null,\"897\":null,\"898\":null,\"899\":16.04778481,\"900\":null,\"901\":null,\"902\":15.105622290000001,\"903\":18.60153961,\"904\":19.473480219999999,\"905\":null,\"906\":null,\"907\":18.038694379999999,\"908\":null,\"909\":14.54683399,\"910\":null,\"911\":null,\"912\":19.24562645,\"913\":null,\"914\":13.773756980000002,\"915\":null,\"916\":19.524051670000006,\"917\":15.55656624,\"918\":null,\"919\":null,\"920\":19.464872360000001,\"921\":18.212951660000002,\"922\":21.886062620000001,\"923\":16.076042180000002,\"924\":13.788208960000002,\"925\":null,\"926\":null,\"927\":null,\"928\":null,\"929\":null,\"930\":13.74577904,\"931\":null,\"932\":18.451572420000002,\"933\":16.840703959999999,\"934\":null,\"935\":19.708145139999999,\"936\":18.66375923,\"937\":16.256042480000001,\"938\":15.983683590000002,\"939\":null,\"940\":13.331056590000003,\"941\":18.84220886,\"942\":18.110187530000001,\"943\":16.05763245,\"944\":null,\"945\":14.76585579,\"946\":null,\"947\":null,\"948\":null,\"949\":null,\"950\":17.654245379999999,\"951\":null,\"952\":17.491619109999998,\"953\":null,\"954\":18.726903920000002,\"955\":17.2421875,\"956\":14.623652460000002,\"957\":13.963979719999999,\"958\":15.003182767500002,\"959\":null,\"960\":null,\"961\":null,\"962\":11.740201950000001,\"963\":17.46227837,\"964\":null,\"965\":null,\"966\":11.90346718,\"967\":16.96420479,\"968\":17.375854489999998,\"969\":null,\"970\":18.29808998,\"971\":18.86556435,\"972\":null,\"973\":17.11877823,\"974\":null,\"975\":14.198445319999999,\"976\":null,\"977\":null,\"978\":null,\"979\":null,\"980\":18.292797090000001,\"981\":14.83555698,\"982\":18.323600769999999,\"983\":17.85489273,\"984\":null,\"985\":17.420618059999999,\"986\":14.821475504999999,\"987\":14.55716419,\"988\":15.57539177,\"989\":15.194987299999999,\"990\":18.992057800000001,\"991\":21.488758090000001,\"992\":null,\"993\":18.799022669999999,\"994\":null,\"995\":16.791570660000001,\"996\":14.975399970000002,\"997\":null,\"998\":null,\"999\":null,\"1000\":14.903590626666666,\"1001\":15.97566891,\"1002\":null,\"1003\":null,\"1004\":17.425542830000001,\"1005\":20.137336730000001,\"1006\":18.861419680000001,\"1007\":null,\"1008\":18.23205566,\"1009\":null,\"1010\":13.383028980000002,\"1011\":null,\"1012\":null,\"1013\":14.59099674,\"1014\":null,\"1015\":null,\"1016\":null,\"1017\":null,\"1018\":15.1937561,\"1019\":14.329507637000001,\"1020\":17.930124280000001,\"1021\":null,\"1022\":null,\"1023\":null,\"1024\":19.528446200000001,\"1025\":16.050039290000001,\"1026\":null,\"1027\":null,\"1028\":20.59286118,\"1029\":16.508026120000004,\"1030\":21.074439999999999,\"1031\":null,\"1032\":null,\"1033\":null,\"1034\":23.130800250000004,\"1035\":14.896871759000002,\"1036\":16.547330859999999,\"1037\":15.47816944,\"1038\":null,\"1039\":null,\"1040\":null,\"1041\":null,\"1042\":null,\"1043\":null,\"1044\":null,\"1045\":17.902246479999999,\"1046\":14.586135860000001,\"1047\":null,\"1048\":16.404376979999999,\"1049\":10.77815914,\"1050\":15.249628736,\"1051\":15.485864544000002,\"1052\":14.79304409,\"1053\":16.573913569999998,\"1054\":16.484853739999998,\"1055\":null,\"1056\":null,\"1057\":null,\"1058\":17.054201129999999,\"1059\":16.385374070000001,\"1060\":18.606571200000001,\"1061\":19.751661299999998,\"1062\":13.75269413,\"1063\":null,\"1064\":17.7498951,\"1065\":16.10607147,\"1066\":12.388582230000003,\"1067\":17.32483101,\"1068\":17.629199979999999,\"1069\":null,\"1070\":null,\"1071\":15.526437760000002,\"1072\":18.019166949999999,\"1073\":16.12942314,\"1074\":16.514898299999999,\"1075\":17.868219379999999,\"1076\":13.566767690000002,\"1077\":18.932491299999999,\"1078\":null,\"1079\":18.83996582,\"1080\":null,\"1081\":18.00481224,\"1082\":15.695690160000002,\"1083\":17.648938082999997,\"1084\":16.02401352,\"1085\":13.77056026,\"1086\":15.213279961250002,\"1087\":12.905650140000002,\"1088\":14.366048810000002,\"1089\":15.619875910000003,\"1090\":null,\"1091\":null,\"1092\":null,\"1093\":18.332105640000002,\"1094\":16.341432569999998,\"1095\":14.273358350000001,\"1096\":14.581281184000002,\"1097\":15.10754395,\"1098\":null,\"1099\":12.746891979999999,\"1100\":15.836740490000002,\"1101\":null,\"1102\":null,\"1103\":17.627347950000001,\"1104\":null,\"1105\":null,\"1106\":null,\"1107\":18.6943512,\"1108\":null,\"1109\":null,\"1110\":null,\"1111\":15.27292156,\"1112\":16.92439461,\"1113\":null,\"1114\":null,\"1115\":15.98539734,\"1116\":16.634243009999999,\"1117\":14.531955432999998,\"1118\":null,\"1119\":null,\"1120\":null,\"1121\":13.103041650000002,\"1122\":null,\"1123\":18.0422802,\"1124\":14.611042869999999,\"1125\":null,\"1126\":15.799888610000002,\"1127\":null,\"1128\":null,\"1129\":null,\"1130\":null,\"1131\":null,\"1132\":null,\"1133\":12.644126890000002},\"ctrl1-04\":{\"0\":16.417142869999999,\"1\":20.06999016,\"2\":17.425952909999999,\"3\":17.352422709999999,\"4\":16.810771939999999,\"5\":20.88888931,\"6\":15.232008930000003,\"7\":17.250261309999999,\"8\":19.698274609999999,\"9\":18.281522750000001,\"10\":null,\"11\":null,\"12\":16.715988159999998,\"13\":null,\"14\":14.319178580000003,\"15\":null,\"16\":18.861722950000001,\"17\":16.627420430000001,\"18\":null,\"19\":17.459640499999999,\"20\":16.345180509999999,\"21\":null,\"22\":null,\"23\":15.7079792,\"24\":20.12603378,\"25\":14.001319890000001,\"26\":null,\"27\":17.830774309999999,\"28\":null,\"29\":19.637378689999998,\"30\":16.877595899999999,\"31\":17.909412379999999,\"32\":13.92962837,\"33\":13.772211070000003,\"34\":null,\"35\":17.397657389999999,\"36\":19.398221970000002,\"37\":21.9586525,\"38\":19.300527570000003,\"39\":20.87282562,\"40\":17.450917150000002,\"41\":17.820838930000001,\"42\":null,\"43\":14.799787520000001,\"44\":null,\"45\":null,\"46\":18.082023620000005,\"47\":20.942564010000002,\"48\":21.270135880000002,\"49\":22.07998276,\"50\":21.817533489999999,\"51\":15.36413479,\"52\":16.186229709999999,\"53\":17.109649753999996,\"54\":null,\"55\":null,\"56\":null,\"57\":17.69132042,\"58\":18.77275276,\"59\":16.7602005,\"60\":null,\"61\":20.372201919999998,\"62\":22.630231860000006,\"63\":23.353801730000001,\"64\":18.77030182,\"65\":null,\"66\":null,\"67\":null,\"68\":16.82873154,\"69\":16.663864140000001,\"70\":19.08108902,\"71\":null,\"72\":15.76603699,\"73\":null,\"74\":null,\"75\":null,\"76\":20.97917747,\"77\":22.776336669999999,\"78\":16.36779022,\"79\":15.422492030000001,\"80\":13.561526300000001,\"81\":20.980154039999999,\"82\":17.199787140000002,\"83\":17.4517746,\"84\":21.570430760000001,\"85\":16.053289410000001,\"86\":11.55204487,\"87\":23.208139419999998,\"88\":null,\"89\":18.520910260000001,\"90\":19.864204409999999,\"91\":19.98231316,\"92\":19.069465640000001,\"93\":null,\"94\":14.720030780000002,\"95\":null,\"96\":17.993192669999999,\"97\":18.67193413,\"98\":null,\"99\":16.525842669999999,\"100\":null,\"101\":22.79778481,\"102\":null,\"103\":16.725339890000001,\"104\":null,\"105\":null,\"106\":null,\"107\":13.858369829999999,\"108\":17.550746920000002,\"109\":null,\"110\":18.064447399999999,\"111\":null,\"112\":18.38768005,\"113\":16.104864119999998,\"114\":17.888992309999999,\"115\":null,\"116\":18.944751740000001,\"117\":19.153112409999999,\"118\":17.384143829999999,\"119\":null,\"120\":21.676548,\"121\":15.83264256,\"122\":15.42767334,\"123\":null,\"124\":18.009523389999998,\"125\":15.942605970000001,\"126\":null,\"127\":null,\"128\":18.70907021,\"129\":17.290325159999998,\"130\":null,\"131\":10.991096499999999,\"132\":17.51275635,\"133\":null,\"134\":null,\"135\":null,\"136\":18.69625473,\"137\":18.08399773,\"138\":null,\"139\":null,\"140\":23.927143100000006,\"141\":null,\"142\":11.538382530000002,\"143\":18.02691269,\"144\":21.88464737,\"145\":19.472965240000001,\"146\":null,\"147\":22.624597550000004,\"148\":null,\"149\":19.941059110000001,\"150\":19.38424873,\"151\":21.516290659999999,\"152\":null,\"153\":18.99752617,\"154\":22.35334396,\"155\":null,\"156\":18.865503310000001,\"157\":18.859329219999999,\"158\":null,\"159\":18.180103299999999,\"160\":16.809265140000001,\"161\":15.857227330000001,\"162\":19.045188899999999,\"163\":17.246091839999998,\"164\":17.961439129999999,\"165\":null,\"166\":null,\"167\":18.004320140000001,\"168\":15.836740490000002,\"169\":null,\"170\":17.968599319999999,\"171\":null,\"172\":18.667818069999999,\"173\":null,\"174\":19.127521510000001,\"175\":20.279573440000004,\"176\":17.03949738,\"177\":null,\"178\":16.43334007,\"179\":17.24562645,\"180\":12.46168423,\"181\":null,\"182\":null,\"183\":20.576900479999999,\"184\":16.84573555,\"185\":18.662265779999998,\"186\":25.315963750000002,\"187\":20.551591869999999,\"188\":23.04054451,\"189\":25.191406250000004,\"190\":27.59718895,\"191\":17.396404270000001,\"192\":19.26826286,\"193\":17.205430979999999,\"194\":null,\"195\":16.229288100000002,\"196\":null,\"197\":17.505331040000002,\"198\":17.879869459999998,\"199\":null,\"200\":null,\"201\":null,\"202\":18.935142520000003,\"203\":17.425952909999999,\"204\":21.498676300000003,\"205\":15.88959885,\"206\":16.172485349999999,\"207\":null,\"208\":null,\"209\":17.884408950000001,\"210\":18.751661299999998,\"211\":null,\"212\":18.667367939999998,\"213\":null,\"214\":19.67481613,\"215\":15.985975270000001,\"216\":16.672866819999999,\"217\":16.240400309999998,\"218\":21.717872620000001,\"219\":17.140211109999999,\"220\":null,\"221\":null,\"222\":null,\"223\":null,\"224\":17.600957869999998,\"225\":null,\"226\":null,\"227\":null,\"228\":19.376766199999999,\"229\":null,\"230\":null,\"231\":15.58217144,\"232\":null,\"233\":null,\"234\":null,\"235\":null,\"236\":null,\"237\":null,\"238\":null,\"239\":null,\"240\":null,\"241\":null,\"242\":null,\"243\":null,\"244\":null,\"245\":null,\"246\":null,\"247\":21.83105278,\"248\":16.942148209999999,\"249\":17.42873573,\"250\":null,\"251\":null,\"252\":14.566470150000001,\"253\":null,\"254\":19.091327669999998,\"255\":24.095550540000001,\"256\":11.41362762,\"257\":null,\"258\":null,\"259\":16.743909932000001,\"260\":null,\"261\":null,\"262\":17.840028759999999,\"263\":null,\"264\":22.93309975,\"265\":14.697510720000002,\"266\":24.850288389999999,\"267\":13.02522564,\"268\":null,\"269\":19.16140175,\"270\":17.942033769999998,\"271\":19.28674316,\"272\":null,\"273\":null,\"274\":22.854564669999998,\"275\":19.286426540000001,\"276\":null,\"277\":15.153907780000001,\"278\":16.26985741,\"279\":18.067445759999998,\"280\":19.921157839999999,\"281\":16.475123216,\"282\":17.632043840000002,\"283\":null,\"284\":15.72179317,\"285\":16.99468422,\"286\":15.80856228,\"287\":19.05748367,\"288\":17.816471100000001,\"289\":16.844755169999999,\"290\":null,\"291\":17.49177551,\"292\":null,\"293\":17.150758740000001,\"294\":18.24655533,\"295\":21.32800293,\"296\":18.972980499999998,\"297\":null,\"298\":null,\"299\":null,\"300\":22.538129810000001,\"301\":19.832847600000001,\"302\":17.463315959999999,\"303\":16.08431053,\"304\":null,\"305\":15.152245519999999,\"306\":null,\"307\":13.427182200000001,\"308\":17.604654310000001,\"309\":12.030426029999999,\"310\":null,\"311\":18.173238749999999,\"312\":14.6237669,\"313\":null,\"314\":null,\"315\":null,\"316\":16.6095829,\"317\":null,\"318\":21.86188889,\"319\":18.221426009999998,\"320\":19.863977429999998,\"321\":16.87819481,\"322\":15.995192530000001,\"323\":19.857233050000001,\"324\":17.128578189999999,\"325\":16.844509120000002,\"326\":null,\"327\":20.766441350000001,\"328\":18.804988860000002,\"329\":null,\"330\":19.831996920000005,\"331\":20.576347349999999,\"332\":19.486186979999999,\"333\":null,\"334\":19.881469729999999,\"335\":16.351905819999999,\"336\":22.314678189999999,\"337\":21.353101729999999,\"338\":21.64583588,\"339\":19.22135544,\"340\":21.904298780000001,\"341\":null,\"342\":null,\"343\":21.129371639999999,\"344\":18.081920620000002,\"345\":16.137191770000001,\"346\":15.338179589999999,\"347\":15.181107236000001,\"348\":19.940773010000001,\"349\":null,\"350\":20.90565681,\"351\":16.658433909999999,\"352\":null,\"353\":18.487031940000001,\"354\":null,\"355\":21.22252464,\"356\":13.738303180000001,\"357\":null,\"358\":20.160663599999999,\"359\":18.06933403,\"360\":18.31052399,\"361\":null,\"362\":null,\"363\":11.527525900000001,\"364\":16.906890870000002,\"365\":19.363052369999998,\"366\":null,\"367\":11.7436142,\"368\":null,\"369\":24.136569980000004,\"370\":null,\"371\":null,\"372\":null,\"373\":17.381441120000002,\"374\":17.057060239999998,\"375\":18.27866745,\"376\":19.710668559999998,\"377\":null,\"378\":24.102775569999999,\"379\":16.864178465000002,\"380\":15.564179420000002,\"381\":15.760512350000001,\"382\":null,\"383\":null,\"384\":14.38309669,\"385\":17.248224260000001,\"386\":19.029664990000001,\"387\":16.695064540000001,\"388\":14.292249679999999,\"389\":null,\"390\":16.825132369999999,\"391\":null,\"392\":21.16943741,\"393\":21.021541599999999,\"394\":null,\"395\":17.08399773,\"396\":15.354834560000002,\"397\":null,\"398\":null,\"399\":15.789940830000001,\"400\":15.703228000000003,\"401\":17.550596240000001,\"402\":null,\"403\":16.550506590000001,\"404\":27.027809139999999,\"405\":26.441659930000004,\"406\":17.92526436,\"407\":21.282857889999999,\"408\":18.704687119999999,\"409\":18.745141980000003,\"410\":16.702253339999999,\"411\":18.707654949999998,\"412\":13.22799206,\"413\":null,\"414\":null,\"415\":18.683187480000001,\"416\":21.677839280000001,\"417\":13.30263901,\"418\":null,\"419\":null,\"420\":null,\"421\":null,\"422\":17.732379909999999,\"423\":18.599325180000001,\"424\":17.180784230000004,\"425\":null,\"426\":null,\"427\":null,\"428\":16.123313899999999,\"429\":16.593755720000004,\"430\":19.84435654,\"431\":23.051870350000002,\"432\":12.816063880000002,\"433\":null,\"434\":17.67114067,\"435\":null,\"436\":19.626066210000001,\"437\":11.193032260000001,\"438\":13.61436462,\"439\":17.050167080000001,\"440\":null,\"441\":19.025804520000001,\"442\":15.843920710000001,\"443\":15.534637450000002,\"444\":20.894598009999999,\"445\":19.587085720000005,\"446\":21.201021189999999,\"447\":null,\"448\":18.383890149999999,\"449\":23.087705609999997,\"450\":18.949804310000001,\"451\":16.415147780000002,\"452\":19.8426857,\"453\":null,\"454\":18.932952879999998,\"455\":null,\"456\":17.054412840000001,\"457\":17.904657360000002,\"458\":null,\"459\":null,\"460\":22.349353790000006,\"461\":null,\"462\":16.980138780000001,\"463\":17.829599380000001,\"464\":15.124201770000001,\"465\":16.3179245,\"466\":15.47049999,\"467\":20.020116810000001,\"468\":null,\"469\":null,\"470\":19.15896416,\"471\":null,\"472\":17.543516159999999,\"473\":15.460583690000002,\"474\":21.00470352,\"475\":19.362047199999999,\"476\":18.893857959999998,\"477\":22.19216728,\"478\":21.2934494,\"479\":18.468854900000004,\"480\":18.61938095,\"481\":15.668081280000001,\"482\":16.04279137,\"483\":13.565578459999999,\"484\":18.64923477,\"485\":17.126865389999999,\"486\":null,\"487\":null,\"488\":18.36268806,\"489\":null,\"490\":22.514486309999999,\"491\":17.712835309999999,\"492\":20.193159099999999,\"493\":20.749765400000001,\"494\":null,\"495\":null,\"496\":19.53831482,\"497\":22.292522430000002,\"498\":18.949176789999999,\"499\":null,\"500\":17.232664110000002,\"501\":null,\"502\":null,\"503\":20.356597900000001,\"504\":16.898412700000002,\"505\":15.29659367,\"506\":16.104660030000002,\"507\":16.595228200000001,\"508\":17.92763901,\"509\":null,\"510\":null,\"511\":18.221380230000001,\"512\":17.495605470000001,\"513\":null,\"514\":null,\"515\":null,\"516\":19.820730210000001,\"517\":18.2681942,\"518\":18.037193299999998,\"519\":20.79225349,\"520\":16.40241241,\"521\":20.135082239999999,\"522\":20.73595238,\"523\":null,\"524\":19.072269439999999,\"525\":null,\"526\":null,\"527\":null,\"528\":null,\"529\":16.92114449,\"530\":15.99265099,\"531\":24.68019104,\"532\":17.174263,\"533\":null,\"534\":null,\"535\":18.56100464,\"536\":18.459520340000001,\"537\":20.42213821,\"538\":18.957958219999998,\"539\":20.944065089999999,\"540\":18.679479600000004,\"541\":18.13375473,\"542\":null,\"543\":null,\"544\":null,\"545\":null,\"546\":null,\"547\":null,\"548\":16.928196049,\"549\":null,\"550\":17.028207779999999,\"551\":22.317497249999999,\"552\":18.733901979999999,\"553\":null,\"554\":16.3178196,\"555\":16.030645369999998,\"556\":null,\"557\":18.72397423,\"558\":null,\"559\":16.90747833,\"560\":16.104475019999999,\"561\":18.718666079999998,\"562\":17.22204018,\"563\":19.143178939999999,\"564\":null,\"565\":null,\"566\":16.790552139999999,\"567\":16.049741740000002,\"568\":20.78715897,\"569\":18.87144279,\"570\":null,\"571\":18.30291557,\"572\":null,\"573\":17.60927963,\"574\":18.37809944,\"575\":19.373838419999998,\"576\":null,\"577\":13.89765644,\"578\":null,\"579\":null,\"580\":22.029516220000005,\"581\":17.028963090000001,\"582\":21.286922449999999,\"583\":12.49373055,\"584\":16.752250669999999,\"585\":null,\"586\":20.04032707,\"587\":null,\"588\":23.114292140000003,\"589\":15.260000229999999,\"590\":18.132349009999999,\"591\":null,\"592\":15.7687273,\"593\":null,\"594\":22.00853729,\"595\":19.47803116,\"596\":null,\"597\":null,\"598\":23.94404793,\"599\":null,\"600\":23.972373959999999,\"601\":null,\"602\":23.826095580000004,\"603\":18.28937912,\"604\":null,\"605\":22.436494830000001,\"606\":19.40118408,\"607\":17.24283981,\"608\":null,\"609\":17.51237106,\"610\":13.507986810000002,\"611\":18.555809020000002,\"612\":16.346530909999998,\"613\":null,\"614\":20.176698680000001,\"615\":17.16781044,\"616\":null,\"617\":16.642023089999999,\"618\":20.49648285,\"619\":20.43359375,\"620\":null,\"621\":18.940456390000001,\"622\":18.198732379999999,\"623\":16.559780119999999,\"624\":15.39693928,\"625\":17.140186732222222,\"626\":null,\"627\":15.876852990000002,\"628\":17.81378174,\"629\":15.252702710000001,\"630\":14.925646779999999,\"631\":17.693161010000001,\"632\":19.143926619999998,\"633\":18.247945789999999,\"634\":null,\"635\":19.395086289999998,\"636\":null,\"637\":10.417641640000001,\"638\":17.711021420000002,\"639\":null,\"640\":16.642305369999999,\"641\":19.6540699,\"642\":null,\"643\":19.038318629999999,\"644\":20.895561220000001,\"645\":16.807380680000001,\"646\":15.563553810000002,\"647\":17.486442570000001,\"648\":21.75009155,\"649\":null,\"650\":null,\"651\":null,\"652\":20.25188065,\"653\":16.48718071,\"654\":16.677003860000003,\"655\":18.83984375,\"656\":17.09949112,\"657\":null,\"658\":10.01903439,\"659\":15.715989110000001,\"660\":null,\"661\":16.919399259999999,\"662\":20.562999730000001,\"663\":null,\"664\":null,\"665\":15.464482309999999,\"666\":null,\"667\":null,\"668\":17.095170970000002,\"669\":16.432117460000001,\"670\":null,\"671\":16.247779850000001,\"672\":null,\"673\":null,\"674\":21.8692894,\"675\":13.815483090000001,\"676\":16.07309532,\"677\":null,\"678\":null,\"679\":null,\"680\":15.704957009999999,\"681\":null,\"682\":17.215513229999999,\"683\":17.88500595,\"684\":18.254003520000001,\"685\":16.614969250000002,\"686\":23.612792970000004,\"687\":20.953403470000001,\"688\":20.59267998,\"689\":null,\"690\":19.43285942,\"691\":23.404186249999999,\"692\":16.473642349999999,\"693\":13.086766239999999,\"694\":22.120412829999999,\"695\":null,\"696\":16.13398552,\"697\":null,\"698\":null,\"699\":15.866554259999999,\"700\":null,\"701\":17.069807050000001,\"702\":null,\"703\":23.483453749999999,\"704\":17.189109800000001,\"705\":17.143404010000001,\"706\":22.36008644,\"707\":16.10642052,\"708\":21.09261703,\"709\":20.694810870000001,\"710\":20.569873810000001,\"711\":null,\"712\":18.614933010000002,\"713\":null,\"714\":18.293785100000001,\"715\":null,\"716\":null,\"717\":18.97129631,\"718\":17.295446399999999,\"719\":15.88192654,\"720\":18.12075424,\"721\":17.603351589999999,\"722\":22.374458310000001,\"723\":14.648799472222226,\"724\":null,\"725\":14.861280440000002,\"726\":15.518486213999999,\"727\":20.45412636,\"728\":null,\"729\":null,\"730\":14.75629616,\"731\":21.825630189999998,\"732\":18.57296753,\"733\":15.838047030000002,\"734\":15.6754055,\"735\":null,\"736\":null,\"737\":null,\"738\":16.380258560000001,\"739\":null,\"740\":null,\"741\":21.218864440000001,\"742\":null,\"743\":null,\"744\":18.411668779999999,\"745\":14.911953929999999,\"746\":11.823685650000002,\"747\":18.301040650000001,\"748\":null,\"749\":20.454830170000001,\"750\":null,\"751\":null,\"752\":17.319372179999998,\"753\":17.466745379999999,\"754\":16.17662048,\"755\":null,\"756\":13.083196640000001,\"757\":18.4940815,\"758\":18.45623398,\"759\":null,\"760\":17.660177229999999,\"761\":19.61299133,\"762\":20.677967070000001,\"763\":null,\"764\":null,\"765\":23.84861755,\"766\":null,\"767\":20.711374280000001,\"768\":18.875917430000005,\"769\":null,\"770\":18.054573059999999,\"771\":20.010725019999999,\"772\":null,\"773\":null,\"774\":null,\"775\":16.743467330000001,\"776\":19.20438004,\"777\":23.253641129999998,\"778\":null,\"779\":16.390722270000005,\"780\":null,\"781\":null,\"782\":null,\"783\":24.00547409,\"784\":16.673971179999999,\"785\":21.446523670000001,\"786\":20.882335659999999,\"787\":20.26281548,\"788\":16.031398769999999,\"789\":17.639411930000001,\"790\":17.139810560000001,\"791\":19.786441799999999,\"792\":17.720605849999998,\"793\":null,\"794\":16.709136959999999,\"795\":17.150064470000004,\"796\":null,\"797\":18.762147899999999,\"798\":16.805492399999998,\"799\":15.532599449999999,\"800\":null,\"801\":null,\"802\":17.535640720000004,\"803\":17.57415009,\"804\":null,\"805\":21.959218979999999,\"806\":17.148277279999998,\"807\":null,\"808\":16.99402237,\"809\":14.208996770000002,\"810\":11.770375250000002,\"811\":null,\"812\":null,\"813\":16.54582405,\"814\":14.62256622,\"815\":null,\"816\":15.320659640000001,\"817\":null,\"818\":14.056976320000002,\"819\":18.656690600000001,\"820\":20.39267731,\"821\":19.9443512,\"822\":18.837320330000001,\"823\":17.529018399999998,\"824\":null,\"825\":null,\"826\":null,\"827\":19.057113650000002,\"828\":14.413694380000001,\"829\":null,\"830\":23.7830677,\"831\":18.546569819999998,\"832\":16.652984620000002,\"833\":17.695676800000001,\"834\":14.517177580000002,\"835\":null,\"836\":null,\"837\":14.679039960000002,\"838\":null,\"839\":17.611442570000001,\"840\":16.224019999999999,\"841\":16.041166310000001,\"842\":14.998678210000001,\"843\":null,\"844\":16.579536439999998,\"845\":19.25453568,\"846\":null,\"847\":null,\"848\":null,\"849\":null,\"850\":17.42865372,\"851\":19.662561419999999,\"852\":null,\"853\":null,\"854\":null,\"855\":null,\"856\":20.529743190000001,\"857\":19.82814217,\"858\":null,\"859\":null,\"860\":17.77217293,\"861\":15.878745080000002,\"862\":null,\"863\":null,\"864\":null,\"865\":18.32012177,\"866\":null,\"867\":16.172895430000001,\"868\":16.79639435,\"869\":19.251695630000004,\"870\":null,\"871\":null,\"872\":null,\"873\":20.052848820000001,\"874\":null,\"875\":null,\"876\":18.089958190000001,\"877\":17.73568916,\"878\":17.60834122,\"879\":14.523628521000003,\"880\":null,\"881\":18.641918180000001,\"882\":20.45191574,\"883\":19.458879469999999,\"884\":15.317024229999999,\"885\":16.856109620000002,\"886\":12.807616230000001,\"887\":20.256954189999998,\"888\":18.036281590000002,\"889\":15.68444729,\"890\":null,\"891\":20.805618290000002,\"892\":17.953218459999999,\"893\":null,\"894\":16.470928189999999,\"895\":null,\"896\":15.62353897,\"897\":null,\"898\":null,\"899\":16.012908939999999,\"900\":null,\"901\":14.577075000000002,\"902\":10.93744755,\"903\":21.346082689999999,\"904\":19.869184489999998,\"905\":13.168295860000002,\"906\":null,\"907\":18.472984310000001,\"908\":13.5691433,\"909\":16.402894969999998,\"910\":13.963167190000002,\"911\":null,\"912\":21.172737120000001,\"913\":18.527645110000002,\"914\":16.531076429999999,\"915\":null,\"916\":22.878131870000001,\"917\":null,\"918\":null,\"919\":null,\"920\":22.682260509999999,\"921\":21.373052600000001,\"922\":20.27764702,\"923\":18.468456270000001,\"924\":15.7910614,\"925\":null,\"926\":17.933528899999999,\"927\":null,\"928\":null,\"929\":null,\"930\":17.307947160000001,\"931\":null,\"932\":20.045803070000002,\"933\":14.12557507,\"934\":null,\"935\":18.600196839999999,\"936\":16.125171659999999,\"937\":18.930212019999999,\"938\":null,\"939\":16.58306885,\"940\":16.12266541,\"941\":17.744649890000002,\"942\":21.376977920000002,\"943\":19.82192993,\"944\":null,\"945\":18.540945050000001,\"946\":null,\"947\":null,\"948\":17.538900380000001,\"949\":null,\"950\":20.99064636,\"951\":null,\"952\":17.500204297777778,\"953\":null,\"954\":19.988985060000001,\"955\":19.610813140000001,\"956\":16.753295900000001,\"957\":15.258161540000001,\"958\":null,\"959\":null,\"960\":null,\"961\":16.568134310000001,\"962\":15.84350395,\"963\":18.556034090000004,\"964\":14.595898630000001,\"965\":null,\"966\":15.2165184,\"967\":16.640047070000001,\"968\":21.44161987,\"969\":null,\"970\":20.635112759999998,\"971\":18.506687159999998,\"972\":null,\"973\":17.367517469999999,\"974\":null,\"975\":14.829920769999999,\"976\":19.238763809999998,\"977\":null,\"978\":null,\"979\":18.62185097,\"980\":19.76851082,\"981\":17.157091139999999,\"982\":20.675643919999999,\"983\":19.10154533,\"984\":null,\"985\":16.91415215,\"986\":18.440097810000001,\"987\":19.265129089999998,\"988\":16.46725464,\"989\":null,\"990\":15.97598267,\"991\":23.32978249,\"992\":15.827566149999999,\"993\":null,\"994\":null,\"995\":20.651496890000001,\"996\":19.00426483,\"997\":null,\"998\":15.416533469999999,\"999\":16.738988880000001,\"1000\":17.049848560000001,\"1001\":19.09537697,\"1002\":null,\"1003\":17.795507430000001,\"1004\":18.674144739999999,\"1005\":16.72959328,\"1006\":18.649375920000001,\"1007\":14.30085278,\"1008\":20.029582980000004,\"1009\":15.90232754,\"1010\":19.165603640000004,\"1011\":16.157524110000004,\"1012\":16.420848849999999,\"1013\":17.047080990000005,\"1014\":null,\"1015\":17.34021568,\"1016\":null,\"1017\":null,\"1018\":18.603460309999999,\"1019\":17.385913850000001,\"1020\":17.321840290000001,\"1021\":16.61827087,\"1022\":null,\"1023\":11.236433030000001,\"1024\":20.572282789999999,\"1025\":18.306524280000001,\"1026\":null,\"1027\":17.6617775,\"1028\":19.274032590000001,\"1029\":15.27124405,\"1030\":22.156288150000002,\"1031\":null,\"1032\":null,\"1033\":null,\"1034\":23.21500206,\"1035\":15.739648819999999,\"1036\":17.742349619999999,\"1037\":15.5059042,\"1038\":18.448268890000001,\"1039\":16.506105420000001,\"1040\":null,\"1041\":null,\"1042\":16.243267060000001,\"1043\":null,\"1044\":null,\"1045\":19.02520943,\"1046\":16.441501620000004,\"1047\":18.499425890000001,\"1048\":null,\"1049\":14.61649132,\"1050\":19.97028542,\"1051\":17.207052229999999,\"1052\":16.22896957,\"1053\":19.175457000000002,\"1054\":16.855623250000001,\"1055\":null,\"1056\":null,\"1057\":13.408992769999999,\"1058\":19.917593,\"1059\":16.927175519999999,\"1060\":17.723674769999999,\"1061\":19.28421402,\"1062\":15.4425869,\"1063\":null,\"1064\":16.94226265,\"1065\":null,\"1066\":15.190094950000001,\"1067\":19.876710889999998,\"1068\":18.981784820000002,\"1069\":null,\"1070\":null,\"1071\":17.021499630000001,\"1072\":19.400037770000001,\"1073\":18.939912799999998,\"1074\":19.156793589999999,\"1075\":17.474054339999999,\"1076\":16.045396799999999,\"1077\":21.673315049999999,\"1078\":null,\"1079\":20.210029599999999,\"1080\":17.558914179999999,\"1081\":20.764013290000001,\"1082\":null,\"1083\":18.055473330000002,\"1084\":null,\"1085\":17.89326668,\"1086\":16.93156815,\"1087\":16.7179985,\"1088\":15.88281059,\"1089\":15.973203659999999,\"1090\":14.08131695,\"1091\":null,\"1092\":null,\"1093\":18.82043457,\"1094\":13.96235371,\"1095\":null,\"1096\":18.411668779999999,\"1097\":17.71879959,\"1098\":null,\"1099\":14.781513210000002,\"1100\":17.200458529999999,\"1101\":null,\"1102\":null,\"1103\":21.12003326,\"1104\":null,\"1105\":15.58686924,\"1106\":null,\"1107\":20.599506380000001,\"1108\":19.489345549999999,\"1109\":14.32016563,\"1110\":null,\"1111\":18.747406009999999,\"1112\":null,\"1113\":15.59184361,\"1114\":null,\"1115\":16.299512860000004,\"1116\":16.559974669999999,\"1117\":null,\"1118\":null,\"1119\":14.3998785,\"1120\":null,\"1121\":17.06959724,\"1122\":null,\"1123\":21.131193159999999,\"1124\":null,\"1125\":null,\"1126\":16.48870277,\"1127\":12.19970322,\"1128\":null,\"1129\":null,\"1130\":null,\"1131\":null,\"1132\":null,\"1133\":16.100355149999999},\"ctrl2-04\":{\"0\":15.00197983,\"1\":18.853462220000001,\"2\":16.14807892,\"3\":16.409921650000001,\"4\":14.553195571899996,\"5\":19.529380799999998,\"6\":null,\"7\":null,\"8\":17.05122948,\"9\":17.364870069999998,\"10\":null,\"11\":null,\"12\":14.448438640000001,\"13\":null,\"14\":12.795998570000002,\"15\":null,\"16\":15.721098899999999,\"17\":14.99276161,\"18\":null,\"19\":16.38857269,\"20\":15.537824629999999,\"21\":null,\"22\":null,\"23\":15.04793358,\"24\":18.90192223,\"25\":12.94774628,\"26\":null,\"27\":17.521753310000005,\"28\":null,\"29\":18.008155819999999,\"30\":15.995170590000002,\"31\":15.801152230000001,\"32\":12.979300500000001,\"33\":13.12491322,\"34\":null,\"35\":15.700087550000003,\"36\":18.435100559999999,\"37\":20.41493225,\"38\":17.857568740000001,\"39\":21.60909843,\"40\":17.511211400000001,\"41\":16.392435070000001,\"42\":null,\"43\":14.684365270000001,\"44\":null,\"45\":null,\"46\":17.02756119,\"47\":20.336036679999999,\"48\":19.864431379999999,\"49\":20.45251846,\"50\":21.064540860000001,\"51\":14.5956068,\"52\":15.46929169,\"53\":17.67348862,\"54\":null,\"55\":null,\"56\":null,\"57\":null,\"58\":16.632541660000001,\"59\":15.931014060000001,\"60\":null,\"61\":17.547737120000001,\"62\":21.635555270000005,\"63\":22.315120700000001,\"64\":17.55898857,\"65\":null,\"66\":null,\"67\":null,\"68\":null,\"69\":15.40813065,\"70\":17.573114400000002,\"71\":null,\"72\":null,\"73\":19.31619263,\"74\":null,\"75\":null,\"76\":19.08638573,\"77\":19.507577900000001,\"78\":16.835903170000002,\"79\":15.75431347,\"80\":null,\"81\":19.379602429999998,\"82\":15.605868433000001,\"83\":16.419977190000001,\"84\":20.464433669999998,\"85\":14.669414930000002,\"86\":14.264223100000002,\"87\":21.257358549999999,\"88\":null,\"89\":17.493417740000002,\"90\":18.37487793,\"91\":18.159505840000001,\"92\":18.79629898,\"93\":null,\"94\":14.230546,\"95\":null,\"96\":15.74866486,\"97\":16.546773909999999,\"98\":null,\"99\":14.219615513222221,\"100\":null,\"101\":21.729867939999998,\"102\":null,\"103\":15.626649860000002,\"104\":null,\"105\":null,\"106\":null,\"107\":16.194217680000001,\"108\":15.265944480000002,\"109\":null,\"110\":17.651933669999998,\"111\":null,\"112\":16.544044490000001,\"113\":14.100662229999999,\"114\":17.51852989,\"115\":null,\"116\":16.09922409,\"117\":17.937211990000002,\"118\":16.97017288,\"119\":null,\"120\":18.29396629,\"121\":15.825181960000002,\"122\":14.002578523333336,\"123\":null,\"124\":17.085866930000002,\"125\":16.433748250000004,\"126\":null,\"127\":null,\"128\":16.86048126,\"129\":16.463939669999998,\"130\":null,\"131\":14.729514119999999,\"132\":17.478879930000002,\"133\":null,\"134\":null,\"135\":null,\"136\":16.81715775,\"137\":17.324743269999999,\"138\":null,\"139\":null,\"140\":21.294683460000002,\"141\":null,\"142\":9.524345397999999,\"143\":17.306968690000002,\"144\":20.15363121,\"145\":16.106197071000004,\"146\":null,\"147\":21.443389889999999,\"148\":null,\"149\":18.260084150000001,\"150\":17.905422210000001,\"151\":21.209196089999999,\"152\":null,\"153\":17.26992989,\"154\":20.802860259999999,\"155\":null,\"156\":16.552383420000002,\"157\":17.83386612,\"158\":null,\"159\":16.255046839999999,\"160\":16.525733949999999,\"161\":13.202842710000002,\"162\":17.367858890000001,\"163\":15.982102390000001,\"164\":null,\"165\":null,\"166\":null,\"167\":16.445581440000002,\"168\":13.922770500000002,\"169\":null,\"170\":15.32955074,\"171\":null,\"172\":null,\"173\":null,\"174\":18.06665611,\"175\":18.5968895,\"176\":15.997267720000002,\"177\":null,\"178\":9.241792679000001,\"179\":14.532173160000003,\"180\":null,\"181\":null,\"182\":null,\"183\":19.425256730000001,\"184\":15.692533490000002,\"185\":17.0356369,\"186\":22.232658390000001,\"187\":19.75508881,\"188\":21.706829070000001,\"189\":23.852434160000001,\"190\":25.821796419999998,\"191\":15.380325320000002,\"192\":19.4805584,\"193\":15.553958890000002,\"194\":null,\"195\":15.238964080000001,\"196\":null,\"197\":16.246480940000001,\"198\":16.698650074,\"199\":null,\"200\":null,\"201\":null,\"202\":16.41966438,\"203\":17.591785430000002,\"204\":21.21121788,\"205\":10.72562218,\"206\":15.062350380000002,\"207\":null,\"208\":null,\"209\":16.551677699999999,\"210\":15.081483840000001,\"211\":10.391136169999999,\"212\":17.64145851,\"213\":null,\"214\":17.34516335,\"215\":12.872694020000001,\"216\":15.432509420000001,\"217\":12.61332893,\"218\":18.964403149999999,\"219\":15.439277933999998,\"220\":null,\"221\":null,\"222\":null,\"223\":null,\"224\":16.639200209999998,\"225\":null,\"226\":null,\"227\":null,\"228\":null,\"229\":null,\"230\":null,\"231\":null,\"232\":null,\"233\":null,\"234\":null,\"235\":null,\"236\":null,\"237\":null,\"238\":null,\"239\":null,\"240\":null,\"241\":null,\"242\":null,\"243\":null,\"244\":null,\"245\":null,\"246\":null,\"247\":21.9841938,\"248\":null,\"249\":15.986531260000001,\"250\":12.777276040000002,\"251\":null,\"252\":14.041915890000002,\"253\":null,\"254\":16.841318130000001,\"255\":22.81207848,\"256\":null,\"257\":null,\"258\":null,\"259\":14.45641899,\"260\":null,\"261\":null,\"262\":16.927978516000003,\"263\":null,\"264\":21.785005569999999,\"265\":12.757356235857147,\"266\":23.70882988,\"267\":null,\"268\":null,\"269\":16.874477389999999,\"270\":15.97356319,\"271\":16.37732887,\"272\":null,\"273\":null,\"274\":20.88933372,\"275\":17.95940208,\"276\":null,\"277\":null,\"278\":15.07108498,\"279\":16.629556659999999,\"280\":18.27312088,\"281\":14.07188129,\"282\":14.801960950000002,\"283\":null,\"284\":15.04793358,\"285\":16.030990599999999,\"286\":null,\"287\":16.167907710000002,\"288\":15.172857280000001,\"289\":14.14465809,\"290\":null,\"291\":17.40963936,\"292\":null,\"293\":13.834964749999999,\"294\":17.77661324,\"295\":19.944780349999998,\"296\":17.6157589,\"297\":null,\"298\":null,\"299\":null,\"300\":21.221107480000001,\"301\":18.172506330000001,\"302\":16.164341450999999,\"303\":14.375039100000002,\"304\":null,\"305\":null,\"306\":null,\"307\":null,\"308\":15.722514150000002,\"309\":13.785757349800001,\"310\":null,\"311\":16.627704620000003,\"312\":12.461613020111111,\"313\":null,\"314\":null,\"315\":null,\"316\":15.127797842500001,\"317\":null,\"318\":21.247192380000001,\"319\":16.93502617,\"320\":17.364784239999999,\"321\":14.470468520000002,\"322\":15.65567017,\"323\":18.04889107,\"324\":15.942628860000003,\"325\":17.311410899999998,\"326\":null,\"327\":18.600740429999998,\"328\":16.705633160000001,\"329\":null,\"330\":18.379158019999998,\"331\":19.502731319999999,\"332\":18.434856409999998,\"333\":null,\"334\":18.053352360000002,\"335\":15.11345768,\"336\":20.629520419999999,\"337\":20.512582779999999,\"338\":20.20167923,\"339\":16.439197539999999,\"340\":20.814016339999998,\"341\":null,\"342\":null,\"343\":16.857446670000002,\"344\":17.589153289999999,\"345\":16.823764799999999,\"346\":13.677499770000002,\"347\":11.45203495,\"348\":19.02756119,\"349\":null,\"350\":16.428556440000001,\"351\":15.312770571428574,\"352\":null,\"353\":16.711156849999998,\"354\":null,\"355\":19.00475883,\"356\":13.018721579999999,\"357\":null,\"358\":18.12398911,\"359\":15.493948940000003,\"360\":14.385727880000003,\"361\":11.75697327,\"362\":null,\"363\":13.995631216444446,\"364\":13.61746788,\"365\":18.363843920000001,\"366\":null,\"367\":null,\"368\":null,\"369\":22.995864869999998,\"370\":null,\"371\":null,\"372\":null,\"373\":14.62901497,\"374\":15.665030480000002,\"375\":17.835224149999998,\"376\":17.184082029999999,\"377\":null,\"378\":22.675298690000002,\"379\":15.203692439999999,\"380\":null,\"381\":13.584962839999999,\"382\":null,\"383\":null,\"384\":14.76704597,\"385\":15.86208057,\"386\":17.668994900000001,\"387\":15.45146847,\"388\":null,\"389\":null,\"390\":16.157188420000001,\"391\":null,\"392\":20.191473009999999,\"393\":17.11248016,\"394\":null,\"395\":null,\"396\":null,\"397\":null,\"398\":null,\"399\":null,\"400\":14.476792495,\"401\":16.767589569999998,\"402\":null,\"403\":12.072031969999999,\"404\":25.761899950000004,\"405\":25.19020081,\"406\":null,\"407\":19.918903350000001,\"408\":16.988927839999999,\"409\":17.05864716,\"410\":null,\"411\":13.991344450000002,\"412\":13.71649837,\"413\":null,\"414\":null,\"415\":17.44127464,\"416\":19.57821083,\"417\":14.68650055,\"418\":null,\"419\":null,\"420\":null,\"421\":null,\"422\":15.678689384999998,\"423\":16.586736680000001,\"424\":16.520311360000001,\"425\":null,\"426\":null,\"427\":null,\"428\":15.4064703,\"429\":15.36293697,\"430\":18.332182991111111,\"431\":21.669860839999998,\"432\":null,\"433\":null,\"434\":15.60617352,\"435\":null,\"436\":16.999427799999999,\"437\":null,\"438\":13.500129594444447,\"439\":16.24525642,\"440\":15.57801914,\"441\":16.58483124,\"442\":14.69125271,\"443\":14.814682960000001,\"444\":18.607835770000001,\"445\":18.406114580000001,\"446\":20.633338930000001,\"447\":null,\"448\":18.579904559999999,\"449\":21.224231719999999,\"450\":16.756946559999999,\"451\":null,\"452\":16.695201869999998,\"453\":null,\"454\":16.949804310000001,\"455\":null,\"456\":11.79672909,\"457\":12.23729992,\"458\":null,\"459\":null,\"460\":20.885839460000003,\"461\":18.813060759999999,\"462\":15.403677940000001,\"463\":14.867134090000002,\"464\":14.108529448750001,\"465\":null,\"466\":14.214925770000001,\"467\":18.7179985,\"468\":null,\"469\":null,\"470\":16.731054310000001,\"471\":null,\"472\":17.028747559999999,\"473\":null,\"474\":18.65042686,\"475\":17.337081909999998,\"476\":18.1951313,\"477\":20.463735580000002,\"478\":20.30139732,\"479\":17.126564030000001,\"480\":16.994243619999999,\"481\":15.973585130000002,\"482\":null,\"483\":13.80926609,\"484\":18.43192101,\"485\":null,\"486\":14.40720177,\"487\":null,\"488\":14.296557430000002,\"489\":null,\"490\":21.326795579999999,\"491\":15.991211890000002,\"492\":18.586318206000001,\"493\":18.63278961,\"494\":null,\"495\":null,\"496\":18.312564850000001,\"497\":20.76765442,\"498\":17.96064758,\"499\":null,\"500\":16.01572037,\"501\":16.49732208,\"502\":null,\"503\":18.956171040000001,\"504\":16.356159210000001,\"505\":16.1105442,\"506\":14.916689873750002,\"507\":14.464056288428573,\"508\":16.604219440000001,\"509\":null,\"510\":null,\"511\":null,\"512\":16.729860309999999,\"513\":null,\"514\":null,\"515\":null,\"516\":16.355730059999999,\"517\":17.379919050000002,\"518\":16.472738270000001,\"519\":18.71809769,\"520\":13.714403342899997,\"521\":19.326763150000001,\"522\":18.321928020000001,\"523\":null,\"524\":17.95537758,\"525\":null,\"526\":null,\"527\":null,\"528\":null,\"529\":15.33287621,\"530\":15.620763780000001,\"531\":23.344215390000002,\"532\":16.067686080000001,\"533\":null,\"534\":null,\"535\":17.477457050000002,\"536\":15.738092419999999,\"537\":18.08316803,\"538\":17.04590988,\"539\":19.36446381,\"540\":18.36538315,\"541\":16.172506330000004,\"542\":null,\"543\":null,\"544\":null,\"545\":null,\"546\":null,\"547\":null,\"548\":14.765544889999999,\"549\":16.162233350000001,\"550\":15.652060510000002,\"551\":19.88546753,\"552\":16.964891243000004,\"553\":null,\"554\":null,\"555\":14.78780079,\"556\":null,\"557\":15.599970820000001,\"558\":null,\"559\":14.51175308,\"560\":12.577782630000002,\"561\":16.988374709999999,\"562\":15.139606379000002,\"563\":17.825630189999998,\"564\":null,\"565\":null,\"566\":13.798573490000002,\"567\":16.906538009999998,\"568\":20.047267909999999,\"569\":18.858114239999999,\"570\":null,\"571\":17.268468859999999,\"572\":null,\"573\":16.45217705,\"574\":17.155509949999999,\"575\":15.81793308,\"576\":null,\"577\":13.11372566,\"578\":null,\"579\":null,\"580\":20.299610139999999,\"581\":15.40087986,\"582\":19.72030449,\"583\":null,\"584\":14.82902908,\"585\":null,\"586\":18.648988719999998,\"587\":null,\"588\":21.638385770000003,\"589\":14.4077632425,\"590\":16.359886169999999,\"591\":null,\"592\":null,\"593\":null,\"594\":19.591438289999999,\"595\":16.97118378,\"596\":null,\"597\":null,\"598\":22.505743030000001,\"599\":null,\"600\":22.41926003,\"601\":null,\"602\":21.583160400000001,\"603\":15.617036819999999,\"604\":15.32411003,\"605\":20.220813750000001,\"606\":16.651304240000002,\"607\":16.01650429,\"608\":null,\"609\":13.493855480000002,\"610\":12.789003370000001,\"611\":15.419104580000001,\"612\":17.410303119999998,\"613\":null,\"614\":19.006320949999999,\"615\":16.007860180000002,\"616\":null,\"617\":14.111950870000001,\"618\":19.080204009999999,\"619\":18.559698099999999,\"620\":null,\"621\":16.485367775,\"622\":16.695608140000001,\"623\":15.260074619999999,\"624\":14.559855460000001,\"625\":15.89746761,\"626\":null,\"627\":14.723740684444445,\"628\":12.811656000000003,\"629\":10.97949696,\"630\":null,\"631\":15.640611650000002,\"632\":18.44475555,\"633\":17.073368070000001,\"634\":null,\"635\":16.64554596,\"636\":null,\"637\":12.681282039999999,\"638\":15.12505054,\"639\":null,\"640\":null,\"641\":18.21266747,\"642\":null,\"643\":16.904440773333331,\"644\":19.636228559999999,\"645\":14.23084641,\"646\":16.73885727,\"647\":18.627597810000001,\"648\":20.113880160000001,\"649\":null,\"650\":null,\"651\":null,\"652\":17.172407150000005,\"653\":14.007465360000001,\"654\":15.08932519,\"655\":18.039657590000001,\"656\":15.81933117,\"657\":null,\"658\":15.010760412222222,\"659\":14.643187630000002,\"660\":null,\"661\":11.72698402,\"662\":18.892702100000001,\"663\":null,\"664\":null,\"665\":null,\"666\":null,\"667\":null,\"668\":13.331196780000003,\"669\":15.507020000000002,\"670\":null,\"671\":15.441063880000002,\"672\":null,\"673\":null,\"674\":19.852090839999999,\"675\":12.305862430000001,\"676\":14.2262941379,\"677\":null,\"678\":null,\"679\":null,\"680\":null,\"681\":null,\"682\":14.906044959999999,\"683\":17.5569706,\"684\":17.328693390000002,\"685\":15.718747140000001,\"686\":22.538270950000001,\"687\":19.530200959999998,\"688\":21.47238922,\"689\":null,\"690\":18.596525190000005,\"691\":21.791816709999999,\"692\":14.385657417666664,\"693\":null,\"694\":19.152591709999999,\"695\":null,\"696\":14.067474578777778,\"697\":null,\"698\":null,\"699\":null,\"700\":null,\"701\":13.040529250000002,\"702\":null,\"703\":21.247482300000002,\"704\":16.141149519999999,\"705\":15.075102810000002,\"706\":20.985792159999999,\"707\":14.598913432500002,\"708\":18.361061100000001,\"709\":18.516454700000001,\"710\":18.559398649999999,\"711\":null,\"712\":15.346029280000002,\"713\":null,\"714\":15.029718400000002,\"715\":null,\"716\":null,\"717\":16.750680920000001,\"718\":14.950555800000002,\"719\":13.624224660000001,\"720\":18.042064669999998,\"721\":16.27191925,\"722\":20.383319849999999,\"723\":13.478643419999999,\"724\":null,\"725\":14.28185749,\"726\":11.93730068,\"727\":19.461080549999998,\"728\":14.816683769999999,\"729\":null,\"730\":13.523929600000001,\"731\":19.268970490000001,\"732\":17.37449646,\"733\":15.301746370000002,\"734\":null,\"735\":null,\"736\":null,\"737\":null,\"738\":null,\"739\":null,\"740\":null,\"741\":19.552848820000001,\"742\":null,\"743\":null,\"744\":17.180686949999998,\"745\":13.353009220000001,\"746\":12.92258453,\"747\":17.297597889999999,\"748\":null,\"749\":17.671623230000002,\"750\":null,\"751\":null,\"752\":null,\"753\":15.564447400000001,\"754\":null,\"755\":null,\"756\":13.399411200000001,\"757\":16.249261860000001,\"758\":16.463092799999998,\"759\":null,\"760\":15.665447240000001,\"761\":18.844877239999999,\"762\":19.64433098,\"763\":null,\"764\":null,\"765\":22.021337509999999,\"766\":null,\"767\":19.530544280000001,\"768\":16.16191864,\"769\":null,\"770\":17.739517209999999,\"771\":18.333859252000003,\"772\":null,\"773\":null,\"774\":null,\"775\":null,\"776\":18.487306589999999,\"777\":21.45763779,\"778\":null,\"779\":11.04746437,\"780\":null,\"781\":null,\"782\":null,\"783\":22.112989429999999,\"784\":13.40047932,\"785\":18.683528899999999,\"786\":19.597215649999999,\"787\":18.74165726,\"788\":13.767770770000002,\"789\":15.417818833000002,\"790\":15.312634470000001,\"791\":18.338605879999999,\"792\":16.761240010000002,\"793\":null,\"794\":14.32762241,\"795\":15.965265270000002,\"796\":null,\"797\":12.677984240000001,\"798\":15.263195990000002,\"799\":null,\"800\":null,\"801\":null,\"802\":16.457365039999999,\"803\":17.717262269999999,\"804\":null,\"805\":20.222700119999999,\"806\":14.781257630000002,\"807\":null,\"808\":14.552369120000002,\"809\":null,\"810\":null,\"811\":null,\"812\":null,\"813\":12.938495639999999,\"814\":14.48696041,\"815\":null,\"816\":null,\"817\":null,\"818\":12.531430240000001,\"819\":17.482114790000001,\"820\":19.18328094,\"821\":18.116952900000001,\"822\":15.717087750000003,\"823\":17.177965159999999,\"824\":null,\"825\":9.018589972999999,\"826\":null,\"827\":17.86665154,\"828\":12.736546940111115,\"829\":null,\"830\":21.561508180000004,\"831\":16.306257250000002,\"832\":16.487384800000001,\"833\":17.357671740000001,\"834\":11.442736630000001,\"835\":null,\"836\":null,\"837\":null,\"838\":null,\"839\":13.8699789,\"840\":14.570134522500002,\"841\":14.18719769,\"842\":10.272629739999999,\"843\":null,\"844\":14.620341088777778,\"845\":17.427917480000001,\"846\":null,\"847\":null,\"848\":null,\"849\":null,\"850\":15.836789133,\"851\":16.353147509999999,\"852\":null,\"853\":null,\"854\":null,\"855\":null,\"856\":19.3357296,\"857\":19.420967099999999,\"858\":null,\"859\":null,\"860\":16.314745690000002,\"861\":14.514699301111117,\"862\":null,\"863\":null,\"864\":null,\"865\":17.50276947,\"866\":null,\"867\":15.13197708,\"868\":11.941671370000002,\"869\":17.50377846,\"870\":null,\"871\":null,\"872\":null,\"873\":18.281206130000001,\"874\":null,\"875\":null,\"876\":17.401828770000002,\"877\":16.6473732,\"878\":15.214774130000002,\"879\":12.88975143,\"880\":null,\"881\":15.97062302,\"882\":19.05449295,\"883\":18.56655121,\"884\":null,\"885\":15.91534233,\"886\":15.256429669999999,\"887\":18.208387370000001,\"888\":14.8544302,\"889\":15.55077648,\"890\":null,\"891\":20.196525569999999,\"892\":16.87111092,\"893\":null,\"894\":15.77375698,\"895\":null,\"896\":14.810317038999999,\"897\":null,\"898\":null,\"899\":14.65409279,\"900\":9.829421043,\"901\":8.734777450999999,\"902\":11.994812970000002,\"903\":19.785148620000001,\"904\":18.004098890000002,\"905\":11.574545860000001,\"906\":null,\"907\":16.583625789999999,\"908\":14.443536282,\"909\":13.54990482,\"910\":13.371105617777779,\"911\":null,\"912\":18.797439580000002,\"913\":14.966865540000001,\"914\":14.14242649,\"915\":null,\"916\":21.708978649999999,\"917\":null,\"918\":null,\"919\":null,\"920\":21.420391080000002,\"921\":19.104413990000001,\"922\":19.520757679999999,\"923\":15.5094347,\"924\":13.986908910000002,\"925\":null,\"926\":16.924858090000001,\"927\":null,\"928\":null,\"929\":null,\"930\":14.769941330000002,\"931\":null,\"932\":18.469451899999999,\"933\":14.930644990000001,\"934\":null,\"935\":17.823019030000001,\"936\":15.192795650000001,\"937\":16.736723687777779,\"938\":null,\"939\":14.61488247,\"940\":14.78105259,\"941\":17.090009689999999,\"942\":20.187974929999999,\"943\":18.278713230000001,\"944\":null,\"945\":15.78583527,\"946\":null,\"947\":null,\"948\":14.2579031,\"949\":null,\"950\":19.91717148,\"951\":16.13564873,\"952\":15.829153060000001,\"953\":null,\"954\":18.350265499999999,\"955\":18.93623543,\"956\":16.934566499999999,\"957\":15.348209380000002,\"958\":null,\"959\":null,\"960\":null,\"961\":13.832988739999999,\"962\":14.326289180000002,\"963\":16.335756397999997,\"964\":11.958588600000001,\"965\":null,\"966\":14.71623039,\"967\":15.034609794,\"968\":19.774684910000001,\"969\":null,\"970\":19.173042299999999,\"971\":17.37568474,\"972\":11.838416100000002,\"973\":16.444221500000001,\"974\":null,\"975\":14.392585750000002,\"976\":17.06149864,\"977\":null,\"978\":null,\"979\":17.52382278,\"980\":18.119184489999999,\"981\":15.356393049999999,\"982\":19.791999820000004,\"983\":16.640893940000002,\"984\":null,\"985\":null,\"986\":16.589328770000002,\"987\":12.202032090000001,\"988\":null,\"989\":null,\"990\":14.735609050000002,\"991\":21.349002840000004,\"992\":15.39158332625,\"993\":16.88583946,\"994\":null,\"995\":19.500417710000001,\"996\":17.90460014,\"997\":null,\"998\":12.895120620000002,\"999\":null,\"1000\":16.133142469999999,\"1001\":18.066709520000003,\"1002\":null,\"1003\":14.68123817,\"1004\":14.885267259999999,\"1005\":14.5384922,\"1006\":16.47944832,\"1007\":11.94734478,\"1008\":18.876815799999999,\"1009\":null,\"1010\":17.461719510000002,\"1011\":15.56528091,\"1012\":16.592311859999999,\"1013\":16.58327293,\"1014\":null,\"1015\":15.410616870000002,\"1016\":null,\"1017\":14.9956789,\"1018\":16.057462690000001,\"1019\":11.254320140000001,\"1020\":17.27957344,\"1021\":15.42649364,\"1022\":null,\"1023\":null,\"1024\":18.610939030000001,\"1025\":16.698459629999998,\"1026\":null,\"1027\":15.131374360000001,\"1028\":18.289875030000001,\"1029\":14.40014553,\"1030\":21.77547264,\"1031\":null,\"1032\":null,\"1033\":null,\"1034\":22.164903639999999,\"1035\":14.316896726000005,\"1036\":16.556102750000001,\"1037\":null,\"1038\":16.674640656999998,\"1039\":13.947205663625001,\"1040\":null,\"1041\":null,\"1042\":null,\"1043\":null,\"1044\":null,\"1045\":16.445983890000001,\"1046\":15.37622738,\"1047\":null,\"1048\":null,\"1049\":15.122423170000001,\"1050\":19.802497859999999,\"1051\":16.200458529999999,\"1052\":null,\"1053\":17.861207960000002,\"1054\":null,\"1055\":null,\"1056\":null,\"1057\":12.71396637,\"1058\":19.135383610000002,\"1059\":14.331616400000002,\"1060\":11.50486851,\"1061\":17.113193509999999,\"1062\":14.484781980000003,\"1063\":null,\"1064\":15.388005362222222,\"1065\":null,\"1066\":12.85330963,\"1067\":17.175724030000001,\"1068\":18.082803729999998,\"1069\":null,\"1070\":null,\"1071\":null,\"1072\":18.575813289999999,\"1073\":18.319284440000001,\"1074\":18.628879550000001,\"1075\":14.99784088,\"1076\":13.000247,\"1077\":20.478227619999998,\"1078\":null,\"1079\":18.977933879999998,\"1080\":13.679920200000002,\"1081\":18.125202179999999,\"1082\":null,\"1083\":16.235490800000001,\"1084\":null,\"1085\":15.64931202,\"1086\":13.05775452,\"1087\":15.01993847,\"1088\":15.22105885,\"1089\":14.669414929999998,\"1090\":13.179198550999997,\"1091\":null,\"1092\":null,\"1093\":15.095191,\"1094\":13.212511060000001,\"1095\":null,\"1096\":15.43273735,\"1097\":13.671873090000002,\"1098\":null,\"1099\":12.7739509591,\"1100\":15.90470505,\"1101\":null,\"1102\":null,\"1103\":19.008291239999998,\"1104\":null,\"1105\":13.998237610000002,\"1106\":null,\"1107\":18.082908629999999,\"1108\":17.617195129999999,\"1109\":15.790094379999999,\"1110\":null,\"1111\":16.536489490000001,\"1112\":null,\"1113\":13.591405869999999,\"1114\":null,\"1115\":14.860311510000001,\"1116\":14.530709148625,\"1117\":null,\"1118\":null,\"1119\":null,\"1120\":null,\"1121\":13.178897860000003,\"1122\":null,\"1123\":20.581321719999998,\"1124\":null,\"1125\":null,\"1126\":14.853455540000001,\"1127\":14.289587020000001,\"1128\":null,\"1129\":null,\"1130\":null,\"1131\":null,\"1132\":null,\"1133\":14.46307755},\"ctrl3-04\":{\"0\":14.25340462,\"1\":20.217029570000001,\"2\":17.36333084,\"3\":17.470006940000001,\"4\":10.99116707,\"5\":20.184347150000001,\"6\":null,\"7\":null,\"8\":18.88878441,\"9\":17.068338390000001,\"10\":null,\"11\":null,\"12\":15.20430374,\"13\":19.80918694,\"14\":16.307182310000002,\"15\":15.194641109999999,\"16\":17.040246960000001,\"17\":16.10834122,\"18\":null,\"19\":14.814632420000001,\"20\":16.646812440000002,\"21\":null,\"22\":null,\"23\":16.173051829999999,\"24\":19.4408493,\"25\":16.522275919999998,\"26\":null,\"27\":15.886482239999999,\"28\":null,\"29\":20.657789230000002,\"30\":16.52975082,\"31\":17.232101440000001,\"32\":14.208709833749998,\"33\":14.30342066125,\"34\":null,\"35\":18.348625179999999,\"36\":20.080307009999999,\"37\":21.002988819999999,\"38\":17.47024536,\"39\":19.830791470000001,\"40\":17.50331306,\"41\":17.839536670000001,\"42\":null,\"43\":9.696098328,\"44\":null,\"45\":15.02976131,\"46\":14.947911260000002,\"47\":20.123510360000001,\"48\":19.282268519999999,\"49\":21.52420425,\"50\":21.908739090000001,\"51\":16.56157112,\"52\":15.66060925,\"53\":15.579463010000001,\"54\":null,\"55\":14.455199240000002,\"56\":null,\"57\":17.416336059999999,\"58\":null,\"59\":16.998325350000002,\"60\":null,\"61\":18.789247509999999,\"62\":21.941667560000003,\"63\":22.933677670000002,\"64\":18.510284420000001,\"65\":null,\"66\":null,\"67\":null,\"68\":15.917511940000002,\"69\":16.8760376,\"70\":18.097795489999999,\"71\":null,\"72\":null,\"73\":19.54805756,\"74\":null,\"75\":null,\"76\":19.74201965,\"77\":21.076658250000001,\"78\":16.27877617,\"79\":14.865539550000001,\"80\":15.74409771,\"81\":16.986486429999999,\"82\":15.57654381,\"83\":16.24166679,\"84\":21.36324501,\"85\":16.13093185,\"86\":14.22844315,\"87\":23.131319049999998,\"88\":null,\"89\":17.197294240000002,\"90\":19.777383799999999,\"91\":19.221025470000001,\"92\":17.33070755,\"93\":null,\"94\":17.16044235,\"95\":null,\"96\":13.852236750000001,\"97\":18.733968730000001,\"98\":null,\"99\":17.569187159999998,\"100\":null,\"101\":21.25511169,\"102\":null,\"103\":17.06665611,\"104\":null,\"105\":null,\"106\":16.231390000000001,\"107\":15.368580914000004,\"108\":16.09459305,\"109\":null,\"110\":null,\"111\":null,\"112\":16.786729810000001,\"113\":null,\"114\":16.824136067000001,\"115\":null,\"116\":17.686677929999998,\"117\":18.85790253,\"118\":18.198972699999999,\"1
[truncated: 8,425,338 more chars]
