# Supplementary material for: RAPDOR: Using Jensen-Shannon Distance for the computational analysis of complex proteomics datasets
Source: Nat Commun. 2025 Sep 26;16:8527. doi: 10.1038/s41467-025-64086-7 (PMC12475003; doi:10.1038/s41467-025-64086-7)
Supplement: Supplementary file 3 — Supplementary Data 1 [file 41467_2025_64086_MOESM3_ESM.zip › RAPDORforSynechocystisabioticStressCOLD.json]

{"state": {"distance_method": "Jensen-Shannon-Distance", "kernel_size": 0, "beta": null, "eps": 0, "permanova": null, "permanova_permutations": null, "permanova_cutoff": null, "scored": false, "anosim_r": true, "permanova_f": null, "cluster_method": null, "cluster_args": null}, "df": "{\"Accession\":{\"0\":\"sll0002\",\"1\":\"sll0005\",\"2\":\"sll0006\",\"3\":\"sll0007\",\"4\":\"sll0016\",\"5\":\"sll0017\",\"6\":\"sll0018\",\"7\":\"sll0019\",\"8\":\"sll0020\",\"9\":\"sll0021\",\"10\":\"sll0022\",\"11\":\"sll0023\",\"12\":\"sll0033\",\"13\":\"sll0036\",\"14\":\"sll0037\",\"15\":\"sll0038\",\"16\":\"sll0039\",\"17\":\"sll0041\",\"18\":\"sll0042\",\"19\":\"sll0043\",\"20\":\"sll0045\",\"21\":\"sll0048\",\"22\":\"sll0051\",\"23\":\"sll0053\",\"24\":\"sll0055\",\"25\":\"sll0057\",\"26\":\"sll0058\",\"27\":\"sll0064\",\"28\":\"sll0065\",\"29\":\"sll0066\",\"30\":\"sll0067\",\"31\":\"sll0068\",\"32\":\"sll0069\",\"33\":\"sll0070\",\"34\":\"sll0071\",\"35\":\"sll0078\",\"36\":\"sll0080\",\"37\":\"sll0085\",\"38\":\"sll0086\",\"39\":\"sll0094\",\"40\":\"sll0096\",\"41\":\"sll0098\",\"42\":\"sll0099\",\"43\":\"sll0100\",\"44\":\"sll0102\",\"45\":\"sll0103\",\"46\":\"sll0108\",\"47\":\"sll0135\",\"48\":\"sll0136\",\"49\":\"sll0141\",\"50\":\"sll0142\",\"51\":\"sll0144\",\"52\":\"sll0145\",\"53\":\"sll0148\",\"54\":\"sll0149\",\"55\":\"sll0154\",\"56\":\"sll0157\",\"57\":\"sll0158\",\"58\":\"sll0162\",\"59\":\"sll0163\",\"60\":\"sll0166\",\"61\":\"sll0167\",\"62\":\"sll0169\",\"63\":\"sll0170\",\"64\":\"sll0171\",\"65\":\"sll0172\",\"66\":\"sll0173\",\"67\":\"sll0175\",\"68\":\"sll0176\",\"69\":\"sll0179\",\"70\":\"sll0180\",\"71\":\"sll0184\",\"72\":\"sll0185\",\"73\":\"sll0188\",\"74\":\"sll0191\",\"75\":\"sll0195\",\"76\":\"sll0199\",\"77\":\"sll0202\",\"78\":\"sll0204\",\"79\":\"sll0205\",\"80\":\"sll0207\",\"81\":\"sll0208\",\"82\":\"sll0209\",\"83\":\"sll0216\",\"84\":\"sll0217\",\"85\":\"sll0219\",\"86\":\"sll0220\",\"87\":\"sll0221\",\"88\":\"sll0222\",\"89\":\"sll0224\",\"90\":\"sll0226\",\"91\":\"sll0227\",\"92\":\"sll0228\",\"93\":\"sll0230\",\"94\":\"sll0243\",\"95\":\"sll0245\",\"96\":\"sll0250\",\"97\":\"sll0254\",\"98\":\"sll0257\",\"99\":\"sll0258\",\"100\":\"sll0263\",\"101\":\"sll0271\",\"102\":\"sll0272\",\"103\":\"sll0274\",\"104\":\"sll0284\",\"105\":\"sll0288\",\"106\":\"sll0289\",\"107\":\"sll0290\",\"108\":\"sll0293\",\"109\":\"sll0294\",\"110\":\"sll0296\",\"111\":\"sll0301\",\"112\":\"sll0306\",\"113\":\"sll0314\",\"114\":\"sll0318\",\"115\":\"sll0319\",\"116\":\"sll0320\",\"117\":\"sll0321\",\"118\":\"sll0325\",\"119\":\"sll0329\",\"120\":\"sll0335\",\"121\":\"sll0336\",\"122\":\"sll0337\",\"123\":\"sll0359\",\"124\":\"sll0362\",\"125\":\"sll0368\",\"126\":\"sll0370\",\"127\":\"sll0373\",\"128\":\"sll0374\",\"129\":\"sll0377\",\"130\":\"sll0379\",\"131\":\"sll0380\",\"132\":\"sll0381\",\"133\":\"sll0384\",\"134\":\"sll0395\",\"135\":\"sll0396\",\"136\":\"sll0398\",\"137\":\"sll0400\",\"138\":\"sll0401\",\"139\":\"sll0402\",\"140\":\"sll0403\",\"141\":\"sll0404\",\"142\":\"sll0408\",\"143\":\"sll0410\",\"144\":\"sll0413\",\"145\":\"sll0414\",\"146\":\"sll0415\",\"147\":\"sll0416\",\"148\":\"sll0418\",\"149\":\"sll0420\",\"150\":\"sll0421\",\"151\":\"sll0422\",\"152\":\"sll0423\",\"153\":\"sll0424\",\"154\":\"sll0427\",\"155\":\"sll0430\",\"156\":\"sll0441\",\"157\":\"sll0443\",\"158\":\"sll0445\",\"159\":\"sll0446\",\"160\":\"sll0447\",\"161\":\"sll0451\",\"162\":\"sll0454\",\"163\":\"sll0455\",\"164\":\"sll0456\",\"165\":\"sll0459\",\"166\":\"sll0461\",\"167\":\"sll0467\",\"168\":\"sll0469\",\"169\":\"sll0470\",\"170\":\"sll0471\",\"171\":\"sll0474\",\"172\":\"sll0480\",\"173\":\"sll0487\",\"174\":\"sll0488\",\"175\":\"sll0489\",\"176\":\"sll0493\",\"177\":\"sll0495\",\"178\":\"sll0497\",\"179\":\"sll0499\",\"180\":\"sll0502\",\"181\":\"sll0504\",\"182\":\"sll0506\",\"183\":\"sll0509\",\"184\":\"sll0513\",\"185\":\"sll0517\",\"186\":\"sll0518\",\"187\":\"sll0519\",\"188\":\"sll0520\",\"189\":\"sll0521\",\"190\":\"sll0524\",\"191\":\"sll0529\",\"192\":\"sll0533\",\"193\":\"sll0534\",\"194\":\"sll0535\",\"195\":\"sll0540\",\"196\":\"sll0542\",\"197\":\"sll0544\",\"198\":\"sll0550\",\"199\":\"sll0553\",\"200\":\"sll0554\",\"201\":\"sll0558\",\"202\":\"sll0567\",\"203\":\"sll0569\",\"204\":\"sll0572\",\"205\":\"sll0576\",\"206\":\"sll0577\",\"207\":\"sll0578\",\"208\":\"sll0585\",\"209\":\"sll0586\",\"210\":\"sll0587\",\"211\":\"sll0588\",\"212\":\"sll0593\",\"213\":\"sll0596\",\"214\":\"sll0601\",\"215\":\"sll0602\",\"216\":\"sll0603\",\"217\":\"sll0606\",\"218\":\"sll0613\",\"219\":\"sll0614\",\"220\":\"sll0615\",\"221\":\"sll0616\",\"222\":\"sll0617\",\"223\":\"sll0622\",\"224\":\"sll0623\",\"225\":\"sll0625\",\"226\":\"sll0626\",\"227\":\"sll0629\",\"228\":\"sll0630\",\"229\":\"sll0631\",\"230\":\"sll0634\",\"231\":\"sll0635\",\"232\":\"sll0638\",\"233\":\"sll0639\",\"234\":\"sll0643\",\"235\":\"sll0644\",\"236\":\"sll0645\",\"237\":\"sll0647\",\"238\":\"sll0649\",\"239\":\"sll0654\",\"240\":\"sll0656\",\"241\":\"sll0659\",\"242\":\"sll0660\",\"243\":\"sll0661\",\"244\":\"sll0672\",\"245\":\"sll0679\",\"246\":\"sll0680\",\"247\":\"sll0704\",\"248\":\"sll0708\",\"249\":\"sll0709\",\"250\":\"sll0710\",\"251\":\"sll0711\",\"252\":\"sll0712\",\"253\":\"sll0721\",\"254\":\"sll0723\",\"255\":\"sll0726\",\"256\":\"sll0728\",\"257\":\"sll0729\",\"258\":\"sll0735\",\"259\":\"sll0736\",\"260\":\"sll0740\",\"261\":\"sll0741\",\"262\":\"sll0744\",\"263\":\"sll0745\",\"264\":\"sll0749\",\"265\":\"sll0750\",\"266\":\"sll0752\",\"267\":\"sll0753\",\"268\":\"sll0754\",\"269\":\"sll0755\",\"270\":\"sll0756\",\"271\":\"sll0757\",\"272\":\"sll0759\",\"273\":\"sll0764\",\"274\":\"sll0766\",\"275\":\"sll0767\",\"276\":\"sll0771\",\"277\":\"sll0772\",\"278\":\"sll0776\",\"279\":\"sll0782\",\"280\":\"sll0783\",\"281\":\"sll0787\",\"282\":\"sll0804\",\"283\":\"sll0807\",\"284\":\"sll0810\",\"285\":\"sll0816\",\"286\":\"sll0819\",\"287\":\"sll0821\",\"288\":\"sll0822\",\"289\":\"sll0823\",\"290\":\"sll0828\",\"291\":\"sll0829\",\"292\":\"sll0830\",\"293\":\"sll0837\",\"294\":\"sll0838\",\"295\":\"sll0842\",\"296\":\"sll0844\",\"297\":\"sll0848\",\"298\":\"sll0851\",\"299\":\"sll0853\",\"300\":\"sll0854\",\"301\":\"sll0858\",\"302\":\"sll0860\",\"303\":\"sll0861\",\"304\":\"sll0865\",\"305\":\"sll0867\",\"306\":\"sll0873\",\"307\":\"sll0876\",\"308\":\"sll0877\",\"309\":\"sll0886\",\"310\":\"sll0887\",\"311\":\"sll0891\",\"312\":\"sll0895\",\"313\":\"sll0897\",\"314\":\"sll0898\",\"315\":\"sll0899\",\"316\":\"sll0900\",\"317\":\"sll0902\",\"318\":\"sll0905\",\"319\":\"sll0912\",\"320\":\"sll0915\",\"321\":\"sll0920\",\"322\":\"sll0921\",\"323\":\"sll0923\",\"324\":\"sll0927\",\"325\":\"sll0928\",\"326\":\"sll0931\",\"327\":\"sll0933\",\"328\":\"sll0934\",\"329\":\"sll0936\",\"330\":\"sll0938\",\"331\":\"sll0945\",\"332\":\"sll0947\",\"333\":\"sll0981\",\"334\":\"sll0982\",\"335\":\"sll0983\",\"336\":\"sll0990\",\"337\":\"sll0994\",\"338\":\"sll0995\",\"339\":\"sll0996\",\"340\":\"sll0997\",\"341\":\"sll0998\",\"342\":\"sll1002\",\"343\":\"sll1003\",\"344\":\"sll1004\",\"345\":\"sll1009\",\"346\":\"sll1017\",\"347\":\"sll1018\",\"348\":\"sll1019\",\"349\":\"sll1021\",\"350\":\"sll1023\",\"351\":\"sll1025\",\"352\":\"sll1027\",\"353\":\"sll1028\",\"354\":\"sll1029\",\"355\":\"sll1030\",\"356\":\"sll1031\",\"357\":\"sll1032\",\"358\":\"sll1033\",\"359\":\"sll1035\",\"360\":\"sll1039\",\"361\":\"sll1040\",\"362\":\"sll1041\",\"363\":\"sll1043\",\"364\":\"sll1045\",\"365\":\"sll1049\",\"366\":\"sll1053\",\"367\":\"sll1056\",\"368\":\"sll1058\",\"369\":\"sll1059\",\"370\":\"sll1064\",\"371\":\"sll1069\",\"372\":\"sll1070\",\"373\":\"sll1074\",\"374\":\"sll1076\",\"375\":\"sll1077\",\"376\":\"sll1080\",\"377\":\"sll1082\",\"378\":\"sll1084\",\"379\":\"sll1085\",\"380\":\"sll1087\",\"381\":\"sll1089\",\"382\":\"sll1091\",\"383\":\"sll1096\",\"384\":\"sll1097\",\"385\":\"sll1098\",\"386\":\"sll1099\",\"387\":\"sll1101\",\"388\":\"sll1104\",\"389\":\"sll1106\",\"390\":\"sll1108\",\"391\":\"sll1109\",\"392\":\"sll1110\",\"393\":\"sll1118\",\"394\":\"sll1120\",\"395\":\"sll1121\",\"396\":\"sll1123\",\"397\":\"sll1124\",\"398\":\"sll1127\",\"399\":\"sll1129\",\"400\":\"sll1130\",\"401\":\"sll1135\",\"402\":\"sll1138\",\"403\":\"sll1142\",\"404\":\"sll1143\",\"405\":\"sll1144\",\"406\":\"sll1151\",\"407\":\"sll1160\",\"408\":\"sll1165\",\"409\":\"sll1170\",\"410\":\"sll1172\",\"411\":\"sll1174\",\"412\":\"sll1178\",\"413\":\"sll1180\",\"414\":\"sll1181\",\"415\":\"sll1182\",\"416\":\"sll1184\",\"417\":\"sll1185\",\"418\":\"sll1188\",\"419\":\"sll1189\",\"420\":\"sll1193\",\"421\":\"sll1194\",\"422\":\"sll1196\",\"423\":\"sll1209\",\"424\":\"sll1212\",\"425\":\"sll1213\",\"426\":\"sll1214\",\"427\":\"sll1217\",\"428\":\"sll1218\",\"429\":\"sll1220\",\"430\":\"sll1221\",\"431\":\"sll1222\",\"432\":\"sll1223\",\"433\":\"sll1224\",\"434\":\"sll1226\",\"435\":\"sll1229\",\"436\":\"sll1233\",\"437\":\"sll1234\",\"438\":\"sll1236\",\"439\":\"sll1237\",\"440\":\"sll1239\",\"441\":\"sll1241\",\"442\":\"sll1242\",\"443\":\"sll1244\",\"444\":\"sll1247\",\"445\":\"sll1249\",\"446\":\"sll1252\",\"447\":\"sll1253\",\"448\":\"sll1258\",\"449\":\"sll1260\",\"450\":\"sll1261\",\"451\":\"sll1262\",\"452\":\"sll1263\",\"453\":\"sll1268\",\"454\":\"sll1270\",\"455\":\"sll1272\",\"456\":\"sll1273\",\"457\":\"sll1275\",\"458\":\"sll1276\",\"459\":\"sll1277\",\"460\":\"sll1282\",\"461\":\"sll1283\",\"462\":\"sll1284\",\"463\":\"sll1285\",\"464\":\"sll1286\",\"465\":\"sll1289\",\"466\":\"sll1290\",\"467\":\"sll1291\",\"468\":\"sll1292\",\"469\":\"sll1294\",\"470\":\"sll1296\",\"471\":\"sll1298\",\"472\":\"sll1299\",\"473\":\"sll1300\",\"474\":\"sll1305\",\"475\":\"sll1306\",\"476\":\"sll1307\",\"477\":\"sll1308\",\"478\":\"sll1314\",\"479\":\"sll1315\",\"480\":\"sll1316\",\"481\":\"sll1317\",\"482\":\"sll1323\",\"483\":\"sll1324\",\"484\":\"sll1325\",\"485\":\"sll1326\",\"486\":\"sll1327\",\"487\":\"sll1329\",\"488\":\"sll1334\",\"489\":\"sll1336\",\"490\":\"sll1338\",\"491\":\"sll1341\",\"492\":\"sll1342\",\"493\":\"sll1343\",\"494\":\"sll1344\",\"495\":\"sll1349\",\"496\":\"sll1354\",\"497\":\"sll1356\",\"498\":\"sll1358\",\"499\":\"sll1359\",\"500\":\"sll1360\",\"501\":\"sll1362\",\"502\":\"sll1363\",\"503\":\"sll1366\",\"504\":\"sll1367\",\"505\":\"sll1369\",\"506\":\"sll1370\",\"507\":\"sll1371\",\"508\":\"sll1378\",\"509\":\"sll1380\",\"510\":\"sll1382\",\"511\":\"sll1383\",\"512\":\"sll1384\",\"513\":\"sll1387\",\"514\":\"sll1388\",\"515\":\"sll1390\",\"516\":\"sll1393\",\"517\":\"sll1394\",\"518\":\"sll1395\",\"519\":\"sll1396\",\"520\":\"sll1398\",\"521\":\"sll1414\",\"522\":\"sll1415\",\"523\":\"sll1418\",\"524\":\"sll1423\",\"525\":\"sll1425\",\"526\":\"sll1427\",\"527\":\"sll1430\",\"528\":\"sll1432\",\"529\":\"sll1433\",\"530\":\"sll1434\",\"531\":\"sll1435\",\"532\":\"sll1440\",\"533\":\"sll1443\",\"534\":\"sll1444\",\"535\":\"sll1446\",\"536\":\"sll1450\",\"537\":\"sll1452\",\"538\":\"sll1454\",\"539\":\"sll1456\",\"540\":\"sll1457\",\"541\":\"sll1459\",\"542\":\"sll1462\",\"543\":\"sll1463\",\"544\":\"sll1464\",\"545\":\"sll1466\",\"546\":\"sll1470\",\"547\":\"sll1471\",\"548\":\"sll1479\",\"549\":\"sll1481\",\"550\":\"sll1484\",\"551\":\"sll1486\",\"552\":\"sll1489\",\"553\":\"sll1491\",\"554\":\"sll1495\",\"555\":\"sll1496\",\"556\":\"sll1498\",\"557\":\"sll1499\",\"558\":\"sll1502\",\"559\":\"sll1507\",\"560\":\"sll1508\",\"561\":\"sll1512\",\"562\":\"sll1514\",\"563\":\"sll1515\",\"564\":\"sll1516\",\"565\":\"sll1521\",\"566\":\"sll1524\",\"567\":\"sll1525\",\"568\":\"sll1526\",\"569\":\"sll1528\",\"570\":\"sll1530\",\"571\":\"sll1531\",\"572\":\"sll1532\",\"573\":\"sll1533\",\"574\":\"sll1534\",\"575\":\"sll1536\",\"576\":\"sll1537\",\"577\":\"sll1538\",\"578\":\"sll1541\",\"579\":\"sll1545\",\"580\":\"sll1546\",\"581\":\"sll1553\",\"582\":\"sll1555\",\"583\":\"sll1556\",\"584\":\"sll1557\",\"585\":\"sll1558\",\"586\":\"sll1559\",\"587\":\"sll1561\",\"588\":\"sll1563\",\"589\":\"sll1564\",\"590\":\"sll1566\",\"591\":\"sll1568\",\"592\":\"sll1570\",\"593\":\"sll1573\",\"594\":\"sll1577\",\"595\":\"sll1578\",\"596\":\"sll1579\",\"597\":\"sll1580\",\"598\":\"sll1581\",\"599\":\"sll1582\",\"600\":\"sll1583\",\"601\":\"sll1590\",\"602\":\"sll1594\",\"603\":\"sll1595\",\"604\":\"sll1601\",\"605\":\"sll1605\",\"606\":\"sll1612\",\"607\":\"sll1613\",\"608\":\"sll1614\",\"609\":\"sll1615\",\"610\":\"sll1620\",\"611\":\"sll1621\",\"612\":\"sll1623\",\"613\":\"sll1625\",\"614\":\"sll1626\",\"615\":\"sll1628\",\"616\":\"sll1629\",\"617\":\"sll1633\",\"618\":\"sll1634\",\"619\":\"sll1635\",\"620\":\"sll1636\",\"621\":\"sll1639\",\"622\":\"sll1640\",\"623\":\"sll1641\",\"624\":\"sll1653\",\"625\":\"sll1654\",\"626\":\"sll1656\",\"627\":\"sll1659\",\"628\":\"sll1660\",\"629\":\"sll1662\",\"630\":\"sll1663\",\"631\":\"sll1665\",\"632\":\"sll1667\",\"633\":\"sll1669\",\"634\":\"sll1672\",\"635\":\"sll1673\",\"636\":\"sll1676\",\"637\":\"sll1679\",\"638\":\"sll1680\",\"639\":\"sll1682\",\"640\":\"sll1683\",\"641\":\"sll1687\",\"642\":\"sll1688\",\"643\":\"sll1689\",\"644\":\"sll1692\",\"645\":\"sll1693\",\"646\":\"sll1694\",\"647\":\"sll1697\",\"648\":\"sll1699\",\"649\":\"sll1708\",\"650\":\"sll1709\",\"651\":\"sll1712\",\"652\":\"sll1713\",\"653\":\"sll1721\",\"654\":\"sll1734\",\"655\":\"sll1735\",\"656\":\"sll1739\",\"657\":\"sll1740\",\"658\":\"sll1742\",\"659\":\"sll1743\",\"660\":\"sll1744\",\"661\":\"sll1745\",\"662\":\"sll1746\",\"663\":\"sll1747\",\"664\":\"sll1750\",\"665\":\"sll1757\",\"666\":\"sll1758\",\"667\":\"sll1760\",\"668\":\"sll1762\",\"669\":\"sll1764\",\"670\":\"sll1766\",\"671\":\"sll1767\",\"672\":\"sll1769\",\"673\":\"sll1770\",\"674\":\"sll1771\",\"675\":\"sll1772\",\"676\":\"sll1773\",\"677\":\"sll1775\",\"678\":\"sll1776\",\"679\":\"sll1783\",\"680\":\"sll1784\",\"681\":\"sll1785\",\"682\":\"sll1786\",\"683\":\"sll1787\",\"684\":\"sll1789\",\"685\":\"sll1799\",\"686\":\"sll1800\",\"687\":\"sll1801\",\"688\":\"sll1802\",\"689\":\"sll1803\",\"690\":\"sll1804\",\"691\":\"sll1805\",\"692\":\"sll1806\",\"693\":\"sll1807\",\"694\":\"sll1808\",\"695\":\"sll1809\",\"696\":\"sll1810\",\"697\":\"sll1811\",\"698\":\"sll1812\",\"699\":\"sll1813\",\"700\":\"sll1814\",\"701\":\"sll1815\",\"702\":\"sll1816\",\"703\":\"sll1817\",\"704\":\"sll1818\",\"705\":\"sll1819\",\"706\":\"sll1821\",\"707\":\"sll1822\",\"708\":\"sll1823\",\"709\":\"sll1824\",\"710\":\"sll1825\",\"711\":\"sll1830\",\"712\":\"sll1831\",\"713\":\"sll1833\",\"714\":\"sll1835\",\"715\":\"sll1837\",\"716\":\"sll1841\",\"717\":\"sll1852\",\"718\":\"sll1854\",\"719\":\"sll1863\",\"720\":\"sll1864\",\"721\":\"sll1865\",\"722\":\"sll1866\",\"723\":\"sll1872\",\"724\":\"sll1873\",\"725\":\"sll1878\",\"726\":\"sll1883\",\"727\":\"sll1884\",\"728\":\"sll1885\",\"729\":\"sll1888\",\"730\":\"sll1891\",\"731\":\"sll1892\",\"732\":\"sll1893\",\"733\":\"sll1894\",\"734\":\"sll1895\",\"735\":\"sll1897\",\"736\":\"sll1902\",\"737\":\"sll1905\",\"738\":\"sll1908\",\"739\":\"sll1909\",\"740\":\"sll1910\",\"741\":\"sll1911\",\"742\":\"sll1913\",\"743\":\"sll1920\",\"744\":\"sll1921\",\"745\":\"sll1924\",\"746\":\"sll1925\",\"747\":\"sll1927\",\"748\":\"sll1931\",\"749\":\"sll1932\",\"750\":\"sll1938\",\"751\":\"sll1939\",\"752\":\"sll1940\",\"753\":\"sll1941\",\"754\":\"sll1945\",\"755\":\"sll1949\",\"756\":\"sll1950\",\"757\":\"sll1951\",\"758\":\"sll1956\",\"759\":\"sll1957\",\"760\":\"sll1959\",\"761\":\"sll1961\",\"762\":\"sll1967\",\"763\":\"sll1971\",\"764\":\"sll1979\",\"765\":\"sll1981\",\"766\":\"sll1987\",\"767\":\"sll1988\",\"768\":\"sll1994\",\"769\":\"sll2001\",\"770\":\"sll2002\",\"771\":\"sll2005\",\"772\":\"sll2008\",\"773\":\"sll2009\",\"774\":\"sll2010\",\"775\":\"sll2011\",\"776\":\"sll2014\",\"777\":\"sll5034\",\"778\":\"sll5042\",\"779\":\"sll5043\",\"780\":\"sll5048\",\"781\":\"sll5059\",\"782\":\"sll5060\",\"783\":\"sll5062\",\"784\":\"sll5066\",\"785\":\"sll5076\",\"786\":\"sll5079\",\"787\":\"sll5080\",\"788\":\"sll5083\",\"789\":\"sll6036\",\"790\":\"sll6060\",\"791\":\"sll6076\",\"792\":\"sll6093\",\"793\":\"sll7028\",\"794\":\"sll7030\",\"795\":\"sll7043\",\"796\":\"sll7044\",\"797\":\"sll7062\",\"798\":\"sll7063\",\"799\":\"sll7066\",\"800\":\"sll7077\",\"801\":\"sll7078\",\"802\":\"sll7085\",\"803\":\"sll7087\",\"804\":\"sll7090\",\"805\":\"sll8001\",\"806\":\"sll8002\",\"807\":\"sll8006\",\"808\":\"sll8049\",\"809\":\"slr0001\",\"810\":\"slr0006\",\"811\":\"slr0007\",\"812\":\"slr0008\",\"813\":\"slr0009\",\"814\":\"slr0012\",\"815\":\"slr0013\",\"816\":\"slr0015\",\"817\":\"slr0017\",\"818\":\"slr0020\",\"819\":\"slr0021\",\"820\":\"slr0023\",\"821\":\"slr0032\",\"822\":\"slr0038\",\"823\":\"slr0039\",\"824\":\"slr0040\",\"825\":\"slr0041\",\"826\":\"slr0042\",\"827\":\"slr0043\",\"828\":\"slr0044\",\"829\":\"slr0049\",\"830\":\"slr0050\",\"831\":\"slr0051\",\"832\":\"slr0055\",\"833\":\"slr0056\",\"834\":\"slr0058\",\"835\":\"slr0060\",\"836\":\"slr0063\",\"837\":\"slr0064\",\"838\":\"slr0065\",\"839\":\"slr0066\",\"840\":\"slr0067\",\"841\":\"slr0070\",\"842\":\"slr0072\",\"843\":\"slr0073\",\"844\":\"slr0074\",\"845\":\"slr0075\",\"846\":\"slr0076\",\"847\":\"slr0077\",\"848\":\"slr0078\",\"849\":\"slr0079\",\"850\":\"slr0080\",\"851\":\"slr0082\",\"852\":\"slr0083\",\"853\":\"slr0086\",\"854\":\"slr0088\",\"855\":\"slr0089\",\"856\":\"slr0090\",\"857\":\"slr0091\",\"858\":\"slr0093\",\"859\":\"slr0105\",\"860\":\"slr0106\",\"861\":\"slr0110\",\"862\":\"slr0111\",\"863\":\"slr0115\",\"864\":\"slr0116\",\"865\":\"slr0118\",\"866\":\"slr0121\",\"867\":\"slr0143\",\"868\":\"slr0144\",\"869\":\"slr0145\",\"870\":\"slr0147\",\"871\":\"slr0148\",\"872\":\"slr0151\",\"873\":\"slr0152\",\"874\":\"slr0156\",\"875\":\"slr0161\",\"876\":\"slr0163\",\"877\":\"slr0164\",\"878\":\"slr0165\",\"879\":\"slr0168\",\"880\":\"slr0169\",\"881\":\"slr0172\",\"882\":\"slr0184\",\"883\":\"slr0185\",\"884\":\"slr0186\",\"885\":\"slr0191\",\"886\":\"slr0192\",\"887\":\"slr0193\",\"888\":\"slr0194\",\"889\":\"slr0197\",\"890\":\"slr0201\",\"891\":\"slr0207\",\"892\":\"slr0208\",\"893\":\"slr0209\",\"894\":\"slr0210\",\"895\":\"slr0211\",\"896\":\"slr0212\",\"897\":\"slr0213\",\"898\":\"slr0220\",\"899\":\"slr0222\",\"900\":\"slr0224\",\"901\":\"slr0226\",\"902\":\"slr0228\",\"903\":\"slr0229\",\"904\":\"slr0233\",\"905\":\"slr0236\",\"906\":\"slr0237\",\"907\":\"slr0239\",\"908\":\"slr0242\",\"909\":\"slr0244\",\"910\":\"slr0245\",\"911\":\"slr0250\",\"912\":\"slr0251\",\"913\":\"slr0257\",\"914\":\"slr0260\",\"915\":\"slr0261\",\"916\":\"slr0262\",\"917\":\"slr0267\",\"918\":\"slr0273\",\"919\":\"slr0280\",\"920\":\"slr0285\",\"921\":\"slr0288\",\"922\":\"slr0293\",\"923\":\"slr0298\",\"924\":\"slr0301\",\"925\":\"slr0302\",\"926\":\"slr0303\",\"927\":\"slr0309\",\"928\":\"slr0312\",\"929\":\"slr0315\",\"930\":\"slr0317\",\"931\":\"slr0320\",\"932\":\"slr0321\",\"933\":\"slr0322\",\"934\":\"slr0323\",\"935\":\"slr0325\",\"936\":\"slr0326\",\"937\":\"slr0328\",\"938\":\"slr0329\",\"939\":\"slr0333\",\"940\":\"slr0334\",\"941\":\"slr0335\",\"942\":\"slr0337\",\"943\":\"slr0338\",\"944\":\"slr0341\",\"945\":\"slr0342\",\"946\":\"slr0346\",\"947\":\"slr0348\",\"948\":\"slr0351\",\"949\":\"slr0355\",\"950\":\"slr0356\",\"951\":\"slr0357\",\"952\":\"slr0361\",\"953\":\"slr0362\",\"954\":\"slr0369\",\"955\":\"slr0370\",\"956\":\"slr0374\",\"957\":\"slr0376\",\"958\":\"slr0377\",\"959\":\"slr0378\",\"960\":\"slr0379\",\"961\":\"slr0380\",\"962\":\"slr0381\",\"963\":\"slr0384\",\"964\":\"slr0387\",\"965\":\"slr0394\",\"966\":\"slr0395\",\"967\":\"slr0397\",\"968\":\"slr0398\",\"969\":\"slr0399\",\"970\":\"slr0402\",\"971\":\"slr0404\",\"972\":\"slr0406\",\"973\":\"slr0408\",\"974\":\"slr0417\",\"975\":\"slr0418\",\"976\":\"slr0420\",\"977\":\"slr0426\",\"978\":\"slr0427\",\"979\":\"slr0431\",\"980\":\"slr0434\",\"981\":\"slr0435\",\"982\":\"slr0436\",\"983\":\"slr0439\",\"984\":\"slr0440\",\"985\":\"slr0442\",\"986\":\"slr0443\",\"987\":\"slr0444\",\"988\":\"slr0447\",\"989\":\"slr0448\",\"990\":\"slr0451\",\"991\":\"slr0452\",\"992\":\"slr0453\",\"993\":\"slr0455\",\"994\":\"slr0458\",\"995\":\"slr0459\",\"996\":\"slr0467\",\"997\":\"slr0468\",\"998\":\"slr0469\",\"999\":\"slr0473\",\"1000\":\"slr0476\",\"1001\":\"slr0477\",\"1002\":\"slr0479\",\"1003\":\"slr0480\",\"1004\":\"slr0483\",\"1005\":\"slr0484\",\"1006\":\"slr0491\",\"1007\":\"slr0492\",\"1008\":\"slr0493\",\"1009\":\"slr0500\",\"1010\":\"slr0502\",\"1011\":\"slr0503\",\"1012\":\"slr0506\",\"1013\":\"slr0513\",\"1014\":\"slr0518\",\"1015\":\"slr0520\",\"1016\":\"slr0523\",\"1017\":\"slr0525\",\"1018\":\"slr0526\",\"1019\":\"slr0527\",\"1020\":\"slr0528\",\"1021\":\"slr0533\",\"1022\":\"slr0534\",\"1023\":\"slr0535\",\"1024\":\"slr0536\",\"1025\":\"slr0537\",\"1026\":\"slr0541\",\"1027\":\"slr0542\",\"1028\":\"slr0543\",\"1029\":\"slr0544\",\"1030\":\"slr0546\",\"1031\":\"slr0549\",\"1032\":\"slr0550\",\"1033\":\"slr0551\",\"1034\":\"slr0552\",\"1035\":\"slr0553\",\"1036\":\"slr0557\",\"1037\":\"slr0559\",\"1038\":\"slr0565\",\"1039\":\"slr0569\",\"1040\":\"slr0575\",\"1041\":\"slr0579\",\"1042\":\"slr0580\",\"1043\":\"slr0583\",\"1044\":\"slr0585\",\"1045\":\"slr0591\",\"1046\":\"slr0592\",\"1047\":\"slr0596\",\"1048\":\"slr0597\",\"1049\":\"slr0599\",\"1050\":\"slr0600\",\"1051\":\"slr0603\",\"1052\":\"slr0604\",\"1053\":\"slr0605\",\"1054\":\"slr0606\",\"1055\":\"slr0608\",\"1056\":\"slr0609\",\"1057\":\"slr0611\",\"1058\":\"slr0612\",\"1059\":\"slr0613\",\"1060\":\"slr0615\",\"1061\":\"slr0617\",\"1062\":\"slr0618\",\"1063\":\"slr0619\",\"1064\":\"slr0623\",\"1065\":\"slr0624\",\"1066\":\"slr0626\",\"1067\":\"slr0628\",\"1068\":\"slr0630\",\"1069\":\"slr0633\",\"1070\":\"slr0634\",\"1071\":\"slr0635\",\"1072\":\"slr0637\",\"1073\":\"slr0638\",\"1074\":\"slr0645\",\"1075\":\"slr0646\",\"1076\":\"slr0649\",\"1077\":\"slr0650\",\"1078\":\"slr0651\",\"1079\":\"slr0652\",\"1080\":\"slr0653\",\"1081\":\"slr0654\",\"1082\":\"slr0655\",\"1083\":\"slr0656\",\"1084\":\"slr0657\",\"1085\":\"slr0658\",\"1086\":\"slr0659\",\"1087\":\"slr0661\",\"1088\":\"slr0662\",\"1089\":\"slr0664\",\"1090\":\"slr0665\",\"1091\":\"slr0667\",\"1092\":\"slr0670\",\"1093\":\"slr0676\",\"1094\":\"slr0678\",\"1095\":\"slr0680\",\"1096\":\"slr0686\",\"1097\":\"slr0688\",\"1098\":\"slr0689\",\"1099\":\"slr0692\",\"1100\":\"slr0695\",\"1101\":\"slr0697\",\"1102\":\"slr0699\",\"1103\":\"slr0707\",\"1104\":\"slr0708\",\"1105\":\"slr0709\",\"1106\":\"slr0710\",\"1107\":\"slr0711\",\"1108\":\"slr0713\",\"1109\":\"slr0719\",\"1110\":\"slr0721\",\"1111\":\"slr0722\",\"1112\":\"slr0723\",\"1113\":\"slr0727\",\"1114\":\"slr0729\",\"1115\":\"slr0731\",\"1116\":\"slr0737\",\"1117\":\"slr0738\",\"1118\":\"slr0739\",\"1119\":\"slr0740\",\"1120\":\"slr0742\",\"1121\":\"slr0743\",\"1122\":\"slr0744\",\"1123\":\"slr0746\",\"1124\":\"slr0747\",\"1125\":\"slr0750\",\"1126\":\"slr0752\",\"1127\":\"slr0755\",\"1128\":\"slr0756\",\"1129\":\"slr0757\",\"1130\":\"slr0758\",\"1131\":\"slr0765\",\"1132\":\"slr0769\",\"1133\":\"slr0772\",\"1134\":\"slr0773\",\"1135\":\"slr0774\",\"1136\":\"slr0776\",\"1137\":\"slr0780\",\"1138\":\"slr0782\",\"1139\":\"slr0783\",\"1140\":\"slr0788\",\"1141\":\"slr0804\",\"1142\":\"slr0806\",\"1143\":\"slr0807\",\"1144\":\"slr0809\",\"1145\":\"slr0816\",\"1146\":\"slr0820\",\"1147\":\"slr0821\",\"1148\":\"slr0823\",\"1149\":\"slr0825\",\"1150\":\"slr0827\",\"1151\":\"slr0833\",\"1152\":\"slr0835\",\"1153\":\"slr0836\",\"1154\":\"slr0838\",\"1155\":\"slr0839\",\"1156\":\"slr0841\",\"1157\":\"slr0842\",\"1158\":\"slr0848\",\"1159\":\"slr0852\",\"1160\":\"slr0854\",\"1161\":\"slr0861\",\"1162\":\"slr0862\",\"1163\":\"slr0863\",\"1164\":\"slr0864\",\"1165\":\"slr0865\",\"1166\":\"slr0869\",\"1167\":\"slr0872\",\"1168\":\"slr0876\",\"1169\":\"slr0877\",\"1170\":\"slr0878\",\"1171\":\"slr0880\",\"1172\":\"slr0884\",\"1173\":\"slr0885\",\"1174\":\"slr0886\",\"1175\":\"slr0887\",\"1176\":\"slr0889\",\"1177\":\"slr0891\",\"1178\":\"slr0898\",\"1179\":\"slr0899\",\"1180\":\"slr0900\",\"1181\":\"slr0902\",\"1182\":\"slr0903\",\"1183\":\"slr0904\",\"1184\":\"slr0905\",\"1185\":\"slr0906\",\"1186\":\"slr0907\",\"1187\":\"slr0909\",\"1188\":\"slr0912\",\"1189\":\"slr0917\",\"1190\":\"slr0918\",\"1191\":\"slr0922\",\"1192\":\"slr0923\",\"1193\":\"slr0924\",\"1194\":\"slr0925\",\"1195\":\"slr0927\",\"1196\":\"slr0929\",\"1197\":\"slr0930\",\"1198\":\"slr0936\",\"1199\":\"slr0937\",\"1200\":\"slr0938\",\"1201\":\"slr0940\",\"1202\":\"slr0941\",\"1203\":\"slr0942\",\"1204\":\"slr0946\",\"1205\":\"slr0947\",\"1206\":\"slr0951\",\"1207\":\"slr0952\",\"1208\":\"slr0953\",\"1209\":\"slr0955\",\"1210\":\"slr0958\",\"1211\":\"slr0962\",\"1212\":\"slr0963\",\"1213\":\"slr0965\",\"1214\":\"slr0966\",\"1215\":\"slr0969\",\"1216\":\"slr0971\",\"1217\":\"slr0974\",\"1218\":\"slr0982\",\"1219\":\"slr0983\",\"1220\":\"slr0984\",\"1221\":\"slr0985\",\"1222\":\"slr0989\",\"1223\":\"slr0990\",\"1224\":\"slr0992\",\"1225\":\"slr0993\",\"1226\":\"slr1019\",\"1227\":\"slr1020\",\"1228\":\"slr1022\",\"1229\":\"slr1024\",\"1230\":\"slr1028\",\"1231\":\"slr1030\",\"1232\":\"slr1031\",\"1233\":\"slr1033\",\"1234\":\"slr1034\",\"1235\":\"slr1035\",\"1236\":\"slr1037\",\"1237\":\"slr1039\",\"1238\":\"slr1042\",\"1239\":\"slr1043\",\"1240\":\"slr1044\",\"1241\":\"slr1046\",\"1242\":\"slr1047\",\"1243\":\"slr1048\",\"1244\":\"slr1051\",\"1245\":\"slr1053\",\"1246\":\"slr1055\",\"1247\":\"slr1056\",\"1248\":\"slr1063\",\"1249\":\"slr1064\",\"1250\":\"slr1065\",\"1251\":\"slr1066\",\"1252\":\"slr1067\",\"1253\":\"slr1070\",\"1254\":\"slr1071\",\"1255\":\"slr1072\",\"1256\":\"slr1073\",\"1257\":\"slr1076\",\"1258\":\"slr1077\",\"1259\":\"slr1083\",\"1260\":\"slr1085\",\"1261\":\"slr1087\",\"1262\":\"slr1090\",\"1263\":\"slr1095\",\"1264\":\"slr1096\",\"1265\":\"slr1097\",\"1266\":\"slr1098\",\"1267\":\"slr1099\",\"1268\":\"slr1100\",\"1269\":\"slr1101\",\"1270\":\"slr1102\",\"1271\":\"slr1103\",\"1272\":\"slr1104\",\"1273\":\"slr1105\",\"1274\":\"slr1106\",\"1275\":\"slr1109\",\"1276\":\"slr1110\",\"1277\":\"slr1113\",\"1278\":\"slr1116\",\"1279\":\"slr1117\",\"1280\":\"slr1122\",\"1281\":\"slr1123\",\"1282\":\"slr1124\",\"1283\":\"slr1125\",\"1284\":\"slr1128\",\"1285\":\"slr1129\",\"1286\":\"slr1130\",\"1287\":\"slr1133\",\"1288\":\"slr1139\",\"1289\":\"slr1140\",\"1290\":\"slr1142\",\"1291\":\"slr1143\",\"1292\":\"slr1150\",\"1293\":\"slr1159\",\"1294\":\"slr1160\",\"1295\":\"slr1161\",\"1296\":\"slr1164\",\"1297\":\"slr1165\",\"1298\":\"slr1166\",\"1299\":\"slr1171\",\"1300\":\"slr1173\",\"1301\":\"slr1176\",\"1302\":\"slr1178\",\"1303\":\"slr1179\",\"1304\":\"slr1183\",\"1305\":\"slr1189\",\"1306\":\"slr1192\",\"1307\":\"slr1194\",\"1308\":\"slr1196\",\"1309\":\"slr1197\",\"1310\":\"slr1198\",\"1311\":\"slr1199\",\"1312\":\"slr1201\",\"1313\":\"slr1203\",\"1314\":\"slr1205\",\"1315\":\"slr1206\",\"1316\":\"slr1207\",\"1317\":\"slr1208\",\"1318\":\"slr1210\",\"1319\":\"slr1211\",\"1320\":\"slr1212\",\"1321\":\"slr1216\",\"1322\":\"slr1219\",\"1323\":\"slr1220\",\"1324\":\"slr1223\",\"1325\":\"slr1224\",\"1326\":\"slr1225\",\"1327\":\"slr1226\",\"1328\":\"slr1227\",\"1329\":\"slr1228\",\"1330\":\"slr1232\",\"1331\":\"slr1233\",\"1332\":\"slr1235\",\"1333\":\"slr1236\",\"1334\":\"slr1237\",\"1335\":\"slr1238\",\"1336\":\"slr1239\",\"1337\":\"slr1240\",\"1338\":\"slr1243\",\"1339\":\"slr1245\",\"1340\":\"slr1247\",\"1341\":\"slr1251\",\"1342\":\"slr1254\",\"1343\":\"slr1255\",\"1344\":\"slr1256\",\"1345\":\"slr1257\",\"1346\":\"slr1258\",\"1347\":\"slr1259\",\"1348\":\"slr1263\",\"1349\":\"slr1265\",\"1350\":\"slr1266\",\"1351\":\"slr1269\",\"1352\":\"slr1270\",\"1353\":\"slr1272\",\"1354\":\"slr1273\",\"1355\":\"slr1274\",\"1356\":\"slr1275\",\"1357\":\"slr1276\",\"1358\":\"slr1277\",\"1359\":\"slr1280\",\"1360\":\"slr1281\",\"1361\":\"slr1287\",\"1362\":\"slr1289\",\"1363\":\"slr1295\",\"1364\":\"slr1299\",\"1365\":\"slr1301\",\"1366\":\"slr1305\",\"1367\":\"slr1307\",\"1368\":\"slr1311\",\"1369\":\"slr1312\",\"1370\":\"slr1322\",\"1371\":\"slr1324\",\"1372\":\"slr1325\",\"1373\":\"slr1329\",\"1374\":\"slr1330\",\"1375\":\"slr1331\",\"1376\":\"slr1334\",\"1377\":\"slr1338\",\"1378\":\"slr1340\",\"1379\":\"slr1342\",\"1380\":\"slr1343\",\"1381\":\"slr1347\",\"1382\":\"slr1348\",\"1383\":\"slr1349\",\"1384\":\"slr1351\",\"1385\":\"slr1353\",\"1386\":\"slr1356\",\"1387\":\"slr1362\",\"1388\":\"slr1363\",\"1389\":\"slr1364\",\"1390\":\"slr1367\",\"1391\":\"slr1368\",\"1392\":\"slr1376\",\"1393\":\"slr1378\",\"1394\":\"slr1383\",\"1395\":\"slr1385\",\"1396\":\"slr1390\",\"1397\":\"slr1391\",\"1398\":\"slr1393\",\"1399\":\"slr1395\",\"1400\":\"slr1396\",\"1401\":\"slr1398\",\"1402\":\"slr1406\",\"1403\":\"slr1407\",\"1404\":\"slr1409\",\"1405\":\"slr1410\",\"1406\":\"slr1411\",\"1407\":\"slr1413\",\"1408\":\"slr1414\",\"1409\":\"slr1416\",\"1410\":\"slr1417\",\"1411\":\"slr1418\",\"1412\":\"slr1419\",\"1413\":\"slr1420\",\"1414\":\"slr1423\",\"1415\":\"slr1424\",\"1416\":\"slr1426\",\"1417\":\"slr1429\",\"1418\":\"slr1431\",\"1419\":\"slr1434\",\"1420\":\"slr1435\",\"1421\":\"slr1437\",\"1422\":\"slr1438\",\"1423\":\"slr1444\",\"1424\":\"slr1448\",\"1425\":\"slr1450\",\"1426\":\"slr1452\",\"1427\":\"slr1459\",\"1428\":\"slr1463\",\"1429\":\"slr1467\",\"1430\":\"slr1468\",\"1431\":\"slr1470\",\"1432\":\"slr1471\",\"1433\":\"slr1472\",\"1434\":\"slr1474\",\"1435\":\"slr1476\",\"1436\":\"slr1478\",\"1437\":\"slr1495\",\"1438\":\"slr1498\",\"1439\":\"slr1501\",\"1440\":\"slr1503\",\"1441\":\"slr1506\",\"1442\":\"slr1507\",\"1443\":\"slr1510\",\"1444\":\"slr1511\",\"1445\":\"slr1512\",\"1446\":\"slr1513\",\"1447\":\"slr1516\",\"1448\":\"slr1517\",\"1449\":\"slr1519\",\"1450\":\"slr1520\",\"1451\":\"slr1521\",\"1452\":\"slr1531\",\"1453\":\"slr1533\",\"1454\":\"slr1534\",\"1455\":\"slr1537\",\"1456\":\"slr1540\",\"1457\":\"slr1541\",\"1458\":\"slr1549\",\"1459\":\"slr1550\",\"1460\":\"slr1552\",\"1461\":\"slr1556\",\"1462\":\"slr1557\",\"1463\":\"slr1559\",\"1464\":\"slr1560\",\"1465\":\"slr1563\",\"1466\":\"slr1564\",\"1467\":\"slr1567\",\"1468\":\"slr1570\",\"1469\":\"slr1571\",\"1470\":\"slr1573\",\"1471\":\"slr1579\",\"1472\":\"slr1588\",\"1473\":\"slr1590\",\"1474\":\"slr1592\",\"1475\":\"slr1593\",\"1476\":\"slr1596\",\"1477\":\"slr1597\",\"1478\":\"slr1600\",\"1479\":\"slr1603\",\"1480\":\"slr1604\",\"1481\":\"slr1609\",\"1482\":\"slr1610\",\"1483\":\"slr1612\",\"1484\":\"slr1613\",\"1485\":\"slr1615\",\"1486\":\"slr1616\",\"1487\":\"slr1617\",\"1488\":\"slr1618\",\"1489\":\"slr1619\",\"1490\":\"slr1622\",\"1491\":\"slr1623\",\"1492\":\"slr1624\",\"1493\":\"slr1626\",\"1494\":\"slr1629\",\"1495\":\"slr1639\",\"1496\":\"slr1641\",\"1497\":\"slr1643\",\"1498\":\"slr1645\",\"1499\":\"slr1646\",\"1500\":\"slr1648\",\"1501\":\"slr1649\",\"1502\":\"slr1653\",\"1503\":\"slr1655\",\"1504\":\"slr1656\",\"1505\":\"slr1657\",\"1506\":\"slr1658\",\"1507\":\"slr1659\",\"1508\":\"slr1661\",\"1509\":\"slr1664\",\"1510\":\"slr1665\",\"1511\":\"slr1666\",\"1512\":\"slr1668\",\"1513\":\"slr1670\",\"1514\":\"slr1673\",\"1515\":\"slr1678\",\"1516\":\"slr1681\",\"1517\":\"slr1686\",\"1518\":\"slr1689\",\"1519\":\"slr1691\",\"1520\":\"slr1693\",\"1521\":\"slr1694\",\"1522\":\"slr1697\",\"1523\":\"slr1702\",\"1524\":\"slr1703\",\"1525\":\"slr1706\",\"1526\":\"slr1710\",\"1527\":\"slr1717\",\"1528\":\"slr1718\",\"1529\":\"slr1719\",\"1530\":\"slr1720\",\"1531\":\"slr1721\",\"1532\":\"slr1722\",\"1533\":\"slr1724\",\"1534\":\"slr1727\",\"1535\":\"slr1729\",\"1536\":\"slr1732\",\"1537\":\"slr1734\",\"1538\":\"slr1735\",\"1539\":\"slr1739\",\"1540\":\"slr1740\",\"1541\":\"slr1742\",\"1542\":\"slr1743\",\"1543\":\"slr1744\",\"1544\":\"slr1748\",\"1545\":\"slr1751\",\"1546\":\"slr1753\",\"1547\":\"slr1755\",\"1548\":\"slr1756\",\"1549\":\"slr1760\",\"1550\":\"slr1761\",\"1551\":\"slr1762\",\"1552\":\"slr1763\",\"1553\":\"slr1764\",\"1554\":\"slr1768\",\"1555\":\"slr1772\",\"1556\":\"slr1773\",\"1557\":\"slr1774\",\"1558\":\"slr1777\",\"1559\":\"slr1778\",\"1560\":\"slr1779\",\"1561\":\"slr1783\",\"1562\":\"slr1784\",\"1563\":\"slr1791\",\"1564\":\"slr1793\",\"1565\":\"slr1794\",\"1566\":\"slr1795\",\"1567\":\"slr1796\",\"1568\":\"slr1800\",\"1569\":\"slr1803\",\"1570\":\"slr1805\",\"1571\":\"slr1808\",\"1572\":\"slr1813\",\"1573\":\"slr1814\",\"1574\":\"slr1815\",\"1575\":\"slr1816\",\"1576\":\"slr1818\",\"1577\":\"slr1819\",\"1578\":\"slr1822\",\"1579\":\"slr1827\",\"1580\":\"slr1829\",\"1581\":\"slr1830\",\"1582\":\"slr1834\",\"1583\":\"slr1835\",\"1584\":\"slr1837\",\"1585\":\"slr1838\",\"1586\":\"slr1839\",\"1587\":\"slr1840\",\"1588\":\"slr1841\",\"1589\":\"slr1842\",\"1590\":\"slr1843\",\"1591\":\"slr1844\",\"1592\":\"slr1846\",\"1593\":\"slr1847\",\"1594\":\"slr1848\",\"1595\":\"slr1851\",\"1596\":\"slr1852\",\"1597\":\"slr1853\",\"1598\":\"slr1854\",\"1599\":\"slr1855\",\"1600\":\"slr1856\",\"1601\":\"slr1857\",\"1602\":\"slr1859\",\"1603\":\"slr1861\",\"1604\":\"slr1867\",\"1605\":\"slr1869\",\"1606\":\"slr1870\",\"1607\":\"slr1871\",\"1608\":\"slr1874\",\"1609\":\"slr1877\",\"1610\":\"slr1878\",\"1611\":\"slr1880\",\"1612\":\"slr1881\",\"1613\":\"slr1882\",\"1614\":\"slr1884\",\"1615\":\"slr1887\",\"1616\":\"slr1888\",\"1617\":\"slr1890\",\"1618\":\"slr1894\",\"1619\":\"slr1897\",\"1620\":\"slr1898\",\"1621\":\"slr1900\",\"1622\":\"slr1907\",\"1623\":\"slr1908\",\"1624\":\"slr1909\",\"1625\":\"slr1911\",\"1626\":\"slr1916\",\"1627\":\"slr1923\",\"1628\":\"slr1924\",\"1629\":\"slr1926\",\"1630\":\"slr1927\",\"1631\":\"slr1931\",\"1632\":\"slr1933\",\"1633\":\"slr1934\",\"1634\":\"slr1938\",\"1635\":\"slr1940\",\"1636\":\"slr1942\",\"1637\":\"slr1944\",\"1638\":\"slr1945\",\"1639\":\"slr1949\",\"1640\":\"slr1951\",\"1641\":\"slr1958\",\"1642\":\"slr1959\",\"1643\":\"slr1962\",\"1644\":\"slr1963\",\"1645\":\"slr1968\",\"1646\":\"slr1969\",\"1647\":\"slr1970\",\"1648\":\"slr1972\",\"1649\":\"slr1974\",\"1650\":\"slr1975\",\"1651\":\"slr1982\",\"1652\":\"slr1983\",\"1653\":\"slr1984\",\"1654\":\"slr1986\",\"1655\":\"slr1991\",\"1656\":\"slr1992\",\"1657\":\"slr1993\",\"1658\":\"slr1994\",\"1659\":\"slr1998\",\"1660\":\"slr2000\",\"1661\":\"slr2001\",\"1662\":\"slr2002\",\"1663\":\"slr2004\",\"1664\":\"slr2005\",\"1665\":\"slr2013\",\"1666\":\"slr2015\",\"1667\":\"slr2017\",\"1668\":\"slr2018\",\"1669\":\"slr2023\",\"1670\":\"slr2024\",\"1671\":\"slr2025\",\"1672\":\"slr2026\",\"1673\":\"slr2030\",\"1674\":\"slr2032\",\"1675\":\"slr2033\",\"1676\":\"slr2034\",\"1677\":\"slr2035\",\"1678\":\"slr2041\",\"1679\":\"slr2043\",\"1680\":\"slr2046\",\"1681\":\"slr2047\",\"1682\":\"slr2048\",\"1683\":\"slr2049\",\"1684\":\"slr2051\",\"1685\":\"slr2052\",\"1686\":\"slr2053\",\"1687\":\"slr2058\",\"1688\":\"slr2059\",\"1689\":\"slr2060\",\"1690\":\"slr2067\",\"1691\":\"slr2070\",\"1692\":\"slr2071\",\"1693\":\"slr2072\",\"1694\":\"slr2073\",\"1695\":\"slr2074\",\"1696\":\"slr2075\",\"1697\":\"slr2076\",\"1698\":\"slr2079\",\"1699\":\"slr2080\",\"1700\":\"slr2084\",\"1701\":\"slr2088\",\"1702\":\"slr2089\",\"1703\":\"slr2094\",\"1704\":\"slr2097\",\"1705\":\"slr2099\",\"1706\":\"slr2100\",\"1707\":\"slr2102\",\"1708\":\"slr2104\",\"1709\":\"slr2105\",\"1710\":\"slr2122\",\"1711\":\"slr2123\",\"1712\":\"slr2124\",\"1713\":\"slr2125\",\"1714\":\"slr2127\",\"1715\":\"slr2130\",\"1716\":\"slr2131\",\"1717\":\"slr2132\",\"1718\":\"slr2136\",\"1719\":\"slr2141\",\"1720\":\"slr2143\",\"1721\":\"slr2144\",\"1722\":\"slr5013\",\"1723\":\"slr5023\",\"1724\":\"slr5024\",\"1725\":\"slr5058\",\"1726\":\"slr5078\",\"1727\":\"slr6001\",\"1728\":\"slr6031\",\"1729\":\"slr6037\",\"1730\":\"slr6039\",\"1731\":\"slr6050\",\"1732\":\"slr6071\",\"1733\":\"slr6095\",\"1734\":\"slr6097\",\"1735\":\"slr6100\",\"1736\":\"slr6102\",\"1737\":\"slr6110\",\"1738\":\"slr7010\",\"1739\":\"slr7011\",\"1740\":\"slr7012\",\"1741\":\"slr7014\",\"1742\":\"slr7024\",\"1743\":\"slr7041\",\"1744\":\"slr7060\",\"1745\":\"slr7061\",\"1746\":\"slr7080\",\"1747\":\"slr7094\",\"1748\":\"slr7101\",\"1749\":\"slr8015\",\"1750\":\"slr8016\",\"1751\":\"slr8030\",\"1752\":\"slr9102\",\"1753\":\"slr9201\",\"1754\":\"sml0006\",\"1755\":\"sml0011\",\"1756\":\"ssl0020\",\"1757\":\"ssl0105\",\"1758\":\"ssl0294\",\"1759\":\"ssl0352\",\"1760\":\"ssl0546\",\"1761\":\"ssl0563\",\"1762\":\"ssl0601\",\"1763\":\"ssl0707\",\"1764\":\"ssl0788\",\"1765\":\"ssl0832\",\"1766\":\"ssl1046\",\"1767\":\"ssl1377\",\"1768\":\"ssl1378\",\"1769\":\"ssl1426\",\"1770\":\"ssl1533\",\"1771\":\"ssl1690\",\"1772\":\"ssl1784\",\"1773\":\"ssl1911\",\"1774\":\"ssl1972\",\"1775\":\"ssl2084\",\"1776\":\"ssl2233\",\"1777\":\"ssl2245\",\"1778\":\"ssl2501\",\"1779\":\"ssl2595\",\"1780\":\"ssl2667\",\"1781\":\"ssl2781\",\"1782\":\"ssl2814\",\"1783\":\"ssl2874\",\"1784\":\"ssl2982\",\"1785\":\"ssl3044\",\"1786\":\"ssl3093\",\"1787\":\"ssl3364\",\"1788\":\"ssl3432\",\"1789\":\"ssl3436\",\"1790\":\"ssl3437\",\"1791\":\"ssl3441\",\"1792\":\"ssl3445\",\"1793\":\"ssl6082\",\"1794\":\"ssr0330\",\"1795\":\"ssr0332\",\"1796\":\"ssr0335\",\"1797\":\"ssr0482\",\"1798\":\"ssr0693\",\"1799\":\"ssr1398\",\"1800\":\"ssr1399\",\"1801\":\"ssr1480\",\"1802\":\"ssr1528\",\"1803\":\"ssr1600\",\"1804\":\"ssr1604\",\"1805\":\"ssr1736\",\"1806\":\"ssr2087\",\"1807\":\"ssr2406\",\"1808\":\"ssr2554\",\"1809\":\"ssr2723\",\"1810\":\"ssr2799\",\"1811\":\"ssr2831\",\"1812\":\"ssr2975\",\"1813\":\"ssr2998\",\"1814\":\"ssr3341\",\"1815\":\"ssr3383\",\"1816\":\"ssr6003\"},\"Gene\":{\"0\":\"ponA\",\"1\":\"sll0005\",\"2\":\"aspC\",\"3\":\"sll0007\",\"4\":\"mltA\",\"5\":\"hemL\",\"6\":\"fbaA, fda\",\"7\":\"dxr\",\"8\":\"clpC\",\"9\":\"sll0021\",\"10\":\"sll0022\",\"11\":\"sll0023\",\"12\":\"crtH\",\"13\":\"sll0036\",\"14\":\"cbiX\",\"15\":\"pixG, pisG, taxP1, rer1\",\"16\":\"pixH, pisH\",\"17\":\"pixJ1, pisJ1, taxD1\",\"18\":\"pixJ2, pisJ2\",\"19\":\"pixL, taxAY1, hik18\",\"20\":\"spsA\",\"21\":\"sll0048\",\"22\":\"sll0051\",\"23\":\"accC\",\"24\":\"sll0055\",\"25\":\"grpE\",\"26\":\"dnaK1\",\"27\":\"sll0064\",\"28\":\"ilvN\",\"29\":\"sll0066\",\"30\":\"gst\",\"31\":\"sll0068\",\"32\":\"sll0069\",\"33\":\"purU\",\"34\":\"sll0071\",\"35\":\"thrS\",\"36\":\"argC\",\"37\":\"sll0085\",\"38\":\"sll0086\",\"39\":\"hik37\",\"40\":\"sll0096\",\"41\":\"rlmN\",\"42\":\"cbiE, cbiT, cobL\",\"43\":\"sll0100\",\"44\":\"sll0102\",\"45\":\"sll0103\",\"46\":\"amt1\",\"47\":\"mtnP\",\"48\":\"pepP\",\"49\":\"sll0141\",\"50\":\"sll0142\",\"51\":\"pyrH\",\"52\":\"frr, rrf\",\"53\":\"sll0148\",\"54\":\"sll0149\",\"55\":\"sll0154\",\"56\":\"sll0157\",\"57\":\"glgB\",\"58\":\"sll0162\",\"59\":\"sll0163\",\"60\":\"cobA\\/hemD\",\"61\":\"sll0167\",\"62\":\"sll0169\",\"63\":\"dnaK2\",\"64\":\"gcvT\",\"65\":\"sll0172\",\"66\":\"vgb\",\"67\":\"sll0175\",\"68\":\"sll0176\",\"69\":\"gltX\",\"70\":\"sll0180\",\"71\":\"sigC\",\"72\":\"sll0185\",\"73\":\"sll0188\",\"74\":\"sll0191\",\"75\":\"sll0195\",\"76\":\"petE\",\"77\":\"mnmG\",\"78\":\"trmFO\",\"79\":\"sll0205\",\"80\":\"rfbA\",\"81\":\"sll0208\",\"82\":\"sll0209\",\"83\":\"sll0216\",\"84\":\"dfa2\",\"85\":\"dfa4\",\"86\":\"glmS\",\"87\":\"bcp\",\"88\":\"phoA\",\"89\":\"sll0224\",\"90\":\"ycf4\",\"91\":\"ppiB\",\"92\":\"speB1\",\"93\":\"sll0230\",\"94\":\"sll0243\",\"95\":\"ychF\",\"96\":\"coaBC\",\"97\":\"sll0254\",\"98\":\"tsaE\",\"99\":\"psbV\",\"100\":\"sll0263\",\"101\":\"nusB\",\"102\":\"sll0272\",\"103\":\"sll0274\",\"104\":\"sll0284\",\"105\":\"minC\",\"106\":\"minD\",\"107\":\"ppk\",\"108\":\"sll0293\",\"109\":\"sll0294\",\"110\":\"sll0296\",\"111\":\"sll0301\",\"112\":\"sigB\",\"113\":\"sll0314\",\"114\":\"sll0318\",\"115\":\"sll0319\",\"116\":\"rnd\",\"117\":\"sll0321\",\"118\":\"sll0325\",\"119\":\"gnd\",\"120\":\"sll0335\",\"121\":\"accD, ycf11, zfpA\",\"122\":\"phoR, hik7\",\"123\":\"sll0359\",\"124\":\"alaS\",\"125\":\"pyrR\",\"126\":\"pyrA\",\"127\":\"proA\",\"128\":\"urtE\",\"129\":\"mfd\",\"130\":\"lpxA\",\"131\":\"rfbW\",\"132\":\"sll0381\",\"133\":\"sll0384\",\"134\":\"sll0395\",\"135\":\"sll0396\",\"136\":\"sll0398\",\"137\":\"sll0400\",\"138\":\"gltA\",\"139\":\"aspC\",\"140\":\"sll0403\",\"141\":\"glcD\",\"142\":\"sll0408\",\"143\":\"sll0410\",\"144\":\"sll0413\",\"145\":\"sll0414\",\"146\":\"sll0415\",\"147\":\"groEL-2\",\"148\":\"sll0418\",\"149\":\"ureB\",\"150\":\"purB\",\"151\":\"sll0422\",\"152\":\"sll0423\",\"153\":\"sll0424\",\"154\":\"psbO\",\"155\":\"htpG\",\"156\":\"sll0441\",\"157\":\"sll0443\",\"158\":\"sll0445\",\"159\":\"sll0446\",\"160\":\"sll0447\",\"161\":\"sll0451\",\"162\":\"pheS\",\"163\":\"thrA\",\"164\":\"sll0456\",\"165\":\"uvrB\",\"166\":\"proA\",\"167\":\"queA\",\"168\":\"prs\",\"169\":\"sll0470\",\"170\":\"sll0471\",\"171\":\"hik28\",\"172\":\"dapL\",\"173\":\"cpcM\",\"174\":\"sll0488\",\"175\":\"sll0489\",\"176\":\"sll0493\",\"177\":\"asnS\",\"178\":\"sll0497\",\"179\":\"sll0499\",\"180\":\"argS\",\"181\":\"lysA\",\"182\":\"uppS\",\"183\":\"sll0509\",\"184\":\"sll0513\",\"185\":\"rbp1,rbpA\",\"186\":\"sll0518\",\"187\":\"ndhA\",\"188\":\"ndhI\",\"189\":\"ndhG\",\"190\":\"sll0524\",\"191\":\"sll0529\",\"192\":\"tig\",\"193\":\"clpP2\",\"194\":\"clpX\",\"195\":\"sll0540\",\"196\":\"acsA\",\"197\":\"sll0544\",\"198\":\"dfa1\",\"199\":\"sll0553\",\"200\":\"ftrC\",\"201\":\"ycf53\",\"202\":\"fur\",\"203\":\"recA\",\"204\":\"sll0572\",\"205\":\"sll0576\",\"206\":\"sll0577\",\"207\":\"purK\",\"208\":\"sll0585\",\"209\":\"sll0586\",\"210\":\"pyk1\",\"211\":\"sll0588\",\"212\":\"glk\",\"213\":\"sll0596\",\"214\":\"sll0601\",\"215\":\"sll0602\",\"216\":\"menD\",\"217\":\"sll0606\",\"218\":\"ruvB\",\"219\":\"sll0614\",\"220\":\"sll0615\",\"221\":\"secA\",\"222\":\"vipp1\",\"223\":\"nadA\",\"224\":\"sll0623\",\"225\":\"sll0625\",\"226\":\"lim17\",\"227\":\"psaK2\",\"228\":\"sll0630\",\"229\":\"nadB\",\"230\":\"btpA\",\"231\":\"thiE\",\"232\":\"sll0638\",\"233\":\"sll0639\",\"234\":\"ureG\",\"235\":\"sll0644\",\"236\":\"sll0645\",\"237\":\"sll0647\",\"238\":\"sll0649\",\"239\":\"sll0654\",\"240\":\"nucH\",\"241\":\"sll0659\",\"242\":\"pdxA\",\"243\":\"ycf35\",\"244\":\"pacL\",\"245\":\"sphX\",\"246\":\"pstS\",\"247\":\"nifS\",\"248\":\"rsmA\",\"249\":\"llaI.2\",\"250\":\"sll0710\",\"251\":\"ispE\",\"252\":\"cysM\",\"253\":\"sll0721\",\"254\":\"sll0723\",\"255\":\"pgm\",\"256\":\"accA\",\"257\":\"sll0729\",\"258\":\"sll0735\",\"259\":\"sll0736\",\"260\":\"sll0740\",\"261\":\"nifJ\",\"262\":\"sll0744\",\"263\":\"pfkA2\",\"264\":\"sll0749\",\"265\":\"hik8, sasA\",\"266\":\"sll0752\",\"267\":\"folD\",\"268\":\"rbfA\",\"269\":\"tpx;ycf42\",\"270\":\"sll0756\",\"271\":\"purF\",\"272\":\"sll0759\",\"273\":\"urtD\",\"274\":\"radC\",\"275\":\"rpl20\",\"276\":\"glcP, gtr\",\"277\":\"sll0772\",\"278\":\"spkD\",\"279\":\"sll0782\",\"280\":\"sll0783\",\"281\":\"sll0787\",\"282\":\"sll0804\",\"283\":\"rpe\",\"284\":\"sll0810\",\"285\":\"sll0816\",\"286\":\"psaF\",\"287\":\"cph2\",\"288\":\"sll0822\",\"289\":\"sdhB\",\"290\":\"sll0828\",\"291\":\"sll0829\",\"292\":\"fus\",\"293\":\"sll0837\",\"294\":\"pyrF\",\"295\":\"nplT\",\"296\":\"mnmA\",\"297\":\"dnaA\",\"298\":\"psbC\",\"299\":\"cpcS1\",\"300\":\"sll0854\",\"301\":\"sll0858\",\"302\":\"sll0860\",\"303\":\"murQ\",\"304\":\"uvrC\",\"305\":\"sll0867\",\"306\":\"napC\",\"307\":\"ruvA\",\"308\":\"sll0877\",\"309\":\"sll0886\",\"310\":\"sll0887\",\"311\":\"mdh\",\"312\":\"cysQ\",\"313\":\"dnaJ\",\"314\":\"rsgA\",\"315\":\"glmU\",\"316\":\"hisG\",\"317\":\"argF\",\"318\":\"sll0905\",\"319\":\"sll0912\",\"320\":\"pqqE\",\"321\":\"ppc\",\"322\":\"sll0921\",\"323\":\"epsB\",\"324\":\"metK\",\"325\":\"apcD\",\"326\":\"sll0931\",\"327\":\"sll0933\",\"328\":\"ccmA\",\"329\":\"sll0936\",\"330\":\"sll0938\",\"331\":\"glgA\",\"332\":\"lrtA\",\"333\":\"sll0981\",\"334\":\"sll0982\",\"335\":\"sll0983\",\"336\":\"frmA\",\"337\":\"sll0994\",\"338\":\"sll0995\",\"339\":\"miaB\",\"340\":\"sll0997\",\"341\":\"ycf30\",\"342\":\"ycf22\",\"343\":\"hik13\",\"344\":\"sll1004\",\"345\":\"frpC\",\"346\":\"amt2\",\"347\":\"pyrC\",\"348\":\"gloB\",\"349\":\"sll1021\",\"350\":\"sucC\",\"351\":\"sll1025\",\"352\":\"gltD\",\"353\":\"ccmK2\",\"354\":\"ccmK1\",\"355\":\"ccmL\",\"356\":\"ccmM\",\"357\":\"ccmN\",\"358\":\"sll1033\",\"359\":\"upp\",\"360\":\"sll1039\",\"361\":\"sll1040\",\"362\":\"cysA\",\"363\":\"pnp\",\"364\":\"mutT\",\"365\":\"sll1049\",\"366\":\"sll1053\",\"367\":\"purL\",\"368\":\"dapB\",\"369\":\"adk2\",\"370\":\"sll1064\",\"371\":\"fabF\",\"372\":\"tktA\",\"373\":\"leuS\",\"374\":\"pacL\",\"375\":\"speB2\",\"376\":\"sll1080\",\"377\":\"nrtD\",\"378\":\"sll1084\",\"379\":\"glpD\",\"380\":\"sll1087\",\"381\":\"sll1089\",\"382\":\"chlP\",\"383\":\"rps12\",\"384\":\"rps7\",\"385\":\"fus\",\"386\":\"tufA\",\"387\":\"rps10\",\"388\":\"gtrC\",\"389\":\"sll1106\",\"390\":\"surE\",\"391\":\"sll1109\",\"392\":\"prfA\",\"393\":\"sll1118\",\"394\":\"smc\",\"395\":\"sll1121\",\"396\":\"sll1123\",\"397\":\"plpA, hik3\",\"398\":\"menB\",\"399\":\"todF\",\"400\":\"sll1130\",\"401\":\"sll1135\",\"402\":\"sll1138\",\"403\":\"sll1142\",\"404\":\"pcrA\",\"405\":\"rsmH\",\"406\":\"sll1151\",\"407\":\"sll1160\",\"408\":\"mutS\",\"409\":\"sll1170\",\"410\":\"thrC\",\"411\":\"sll1174\",\"412\":\"sll1178\",\"413\":\"hlyB\",\"414\":\"hlyD\",\"415\":\"petC3\",\"416\":\"ho1\",\"417\":\"hemF\",\"418\":\"sll1188\",\"419\":\"glcE\",\"420\":\"sll1193\",\"421\":\"psbU\",\"422\":\"pfkA1\",\"423\":\"lig\",\"424\":\"rfbD\",\"425\":\"fcl\",\"426\":\"ycf59\",\"427\":\"sll1217\",\"428\":\"ycf39\",\"429\":\"hoxE\",\"430\":\"hoxF\",\"431\":\"sll1222\",\"432\":\"hoxU\",\"433\":\"hoxY\",\"434\":\"hoxH\",\"435\":\"hik41\",\"436\":\"sll1233\",\"437\":\"ahcY\",\"438\":\"sll1236\",\"439\":\"hemK\",\"440\":\"sll1239\",\"441\":\"sll1241\",\"442\":\"sll1242\",\"443\":\"rpl9\",\"444\":\"sll1247\",\"445\":\"panC\",\"446\":\"sll1252\",\"447\":\"pcnB\",\"448\":\"sll1258\",\"449\":\"rps2\",\"450\":\"tsf\",\"451\":\"ndhN\",\"452\":\"sll1263\",\"453\":\"sll1268\",\"454\":\"bgtB\",\"455\":\"sll1272\",\"456\":\"sll1273\",\"457\":\"pyk2\",\"458\":\"sll1276\",\"459\":\"recF\",\"460\":\"ribH\",\"461\":\"spoIID\",\"462\":\"sll1284\",\"463\":\"cofG\",\"464\":\"sll1286\",\"465\":\"sll1289\",\"466\":\"sll1290\",\"467\":\"sll1291\",\"468\":\"sll1292\",\"469\":\"pilJ\",\"470\":\"hik39\",\"471\":\"sll1298\",\"472\":\"ackA\",\"473\":\"trmB\",\"474\":\"sll1305\",\"475\":\"sll1306\",\"476\":\"sll1307\",\"477\":\"sll1308\",\"478\":\"dctP\",\"479\":\"sll1315\",\"480\":\"petC1\",\"481\":\"petA\",\"482\":\"atpG\",\"483\":\"atpF\",\"484\":\"atpD\",\"485\":\"atpA\",\"486\":\"atpC\",\"487\":\"sll1329\",\"488\":\"sll1334\",\"489\":\"sll1336\",\"490\":\"sll1338\",\"491\":\"bfr\",\"492\":\"gap2\",\"493\":\"ape2\",\"494\":\"sll1344\",\"495\":\"cbbZp\",\"496\":\"recJ\",\"497\":\"glgP\",\"498\":\"mncA\",\"499\":\"sll1359\",\"500\":\"dnaX\",\"501\":\"ileS\",\"502\":\"ilvC\",\"503\":\"sll1366\",\"504\":\"sll1367\",\"505\":\"sll1369\",\"506\":\"rfbM\",\"507\":\"sycrp1\",\"508\":\"sll1378\",\"509\":\"sll1380\",\"510\":\"petF, fdx\",\"511\":\"suhB\",\"512\":\"sll1384\",\"513\":\"pppA\",\"514\":\"sll1388\",\"515\":\"sll1390\",\"516\":\"glgA\",\"517\":\"msrA1\",\"518\":\"rfbD\",\"519\":\"sll1396\",\"520\":\"psb28, psbW, psb13, ycf79\",\"521\":\"thf1\",\"522\":\"nadK2\",\"523\":\"psbP2\",\"524\":\"ntcA, ycf28\",\"525\":\"proS\",\"526\":\"hhoB\",\"527\":\"apt\",\"528\":\"hypB\",\"529\":\"nnr\",\"530\":\"mrcA\",\"531\":\"gatB\",\"532\":\"pdxH\",\"533\":\"pyrG\",\"534\":\"leuD\",\"535\":\"sll1446\",\"536\":\"nrtA\",\"537\":\"nrtC\",\"538\":\"narB\",\"539\":\"sll1456\",\"540\":\"rfbJ\",\"541\":\"sll1459\",\"542\":\"hypE\",\"543\":\"ftsH\",\"544\":\"sll1464\",\"545\":\"sll1466\",\"546\":\"leuC\",\"547\":\"cpcG2\",\"548\":\"pgl\",\"549\":\"sll1481\",\"550\":\"ndbC\",\"551\":\"sll1486\",\"552\":\"cpmA\",\"553\":\"sll1491\",\"554\":\"sll1495\",\"555\":\"sll1496\",\"556\":\"carA\",\"557\":\"glsF\",\"558\":\"gltB\",\"559\":\"sll1507\",\"560\":\"lpxC\",\"561\":\"sll1512\",\"562\":\"hspA\",\"563\":\"gifB\",\"564\":\"sll1516\",\"565\":\"dfa3\",\"566\":\"sll1524\",\"567\":\"prk\",\"568\":\"sll1526\",\"569\":\"sll1528\",\"570\":\"sll1530\",\"571\":\"sll1531\",\"572\":\"sll1532\",\"573\":\"pilT2\",\"574\":\"sll1534\",\"575\":\"moeB\",\"576\":\"sll1537\",\"577\":\"bgl\",\"578\":\"sll1541\",\"579\":\"gst1\",\"580\":\"ppx\",\"581\":\"pheT\",\"582\":\"hik42\",\"583\":\"fni\",\"584\":\"sucD\",\"585\":\"sll1558\",\"586\":\"sll1559\",\"587\":\"putA\",\"588\":\"sll1563\",\"589\":\"cimA\",\"590\":\"ggpS\",\"591\":\"sll1568\",\"592\":\"sll1570\",\"593\":\"sll1573\",\"594\":\"cpcB\",\"595\":\"cpcA\",\"596\":\"cpcC2\",\"597\":\"cpcC1\",\"598\":\"gumB\",\"599\":\"sll1582\",\"600\":\"lig\",\"601\":\"hik20\",\"602\":\"ndhR\",\"603\":\"kaiC2\",\"604\":\"sll1601\",\"605\":\"fabZ\",\"606\":\"folC\",\"607\":\"sll1613\",\"608\":\"pma1\",\"609\":\"mnmE\",\"610\":\"sll1620\",\"611\":\"sll1621\",\"612\":\"sll1623\",\"613\":\"sdhB\",\"614\":\"lexA\",\"615\":\"sll1628\",\"616\":\"cry\",\"617\":\"ftsZ\",\"618\":\"sll1634\",\"619\":\"thyX\",\"620\":\"fbp\",\"621\":\"ureD\",\"622\":\"sll1640\",\"623\":\"gad\",\"624\":\"menG\",\"625\":\"sll1654\",\"626\":\"sll1656\",\"627\":\"cofH\",\"628\":\"sll1660\",\"629\":\"pheA\",\"630\":\"sll1663\",\"631\":\"sll1665\",\"632\":\"mom72\",\"633\":\"aroK\",\"634\":\"hik12\",\"635\":\"sll1673\",\"636\":\"malQ\",\"637\":\"hhoA\",\"638\":\"sll1680\",\"639\":\"sll1682\",\"640\":\"cad\",\"641\":\"hik17\",\"642\":\"thrC\",\"643\":\"sigE\",\"644\":\"sll1692\",\"645\":\"sll1693\",\"646\":\"pilA1\",\"647\":\"sll1697\",\"648\":\"sll1699\",\"649\":\"sll1708\",\"650\":\"gdh\",\"651\":\"hup\",\"652\":\"hisC\",\"653\":\"pdhB\",\"654\":\"cupA\",\"655\":\"sll1735\",\"656\":\"sll1739\",\"657\":\"rpl19\",\"658\":\"nusG\",\"659\":\"rpl11\",\"660\":\"rpl1\",\"661\":\"rpl10\",\"662\":\"rpl12\",\"663\":\"aroC\",\"664\":\"ureC\",\"665\":\"sll1757\",\"666\":\"glmM\",\"667\":\"thrB\",\"668\":\"sll1762\",\"669\":\"sll1764\",\"670\":\"sll1766\",\"671\":\"rps6\",\"672\":\"sll1769\",\"673\":\"sll1770\",\"674\":\"pphA\",\"675\":\"mutS\",\"676\":\"sll1773\",\"677\":\"sll1775\",\"678\":\"deoC\",\"679\":\"sll1783\",\"680\":\"sll1784\",\"681\":\"sll1785\",\"682\":\"tatD\",\"683\":\"rpoB\",\"684\":\"rpoC2\",\"685\":\"rpl3\",\"686\":\"rpl4\",\"687\":\"rpl23\",\"688\":\"rpl2\",\"689\":\"rpl22\",\"690\":\"rps3\",\"691\":\"rpl16\",\"692\":\"rpl14\",\"693\":\"rpl24\",\"694\":\"rpl5\",\"695\":\"rps8\",\"696\":\"rpl6\",\"697\":\"rpl18\",\"698\":\"rps5\",\"699\":\"rpl15\",\"700\":\"secY\",\"701\":\"adk\",\"702\":\"rps13\",\"703\":\"rps11\",\"704\":\"rpoA\",\"705\":\"rpl17\",\"706\":\"rpl13\",\"707\":\"rps9\",\"708\":\"purA\",\"709\":\"rpl25\",\"710\":\"sll1825\",\"711\":\"sll1830\",\"712\":\"glcF\",\"713\":\"ftsI\",\"714\":\"sll1835\",\"715\":\"sll1837\",\"716\":\"odhB\",\"717\":\"ndk\",\"718\":\"xthA\",\"719\":\"sll1863\",\"720\":\"sll1864\",\"721\":\"prfB\",\"722\":\"sll1866\",\"723\":\"lytR\",\"724\":\"sll1873\",\"725\":\"sll1878\",\"726\":\"argJ\",\"727\":\"sll1884\",\"728\":\"sll1885\",\"729\":\"hik5\",\"730\":\"sll1891\",\"731\":\"sll1892\",\"732\":\"hisF\",\"733\":\"ribA\",\"734\":\"sll1895\",\"735\":\"sll1897\",\"736\":\"sll1902\",\"737\":\"hik19\",\"738\":\"serA\",\"739\":\"prmA\",\"740\":\"zam\",\"741\":\"sll1911\",\"742\":\"sll1913\",\"743\":\"pacS\",\"744\":\"sll1921\",\"745\":\"sycrp2\",\"746\":\"sll1925\",\"747\":\"sll1927\",\"748\":\"glyA\",\"749\":\"dnaK\",\"750\":\"sll1938\",\"751\":\"sll1939\",\"752\":\"sll1940\",\"753\":\"gyrA\",\"754\":\"dxs\",\"755\":\"sll1949\",\"756\":\"sll1950\",\"757\":\"hlyA\",\"758\":\"sll1956\",\"759\":\"arsA\",\"760\":\"suhB\",\"761\":\"sll1961\",\"762\":\"sll1967\",\"763\":\"sll1971\",\"764\":\"sll1979\",\"765\":\"ilvB\",\"766\":\"cpx, katG\",\"767\":\"hsp33\",\"768\":\"hemB\",\"769\":\"pepA\",\"770\":\"sll2002\",\"771\":\"gyrB\",\"772\":\"sll2008\",\"773\":\"sll2009\",\"774\":\"murD\",\"775\":\"queE\",\"776\":\"sfsA\",\"777\":\"sll5034\",\"778\":\"sll5042\",\"779\":\"sll5043\",\"780\":\"sll5048\",\"781\":\"crr43\",\"782\":\"chy44\",\"783\":\"sll5062\",\"784\":\"sll5066\",\"785\":\"sll5076\",\"786\":\"sll5079\",\"787\":\"sll5080\",\"788\":\"sll5083\",\"789\":\"sll6036\",\"790\":\"sll6060\",\"791\":\"sll6076\",\"792\":\"sll6093\",\"793\":\"sll7028\",\"794\":\"sll7030\",\"795\":\"sll7043\",\"796\":\"sll7044\",\"797\":\"sll7062\",\"798\":\"sll7063\",\"799\":\"sll7066\",\"800\":\"sll7077\",\"801\":\"sll7078\",\"802\":\"sll7085\",\"803\":\"sll7087\",\"804\":\"sll7090\",\"805\":\"sll8001\",\"806\":\"sll8002\",\"807\":\"sll8006\",\"808\":\"sll8049\",\"809\":\"slr0001\",\"810\":\"slr0006\",\"811\":\"slr0007\",\"812\":\"ctpA\",\"813\":\"rbcL\",\"814\":\"rbcS\",\"815\":\"slr0013\",\"816\":\"lpxB\",\"817\":\"murA\",\"818\":\"recG\",\"819\":\"slr0021\",\"820\":\"slr0023\",\"821\":\"ilvE\",\"822\":\"slr0038\",\"823\":\"slr0039\",\"824\":\"cmpA\",\"825\":\"cmpB\",\"826\":\"slr0042\",\"827\":\"cmpC\",\"828\":\"cmpD\",\"829\":\"slr0049\",\"830\":\"ycf56\",\"831\":\"ecaB\",\"832\":\"trpG\",\"833\":\"chlG\",\"834\":\"slr0058\",\"835\":\"slr0060\",\"836\":\"pilB1\",\"837\":\"slr0064\",\"838\":\"slr0065\",\"839\":\"ribD\",\"840\":\"mrp\",\"841\":\"fmt\",\"842\":\"gidB\",\"843\":\"hik36\",\"844\":\"ycf24\",\"845\":\"ycf16\",\"846\":\"slr0076\",\"847\":\"nifS\",\"848\":\"queD\",\"849\":\"gspE\",\"850\":\"rnhA\",\"851\":\"rimO\",\"852\":\"crhR\",\"853\":\"slr0086\",\"854\":\"crtO\",\"855\":\"erg6\",\"856\":\"slr0090\",\"857\":\"slr0091\",\"858\":\"dnaJ\",\"859\":\"slr0105\",\"860\":\"slr0106\",\"861\":\"slr0110\",\"862\":\"slr0111\",\"863\":\"rpaA, ycf27\",\"864\":\"pcyA\",\"865\":\"thiC\",\"866\":\"slr0121\",\"867\":\"hat\",\"868\":\"slr0144\",\"869\":\"slr0145\",\"870\":\"slr0147\",\"871\":\"slr0148\",\"872\":\"slr0151\",\"873\":\"slr0152\",\"874\":\"clpB2\",\"875\":\"pilT1\",\"876\":\"pilC'\",\"877\":\"clpP4\",\"878\":\"clpP3\",\"879\":\"slr0168\",\"880\":\"slr0169\",\"881\":\"guaB\",\"882\":\"slr0184\",\"883\":\"pyrE\",\"884\":\"leuA\",\"885\":\"lytB\",\"886\":\"slr0192\",\"887\":\"rbp3\",\"888\":\"rpiA\",\"889\":\"comA\",\"890\":\"hdrB\",\"891\":\"slr0207\",\"892\":\"slr0208\",\"893\":\"slr0209\",\"894\":\"hik9\",\"895\":\"slr0211\",\"896\":\"metH\",\"897\":\"guaA\",\"898\":\"glyS\",\"899\":\"hik25\",\"900\":\"slr0224\",\"901\":\"slr0226\",\"902\":\"ftsH\",\"903\":\"slr0229\",\"904\":\"trxM1\",\"905\":\"slr0236\",\"906\":\"glgX\",\"907\":\"cobM\",\"908\":\"bcp\",\"909\":\"slr0244\",\"910\":\"slr0245\",\"911\":\"slr0250\",\"912\":\"ycf85\",\"913\":\"ctpB\",\"914\":\"cobO\",\"915\":\"ndhH\",\"916\":\"slr0262\",\"917\":\"slr0267\",\"918\":\"slr0273\",\"919\":\"slr0280\",\"920\":\"slr0285\",\"921\":\"glnN\",\"922\":\"gcvP\",\"923\":\"fraH\",\"924\":\"ppsA\",\"925\":\"slr0302\",\"926\":\"slr0303\",\"927\":\"slr0309\",\"928\":\"slr0312\",\"929\":\"slr0315\",\"930\":\"slr0317\",\"931\":\"slr0320\",\"932\":\"era\",\"933\":\"hik43\",\"934\":\"ams1\",\"935\":\"slr0325\",\"936\":\"slr0326\",\"937\":\"slr0328\",\"938\":\"xylR\",\"939\":\"slr0333\",\"940\":\"slr0334\",\"941\":\"apcE\",\"942\":\"slr0337\",\"943\":\"slr0338\",\"944\":\"slr0341\",\"945\":\"petB\",\"946\":\"rnc\",\"947\":\"ispH\",\"948\":\"slr0351\",\"949\":\"slr0355\",\"950\":\"slr0356\",\"951\":\"hisS\",\"952\":\"slr0361\",\"953\":\"slr0362\",\"954\":\"slr0369\",\"955\":\"gabD\",\"956\":\"slr0374\",\"957\":\"slr0376\",\"958\":\"slr0377\",\"959\":\"slr0378\",\"960\":\"tmk\",\"961\":\"slr0380\",\"962\":\"gloA\",\"963\":\"sqdX\",\"964\":\"nifS\",\"965\":\"pgk\",\"966\":\"ntcB\",\"967\":\"slr0397\",\"968\":\"slr0398\",\"969\":\"ycf39\",\"970\":\"slr0402\",\"971\":\"slr0404\",\"972\":\"pyrC\",\"973\":\"slr0408\",\"974\":\"gyrA\",\"975\":\"slr0418\",\"976\":\"slr0420\",\"977\":\"folE\",\"978\":\"slr0427\",\"979\":\"slr0431\",\"980\":\"efp\",\"981\":\"accB\",\"982\":\"ccmO\",\"983\":\"slr0439\",\"984\":\"slr0440\",\"985\":\"slr0442\",\"986\":\"slr0443\",\"987\":\"aroA\",\"988\":\"urtA\",\"989\":\"radA\",\"990\":\"ski2\",\"991\":\"ilvD\",\"992\":\"slr0453\",\"993\":\"slr0455\",\"994\":\"slr0458\",\"995\":\"slr0459\",\"996\":\"natA\",\"997\":\"slr0468\",\"998\":\"rps4\",\"999\":\"cph1, hik35\",\"1000\":\"slr0476\",\"1001\":\"purN\",\"1002\":\"slr0479\",\"1003\":\"ycf46\",\"1004\":\"slr0483\",\"1005\":\"hik26\",\"1006\":\"slr0491\",\"1007\":\"menE\",\"1008\":\"rfbM\",\"1009\":\"hisB\",\"1010\":\"cobW\",\"1011\":\"ycf66\",\"1012\":\"por\",\"1013\":\"futA2\",\"1014\":\"abfB\",\"1015\":\"purL\",\"1016\":\"bioD\",\"1017\":\"chlM\",\"1018\":\"panB\",\"1019\":\"queC\",\"1020\":\"murE\",\"1021\":\"hik10\",\"1022\":\"slt\",\"1023\":\"slr0535\",\"1024\":\"hemE\",\"1025\":\"slr0537\",\"1026\":\"slr0541\",\"1027\":\"clpP\",\"1028\":\"trpB\",\"1029\":\"slr0544\",\"1030\":\"trpC\",\"1031\":\"asd\",\"1032\":\"dapA\",\"1033\":\"rnj\",\"1034\":\"slr0552\",\"1035\":\"coaE\",\"1036\":\"valS\",\"1037\":\"natB\",\"1038\":\"slr0565\",\"1039\":\"slr0569\",\"1040\":\"slr0575\",\"1041\":\"slr0579\",\"1042\":\"slr0580\",\"1043\":\"slr0583\",\"1044\":\"argG\",\"1045\":\"slr0591\",\"1046\":\"slr0592\",\"1047\":\"slr0596\",\"1048\":\"purH\",\"1049\":\"spkC\",\"1050\":\"slr0600\",\"1051\":\"dnaE\",\"1052\":\"lepA\",\"1053\":\"slr0605\",\"1054\":\"slr0606\",\"1055\":\"hisIE\",\"1056\":\"slr0609\",\"1057\":\"sds\",\"1058\":\"slr0612\",\"1059\":\"slr0613\",\"1060\":\"slr0615\",\"1061\":\"slr0617\",\"1062\":\"cobQ\",\"1063\":\"slr0619\",\"1064\":\"trxA\",\"1065\":\"slr0624\",\"1066\":\"slr0626\",\"1067\":\"rps14\",\"1068\":\"slr0630\",\"1069\":\"thiG\",\"1070\":\"slr0634\",\"1071\":\"slr0635\",\"1072\":\"slr0637\",\"1073\":\"glyQ\",\"1074\":\"slr0645\",\"1075\":\"dacB\",\"1076\":\"metS\",\"1077\":\"slr0650\",\"1078\":\"slr0651\",\"1079\":\"hisA\",\"1080\":\"sigA\",\"1081\":\"slr0654\",\"1082\":\"slr0655\",\"1083\":\"slr0656\",\"1084\":\"lysC\",\"1085\":\"slr0658\",\"1086\":\"prlC\",\"1087\":\"proC\",\"1088\":\"speA1\",\"1089\":\"slr0664\",\"1090\":\"acnB\",\"1091\":\"slr0667\",\"1092\":\"slr0670\",\"1093\":\"cysC\",\"1094\":\"slr0678\",\"1095\":\"slr0680\",\"1096\":\"slr0686\",\"1097\":\"slr0688\",\"1098\":\"slr0689\",\"1099\":\"ycf45\",\"1100\":\"slr0695\",\"1101\":\"slr0697\",\"1102\":\"slr0699\",\"1103\":\"polA\",\"1104\":\"slr0708\",\"1105\":\"slr0709\",\"1106\":\"gdhA\",\"1107\":\"queF\",\"1108\":\"tgt\",\"1109\":\"slr0719\",\"1110\":\"me\",\"1111\":\"rsmE\",\"1112\":\"slr0723\",\"1113\":\"slr0727\",\"1114\":\"slr0729\",\"1115\":\"slr0731\",\"1116\":\"psaD\",\"1117\":\"trpE\",\"1118\":\"crtE\",\"1119\":\"slr0740\",\"1120\":\"rimP\",\"1121\":\"nusA\",\"1122\":\"infB\",\"1123\":\"stpA\",\"1124\":\"ggtA\",\"1125\":\"chlN\",\"1126\":\"eno\",\"1127\":\"slr0755\",\"1128\":\"kaiA\",\"1129\":\"kaiB1\",\"1130\":\"kaiC1\",\"1131\":\"slr0765\",\"1132\":\"slr0769\",\"1133\":\"chlB\",\"1134\":\"slr0773\",\"1135\":\"secD\",\"1136\":\"lpxD\",\"1137\":\"nrdR\",\"1138\":\"slr0782\",\"1139\":\"tpi\",\"1140\":\"slr0788\",\"1141\":\"dacB\",\"1142\":\"slr0806\",\"1143\":\"tsaD\",\"1144\":\"rfbB\",\"1145\":\"slr0816\",\"1146\":\"slr0820\",\"1147\":\"slr0821\",\"1148\":\"ycf3\",\"1149\":\"slr0825\",\"1150\":\"alr\",\"1151\":\"dnaB\",\"1152\":\"moxR\",\"1153\":\"rfbB\",\"1154\":\"purM\",\"1155\":\"hemH, scpA\",\"1156\":\"slr0841\",\"1157\":\"slr0842\",\"1158\":\"slr0848\",\"1159\":\"slr0852\",\"1160\":\"phrA\",\"1161\":\"purT\",\"1162\":\"lmbP\",\"1163\":\"slr0863\",\"1164\":\"slr0864\",\"1165\":\"slr0865\",\"1166\":\"slr0869\",\"1167\":\"slr0872\",\"1168\":\"slr0876\",\"1169\":\"gatA\",\"1170\":\"slr0878\",\"1171\":\"slr0880\",\"1172\":\"gap1\",\"1173\":\"slr0885\",\"1174\":\"fabG1\",\"1175\":\"slr0887\",\"1176\":\"slr0889\",\"1177\":\"amiA\",\"1178\":\"nirA\",\"1179\":\"cynS\",\"1180\":\"moeA\",\"1181\":\"moaC\",\"1182\":\"moaE\",\"1183\":\"comM\",\"1184\":\"bchE\",\"1185\":\"psbB\",\"1186\":\"slr0907\",\"1187\":\"slr0909\",\"1188\":\"slr0912\",\"1189\":\"bioF\",\"1190\":\"slr0918\",\"1191\":\"pth\",\"1192\":\"ycf65\",\"1193\":\"slr0924\",\"1194\":\"ssb\",\"1195\":\"psbD2\",\"1196\":\"slr0929\",\"1197\":\"slr0930\",\"1198\":\"nadC\",\"1199\":\"slr0937\",\"1200\":\"slr0938\",\"1201\":\"crtQ-2\",\"1202\":\"slr0941\",\"1203\":\"slr0942\",\"1204\":\"arsC\",\"1205\":\"rpaB, ycf27\",\"1206\":\"ispD\",\"1207\":\"fbpII\",\"1208\":\"slr0953\",\"1209\":\"slr0955\",\"1210\":\"cysS\",\"1211\":\"slr0962\",\"1212\":\"sir\",\"1213\":\"dnaN\",\"1214\":\"trpA\",\"1215\":\"cobJ\",\"1216\":\"slr0971\",\"1217\":\"infC\",\"1218\":\"rfbB\",\"1219\":\"rfbF\",\"1220\":\"rfbG\",\"1221\":\"rfbC\",\"1222\":\"slr0989\",\"1223\":\"slr0990\",\"1224\":\"slr0992\",\"1225\":\"nlpD\",\"1226\":\"slr1019\",\"1227\":\"sqdB\",\"1228\":\"argD\",\"1229\":\"slr1024\",\"1230\":\"slr1028\",\"1231\":\"chlI\",\"1232\":\"tyrS\",\"1233\":\"slr1033\",\"1234\":\"ycf41\",\"1235\":\"slr1035\",\"1236\":\"slr1037\",\"1237\":\"slr1039\",\"1238\":\"slr1042\",\"1239\":\"cheW\",\"1240\":\"ctr1\",\"1241\":\"tatA\",\"1242\":\"pleD\",\"1243\":\"slr1048\",\"1244\":\"fabI\",\"1245\":\"slr1053\",\"1246\":\"chlH\",\"1247\":\"slr1056\",\"1248\":\"slr1063\",\"1249\":\"rfbU\",\"1250\":\"slr1065\",\"1251\":\"slr1066\",\"1252\":\"galE\",\"1253\":\"slr1070\",\"1254\":\"slr1071\",\"1255\":\"yefA\",\"1256\":\"slr1073\",\"1257\":\"slr1076\",\"1258\":\"slr1077\",\"1259\":\"slr1083\",\"1260\":\"slr1085\",\"1261\":\"slr1087\",\"1262\":\"obg\",\"1263\":\"slr1095\",\"1264\":\"lpdA\",\"1265\":\"slr1097\",\"1266\":\"slr1098\",\"1267\":\"ubiX\",\"1268\":\"slr1100\",\"1269\":\"slr1101\",\"1270\":\"slr1102\",\"1271\":\"slr1103\",\"1272\":\"slr1104\",\"1273\":\"typA\",\"1274\":\"phb\",\"1275\":\"ank\",\"1276\":\"slr1110\",\"1277\":\"slr1113\",\"1278\":\"slr1116\",\"1279\":\"slr1117\",\"1280\":\"slr1122\",\"1281\":\"gmk\",\"1282\":\"gpmB\",\"1283\":\"crtX\",\"1284\":\"slr1128\",\"1285\":\"rne\",\"1286\":\"rhnB\",\"1287\":\"argH\",\"1288\":\"trxA\",\"1289\":\"slr1140\",\"1290\":\"slr1142\",\"1291\":\"slr1143\",\"1292\":\"slr1150\",\"1293\":\"purD\",\"1294\":\"slr1160\",\"1295\":\"slr1161\",\"1296\":\"nrdA\",\"1297\":\"sat\",\"1298\":\"slr1166\",\"1299\":\"gpx1\",\"1300\":\"slr1173\",\"1301\":\"glgC\",\"1302\":\"slr1178\",\"1303\":\"anmK\",\"1304\":\"slr1183\",\"1305\":\"slr1189\",\"1306\":\"slr1192\",\"1307\":\"slr1194\",\"1308\":\"slr1196\",\"1309\":\"smf\",\"1310\":\"slr1198\",\"1311\":\"mutL\",\"1312\":\"slr1201\",\"1313\":\"slr1203\",\"1314\":\"slr1205\",\"1315\":\"slr1206\",\"1316\":\"slr1207\",\"1317\":\"slr1208\",\"1318\":\"slr1210\",\"1319\":\"cobN\",\"1320\":\"ETR1\",\"1321\":\"mgtE\",\"1322\":\"ureE\",\"1323\":\"slr1220\",\"1324\":\"slr1223\",\"1325\":\"malK\",\"1326\":\"spkF\",\"1327\":\"purC\",\"1328\":\"IAP75\",\"1329\":\"prfC\",\"1330\":\"slr1232\",\"1331\":\"frdA\",\"1332\":\"slr1235\",\"1333\":\"slr1236\",\"1334\":\"codA\",\"1335\":\"gshB\",\"1336\":\"pntA\",\"1337\":\"slr1240\",\"1338\":\"slr1243\",\"1339\":\"slr1245\",\"1340\":\"pstS\",\"1341\":\"slr1251\",\"1342\":\"pds, crtD, crtP\",\"1343\":\"pys, crtB\",\"1344\":\"ureA\",\"1345\":\"slr1257\",\"1346\":\"slr1258\",\"1347\":\"slr1259\",\"1348\":\"slr1263\",\"1349\":\"rpoC1\",\"1350\":\"slr1266\",\"1351\":\"ggt\",\"1352\":\"slr1270\",\"1353\":\"slr1272\",\"1354\":\"slr1273\",\"1355\":\"pilM\",\"1356\":\"slr1275\",\"1357\":\"slr1276\",\"1358\":\"gspD\",\"1359\":\"ndhK\",\"1360\":\"ndhJ\",\"1361\":\"slr1287\",\"1362\":\"icd\",\"1363\":\"futA1\",\"1364\":\"slr1299\",\"1365\":\"slr1301\",\"1366\":\"slr1305\",\"1367\":\"slr1307\",\"1368\":\"psbA2\",\"1369\":\"speA2\",\"1370\":\"tldD\",\"1371\":\"hik23\",\"1372\":\"spoT\",\"1373\":\"atpB\",\"1374\":\"atpE\",\"1375\":\"ymxG\",\"1376\":\"slr1334\",\"1377\":\"slr1338\",\"1378\":\"slr1340\",\"1379\":\"slr1342\",\"1380\":\"slr1343\",\"1381\":\"icfA\",\"1382\":\"cysE\",\"1383\":\"pgi\",\"1384\":\"murF\",\"1385\":\"slr1353\",\"1386\":\"rps1a\",\"1387\":\"slr1362\",\"1388\":\"slr1363\",\"1389\":\"bioB\",\"1390\":\"glgP\",\"1391\":\"cobL\",\"1392\":\"slr1376\",\"1393\":\"slr1378\",\"1394\":\"slr1383\",\"1395\":\"slr1385\",\"1396\":\"ftsH\",\"1397\":\"slr1391\",\"1398\":\"hik1\",\"1399\":\"slr1395\",\"1400\":\"slr1396\",\"1401\":\"slr1398\",\"1402\":\"slr1406\",\"1403\":\"slr1407\",\"1404\":\"slr1409\",\"1405\":\"slr1410\",\"1406\":\"slr1411\",\"1407\":\"slr1413\",\"1408\":\"hik11\",\"1409\":\"morR\",\"1410\":\"ycf57\",\"1411\":\"pyrD\",\"1412\":\"slr1419\",\"1413\":\"slr1420\",\"1414\":\"murC\",\"1415\":\"murB\",\"1416\":\"recR\",\"1417\":\"slr1429\",\"1418\":\"slr1431\",\"1419\":\"pntB\",\"1420\":\"pmbA\",\"1421\":\"slr1437\",\"1422\":\"slr1438\",\"1423\":\"slr1444\",\"1424\":\"cscK\",\"1425\":\"slr1450\",\"1426\":\"sbpA\",\"1427\":\"apcF\",\"1428\":\"fus\",\"1429\":\"slr1467\",\"1430\":\"slr1468\",\"1431\":\"slr1470\",\"1432\":\"yidC\",\"1433\":\"slr1472\",\"1434\":\"slr1474\",\"1435\":\"pyrB\",\"1436\":\"slr1478\",\"1437\":\"slr1495\",\"1438\":\"hypD\",\"1439\":\"slr1501\",\"1440\":\"slr1503\",\"1441\":\"slr1506\",\"1442\":\"slr1507\",\"1443\":\"plsX\",\"1444\":\"fabH\",\"1445\":\"sbtA\",\"1446\":\"sbtB\",\"1447\":\"sodB\",\"1448\":\"leuB\",\"1449\":\"hglK\",\"1450\":\"slr1520\",\"1451\":\"hflX\",\"1452\":\"ffh\",\"1453\":\"slr1533\",\"1454\":\"slr1534\",\"1455\":\"slr1537\",\"1456\":\"slr1540\",\"1457\":\"slr1541\",\"1458\":\"def\",\"1459\":\"lysS\",\"1460\":\"slr1552\",\"1461\":\"ddh\",\"1462\":\"slr1557\",\"1463\":\"aroE\",\"1464\":\"hisS\",\"1465\":\"slr1563\",\"1466\":\"sigF\",\"1467\":\"slr1567\",\"1468\":\"slr1570\",\"1469\":\"slr1571\",\"1470\":\"slr1573\",\"1471\":\"slr1579\",\"1472\":\"slr1588\",\"1473\":\"slr1590\",\"1474\":\"slr1592\",\"1475\":\"slr1593\",\"1476\":\"pxcA\",\"1477\":\"slr1597\",\"1478\":\"slr1600\",\"1479\":\"slr1603\",\"1480\":\"ftsH\",\"1481\":\"slr1609\",\"1482\":\"slr1610\",\"1483\":\"slr1612\",\"1484\":\"slr1613\",\"1485\":\"rfbE\",\"1486\":\"slr1616\",\"1487\":\"slr1617\",\"1488\":\"slr1618\",\"1489\":\"slr1619\",\"1490\":\"ppa\",\"1491\":\"ndhM\",\"1492\":\"slr1624\",\"1493\":\"folB\",\"1494\":\"slr1629\",\"1495\":\"smpB\",\"1496\":\"clpB1\",\"1497\":\"petH\",\"1498\":\"psb27, psbZ\",\"1499\":\"rnc\",\"1500\":\"slr1648\",\"1501\":\"cpcT\",\"1502\":\"ama\",\"1503\":\"psaL\",\"1504\":\"murG\",\"1505\":\"slr1657\",\"1506\":\"slr1658\",\"1507\":\"slr1659\",\"1508\":\"slr1661\",\"1509\":\"slr1664\",\"1510\":\"dapF\",\"1511\":\"degT\",\"1512\":\"slr1668\",\"1513\":\"slr1670\",\"1514\":\"slr1673\",\"1515\":\"rpl21\",\"1516\":\"slr1681\",\"1517\":\"slr1686\",\"1518\":\"fpg\",\"1519\":\"nadE\",\"1520\":\"slr1693\",\"1521\":\"slr1694\",\"1522\":\"spkB\",\"1523\":\"slr1702\",\"1524\":\"serS\",\"1525\":\"dfrA\",\"1526\":\"mrcB\",\"1527\":\"slr1717\",\"1528\":\"comB\",\"1529\":\"drgA\",\"1530\":\"aspS\",\"1531\":\"slr1721\",\"1532\":\"guaB\",\"1533\":\"slr1724\",\"1534\":\"nhaS1\",\"1535\":\"kdpB\",\"1536\":\"slr1732\",\"1537\":\"opcA\",\"1538\":\"bgtA\",\"1539\":\"psb28-2\",\"1540\":\"slr1740\",\"1541\":\"slr1742\",\"1542\":\"ndbB\",\"1543\":\"amiA\",\"1544\":\"slr1748\",\"1545\":\"prc\",\"1546\":\"slr1753\",\"1547\":\"gpsA\",\"1548\":\"glnA\",\"1549\":\"rre8\",\"1550\":\"ytfC\",\"1551\":\"slr1762\",\"1552\":\"slr1763\",\"1553\":\"slr1764\",\"1554\":\"slr1768\",\"1555\":\"slr1772\",\"1556\":\"slr1773\",\"1557\":\"slr1774\",\"1558\":\"chlD\",\"1559\":\"slr1778\",\"1560\":\"pdxJ\",\"1561\":\"ycf29\",\"1562\":\"bvdR\",\"1563\":\"cysH\",\"1564\":\"tal\",\"1565\":\"slr1794\",\"1566\":\"msrA2\",\"1567\":\"slr1796\",\"1568\":\"slr1800\",\"1569\":\"mbpA\",\"1570\":\"hik16\",\"1571\":\"hemA\",\"1572\":\"slr1813\",\"1573\":\"slr1814\",\"1574\":\"slr1815\",\"1575\":\"slr1816\",\"1576\":\"slr1818\",\"1577\":\"slr1819\",\"1578\":\"nth\",\"1579\":\"slr1827\",\"1580\":\"phaE\",\"1581\":\"phaC\",\"1582\":\"psaA\",\"1583\":\"psaB\",\"1584\":\"rre16\",\"1585\":\"ccmK3\",\"1586\":\"ccmK4\",\"1587\":\"slr1840\",\"1588\":\"slr1841\",\"1589\":\"cysK\",\"1590\":\"zwf\",\"1591\":\"uvrA\",\"1592\":\"ycf64\",\"1593\":\"slr1847\",\"1594\":\"hisD\",\"1595\":\"slr1851\",\"1596\":\"slr1852\",\"1597\":\"slr1853\",\"1598\":\"slr1854\",\"1599\":\"slr1855\",\"1600\":\"slr1856\",\"1601\":\"glgX\",\"1602\":\"slr1859\",\"1603\":\"slr1861\",\"1604\":\"trpD\",\"1605\":\"slr1869\",\"1606\":\"slr1870\",\"1607\":\"slr1871\",\"1608\":\"ddl\",\"1609\":\"hpcE\",\"1610\":\"cpcE\",\"1611\":\"slr1880\",\"1612\":\"natE\",\"1613\":\"ribF\",\"1614\":\"trpS\",\"1615\":\"hemC\",\"1616\":\"slr1888\",\"1617\":\"bfr\",\"1618\":\"slr1894\",\"1619\":\"srrA\",\"1620\":\"argB\",\"1621\":\"slr1900\",\"1622\":\"slr1907\",\"1623\":\"slr1908\",\"1624\":\"slr1909\",\"1625\":\"slr1911\",\"1626\":\"slr1916\",\"1627\":\"slr1923\",\"1628\":\"slr1924\",\"1629\":\"slr1926\",\"1630\":\"slr1927\",\"1631\":\"pilA8\",\"1632\":\"rfbC\",\"1633\":\"pdhA\",\"1634\":\"mtnA\",\"1635\":\"slr1940\",\"1636\":\"kaiC3\",\"1637\":\"slr1944\",\"1638\":\"gpmI\",\"1639\":\"slr1949\",\"1640\":\"slr1951\",\"1641\":\"slr1958\",\"1642\":\"slr1959\",\"1643\":\"slr1962\",\"1644\":\"ocp\",\"1645\":\"slr1968\",\"1646\":\"hik24\",\"1647\":\"slr1970\",\"1648\":\"ycf81\",\"1649\":\"der\",\"1650\":\"slr1975\",\"1651\":\"rre21\",\"1652\":\"rre22\",\"1653\":\"nbp1,rps1b\",\"1654\":\"apcB\",\"1655\":\"cya1\",\"1656\":\"gpx2\",\"1657\":\"phaA\",\"1658\":\"phaB\",\"1659\":\"slr1998\",\"1660\":\"slr2000\",\"1661\":\"cphB\",\"1662\":\"cphA\",\"1663\":\"slr2004\",\"1664\":\"slr2005\",\"1665\":\"slr2013\",\"1666\":\"pilA9\",\"1667\":\"pilA11\",\"1668\":\"slr2018\",\"1669\":\"fabD\",\"1670\":\"slr2024\",\"1671\":\"slr2025\",\"1672\":\"folP\",\"1673\":\"slr2030\",\"1674\":\"ycf23\",\"1675\":\"rubA\",\"1676\":\"ycf48\",\"1677\":\"proB\",\"1678\":\"divK\",\"1679\":\"zntC\",\"1680\":\"slr2046\",\"1681\":\"slr2047\",\"1682\":\"slr2048\",\"1683\":\"ycf58\",\"1684\":\"cpcG1\",\"1685\":\"slr2052\",\"1686\":\"slr2053\",\"1687\":\"topA\",\"1688\":\"slr2059\",\"1689\":\"slr2060\",\"1690\":\"apcA\",\"1691\":\"slr2070\",\"1692\":\"slr2071\",\"1693\":\"ilvA\",\"1694\":\"ycf50\",\"1695\":\"manA\",\"1696\":\"groES\",\"1697\":\"groEL1\",\"1698\":\"glsA\",\"1699\":\"slr2080\",\"1700\":\"slr2084\",\"1701\":\"ilvG\",\"1702\":\"shc\",\"1703\":\"fbpI\",\"1704\":\"glbN\",\"1705\":\"hik40\",\"1706\":\"slr2100\",\"1707\":\"ftsY\",\"1708\":\"hik22\",\"1709\":\"slr2105\",\"1710\":\"slr2122\",\"1711\":\"slr2123\",\"1712\":\"slr2124\",\"1713\":\"slr2125\",\"1714\":\"slr2127\",\"1715\":\"aroB\",\"1716\":\"slr2131\",\"1717\":\"pta\",\"1718\":\"ispG\",\"1719\":\"slr2141\",\"1720\":\"cefD\",\"1721\":\"slr2144\",\"1722\":\"slr5013\",\"1723\":\"slr5023\",\"1724\":\"slr5024\",\"1725\":\"slr5058\",\"1726\":\"slr5078\",\"1727\":\"chy46\",\"1728\":\"slr6031\",\"1729\":\"arsI2\",\"1730\":\"slr6039\",\"1731\":\"slr6050\",\"1732\":\"slr6071\",\"1733\":\"slr6095\",\"1734\":\"slr6097\",\"1735\":\"slr6100\",\"1736\":\"slr6102\",\"1737\":\"slr6110\",\"1738\":\"slr7010\",\"1739\":\"slr7011\",\"1740\":\"slr7012\",\"1741\":\"slr7014\",\"1742\":\"slr7024\",\"1743\":\"slr7041\",\"1744\":\"slr7060\",\"1745\":\"slr7061\",\"1746\":\"slr7080\",\"1747\":\"slr7094\",\"1748\":\"slr7101\",\"1749\":\"slr8015\",\"1750\":\"slr8016\",\"1751\":\"slr8030\",\"1752\":\"slr9102\",\"1753\":\"slr9201\",\"1754\":\"rpl36\",\"1755\":\"sml0011\",\"1756\":\"petF\",\"1757\":\"ssl0105\",\"1758\":\"ssl0294\",\"1759\":\"ssl0352\",\"1760\":\"minE\",\"1761\":\"psaC\",\"1762\":\"rps21\",\"1763\":\"glnB\",\"1764\":\"ssl0788\",\"1765\":\"ssl0832\",\"1766\":\"ssl1046\",\"1767\":\"ssl1377\",\"1768\":\"ssl1378\",\"1769\":\"rpl35\",\"1770\":\"ssl1533\",\"1771\":\"ndhO\",\"1772\":\"rps15\",\"1773\":\"gifA\",\"1774\":\"ssl1972\",\"1775\":\"acpP\",\"1776\":\"rps20\",\"1777\":\"ssl2245\",\"1778\":\"ssl2501\",\"1779\":\"ssl2595\",\"1780\":\"cnfU, synifU\",\"1781\":\"ssl2781\",\"1782\":\"ssl2814\",\"1783\":\"ssl2874\",\"1784\":\"ycf61\",\"1785\":\"ssl3044\",\"1786\":\"cpcD\",\"1787\":\"cp12\",\"1788\":\"rps19\",\"1789\":\"rpl29\",\"1790\":\"rps17\",\"1791\":\"infA\",\"1792\":\"rpl31\",\"1793\":\"ssl6082\",\"1794\":\"ftrV\",\"1795\":\"ssr0332\",\"1796\":\"ssr0335\",\"1797\":\"rps16\",\"1798\":\"ssr0693\",\"1799\":\"rpl33\",\"1800\":\"rps18\",\"1801\":\"rbp2\",\"1802\":\"ssr1528\",\"1803\":\"ssr1600\",\"1804\":\"rpl28\",\"1805\":\"rpl32\",\"1806\":\"ssr2087\",\"1807\":\"ssr2406\",\"1808\":\"ssr2554\",\"1809\":\"ssr2723\",\"1810\":\"rpl27\",\"1811\":\"psaE\",\"1812\":\"ssr2975\",\"1813\":\"ssr2998\",\"1814\":\"ssr3341\",\"1815\":\"apcC\",\"1816\":\"ssr6003\"},\"Ctrl1_1_Soluble\":{\"0\":32458.473809999999503,\"1\":95261.11795999998867,\"2\":1519281.362999999895692,\"3\":1294377.51300000003539,\"4\":630663.562900000135414,\"5\":23213578.199999999254942,\"6\":49942934.469999998807907,\"7\":17818419.260000001639128,\"8\":12015600.5,\"9\":214942.671399999991991,\"10\":343724.021300000022165,\"11\":4545061.536000000312924,\"12\":334522.885799999989104,\"13\":1849439.754999999655411,\"14\":354330.086100000073202,\"15\":83961.80109999999695,\"16\":601609.163799999980256,\"17\":1259023.962999999988824,\"18\":141759.672400000010384,\"19\":855348.613200000021607,\"20\":1338713.397000000346452,\"21\":1462853.874000000301748,\"22\":2612938.234999999869615,\"23\":2196296.078000000212342,\"24\":63533.89835000000312,\"25\":16173961.0,\"26\":21420565.929999999701977,\"27\":3065855.205999999772757,\"28\":4563601.997000000439584,\"29\":47986.397640000002866,\"30\":684039.361599999945611,\"31\":415651.79660000000149,\"32\":5427172.900999999605119,\"33\":703547.150799999944866,\"34\":50107.610610000003362,\"35\":14197847.28999999910593,\"36\":45601472.520000003278255,\"37\":95578.954429999997956,\"38\":2237062.060000000055879,\"39\":385065.794200000003912,\"40\":1088048.669999999925494,\"41\":1157224.165999999968335,\"42\":333578.588999999919906,\"43\":911050.606299999984913,\"44\":6175009.872999999672174,\"45\":6848454.685999999754131,\"46\":123979.255300000004354,\"47\":5368672.565000000409782,\"48\":6052366.451999999582768,\"49\":278475.418200000014622,\"50\":123299.822299999999814,\"51\":7282370.564000001177192,\"52\":21705006.53999999910593,\"53\":4949036.29700000025332,\"54\":545561.696200000005774,\"55\":3194.256534000000102,\"56\":485967.357900000002701,\"57\":53756972.119999997317791,\"58\":282782.332700000028126,\"59\":3500462.032999999821186,\"60\":5410590.128999999724329,\"61\":2413254.016999999992549,\"62\":581468.004799999995157,\"63\":150085606.099999994039536,\"64\":4862091.900000000372529,\"65\":2965897.938999999780208,\"66\":18783444.489999998360872,\"67\":1798194.381999999983236,\"68\":940842.017499999841675,\"69\":10189653.009999999776483,\"70\":5114633.705000000074506,\"71\":1623499.480999999912456,\"72\":4552316.498999999836087,\"73\":771294.68550000002142,\"74\":371016.50089999998454,\"75\":182352.917400000005728,\"76\":78472212.489999994635582,\"77\":2413944.966000000014901,\"78\":1672556.850000000093132,\"79\":81568.814920000018901,\"80\":2686178.813000000081956,\"81\":545745.949200000031851,\"82\":4778141.615000000223517,\"83\":178679.372599999973318,\"84\":1970931.59499999997206,\"85\":4047923.837999999988824,\"86\":33858796.820000000298023,\"87\":300850.645100000023376,\"88\":931468.144800000009127,\"89\":810241.169100000057369,\"90\":848577.314400000032038,\"91\":21252435.050000000745058,\"92\":2900833.589000000152737,\"93\":1547379.949999999953434,\"94\":164595.53190000000177,\"95\":3425378.924000000115484,\"96\":1235416.543999999761581,\"97\":259197.94529999999213,\"98\":46500.857609999999113,\"99\":23137573.829999998211861,\"100\":23508.383040000000619,\"101\":770603.736700000008568,\"102\":3531439.5730000003241,\"103\":2726369.00400000018999,\"104\":389441.803499999979977,\"105\":1138637.641999999992549,\"106\":4083622.86200000019744,\"107\":6897627.212000000290573,\"108\":19698951.719999998807907,\"109\":71915.107900000002701,\"110\":75377.913220000002184,\"111\":352740.903799999970943,\"112\":142070.599400000006426,\"113\":1853930.922999999951571,\"114\":51350.166960000002291,\"115\":5340919.45299999974668,\"116\":9351532.052999999374151,\"117\":692814.411999999894761,\"118\":183297.214100000011968,\"119\":59817745.119999997317791,\"120\":2472445.302000000141561,\"121\":950135.279600000008941,\"122\":19673.616920000000391,\"123\":153275486.599999994039536,\"124\":13079661.730000000447035,\"125\":12828616.980000000447035,\"126\":78669132.909999996423721,\"127\":5748464.11600000038743,\"128\":474762.470700000005309,\"129\":8756855.410000000149012,\"130\":3028428.810000000055879,\"131\":155210.143400000000838,\"132\":1594018.996999999973923,\"133\":1452.604798999999957,\"134\":9562386.610999999567866,\"135\":375162.194000000017695,\"136\":67092.284929999994347,\"137\":1964137.264999999897555,\"138\":3710625.640999999828637,\"139\":6121921.96999999973923,\"140\":0.0,\"141\":1554059.121999999973923,\"142\":30340715.590000003576279,\"143\":3414899.532999999821186,\"144\":23552.143140000003768,\"145\":833560.692700000014156,\"146\":135713.869999999995343,\"147\":38776049.469999998807907,\"148\":55028.317999999999302,\"149\":852412.080500000040047,\"150\":11968385.660000000149012,\"151\":6008260.88399999961257,\"152\":0.0,\"153\":214459.007299999997485,\"154\":55076684.420000001788139,\"155\":10734235.859999999403954,\"156\":310777.277000000001863,\"157\":369047.296599999943282,\"158\":1630178.654000000096858,\"159\":4390979.941999999806285,\"160\":51261.495190000001458,\"161\":285027.916499999992084,\"162\":13045114.28999999910593,\"163\":8891129.802999999374151,\"164\":202056.475399999966612,\"165\":1744415.53000000002794,\"166\":7587309.322999999858439,\"167\":1320748.726999999955296,\"168\":4490591.735000000335276,\"169\":2408187.058999999891967,\"170\":145721.112499999988358,\"171\":0.0,\"172\":16955884.780000001192093,\"173\":599018.105600000009872,\"174\":304639.347999999998137,\"175\":188456.298899999994319,\"176\":2554898.530999999959022,\"177\":21033634.579999998211861,\"178\":2759534.549000000115484,\"179\":944239.182700000004843,\"180\":4534121.512000000104308,\"181\":13968682.589999999850988,\"182\":71714.732730000003357,\"183\":420649.659900000027846,\"184\":35044.925680000000284,\"185\":25151.689719999998488,\"186\":8622926.49100000038743,\"187\":23647.724389999999403,\"188\":21715370.780000001192093,\"189\":73579.143049999998766,\"190\":8555443.820000000298023,\"191\":87780445.079999998211861,\"192\":21595606.309999998658896,\"193\":548924.314000000013038,\"194\":919261.381799999973737,\"195\":88786.927240000019083,\"196\":15100687.119999999180436,\"197\":0.0,\"198\":25349761.730000000447035,\"199\":1306353.958999999798834,\"200\":1913237.365999999921769,\"201\":251758.729300000006333,\"202\":2499161.990999999921769,\"203\":3307572.145000000018626,\"204\":1493946.571999999927357,\"205\":27021857.949999999254942,\"206\":587939.892400000011548,\"207\":627208.818699999945238,\"208\":4874183.505000000819564,\"209\":939137.677000000025146,\"210\":15340216.050000000745058,\"211\":8501780.126000000163913,\"212\":10393598.080000000074506,\"213\":1328924.954999999841675,\"214\":5819056.057000000029802,\"215\":792967.447799999965355,\"216\":708717.751399999950081,\"217\":1382128.015999999828637,\"218\":0.0,\"219\":253232.753599999996368,\"220\":122378.557199999995646,\"221\":16065712.349999999627471,\"222\":901837.95499999995809,\"223\":294102.378000000026077,\"224\":6001236.236999999731779,\"225\":257148.130399999994552,\"226\":635465.657400000025518,\"227\":133629.507600000011735,\"228\":4211909.031999999657273,\"229\":4760292.103000000119209,\"230\":903991.412200000020675,\"231\":816505.771999999997206,\"232\":107007.248399999996764,\"233\":278544.513099999981932,\"234\":311168.814599999983329,\"235\":693896.898500000010244,\"236\":3471902.813999999780208,\"237\":456820.832200000004377,\"238\":475752.830699999991339,\"239\":216900.359900000039488,\"240\":201250.368399999977555,\"241\":1347119.941000000108033,\"242\":376440.449299999920186,\"243\":102384.800600000002305,\"244\":385940.995999999984633,\"245\":680400.364300000015646,\"246\":7281449.298999999649823,\"247\":372928.12599999998929,\"248\":222646.751100000023143,\"249\":1032715.182999999960884,\"250\":643284.895200000028126,\"251\":4770080.544999999925494,\"252\":16327121.330000000074506,\"253\":230419.925699999992503,\"254\":112635.026800000006915,\"255\":22774825.679999999701977,\"256\":1517323.675000000046566,\"257\":480796.757299999997485,\"258\":15425433.080000000074506,\"259\":43619.600909999993746,\"260\":550029.832099999999628,\"261\":9150696.254000000655651,\"262\":236373.601599999994505,\"263\":2344619.765000000130385,\"264\":390029.11009999999078,\"265\":80698.21936000000278,\"266\":73896.979519999993499,\"267\":7201990.18099999986589,\"268\":737196.359799999976531,\"269\":8519744.796000000089407,\"270\":4000939.316000000108033,\"271\":12066270.089999999850988,\"272\":633139.462999999988824,\"273\":801086.096800000057556,\"274\":260176.789500000013504,\"275\":10705100.849999999627471,\"276\":168361.203100000013364,\"277\":58689.195330000002286,\"278\":0.0,\"279\":0.0,\"280\":407371.926199999987148,\"281\":12351.862279999999373,\"282\":5495.231362999999874,\"283\":12547631.119999999180436,\"284\":0.0,\"285\":4133025.705000000074506,\"286\":487948.077899999974761,\"287\":26488.675749999998516,\"288\":12560298.509999999776483,\"289\":193983.889699999999721,\"290\":2608792.541999999899417,\"291\":38185.288200000002689,\"292\":10738151.240000000223517,\"293\":1654246.705000000074506,\"294\":367296.89289999997709,\"295\":1215609.344000000040978,\"296\":248522.785600000002887,\"297\":11326.263870000000679,\"298\":1771477.692999999970198,\"299\":3483879.259999999776483,\"300\":2092308.276000000070781,\"301\":611167.289499999955296,\"302\":37436.76028000000224,\"303\":1808788.93100000009872,\"304\":0.0,\"305\":1103433.797999999951571,\"306\":653027.273999999975786,\"307\":125649.048399999985122,\"308\":369404.286900000006426,\"309\":459181.574100000027102,\"310\":2933653.658999999985099,\"311\":3817262.080000000074506,\"312\":2451831.99500000057742,\"313\":1825602.020000000018626,\"314\":2392064.919000000227243,\"315\":3012882.46100000012666,\"316\":2187659.217999999877065,\"317\":7762119.382000000216067,\"318\":172345.674800000007963,\"319\":60349.775730000001204,\"320\":1778962.972999999998137,\"321\":12377197.070000000298023,\"322\":699205.688800000003539,\"323\":1281364.641999999992549,\"324\":16403125.699999999254942,\"325\":21268557.190000001341104,\"326\":23264.247780000001512,\"327\":102863.858500000002096,\"328\":6751606.689000000245869,\"329\":6657292.171000000089407,\"330\":358936.411800000001676,\"331\":14756364.279999999329448,\"332\":5031374.367999999783933,\"333\":294010.251500000013039,\"334\":174717.932600000000093,\"335\":9392.988983999999618,\"336\":10691281.869999999180436,\"337\":25350.91330999999991,\"338\":1547379.949999999953434,\"339\":626206.942799999960698,\"340\":12052451.109999999403954,\"341\":2732011.752999999560416,\"342\":11446.488970000000336,\"343\":3975.719682999999804,\"344\":90286.286240000001271,\"345\":1715165.36199999996461,\"346\":105148.596000000005006,\"347\":2653243.583999999798834,\"348\":337160.007199999992736,\"349\":2089544.480999999912456,\"350\":326542.426600000006147,\"351\":561188.655999999959022,\"352\":13771762.160000002011657,\"353\":138005517.0,\"354\":14394767.71000000089407,\"355\":9878495.71000000089407,\"356\":22098847.390000000596046,\"357\":280502.20150000002468,\"358\":8475754.385999999940395,\"359\":2552710.526999999769032,\"360\":202954.708899999997811,\"361\":0.0,\"362\":224765.660899999958929,\"363\":101757188.700000002980232,\"364\":217165.223599999997532,\"365\":8291731.674999999813736,\"366\":4152372.273000000044703,\"367\":19108190.449999999254942,\"368\":9661883.244999999180436,\"369\":443358.845499999995809,\"370\":4012224.813999999780208,\"371\":7005069.757999999448657,\"372\":139986237.0,\"373\":13988259.470000000670552,\"374\":426131.1875,\"375\":3742063.813999999780208,\"376\":382094.714099999982864,\"377\":16275.300160000000687,\"378\":912685.851899999892339,\"379\":334776.233699999982491,\"380\":4546.328274999999849,\"381\":11069806.689999999478459,\"382\":7311735.889999999664724,\"383\":17673320.0,\"384\":21381412.17000000551343,\"385\":16726720.080000000074506,\"386\":403732928.899999976158142,\"387\":24246546.730000000447035,\"388\":24769.364689999998518,\"389\":6270821.446999999694526,\"390\":2112000.317999999970198,\"391\":593582.641300000133924,\"392\":6270015.339999999850988,\"393\":1452259.324999999953434,\"394\":526410.897299999953248,\"395\":1787599.833000000100583,\"396\":376106.490700000023935,\"397\":188675.099300000001676,\"398\":4497501.223000000230968,\"399\":90454.417130000001634,\"400\":35631080.619999997317791,\"401\":1379940.012000000104308,\"402\":11338.816100000000006,\"403\":131130.575899999996182,\"404\":6222339.868999999947846,\"405\":2856612.862999999895692,\"406\":17129.773580000000948,\"407\":42647.666190000003553,\"408\":632506.09320000000298,\"409\":340142.603100000007544,\"410\":3561495.848000000230968,\"411\":113648.418399999995017,\"412\":644966.20409999997355,\"413\":584865.17000000004191,\"414\":1616129.360000000102446,\"415\":1378558.114000000059605,\"416\":626333.616799999959767,\"417\":16340940.300000000745058,\"418\":4907349.049999999813735,\"419\":590300.634300000034273,\"420\":46500.857609999999113,\"421\":5259502.646999999880791,\"422\":1369921.253000000026077,\"423\":3790775.708000000100583,\"424\":55235602.659999996423721,\"425\":11414359.849999999627471,\"426\":448610.056700000015553,\"427\":620333.877600000007078,\"428\":6762316.395999999716878,\"429\":719853.54370000003837,\"430\":10143820.070000000298023,\"431\":255985.033100000000559,\"432\":4467560.106999999843538,\"433\":1634784.979000000050291,\"434\":5709310.348000001162291,\"435\":14667.692510000000766,\"436\":2949200.007999999914318,\"437\":27193443.580000001937151,\"438\":27050.647479999999632,\"439\":73665.511650000000372,\"440\":799070.82929999998305,\"441\":0.0,\"442\":990406.081700000097044,\"443\":25201207.730000000447035,\"444\":185945.85140000001411,\"445\":1272267.148999999975786,\"446\":955490.133200000040233,\"447\":1291613.716999999945983,\"448\":1432452.124000000068918,\"449\":20274742.420000001788139,\"450\":17637620.980000000447035,\"451\":8044.141671000000315,\"452\":0.0,\"453\":254188.566099999967264,\"454\":330239.002900000021327,\"455\":545481.085500000044703,\"456\":3327379.345999999903142,\"457\":8073737.313000000081956,\"458\":37763.809399999998277,\"459\":221138.17949999999837,\"460\":762151.129100000020117,\"461\":53444.893549999993411,\"462\":628521.621499999891967,\"463\":53566.961179999998421,\"464\":530671.748499999986962,\"465\":509194.755100000009406,\"466\":8988438.433000000193715,\"467\":54811.820699999996577,\"468\":445017.122700000007171,\"469\":1287928.656999999890104,\"470\":647522.714900000020862,\"471\":7713177.17200000025332,\"472\":3172376.48700000019744,\"473\":2031159.303000000072643,\"474\":2430988.37099999981001,\"475\":3894763.509999999776483,\"476\":12897711.869999999180436,\"477\":2337595.117999999783933,\"478\":12556843.769999999552965,\"479\":4530321.293999999761581,\"480\":1675550.960999999893829,\"481\":9329652.005999999120831,\"482\":5395.2740960000001,\"483\":75696.901270000002114,\"484\":1701000.911000000080094,\"485\":108970694.700000002980232,\"486\":7150053.859000000171363,\"487\":1131716.637000000104308,\"488\":733488.267600000021048,\"489\":19036792.399999994784594,\"490\":416377.292900000000372,\"491\":5398613.682000000029802,\"492\":212409192.300000011920929,\"493\":16869516.170000001788139,\"494\":0.0,\"495\":208862.321599999995669,\"496\":1063600.597000000067055,\"497\":29990634.839999999850988,\"498\":12040935.28999999910593,\"499\":502895.604700000025332,\"500\":90498.177219999983208,\"501\":18709743.280000001192093,\"502\":51183187.649999998509884,\"503\":726636.35820000001695,\"504\":272832.669300000008661,\"505\":49020.517749999999069,\"506\":4447868.064000000245869,\"507\":836842.699799999943934,\"508\":73958.013330000001588,\"509\":894928.4664000000339,\"510\":811024.244399999966845,\"511\":1257987.539999999804422,\"512\":270034.32640000001993,\"513\":472919.940400000021327,\"514\":275343.116800000017975,\"515\":44740.089619999998831,\"516\":4895142.286999999545515,\"517\":3135525.882000000216067,\"518\":611213.352799999993294,\"519\":1835.966253000000052,\"520\":20502755.53999999910593,\"521\":863352.104000000050291,\"522\":4419884.635999999940395,\"523\":251585.99210000000312,\"524\":2396671.245000000111759,\"525\":16043832.300000000745058,\"526\":348445.505100000009406,\"527\":5938475.049999999813735,\"528\":110422.838900000002468,\"529\":5304529.480000000447035,\"530\":45374.610990000008314,\"531\":20893141.649999998509884,\"532\":2229576.780999999959022,\"533\":17332451.899999998509884,\"534\":4577305.815999999642372,\"535\":543108.827799999970011,\"536\":11079595.130000000819564,\"537\":337355.776100000017323,\"538\":1112300.975000000093132,\"539\":9318711.982999999076128,\"540\":109389.87039999999979,\"541\":982091.663900000043213,\"542\":1194305.087000000057742,\"543\":3246423.171999999787658,\"544\":2164857.904999999795109,\"545\":1317869.773000000044704,\"546\":23849251.140000000596046,\"547\":4243232.04700000025332,\"548\":5316160.45299999974668,\"549\":119603.245999999984633,\"550\":220988.473900000011781,\"551\":0.0,\"552\":233563.742999999958556,\"553\":3625869.248999999836087,\"554\":262813.910900000017136,\"555\":7080843.815999999642372,\"556\":4838369.322999998927116,\"557\":58319537.689999997615814,\"558\":51606969.609999991953373,\"559\":85623.533079999993788,\"560\":2897724.31900000013411,\"561\":11609.092259999999442,\"562\":344288.296199999982491,\"563\":86965.125440000003437,\"564\":621093.921300000045448,\"565\":13559871.179999999701977,\"566\":119557.182700000004843,\"567\":57520340.189999990165234,\"568\":1973234.757999999914318,\"569\":705700.608000000007451,\"570\":8100914.634999999776483,\"571\":0.0,\"572\":1094048.408999999985099,\"573\":1541276.567999999970198,\"574\":35749.693500000001222,\"575\":13686545.140000000596046,\"576\":3442998.120000000111759,\"577\":781854.687099999981001,\"578\":1097698.922000000020489,\"579\":1208354.381000000052154,\"580\":3138289.6769999996759,\"581\":20464753.359999999403954,\"582\":524614.430199999944307,\"583\":724632.606499999994412,\"584\":253601.259599999990314,\"585\":1235762.017999999923632,\"586\":97101345.069999992847443,\"587\":4943163.231999999843538,\"588\":2348880.615999999921769,\"589\":370486.773400000005495,\"590\":7250817.233000000007451,\"591\":53062.568520000000717,\"592\":12700.791450000000623,\"593\":278187.522899999981746,\"594\":353466400.100000023841858,\"595\":38959150.909999996423721,\"596\":161002597.899999976158142,\"597\":74437071.200000002980232,\"598\":1941796.584999999962747,\"599\":1220791.459999999962747,\"600\":7884071.854000000283122,\"601\":0.0,\"602\":4399731.96100000012666,\"603\":786794.971399999922141,\"604\":10488.833860000000641,\"605\":3969501.143999999854714,\"606\":660489.521599999978207,\"607\":381588.018299999996088,\"608\":65217.510379999999714,\"609\":1258217.855999999912456,\"610\":35360.458980000003066,\"611\":36571922.640000000596046,\"612\":111018.206500000000233,\"613\":4727011.400000000372529,\"614\":61365470.540000006556511,\"615\":388889.044500000018161,\"616\":1876271.601999999955296,\"617\":9227967.367000000551343,\"618\":1949397.022000000113621,\"619\":1039693.765999999945052,\"620\":1058729.406999999890104,\"621\":961662.609599999850616,\"622\":2783372.283999999985099,\"623\":7402480.504999999888241,\"624\":37812.175819999996747,\"625\":2051196.820000000065193,\"626\":11509.825940000000628,\"627\":111317.617700000002515,\"628\":633991.633200000040233,\"629\":629730.782000000006519,\"630\":1414832.929000000003725,\"631\":539066.777000000001863,\"632\":628786.48519999999553,\"633\":71881.712039999998524,\"634\":18812.23402999999962,\"635\":1161485.016999999992549,\"636\":2093690.174000000115484,\"637\":963032.991400000057183,\"638\":3805746.265999999828637,\"639\":11720795.660000000149012,\"640\":286651.646300000022166,\"641\":1643882.472999999998137,\"642\":4079016.537000000011176,\"643\":35967.342389999997977,\"644\":270690.727799999993294,\"645\":1221367.250999999931082,\"646\":3861137.33199999993667,\"647\":48255.867689999999129,\"648\":446997.842799999983981,\"649\":123414.980400000014924,\"650\":2163936.640000000130385,\"651\":229544723.800000011920929,\"652\":392205.598899999982677,\"653\":20145765.309999994933605,\"654\":1482085.283000000286847,\"655\":300516.68650000001071,\"656\":684373.320199999958277,\"657\":3954645.742999999783933,\"658\":11809467.429999999701977,\"659\":6862964.612000000663102,\"660\":38831325.380000002682209,\"661\":8872474.184000000357628,\"662\":8374991.012000000104308,\"663\":10638078.810000000521541,\"664\":12976019.400000000372529,\"665\":81572.269660000005388,\"666\":5416.11772000000019,\"667\":646785.702799999970011,\"668\":11588363.800000000745058,\"669\":45619.897830000001704,\"670\":450406.523700000019744,\"671\":1177607.156999999890104,\"672\":76298.026769999996759,\"673\":0.0,\"674\":7371502.964999999850988,\"675\":132523.989399999991292,\"676\":2091502.168999999994412,\"677\":10732623.650000000372529,\"678\":2026437.81899999990128,\"679\":4928653.30599999986589,\"680\":23831977.420000001788139,\"681\":12765280.009999999776483,\"682\":3301929.396000000182539,\"683\":55804483.880000002682209,\"684\":98343901.409999996423721,\"685\":13615147.089999999850988,\"686\":12882741.310000000521541,\"687\":18622223.089999999850988,\"688\":26676383.519999999552965,\"689\":19538881.899999998509884,\"690\":26763903.71000000089407,\"691\":5389746.504999999888241,\"692\":20915021.690000001341104,\"693\":13524172.160000000149012,\"694\":17789629.730000000447035,\"695\":10755770.429999999701977,\"696\":16758964.359999999403954,\"697\":7019694.842000000178814,\"698\":46748447.619999997317791,\"699\":22795554.149999998509884,\"700\":33297.976669999996375,\"701\":8383052.082000000402331,\"702\":9859955.248999999836087,\"703\":13768307.419999999925494,\"704\":20213708.609999999403954,\"705\":6131940.728000000119209,\"706\":11049078.220000000670552,\"707\":15918309.919999999925494,\"708\":19070188.260000001639128,\"709\":5942160.110999999567866,\"710\":4889729.854000000283122,\"711\":9644494.36600000038743,\"712\":56919.214690000000701,\"713\":100644.761100000003353,\"714\":3845706.140999999828637,\"715\":4473087.696999999694526,\"716\":37421789.719999998807907,\"717\":6188137.900999999605119,\"718\":2214606.223000000230968,\"719\":360122.540700000012293,\"720\":325056.886500000022352,\"721\":1062782.97399999992922,\"722\":28809.112300000000687,\"723\":194743.933400000008987,\"724\":5987302.101999999955297,\"725\":0.0,\"726\":12142274.46000000089407,\"727\":1993387.432999999960884,\"728\":4268681.996000000275672,\"729\":2470142.138999999966472,\"730\":3019331.316999999806285,\"731\":373492.400900000007823,\"732\":1205590.584999999962747,\"733\":455761.377299999992829,\"734\":2811931.50400000018999,\"735\":47213.686509999999544,\"736\":127894.632199999992736,\"737\":3149.92064900000014,\"738\":40357170.75,\"739\":1313839.237999999895692,\"740\":7125985.807000000029802,\"741\":220562.388799999986077,\"742\":2686639.444999999366701,\"743\":152227.54749999998603,\"744\":17092.922969999999623,\"745\":258829.439199999993434,\"746\":10765.904350000000704,\"747\":518223.153400000010151,\"748\":9949548.282999999821186,\"749\":9945632.90599999949336,\"750\":832167.279199999989942,\"751\":11839.408550000001924,\"752\":553645.797799999942072,\"753\":1561659.558999999891967,\"754\":10402925.890000000596046,\"755\":914885.372399999992922,\"756\":135817.512300000002142,\"757\":6195392.864000000059605,\"758\":1020715.70499999995809,\"759\":286536.488100000016857,\"760\":179370.32149999999092,\"761\":1864755.787999999942258,\"762\":6767498.512000000104308,\"763\":1185437.910000000149012,\"764\":250710.790299999993294,\"765\":25631899.179999999701977,\"766\":16973158.5,\"767\":67512.612139999997453,\"768\":4054718.169000000227243,\"769\":20411780.610000003129244,\"770\":1840687.73699999996461,\"771\":28984152.679999999701977,\"772\":16359.365610000000743,\"773\":743921.595300000044517,\"774\":9121215.769999999552965,\"775\":77618.890660000004573,\"776\":2385961.538000000175089,\"777\":3123894.908999999985099,\"778\":97044.917580000008456,\"779\":0.0,\"780\":1025022.618999999947846,\"781\":132777.33739999998943,\"782\":6278.306725999999799,\"783\":0.0,\"784\":2017685.800000000046566,\"785\":62488.262419999999111,\"786\":1972658.966999999945983,\"787\":10451522.619999999180436,\"788\":66355.272819999998319,\"789\":1410687.236000000033528,\"790\":258737.3127000000095,\"791\":3100632.964999999850988,\"792\":2369033.291000000201166,\"793\":308232.282000000006519,\"794\":13350.283369999999195,\"795\":745741.093899999978021,\"796\":602783.776799999992363,\"797\":411379.429500000027474,\"798\":18332.024570000001404,\"799\":384098.465800000005402,\"800\":219618.092000000004191,\"801\":1225628.101999999955297,\"802\":5151484.309999999590218,\"803\":2266772.861000000033528,\"804\":10127122.140000000596046,\"805\":1343089.405999999959022,\"806\":179554.574499999987893,\"807\":8889.863063000000693,\"808\":4734611.837000000290573,\"809\":12582178.560000000521541,\"810\":6036704.945000000298023,\"811\":750589.251700000022538,\"812\":324930.212600000028033,\"813\":1270885252.0,\"814\":81203763.609999999403954,\"815\":5382721.858000000007451,\"816\":1710098.404000000096858,\"817\":1182443.799000000348315,\"818\":190863.103999999992084,\"819\":254038.860500000009779,\"820\":41787.434870000004594,\"821\":48721106.579999998211861,\"822\":580846.150799999944866,\"823\":5924310.599000000394881,\"824\":59194739.570000000298023,\"825\":52928.985079999998561,\"826\":323433.156699999934062,\"827\":1549683.112999999662861,\"828\":550525.01210000005085,\"829\":10159481.580000000074506,\"830\":1532870.023999999975786,\"831\":4098708.578999999444932,\"832\":853529.114500000025146,\"833\":26376.972350000000006,\"834\":23428.923929999997199,\"835\":153586.413599999970756,\"836\":2254105.464999999850988,\"837\":835541.412800000049174,\"838\":930351.110800000024028,\"839\":661652.618800000054762,\"840\":5323185.099000000394881,\"841\":7010712.507000000216067,\"842\":117277.051500000001397,\"843\":2674202.365999999921769,\"844\":5663016.775000000372529,\"845\":2991578.205000000074506,\"846\":4423454.537999999709427,\"847\":1495213.311999999918044,\"848\":5296468.410000000149012,\"849\":1506038.17699999990873,\"850\":1638009.406999999890104,\"851\":1343780.354999999981374,\"852\":5021701.083999999798834,\"853\":1394219.621000000042841,\"854\":1374297.26300000003539,\"855\":167992.697099999990314,\"856\":0.0,\"857\":34416.162219999998342,\"858\":858365.756500000017695,\"859\":1531027.493999999947846,\"860\":14454649.939999999478459,\"861\":1730135.921000000089407,\"862\":2175797.929000000003725,\"863\":621232.11109999998007,\"864\":2555128.848000000230968,\"865\":6647043.096000000834465,\"866\":4348256.271999999880791,\"867\":0.0,\"868\":437474.264399999985471,\"869\":149440.720499999995809,\"870\":734110.121599999954924,\"871\":2206429.995000000111759,\"872\":673513.907400000025518,\"873\":61235.341840000000957,\"874\":2402544.310000000055879,\"875\":5105651.370000000111759,\"876\":540690.506799999973737,\"877\":12798675.869999999180436,\"878\":1114028.347000000067055,\"879\":638724.63280000013765,\"880\":1103963.524999999906868,\"881\":2647255.361000000033528,\"882\":125614.500899999999092,\"883\":5965422.054999999701977,\"884\":21277769.839999999850988,\"885\":2664644.240000000689179,\"886\":26051.074809999998251,\"887\":11768010.5,\"888\":3299395.917000000365078,\"889\":233022.499699999985751,\"890\":1348271.522999999811873,\"891\":1046637.802000000141561,\"892\":881581.637799999909476,\"893\":691351.903599999961443,\"894\":136934.546299999987241,\"895\":0.0,\"896\":23294188.899999998509884,\"897\":16308696.019999999552965,\"898\":11017870.360000001266599,\"899\":21339.955239999999321,\"900\":0.0,\"901\":126846.693100000004051,\"902\":807949.522000000113621,\"903\":493061.099400000006426,\"904\":478585.721000000019558,\"905\":117968.000299999999697,\"906\":10426878.779999999329448,\"907\":13282.340060000000449,\"908\":4756722.200000000186264,\"909\":6776480.847000000067055,\"910\":248787.649299999990035,\"911\":177953.876300000003539,\"912\":83893.857799999997951,\"913\":229798.071700000000419,\"914\":3563338.378000000026077,\"915\":11511898.78999999910593,\"916\":350575.930700000026263,\"917\":938527.338899999973364,\"918\":0.0,\"919\":6286367.79600000102073,\"920\":47206.777020000001357,\"921\":12473929.910000000149012,\"922\":5694915.581000000238419,\"923\":2612247.285999999847263,\"924\":9747330.585999999195337,\"925\":213054.077900000003865,\"926\":109805.591300000000047,\"927\":129990.510299999994459,\"928\":47472.792329999996582,\"929\":2117758.225999999791384,\"930\":46531.950310000000172,\"931\":247186.951100000005681,\"932\":425186.89069999998901,\"933\":2043826.699000000022352,\"934\":2025401.395999999949709,\"935\":895147.266899999929592,\"936\":679732.447099999990314,\"937\":1131808.763999999966472,\"938\":598649.599500000011176,\"939\":6072403.968999999575317,\"940\":299100.241399999998976,\"941\":35755451.409999996423721,\"942\":65781.785269999993034,\"943\":3726517.464999999850988,\"944\":278636.639599999994971,\"945\":30438.600009999998292,\"946\":271462.287399999971967,\"947\":7475490.766999999061227,\"948\":2092.423433999999816,\"949\":7197844.487999999895692,\"950\":40833.925459999998566,\"951\":1521469.368000000016764,\"952\":2335291.955000000074506,\"953\":197530.760399999999208,\"954\":2468645.083000000100583,\"955\":19791078.230000000447035,\"956\":8181525.333999999798834,\"957\":869789.444099999964237,\"958\":67402.060329999992973,\"959\":3474436.29300000006333,\"960\":160956.534600000013597,\"961\":4492434.264999999664724,\"962\":1769404.847000000067055,\"963\":217280.381699999998091,\"964\":1128964.358000000007451,\"965\":216105768.699999988079071,\"966\":19110.493610000001354,\"967\":215046.313800000003539,\"968\":464789.775599999993574,\"969\":103574.384200000000419,\"970\":1533560.972999999765307,\"971\":921737.28179999999702,\"972\":1996957.334999999962747,\"973\":106072.164300000004005,\"974\":29426359.940000001341104,\"975\":111405.137799999996787,\"976\":645979.595800000126474,\"977\":14531805.899999998509884,\"978\":1472066.524999999906868,\"979\":1664035.147000000113621,\"980\":29325020.780000001192093,\"981\":4226994.748999999836087,\"982\":289058.45140000001993,\"983\":353040.315000000002328,\"984\":747076.928300000028685,\"985\":4120703.783999999985099,\"986\":464536.427700000000186,\"987\":14232394.730000000447035,\"988\":17649136.78999999910593,\"989\":163777.909099999989849,\"990\":3712698.487999999895692,\"991\":34920554.880000002682209,\"992\":42852647.679999999701977,\"993\":328546.178200000023935,\"994\":69755.892739999995683,\"995\":232331.550799999997253,\"996\":19860.173109999999724,\"997\":4331097.708999999798834,\"998\":26801905.890000000596046,\"999\":61280.253510000002279,\"1000\":11954566.689999999478459,\"1001\":3370448.490999999921769,\"1002\":548682.481900000013411,\"1003\":3735845.274000000208616,\"1004\":976276.177700000000186,\"1005\":2853849.066999999806285,\"1006\":140942.049599999998463,\"1007\":6722.932310999999572,\"1008\":877931.124700000043958,\"1009\":367492.661699999996927,\"1010\":3198171.910999999847263,\"1011\":859667.043500000028871,\"1012\":11875107.570000000298023,\"1013\":9673744.533999999985099,\"1014\":1402741.324000000022352,\"1015\":3847778.987999999895692,\"1016\":105028.831500000000233,\"1017\":2000296.921000000089407,\"1018\":408143.485699999961071,\"1019\":408949.592700000037439,\"1020\":2940678.30599999986589,\"1021\":0.0,\"1022\":806774.908999999985099,\"1023\":429931.406200000026729,\"1024\":8761346.576999999582768,\"1025\":5415887.403000000864267,\"1026\":535185.947700000018813,\"1027\":640889.605899999849498,\"1028\":4766856.11699999962002,\"1029\":31431.263190000001487,\"1030\":735676.272300000069663,\"1031\":8006945.591000000014901,\"1032\":3075298.174000000115484,\"1033\":1597704.057999999960884,\"1034\":3532015.364000000059605,\"1035\":93213.606199999994715,\"1036\":7807376.532000000588596,\"1037\":17090619.809999998658896,\"1038\":0.0,\"1039\":3672393.13799999980256,\"1040\":145698.080900000000838,\"1041\":0.0,\"1042\":1748446.064999999944121,\"1043\":2391489.128000000026077,\"1044\":34994256.090000003576279,\"1045\":849222.199999999953434,\"1046\":1537246.033000000054017,\"1047\":278832.408500000019558,\"1048\":31562543.469999998807907,\"1049\":129921.415399999998044,\"1050\":13404407.689999999478459,\"1051\":201572.811199999996461,\"1052\":1969664.854999999981374,\"1053\":4940975.226999999955297,\"1054\":1911164.519000000087544,\"1055\":3301583.921999999787658,\"1056\":3111457.830000000074506,\"1057\":22362.559529999998631,\"1058\":79144.736030000000028,\"1059\":205419.09309999999823,\"1060\":208724.131800000002841,\"1061\":6586.469912999999906,\"1062\":496366.138099999981932,\"1063\":1991890.377000000094995,\"1064\":13786732.720000000670552,\"1065\":886809.817500000004657,\"1066\":974686.995400000014342,\"1067\":28129679.269999999552965,\"1068\":37632.529119999999239,\"1069\":1415984.510000000242144,\"1070\":626644.543799999984913,\"1071\":1761458.935000000055879,\"1072\":81477.839980000004289,\"1073\":2321933.611000000033528,\"1074\":2908434.026000000070781,\"1075\":421697.598999999987427,\"1076\":4311635.983000000007451,\"1077\":1422778.840000000083819,\"1078\":30246.285909999998694,\"1079\":1536439.925999999977648,\"1080\":5375351.736999999731779,\"1081\":93365.614950000002864,\"1082\":47148.046369999996386,\"1083\":671406.513400000054389,\"1084\":10507834.949999999254942,\"1085\":1059834.925000000046566,\"1086\":8247741.264999999664724,\"1087\":4693845.855000000447035,\"1088\":3535815.58199999993667,\"1089\":134838.668100000009872,\"1090\":61151276.399999998509884,\"1091\":331125.720600000000559,\"1092\":651012.006599999964237,\"1093\":1439476.770999999949709,\"1094\":166253.809100000013132,\"1095\":744082.816699999966659,\"1096\":0.0,\"1097\":173739.088399999978719,\"1098\":5063273.173000000417232,\"1099\":821019.9710999999661,\"1100\":309452.958299999998417,\"1101\":6378379.150999999605119,\"1102\":3454168.460000000428408,\"1103\":1963561.47399999992922,\"1104\":1739118.256000000052154,\"1105\":671498.64000000001397,\"1106\":17234567.480000000447035,\"1107\":856765.058300000033341,\"1108\":1806831.243000000016764,\"1109\":2297520.084999999962747,\"1110\":6459565.640999999828637,\"1111\":154991.342899999988731,\"1112\":490562.167699999990873,\"1113\":57560.645539999997709,\"1114\":1025989.947000000043772,\"1115\":1483236.864999999990687,\"1116\":3116755.104999999981374,\"1117\":9052466.358999999240041,\"1118\":494293.291499999992084,\"1119\":324354.421900000015739,\"1120\":4737.721107000000302,\"1121\":6166257.854000000283122,\"1122\":9008821.424000000581145,\"1123\":2459317.274000000208616,\"1124\":136485.42949999999837,\"1125\":2236.255952999999863,\"1126\":42609664.0,\"1127\":12096.211199999999735,\"1128\":1185783.385000000009313,\"1129\":68643.465089999997872,\"1130\":8432109.449999999254942,\"1131\":102827.00789999999688,\"1132\":572255.353499999968335,\"1133\":225732.989299999986542,\"1134\":568627.871999999973923,\"1135\":444775.290600000007544,\"1136\":3960864.282999999821186,\"1137\":1165976.185000000055879,\"1138\":10861831.080000000074506,\"1139\":10510138.119999999180436,\"1140\":138258.864899999985937,\"1141\":13263.91475999999966,\"1142\":4342383.207000000402331,\"1143\":16666.837849999999889,\"1144\":2276676.46100000012666,\"1145\":75248.936100000006263,\"1146\":0.0,\"1147\":4045160.04300000006333,\"1148\":1009775.680999999982305,\"1149\":14682663.060000000521541,\"1150\":639450.129100000020117,\"1151\":88644.131139999983134,\"1152\":846919.03719999990426,\"1153\":1459053.65500000002794,\"1154\":10257481.150000000372529,\"1155\":57210.564789999989444,\"1156\":3967428.296999999787658,\"1157\":775843.43210000009276,\"1158\":1756161.661000000312924,\"1159\":293595.682199999981094,\"1160\":1111748.216000000014901,\"1161\":1137831.534999999916181,\"1162\":821054.51859999995213,\"1163\":3545028.234000000171363,\"1164\":380113.994100000010803,\"1165\":75961.764999999999418,\"1166\":2735811.972000000067055,\"1167\":354859.81359999999404,\"1168\":6436073.379999999888241,\"1169\":15033895.400000000372529,\"1170\":507962.563000000081956,\"1171\":281918.646699999982957,\"1172\":13404407.689999999478459,\"1173\":211464.895599999988917,\"1174\":3890272.342000000178814,\"1175\":50569.394760000002862,\"1176\":17319.784510000001319,\"1177\":3697612.771000000182539,\"1178\":41131033.46000000089407,\"1179\":16264935.929999999701977,\"1180\":3038102.094000000040978,\"1181\":83882.34197999999742,\"1182\":606203.973600000026636,\"1183\":68686.073610000006738,\"1184\":0.0,\"1185\":4366566.416000000201166,\"1186\":5522408.684000000357628,\"1187\":2701149.37099999981001,\"1188\":683590.244799999985844,\"1189\":742044.517600000137463,\"1190\":2375021.513999999966472,\"1191\":1642961.20699999993667,\"1192\":860334.960700000054203,\"1193\":2201247.878000000026077,\"1194\":19401843.71000000089407,\"1195\":977715.654499999945983,\"1196\":1074137.567000000039116,\"1197\":1424621.371000000042841,\"1198\":11035374.400000000372529,\"1199\":187949.60299999997369,\"1200\":107223.745699999999488,\"1201\":5236701.334999999962747,\"1202\":173623.930200000002515,\"1203\":2078374.141000000061467,\"1204\":1297832.256999999983236,\"1205\":3619420.393000000156462,\"1206\":410630.901599999924656,\"1207\":9898072.59400000050664,\"1208\":270598.601299999980256,\"1209\":2547182.936000000219792,\"1210\":3084050.191999999806285,\"1211\":1353338.480999999912456,\"1212\":37473610.880000002682209,\"1213\":6699440.049999999813735,\"1214\":1547034.475000000093132,\"1215\":1061159.243999999947846,\"1216\":47943.789129999997385,\"1217\":11770313.660000000149012,\"1218\":102844.281600000002072,\"1219\":2086550.368999999947846,\"1220\":1744415.53000000002794,\"1221\":1781726.767999999690801,\"1222\":3143932.425999999977648,\"1223\":1540931.094000000040978,\"1224\":407003.420099999930244,\"1225\":4669.892960999999559,\"1226\":839410.726299999980256,\"1227\":37405667.579999998211861,\"1228\":5442949.566999999806285,\"1229\":601252.173500000033528,\"1230\":7508195.678999999538064,\"1231\":4188416.771000000182539,\"1232\":1966555.584999999962747,\"1233\":239356.197500000009313,\"1234\":1333876.754999999888241,\"1235\":675747.975399999879301,\"1236\":99122.370450000002165,\"1237\":215760.294299999979558,\"1238\":843602.482700000051409,\"1239\":170917.713900000031572,\"1240\":2121558.44400000013411,\"1241\":20000.666049999999814,\"1242\":1439591.929000000003725,\"1243\":340096.539800000027753,\"1244\":26374669.190000001341104,\"1245\":36842.544269999998505,\"1246\":812475.23699999996461,\"1247\":1156072.584000000031665,\"1248\":466574.726800000004005,\"1249\":1981295.827999999979511,\"1250\":33691.817510000000766,\"1251\":503160.46840000001248,\"1252\":3366417.955999999772757,\"1253\":152377.253099999972619,\"1254\":44460.255340000003343,\"1255\":157133.284299999999348,\"1256\":192947.466400000004796,\"1257\":760734.683899999945424,\"1258\":1268466.93100000009872,\"1259\":67688.804099999993923,\"1260\":12973.716239999999743,\"1261\":896632.806899999966845,\"1262\":503621.101000000024214,\"1263\":140170.490099999995436,\"1264\":32503385.489999998360872,\"1265\":467415.381300000008196,\"1266\":206904.633200000011129,\"1267\":503125.920999999972992,\"1268\":2453444.208999999798834,\"1269\":859989.486299999989569,\"1270\":469442.164600000018254,\"1271\":5768962.265999999828637,\"1272\":1005169.354999999981374,\"1273\":3796303.299000000115484,\"1274\":173117.234399999986636,\"1275\":120340.258100000020931,\"1276\":1284473.912000000011176,\"1277\":41045.816440000002331,\"1278\":779056.34429999999702,\"1279\":228093.731200000009267,\"1280\":1708255.874000000068918,\"1281\":849072.494399999966845,\"1282\":11735766.220000000670552,\"1283\":305134.527999999991152,\"1284\":2737539.344000000040978,\"1285\":2489488.70699999993667,\"1286\":0.0,\"1287\":6058700.150000000372529,\"1288\":2395865.13799999980256,\"1289\":12600603.859999999403954,\"1290\":57720.715360000001965,\"1291\":1490837.30199999990873,\"1292\":3990575.083999999798834,\"1293\":15616595.589999999850988,\"1294\":812843.743099999963306,\"1295\":4820750.127000000327826,\"1296\":608714.421100000035949,\"1297\":35619564.799999997019768,\"1298\":708222.571299999952316,\"1299\":2165088.222000000067055,\"1300\":946807.209299999987707,\"1301\":61533601.429999999701977,\"1302\":50473.813499999996566,\"1303\":4522836.014999999664724,\"1304\":294159.957099999999628,\"1305\":661652.618800000054762,\"1306\":5452853.167000000365078,\"1307\":1068206.922000000020489,\"1308\":19011.457610000001296,\"1309\":96254.932719999997062,\"1310\":79042245.290000006556511,\"1311\":0.0,\"1312\":161566.872800000011921,\"1313\":99692.403250000003027,\"1314\":2886784.295999999623746,\"1315\":723354.351200000033714,\"1316\":473000.551099999982398,\"1317\":4054833.327000000048429,\"1318\":142323.947299999999814,\"1319\":392574.104999999981374,\"1320\":0.0,\"1321\":302543.469800000020768,\"1322\":45148.901030000000901,\"1323\":4490706.893000000156462,\"1324\":5309366.122000000439584,\"1325\":1029548.334000000031665,\"1326\":79903.628190000003087,\"1327\":1818577.372999999905005,\"1328\":171435.925500000012107,\"1329\":1353223.3230000003241,\"1330\":89431.812829999995302,\"1331\":18114375.690000001341104,\"1332\":72071.722970000002533,\"1333\":105289.088900000002468,\"1334\":371131.658999999926891,\"1335\":9290498.237999999895692,\"1336\":240070.178000000014436,\"1337\":3314366.475999999791384,\"1338\":275607.980500000005122,\"1339\":37072.860549999997602,\"1340\":503252.59499999997206,\"1341\":56994067.479999996721745,\"1342\":3384728.100000000093132,\"1343\":62703.608150000000023,\"1344\":164664.626799999998184,\"1345\":55978.372669999997015,\"1346\":344806.507800000021234,\"1347\":321694.268800000019837,\"1348\":3432403.570999999996275,\"1349\":35494042.429999999701977,\"1350\":9397480.152000000700355,\"1351\":234231.660200000042096,\"1352\":188974.510500000003958,\"1353\":1656.895342999999912,\"1354\":1613826.19800000009127,\"1355\":3778453.787000000011176,\"1356\":572992.365600000019185,\"1357\":1040983.537999999942258,\"1358\":2637121.444999999832362,\"1359\":8630296.611999999731779,\"1360\":1164018.496000000042841,\"1361\":289565.147300000011455,\"1362\":25887550.25,\"1363\":2474978.780999999959022,\"1364\":8443049.473999999463558,\"1365\":11781829.480000000447035,\"1366\":62991.503499999998894,\"1367\":18821.446680000000924,\"1368\":1509147.446999999927357,\"1369\":7032477.395999999716878,\"1370\":29432117.850000001490116,\"1371\":105581.590599999995902,\"1372\":205683.956900000019232,\"1373\":83573718.159999996423721,\"1374\":1366121.034999999916181,\"1375\":1115767.235000000102445,\"1376\":6719938.200000000186264,\"1377\":4078555.904000000096858,\"1378\":172898.433900000032736,\"1379\":15856124.529999999329448,\"1380\":271473.803200000023935,\"1381\":1962525.050999999977648,\"1382\":228254.952599999989616,\"1383\":30814015.550000000745058,\"1384\":26666019.28999999910593,\"1385\":778031.436800000024959,\"1386\":10199441.449999999254942,\"1387\":68994.697430000000168,\"1388\":3284885.990999999921769,\"1389\":462463.581200000015087,\"1390\":21810952.029999997466803,\"1391\":556570.814600000041537,\"1392\":124762.330700000005891,\"1393\":232665.509499999985564,\"1394\":366997.481700000003912,\"1395\":1211463.649999999906868,\"1396\":536003.570500000030734,\"1397\":357554.514099999971222,\"1398\":103514.501999999993132,\"1399\":1714474.412999999942258,\"1400\":766676.84409999998752,\"1401\":40909.929830000000948,\"1402\":5279770.480000000447035,\"1403\":19019518.680000003427267,\"1404\":20593730.480000000447035,\"1405\":15259605.349999997764826,\"1406\":8606919.50899999961257,\"1407\":30628.610939999998664,\"1408\":227160.950299999996787,\"1409\":476040.726100000028964,\"1410\":286133.434599999978673,\"1411\":378248.432200000039302,\"1412\":284348.48340000002645,\"1413\":911315.46999999997206,\"1414\":4346644.058000000193715,\"1415\":893684.758499999996275,\"1416\":380724.332200000004377,\"1417\":62343.163159999996424,\"1418\":11563.029010000000198,\"1419\":79278.319480000005569,\"1420\":2260554.320999999996275,\"1421\":1968743.590000000083819,\"1422\":3404074.66800000006333,\"1423\":4152372.273000000044703,\"1424\":2066973.485000000102446,\"1425\":0.0,\"1426\":402811.663799999980256,\"1427\":3407759.728999999817461,\"1428\":101919561.700000002980232,\"1429\":292490.164099999994505,\"1430\":114900.18739999999525,\"1431\":41760.948499999998603,\"1432\":401003.680999999982305,\"1433\":62263.704039999996894,\"1434\":127422.483800000001793,\"1435\":4367027.048999999649823,\"1436\":0.0,\"1437\":55859.759789999996428,\"1438\":37581.859539999997651,\"1439\":1344816.779000000096858,\"1440\":297142.553000000014436,\"1441\":5919128.481999999843538,\"1442\":604303.864300000015646,\"1443\":702579.822399999946356,\"1444\":2029662.246999999973923,\"1445\":2016188.745000000111759,\"1446\":85442734.799999997019768,\"1447\":43966226.909999996423721,\"1448\":1945481.645999999949709,\"1449\":868280.872500000055879,\"1450\":281365.887600000016391,\"1451\":470812.54649999999674,\"1452\":9289461.814999999478459,\"1453\":155325.301500000001397,\"1454\":3995872.358000000007451,\"1455\":1078375.385999999940395,\"1456\":10751279.269999999552965,\"1457\":4161700.08199999993667,\"1458\":1668526.314999999944121,\"1459\":4533545.722000000067055,\"1460\":93314.945370000001276,\"1461\":1570411.577999999979511,\"1462\":3078407.442999999970198,\"1463\":3409256.783999999985099,\"1464\":1639276.147000000113621,\"1465\":826858.488899999996647,\"1466\":6387.361487000000125,\"1467\":0.0,\"1468\":51504.478869999999006,\"1469\":243985.554800000012619,\"1470\":1480473.06899999990128,\"1471\":177608.401899999997113,\"1472\":357750.282899999991059,\"1473\":961950.504900000058114,\"1474\":181800.158299999980954,\"1475\":39658.160829999993439,\"1476\":69330.959199999997509,\"1477\":577448.985600000014529,\"1478\":465020.091899999999441,\"1479\":126731.534899999998743,\"1480\":807085.835999999893829,\"1481\":2392986.183999999891967,\"1482\":11494509.910000000149012,\"1483\":1134687.716999999945983,\"1484\":780334.599700000020675,\"1485\":6223721.766999999992549,\"1486\":8456292.660000000149012,\"1487\":27892453.5,\"1488\":616084.542200000025332,\"1489\":14390161.380000000819564,\"1490\":33610055.229999996721745,\"1491\":778169.626599999959581,\"1492\":1025736.599999999976717,\"1493\":3008621.609999999869615,\"1494\":113785.456600000004983,\"1495\":4284458.661000000312924,\"1496\":9855348.923000000417232,\"1497\":46613712.590000003576279,\"1498\":467933.592899999930523,\"1499\":243570.985499999980675,\"1500\":3757725.320999999996275,\"1501\":7173546.120000000111759,\"1502\":1350459.527000000001863,\"1503\":961271.071899999980815,\"1504\":71601.877749999999651,\"1505\":36532.768869999999879,\"1506\":4937290.166000000201166,\"1507\":644067.970600000000559,\"1508\":0.0,\"1509\":0.0,\"1510\":14893402.459999999031424,\"1511\":6877704.854000000283122,\"1512\":1340210.45299999974668,\"1513\":4647667.440000000409782,\"1514\":574282.136799999978393,\"1515\":2541885.660999999847263,\"1516\":386355.565300000016578,\"1517\":232550.35130000000936,\"1518\":2288652.907999999821186,\"1519\":2917301.203000000212342,\"1520\":196471.30549999998766,\"1521\":155521.07029999999213,\"1522\":378202.368900000001304,\"1523\":1181868.007999999914318,\"1524\":10991729.470000000670552,\"1525\":425244.469800000020768,\"1526\":10505.071159999999509,\"1527\":201860.706600000004983,\"1528\":3782369.16399999987334,\"1529\":12502719.439999999478459,\"1530\":25215026.699999999254942,\"1531\":19176.133750000000873,\"1532\":67489580.510000005364418,\"1533\":59144.0699900000036,\"1534\":51852.256450000000768,\"1535\":60676.824849999997241,\"1536\":2995263.265000000130385,\"1537\":10447031.46000000089407,\"1538\":449070.689300000027288,\"1539\":11590.666960000000472,\"1540\":2554092.424000000115484,\"1541\":185600.376900000002934,\"1542\":1602080.067000000039116,\"1543\":1679811.813000000081956,\"1544\":80793.800620000009076,\"1545\":26636078.17000000551343,\"1546\":2033001.833000000100583,\"1547\":3910309.859000000171363,\"1548\":168407266.400000005960464,\"1549\":72775.339219999994384,\"1550\":15856124.529999999329448,\"1551\":880602.793599999975413,\"1552\":4300580.800999999977648,\"1553\":441262.96730000001844,\"1554\":593548.093899999978021,\"1555\":8954581.938999999314547,\"1556\":856903.248099999967962,\"1557\":178690.888399999996182,\"1558\":244250.418499999999767,\"1559\":170595.271100000012666,\"1560\":4545982.800999999977648,\"1561\":178356.929800000012619,\"1562\":2799839.898999999742955,\"1563\":254764.356800000008661,\"1564\":21823619.429999999701977,\"1565\":8176343.218000000342727,\"1566\":117392.209600000001956,\"1567\":732543.9708999999566,\"1568\":2159215.157000000122935,\"1569\":273961.21909999998752,\"1570\":0.0,\"1571\":1908631.040000000037253,\"1572\":434169.225800000014715,\"1573\":1256951.115999999921769,\"1574\":306009.729899999976624,\"1575\":238803.438400000013644,\"1576\":2999984.748999999836087,\"1577\":385111.857399999978952,\"1578\":380171.573099999979604,\"1579\":0.0,\"1580\":216266.990099999995436,\"1581\":221552.748800000001211,\"1582\":17586951.399999998509884,\"1583\":1373836.629999999888241,\"1584\":215449.367300000012619,\"1585\":596427.047400000039488,\"1586\":2726369.00400000018999,\"1587\":100815.195099999997183,\"1588\":2931120.180000000167638,\"1589\":10745406.199999999254942,\"1590\":36886304.359999999403954,\"1591\":6383791.583999999798834,\"1592\":450176.207500000018626,\"1593\":1062068.993000000016764,\"1594\":34784668.280000001192093,\"1595\":69655.705159999997704,\"1596\":65043621.579999998211861,\"1597\":392435.915199999988545,\"1598\":7513723.269999999552965,\"1599\":38272808.390000000596046,\"1600\":552643.921899999957532,\"1601\":14459256.269999999552965,\"1602\":306205.498699999996461,\"1603\":218742.890099999989616,\"1604\":444556.490099999937229,\"1605\":23887.253329999999551,\"1606\":304270.842000000004191,\"1607\":50835.410060000001977,\"1608\":7164563.785000000149012,\"1609\":3273715.651999999769032,\"1610\":188536.909600000013597,\"1611\":389349.677000000025146,\"1612\":216059.705400000006193,\"1613\":171205.60920000000624,\"1614\":9420166.30599999986589,\"1615\":10672395.939999999478459,\"1616\":504807.229899999976624,\"1617\":10745060.730000000447035,\"1618\":6247674.661000000312924,\"1619\":25793.120569999999134,\"1620\":3519002.493999999947846,\"1621\":2136298.686000000219792,\"1622\":61714.399709999997867,\"1623\":2930659.547999999951571,\"1624\":2823332.160000000149012,\"1625\":0.0,\"1626\":57223.232179999999062,\"1627\":4844818.179000000469387,\"1628\":6347862.243999999947846,\"1629\":3172491.645000000018626,\"1630\":0.0,\"1631\":137360.631400000012945,\"1632\":1250271.94399999990128,\"1633\":8275724.69400000013411,\"1634\":2516550.870000000111759,\"1635\":11520420.490000000223517,\"1636\":16069167.089999999850988,\"1637\":39291957.939999997615814,\"1638\":5761246.669999999925494,\"1639\":485115.18760000000475,\"1640\":2303968.941000000108033,\"1641\":2845672.839000000152737,\"1642\":374931.877700000011828,\"1643\":829104.072700000018813,\"1644\":51406594.450000002980232,\"1645\":768646.048300000140443,\"1646\":21330.74257999999827,\"1647\":2082865.308999999891967,\"1648\":51025.421000000002096,\"1649\":2426382.044999999925494,\"1650\":2146778.077000000048429,\"1651\":207250.107599999988452,\"1652\":380033.383399999991525,\"1653\":25220784.609999999403954,\"1654\":56020981.179999999701977,\"1655\":551308.087500000023283,\"1656\":2849703.373999999836087,\"1657\":3902018.473000000230968,\"1658\":12014448.919999999925494,\"1659\":156569.009400000009919,\"1660\":1229888.952999999979511,\"1661\":9859840.091000000014901,\"1662\":18791505.559999998658896,\"1663\":4228837.279000000096858,\"1664\":6267597.019000000320375,\"1665\":48950.271280000000843,\"1666\":383430.54849999997532,\"1667\":1151443.226999999955297,\"1668\":1673593.273000000044703,\"1669\":1682575.608000000007451,\"1670\":1834123.722999999998137,\"1671\":3329106.717999999877065,\"1672\":62887.861169999996491,\"1673\":185980.39879999999539,\"1674\":1228622.213999999919906,\"1675\":20111.217860000000655,\"1676\":883735.095100000035018,\"1677\":351508.711699999985285,\"1678\":165044.64869999999064,\"1679\":347835.166900000011083,\"1680\":1466423.77600000007078,\"1681\":2122364.550999999977648,\"1682\":346798.743699999991804,\"1683\":1177722.314999999944121,\"1684\":70300590.75,\"1685\":27248.719479999999748,\"1686\":249547.692999999999302,\"1687\":19892417.390000000596046,\"1688\":187938.087200000009034,\"1689\":10168.233589999999822,\"1690\":19594157.809999998658896,\"1691\":1826062.652999999932945,\"1692\":30158.765719999999419,\"1693\":7750142.934999999590218,\"1694\":2176604.035999999847263,\"1695\":1333991.912999999942258,\"1696\":33082630.940000001341104,\"1697\":51897168.130000002682209,\"1698\":396719.798100000072736,\"1699\":428584.055899999977555,\"1700\":1753743.340000000083819,\"1701\":5318463.615000000223517,\"1702\":810517.54859999998007,\"1703\":327958871.699999988079071,\"1704\":321567.594800000020768,\"1705\":343067.619899999990594,\"1706\":1237259.074000000022352,\"1707\":1165976.185000000055879,\"1708\":8570.644695000000866,\"1709\":376935.629399999976158,\"1710\":518925.618000000016764,\"1711\":1183595.379999999888241,\"1712\":2430182.263999999966472,\"1713\":122781.610700000004726,\"1714\":48169.499080000001413,\"1715\":2816422.671000000089407,\"1716\":385814.322099999990314,\"1717\":1298523.206000000005588,\"1718\":10984935.140000000596046,\"1719\":1059627.641000000061467,\"1720\":4118285.463000000454485,\"1721\":9749633.748999999836087,\"1722\":0.0,\"1723\":2191344.277999999932945,\"1724\":620898.152499999967404,\"1725\":258460.933199999999488,\"1726\":0.0,\"1727\":107698.197299999999814,\"1728\":0.0,\"1729\":141552.387799999996787,\"1730\":3591091.490000000223517,\"1731\":241429.043999999994412,\"1732\":949006.729799999971874,\"1733\":2209424.106000000145286,\"1734\":2088623.216000000014901,\"1735\":237732.467700000008335,\"1736\":3773732.302999999839812,\"1737\":675920.712599999969825,\"1738\":69017.729049999994459,\"1739\":1817425.791999999899417,\"1740\":2164973.063999999780208,\"1741\":648006.379099999903701,\"1742\":11077407.119999999180436,\"1743\":77562.463169999988168,\"1744\":3413978.268000000156462,\"1745\":1435676.55199999990873,\"1746\":618191.936199999996461,\"1747\":568466.650600000051782,\"1748\":0.0,\"1749\":741606.916599999996834,\"1750\":610752.72019999998156,\"1751\":6589464.025000000372529,\"1752\":311422.162499999976717,\"1753\":536901.804000000003725,\"1754\":765767.094700000016019,\"1755\":1404008.063000000081956,\"1756\":22627423.260000001639128,\"1757\":80308.984849999993458,\"1758\":109868.928199999994831,\"1759\":33516.777139999998326,\"1760\":593893.568300000042655,\"1761\":943490.65480000001844,\"1762\":8487155.041999999433756,\"1763\":54354642.869999997317791,\"1764\":32334.103019999998651,\"1765\":230535.083799999993062,\"1766\":34911.342230000002019,\"1767\":5183613.43199999909848,\"1768\":0.0,\"1769\":11617153.329999998211861,\"1770\":18249.110710000000836,\"1771\":1614747.462999999988824,\"1772\":3057563.820000000298023,\"1773\":11543.452119999999923,\"1774\":1046683.866000000038184,\"1775\":14456953.109999999403954,\"1776\":6027952.925999999046326,\"1777\":2836114.712999999988824,\"1778\":0.0,\"1779\":16380094.070000000298023,\"1780\":132431.862900000007358,\"1781\":1648834.273000000044703,\"1782\":161705.0625,\"1783\":26428793.519999999552965,\"1784\":896149.142800000146963,\"1785\":126167.259999999994761,\"1786\":18804172.96000000089407,\"1787\":24005.866210000000137,\"1788\":4962970.432000000029802,\"1789\":8762498.158999999985099,\"1790\":11735766.220000000670552,\"1791\":1130162.002000000094995,\"1792\":6571384.196999999694526,\"1793\":707635.26480000000447,\"1794\":843176.397600000025704,\"1795\":293169.597100000013597,\"1796\":2309842.006000000052154,\"1797\":10705446.330000000074506,\"1798\":628694.358699999982491,\"1799\":393218.990600000019185,\"1800\":23731789.839999999850988,\"1801\":3349144.234999999869615,\"1802\":2848091.15999999968335,\"1803\":1017283.992000000085682,\"1804\":7178037.286999999545515,\"1805\":4762364.949000000022352,\"1806\":12672.001910000000862,\"1807\":13604.782859999999346,\"1808\":376267.712100000004284,\"1809\":31480.781190000001516,\"1810\":4840096.695000000298023,\"1811\":5302341.475999999791384,\"1812\":206847.054100000008475,\"1813\":4275821.800999999977648,\"1814\":231675.149399999994785,\"1815\":7106063.449000000022352,\"1816\":0.0},\"Ctrl1_2_Soluble\":{\"0\":29467.893339999998716,\"1\":97593.294089999995776,\"2\":1777711.487999999895692,\"3\":1427344.716000000014901,\"4\":756095.3658000001451,\"5\":23024975.429999999701977,\"6\":50434884.240000002086163,\"7\":18759242.149999998509884,\"8\":11491092.830000000074506,\"9\":211870.526099999988219,\"10\":311917.100800000014715,\"11\":4162324.651999999769032,\"12\":353270.364200000010896,\"13\":1776590.803000000072643,\"14\":445146.129000000015367,\"15\":79127.467560000019148,\"16\":687040.815599999856204,\"17\":1300707.351000000024214,\"18\":162081.563800000003539,\"19\":877720.213899999973364,\"20\":1185684.354000000050291,\"21\":1405440.425000000046566,\"22\":2906750.328000000212342,\"23\":2033533.227999999886379,\"24\":64125.575379999994766,\"25\":16897886.839999999850988,\"26\":20667462.46000000089407,\"27\":3372649.498999999836087,\"28\":4516053.478000000119209,\"29\":62303.95343000000139,\"30\":934518.54929999995511,\"31\":398821.101000000024214,\"32\":6327793.026999999769032,\"33\":686653.670000000158325,\"34\":53054.229890000002342,\"35\":12843046.029999999329448,\"36\":46695872.740000002086163,\"37\":92047.94271000000299,\"38\":2191753.524000000208616,\"39\":377283.579700000002049,\"40\":1025222.689000000013038,\"41\":1189453.929999999934807,\"42\":354757.818399999989197,\"43\":935578.105699999956414,\"44\":6378733.237999998964369,\"45\":7647450.136000000871718,\"46\":150905.281500000040978,\"47\":6094283.099000000394881,\"48\":5905600.557000000029802,\"49\":309920.244499999971595,\"50\":98266.723689999984344,\"51\":7536502.355999999679625,\"52\":21824824.059999998658895,\"53\":4705754.824000000022352,\"54\":493396.696999999985564,\"55\":3017.698107000000164,\"56\":466367.820899999991525,\"57\":51692088.649999998509884,\"58\":281984.632700000016484,\"59\":3029719.997000000439584,\"60\":5338228.485000000335276,\"61\":2269895.808000000193715,\"62\":633869.423199999961071,\"63\":140594982.699999988079071,\"64\":4708811.236999999731779,\"65\":3195886.966000000014901,\"66\":17587617.300000000745058,\"67\":1736755.557999999960884,\"68\":763522.448600000003353,\"69\":9059410.907999999821186,\"70\":5319584.367999999783933,\"71\":1497030.925000000046566,\"72\":6269313.66399999987334,\"73\":768239.51210000005085,\"74\":454692.324599999992643,\"75\":173298.598300000012387,\"76\":51075712.090000003576279,\"77\":2049426.574000000022352,\"78\":1609812.55199999990873,\"79\":89680.241700000013225,\"80\":2443092.52600000007078,\"81\":617222.162200000020675,\"82\":4725010.224000000394881,\"83\":198789.079900000040652,\"84\":1861559.075999999884516,\"85\":3990758.020000000018626,\"86\":32759649.780000001192093,\"87\":305651.454800000006799,\"88\":978194.686299999943003,\"89\":1031131.753999999957159,\"90\":794137.515499999979511,\"91\":20128515.030000001192093,\"92\":2834007.705999999772757,\"93\":1783314.911000000312924,\"94\":162081.563800000003539,\"95\":3378558.563000000081956,\"96\":1777507.726999999955296,\"97\":277603.774600000004284,\"98\":57943.471360000003187,\"99\":34056587.549999997019768,\"100\":28024.247749999998632,\"101\":858648.198800000012852,\"102\":3928509.08199999993667,\"103\":2263273.580999999772757,\"104\":387308.613300000026356,\"105\":1539820.702000000048429,\"106\":4212653.580000000074506,\"107\":6617133.425999999977648,\"108\":18984397.879999998956919,\"109\":71958.142240000001038,\"110\":63669.151090000006661,\"111\":377894.862299999978859,\"112\":145505.619100000010803,\"113\":2246463.311000000219792,\"114\":62544.391230000008363,\"115\":5410257.94400000013411,\"116\":9085696.057000000029802,\"117\":732897.193599999882281,\"118\":176609.711999999999534,\"119\":59799732.649999998509884,\"120\":2551900.816999999806285,\"121\":973059.912999999942258,\"122\":21667.928209999998216,\"123\":143783839.900000005960464,\"124\":11868050.390000000596046,\"125\":12043284.720000000670552,\"126\":74829132.540000006556511,\"127\":6167840.764000000432134,\"128\":489301.103999999992084,\"129\":7716525.063000000081956,\"130\":3123755.626999999396503,\"131\":175794.668600000033621,\"132\":1818259.895999999949709,\"133\":2183.399330000000191,\"134\":10358182.529999999329448,\"135\":350448.276499999919906,\"136\":67532.45669999999518,\"137\":1730540.852999999886379,\"138\":3515791.492000000085682,\"139\":6412659.417999999597669,\"140\":0.0,\"141\":1534421.040000000037253,\"142\":36222565.329999998211861,\"143\":3047243.430000000167638,\"144\":23242.999540000000707,\"145\":941476.98210000002291,\"146\":122837.225099999996019,\"147\":40333440.369999997317791,\"148\":50363.567940000000817,\"149\":839148.285999999963678,\"150\":12888892.220000000670552,\"151\":6221633.627000000327826,\"152\":0.0,\"153\":191840.835099999996601,\"154\":54427577.990000002086163,\"155\":11107003.640000002458692,\"156\":310205.509699999995064,\"157\":365068.117099999974016,\"158\":1706497.07300000009127,\"159\":4463890.701000000350177,\"160\":34942.947229999997944,\"161\":370416.839299999992363,\"162\":12283722.509999999776483,\"163\":8487148.576999999582768,\"164\":212237.295699999987846,\"165\":1584036.804999999934807,\"166\":7724471.735999999567866,\"167\":1272180.833000000100583,\"168\":4461954.973000000230968,\"169\":2953819.083000000100583,\"170\":154522.036400000011781,\"171\":0.0,\"172\":19009867.990000002086163,\"173\":601919.722799999988638,\"174\":323938.990600000019185,\"175\":199991.268899999995483,\"176\":2479973.239000000059605,\"177\":19171857.859999999403954,\"178\":2833294.54300000006333,\"179\":1054564.250999999931082,\"180\":4932031.24199999962002,\"181\":13804797.220000002533197,\"182\":69299.063219999996363,\"183\":398036.621700000017881,\"184\":38926.471740000000864,\"185\":40780.695419999996375,\"186\":8011570.764999999664724,\"187\":33477.90675999999803,\"188\":20907900.260000005364418,\"189\":69806.42772999999579,\"190\":8197400.656000000424683,\"191\":85761920.659999996423721,\"192\":22706089.71000000461936,\"193\":666858.303900000057183,\"194\":912410.497699999948964,\"195\":86228.532990000006976,\"196\":13455347.370000001043081,\"197\":0.0,\"198\":22150841.410000000149012,\"199\":1382007.928000000072643,\"200\":2168626.66800000006333,\"201\":238695.641299999988405,\"202\":2182686.166999999899417,\"203\":3206991.932000000029802,\"204\":1357964.148000000044703,\"205\":29826512.420000001788139,\"206\":792018.402699999976903,\"207\":632432.909199999994598,\"208\":4574023.438000000081956,\"209\":847563.608899999991991,\"210\":13792571.570000000298023,\"211\":8997977.014000000432134,\"212\":10957239.410000000149012,\"213\":1383128.612999999895692,\"214\":5585084.747999999672174,\"215\":842836.35730000003241,\"216\":733681.672900000005029,\"217\":1404931.023000000044703,\"218\":0.0,\"219\":317734.472900000051595,\"220\":151985.213900000002468,\"221\":15157769.220000000670552,\"222\":1130261.40500000002794,\"223\":391271.761699999973644,\"224\":5762866.084999999962747,\"225\":267456.484500000020489,\"226\":665921.003999999957159,\"227\":176711.592399999994086,\"228\":3598212.753000000026077,\"229\":4353554.203999999910593,\"230\":1139226.881999999983236,\"231\":860706.183399999979883,\"232\":123723.584799999996903,\"233\":318355.943499999993946,\"234\":351935.730700000014622,\"235\":746936.315799999982119,\"236\":3432045.785000000149012,\"237\":443974.504100000020117,\"238\":483055.834099999978207,\"239\":207744.369000000006054,\"240\":196690.34320000000298,\"241\":1385573.743000000249594,\"242\":440439.253499999991618,\"243\":94120.190499999996973,\"244\":398739.596699999994598,\"245\":704207.666699999943376,\"246\":7078244.216999999247491,\"247\":394012.34509999997681,\"248\":218625.198100000008708,\"249\":987343.548199999844655,\"250\":652014.32640000001993,\"251\":4546617.604000000283122,\"252\":15838330.439999999478459,\"253\":215487.281099999992875,\"254\":105507.365300000004936,\"255\":24143622.470000002533197,\"256\":1411043.847999999998137,\"257\":417383.713899999973364,\"258\":15826104.78999999910593,\"259\":50605.024539999998524,\"260\":618556.79570000001695,\"261\":8398512.608999999240041,\"262\":230871.224900000001071,\"263\":2162411.962999999988824,\"264\":416313.969500000006519,\"265\":70696.862619999999879,\"266\":76657.886119999995572,\"267\":7073557.718000000342727,\"268\":767668.981700000003912,\"269\":7794871.106999999843538,\"270\":3997482.128000000026077,\"271\":10894073.550000000745058,\"272\":659258.024399999994785,\"273\":840839.501000000047497,\"274\":264084.242499999993015,\"275\":10024931.669999999925494,\"276\":177913.781400000007125,\"277\":71248.035699999993085,\"278\":0.0,\"279\":0.0,\"280\":474008.852599999983795,\"281\":12168.597639999999956,\"282\":6610.816840000000411,\"283\":12530273.130000000819564,\"284\":0.0,\"285\":3966204.839000000152737,\"286\":730227.926599999889731,\"287\":29139.838380000001052,\"288\":11731530.619999999180436,\"289\":185575.189199999993434,\"290\":3323746.896000000182539,\"291\":30889.125230000001466,\"292\":9932729.888000000268221,\"293\":2153650.24599999981001,\"294\":423873.496800000022631,\"295\":1278803.060000000055879,\"296\":272244.864400000020396,\"297\":20490.190529999999853,\"298\":1989622.765999999828637,\"299\":3604427.458999999798834,\"300\":2410694.5519999996759,\"301\":664382.609700000029989,\"302\":45839.058389999998326,\"303\":1926253.144000000087544,\"304\":0.0,\"305\":1106930.787999999942258,\"306\":754974.681100000045262,\"307\":137344.997299999988172,\"308\":336674.043400000024121,\"309\":507038.485500000009779,\"310\":2877408.765999999828637,\"311\":3614513.62099999981001,\"312\":2418743.104999999981374,\"313\":1911072.960999999893829,\"314\":2481195.804000000003725,\"315\":2880159.537000000011176,\"316\":2294347.109000000171363,\"317\":7882997.673000000417232,\"318\":172738.255899999989197,\"319\":72374.833169999998063,\"320\":2039544.172999999951571,\"321\":10625109.240000000223517,\"322\":614736.279899999964982,\"323\":1298873.503000000026077,\"324\":15940210.869999999180436,\"325\":23547622.0,\"326\":29462.799309999998513,\"327\":121033.941600000005565,\"328\":6574038.007000000216067,\"329\":5830412.804999999701977,\"330\":380390.932600000000093,\"331\":14561768.75,\"332\":5006505.830000000074506,\"333\":307077.78070000000298,\"334\":240855.506300000008196,\"335\":7180.124638999999661,\"336\":10376521.009999999776483,\"337\":27909.122869999999239,\"338\":1458825.766000000061467,\"339\":679909.185999999986961,\"340\":11636781.829999998211861,\"341\":2638193.533999999985099,\"342\":13280.113040000000183,\"343\":2420.984473999999864,\"344\":74012.051560000007157,\"345\":1569977.307000000029802,\"346\":114595.099000000001979,\"347\":3328840.916999999899417,\"348\":355593.237800000002608,\"349\":2203571.652999999932945,\"350\":323745.417799999995623,\"351\":553577.462399999960326,\"352\":13607149.199999999254942,\"353\":145230541.900000005960464,\"354\":16213250.400000000372529,\"355\":9143360.376000000163913,\"356\":20412761.399999998509884,\"357\":239052.222799999988638,\"358\":8065057.986999999731779,\"359\":2943121.63799999980256,\"360\":219430.05350000000908,\"361\":0.0,\"362\":197474.822500000009313,\"363\":94925045.829999998211861,\"364\":251940.096199999999953,\"365\":7297185.245000000111759,\"366\":4508921.848000000230968,\"367\":20003202.109999999403954,\"368\":11004104.410000000149012,\"369\":477910.872800000011921,\"370\":3653126.300999999977648,\"371\":6743974.552000000141561,\"372\":146942133.0,\"373\":13407463.570000000298023,\"374\":462608.433399999979883,\"375\":3534741.25,\"376\":470320.781299999973271,\"377\":13737.556140000000596,\"378\":956881.302000000025146,\"379\":341126.217900000046939,\"380\":3796.064534000000094,\"381\":12445712.380000000819564,\"382\":6678261.678999999538064,\"383\":13611224.410000000149012,\"384\":20592070.949999999254942,\"385\":15143505.970000000670552,\"386\":377497528.600000023841858,\"387\":23980613.78999999910593,\"388\":31947.662810000001628,\"389\":6363553.055000000633299,\"390\":2327560.126999999862164,\"391\":736320.375800000037998,\"392\":6796442.968999999575317,\"393\":1373959.375,\"394\":507486.759399999980815,\"395\":1751630.100000000093132,\"396\":386065.672100000025239,\"397\":147319.090599999995902,\"398\":4273883.713999999687076,\"399\":99968.126740000021528,\"400\":41317605.250000007450581,\"401\":1287972.297999999718741,\"402\":11624.556179999999586,\"403\":148898.237099999998463,\"404\":5181026.993999999947846,\"405\":2514816.342999999877065,\"406\":16341.619730000000345,\"407\":57650.055740000003425,\"408\":617884.384899999946356,\"409\":282860.804400000022724,\"410\":3801769.836999999824911,\"411\":135205.508399999991525,\"412\":622764.45719999994617,\"413\":662222.744700000039302,\"414\":1951111.966999999945983,\"415\":1401568.969000000273809,\"416\":707070.506599999964237,\"417\":15768032.949999999254942,\"418\":5243581.572999999858439,\"419\":633023.815700000035576,\"420\":42819.322670000008657,\"421\":7519692.087000000290573,\"422\":1381498.52600000007078,\"423\":3477688.214000000152737,\"424\":50698754.530000001192093,\"425\":12882779.400000000372529,\"426\":454040.289899999974296,\"427\":655957.098699999973178,\"428\":7378995.224000000394881,\"429\":756594.579799999948591,\"430\":10516097.189999999478459,\"431\":293313.735700000019278,\"432\":5009052.840999999083579,\"433\":1749083.088999999919906,\"434\":5614731.951000000350177,\"435\":15879.082609999999477,\"436\":2714094.449000000488013,\"437\":29051202.410000000149012,\"438\":22562.438310000001366,\"439\":71361.122969999996712,\"440\":861949.124500000034459,\"441\":0.0,\"442\":972255.057700000004843,\"443\":22606246.899999998509884,\"444\":166768.063200000004144,\"445\":1284712.125,\"446\":914060.960500000044704,\"447\":1206875.482000000076368,\"448\":1638135.310000000055879,\"449\":20626710.28999999910593,\"450\":16622809.699999997392297,\"451\":11498.224459999999453,\"452\":0.0,\"453\":228395.53059999999823,\"454\":355664.554100000008475,\"455\":484777.613300000026356,\"456\":3205463.725999999791384,\"457\":7596102.402999999932945,\"458\":23855.30087000000276,\"459\":189976.423399999999674,\"460\":1040708.51300000003539,\"461\":58099.348400000002584,\"462\":763553.012700000079349,\"463\":46882.313910000004398,\"464\":937198.004399999976158,\"465\":756278.750499999965541,\"466\":8314563.140999999828637,\"467\":62374.250919999998587,\"468\":506580.023600000014994,\"469\":1513943.074999999953434,\"470\":606728.478699999977834,\"471\":8206162.372000000439584,\"472\":3365517.868999999947846,\"473\":1886927.300999999977648,\"474\":2816280.51299999980256,\"475\":5217398.303999999538064,\"476\":13898527.21000000089407,\"477\":2797942.037000000011176,\"478\":15541858.419999999925494,\"479\":4673968.132000000216067,\"480\":1924724.936999999918044,\"481\":10764685.419999999925494,\"482\":6280.724272000000383,\"483\":84150.172380000003614,\"484\":1837820.936999999918044,\"485\":117763580.099999994039536,\"486\":7871179.543999999761581,\"487\":1308654.023999999975786,\"488\":700387.150900000007823,\"489\":17939104.75,\"490\":546995.987100000027567,\"491\":5382852.110000000335276,\"492\":197831403.900000005960464,\"493\":16265209.410000002011657,\"494\":0.0,\"495\":181438.844000000011874,\"496\":1042338.599999999976717,\"497\":30580427.550000000745058,\"498\":12453862.820000000298023,\"499\":481711.012500000011642,\"500\":79095.884629999985918,\"501\":18024684.309999998658896,\"502\":56174827.229999996721745,\"503\":656221.987800000002608,\"504\":249189.324800000002142,\"505\":53256.971929999999702,\"506\":4331038.631000000052154,\"507\":805211.917400000034832,\"508\":93904.203999999997905,\"509\":1066688.020999999949709,\"510\":715587.709900000016205,\"511\":1562132.514999999897554,\"512\":260121.09409999998752,\"513\":465145.255899999989197,\"514\":303461.025800000003073,\"515\":45584.357329999991634,\"516\":5106552.40500000026077,\"517\":3202712.953999999910593,\"518\":676251.678899999940768,\"519\":1962.420693999999912,\"520\":21397945.089999999850988,\"521\":759834.377300000167452,\"522\":4207253.917999999597669,\"523\":277053.620300000009593,\"524\":2112999.958000000100583,\"525\":15248442.800000000745058,\"526\":373279.679100000008475,\"527\":5189075.54700000025332,\"528\":124986.902000000001863,\"529\":5806165.264999999664724,\"530\":40969.174200000001292,\"531\":19919660.160000000149012,\"532\":2265616.830000000074506,\"533\":17110816.920000001788139,\"534\":4541523.582999999634922,\"535\":660490.777499999967404,\"536\":13500174.749999998137355,\"537\":357722.538600000087172,\"538\":1060371.435000000055879,\"539\":8726567.56900000013411,\"540\":120860.744900000005146,\"541\":987659.377499999944121,\"542\":1352870.127000000094995,\"543\":3400157.212999999988824,\"544\":2284464.708000000100583,\"545\":1360307.398000000044704,\"546\":22817139.370000001043081,\"547\":4032936.515000000130385,\"548\":5805961.503999999724328,\"549\":141542.470600000000559,\"550\":245552.193700000003446,\"551\":0.0,\"552\":292559.820599999977276,\"553\":3253041.882999999914318,\"554\":251420.506099999998696,\"555\":6232025.429999999701977,\"556\":4211532.894999999552965,\"557\":55334313.740000002086163,\"558\":48418670.679999992251396,\"559\":76622.227979999996023,\"560\":2565349.032999999821186,\"561\":12882.779399999999441,\"562\":329043.199800000002142,\"563\":130417.128500000020722,\"564\":647633.46820000000298,\"565\":12763579.300000000745058,\"566\":120127.205900000000838,\"567\":64185684.829999998211861,\"568\":2005516.11199999996461,\"569\":687866.047000000020489,\"570\":7619229.25899999961257,\"571\":0.0,\"572\":1720658.451999999815598,\"573\":1703848.181999999796972,\"574\":38647.31938000000082,\"575\":12854252.880000002682209,\"576\":4245255.315000000409782,\"577\":894571.235699999844655,\"578\":1117628.232000000076368,\"579\":1275950.408000000054017,\"580\":2938333.257999999914318,\"581\":18728678.019999999552965,\"582\":483137.338500000012573,\"583\":696760.207900000037625,\"584\":260579.556000000011409,\"585\":1023286.961000000010244,\"586\":87946236.909999996423721,\"587\":4851240.066999999806285,\"588\":2062874.790000000037253,\"589\":326954.651100000017323,\"590\":6567823.302000000141561,\"591\":41698.638030000001891,\"592\":15220.935090000000855,\"593\":278551.262500000011642,\"594\":456719745.0,\"595\":52857600.679999999701977,\"596\":159116843.5,\"597\":102858474.299999997019768,\"598\":2062874.790000000037253,\"599\":1219916.175999999977648,\"600\":7761148.688000000081956,\"601\":0.0,\"602\":5154538.083999998867512,\"603\":752488.798799999873154,\"604\":10500.815119999999297,\"605\":3947560.720999999903142,\"606\":674652.156200000084937,\"607\":393523.319000000017695,\"608\":60028.963600000002771,\"609\":1226844.044999999925494,\"610\":51937.62047000000166,\"611\":40773563.78999999910593,\"612\":116734.587799999993876,\"613\":4807737.127000000327826,\"614\":61250509.859999999403954,\"615\":427867.209399999992456,\"616\":1785658.161000000080094,\"617\":8707719.690999999642372,\"618\":1763346.34899999992922,\"619\":1070355.716000000014901,\"620\":1095723.941000000108033,\"621\":905115.859399999957532,\"622\":2601007.180000000167638,\"623\":7219450.481999999843538,\"624\":38742.068169999998645,\"625\":1970469.246999999973923,\"626\":12000.494940000000497,\"627\":139076.964399999997113,\"628\":596295.923500000033528,\"629\":660755.666599999996834,\"630\":1540024.462999999988824,\"631\":662253.308799999882467,\"632\":840004.081600000034086,\"633\":81129.417860000001383,\"634\":19064.883419999998296,\"635\":946204.233699999982491,\"636\":2455725.697999999858439,\"637\":951726.152600000030361,\"638\":3896212.989000000059605,\"639\":10901205.179999999701977,\"640\":341299.414600000018254,\"641\":1401059.567000000039116,\"642\":4203178.701000000350177,\"643\":32909.413999999997031,\"644\":277889.039800000027753,\"645\":1225417.719000000040978,\"646\":3885413.66399999987334,\"647\":47366.245920000001206,\"648\":450372.594700000016019,\"649\":124966.525899999978719,\"650\":2240961.768000000156462,\"651\":200296910.199999988079071,\"652\":355399.664999999979045,\"653\":19443878.589999996125698,\"654\":1340644.476999999955296,\"655\":332181.116800000017975,\"656\":697697.507699999841861,\"657\":3390580.453000000212342,\"658\":11366798.71000000089407,\"659\":7278541.127000000327826,\"660\":39289166.03999999910593,\"661\":8588927.118000000715256,\"662\":9203367.945000000298023,\"663\":10500815.119999999180436,\"664\":12336700.330000000074506,\"665\":92337.283110000003944,\"666\":2962.784560000000056,\"667\":704757.820999999996275,\"668\":13270943.800000000745058,\"669\":44742.825049999999464,\"670\":422559.239400000020396,\"671\":1202596.503999999957159,\"672\":83480.81799999998475,\"673\":0.0,\"674\":7389183.265999999828637,\"675\":133840.310700000001816,\"676\":2184010.61200000019744,\"677\":10424404.809999998658896,\"678\":2304229.509999999776483,\"679\":4611821.075000000186265,\"680\":20589014.53999999910593,\"681\":14459888.330000000074506,\"682\":3401787.299000000115484,\"683\":56505938.600000001490116,\"684\":99980352.390000000596046,\"685\":13018280.359999999403954,\"686\":12559818.46000000089407,\"687\":18683850.640000000596046,\"688\":25121674.519999999552965,\"689\":18240670.800000000745058,\"690\":24983117.149999998509884,\"691\":4492824.74100000038743,\"692\":21852331.769999999552965,\"693\":13059032.529999999329448,\"694\":21076002.949999999254942,\"695\":10713745.21000000089407,\"696\":16961052.699999999254942,\"697\":6960470.449000000022352,\"698\":42948710.810000002384186,\"699\":21427490.410000000149012,\"700\":38457.821799999997893,\"701\":10549717.730000000447035,\"702\":9790402.937999999150634,\"703\":12914362.330000000074506,\"704\":21479449.429999995976686,\"705\":5929440.576000000350177,\"706\":10436630.46000000089407,\"707\":16495459.169999999925494,\"708\":18272253.730000000447035,\"709\":5522224.527999999001622,\"710\":4501993.979000000283122,\"711\":10359201.339999999850988,\"712\":58614.863340000003518,\"713\":71559.789789999995264,\"714\":4076439.455999999772757,\"715\":4140420.361000000033528,\"716\":35041771.240000002086163,\"717\":6805204.684999998658896,\"718\":2137349.37900000018999,\"719\":396212.962200000009034,\"720\":267762.12579999997979,\"721\":1014005.65500000002794,\"722\":28831.140699999996286,\"723\":194683.298899999994319,\"724\":6615095.817999999970198,\"725\":0.0,\"726\":14124701.740000000223517,\"727\":1970876.769000000087544,\"728\":2136432.455000000074506,\"729\":2209786.359000000171363,\"730\":2657958.33600000012666,\"731\":383752.986499999999069,\"732\":1275542.887000000104308,\"733\":463729.118000000016764,\"734\":2472434.086999999824911,\"735\":46445.246899999998277,\"736\":143600.455199999996694,\"737\":1837.922818000000007,\"738\":37916836.749999992549419,\"739\":1402485.892999999923632,\"740\":6461256.379999999888241,\"741\":262861.677499999990687,\"742\":2552919.62099999981001,\"743\":162906.795199999993201,\"744\":13424.78324000000066,\"745\":234803.809199999988778,\"746\":13744.687770000000455,\"747\":484349.715499999991152,\"748\":10560924.570000000298023,\"749\":8767931.019999999552965,\"750\":840075.397899999981746,\"751\":11774.320400000000518,\"752\":569124.414800000027753,\"753\":1443238.061999999918044,\"754\":9920096.716000000014901,\"755\":898626.076499999966472,\"756\":137844.21129999999539,\"757\":6714327.349000000394881,\"758\":1006884.212999999988824,\"759\":292610.760799999989104,\"760\":208029.634200000000419,\"761\":1959364.280999999959022,\"762\":6298858.986999999731779,\"763\":1133929.100000000093132,\"764\":322716.425600000016857,\"765\":24614310.019999999552965,\"766\":16066542.589999999850988,\"767\":81790.621799999993527,\"768\":4666327.099999999627471,\"769\":21337835.640000000596046,\"770\":2303720.108000000007451,\"771\":29799004.71000000089407,\"772\":15272.894099999999526,\"773\":768229.324099999968894,\"774\":9202145.380000000819564,\"775\":73529.138359999997192,\"776\":2225577.824000000022352,\"777\":3266897.620000000111759,\"778\":86266.228749999994761,\"779\":0.0,\"780\":916506.090599999995902,\"781\":153014.206199999985984,\"782\":5127.539772000000084,\"783\":0.0,\"784\":1824984.003999999957159,\"785\":56323.572639999998501,\"786\":1852593.597999999765307,\"787\":10694387.919999999925494,\"788\":74170.985019999992801,\"789\":1505690.760999999940395,\"790\":87692.554659999994328,\"791\":2940268.98700000019744,\"792\":2602841.027999999932945,\"793\":311000.176999999966938,\"794\":13733.480919999999969,\"795\":761810.85750000004191,\"796\":584610.238999999943189,\"797\":435498.053000000072643,\"798\":20819.264289999999164,\"799\":407277.175999999977648,\"800\":265602.260799999989104,\"801\":721017.93640000000596,\"802\":4855213.402999999932945,\"803\":2441360.559000000357628,\"804\":9606101.254000000655651,\"805\":1189453.929999999934807,\"806\":201193.457900000008522,\"807\":9102.302566000000297,\"808\":4381163.798999999649823,\"809\":12765616.910000000149012,\"810\":4736115.190000000409782,\"811\":771275.548700000043027,\"812\":299273.740400000067893,\"813\":1178247083.0,\"814\":93153345.290000006556511,\"815\":6176500.599999999627471,\"816\":1933588.533999999985099,\"817\":1307023.936999999918044,\"818\":170435.758399999991525,\"819\":274903.943399999989197,\"820\":53654.305580000000191,\"821\":45037259.469999998807907,\"822\":632483.849399999948218,\"823\":6839742.149000001139939,\"824\":62338592.770000003278256,\"825\":55854.922700000002806,\"826\":372556.328099999984261,\"827\":1878267.465000000083819,\"828\":760924.497800000011921,\"829\":10299091.890000000596046,\"830\":1471866.459999999962747,\"831\":5278119.036000001244247,\"832\":997429.709999999962747,\"833\":29543.284850000000006,\"834\":33489.11359999999695,\"835\":151689.760700000013458,\"836\":2241063.649000000208616,\"837\":857833.155499999993481,\"838\":1036225.775000000023283,\"839\":591171.338199999998324,\"840\":5142006.792000000365078,\"841\":6632823.010999999940395,\"842\":118945.392999999996391,\"843\":3173575.152999999932945,\"844\":5500422.117999999783933,\"845\":3150957.700000000186264,\"846\":4581970.110999999567866,\"847\":1472783.384000000078231,\"848\":4724297.060999999754131,\"849\":1509154.695000000065193,\"850\":1706802.713999999919906,\"851\":1665948.665000000037253,\"852\":5093307.950000000186264,\"853\":1182424.18099999986589,\"854\":1402791.533999999985099,\"855\":162580.777800000010757,\"856\":0.0,\"857\":37336.118349999997008,\"858\":748922.98410000000149,\"859\":1512720.510000000242144,\"860\":13689672.339999999850988,\"861\":1870015.151000000070781,\"862\":1967922.236000000033528,\"863\":614165.749500000034459,\"864\":2490059.40100000007078,\"865\":7210892.526999999769032,\"866\":3301435.083000000100583,\"867\":0.0,\"868\":438096.003800000064075,\"869\":141593.410899999988032,\"870\":716025.79570000001695,\"871\":2463061.089000000152737,\"872\":790755.085399999981746,\"873\":43326.687180000000808,\"874\":2511250.527999999932945,\"875\":4849508.099999999627471,\"876\":482719.628700000001118,\"877\":14005501.650000000372529,\"878\":1279516.222999999998137,\"879\":662701.582700000028126,\"880\":1145950.989999999990687,\"881\":2966044.733000000007451,\"882\":143906.096400000009453,\"883\":6692219.29700000025332,\"884\":18762298.559999998658896,\"885\":2660505.347000000067055,\"886\":39445.043090000006487,\"887\":12024946.240000000223517,\"888\":3741354.746999999973923,\"889\":224330.501799999998184,\"890\":1627743.506000000052154,\"891\":937799.098899999982677,\"892\":942719.923300000024028,\"893\":656843.458400000003166,\"894\":140330.093599999992875,\"895\":0.0,\"896\":21623100.820000000298023,\"897\":14507772.130000000819564,\"898\":10870641.060000000521541,\"899\":23098.329340000000229,\"900\":0.0,\"901\":122979.857699999993201,\"902\":881652.798200000077486,\"903\":565375.215300000039861,\"904\":418820.227899999998044,\"905\":118843.512600000001839,\"906\":9698099.276000000536442,\"907\":14292.804439999999886,\"908\":4578811.817999999970198,\"909\":6347557.828999999910593,\"910\":256219.073899999988498,\"911\":184016.418700000009267,\"912\":91041.364140000005136,\"913\":245266.92860000001383,\"914\":3468111.453999999910593,\"915\":10735140.089999997988343,\"916\":321035.398600000014994,\"917\":925176.114599999971688,\"918\":0.0,\"919\":5940443.661000000312924,\"920\":46067.2705300000016,\"921\":11651045.089999999850988,\"922\":6665424.746000000275672,\"923\":2411203.953999999910593,\"924\":9013259.076999999582767,\"925\":199084.533099999971455,\"926\":110244.804900000002817,\"927\":135113.815999999991618,\"928\":45157.478360000000976,\"929\":1928086.990999999921769,\"930\":45776.911330000002636,\"931\":234844.56140000000596,\"932\":436577.985500000009779,\"933\":1966190.269000000320375,\"934\":1832625.035999999847263,\"935\":819169.535200000042096,\"936\":613798.979999999981374,\"937\":1170198.53000000002794,\"938\":597457.360299999942072,\"939\":5359521.493999999947846,\"940\":299161.671900000015739,\"941\":35702975.179999999701977,\"942\":65430.663589999989199,\"943\":3654654.507000000216067,\"944\":322767.365800000028685,\"945\":33291.465579999996407,\"946\":284572.395499999984168,\"947\":7128573.145999999716878,\"948\":4463.890701000000263,\"949\":7131833.31900000013411,\"950\":36805.321349999998347,\"951\":1463512.266000000061467,\"952\":2138470.063000000081956,\"953\":165239.856900000013411,\"954\":2636461.566999999806285,\"955\":22890493.269999999552965,\"956\":7392239.678999998606741,\"957\":907041.399399999994785,\"958\":77129.592480000006617,\"959\":3722201.226999999955297,\"960\":190679.398300000000745,\"961\":5407201.531000000424683,\"962\":1641599.243999999947846,\"963\":195457.590100000001257,\"964\":1292862.558999999891967,\"965\":205818829.099999994039536,\"966\":26388.048169999998208,\"967\":177475.69560000000638,\"968\":553771.035200000042096,\"969\":122042.557799999995041,\"970\":1376812.026000000070781,\"971\":925033.481999999959953,\"972\":1807256.810999999986962,\"973\":102675.089600000006612,\"974\":27137888.079999998211861,\"975\":112995.576300000000629,\"976\":801676.666700000059791,\"977\":15463410.490000000223517,\"978\":1594734.25,\"979\":1437736.519000000087544,\"980\":31506520.579999998211861,\"981\":4430881.445000000298023,\"982\":313180.418000000005122,\"983\":339180.301800000015646,\"984\":800280.904899999964982,\"985\":3975985.359000000171363,\"986\":610222.977199999964796,\"987\":13694766.359999999403954,\"988\":17471473.609999999403954,\"989\":156060.430800000001909,\"990\":3378151.041000000201166,\"991\":33785585.630000002682209,\"992\":41179047.869999997317791,\"993\":366086.921299999987241,\"994\":69623.042969999994966,\"995\":254354.662199999991572,\"996\":17857.600409999999101,\"997\":3898148.717000000178814,\"998\":26490947.399999998509884,\"999\":63076.207029999997758,\"1000\":12787011.800000002607703,\"1001\":2963497.723000000230968,\"1002\":496004.835799999942537,\"1003\":3479216.419999999925494,\"1004\":1591372.196000000229105,\"1005\":2611908.385999999940395,\"1006\":147573.791599999996834,\"1007\":7746.477907000000414,\"1008\":814299.650999999954365,\"1009\":344712.408700000029057,\"1010\":2922643.672999999951571,\"1011\":784367.182999999960884,\"1012\":11441171.419999999925494,\"1013\":11230278.949999999254942,\"1014\":1517916.411000000080094,\"1015\":4127175.905999999959022,\"1016\":96958.579060000003665,\"1017\":2195828.740999999921769,\"1018\":465481.461300000024494,\"1019\":472562.150599999993574,\"1020\":3067008.232000000309199,\"1021\":0.0,\"1022\":846758.753600000054576,\"1023\":419309.253900000010617,\"1024\":9136840.028999999165535,\"1025\":6280622.390999999828637,\"1026\":593107.066200000001118,\"1027\":776552.954600000055507,\"1028\":4512080.140999999828637,\"1029\":22997.467720000000554,\"1030\":734894.049899999867193,\"1031\":8501309.955000000074506,\"1032\":3947764.481999999843538,\"1033\":1675627.304999999934807,\"1034\":3904261.541999999899417,\"1035\":104040.287200000006123,\"1036\":8646082.035000000149012,\"1037\":17985969.75,\"1038\":0.0,\"1039\":3516810.296000000089407,\"1040\":126229.84320000000298,\"1041\":2443.194406000000072,\"1042\":1741340.17699999990873,\"1043\":2668553.899999999906868,\"1044\":37021307.840000003576279,\"1045\":868652.856299999984913,\"1046\":1926966.307000000029802,\"1047\":299538.629500000039116,\"1048\":31647115.570000000298023,\"1049\":121889.737200000003213,\"1050\":12188973.720000000670552,\"1051\":157598.825200000021141,\"1052\":1781888.584999999962747,\"1053\":5060909.975999999791384,\"1054\":2146620.496999999973923,\"1055\":3221560.83199999993667,\"1056\":3215244.24599999981001,\"1057\":18099.057010000000446,\"1058\":76724.108399999997346,\"1059\":233907.261499999964144,\"1060\":253773.943800000008196,\"1061\":7751.775689000000966,\"1062\":417067.884599999990314,\"1063\":2110249.186000000219792,\"1064\":13248530.109999999403954,\"1065\":897199.750600000028498,\"1066\":867104.273900000029244,\"1067\":26848547.679999999701977,\"1068\":35237.381650000002992,\"1069\":1635486.418999999994412,\"1070\":619830.300999999977648,\"1071\":1984426.864999999990687,\"1072\":101676.661399999997229,\"1073\":2582363.063000000081956,\"1074\":3280040.194999999832362,\"1075\":435548.993200000026263,\"1076\":4493843.546000000089407,\"1077\":1590862.793999999994412,\"1078\":31769.372070000001258,\"1079\":1510988.54300000006333,\"1080\":5404960.161999999545515,\"1081\":79350.585680000003776,\"1082\":49554.637390000003506,\"1083\":600972.234799999976531,\"1084\":10105620.96000000089407,\"1085\":973385.930399999953806,\"1086\":9431274.449999999254942,\"1087\":5099522.656000000424683,\"1088\":3564286.572999999858439,\"1089\":162580.777800000010757,\"1090\":57603190.75,\"1091\":350061.130899999989197,\"1092\":655855.218300000065938,\"1093\":1459844.570999999996275,\"1094\":175366.770799999998417,\"1095\":735495.144399999990128,\"1096\":0.0,\"1097\":153676.428899999998976,\"1098\":4883332.400000001303852,\"1099\":809918.792900000000372,\"1100\":350509.40480000001844,\"1101\":5882371.821000000461936,\"1102\":3832028.322999999858439,\"1103\":1818565.537000000011176,\"1104\":1997569.439000000013038,\"1105\":793230.779699999955483,\"1106\":17113873.329999998211861,\"1107\":841073.826000000000931,\"1108\":1885908.496999999973923,\"1109\":1988909.602999999886379,\"1110\":6051798.963000000454485,\"1111\":160206.964000000007218,\"1112\":452644.528099999995902,\"1113\":66912.004929999995511,\"1114\":1231734.305000000167638,\"1115\":1593002.281999999890104,\"1116\":3430211.936999999918044,\"1117\":10567037.400000000372529,\"1118\":523716.31060000002617,\"1119\":332252.433100000023842,\"1120\":5570.61772800000017,\"1121\":6535425.326999998651445,\"1122\":9833498.35700000077486,\"1123\":2555874.152999999932945,\"1124\":118171.101799999989453,\"1125\":4001.353583999999955,\"1126\":46786546.320000000298023,\"1127\":12004.570159999999305,\"1128\":1078098.628000000026077,\"1129\":65398.06184999999823,\"1130\":8680823.25899999961257,\"1131\":126892.06590000000142,\"1132\":690891.895499999984168,\"1133\":248537.290099999983795,\"1134\":552619.786399999982677,\"1135\":453877.281200000026729,\"1136\":3623275.336999999824911,\"1137\":1057416.902999999932945,\"1138\":10166341.699999999254942,\"1139\":9707166.632999999448657,\"1140\":95430.372730000002775,\"1141\":14000.407629999999699,\"1142\":4391963.122999999672174,\"1143\":14785.905679999999848,\"1144\":2867933.887000000104308,\"1145\":75779.676879999999073,\"1146\":0.0,\"1147\":4108939.310000000055879,\"1148\":1051202.196999999927357,\"1149\":13466554.21000000089407,\"1150\":642254.18189999985043,\"1151\":99888.660010000006878,\"1152\":847349.660000000032596,\"1153\":1393724.17699999990873,\"1154\":10131804.230000000447035,\"1155\":53130.640209999997751,\"1156\":3977615.445999999996275,\"1157\":844150.614700000034645,\"1158\":2110554.828000000212342,\"1159\":287445.423400000028778,\"1160\":1231021.141999999992549,\"1161\":1151656.29300000006333,\"1162\":713590.853600000031292,\"1163\":3411771.580999999772757,\"1164\":386381.501400000008289,\"1165\":86637.073480000006384,\"1166\":2840731.813999999780208,\"1167\":358883.975500000000466,\"1168\":6260551.947999999858439,\"1169\":16083862.259999997913837,\"1170\":485776.041399999987334,\"1171\":279641.382999999972526,\"1172\":13856756.230000000447035,\"1173\":260783.316900000005262,\"1174\":3813282.325000000186264,\"1175\":60847.063390000002983,\"1176\":7563.09314699999959,\"1177\":3531786.717999999877065,\"1178\":40400681.450000002980232,\"1179\":15743581.650000000372529,\"1180\":2928247.097000000067055,\"1181\":83145.631410000001779,\"1182\":583255.229399999952875,\"1183\":77387.349950000003446,\"1184\":0.0,\"1185\":4422119.728000000119209,\"1186\":5609332.288999998942018,\"1187\":2802526.655999999959022,\"1188\":707885.550000000046566,\"1189\":765305.356000000028871,\"1190\":2403155.399999999906868,\"1191\":1386185.024999999906868,\"1192\":1140245.685999999986962,\"1193\":3732083.628000000026077,\"1194\":18569744.570000000298023,\"1195\":1169689.128000000026077,\"1196\":1050998.435999999986962,\"1197\":1469726.972000000067055,\"1198\":8372838.742999999783933,\"1199\":193715.434899999992922,\"1200\":103632.765499999994063,\"1201\":4715331.583999999798834,\"1202\":146819.876500000013038,\"1203\":2765645.942999999970198,\"1204\":1047840.143000000040047,\"1205\":3838956.191000000108033,\"1206\":409070.271499999973457,\"1207\":10430517.630000000819564,\"1208\":317347.32730000000447,\"1209\":2814752.30599999986589,\"1210\":3433675.871999999973923,\"1211\":1216554.121999999973923,\"1212\":35289340.659999996423721,\"1213\":6503332.993999999947846,\"1214\":1545220.364000000059605,\"1215\":1119767.720999999903142,\"1216\":47771.730000000003201,\"1217\":12158409.589999999850988,\"1218\":86277.435590000008233,\"1219\":1899254.832000000169501,\"1220\":2022224.500999999931082,\"1221\":1840469.827999999979511,\"1222\":2883827.233000000007451,\"1223\":1480220.65500000002794,\"1224\":399096.178100000019185,\"1225\":7442.568607000000156,\"1226\":810458.759100000024773,\"1227\":34067794.399999998509884,\"1228\":5747787.782999999821186,\"1229\":599545.908900000038557,\"1230\":7562176.223000000230968,\"1231\":4489258.927000000141561,\"1232\":1904654.493999999947846,\"1233\":245980.091500000009546,\"1234\":1625094.615999999921769,\"1235\":624231.535200000042096,\"1236\":101313.967099999994389,\"1237\":199644.875499999994645,\"1238\":926062.474200000055134,\"1239\":165912.267699999996694,\"1240\":2236275.268999999854714,\"1241\":16720.614900000000489,\"1242\":1514044.954999999841675,\"1243\":299131.107799999997951,\"1244\":26314694.269999999552965,\"1245\":34461.05283000000054,\"1246\":841888.869399999966845,\"1247\":1044172.447999999974854,\"1248\":465725.974300000001676,\"1249\":1848620.261999999871478,\"1250\":34047.418319999997038,\"1251\":461345.116099999984726,\"1252\":3318449.114000000059605,\"1253\":117987.717000000018743,\"1254\":48311.696239999997488,\"1255\":167644.234800000005634,\"1256\":197230.309500000003027,\"1257\":782003.557200000039302,\"1258\":1397901.273999999975786,\"1259\":81988.269819999986794,\"1260\":12085.055689999999231,\"1261\":906053.159300000173971,\"1262\":514638.76500000001397,\"1263\":170354.254099999991013,\"1264\":31679717.300000000745058,\"1265\":479785.472599999979138,\"1266\":232053.037799999990966,\"1267\":524062.704100000031758,\"1268\":2262560.41800000006333,\"1269\":1022166.277000000001863,\"1270\":440530.945899999991525,\"1271\":5659457.457000000402331,\"1272\":1011224.319000000017695,\"1273\":4107614.865000000223517,\"1274\":209812.541599999996834,\"1275\":124691.4487999999983,\"1276\":1167549.638999999966472,\"1277\":41838.214209999998275,\"1278\":755861.040799999958836,\"1279\":226857.136300000012852,\"1280\":1592798.522000000113621,\"1281\":785915.765400000032969,\"1282\":11845636.699999999254942,\"1283\":299477.501199999998789,\"1284\":2907667.251000000163913,\"1285\":2434534.569999999832362,\"1286\":0.0,\"1287\":6101312.848000001162291,\"1288\":2811899.654000000096858,\"1289\":14225563.359999999403954,\"1290\":52580.485930000002554,\"1291\":1332901.564000000013038,\"1292\":3723525.672999999951571,\"1293\":15672265.359999997541308,\"1294\":1071985.803000000072643,\"1295\":4535818.28000000026077,\"1296\":641327.070099999895319,\"1297\":36180794.359999999403954,\"1298\":714069.691600000020117,\"1299\":2749548.83600000012666,\"1300\":936393.149100000038743,\"1301\":58600600.079999998211861,\"1302\":42685.859320000003208,\"1303\":4629140.746000000275672,\"1304\":397751.356599999999162,\"1305\":624914.134100000024773,\"1306\":4810284.137000000104308,\"1307\":1227149.685999999986962,\"1308\":22392.298009999998612,\"1309\":108064.563899999993737,\"1310\":77962974.329999998211861,\"1311\":0.0,\"1312\":175305.642599999991944,\"1313\":102746.405899999997928,\"1314\":2514612.58199999993667,\"1315\":703443.563600000110455,\"1316\":531143.39339999994263,\"1317\":4114950.254999999888241,\"1318\":202731.85229999999865,\"1319\":398046.809799999988172,\"1320\":0.0,\"1321\":329471.097599999979138,\"1322\":45384.671710000002349,\"1323\":5199263.588999999687076,\"1324\":5097994.450000000186264,\"1325\":946458.93480000004638,\"1326\":74083.367849999995087,\"1327\":1788205.172000000020489,\"1328\":171220.237699999997858,\"1329\":1299892.307999999960884,\"1330\":78095.418879999997444,\"1331\":16510741.230000000447035,\"1332\":72482.826419999997597,\"1333\":94774.262810000000172,\"1334\":345354.255400000023656,\"1335\":9371470.642000000923872,\"1336\":246754.382699999987381,\"1337\":3056005.146000000182539,\"1338\":246652.502299999992829,\"1339\":34161.524389999998675,\"1340\":527618.330799999996088,\"1341\":56232899.070000000298023,\"1342\":3663721.865000000223517,\"1343\":64008.412889999999606,\"1344\":245429.937199999985751,\"1345\":49560.750209999998333,\"1346\":327036.155499999993481,\"1347\":287302.790800000017043,\"1348\":3534333.729000000283122,\"1349\":37348344.0,\"1350\":8828753.631999999284744,\"1351\":242811.610400000005029,\"1352\":200378.414500000013504,\"1353\":3925.045148000000154,\"1354\":2095272.763999999966472,\"1355\":3985460.237999999895692,\"1356\":517532.168999999936204,\"1357\":1268513.13800000003539,\"1358\":2795802.547999999951571,\"1359\":9969508.721000000834465,\"1360\":1515573.162000000011176,\"1361\":330235.200699999986682,\"1362\":24044798.46000000089407,\"1363\":2538554.481999999843538,\"1364\":8659020.848999999463558,\"1365\":12229725.890000000596046,\"1366\":60552.628969999997935,\"1367\":17779.152490000000398,\"1368\":1633754.450999999884516,\"1369\":6374861.781999999657273,\"1370\":28794463.739999998360872,\"1371\":102685.277600000001257,\"1372\":164811.959100000007311,\"1373\":88487221.950000002980232,\"1374\":1774655.074999999953434,\"1375\":1241209.183999999891967,\"1376\":7383070.440999999642372,\"1377\":4221619.057000000029802,\"1378\":177170.054299999988871,\"1379\":16821476.519999999552965,\"1380\":268444.724600000015926,\"1381\":1987381.397000000113621,\"1382\":225369.682100000005448,\"1383\":40532107.189999997615814,\"1384\":26469552.510000001639128,\"1385\":848877.866299999994226,\"1386\":11040781.359999999403954,\"1387\":79075.508539999995264,\"1388\":2779399.799999999813736,\"1389\":488740.761700000031851,\"1390\":22536968.21000000089407,\"1391\":585211.333499999949709,\"1392\":124935.961800000019139,\"1393\":242862.550599999987753,\"1394\":373799.269299999985378,\"1395\":1122416.61199999996461,\"1396\":775636.030799999949522,\"1397\":415009.900100000028033,\"1398\":98312.569879999980912,\"1399\":1613684.007999999914318,\"1400\":731766.320900000049733,\"1401\":45461.082019999994372,\"1402\":5420955.388000000268221,\"1403\":18077662.129999998956919,\"1404\":19783140.390000000596046,\"1405\":15593817.429999999701977,\"1406\":7601400.184999999590218,\"1407\":36333.614990000001853,\"1408\":222058.568399999989197,\"1409\":502504.806700000015553,\"1410\":363356.526000000012573,\"1411\":358313.445100000011735,\"1412\":257349.946599999995669,\"1413\":990379.584799999953248,\"1414\":4005530.682000000029802,\"1415\":903872.918300000019372,\"1416\":395367.354700000025332,\"1417\":56648.571190000002389,\"1418\":11406.53208000000086,\"1419\":79841.649319999996806,\"1420\":2176573.341000000014901,\"1421\":1903839.450999999884516,\"1422\":2962682.679000000003725,\"1423\":3774771.524999999441206,\"1424\":2102506.274000000208616,\"1425\":0.0,\"1426\":411545.965700000000652,\"1427\":3935335.070999999996275,\"1428\":108135880.200000002980232,\"1429\":342766.492700000002515,\"1430\":131242.35999999998603,\"1431\":44978.168819999998959,\"1432\":447601.447199999995064,\"1433\":61425.744189999997616,\"1434\":158169.355600000038976,\"1435\":4539689.735999999567866,\"1436\":0.0,\"1437\":72220.99373000000196,\"1438\":31051.115099999999074,\"1439\":1412775.816000000340864,\"1440\":304928.103799999982584,\"1441\":6551013.031999999657273,\"1442\":628653.145600000047125,\"1443\":716219.368499999982305,\"1444\":2316149.520000000018626,\"1445\":2503303.854999999981374,\"1446\":74150608.930000007152557,\"1447\":54407201.899999998509884,\"1448\":2211008.924000000115484,\"1449\":838078.541599999996834,\"1450\":246754.382699999987381,\"1451\":418881.356099999975413,\"1452\":8954066.551999999210238,\"1453\":155917.798199999990174,\"1454\":4504031.588000000454485,\"1455\":1191899.060000000055879,\"1456\":10162062.720000000670552,\"1457\":3845374.657999999821186,\"1458\":1574663.80600000009872,\"1459\":3852608.16800000006333,\"1460\":85520.464059999998426,\"1461\":1377830.831000000238419,\"1462\":3281466.521000000182539,\"1463\":3553894.770000000018626,\"1464\":1914333.134000000078231,\"1465\":786588.176199999987148,\"1466\":7850.905340000000251,\"1467\":895.274210599999947,\"1468\":51302.905429999998887,\"1469\":214743.554000000003725,\"1470\":1646591.385000000009313,\"1471\":178830.705199999996694,\"1472\":356632.418100000009872,\"1473\":967059.156199999968521,\"1474\":173003.144999999989523,\"1475\":36999.912949999998091,\"1476\":61450.195489999998244,\"1477\":544622.173300000024028,\"1478\":533914.540900000021793,\"1479\":132179.659799999993993,\"1480\":867450.667299999971874,\"1481\":2286909.839000000152737,\"1482\":10960295.830000000074506,\"1483\":972795.023900000029244,\"1484\":662640.454400000046007,\"1485\":5884205.667999999597669,\"1486\":8962726.388000000268221,\"1487\":25597456.089999999850988,\"1488\":615204.929799999925308,\"1489\":15749694.480000000447035,\"1490\":37571462.119999997317791,\"1491\":875356.588100000051782,\"1492\":1203309.666999999899417,\"1493\":2851531.138999999966472,\"1494\":110367.06140000000596,\"1495\":3839465.592999999877065,\"1496\":9736610.074999999254942,\"1497\":44711242.110000006854534,\"1498\":448222.917700000049081,\"1499\":245317.868799999996554,\"1500\":3704677.794999999925494,\"1501\":7042789.830000000074506,\"1502\":1252721.672000000020489,\"1503\":841206.270499999984168,\"1504\":75023.724149999994552,\"1505\":37219.974670000003243,\"1506\":5034930.468000000342727,\"1507\":657149.099700000020675,\"1508\":0.0,\"1509\":0.0,\"1510\":14890842.519999999552965,\"1511\":8283183.970999999903142,\"1512\":1508135.891000000061467,\"1513\":4201344.853000000119209,\"1514\":617599.119799999869429,\"1515\":2845112.671999999787658,\"1516\":337957.736700000008568,\"1517\":236790.477400000003399,\"1518\":2300358.054000000003725,\"1519\":2921930.509999999776483,\"1520\":207336.847299999993993,\"1521\":162825.290899999992689,\"1522\":396783.492499999993015,\"1523\":1154101.422999999951571,\"1524\":11857862.349999999627471,\"1525\":411535.777699999976903,\"1526\":9121.252324999999473,\"1527\":212339.176100000011502,\"1528\":4247496.684999999590218,\"1529\":12969377.75,\"1530\":22980148.050000000745058,\"1531\":16235.664090000000215,\"1532\":69424376.140000000596046,\"1533\":62831.694020000002638,\"1534\":62589.218610000003537,\"1535\":52042.557300000000396,\"1536\":2852957.46500000031665,\"1537\":11620480.96000000089407,\"1538\":447795.020000000018626,\"1539\":10810.53161000000182,\"1540\":2875269.276999999769032,\"1541\":215894.802800000004936,\"1542\":1811128.266999999992549,\"1543\":1864207.966999999945983,\"1544\":92875.211739999998827,\"1545\":28655906.370000001043081,\"1546\":2173415.047999999951571,\"1547\":4315450.925999999977648,\"1548\":169416954.199999988079071,\"1549\":77439.30895999999484,\"1550\":15650870.470000000670552,\"1551\":918268.621900000027381,\"1552\":4798262.247000001370907,\"1553\":423027.889299999922514,\"1554\":591446.415400000056252,\"1555\":8979434.777000000700355,\"1556\":1105708.222999999998137,\"1557\":134889.679100000008475,\"1558\":229404.146799999987707,\"1559\":202619.783800000033807,\"1560\":4979507.519000000320375,\"1561\":263411.831799999985378,\"1562\":2751382.684000000357628,\"1563\":263646.15669999999227,\"1564\":23290883.329999998211861,\"1565\":7233713.74100000038743,\"1566\":133045.643400000000838,\"1567\":792568.557000000029802,\"1568\":2108619.100000000093132,\"1569\":241171.335599999962142,\"1570\":0.0,\"1571\":1850555.989999999990687,\"1572\":489219.599700000020675,\"1573\":1125371.144000000087544,\"1574\":311040.929200000013225,\"1575\":208162.078799999988405,\"1576\":2574008.867999999783933,\"1577\":407939.398800000024494,\"1578\":339740.644099999975879,\"1579\":0.0,\"1580\":211014.730600000009872,\"1581\":217616.581999999994878,\"1582\":17162775.929999999701977,\"1583\":1690603.726999999955296,\"1584\":209557.840599999995902,\"1585\":617242.538300000014715,\"1586\":2898803.65500000026077,\"1587\":89378.67565000000468,\"1588\":3413809.188999999780208,\"1589\":11500262.070000000298023,\"1590\":31622664.269999999552965,\"1591\":6287957.781999999657273,\"1592\":570204.347300000023097,\"1593\":1175801.952999999979511,\"1594\":34071869.619999997317791,\"1595\":70253.682780000002822,\"1596\":61732404.259999997913837,\"1597\":506080.809499999973923,\"1598\":7835317.634999999776483,\"1599\":34877743.759999997913837,\"1600\":676455.439699999988079,\"1601\":12935757.21000000089407,\"1602\":422875.068700000003446,\"1603\":225451.18640000000596,\"1604\":560046.869199999957345,\"1605\":23544.56557999999859,\"1606\":312844.212600000028033,\"1607\":46053.007279999997991,\"1608\":8249970.953999999910593,\"1609\":3270769.075999999884516,\"1610\":229414.334899999987101,\"1611\":449160.217599999974482,\"1612\":215263.144200000009732,\"1613\":174205.334000000002561,\"1614\":8570079.240000000223517,\"1615\":11453397.069999998435378,\"1616\":449251.909999999974389,\"1617\":10940938.550000000745058,\"1618\":7254802.989000000059605,\"1619\":25585.230439999999362,\"1620\":3259358.469000000040978,\"1621\":2226596.62900000018999,\"1622\":66181.522299999996903,\"1623\":3266591.978999999817461,\"1624\":2887596.808000000193715,\"1625\":0.0,\"1626\":55218.170059999996738,\"1627\":4560982.743999999947846,\"1628\":6902296.728000000119209,\"1629\":3083614.740999999921769,\"1630\":0.0,\"1631\":149387.263199999986682,\"1632\":1139023.121000000042841,\"1633\":10570093.810000002384186,\"1634\":2755661.660999999847263,\"1635\":11048931.78999999910593,\"1636\":15616231.120000001043081,\"1637\":43015951.890000000596046,\"1638\":5807489.709999999962747,\"1639\":429853.877600000007078,\"1640\":2310749.856999999843538,\"1641\":3900390.086000000592321,\"1642\":377517.904700000071898,\"1643\":904127.619300000020303,\"1644\":56081097.239999994635582,\"1645\":900490.488299999968149,\"1646\":18178.523740000000544,\"1647\":2400302.748999999836087,\"1648\":48540.927190000002156,\"1649\":2175248.896000000182539,\"1650\":1936746.827000000048429,\"1651\":233173.722399999969639,\"1652\":360840.079599999997299,\"1653\":25290796.019999999552965,\"1654\":86278454.400000005960464,\"1655\":504960.12489999999525,\"1656\":4001251.703999999910593,\"1657\":3836612.941999999806285,\"1658\":12618909.100000001490116,\"1659\":174368.342700000008335,\"1660\":1094297.615999999921769,\"1661\":10264452.53999999910593,\"1662\":17789340.530000001192093,\"1663\":4445959.747000000439584,\"1664\":6376899.389999999664724,\"1665\":45269.546829999999318,\"1666\":345934.973799999977928,\"1667\":1325362.412999999942258,\"1668\":1680925.086999999824911,\"1669\":2215695.422999999951571,\"1670\":1688464.237999999895692,\"1671\":4152951.652999999932945,\"1672\":79138.674410000006901,\"1673\":161877.802900000009686,\"1674\":1387407.590000000083819,\"1675\":26100.745380000000296,\"1676\":883252.320800000103191,\"1677\":363346.337999999988824,\"1678\":202405.834899999987101,\"1679\":347758.633399999991525,\"1680\":1288787.342000000178814,\"1681\":1976785.833000000100583,\"1682\":474110.733000000007451,\"1683\":1302235.557000000029802,\"1684\":79798859.540000006556511,\"1685\":28338.039450000000215,\"1686\":264165.746900000027381,\"1687\":18236595.589999999850988,\"1688\":156366.072100000019418,\"1689\":9250.946101999999882,\"1690\":26380916.53999999910593,\"1691\":2090586.264999999897555,\"1692\":52842.318620000005467,\"1693\":7256942.478000000119209,\"1694\":2300561.814999999944121,\"1695\":1267392.452999999979511,\"1696\":29966088.600000001490116,\"1697\":59188450.119999997317791,\"1698\":468812.951100000005681,\"1699\":462608.433399999979883,\"1700\":1751731.979999999981374,\"1701\":5124687.120000000111759,\"1702\":967303.669200000003912,\"1703\":303084068.199999988079071,\"1704\":376397.21999999997206,\"1705\":251522.386499999993248,\"1706\":1227760.969000000273809,\"1707\":1139736.283999999985099,\"1708\":8052.730456000000231,\"1709\":382459.105199999990873,\"1710\":629182.923799999989569,\"1711\":1167549.638999999966472,\"1712\":2289456.84899999992922,\"1713\":111864.703599999993458,\"1714\":42853.962019999999029,\"1715\":2989273.470000000204891,\"1716\":371924.669500000018161,\"1717\":1195770.516000000294298,\"1718\":10682162.269999999552965,\"1719\":1052934.164000000106171,\"1720\":3984033.913000000175089,\"1721\":10492664.689999999478459,\"1722\":0.0,\"1723\":1997671.320000000065193,\"1724\":594563.95629999996163,\"1725\":243127.439699999988079,\"1726\":0.0,\"1727\":100190.22609999999986,\"1728\":0.0,\"1729\":169722.595399999991059,\"1730\":3843642.691000000108033,\"1731\":280476.802499999990687,\"1732\":943555.342700000037439,\"1733\":2124410.564999999944121,\"1734\":2034653.912999999942258,\"1735\":199532.807000000000698,\"1736\":3394655.669999999925494,\"1737\":684636.437599999830127,\"1738\":37465.506479999996372,\"1739\":1604311.009000000078231,\"1740\":2265820.591000000014901,\"1741\":536716.252499999944121,\"1742\":10325580.800000000745058,\"1743\":78787.18695000000298,\"1744\":3265369.41399999987334,\"1745\":1302439.317999999970198,\"1746\":597793.565700000035576,\"1747\":612464.346499999985099,\"1748\":0.0,\"1749\":742586.021799999987707,\"1750\":558895.620400000014342,\"1751\":6400128.126999999396503,\"1752\":317958.609799999976531,\"1753\":631149.215899999951944,\"1754\":893318.106499999994412,\"1755\":1445479.43100000009872,\"1756\":22336263.780000001192093,\"1757\":100341.009099999995669,\"1758\":117142.109500000005937,\"1759\":37514.409090000001015,\"1760\":650720.444999999948777,\"1761\":865300.990400000009686,\"1762\":9025790.369000000879168,\"1763\":50431827.820000000298023,\"1764\":37827.181980000001204,\"1765\":262250.394900000013877,\"1766\":36657.594729999997071,\"1767\":4794492.67200000025332,\"1768\":0.0,\"1769\":12109506.990000000223517,\"1770\":16967.165519999998651,\"1771\":1610729.476000000024214,\"1772\":2604878.635999999940395,\"1773\":7835.317635000000337,\"1774\":810102.177600000053644,\"1775\":18350701.660000000149012,\"1776\":6348678.513000000268221,\"1777\":2194198.654000000096858,\"1778\":0.0,\"1779\":13912790.46000000089407,\"1780\":165229.668800000014016,\"1781\":1605635.455000000074506,\"1782\":170262.56170000002021,\"1783\":26365634.480000000447035,\"1784\":935761.49039999989327,\"1785\":122348.199099999997998,\"1786\":19471386.300000004470348,\"1787\":27803.167239999998856,\"1788\":4492926.622000000439584,\"1789\":10956220.609999999403954,\"1790\":11873144.410000000149012,\"1791\":1281044.429999999701977,\"1792\":6763535.593000000342727,\"1793\":651555.864500000025146,\"1794\":768086.691500000073574,\"1795\":267670.433399999979883,\"1796\":2236173.38799999980256,\"1797\":10131091.070000000298023,\"1798\":575400.24890000000596,\"1799\":690362.117300000041723,\"1800\":24704983.589999996125698,\"1801\":3654654.507000000216067,\"1802\":3643142.020000000018626,\"1803\":1427650.357000000076368,\"1804\":6913503.574000000022352,\"1805\":5304506.065999999642372,\"1806\":12987.716229999998177,\"1807\":15878.063809999999648,\"1808\":381521.805300000007264,\"1809\":33644.990649999999732,\"1810\":4735809.548000000417232,\"1811\":4654610.851999999955296,\"1812\":220489.609900000010384,\"1813\":3858517.231999999843538,\"1814\":186981.138999999995576,\"1815\":7919674.625,\"1816\":0.0},\"Ctrl1_3_Soluble\":{\"0\":25087.328929999999673,\"1\":94154.100319999997737,\"2\":1771564.46999999997206,\"3\":1338484.882999999914318,\"4\":528276.591200000024401,\"5\":22619122.910000000149012,\"6\":54442330.590000003576279,\"7\":16885895.679999999701977,\"8\":10867242.109999999403954,\"9\":218561.563400000013644,\"10\":336867.123599999933504,\"11\":3814649.898000000044704,\"12\":367257.710599999991246,\"13\":1697188.952000000048429,\"14\":407967.557700000004843,\"15\":66599.480209999994258,\"16\":579031.25,\"17\":1226052.519000000087544,\"18\":186725.548199999990175,\"19\":833005.806300000054762,\"20\":1262920.087999999988824,\"21\":1519986.76300000003539,\"22\":2456313.246999999973923,\"23\":1991580.610000000102446,\"24\":68550.808390000005602,\"25\":20310096.980000000447035,\"26\":20541548.469999998807907,\"27\":2644950.785000000149012,\"28\":4322836.86600000038743,\"29\":56809.90550999998959,\"30\":844861.977500000037253,\"31\":372627.75109999999404,\"32\":6702396.041000001132488,\"33\":730517.622699999832548,\"34\":52601.696600000002945,\"35\":13338192.599999999627471,\"36\":44732345.929999999701977,\"37\":102607.111300000004121,\"38\":1859479.442999999970198,\"39\":348311.622199999983422,\"40\":931111.963699999963865,\"41\":1122859.91800000006333,\"42\":393193.085100000025704,\"43\":1057083.783000000054017,\"44\":7321917.580000000074506,\"45\":8069606.524000000208616,\"46\":129338.386199999993551,\"47\":5483204.733000000007451,\"48\":5873104.436999999918044,\"49\":321882.240500000014436,\"50\":83409.445170000006328,\"51\":6537635.514000000432134,\"52\":22785621.609999999403954,\"53\":4524190.514000000432134,\"54\":479397.329900000011548,\"55\":3280.298848999999791,\"56\":387768.15490000002319,\"57\":50200273.03999999910593,\"58\":312651.625800000037998,\"59\":2845023.674000000115484,\"60\":5281576.635999999940395,\"61\":2590335.552000000141561,\"62\":563094.945900000049733,\"63\":139008118.400000005960464,\"64\":4765064.733000000007451,\"65\":3382027.725000000093132,\"66\":16118354.970000000670552,\"67\":1790684.375999999931082,\"68\":895580.043199999956414,\"69\":10701658.230000000447035,\"70\":5106753.0,\"71\":1588598.864999999757856,\"72\":6655099.432000000029802,\"73\":752711.3505999998888,\"74\":632164.461699999985285,\"75\":177156.446999999985564,\"76\":49412606.109999999403954,\"77\":1924340.75,\"78\":1706611.679999999934807,\"79\":74932.648690000001807,\"80\":2668004.452000000048429,\"81\":636894.122600000002421,\"82\":4323751.69400000013411,\"83\":193303.161599999992177,\"84\":1871463.689999999944121,\"85\":3783454.262000000104308,\"86\":34051728.740000002086163,\"87\":262473.308599999989383,\"88\":965783.945799999986775,\"89\":856279.031300000031479,\"90\":734405.64179999998305,\"91\":18983596.339999999850988,\"92\":2653184.237999999895692,\"93\":1543040.429999999934807,\"94\":159911.938699999998789,\"95\":3161828.618999999947846,\"96\":2134659.712999999988824,\"97\":238651.186799999995856,\"98\":41963.161500000001979,\"99\":46425692.600000001490116,\"100\":40147.22787000000244,\"101\":817581.805799999972805,\"102\":3868258.819999999832362,\"103\":2023874.039000000106171,\"104\":454504.85930000001099,\"105\":2267126.811000000219792,\"106\":4002647.057000000029802,\"107\":7129254.798000000417232,\"108\":18882965.260000001639128,\"109\":90222.169469999993453,\"110\":60895.527469999993627,\"111\":373505.98599999997532,\"112\":141935.568100000004051,\"113\":3615857.768000000156462,\"114\":50342.986210000002757,\"115\":4978402.627999999560416,\"116\":9795978.490000000223517,\"117\":708168.373999999952503,\"118\":176122.691300000005867,\"119\":67951596.030000001192093,\"120\":2788304.336999999824911,\"121\":994601.028600000077859,\"122\":26199.759799999999814,\"123\":147406239.599999994039536,\"124\":11427116.859999999403954,\"125\":12148001.339999999850988,\"126\":77106280.069999992847443,\"127\":6329146.207000000402331,\"128\":444844.275399999984074,\"129\":7546507.860000000335276,\"130\":3094314.311000000219792,\"131\":208617.38279999999213,\"132\":1844293.297999999951571,\"133\":1570.4852699999999,\"134\":10190269.370000001043081,\"135\":354376.931999999971595,\"136\":58205.01825000000099,\"137\":1507362.137000000104308,\"138\":3538829.248999999836087,\"139\":6808882.023000000044703,\"140\":0.0,\"141\":1407920.330000000074506,\"142\":35757883.009999997913837,\"143\":3121484.703999999910593,\"144\":20539.718809999998484,\"145\":883458.571899999980815,\"146\":123428.597099999999045,\"147\":43206412.78999999910593,\"148\":52094.881869999997434,\"149\":753013.243800000054762,\"150\":11508536.550000000745058,\"151\":6671108.923000000417232,\"152\":0.0,\"153\":192717.67170000000624,\"154\":55624288.390000000596046,\"155\":11146264.650000000372529,\"156\":303942.462999999988824,\"157\":350040.647100000001956,\"158\":1627387.57300000009127,\"159\":4311401.514999999664724,\"160\":35337.976940000000468,\"161\":368648.24920000002021,\"162\":12837781.669999999925494,\"163\":8933844.559000000357628,\"164\":209394.986600000003818,\"165\":1723627.482000000076368,\"166\":8303345.084999999962747,\"167\":1169699.112999999895692,\"168\":3973372.560000000055879,\"169\":2631045.399000000208616,\"170\":151522.965800000005402,\"171\":0.0,\"172\":20576311.929999999701977,\"173\":568547.320900000049733,\"174\":420509.849899999971967,\"175\":180971.279899999994086,\"176\":2535994.768000000156462,\"177\":18859179.730000000447035,\"178\":2944556.964000000152737,\"179\":1139784.236000000033528,\"180\":5159264.129000000655651,\"181\":13273239.810000000521541,\"182\":69837.971420000001672,\"183\":454358.486800000013318,\"184\":43224.709350000004633,\"185\":30590.934320000000298,\"186\":8724897.838999999687076,\"187\":28693.580999999998312,\"188\":20718110.279999997466803,\"189\":56191.481769999998505,\"190\":8209849.661000000312924,\"191\":85050646.640000000596046,\"192\":21473758.230000000447035,\"193\":687493.260699999984354,\"194\":786239.79769999999553,\"195\":86711.97432999999728,\"196\":13533050.970000000670552,\"197\":0.0,\"198\":22750858.150000002235174,\"199\":1204371.09499999997206,\"200\":2634887.677000000141561,\"201\":242255.60930000001099,\"202\":2301158.41399999987334,\"203\":3032563.419999999925494,\"204\":1399595.395000000018626,\"205\":27727522.609999999403954,\"206\":688243.419699999969453,\"207\":640324.727700000046752,\"208\":4582465.059000000357628,\"209\":804691.878900000010617,\"210\":14658289.439999999478459,\"211\":8260714.099000000394881,\"212\":10336641.849999997764826,\"213\":1652179.412999999942258,\"214\":6095499.129999998956919,\"215\":934405.344599999953061,\"216\":778033.790299999993294,\"217\":1369131.621999999973923,\"218\":0.0,\"219\":284502.367399999988265,\"220\":145466.804200000013225,\"221\":15587754.720000000670552,\"222\":1221203.929999999934807,\"223\":327865.215800000005402,\"224\":5084705.644999999552965,\"225\":283011.197800000023562,\"226\":789194.692200000048615,\"227\":163031.502299999992829,\"228\":3700021.945999999996275,\"229\":4426120.950000000186264,\"230\":913501.524199999985285,\"231\":1006219.34499999997206,\"232\":112853.185100000002421,\"233\":314097.054100000008475,\"234\":354495.859600000025239,\"235\":859929.195100000011735,\"236\":3355040.29799999948591,\"237\":408516.454499999992549,\"238\":478583.132900000025984,\"239\":206010.122899999987567,\"240\":179919.227600000012899,\"241\":1373248.347999999998137,\"242\":433866.339099999982864,\"243\":100585.341300000000047,\"244\":393714.537100000015926,\"245\":743169.694299999973737,\"246\":6758017.584999999031424,\"247\":573222.092100000008941,\"248\":251010.513500000000931,\"249\":1059553.817999999970198,\"250\":724269.347300000023097,\"251\":4224675.81900000013411,\"252\":16113780.830000000074506,\"253\":196843.546100000006845,\"254\":87911.313880000001518,\"255\":24272217.160000000149012,\"256\":1289816.031999999890104,\"257\":466324.43739999999525,\"258\":16809964.96000000089407,\"259\":79334.801139999995939,\"260\":774749.557700000004843,\"261\":8533973.230000000447035,\"262\":258502.954999999987194,\"263\":2243524.248000000137836,\"264\":460002.975700000009965,\"265\":70213.050910000005388,\"266\":69464.72157999999763,\"267\":7519794.881000000052154,\"268\":710153.550799999968149,\"269\":8169505.745000000111759,\"270\":4454572.100999999791384,\"271\":10983425.269999999552965,\"272\":680266.119300000020303,\"273\":839967.647600000025704,\"274\":286085.019900000013877,\"275\":9266293.063999999314547,\"276\":147250.718900000007125,\"277\":54789.965239999997721,\"278\":0.0,\"279\":0.0,\"280\":397730.632099999987986,\"281\":10016.452040000000125,\"282\":6405.076933000000281,\"283\":11461880.320000000298023,\"284\":0.0,\"285\":4288164.88399999961257,\"286\":754147.630600000033155,\"287\":26817.26872000000003,\"288\":11667716.630000000819564,\"289\":195251.745300000009593,\"290\":3909060.149999999906868,\"291\":33368.352209999997285,\"292\":9720962.592000000178814,\"293\":1939435.412999999942258,\"294\":319686.653300000005402,\"295\":1216904.239000000059605,\"296\":243005.768199999991339,\"297\":19655.994940000000497,\"298\":1680539.08199999993667,\"299\":3519068.962999999988824,\"300\":2376540.242999999783933,\"301\":715505.29480000003241,\"302\":42047.325680000001739,\"303\":1810536.144000000087544,\"304\":0.0,\"305\":1230901.107000000076368,\"306\":699550.694000000017695,\"307\":134424.829999999987194,\"308\":377275.07740000000922,\"309\":592104.14249999995809,\"310\":2856093.094000000040978,\"311\":3037320.525000000372529,\"312\":2391451.939999999944121,\"313\":1875671.898999999975786,\"314\":2343240.503000000026077,\"315\":2669102.245000000111759,\"316\":2251757.700000000186264,\"317\":7337927.070000000298023,\"318\":192617.040600000007544,\"319\":57935.143989999989572,\"320\":2327505.46100000012666,\"321\":10136294.519999999552965,\"322\":533674.07660000002943,\"323\":1269872.780999999959022,\"324\":15744190.310000000521541,\"325\":25776194.429999999701977,\"326\":26631.558629999999539,\"327\":117976.222099999999045,\"328\":7118185.378999999724328,\"329\":6081044.847000000067055,\"330\":362601.235900000028778,\"331\":13074722.130000000819564,\"332\":4767168.837000000290573,\"333\":317097.690000000002328,\"334\":375500.311099999991711,\"335\":6853.159700000000157,\"336\":10497651.589999999850988,\"337\":28120.898659999998927,\"338\":1516693.382000000216067,\"339\":691582.541899999952875,\"340\":11626549.369999999180436,\"341\":2640925.541999999899417,\"342\":11189.261570000000574,\"343\":4403.524698000000171,\"344\":54521.920619999997143,\"345\":1525750.179999999934807,\"346\":103384.715099999986705,\"347\":3355131.780999999959022,\"348\":315643.113399999972899,\"349\":2287070.061999999918044,\"350\":330627.996500000008382,\"351\":534781.018500000005588,\"352\":13255858.080000000074506,\"353\":128661413.400000005960464,\"354\":14377437.240000000223517,\"355\":8386045.537999999709427,\"356\":20789466.859999999403954,\"357\":234872.947099999990314,\"358\":7245803.888000000268221,\"359\":3179667.765999999828637,\"360\":237516.800099999993108,\"361\":0.0,\"362\":198956.798799999989569,\"363\":89892831.379999995231628,\"364\":255593.801899999991292,\"365\":7622621.550999999977648,\"366\":4192656.837999999988824,\"367\":19690758.410000000149012,\"368\":12794784.759999999776483,\"369\":450452.171199999982491,\"370\":3669558.172999999951571,\"371\":7357229.940999999642372,\"372\":135138395.800000011920929,\"373\":13129611.810000000521541,\"374\":142932.730600000009872,\"375\":3836148.356999999843538,\"376\":389204.434899999992922,\"377\":15331.602870000000621,\"378\":948951.11019999999553,\"379\":353892.073099999979604,\"380\":3361.078163000000131,\"381\":13358318.820000000298023,\"382\":7030544.854000000283122,\"383\":11987906.439999999478459,\"384\":20512273.969999998807907,\"385\":15343495.629999998956919,\"386\":382087072.899999976158142,\"387\":23451616.420000001788139,\"388\":28971.688719999998284,\"389\":5329239.175999999977648,\"390\":2801843.791999999899417,\"391\":712074.689699999988079,\"392\":6956809.714999999850988,\"393\":1460797.389999999897554,\"394\":475600.793599999975413,\"395\":1837706.536000000080094,\"396\":331131.151899999997113,\"397\":154313.191200000030221,\"398\":5230803.679999999701977,\"399\":97355.998399999996764,\"400\":47982729.899999998509884,\"401\":1327232.497999999905005,\"402\":12647.497439999999187,\"403\":133564.891600000002654,\"404\":4874203.716000000946224,\"405\":2320369.802000000141561,\"406\":14320.717899999999645,\"407\":48679.828860000001441,\"408\":597025.917300000088289,\"409\":190238.487799999973504,\"410\":4284231.122999999672174,\"411\":137837.138500000000931,\"412\":629941.429600000032224,\"413\":596541.058399999979883,\"414\":1774308.953999999910593,\"415\":1562800.715000000083819,\"416\":773029.680999999982305,\"417\":14521980.070000000298023,\"418\":5409927.00800000037998,\"419\":757358.676899999962188,\"420\":42367.515489999997953,\"421\":8356405.110000000335276,\"422\":1341869.746999999741092,\"423\":3662971.410999999847263,\"424\":53266776.570000007748604,\"425\":17987348.620000001043081,\"426\":441678.970399999991059,\"427\":659993.530200000037439,\"428\":7229702.915000000037253,\"429\":913089.851599999936298,\"430\":10597367.839999999850988,\"431\":329658.278799999970943,\"432\":5067781.3260000012815,\"433\":1512485.172999999951571,\"434\":5731854.990000000223517,\"435\":12819.485109999999622,\"436\":2681269.458000000100583,\"437\":26077172.850000001490116,\"438\":23888.904210000000603,\"439\":72307.092260000004899,\"440\":880320.711699999985285,\"441\":0.0,\"442\":924433.71909999998752,\"443\":23195464.569999996572733,\"444\":190979.498499999986962,\"445\":1258345.94800000009127,\"446\":871986.628400000045076,\"447\":1192112.398999999975786,\"448\":1424112.786000000080094,\"449\":18715551.730000000447035,\"450\":17090817.160000000149012,\"451\":13205.542540000000372,\"452\":0.0,\"453\":219869.767500000016298,\"454\":306083.160600000002887,\"455\":466708.665199999988545,\"456\":3068241.712999999988824,\"457\":6768172.176000000908971,\"458\":27237.174780000001192,\"459\":175464.015199999994365,\"460\":835503.286800000001676,\"461\":50229.547530000010738,\"462\":682388.520299999974668,\"463\":53425.041819999998552,\"464\":290430.452999999979511,\"465\":1304270.314999999944121,\"466\":8444045.634999999776483,\"467\":62652.912109999997483,\"468\":455657.542599999986123,\"469\":1488699.645000000018626,\"470\":563314.504599999985658,\"471\":8704131.242000000551343,\"472\":3689409.940999999642372,\"473\":1873659.277999999700114,\"474\":2527944.280999999959022,\"475\":7603684.611000000499189,\"476\":12663964.349999999627471,\"477\":2626745.708000000566244,\"478\":22834107.50000000372529,\"479\":4722982.644000001251698,\"480\":2160640.828999999910593,\"481\":8485670.310000000521541,\"482\":6527.572406000000228,\"483\":128935.861799999998766,\"484\":1957000.111000000033528,\"485\":121562347.900000005960464,\"486\":7352015.42200000025332,\"487\":1280576.269000000087544,\"488\":681839.623499999986962,\"489\":17014886.429999999701977,\"490\":461237.993599999987055,\"491\":5266390.49100000038743,\"492\":192781709.699999988079071,\"493\":17103624.75,\"494\":0.0,\"495\":192296.850799999985611,\"496\":1165948.317999999970198,\"497\":37355172.740000002086163,\"498\":11710713.550000000745058,\"499\":513858.901599999924656,\"500\":67149.291849999994156,\"501\":17801638.53999999910593,\"502\":50622923.580000005662441,\"503\":664421.297900000005029,\"504\":256700.743799999996554,\"505\":60155.431600000003527,\"506\":4524373.480000000447035,\"507\":786184.908000000054017,\"508\":78270.856150000006892,\"509\":1681819.841000000014901,\"510\":691344.686699999962002,\"511\":1449545.005000000121072,\"512\":304107.131999999925029,\"513\":455684.987499999988358,\"514\":285838.016400000022259,\"515\":37856.498500000001513,\"516\":4978951.525000000372529,\"517\":3179576.282999999821186,\"518\":598096.266100000008009,\"519\":2190.83015400000022,\"520\":21460950.629999998956919,\"521\":798535.086300000082701,\"522\":4538370.348000000230968,\"523\":261274.88389999998617,\"524\":2181132.976999999955296,\"525\":17710155.730000000447035,\"526\":330106.544500000018161,\"527\":4973919.970999999903142,\"528\":113475.268200000005891,\"529\":6350370.217000000178814,\"530\":42767.295330000000831,\"531\":22513002.859999999403954,\"532\":2284234.095000000204891,\"533\":16694696.630000000819564,\"534\":5935404.224999999627471,\"535\":765345.125600000028498,\"536\":13688571.740000000223517,\"537\":311014.083600000012666,\"538\":985544.23120000003837,\"539\":8452827.983999999240041,\"540\":101362.945200000001932,\"541\":976304.468100000172854,\"542\":1550542.019000000087544,\"543\":3442040.442999999970198,\"544\":2493546.746999999973923,\"545\":1627387.57300000009127,\"546\":22428838.690000001341104,\"547\":3824255.592000000178814,\"548\":6161915.644000000320375,\"549\":137773.100500000000466,\"550\":218515.821999999985564,\"551\":0.0,\"552\":280312.455100000021048,\"553\":3262734.151000000070781,\"554\":240142.356499999994412,\"555\":6561786.974000000394881,\"556\":4548799.388000000268221,\"557\":51714313.420000001788139,\"558\":48337683.180000007152557,\"559\":86336.894839999993564,\"560\":2580180.96100000012666,\"561\":11710.713550000000396,\"562\":396111.386499999964144,\"563\":86145.695789999997942,\"564\":798818.682999999960884,\"565\":13782799.019999999552965,\"566\":105781.564499999993132,\"567\":62833133.229999996721745,\"568\":2190738.671000000089407,\"569\":657642.422200000029989,\"570\":7085434.535000000149012,\"571\":0.0,\"572\":2126426.260999999940395,\"573\":1799649.689999999944121,\"574\":36293.05739999999787,\"575\":11716202.509999999776483,\"576\":3993041.362999999895692,\"577\":1053424.470999999903142,\"578\":1078033.344000000040978,\"579\":1366387.13800000003539,\"580\":2943825.100999999791384,\"581\":19332145.820000000298023,\"582\":427133.204800000006799,\"583\":738348.550599999958649,\"584\":276982.481099999975413,\"585\":918578.819699999992736,\"586\":86918725.469999983906746,\"587\":4334089.251000000163913,\"588\":2120754.327000000048429,\"589\":304601.139199999975972,\"590\":7351466.525000001303852,\"591\":50204.847179999997024,\"592\":15849.395529999999781,\"593\":286514.989100000006147,\"594\":371685478.199999988079071,\"595\":54099270.080000005662441,\"596\":160058311.199999988079071,\"597\":152693945.599999994039536,\"598\":1956451.213999999919906,\"599\":1188910.500999999931082,\"600\":8117817.96100000012666,\"601\":0.0,\"602\":4342231.21999999973923,\"603\":817746.474799999967217,\"604\":10166.483840000000782,\"605\":4052413.702000000048429,\"606\":768043.868299999972805,\"607\":434076.749499999976251,\"608\":67351.46885000000475,\"609\":1180036.668999999994412,\"610\":33917.249020000002929,\"611\":41729880.350000001490116,\"612\":108279.044999999998254,\"613\":5264286.385999999940395,\"614\":63537550.810000002384186,\"615\":528633.374199999962002,\"616\":1899823.358999999705702,\"617\":8075004.009999999776483,\"618\":1840359.537999999942258,\"619\":1083339.347000000067055,\"620\":966058.394199999980628,\"621\":904014.757599999895319,\"622\":2693711.118999999947846,\"623\":9022216.947000000625849,\"624\":39440.065810000000056,\"625\":2035034.941000000108033,\"626\":9644.117038000000321,\"627\":146573.746099999989383,\"628\":641605.486900000018068,\"629\":710638.409699999960139,\"630\":1514863.726000000024214,\"631\":844185.004799999995157,\"632\":1638731.441000000108033,\"633\":85332.413669999994454,\"634\":10838.882439999999406,\"635\":987373.887199999997392,\"636\":2538830.734999999869615,\"637\":898919.165500000002794,\"638\":3839807.669000000227243,\"639\":12185509.28999999910593,\"640\":388179.82750000001397,\"641\":1437103.344000000040978,\"642\":3992583.949000000022352,\"643\":30074.97132000000056,\"644\":263022.205399999977089,\"645\":1174913.631999999983236,\"646\":3402428.390000000130385,\"647\":57988.20401000000129,\"648\":430280.213199999998324,\"649\":107647.813700000013341,\"650\":1755280.530999999959022,\"651\":194785183.0,\"652\":395059.334199999982957,\"653\":17820849.920000001788139,\"654\":1399778.361000000033528,\"655\":334406.236199999984819,\"656\":706704.649199999985285,\"657\":3528400.208999999798834,\"658\":11027337.009999999776483,\"659\":7150844.739000000059605,\"660\":39726406.979999996721744,\"661\":9850868.17200000025332,\"662\":8345793.105000000447035,\"663\":11267936.779999999329448,\"664\":13514754.410000000149012,\"665\":114170.537500000005821,\"666\":5345.614598000000114,\"667\":670852.538900000043213,\"668\":12360241.439999999478459,\"669\":46333.294969999995374,\"670\":415112.364599999971688,\"671\":1046563.260000000009313,\"672\":87480.429880000010598,\"673\":0.0,\"674\":7560138.796999999321997,\"675\":119293.574399999997695,\"676\":2121303.223999999929219,\"677\":11299040.929999997839332,\"678\":2211962.68099999986589,\"679\":4880516.03000000026077,\"680\":19915806.100000001490116,\"681\":15004094.439999999478459,\"682\":3553009.083000000566244,\"683\":52273273.340000011026859,\"684\":94419400.439999997615814,\"685\":11470113.779999999329448,\"686\":11935761.240000002086163,\"687\":18247159.780000001192093,\"688\":21621045.53999999910593,\"689\":19387950.329999998211861,\"690\":23022562.070000000298023,\"691\":4510925.50800000037998,\"692\":21525903.420000001788139,\"693\":13206457.369999999180436,\"694\":21601834.149999998509884,\"695\":10789481.730000000447035,\"696\":16412014.769999999552965,\"697\":6999623.666000000201166,\"698\":40530540.810000002384186,\"699\":21436250.280000001192093,\"700\":33290.591820000001462,\"701\":10267114.919999999925494,\"702\":9480362.821000000461936,\"703\":12487402.540000000968576,\"704\":23673004.800000000745058,\"705\":5887284.270999999716878,\"706\":9696262.234999999403954,\"707\":14080118.130000000819564,\"708\":18696340.339999999850988,\"709\":4220193.161000000312924,\"710\":4372146.095999999903142,\"711\":11052952.199999999254942,\"712\":57043.186659999999392,\"713\":62897.171190000000934,\"714\":3502053.162000000011176,\"715\":3659678.030999999959022,\"716\":31933901.859999999403954,\"717\":5184513.381999999284744,\"718\":2246817.62900000018999,\"719\":380696.534299999999348,\"720\":316914.724400000006426,\"721\":1105478.185000000055879,\"722\":27176.796129999998811,\"723\":181209.135199999989709,\"724\":6061559.009999999776483,\"725\":0.0,\"726\":17613183.96000000089407,\"727\":2053240.019000000087544,\"728\":5606615.032999999821186,\"729\":2339855.638999999966472,\"730\":2541209.287000000011176,\"731\":344569.975600000005215,\"732\":1217636.101000000024214,\"733\":431286.523999999975786,\"734\":2608906.561000000685453,\"735\":42691.364609999996901,\"736\":157460.199600000021746,\"737\":3543.860803000000033,\"738\":39453788.229999996721745,\"739\":1294024.240999999921769,\"740\":6829831.584999999962747,\"741\":288555.055600000021514,\"742\":2663979.208000000100583,\"743\":148952.298999999999069,\"744\":15892.392449999999371,\"745\":235970.740699999994831,\"746\":16982.867450000001554,\"747\":497593.259299999976065,\"748\":11413394.439999999478459,\"749\":8580172.044999999925494,\"750\":808031.001200000056997,\"751\":10914.813159999999698,\"752\":550296.50179999996908,\"753\":1262005.260000000009313,\"754\":9485851.78999999910593,\"755\":863112.79660000000149,\"756\":134287.605799999990268,\"757\":5791135.845999999903142,\"758\":1143443.547999999951571,\"759\":282590.37689999997383,\"760\":200200.965000000025611,\"761\":2043451.358999999938533,\"762\":6126328.833999999798834,\"763\":1095415.077000000048429,\"764\":313731.122800000011921,\"765\":24523794.859999999403954,\"766\":15979301.109999999403954,\"767\":70291.726120000006631,\"768\":4669099.273000000044703,\"769\":23470827.809999998658896,\"770\":2516234.481999999843538,\"771\":27719289.149999998509884,\"772\":19003.722559999998339,\"773\":722604.360299999942072,\"774\":9999070.312000000849366,\"775\":72637.345170000000508,\"776\":2201076.228000000119209,\"777\":3835233.529000000096858,\"778\":98170.195349999994505,\"779\":0.0,\"780\":990118.371299999998882,\"781\":146043.145900000003166,\"782\":4281.212190999999621,\"783\":0.0,\"784\":1957091.594000000040978,\"785\":59204.010459999990417,\"786\":1864145.066000000108033,\"787\":12459957.699999999254942,\"788\":68853.616460000004736,\"789\":1575516.823999999789521,\"790\":85831.909769999983837,\"791\":3016005.032000000588596,\"792\":2859569.439999999944121,\"793\":289103.95240000000922,\"794\":15159.615200000000186,\"795\":734497.124599999981001,\"796\":682480.003099999972619,\"797\":494839.62689999997383,\"798\":19062.271550000001298,\"799\":419860.321999999985564,\"800\":236053.075299999996787,\"801\":755464.982899999944493,\"802\":4821418.138999999500811,\"803\":2842919.569999999832362,\"804\":10031089.28999999910593,\"805\":1305917.004999999888241,\"806\":187494.003700000001118,\"807\":6858.923115999999936,\"808\":4357234.400000000372529,\"809\":12875289.619999999180436,\"810\":6491345.216000000014901,\"811\":693119.452999999979511,\"812\":342831.802299999981187,\"813\":1200620300.0,\"814\":94794479.930000007152557,\"815\":7093759.46999999973923,\"816\":1876129.313000000081956,\"817\":1208945.235000000102445,\"818\":163031.502299999992829,\"819\":244533.530999999988126,\"820\":47134.684320000000298,\"821\":43037169.600000001490116,\"822\":608927.829900000011548,\"823\":6172070.235000000335276,\"824\":54914381.850000001490116,\"825\":42879.819179999998596,\"826\":341468.708600000012666,\"827\":1440671.174000000115484,\"828\":555364.648999999975786,\"829\":9573675.279999999329448,\"830\":1470494.567000000271946,\"831\":4853894.533999999985099,\"832\":1066597.993999999947846,\"833\":24535.687630000000354,\"834\":26680.044519999999466,\"835\":168767.473999999987427,\"836\":2151492.549000000115484,\"837\":969717.70629999996163,\"838\":1146462.480999999912456,\"839\":615432.257199999992736,\"840\":4401878.007000000216067,\"841\":6982790.831000000238419,\"842\":102643.704400000002352,\"843\":4296306.853000000119209,\"844\":4965686.518999999389052,\"845\":2836424.291000000201166,\"846\":4255688.489000000059605,\"847\":1701854.574999999953434,\"848\":5425753.532999999821186,\"849\":1446983.48699999996461,\"850\":1942911.759000000078231,\"851\":1894334.391000000061467,\"852\":4652266.438000000081956,\"853\":1262920.087999999988824,\"854\":1519437.865999999921769,\"855\":138148.179999999993015,\"856\":0.0,\"857\":39738.299740000002203,\"858\":738458.329899999895133,\"859\":1432529.203999999677762,\"860\":13402230.560000000521541,\"861\":1817671.803000000072643,\"862\":2187628.256000000052154,\"863\":579150.177700000000186,\"864\":2612474.390999999828637,\"865\":7211680.803000000305474,\"866\":2672853.039999999571592,\"867\":0.0,\"868\":464503.929599999974016,\"869\":170450.757600000011735,\"870\":730792.071099999942817,\"871\":2013902.414000000106171,\"872\":800007.959400000050664,\"873\":59472.055070000002161,\"874\":2245353.904000000096858,\"875\":5168503.891999999992549,\"876\":508004.002199999988079,\"877\":13295195.689999999478459,\"878\":1246178.735000000102446,\"879\":622613.657099999953061,\"880\":1233737.074000000022352,\"881\":2527120.936000000219792,\"882\":190229.339499999972759,\"883\":6039511.654000000096858,\"884\":19385205.849999997764826,\"885\":2445609.759000000078231,\"886\":30159.13550000000032,\"887\":11801281.519999999552965,\"888\":3390352.660000000149012,\"889\":260698.542199999996228,\"890\":1794618.135999999940395,\"891\":994966.959799999953248,\"892\":932850.136900000041351,\"893\":664229.184000000008382,\"894\":145402.766299999988405,\"895\":0.0,\"896\":22094011.629999998956919,\"897\":14006931.890000000596046,\"898\":12701472.300000000745058,\"899\":21621.045539999999164,\"900\":0.0,\"901\":130317.252099999983329,\"902\":799157.169400000013411,\"903\":541010.99730000004638,\"904\":387914.527400000020862,\"905\":128597.375500000009197,\"906\":9678880.503000000491738,\"907\":13471.757489999998143,\"908\":5004749.675999999977648,\"909\":6455575.440000000409782,\"910\":304143.725099999981467,\"911\":159207.521199999988312,\"912\":97081.55000000000291,\"913\":211306.9771999999939,\"914\":3630586.498999999836087,\"915\":10354938.410000000149012,\"916\":345493.951899999985471,\"917\":1030462.287000000011176,\"918\":0.0,\"919\":5833309.417999999597669,\"920\":47434.747920000001614,\"921\":13036299.349999999627471,\"922\":5847580.735000000335276,\"923\":2404625.462999999988824,\"924\":9046459.889000000432134,\"925\":204189.61510000002454,\"926\":98042.119420000017271,\"927\":159655.786900000006426,\"928\":38721.925810000000638,\"929\":2009145.307999999960884,\"930\":40534.200120000001334,\"931\":192004.105899999995017,\"932\":404198.466200000024401,\"933\":1836242.810999999986962,\"934\":1793703.307999999960884,\"935\":794894.070799999986775,\"936\":454202.966100000019651,\"937\":1060560.128999999957159,\"938\":569187.70050000003539,\"939\":4800102.645999999716878,\"940\":309806.510599999979604,\"941\":35543813.25,\"942\":65539.194529999993392,\"943\":3270235.740000000223517,\"944\":378034.384699999995064,\"945\":29385.190990000002785,\"946\":282681.859699999971781,\"947\":6675957.510999999940395,\"948\":2616.316667999999936,\"949\":7035027.510999999940395,\"950\":41018.144150000000082,\"951\":1493822.682000000029802,\"952\":2345253.123999999836087,\"953\":165711.948399999993853,\"954\":2195861.708000000100583,\"955\":28938754.910000000149012,\"956\":7913170.932000000029802,\"957\":948127.764899999951012,\"958\":84045.250639999998384,\"959\":3661324.720999999903142,\"960\":147104.346400000009453,\"961\":6686843.964999999850988,\"962\":1676879.770000000018626,\"963\":180513.865900000004331,\"964\":1527213.90500000002794,\"965\":197182032.5,\"966\":24060.891879999999219,\"967\":127206.836899999994785,\"968\":502853.520399999979418,\"969\":113585.047600000005332,\"970\":1356872.925999999977648,\"971\":973468.501199999940582,\"972\":1879788.625000000232831,\"973\":97237.070760000002338,\"974\":26846543.219999998807907,\"975\":113502.712999999988824,\"976\":642950.284100000048056,\"977\":16505327.220000000670552,\"978\":1329428.085999999893829,\"979\":1583750.277000000001863,\"980\":29781311.519999999552965,\"981\":4374341.684000000357628,\"982\":326849.756700000085402,\"983\":365052.974999999976717,\"984\":1153872.587999999988824,\"985\":3877407.100999999791384,\"986\":482187.555300000007264,\"987\":14171600.929999999701977,\"988\":16164096.369999999180436,\"989\":148988.892099999997299,\"990\":3243705.728000000119209,\"991\":33779109.990000002086163,\"992\":44172471.179999999701977,\"993\":391244.501400000008289,\"994\":62842.281510000000708,\"995\":211188.049499999993714,\"996\":18298.390149999999267,\"997\":4053328.529999999795109,\"998\":24671997.0,\"999\":65392.822039999999106,\"1000\":11946739.179999999701977,\"1001\":3102730.728999999817461,\"1002\":429520.90590000001248,\"1003\":3336652.254999999888241,\"1004\":1810170.212999999988824,\"1005\":2599483.833000000100583,\"1006\":175683.573899999988498,\"1007\":5284.778534000000036,\"1008\":810436.99890000000596,\"1009\":266022.841299999970943,\"1010\":2881799.760999999940395,\"1011\":773606.022600000025705,\"1012\":12308096.250000001862645,\"1013\":12676771.939999999478459,\"1014\":1418989.749000000068918,\"1015\":4237757.859000000171363,\"1016\":95462.304390000004787,\"1017\":2350925.058000000193715,\"1018\":555712.283700000029057,\"1019\":427901.660299999988638,\"1020\":3722252.266999999992549,\"1021\":0.0,\"1022\":826528.823899999959394,\"1023\":372170.337100000004284,\"1024\":10552541.269999999552965,\"1025\":6137672.701000000350177,\"1026\":591070.386900000041351,\"1027\":700639.339400000055321,\"1028\":4880241.581000000238419,\"1029\":26807.20560999999725,\"1030\":714425.79769999999553,\"1031\":8576512.732999999076128,\"1032\":3520075.274000000208616,\"1033\":1496750.131000000052154,\"1034\":3308384.06900000013411,\"1035\":99661.365030000000843,\"1036\":10283581.830000000074506,\"1037\":16671825.919999999925494,\"1038\":0.0,\"1039\":3872467.029000000096858,\"1040\":120995.154599999994389,\"1041\":2390.354146000000128,\"1042\":1792971.445999999996275,\"1043\":2855727.162000000011176,\"1044\":37504289.71000000089407,\"1045\":853314.988499999861233,\"1046\":2041987.634000000078231,\"1047\":276991.629399999976158,\"1048\":31957687.390000000596046,\"1049\":111846.874299999995856,\"1050\":12526740.139999998733401,\"1051\":170002.491899999964517,\"1052\":1727744.208000000100583,\"1053\":5929000.429000000469387,\"1054\":2378278.416000000666827,\"1055\":3243156.830999999772757,\"1056\":3101724.41800000006333,\"1057\":17180.470310000000609,\"1058\":73821.132639999996172,\"1059\":214051.46129999999539,\"1060\":269270.480800000019372,\"1061\":7812.631331999999929,\"1062\":410016.772500000020955,\"1063\":1918028.436999999918044,\"1064\":12628286.050000000745058,\"1065\":916566.198100000037812,\"1066\":812961.92429999995511,\"1067\":25579506.399999998509884,\"1068\":30084.11960000000181,\"1069\":1546150.84499999997206,\"1070\":558731.216200000024401,\"1071\":1717864.064999999944121,\"1072\":113868.64429999999993,\"1073\":2895888.112999999895692,\"1074\":3111604.561000000219792,\"1075\":406046.418799999984913,\"1076\":4944553.99100000038743,\"1077\":1357879.23699999996461,\"1078\":30208.536209999998391,\"1079\":1415787.851000000024214,\"1080\":5003377.433000000193715,\"1081\":87150.176959999997052,\"1082\":42959.409220000001369,\"1083\":593302.567200000048615,\"1084\":10214969.730000000447035,\"1085\":969900.671899999957532,\"1086\":11341123.019999999552965,\"1087\":5751798.24100000038743,\"1088\":3820870.728999999817461,\"1089\":131186.338799999997718,\"1090\":55959115.450000002980232,\"1091\":334140.936099999991711,\"1092\":701307.163799999980256,\"1093\":1440854.139000000199303,\"1094\":152575.018000000010943,\"1095\":765592.129199999966659,\"1096\":0.0,\"1097\":166718.259200000000419,\"1098\":5038049.416000000201166,\"1099\":724726.761300000012852,\"1100\":430234.471799999999348,\"1101\":5752255.65500000026077,\"1102\":4543493.384999999776483,\"1103\":1756927.222000000067055,\"1104\":2127889.986000000033528,\"1105\":720051.99010000017006,\"1106\":16287598.150000000372529,\"1107\":910171.550200000056066,\"1108\":2046378.808999999891967,\"1109\":1881618.281999999890104,\"1110\":5926438.911000000312924,\"1111\":177385.15400000003865,\"1112\":455730.728899999929126,\"1113\":58229.718610000003537,\"1114\":1175919.942999999970198,\"1115\":1790043.996000000042841,\"1116\":3065771.677000000141561,\"1117\":13029895.560000000521541,\"1118\":486066.426199999987148,\"1119\":313657.93660000001546,\"1120\":4056.347462000000178,\"1121\":6321553.13399999961257,\"1122\":9470299.712999999523163,\"1123\":2440852.652999999932945,\"1124\":121992.31710000000021,\"1125\":3174.72769500000004,\"1126\":58394387.649999991059303,\"1127\":11579.89314000000013,\"1128\":980329.711400000029244,\"1129\":65222.664029999999912,\"1130\":8291269.355000000447035,\"1131\":124407.463099999993574,\"1132\":587456.816200000001118,\"1133\":245795.993699999991804,\"1134\":558493.36089999997057,\"1135\":396852.397200000006706,\"1136\":3577252.026000000070781,\"1137\":1048667.364999999990687,\"1138\":9449258.668999999761581,\"1139\":9834401.267000000923872,\"1140\":91702.361210000002757,\"1141\":14061.821570000001884,\"1142\":4722159.298999999649823,\"1143\":16554.727940000000672,\"1144\":3505438.026000000070781,\"1145\":49153.709770000001299,\"1146\":0.0,\"1147\":4072631.40100000007078,\"1148\":1001370.756000000168569,\"1149\":13463524.03999999910593,\"1150\":661283.437799999956042,\"1151\":88874.62778999999864,\"1152\":815056.880500000086613,\"1153\":1399595.395000000018626,\"1154\":9318438.260999999940395,\"1155\":55330.628599999996368,\"1156\":4031372.657000000122935,\"1157\":822412.097799999988638,\"1158\":2069706.922999999951571,\"1159\":290759.791099999973085,\"1160\":1556854.333000000100583,\"1161\":1141522.408999999985099,\"1162\":788801.316100000054576,\"1163\":3265387.151999999769032,\"1164\":378528.39179999998305,\"1165\":67870.176340000005439,\"1166\":3061837.916000000201166,\"1167\":342776.912599999981467,\"1168\":6277458.423999999649823,\"1169\":15536524.349999999627471,\"1170\":494775.588999999978114,\"1171\":244387.1585999999661,\"1172\":14226490.609999999403954,\"1173\":261869.522100000001956,\"1174\":3478542.08199999993667,\"1175\":64602.410629999998491,\"1176\":5964.495756000000256,\"1177\":3304633.274000000208616,\"1178\":40841582.339999996125698,\"1179\":15389237.029999999329448,\"1180\":3028995.59000000031665,\"1181\":80566.159660000004806,\"1182\":499212.504899999999907,\"1183\":76377.162140000000363,\"1184\":0.0,\"1185\":4230805.166000000201166,\"1186\":5080222.987999999895692,\"1187\":2902474.873999999836087,\"1188\":616502.605899999965914,\"1189\":784556.51410000002943,\"1190\":2313691.558000000193715,\"1191\":1565179.267999999923632,\"1192\":926537.823600000003353,\"1193\":4067508.364000000059605,\"1194\":20795870.660000000149012,\"1195\":1004938.584999999962747,\"1196\":1027626.319999999948777,\"1197\":1843927.367000000085682,\"1198\":9914906.132999999448657,\"1199\":252355.310699999972712,\"1200\":98517.830000000001746,\"1201\":4495830.84499999973923,\"1202\":143225.475600000005215,\"1203\":2515228.171999999787658,\"1204\":1083705.277999999932945,\"1205\":3465917.455000000074506,\"1206\":454834.197400000004563,\"1207\":12960368.630000000819564,\"1208\":384648.591299999970943,\"1209\":2580363.927000000141561,\"1210\":4098521.033999999985099,\"1211\":1220563.550999999977648,\"1212\":35090058.549999997019768,\"1213\":6674859.718000000342727,\"1214\":1436279.999000000068918,\"1215\":1153323.691000000108033,\"1216\":49674.246919999997772,\"1217\":11826896.71000000089407,\"1218\":91867.030249999996158,\"1219\":1967795.081000000005588,\"1220\":2076019.23699999996461,\"1221\":1897902.21999999997206,\"1222\":2847676.675999999511987,\"1223\":1584116.208000000100583,\"1224\":397282.366300000052433,\"1225\":6010.786054000000149,\"1226\":848731.699999999953434,\"1227\":34653685.579999998211861,\"1228\":5421179.391999999992549,\"1229\":602258.733600000035949,\"1230\":7149381.014000000432134,\"1231\":3859019.057000000029802,\"1232\":1983713.088999999919906,\"1233\":240060.021999999997206,\"1234\":1693163.708000000100583,\"1235\":738183.881500000017695,\"1236\":93888.800189999994473,\"1237\":191866.881699999998091,\"1238\":924342.236299999989569,\"1239\":200182.668399999995017,\"1240\":2105476.699000000022352,\"1241\":18366.087429999999586,\"1242\":1215897.928000000072643,\"1243\":286633.916700000001583,\"1244\":25028779.929999999701977,\"1245\":36978.263590000002296,\"1246\":753113.874900000053458,\"1247\":1052784.091000000014901,\"1248\":440224.393800000019837,\"1249\":1790775.858999999938533,\"1250\":30019.166809999998804,\"1251\":448201.694200000027195,\"1252\":3218364.990999999921769,\"1253\":111892.615699999994831,\"1254\":46190.581799999992654,\"1255\":164650.747899999987567,\"1256\":184703.778200000000652,\"1257\":964777.635000000009313,\"1258\":1506996.205000000074506,\"1259\":68735.603650000004564,\"1260\":11855.256369999999151,\"1261\":922421.097500000032596,\"1262\":504655.731599999999162,\"1263\":148833.371400000003632,\"1264\":32862452.309999998658896,\"1265\":484502.070200000016484,\"1266\":223776.083199999993667,\"1267\":506064.566799999971408,\"1268\":2467565.631000000052154,\"1269\":856434.552000000025146,\"1270\":406046.418799999984913,\"1271\":5118371.315999999642372,\"1272\":923793.339500000001863,\"1273\":3396756.455999999772757,\"1274\":229466.31349999998929,\"1275\":131094.855999999999767,\"1276\":1097610.664000000106171,\"1277\":38111.735520000001998,\"1278\":808671.380800000042655,\"1279\":203384.566499999986263,\"1280\":1662334.003999999957159,\"1281\":813776.12120000005234,\"1282\":11551533.470000000670552,\"1283\":292873.043899999989662,\"1284\":2857831.266999999992549,\"1285\":2278745.126999999862164,\"1286\":0.0,\"1287\":8614569.578999999910593,\"1288\":2631502.813000000081956,\"1289\":15324284.240000000223517,\"1290\":51502.073309999999765,\"1291\":1339399.710999999893829,\"1292\":3400232.802999999839812,\"1293\":15552991.25,\"1294\":1079405.587000000057742,\"1295\":4845112.184999999590218,\"1296\":565811.985100000048988,\"1297\":41521299.560000002384186,\"1298\":663286.911100000026636,\"1299\":3020396.20699999993667,\"1300\":946023.660499999998137,\"1301\":58319371.759999997913837,\"1302\":48433.740120000002207,\"1303\":4593351.513000000268221,\"1304\":362848.239500000025146,\"1305\":618908.603600000031292,\"1306\":5257425.175999999977648,\"1307\":1170339.492000000085682,\"1308\":21124.293920000000071,\"1309\":110566.115099999995437,\"1310\":81220261.699999988079071,\"1311\":0.0,\"1312\":162061.784600000013597,\"1313\":111389.4603000000061,\"1314\":2930377.12900000018999,\"1315\":661548.73789999994915,\"1316\":496888.841699999989942,\"1317\":4274716.911999999545515,\"1318\":230609.848499999992782,\"1319\":433893.783899999980349,\"1320\":0.0,\"1321\":303018.486700000008568,\"1322\":48284.623149999999441,\"1323\":6314600.44099999871105,\"1324\":5096872.858000000007451,\"1325\":956269.734399999957532,\"1326\":79287.23008999999729,\"1327\":1663706.246000000042841,\"1328\":160671.246000000013737,\"1329\":1205377.405999999959022,\"1330\":86388.125209999998333,\"1331\":17368010.050000000745058,\"1332\":72111.319059999994352,\"1333\":90040.118689999988419,\"1334\":354440.969900000025518,\"1335\":10004559.279999999329448,\"1336\":240819.329300000012154,\"1337\":3152039.959999999962747,\"1338\":261869.522100000001956,\"1339\":27221.622709999999643,\"1340\":508379.081699999980628,\"1341\":52864252.240000009536743,\"1342\":4083883.785999999847263,\"1343\":60204.832320000001346,\"1344\":204143.873699999996461,\"1345\":59396.124340000009397,\"1346\":329429.571699999971315,\"1347\":326520.418599999975413,\"1348\":3057538.225000000093132,\"1349\":36935266.679999999701977,\"1350\":8657749.46199999935925,\"1351\":218717.084199999982957,\"1352\":216173.862300000007963,\"1353\":5195.491318999999748,\"1354\":2775862.675999999977648,\"1355\":3890489.140999999828637,\"1356\":540663.362700000056066,\"1357\":1378645.833000000100583,\"1358\":2382212.177000000607222,\"1359\":10216799.380000000819564,\"1360\":1474336.84499999997206,\"1361\":302506.183000000019092,\"1362\":26349791.599999997764826,\"1363\":2489978.91800000006333,\"1364\":8334998.13399999961257,\"1365\":13485479.910000000149012,\"1366\":49197.621520000000601,\"1367\":13722.420369999999821,\"1368\":1361721.514999999897554,\"1369\":6775856.731999999843538,\"1370\":26407425.769999999552965,\"1371\":103988.501600000003236,\"1372\":162610.681400000001304,\"1373\":82399475.030000001192093,\"1374\":1994142.128999999957159,\"1375\":1255235.533000000054017,\"1376\":10153676.25,\"1377\":4984897.906999999657273,\"1378\":174631.521700000012061,\"1379\":15500846.050000000745058,\"1380\":290439.601299999980256,\"1381\":2068883.577999999979511,\"1382\":225495.959800000011455,\"1383\":42242184.049999997019768,\"1384\":25081839.96000000089407,\"1385\":817746.474799999967217,\"1386\":10127146.240000000223517,\"1387\":71361.160080000001472,\"1388\":3121942.117999999783933,\"1389\":504719.769599999999628,\"1390\":23139660.059999998658895,\"1391\":565592.426399999996647,\"1392\":128350.371899999998277,\"1393\":237397.872399999992922,\"1394\":362610.384199999971315,\"1395\":1102733.700999999884516,\"1396\":548347.918100000009872,\"1397\":420326.884299999976065,\"1398\":93696.686299999986659,\"1399\":1862864.307000000029802,\"1400\":783998.469000000040978,\"1401\":46883.106619999998657,\"1402\":5277642.875,\"1403\":17450344.570000000298023,\"1404\":19344953.410000000149012,\"1405\":16041509.419999999925494,\"1406\":7591974.813000000081956,\"1407\":34106.618419999998878,\"1408\":222330.654899999994086,\"1409\":479479.664400000008754,\"1410\":379013.250699999975041,\"1411\":368135.945499999972526,\"1412\":277924.753900000010617,\"1413\":1179670.737999999895692,\"1414\":3845937.015999999828637,\"1415\":959563.115299999946728,\"1416\":376378.545999999972992,\"1417\":64782.631750000000466,\"1418\":14389.329999999999927,\"1419\":82329.948099999994156,\"1420\":2268224.604999999981374,\"1421\":1808889.453999999910593,\"1422\":3146093.577000000048429,\"1423\":3798365.958999999798834,\"1424\":2127524.055000000167638,\"1425\":0.0,\"1426\":455749.025399999925867,\"1427\":3660501.376000000163913,\"1428\":100448117.099999994039536,\"1429\":323528.930999999982305,\"1430\":117537.10460000000603,\"1431\":49335.760549999999057,\"1432\":492689.781100000080187,\"1433\":61545.055370000001858,\"1434\":163799.957800000003772,\"1435\":4632048.737999999895692,\"1436\":0.0,\"1437\":71627.375029999995604,\"1438\":31295.351900000001478,\"1439\":1332355.534999999916181,\"1440\":307391.364599999971688,\"1441\":7328504.341000000014901,\"1442\":643060.063500000047497,\"1443\":609842.657900000107475,\"1444\":1821880.010999999940395,\"1445\":2117735.395000000018626,\"1446\":80170039.129999995231628,\"1447\":64501779.549999997019768,\"1448\":2266486.432000000029802,\"1449\":831843.974700000137091,\"1450\":258914.627599999977974,\"1451\":451979.934000000008382,\"1452\":8187802.304999999701977,\"1453\":165830.87609999999404,\"1454\":5072355.467000000178814,\"1455\":1111333.084999999962747,\"1456\":9973455.127000000327826,\"1457\":3970536.593000000342727,\"1458\":1656662.070000000065193,\"1459\":3669466.689999999944121,\"1460\":86321.342770000002929,\"1461\":1511844.793999999994412,\"1462\":3114532.010999999940395,\"1463\":3398128.697999999858439,\"1464\":2037047.563000000081956,\"1465\":838787.519399999990128,\"1466\":6155.420364999999038,\"1467\":0.0,\"1468\":58435.554909999998927,\"1469\":254861.939400000002934,\"1470\":1817763.284999999916181,\"1471\":169261.481200000009267,\"1472\":338193.62420000002021,\"1473\":951055.214599999948405,\"1474\":150864.28959999998915,\"1475\":32848.729890000002342,\"1476\":63597.929459999999381,\"1477\":551540.667900000000372,\"1478\":710345.664699999964796,\"1479\":108388.824399999997695,\"1480\":742822.05960000003688,\"1481\":2368489.756000000052154,\"1482\":10363171.869999999180436,\"1483\":1022594.765999999945052,\"1484\":735164.949000000022352,\"1485\":5887101.304999999701977,\"1486\":8821595.161000000312924,\"1487\":26749571.449999999254942,\"1488\":629923.133099999977276,\"1489\":13750780.03999999910593,\"1490\":39751107.340000003576279,\"1491\":805670.744900000048801,\"1492\":1512393.691000000108033,\"1493\":2885733.521999999880791,\"1494\":95425.711269999999786,\"1495\":3761772.837999999988824,\"1496\":10329323.230000000447035,\"1497\":44270357.780000001192093,\"1498\":473203.944100000022445,\"1499\":258374.879099999991013,\"1500\":3586857.720000000204891,\"1501\":7562608.832999999634922,\"1502\":1353671.027999999932945,\"1503\":834679.941600000136532,\"1504\":78515.11522999999579,\"1505\":41069.374519999997574,\"1506\":4676600.862999999895692,\"1507\":731313.52309999987483,\"1508\":0.0,\"1509\":0.0,\"1510\":14749772.240000002086163,\"1511\":8625913.446000000461936,\"1512\":1381390.317999999970198,\"1513\":4308565.548999999649823,\"1514\":705817.265999999945052,\"1515\":2652543.858000000007451,\"1516\":330170.582400000013877,\"1517\":242273.90580000000773,\"1518\":2434265.890999999828637,\"1519\":3186528.975999999791384,\"1520\":180916.390199999994366,\"1521\":179589.889599999994971,\"1522\":353041.283100000000559,\"1523\":1112430.878000000026077,\"1524\":13838603.529999999329448,\"1525\":410519.927900000009686,\"1526\":12405.068020000000615,\"1527\":164559.265099999989616,\"1528\":3668551.862000000663102,\"1529\":12081218.900000000372529,\"1530\":21782055.269999999552965,\"1531\":15086.428959999999279,\"1532\":68884720.609999999403954,\"1533\":65812.728109999996377,\"1534\":37389.936199999996461,\"1535\":51534.092299999996612,\"1536\":2954345.623000000137836,\"1537\":13417782.640000002458692,\"1538\":436638.267999999923632,\"1539\":12600.841210000000501,\"1540\":2574417.545000000391156,\"1541\":224032.23499999998603,\"1542\":1614031.084000000031665,\"1543\":1823160.770999999949709,\"1544\":94245.583119999995688,\"1545\":28784148.969999995082617,\"1546\":2011889.791999999899417,\"1547\":3946110.685000000055879,\"1548\":160168090.599999994039536,\"1549\":69880.053509999997914,\"1550\":16744097.339999999850988,\"1551\":980787.125400000018999,\"1552\":4774030.048000000417233,\"1553\":413666.936300000001211,\"1554\":584822.111400000052527,\"1555\":9971625.471000000834465,\"1556\":1444239.003000000026077,\"1557\":181181.690299999987474,\"1558\":208342.934399999998277,\"1559\":185399.047500000015134,\"1560\":5058633.046000000089407,\"1561\":211727.798100000014529,\"1562\":2609821.388999999966472,\"1563\":243115.54759999999078,\"1564\":21485650.989999998360872,\"1565\":6951137.781000000424683,\"1566\":146884.787699999986216,\"1567\":808973.274100000038743,\"1568\":2211871.197999999858439,\"1569\":327124.205100000021048,\"1570\":0.0,\"1571\":1743021.835999999893829,\"1572\":525641.886500000022352,\"1573\":1165582.385999999940395,\"1574\":339099.304000000003725,\"1575\":207364.068399999989197,\"1576\":2605430.214999999850988,\"1577\":415286.181900000025053,\"1578\":395983.31060000002617,\"1579\":0.0,\"1580\":229841.392999999981839,\"1581\":208708.865599999990081,\"1582\":17589398.429999999701977,\"1583\":1538374.807000000029802,\"1584\":220125.919300000008661,\"1585\":559417.337199999950826,\"1586\":2649433.442999999970198,\"1587\":87848.19073999999091,\"1588\":3031191.177999999839813,\"1589\":13170779.070000000298023,\"1590\":33533021.25,\"1591\":5928725.980999999679625,\"1592\":496843.100299999990966,\"1593\":1224039.897000000113621,\"1594\":36845613.530000001192093,\"1595\":75053.405989999999292,\"1596\":62709631.450000002980232,\"1597\":542008.159899999969639,\"1598\":7286056.321000000461936,\"1599\":35657251.920000001788139,\"1600\":571163.729000000050291,\"1601\":12958538.970000000670552,\"1602\":366050.137600000016391,\"1603\":213722.123200000001816,\"1604\":653040.837300000013784,\"1605\":34552.13966999999684,\"1606\":320043.436200000054669,\"1607\":40437.22834999999759,\"1608\":9727366.388000000268221,\"1609\":3342873.08600000012666,\"1610\":241075.481100000004517,\"1611\":407043.581400000024587,\"1612\":207867.223800000007032,\"1613\":177595.564500000007683,\"1614\":8859011.627000000327826,\"1615\":11367653.03999999910593,\"1616\":424809.541599999996834,\"1617\":9666987.739000000059605,\"1618\":7064393.49100000038743,\"1619\":33053.651369999999588,\"1620\":3131456.328999999910593,\"1621\":2037962.391000000061467,\"1622\":60514.044190000000526,\"1623\":2922235.15999999968335,\"1624\":2984169.016999999992549,\"1625\":0.0,\"1626\":55192.489569999997912,\"1627\":4822058.519000000320375,\"1628\":7052409.243999999947846,\"1629\":3025793.691999999806285,\"1630\":0.0,\"1631\":132512.839399999997113,\"1632\":1216080.892999999923632,\"1633\":9337649.650000000372529,\"1634\":2543130.425999999977648,\"1635\":10181121.089999999850988,\"1636\":14572295.609999999403954,\"1637\":43480861.189999997615814,\"1638\":6225313.225999999791384,\"1639\":466736.10999999998603,\"1640\":2582742.479999999981374,\"1641\":7136298.973000000230968,\"1642\":322330.506299999949988,\"1643\":854732.971900000004098,\"1644\":48539860.170000001788139,\"1645\":927269.685999999986962,\"1646\":19715.458760000001348,\"1647\":2512483.686999999918044,\"1648\":38572.808839999997872,\"1649\":2037139.046000000089407,\"1650\":2358701.095999999903142,\"1651\":213822.754199999995762,\"1652\":323748.489700000034645,\"1653\":27968122.379999998956919,\"1654\":68397117.280000001192093,\"1655\":575253.010299999965355,\"1656\":4295574.99100000038743,\"1657\":3829836.04300000006333,\"1658\":13617215.150000000372529,\"1659\":181940.997600000002422,\"1660\":1210866.374000000068918,\"1661\":10104275.529999999329448,\"1662\":18326749.820000000298023,\"1663\":4659768.026999999769032,\"1664\":6570111.908999999985099,\"1665\":45334.302770000002056,\"1666\":353398.065999999991618,\"1667\":877987.900299999979325,\"1668\":1694535.950000000186264,\"1669\":2019116.933999999891967,\"1670\":1659223.589000000152737,\"1671\":3942176.924999999813736,\"1672\":75916.088810000001104,\"1673\":183313.239600000000792,\"1674\":1190557.192000000039116,\"1675\":28805.190019999998185,\"1676\":855318.461800000048242,\"1677\":325504.959499999997206,\"1678\":206531.574900000006892,\"1679\":325660.480299999995623,\"1680\":1134295.267999999923632,\"1681\":2096145.452999999979511,\"1682\":527636.211600000038743,\"1683\":1375169.48699999996461,\"1684\":90761003.170000001788139,\"1685\":28070.583109999999579,\"1686\":244597.568999999988591,\"1687\":17683625.719999998807907,\"1688\":173487.986600000003818,\"1689\":9675.221191000000545,\"1690\":23653793.410000000149012,\"1691\":2564079.987999999895692,\"1692\":60572.593180000003486,\"1693\":7041797.237999999895692,\"1694\":1921047.368999999947846,\"1695\":1370778.311999999918044,\"1696\":27701907.420000001788139,\"1697\":60862593.659999996423721,\"1698\":389076.35899999999674,\"1699\":529786.057499999995343,\"1700\":2085259.0,\"1701\":4479638.389000000432134,\"1702\":1084711.588999999919906,\"1703\":298325418.899999976158142,\"1704\":329914.430600000021514,\"1705\":313895.791900000011083,\"1706\":1268226.090999999782071,\"1707\":1192752.779000000096858,\"1708\":6171.52133799999956,\"1709\":368712.287100000015926,\"1710\":703475.306300000054762,\"1711\":1018478.040000000037253,\"1712\":2355133.266999999992549,\"1713\":116375.273000000001048,\"1714\":33304.3142399999997,\"1715\":2794891.098999999463558,\"1716\":355483.87390000000596,\"1717\":1220380.584999999962747,\"1718\":10612005.089999999850988,\"1719\":1029547.459000000031665,\"1720\":4405811.768000000156462,\"1721\":10812352.429999999701977,\"1722\":0.0,\"1723\":2051867.777000000001863,\"1724\":635366.359799999976531,\"1725\":244195.044699999998556,\"1726\":0.0,\"1727\":99267.988979999994626,\"1728\":0.0,\"1729\":177815.123200000001816,\"1730\":3822974.833000000100583,\"1731\":356782.929699999978766,\"1732\":974474.812099999981001,\"1733\":2271517.986000000033528,\"1734\":1932208.270999999949709,\"1735\":213301.302300000039395,\"1736\":3462166.660000000149012,\"1737\":644404.860699999961071,\"1738\":66802.572029999995721,\"1739\":1666450.729999999981374,\"1740\":2605613.180000000167638,\"1741\":571465.62230000004638,\"1742\":10805948.630000000819564,\"1743\":86579.324269999997341,\"1744\":3479639.875,\"1745\":1401242.085999999893829,\"1746\":652995.0958999999566,\"1747\":605158.738400000031106,\"1748\":0.0,\"1749\":701426.091499999980442,\"1750\":515651.964500000001863,\"1751\":6654276.087000000290573,\"1752\":331405.600299999990966,\"1753\":704326.096299999975599,\"1754\":843819.073600000003353,\"1755\":1283595.202000000048429,\"1756\":24285939.579999998211861,\"1757\":114573.061799999995856,\"1758\":130692.331600000004983,\"1759\":36590.376510000001872,\"1760\":576085.50379999994766,\"1761\":947304.419700000085868,\"1762\":8212136.730999999679625,\"1763\":49494940.630000002682209,\"1764\":34864.09603000000061,\"1765\":272399.192700000014156,\"1766\":34805.547030000001541,\"1767\":4705875.360000000335276,\"1768\":0.0,\"1769\":10723614.109999999403954,\"1770\":15270.309390000000349,\"1771\":1491627.09499999997206,\"1772\":2667638.520000000018626,\"1773\":7998.707352000000356,\"1774\":726958.941699999966659,\"1775\":18964384.96000000089407,\"1776\":5558129.148000000044703,\"1777\":2566732.989000000059605,\"1778\":0.0,\"1779\":12813081.320000000298023,\"1780\":171813.85130000000936,\"1781\":1664895.521999999880791,\"1782\":182306.928799999994226,\"1783\":23528461.969999998807907,\"1784\":926446.340800000005402,\"1785\":128139.96140000000014,\"1786\":27587553.920000001788139,\"1787\":33675.734420000000682,\"1788\":4162284.546999999321997,\"1789\":10881879.359999999403954,\"1790\":10679702.359999999403954,\"1791\":1141156.477999999886379,\"1792\":6999074.769999999552965,\"1793\":661759.148300000000745,\"1794\":774511.702399999951012,\"1795\":263799.809200000017881,\"1796\":2384224.797999999951571,\"1797\":9642287.381999999284744,\"1798\":609467.57839999999851,\"1799\":856333.92090000002645,\"1800\":24241113.0,\"1801\":3181222.97399999992922,\"1802\":3509920.683000000193715,\"1803\":1148109.171000000089407,\"1804\":6609358.031000000424683,\"1805\":4913266.872999999672174,\"1806\":15700.278560000000652,\"1807\":17174.066510000000562,\"1808\":363881.995200000004843,\"1809\":31489.29544000000169,\"1810\":4293928.299999999813736,\"1811\":4816112.137000000104308,\"1812\":221662.830400000006193,\"1813\":3326772.112000000663102,\"1814\":166581.034999999974389,\"1815\":8028805.194000001065433,\"1816\":0.0},\"COLD_1_Soluble\":{\"0\":38639.815710000002582,\"1\":72541.255940000002738,\"2\":1850019.531999999890104,\"3\":1139771.40100000007078,\"4\":1720735.671000000089407,\"5\":29923318.899999998509884,\"6\":34796873.259999997913837,\"7\":24718423.820000000298023,\"8\":17424862.579999998211861,\"9\":315973.009699999995064,\"10\":251514.027800000010757,\"11\":2641374.992000000085682,\"12\":508394.555599999963306,\"13\":2795966.779000000562519,\"14\":977932.805999999982305,\"15\":97325.744619999997667,\"16\":592083.495400000014342,\"17\":1737099.429999999934807,\"18\":129090.748699999996461,\"19\":1308389.266999999992549,\"20\":793357.73340000002645,\"21\":1286841.95699999993667,\"22\":2717705.322000000160188,\"23\":1989365.580999999772757,\"24\":58757.075689999997849,\"25\":13060515.869999999180436,\"26\":24008988.78999999910593,\"27\":3472572.648000000044704,\"28\":5036378.851999999955296,\"29\":47407.131659999999101,\"30\":870186.091000000014901,\"31\":589014.020099999965169,\"32\":5532475.178999999538064,\"33\":388969.604999999981374,\"34\":58980.679850000000442,\"35\":13428446.359999999403954,\"36\":39983473.46000000834465,\"37\":111212.579500000007101,\"38\":4628707.808000000193715,\"39\":532015.286300000036135,\"40\":1026952.937000000034459,\"41\":1236429.382000000216067,\"42\":284129.744100000010803,\"43\":857582.947299999999814,\"44\":5856701.214999999850988,\"45\":6182960.015999999828637,\"46\":142181.756099999998696,\"47\":4843062.889999999664724,\"48\":6212943.302000000141561,\"49\":401938.646500000031665,\"50\":102553.00010000000475,\"51\":7287462.941999999806285,\"52\":8504682.69400000013411,\"53\":3852191.533999999985099,\"54\":689381.79769999999553,\"55\":9656.040855999999621,\"56\":460055.401100000017323,\"57\":65362545.929999992251396,\"58\":195013.32139999998617,\"59\":4144198.242999999783933,\"60\":6603742.394999999552965,\"61\":1969037.929999999934807,\"62\":765031.151500000152737,\"63\":176108605.900000005960464,\"64\":4745998.355000000447035,\"65\":2078908.885000000009313,\"66\":13547363.119999999180436,\"67\":1644303.702999999979511,\"68\":545583.993400000035763,\"69\":6903676.888000000268221,\"70\":5010766.012000000104308,\"71\":958438.588499999954365,\"72\":12197607.080000000074506,\"73\":816897.153500000014901,\"74\":402833.063100000028498,\"75\":146460.726599999994505,\"76\":45051156.890000000596046,\"77\":2240005.520000000018626,\"78\":1204413.331000000005588,\"79\":93639.325089999998454,\"80\":2827068.08600000012666,\"81\":1096575.141999999992549,\"82\":5269130.457999999634922,\"83\":207087.946200000005774,\"84\":1794525.044999999925494,\"85\":5749167.940000000409782,\"86\":24621867.469999998807907,\"87\":302719.381099999998696,\"88\":762998.386399999959394,\"89\":874790.304000000003725,\"90\":918423.607199999969453,\"91\":15496784.859999999403954,\"92\":2566061.044999999925494,\"93\":1271901.132999999914318,\"94\":192106.467299999960232,\"95\":5692453.793999999761581,\"96\":1707217.783000000054017,\"97\":434391.741500000003725,\"98\":144712.548600000009174,\"99\":21586949.149999998509884,\"100\":34188.060109999998531,\"101\":1335425.04300000006333,\"102\":2596247.607000000309199,\"103\":1286638.679999999934807,\"104\":350347.067800000018906,\"105\":1094237.462000000057742,\"106\":5573435.395999999716878,\"107\":5454925.190000000409782,\"108\":13057466.72999999858439,\"109\":65141.99091999999655,\"110\":33595.509080000003451,\"111\":286894.304699999978766,\"112\":116965.304799999998068,\"113\":2160321.126999999862164,\"114\":56176.480369999997492,\"115\":7724609.080000000074506,\"116\":5218209.691999999806285,\"117\":703641.645000000018626,\"118\":196578.550599999987753,\"119\":48062698.409999996423721,\"120\":2199858.408999999985099,\"121\":1010944.912000000011176,\"122\":25639.266410000000178,\"123\":135473631.199999988079071,\"124\":15048560.160000000149012,\"125\":7943436.245000001043081,\"126\":70363148.120000004768372,\"127\":6907742.417999999597669,\"128\":1117614.260999999940395,\"129\":8480797.703999999910593,\"130\":3559879.910000000149012,\"131\":211793.79749999998603,\"132\":2070777.824000000022352,\"133\":3490.867533999999978,\"134\":6973502.370000000111759,\"135\":385513.904299999994692,\"136\":33393.248950000001059,\"137\":1442450.127000000094995,\"138\":4086162.798999999649823,\"139\":4738883.678000000305474,\"140\":0.0,\"141\":1540835.958000000100583,\"142\":32575060.989999994635582,\"143\":2348860.092000000178814,\"144\":26684.107680000000983,\"145\":1058765.710999999893829,\"146\":81644.994519999992917,\"147\":53941455.130000002682209,\"148\":55458.914290000000619,\"149\":710288.787000000011176,\"150\":11361124.240000000223517,\"151\":5538878.389000000432134,\"152\":0.0,\"153\":197035.92269999999553,\"154\":46409043.990000002086163,\"155\":19884508.370000001043081,\"156\":487640.023800000024494,\"157\":385676.525499999988824,\"158\":1848291.682000000029802,\"159\":5546501.25800000037998,\"160\":73592.195510000005015,\"161\":253689.086500000004889,\"162\":9901802.157999999821186,\"163\":9854438.731000000610948,\"164\":205766.64890000000014,\"165\":1633530.047999999951571,\"166\":7800329.581000000238419,\"167\":1526200.048999999882653,\"168\":5198898.423000001348555,\"169\":4708798.753999999724328,\"170\":117392.185500000006868,\"171\":0.0,\"172\":20784006.929999999701977,\"173\":913931.196299999952316,\"174\":188234.049800000007963,\"175\":164908.070100000011735,\"176\":2214900.87099999981001,\"177\":13665263.490000000223517,\"178\":2807248.625999999698252,\"179\":923973.055999999982305,\"180\":6231441.463999999687076,\"181\":17595614.850000001490116,\"182\":75676.796140000005835,\"183\":366446.567500000004657,\"184\":44699.488530000002356,\"185\":117697.100200000000768,\"186\":9833399.611999999731779,\"187\":34560.056129999997211,\"188\":10694377.279999999329448,\"189\":78213.687000000005355,\"190\":8066215.25800000037998,\"191\":119668882.399999991059303,\"192\":36051089.340000003576279,\"193\":787218.782800000044517,\"194\":1613507.310999999986962,\"195\":92424.747929999997723,\"196\":14227323.050000000745058,\"197\":0.0,\"198\":22547430.670000001788139,\"199\":1486866.043999999994412,\"200\":1128184.639999999897554,\"201\":299670.233499999972992,\"202\":1708843.995000000111759,\"203\":4985153.171000000089407,\"204\":1527419.708000000100583,\"205\":34289698.369999997317791,\"206\":795248.20499999995809,\"207\":819305.980199999990873,\"208\":2895368.993999999947846,\"209\":697614.496500000008382,\"210\":8437499.807000000029802,\"211\":5271976.328999999910593,\"212\":8191433.588999999687076,\"213\":990769.717700000037439,\"214\":4811453.391999999992549,\"215\":636540.068500000052154,\"216\":966986.365899999975227,\"217\":1486764.405999999959022,\"218\":0.0,\"219\":331899.724399999948218,\"220\":185550.799800000007963,\"221\":16654444.599999999627471,\"222\":623164.474099999992177,\"223\":1025326.724999999860302,\"224\":6290493.291000000201166,\"225\":145413.852600000012899,\"226\":612502.621000000042841,\"227\":226389.051000000006752,\"228\":2467471.936999999918044,\"229\":4033920.734999999869615,\"230\":2625824.339000000152737,\"231\":1133368.191000000108033,\"232\":158880.92149999999674,\"233\":318869.700000000011642,\"234\":408230.054500000027474,\"235\":693701.423600000096485,\"236\":3652777.276000000070781,\"237\":327854.521799999987707,\"238\":457656.738300000026356,\"239\":168526.391999999992549,\"240\":187451.435200000007171,\"241\":1419073.327999999979511,\"242\":391164.991299999994226,\"243\":54606.16932000000088,\"244\":423048.912200000020675,\"245\":536355.239799999981187,\"246\":6767481.625,\"247\":312740.913200000009965,\"248\":163637.591899999999441,\"249\":729904.970300000044517,\"250\":543043.037000000011176,\"251\":4005868.577000000048429,\"252\":14039292.279999999329448,\"253\":228198.21199999997043,\"254\":119567.244099999996251,\"255\":24387083.100000001490116,\"256\":1671542.754999999888241,\"257\":259045.42259999999078,\"258\":23247718.25,\"259\":33177.775849999998172,\"260\":229895.570799999986775,\"261\":7985717.759999999776483,\"262\":275439.673300000024028,\"263\":1907546.78499999968335,\"264\":372219.620500000019092,\"265\":79957.799469999998109,\"266\":83214.28918999999587,\"267\":5298707.190999999642372,\"268\":479356.505900000047404,\"269\":5007107.035000000149012,\"270\":3049350.950999999418855,\"271\":10144006.119999999180436,\"272\":551224.916599999996834,\"273\":778162.814200000022538,\"274\":253180.895199999969918,\"275\":13863458.089999999850988,\"276\":141104.390600000013364,\"277\":42430.92265999999654,\"278\":0.0,\"279\":0.0,\"280\":672001.655999999959022,\"281\":15721.405409999999392,\"282\":4974.277877999999873,\"283\":8361067.838000000454485,\"284\":0.0,\"285\":3233214.55599999986589,\"286\":573951.230600000009872,\"287\":68983.916989999997895,\"288\":13262776.0,\"289\":165172.329499999992549,\"290\":2717705.322000000160188,\"291\":35841.714529999997467,\"292\":9068266.822000000625849,\"293\":2078908.885000000009313,\"294\":547291.516100000008009,\"295\":1308592.543999999761581,\"296\":461264.896400000026915,\"297\":24659.473630000000412,\"298\":2296618.027999999932945,\"299\":3143264.699000000022352,\"300\":2703171.052000000141561,\"301\":579683.628200000035576,\"302\":57744.758659999999509,\"303\":2197520.728999999817461,\"304\":0.0,\"305\":810067.062700000009499,\"306\":860195.050500000012107,\"307\":156929.467000000033295,\"308\":477242.430200000002515,\"309\":640483.632899999967776,\"310\":3773015.333000000100583,\"311\":5535524.326999999582768,\"312\":2936837.401999999769032,\"313\":2615152.322000000160188,\"314\":2729190.444999999832362,\"315\":5374122.775999999605119,\"316\":1784971.049000000115484,\"317\":5513468.825000000186264,\"318\":151837.390400000003865,\"319\":185550.799800000007963,\"320\":1669001.799000000115484,\"321\":11948593.349999999627471,\"322\":778315.271599999978207,\"323\":1434725.618999999947846,\"324\":23693910.199999999254942,\"325\":12522849.5,\"326\":25543.726449999998294,\"327\":166432.643900000024587,\"328\":5818688.507000000216067,\"329\":7046072.084999999962747,\"330\":390595.817099999985658,\"331\":16002943.380000000819564,\"332\":5112709.182000000029802,\"333\":339990.129499999980908,\"334\":170711.614499999996042,\"335\":8103.61813600000005,\"336\":8703588.760999999940395,\"337\":30069.677980000000389,\"338\":597023.114700000034645,\"339\":1020956.28000000002794,\"340\":9322565.737999999895692,\"341\":3710202.890000000130385,\"342\":16664.608420000000478,\"343\":4972.854941999999937,\"344\":101623.010099999999511,\"345\":1239275.253000000026077,\"346\":108986.701700000005076,\"347\":2879310.149000000208616,\"348\":392303.339800000016112,\"349\":2009388.317999999970198,\"350\":464568.139699999999721,\"351\":537828.994500000029802,\"352\":13917326.369999999180436,\"353\":124039327.400000020861626,\"354\":14985544.439999999478459,\"355\":7524178.440000000409782,\"356\":14562729.28999999910593,\"357\":256382.500300000014249,\"358\":13021893.339999999850988,\"359\":4062887.63799999980256,\"360\":226206.1021999999939,\"361\":0.0,\"362\":177013.186300000001211,\"363\":141033243.800000011920929,\"364\":277411.455399999977089,\"365\":7353527.809000000357628,\"366\":5154584.144000000320375,\"367\":19450513.019999999552965,\"368\":9300205.322000000625849,\"369\":541122.074000000022352,\"370\":3242057.083999999798834,\"371\":6864749.435999999754131,\"372\":204445351.600000023841858,\"373\":19206581.199999999254942,\"374\":404652.387899999972433,\"375\":2437082.098000000230968,\"376\":441425.108799999987241,\"377\":14071.81652000000031,\"378\":1640441.449000000022352,\"379\":323656.861800000013318,\"380\":3778.707074999999804,\"381\":12592979.900000000372529,\"382\":7680396.439000000245869,\"383\":23403224.780000001192093,\"384\":16895327.260000001639128,\"385\":19357005.820000000298023,\"386\":495476333.300000011920929,\"387\":26461519.899999998509884,\"388\":31866.64234999999826,\"389\":4552580.754999999888241,\"390\":2100862.748000000137836,\"391\":1011381.956000000005588,\"392\":8730116.345000000670552,\"393\":1069844.280999999959022,\"394\":719029.677000000025146,\"395\":1414601.243999999947846,\"396\":371406.514400000043679,\"397\":160893.35899999999674,\"398\":2799219.203999999910593,\"399\":117392.185500000006868,\"400\":32764108.149999998509884,\"401\":1161725.263999999966472,\"402\":11846.95509999999922,\"403\":196314.291100000002189,\"404\":5259271.54700000025332,\"405\":2685892.547999999951571,\"406\":17065.06315000000177,\"407\":92018.194910000005621,\"408\":891926.51390000001993,\"409\":347257.26480000000447,\"410\":3547480.04300000006333,\"411\":124039.327399999994668,\"412\":619566.479799999971874,\"413\":1058765.710999999893829,\"414\":2877175.74599999981001,\"415\":597887.039899999974296,\"416\":455613.809400000027381,\"417\":23334110.769999999552965,\"418\":2689449.887000000104308,\"419\":611282.962000000057742,\"420\":32631.978409999999712,\"421\":6240487.269000000320375,\"422\":1174836.59899999992922,\"423\":4141454.009999999776483,\"424\":34808053.469999998807907,\"425\":10906801.23000000230968,\"426\":624221.511900000041351,\"427\":604818.768900000024587,\"428\":5923579.186999999918044,\"429\":512460.085800000000745,\"430\":8245505.141999999992549,\"431\":200898.176500000001397,\"432\":3034105.212999999988824,\"433\":1157354.81899999990128,\"434\":3615069.483000000007451,\"435\":17453.321289999999863,\"436\":1823288.671000000089407,\"437\":62545133.479999996721745,\"438\":33216.398379999998724,\"439\":91744.788000000000466,\"440\":341748.471399999980349,\"441\":0.0,\"442\":1508718.269000000320375,\"443\":24770259.329999998211861,\"444\":208429.571200000005774,\"445\":1819934.608999999938533,\"446\":1057749.327999999979511,\"447\":1185813.530999999959022,\"448\":2235228.521999999880791,\"449\":17098603.780000001192093,\"450\":18136330.370000001043081,\"451\":8188.892633000000387,\"452\":0.0,\"453\":99827.062099999995553,\"454\":340650.778199999942444,\"455\":592490.048500000149943,\"456\":3027905.279000000562519,\"457\":14855447.470000000670552,\"458\":17533.615509999999631,\"459\":239581.696599999995669,\"460\":1020956.28000000002794,\"461\":96490.278160000001662,\"462\":701425.931100000045262,\"463\":55300.358610000002955,\"464\":1967411.718000000109896,\"465\":727567.290500000002794,\"466\":8641995.978000000119209,\"467\":62921.195030000002589,\"468\":645728.166899999952875,\"469\":1721243.86199999996461,\"470\":731571.837700000032782,\"471\":6601912.906999999657273,\"472\":2412384.001999999862164,\"473\":1186931.550999999977648,\"474\":2153511.364000000059605,\"475\":3468608.756000000517815,\"476\":10323397.640000002458692,\"477\":2496642.115999999921769,\"478\":11771742.78999999910593,\"479\":3929131.692999999970198,\"480\":1564822.587000000057742,\"481\":11574564.570000000298023,\"482\":6382.984104000000116,\"483\":69840.727490000004764,\"484\":2049941.982000000076368,\"485\":96578703.439999997615814,\"486\":5010562.735000000335276,\"487\":1327802.174000000115484,\"488\":708012.089999999967404,\"489\":25263204.870000001043081,\"490\":546661.358899999991991,\"491\":2989790.933000000193715,\"492\":215889819.199999988079071,\"493\":12604160.099999999627471,\"494\":0.0,\"495\":128521.574500000002445,\"496\":1098607.906999999890104,\"497\":21468032.390000000596046,\"498\":8793741.89299999922514,\"499\":427846.237900000007357,\"500\":127139.294200000003912,\"501\":22264876.320000000298023,\"502\":62510576.479999996721745,\"503\":798114.403799999970943,\"504\":184971.461799999990035,\"505\":77081.436830000006012,\"506\":4124886.97399999992922,\"507\":655556.586200000019744,\"508\":307333.757900000025984,\"509\":966620.468100000172854,\"510\":579521.006999999983236,\"511\":1597346.827999999979511,\"512\":187695.36699999999837,\"513\":350001.497700000007171,\"514\":223106.135299999994459,\"515\":49777.33578999999736,\"516\":6003466.855999999679625,\"517\":4190138.734000000171363,\"518\":566633.276199999963865,\"519\":1402.201377000000093,\"520\":13040188.220000000670552,\"521\":773050.409899999969639,\"522\":3374491.731000000145286,\"523\":286060.870999999984633,\"524\":2261044.638999999966472,\"525\":10832605.310000000521541,\"526\":525673.059099999954924,\"527\":5310598.86699999962002,\"528\":134680.852799999993294,\"529\":3753297.510999999940395,\"530\":43611.959190000001399,\"531\":13913260.839999999850988,\"532\":968653.233299999963492,\"533\":19437300.03999999910593,\"534\":4110352.703999999910593,\"535\":462901.272300000011455,\"536\":16511134.660000000149012,\"537\":524870.116900000022724,\"538\":1623264.584000000031665,\"539\":7833158.737999999895692,\"540\":148219.068499999993946,\"541\":1338779.105999999912456,\"542\":1443263.233000000007451,\"543\":3797306.876000000163913,\"544\":2459340.876000000163913,\"545\":1101860.331000000005588,\"546\":19451529.399999998509884,\"547\":2373761.464999999850988,\"548\":4971127.092000000178814,\"549\":139671.291100000002189,\"550\":292403.098200000007637,\"551\":0.0,\"552\":275368.526499999978114,\"553\":2899332.884999999776483,\"554\":397354.76110000006156,\"555\":5834340.798999999649823,\"556\":5012900.415000000037253,\"557\":74709199.939999997615814,\"558\":48936787.409999996423721,\"559\":80399.92587999998068,\"560\":1449463.165999999968335,\"561\":16115.761839999999211,\"562\":260712.289999999979045,\"563\":579947.887699999962933,\"564\":699555.787200000020675,\"565\":9547287.92200000025332,\"566\":182369.522399999987101,\"567\":46412093.140000000596046,\"568\":2105131.555000000167638,\"569\":995180.817999999970198,\"570\":5937300.351999999023974,\"571\":0.0,\"572\":1136315.699999999953434,\"573\":1390716.253999999957159,\"574\":33482.690609999997832,\"575\":17529549.980000000447035,\"576\":3633161.092999999877065,\"577\":869362.821099999942817,\"578\":1817190.375999999931082,\"579\":1867501.311999999918044,\"580\":3496254.36200000019744,\"581\":23256865.700000002980232,\"582\":704068.525699999998324,\"583\":630746.687999999965541,\"584\":234083.067000000010012,\"585\":1883661.794999999925494,\"586\":69343716.420000001788139,\"587\":7406887.893000001087785,\"588\":2013453.847999999998137,\"589\":333597.083199999993667,\"590\":6112321.428000000305474,\"591\":36267.578820000002452,\"592\":14545.450790000000779,\"593\":191994.665199999988545,\"594\":370471442.5,\"595\":39627739.560000002384186,\"596\":107512947.0,\"597\":71888738.340000003576279,\"598\":2702256.307000000029802,\"599\":1653756.060000000055879,\"600\":7324255.991000001318753,\"601\":0.0,\"602\":12180328.580000000074506,\"603\":773152.048199999961071,\"604\":9379.991352999999435,\"605\":4069392.486000000033528,\"606\":830597.990400000009686,\"607\":313015.336399999971036,\"608\":102298.904500000004191,\"609\":1332375.895999999949709,\"610\":51000.044000000001688,\"611\":38584931.060000002384186,\"612\":145424.016399999993155,\"613\":3474503.774999999906868,\"614\":41589357.899999991059303,\"615\":407477.931400000001304,\"616\":1472230.135999999940395,\"617\":13983391.240000000223517,\"618\":2385653.140999999828637,\"619\":751096.546699999948032,\"620\":919236.713299999944866,\"621\":746472.006000000052154,\"622\":1860488.273000000044703,\"623\":3958708.425999999977648,\"624\":53623.327389999998559,\"625\":1519187.010000000009313,\"626\":8796.689403000000311,\"627\":164532.008499999996275,\"628\":382048.039800000027753,\"629\":568086.70319999998901,\"630\":1608018.84499999997206,\"631\":572934.84809999994468,\"632\":770031.753700000001118,\"633\":163271.694099999993341,\"634\":22991.589850000000297,\"635\":1020549.726999999955296,\"636\":3234739.12999999942258,\"637\":1028680.787000000011176,\"638\":3656232.976999999955296,\"639\":9505616.236999999731779,\"640\":280033.722400000027846,\"641\":1552422.719000000040978,\"642\":6777950.36600000038743,\"643\":40624.810850000001665,\"644\":169471.62779999995837,\"645\":1691870.405999999959022,\"646\":3005849.778000000398606,\"647\":40566.877049999995506,\"648\":454851.522400000016205,\"649\":132942.838599999988219,\"650\":2405066.046999999321997,\"651\":167245750.0,\"652\":441801.170400000002701,\"653\":17104702.070000000298023,\"654\":1105722.584999999962747,\"655\":235546.657899999991059,\"656\":723257.82839999999851,\"657\":3092242.294999999925494,\"658\":12895861.900000000372529,\"659\":9674234.104000000283122,\"660\":29074639.46000000089407,\"661\":5728535.37400000076741,\"662\":5844402.985999999567866,\"663\":9558874.683000000193715,\"664\":9812563.76999999769032,\"665\":115156.143800000005285,\"666\":8566.682029999999941,\"667\":756727.305999999982305,\"668\":9227025.778000000864267,\"669\":48895.115729999997711,\"670\":520316.722999999998137,\"671\":829042.925099999993108,\"672\":96105.069170000002487,\"673\":0.0,\"674\":8072821.745000000111759,\"675\":202067.016399999993155,\"676\":1656601.932000000029802,\"677\":8966831.843000000342727,\"678\":1722666.797999999951571,\"679\":2309729.362999999895692,\"680\":16773361.359999999403954,\"681\":9829232.44400000013411,\"682\":2476924.294000000227243,\"683\":110714552.099999994039536,\"684\":197920175.599999994039536,\"685\":20611221.899999998509884,\"686\":20069489.989999998360872,\"687\":20793154.380000002682209,\"688\":40395108.390000000596046,\"689\":20471977.490000002086163,\"690\":39361447.329999998211861,\"691\":6404633.052000000141561,\"692\":28444482.269999999552965,\"693\":19866213.480000000447035,\"694\":18204428.0,\"695\":10522608.619999997317791,\"696\":26197260.440000001341104,\"697\":9591703.839999997988343,\"698\":67780520.040000006556511,\"699\":33676819.679999999701977,\"700\":55445.701309999996738,\"701\":12917205.929999999701977,\"702\":15529309.109999999403954,\"703\":19948540.469999995082617,\"704\":31006782.699999995529652,\"705\":8010720.770999999716878,\"706\":13589034.799999998882413,\"707\":24993863.489999998360872,\"708\":24440951.379999998956919,\"709\":4977530.302000000141561,\"710\":3415960.140000000130385,\"711\":11230010.890000000596046,\"712\":63680.432800000002317,\"713\":55509.73341999999684,\"714\":6863529.776999999769032,\"715\":4233538.269999999552965,\"716\":42385185.439999997615814,\"717\":7476103.544999999925494,\"718\":2345607.66800000006333,\"719\":198824.755999999993946,\"720\":218329.137300000002142,\"721\":1417040.563000000081956,\"722\":34533.630180000000109,\"723\":378683.81349999998929,\"724\":2480176.717999999877065,\"725\":0.0,\"726\":11090766.470000002533197,\"727\":1639018.51300000003539,\"728\":1607307.378000000026077,\"729\":1974526.395999999949709,\"730\":2613017.919000000227243,\"731\":389711.564300000027288,\"732\":1221590.196999999927357,\"733\":661908.977199999964796,\"734\":2561487.322999999858439,\"735\":31862.576819999998406,\"736\":107482.455499999996391,\"737\":4426.549316999999974,\"738\":30729310.260000005364418,\"739\":1188659.402000000001863,\"740\":8575422.919999999925494,\"741\":282178.289600000018254,\"742\":2286962.393999999854714,\"743\":193651.368799999996554,\"744\":13334.939159999999902,\"745\":174329.93640000000596,\"746\":8719.8508810000003,\"747\":545258.751000000047498,\"748\":15717339.880000000819564,\"749\":10317299.350000001490116,\"750\":510955.839699999953154,\"751\":16513.167420000001584,\"752\":480901.407400000025518,\"753\":2813651.83600000012666,\"754\":17111816.75,\"755\":800431.756099999998696,\"756\":199973.268299999996088,\"757\":9322057.54700000025332,\"758\":730951.844400000059977,\"759\":250192.730499999976018,\"760\":274931.482000000018161,\"761\":2290621.37099999981001,\"762\":6342633.716000000014901,\"763\":996227.692099999985658,\"764\":162052.035100000008242,\"765\":17475681.71000000089407,\"766\":17430960.870000001043081,\"767\":277411.455399999977089,\"768\":4723028.110000000335276,\"769\":16609723.769999999552965,\"770\":2411367.618999999947846,\"771\":42512233.259999997913837,\"772\":29245.39172999999937,\"773\":1068726.260000000009313,\"774\":10130894.78999999910593,\"775\":104433.30789999999979,\"776\":2165301.401999999769032,\"777\":886265.263099999981932,\"778\":60190.175100000000384,\"779\":0.0,\"780\":869251.019100000034086,\"781\":171585.70350000000326,\"782\":11243.223860000000059,\"783\":0.0,\"784\":1518780.45699999993667,\"785\":85088.498619999998482,\"786\":1478633.345999999903142,\"787\":6101547.773000000044704,\"788\":153839.663999999989756,\"789\":1508108.439999999944121,\"790\":160253.037899999995716,\"791\":2942529.143999999854714,\"792\":2544310.458000000100583,\"793\":348893.64069999998901,\"794\":12902.976580000000467,\"795\":792788.559200000017881,\"796\":505894.254499999980908,\"797\":385107.351299999980256,\"798\":21802.422259999999369,\"799\":195958.557200000010198,\"800\":240994.46840000001248,\"801\":1068218.06899999990128,\"802\":3651557.617000000085682,\"803\":1517052.605999999912456,\"804\":6383289.018000000156462,\"805\":830953.724300000001676,\"806\":134091.350899999990361,\"807\":9647.503242000000682,\"808\":5361722.908999999985099,\"809\":9818255.512000000104308,\"810\":5359588.506000000052154,\"811\":959739.558199999970384,\"812\":528905.155600000056438,\"813\":818543693.200000047683716,\"814\":47787258.740000002086163,\"815\":4366582.746000000275672,\"816\":1530468.856000000145286,\"817\":2792714.354999999981374,\"818\":179960.695799999986775,\"819\":425315.445300000021234,\"820\":129100.912499999991269,\"821\":32772239.21000000089407,\"822\":587377.644199999980628,\"823\":8545439.63399999961257,\"824\":91852524.549999997019768,\"825\":91074.991890000004787,\"826\":450145.671199999982491,\"827\":6840661.169999999925494,\"828\":2895267.354999999981374,\"829\":9500839.239000000059605,\"830\":1227485.216000000014901,\"831\":4288422.928000000305474,\"832\":1221082.004999999888241,\"833\":41585.292370000002848,\"834\":20262.602679999999964,\"835\":249217.003300000011222,\"836\":2011522.720999999903142,\"837\":675508.175799999968149,\"838\":1085293.296000000089407,\"839\":757753.85239999985788,\"840\":9387614.221999999135733,\"841\":5286408.962000000290573,\"842\":159724.519000000000233,\"843\":2439216.501000000163913,\"844\":8461791.349999999627471,\"845\":5475049.564000000245869,\"846\":6893614.701000000350177,\"847\":1602632.017999999690801,\"848\":3680321.242999999783933,\"849\":1903684.530999999959022,\"850\":1595212.425000000046566,\"851\":2327617.697000000160188,\"852\":10917981.439999999478459,\"853\":1419886.433999999891967,\"854\":1699086.722999999998137,\"855\":151136.08640000000014,\"856\":0.0,\"857\":24712.325519999998505,\"858\":489906.556900000025053,\"859\":1419378.243000000016764,\"860\":10429101.429999999701977,\"861\":1972798.544999999925494,\"862\":744642.517400000011548,\"863\":670975.109599999967031,\"864\":2691584.291000000666827,\"865\":15535407.400000000372529,\"866\":3225185.134000000078231,\"867\":0.0,\"868\":323128.342899999988731,\"869\":131387.773300000000745,\"870\":611750.497899999958463,\"871\":2280457.546000000089407,\"872\":544252.532299999962561,\"873\":69584.599079999999958,\"874\":5258458.440999999642372,\"875\":4011966.871999999973923,\"876\":374841.887500000011642,\"877\":15999894.230000000447035,\"878\":1129099.384000000078231,\"879\":458032.799799999978859,\"880\":899783.151100000133738,\"881\":1370591.879999999888241,\"882\":134701.180400000012014,\"883\":8997018.404999999329448,\"884\":18803077.329999998211861,\"885\":4549328.330000000074506,\"886\":39694.820809999997436,\"887\":20379486.670000001788139,\"888\":3396445.59499999973923,\"889\":289130.346299999975599,\"890\":1208783.77600000007078,\"891\":969120.769199999980628,\"892\":1388683.489000000059605,\"893\":940997.463800000026822,\"894\":218075.041700000001583,\"895\":0.0,\"896\":23146080.0,\"897\":20988299.829999998211861,\"898\":10083429.720000000670552,\"899\":29665.157729999998992,\"900\":0.0,\"901\":141246.684100000013132,\"902\":1669713.26700000022538,\"903\":416950.616800000017974,\"904\":288083.472300000023097,\"905\":120766.575599999996484,\"906\":11758529.820000000298023,\"907\":21425.3443299999999,\"908\":3378963.814999999944121,\"909\":7132362.963999999687076,\"910\":181393.795199999993201,\"911\":239378.420099999988452,\"912\":121600.009300000005169,\"913\":534942.467999999993481,\"914\":3292469.658999999985099,\"915\":6889752.446999999694526,\"916\":207728.267200000002049,\"917\":498982.853100000007544,\"918\":0.0,\"919\":6012817.575999999418855,\"920\":31517.006750000000466,\"921\":8743126.041999999433756,\"922\":15638062.03999999910593,\"923\":1881425.753000000026077,\"924\":5553615.935999999754131,\"925\":224976.279299999994691,\"926\":450409.930700000026263,\"927\":94376.202439999993658,\"928\":48152.140079999997397,\"929\":1185203.700999999884516,\"930\":34334.419199999996636,\"931\":225291.357799999997951,\"932\":474996.224700000020675,\"933\":2999649.844000000040978,\"934\":1845954.002000000094995,\"935\":774707.113499999977648,\"936\":1254825.905999999959022,\"937\":877453.226300000096671,\"938\":685743.148200000054203,\"939\":3345728.104999999981374,\"940\":259492.630899999989197,\"941\":38942697.719999998807907,\"942\":60568.269410000000789,\"943\":5787383.924999999813736,\"944\":281975.013099999981932,\"945\":41990.82901000000129,\"946\":364759.372499999997672,\"947\":9216760.313999999314547,\"948\":5935.165949000000182,\"949\":8612520.882999999448657,\"950\":31545.465459999999439,\"951\":2855831.711999999824911,\"952\":2306985.131000000052154,\"953\":155343.910200000012992,\"954\":2994059.740000000223517,\"955\":17691154.809999998658896,\"956\":5427991.052000000141561,\"957\":530104.48699999996461,\"958\":84309.949580000000424,\"959\":2993856.462999999988824,\"960\":149469.219000000011874,\"961\":4123057.486000000033528,\"962\":1602936.932999999960884,\"963\":320760.17149999999674,\"964\":943020.065100000007078,\"965\":254695305.300000011920929,\"966\":19136.450809999998455,\"967\":130096.967399999994086,\"968\":657233.617399999988265,\"969\":132983.493900000001304,\"970\":1505770.760000000009313,\"971\":621233.347199999960139,\"972\":1260314.371999999973923,\"973\":106638.857999999992899,\"974\":42972654.560000009834766,\"975\":124090.146500000002561,\"976\":1119240.472999999998137,\"977\":7353527.809000000357628,\"978\":2598686.924999999813736,\"979\":1425273.260999999940395,\"980\":30663245.399999998509884,\"981\":3783585.71100000012666,\"982\":293145.057399999990594,\"983\":279057.995200000004843,\"984\":764522.960300000035204,\"985\":4919596.496000000275672,\"986\":1507803.524999999906868,\"987\":14615581.189999999478459,\"988\":18453441.730000000447035,\"989\":160446.150599999993574,\"990\":4409779.004999999888241,\"991\":36480002.780000001192093,\"992\":29748501.100000001490116,\"993\":257368.391399999993155,\"994\":59488.871129999999539,\"995\":246035.725899999990361,\"996\":24294.592290000000503,\"997\":2730511.742999999783933,\"998\":42097549.179999999701977,\"999\":92958.348769999996875,\"1000\":11433287.400000000372529,\"1001\":2949745.459999999962747,\"1002\":467790.072400000004563,\"1003\":2826763.171000000089407,\"1004\":1684654.090000000083819,\"1005\":3054026.311000000219792,\"1006\":123327.859599999996135,\"1007\":10266.480219999999463,\"1008\":809843.458499999949709,\"1009\":326075.852300000027753,\"1010\":3076081.811999999452382,\"1011\":589827.126200000056997,\"1012\":5178164.218999999575317,\"1013\":8202207.245000000111759,\"1014\":687389.687900000018999,\"1015\":4000786.66399999987334,\"1016\":186709.475899999990361,\"1017\":1990178.686999999918044,\"1018\":387932.894800000009127,\"1019\":430834.402599999972153,\"1020\":3915105.613999999593943,\"1021\":0.0,\"1022\":1057850.966999999945983,\"1023\":561774.967599999974482,\"1024\":7959088.536999999545515,\"1025\":10486018.849999999627471,\"1026\":663067.653300000005402,\"1027\":885807.89089999999851,\"1028\":5770308.697999999858439,\"1029\":26049.884969999999157,\"1030\":843363.755299999960698,\"1031\":9202835.872999999672174,\"1032\":3738559.964000000618398,\"1033\":2805215.861000000033528,\"1034\":8466669.985999999567866,\"1035\":103101.84670000000915,\"1036\":9947742.650000000372529,\"1037\":18095675.070000000298023,\"1038\":0.0,\"1039\":3115110.902999999932945,\"1040\":153727.861899999988964,\"1041\":4333.855228000000352,\"1042\":2409436.492000000085682,\"1043\":3472166.095000000204891,\"1044\":33747966.46000000089407,\"1045\":1299241.824000000022352,\"1046\":1866383.292000000132248,\"1047\":186648.49299999998766,\"1048\":32049591.21000000089407,\"1049\":156024.886499999993248,\"1050\":10611033.910000000149012,\"1051\":129710.74210000000312,\"1052\":3079232.598000000230968,\"1053\":3209126.289000000339001,\"1054\":1397932.570999999996275,\"1055\":2607326.177000000141561,\"1056\":5121551.71100000012666,\"1057\":30680.523900000003778,\"1058\":57763.053549999996903,\"1059\":256961.838400000007823,\"1060\":292362.442900000023656,\"1061\":8781.95185599999968,\"1062\":502103.147600000083912,\"1063\":1741164.959999999962747,\"1064\":11547122.240000000223517,\"1065\":947024.612399999983609,\"1066\":1052362.500999999931082,\"1067\":43793891.670000001788139,\"1068\":45526.823929999998654,\"1069\":2502943.688000000081956,\"1070\":524737.987100000027567,\"1071\":2501419.114000000059605,\"1072\":87829.682379999998375,\"1073\":2416449.532000000122935,\"1074\":2807960.094000000040978,\"1075\":335761.978100000007544,\"1076\":2964991.199000000022352,\"1077\":1691362.215000000083819,\"1078\":36065.318690000000061,\"1079\":1887117.496000000042841,\"1080\":8857570.718000000342727,\"1081\":116020.069000000003143,\"1082\":84872.009139999994659,\"1083\":451670.244999999995343,\"1084\":12096985.21000000089407,\"1085\":1210308.350000000093132,\"1086\":11737185.779999999329448,\"1087\":3561201.20699999993667,\"1088\":3932485.756000000052154,\"1089\":109657.514200000005076,\"1090\":64286196.810000002384186,\"1091\":261271.300400000007357,\"1092\":531456.275900000007823,\"1093\":2462898.214999999850988,\"1094\":228147.392800000030547,\"1095\":268091.227399999974296,\"1096\":0.0,\"1097\":155282.927200000005541,\"1098\":4475843.872000000439584,\"1099\":1236632.658999999985099,\"1100\":359748.606499999994412,\"1101\":5164849.608000000007451,\"1102\":1849308.065000000176951,\"1103\":2383315.46100000012666,\"1104\":1603851.67699999990873,\"1105\":848313.538399999961257,\"1106\":14092144.169999999925494,\"1107\":895372.050799999968149,\"1108\":2051466.554999999934807,\"1109\":2786717.697999999858439,\"1110\":5712069.976999999955296,\"1111\":124689.812200000000303,\"1112\":500029.727200000023004,\"1113\":128419.936199999996461,\"1114\":419786.324199999973644,\"1115\":1952979.085999999893829,\"1116\":1894333.811999999685213,\"1117\":6627119.19400000013411,\"1118\":673475.410700000007637,\"1119\":359809.589399999997113,\"1120\":8378.244704000000638,\"1121\":8783374.790999999269843,\"1122\":11694497.709999999031424,\"1123\":2954014.266999999992549,\"1124\":184747.857599999988452,\"1125\":14081.980340000000069,\"1126\":33478625.079999998211861,\"1127\":25488.841789999998582,\"1128\":1317943.26300000003539,\"1129\":57766.102689999999711,\"1130\":6834867.78899999987334,\"1131\":118703.319000000003143,\"1132\":2151681.876000000163913,\"1133\":392455.797199999971781,\"1134\":581970.488999999943189,\"1135\":489225.580599999986589,\"1136\":3806555.95699999993667,\"1137\":511108.297000000020489,\"1138\":11298108.519999999552965,\"1139\":9221740.588999999687076,\"1140\":75440.99537999999302,\"1141\":62264.611900000003516,\"1142\":4056586.066000000108033,\"1143\":14713.153910000000906,\"1144\":3257404.46100000012666,\"1145\":60227.78125,\"1146\":0.0,\"1147\":4939212.679999999701977,\"1148\":1233380.233999999938533,\"1149\":14614564.800000000745058,\"1150\":749073.945399999967776,\"1151\":203561.098800000007031,\"1152\":1086106.402000000001863,\"1153\":1088952.273000000044703,\"1154\":14013882.710000002756715,\"1155\":58041.542370000002848,\"1156\":3198352.634000000078231,\"1157\":909875.829900000011548,\"1158\":1371608.262000000104308,\"1159\":216936.693200000037905,\"1160\":776119.885299999965355,\"1161\":1539413.023000000044703,\"1162\":648716.331600000034086,\"1163\":4153040.771000000182539,\"1164\":559223.847300000023097,\"1165\":174482.393799999990733,\"1166\":3152818.695999999996275,\"1167\":448793.882400000002235,\"1168\":5096853.615000000223517,\"1169\":14818857.699999999254942,\"1170\":477303.413200000009965,\"1171\":551184.261300000012852,\"1172\":15053642.070000000298023,\"1173\":160161.56349999998929,\"1174\":4353573.049999999813735,\"1175\":52109.933759999999893,\"1176\":14221.224749999999403,\"1177\":3030751.149999999906868,\"1178\":47392902.310000002384186,\"1179\":22374645.640000000596046,\"1180\":2986131.955999999772757,\"1181\":117930.86819999999716,\"1182\":560270.721400000038557,\"1183\":79498.394549999997253,\"1184\":0.0,\"1185\":4585003.358000000007451,\"1186\":6448744.054999999701977,\"1187\":2464321.151000000536442,\"1188\":777959.537699999986216,\"1189\":570251.59809999994468,\"1190\":4117670.657999999821186,\"1191\":727323.358600000035949,\"1192\":1335831.595999999903142,\"1193\":7078596.326999999582768,\"1194\":9028526.264000000432134,\"1195\":1272002.772000000113621,\"1196\":978075.099599999957718,\"1197\":1103791.458000000100583,\"1198\":8579996.641000000759959,\"1199\":373967.798500000033528,\"1200\":143330.268400000000838,\"1201\":4185260.098000000230968,\"1202\":164613.319099999964237,\"1203\":2066102.463999999919906,\"1204\":839115.276199999963865,\"1205\":4094598.774000000208616,\"1206\":396643.293300000019372,\"1207\":7203713.019000000320375,\"1208\":347358.903099999995902,\"1209\":5798767.408999999053776,\"1210\":3190119.934999999590218,\"1211\":1168738.304000000003725,\"1212\":45445513.320000000298023,\"1213\":9035234.389000000432134,\"1214\":2319994.827000000048429,\"1215\":1453427.057999999960884,\"1216\":55922.384729999997944,\"1217\":18222722.890000000596046,\"1218\":108712.2783999999956,\"1219\":1302392.610000000102446,\"1220\":1745840.320000000065193,\"1221\":1700712.935000000055879,\"1222\":2111026.572999999858439,\"1223\":1402099.739000000059605,\"1224\":425742.326000000000931,\"1225\":18459.540020000000368,\"1226\":1053785.435999999986962,\"1227\":27962716.940000001341104,\"1228\":5785046.245000000111759,\"1229\":546214.150600000051782,\"1230\":5325641.32799999974668,\"1231\":8338300.868999999947846,\"1232\":1610864.716000000014901,\"1233\":222730.073800000012852,\"1234\":599899.477300000027753,\"1235\":340752.416499999992084,\"1236\":147660.058099999994738,\"1237\":267115.50010000000475,\"1238\":790908.251500000013039,\"1239\":188742.24110000001383,\"1240\":2830828.700999999884516,\"1241\":15731.569240000000718,\"1242\":1660260.908999999985099,\"1243\":432816.348600000026636,\"1244\":18417868.339999999850988,\"1245\":64649.045380000003206,\"1246\":1447938.591999999945983,\"1247\":1248117.780999999959022,\"1248\":572009.939899999997578,\"1249\":1871973.395999999949709,\"1250\":43724.777650000003632,\"1251\":454485.624699999985751,\"1252\":3660400.145000000018626,\"1253\":124720.303700000004028,\"1254\":34828.381119999998191,\"1255\":146176.139499999990221,\"1256\":203754.21140000000014,\"1257\":491593.75189999997383,\"1258\":1152476.182999999960884,\"1259\":42779.541869999993651,\"1260\":12841.993619999999282,\"1261\":768446.196899999980815,\"1262\":976184.628000000026077,\"1263\":135880.184199999988778,\"1264\":22013829.829999998211861,\"1265\":540441.097700000042096,\"1266\":234825.026199999992969,\"1267\":659591.625,\"1268\":1382483.55600000009872,\"1269\":877544.70070000004489,\"1270\":696882.701000000000931,\"1271\":7794637.838999998755753,\"1272\":1522032.881000000052154,\"1273\":13664247.109999999403954,\"1274\":190419.272300000011455,\"1275\":166839.196900000009919,\"1276\":1254012.800000000046566,\"1277\":26253.161479999998846,\"1278\":577955.777899999986403,\"1279\":239408.911600000021281,\"1280\":1694614.638999999966472,\"1281\":1124220.747999999905005,\"1282\":11287944.690000001341104,\"1283\":319804.771899999992456,\"1284\":2543090.798999999649823,\"1285\":4043881.283999999985099,\"1286\":0.0,\"1287\":4414759.28000000026077,\"1288\":2630093.146000000182539,\"1289\":11889643.169999999925494,\"1290\":61986.123079999997572,\"1291\":1778872.753000000026077,\"1292\":2529369.634000000078231,\"1293\":18872191.339999999850988,\"1294\":1089562.101999999955297,\"1295\":2397239.901999999769032,\"1296\":1383499.938000000081956,\"1297\":35649618.229999996721745,\"1298\":784261.109599999967031,\"1299\":3329364.345999999903142,\"1300\":783265.054600000032224,\"1301\":55329833.700000002980232,\"1302\":32484.602940000000672,\"1303\":4105067.513999999966472,\"1304\":370207.183000000019092,\"1305\":648106.502100000041537,\"1306\":4850380.84400000050664,\"1307\":1107247.158999999985099,\"1308\":28008.454160000001139,\"1309\":137506.396299999993062,\"1310\":65963228.030000001192093,\"1311\":0.0,\"1312\":140016.861200000013923,\"1313\":42463.446900000002643,\"1314\":2085921.924000000348315,\"1315\":940875.497900000074878,\"1316\":467851.055400000012014,\"1317\":4722519.917999999597669,\"1318\":111791.917600000000675,\"1319\":427429.521000000007916,\"1320\":0.0,\"1321\":368916.377099999983329,\"1322\":48957.115059999996447,\"1323\":5516314.696000000461936,\"1324\":6207861.389000000432134,\"1325\":1017703.856000000028871,\"1326\":61365.113330000000133,\"1327\":1939766.11199999996461,\"1328\":225128.736600000003818,\"1329\":2471537.467000000178814,\"1330\":55759.763520000000426,\"1331\":12254524.5,\"1332\":90636.931010000000242,\"1333\":121417.060400000002119,\"1334\":266861.404500000004191,\"1335\":6959476.291000000201166,\"1336\":392008.588899999915156,\"1337\":3268991.222000000067055,\"1338\":279159.633399999991525,\"1339\":30860.423610000001645,\"1340\":386753.89100000000326,\"1341\":98539305.400000005960464,\"1342\":4631858.593999999575317,\"1343\":111791.917600000000675,\"1344\":158393.057900000014342,\"1345\":59135.169999999998254,\"1346\":319784.444299999973737,\"1347\":280115.032999999995809,\"1348\":4743355.760999999940395,\"1349\":67604685.859999999403954,\"1350\":7538204.519000000320375,\"1351\":342033.058499999984633,\"1352\":210411.517200000002049,\"1353\":4961.064905000000181,\"1354\":986876.972500000032596,\"1355\":3394006.276999999769032,\"1356\":360216.142400000011548,\"1357\":1067404.962999999988824,\"1358\":3583358.347000000067055,\"1359\":10409790.160000000149012,\"1360\":1154102.395000000018626,\"1361\":406410.729700000025332,\"1362\":14483451.449999999254942,\"1363\":2342965.072999999858439,\"1364\":11402795.919999999925494,\"1365\":6878877.154000000096858,\"1366\":61975.959249999999884,\"1367\":33149.317139999999199,\"1368\":1515223.118000000016764,\"1369\":6100836.30599999986589,\"1370\":36655836.96000000089407,\"1371\":110846.681800000005751,\"1372\":256850.036300000007031,\"1373\":94331481.609999999403954,\"1374\":1221183.644000000087544,\"1375\":1369677.135000000009313,\"1376\":7894649.882000000216067,\"1377\":2918339.239000000059605,\"1378\":191699.914300000004005,\"1379\":18130232.070000000298023,\"1380\":214304.262400000006892,\"1381\":1044129.802000000141561,\"1382\":250924.526000000012573,\"1383\":36621279.950000002980232,\"1384\":32128869.050000000745058,\"1385\":1076552.405999999959022,\"1386\":16571101.22999999858439,\"1387\":93459.425369999997201,\"1388\":2495625.733000000007451,\"1389\":656999.849399999948218,\"1390\":25073141.329999998211861,\"1391\":382109.022799999976996,\"1392\":178110.879500000010012,\"1393\":227690.020699999993667,\"1394\":231531.946800000005169,\"1395\":1010284.26300000003539,\"1396\":883012.838899999973364,\"1397\":360246.633900000015274,\"1398\":111375.200699999986682,\"1399\":995384.094500000006519,\"1400\":630248.660499999998137,\"1401\":46403.962079999997513,\"1402\":4267180.531999999657273,\"1403\":13320709.810000000521541,\"1404\":16157433.529999999329448,\"1405\":12695634.529999999329448,\"1406\":7940793.650999999605119,\"1407\":33634.131620000000112,\"1408\":348324.466499999980442,\"1409\":545604.321099999942817,\"1410\":820393.509500000043772,\"1411\":299832.854700000025332,\"1412\":297647.632199999992736,\"1413\":785501.096299999975599,\"1414\":9158115.040999999269843,\"1415\":1046975.672999999951571,\"1416\":466011.402899999986403,\"1417\":75327.160539999997127,\"1418\":15932.812980000000607,\"1419\":129090.748699999996461,\"1420\":2233500.671999999787658,\"1421\":937704.384399999980815,\"1422\":2027073.374000000068918,\"1423\":2990400.762999999336898,\"1424\":2014876.783000000054017,\"1425\":0.0,\"1426\":420192.877199999988079,\"1427\":3879938.777999999932945,\"1428\":203632245.5,\"1429\":321034.594800000020768,\"1430\":117290.547200000000885,\"1431\":47544.343309999996563,\"1432\":524351.761799999978393,\"1433\":109657.514200000005076,\"1434\":367046.23320000001695,\"1435\":3515057.438999999780208,\"1436\":0.0,\"1437\":61203.50850999999966,\"1438\":44204.51021999999648,\"1439\":1882238.860000000102446,\"1440\":349737.238299999968149,\"1441\":4352861.582000000402331,\"1442\":766362.612700000056066,\"1443\":604696.802999999956228,\"1444\":4868065.900999999605119,\"1445\":3480602.070999999996275,\"1446\":60653645.53999999910593,\"1447\":35391457.060000002384186,\"1448\":2199858.408999999985099,\"1449\":898472.017600000021048,\"1450\":180224.955199999996694,\"1451\":523294.723899999982677,\"1452\":15492719.330000000074506,\"1453\":254796.943499999993946,\"1454\":3143467.975999999791384,\"1455\":1729374.922999999951571,\"1456\":10553100.099999999627471,\"1457\":3055449.24599999981001,\"1458\":974121.371399999945424,\"1459\":2913663.879999999888241,\"1460\":93064.052559999996447,\"1461\":1112227.432999999960884,\"1462\":5256019.122999999672174,\"1463\":3117956.773999999742955,\"1464\":2137655.796000000089407,\"1465\":981459.653500000014901,\"1466\":10004.050240000000485,\"1467\":0.0,\"1468\":64329.901259999998729,\"1469\":218857.656300000031479,\"1470\":1263465.158000000054017,\"1471\":151684.932999999989988,\"1472\":401491.438100000028498,\"1473\":1146682.80199999990873,\"1474\":414490.971100000024308,\"1475\":87550.177179999998771,\"1476\":48473.316969999999856,\"1477\":664714.193100000033155,\"1478\":509278.808399999979883,\"1479\":157651.098599999997532,\"1480\":1624992.433999999891967,\"1481\":1845445.810999999754131,\"1482\":7632016.628999999724328,\"1483\":655902.156300000031479,\"1484\":538377.841099999961443,\"1485\":5069106.371000000275672,\"1486\":7639741.137000000104308,\"1487\":19926180.050000000745058,\"1488\":894558.944800000055693,\"1489\":10833621.689999999478459,\"1490\":16606674.619999999180436,\"1491\":967453.901799999875948,\"1492\":999693.556600000010803,\"1493\":1422935.581000000005588,\"1494\":112208.634399999995367,\"1495\":3110943.734000000171363,\"1496\":11893708.699999999254942,\"1497\":49602517.990000002086163,\"1498\":714862.508499999996275,\"1499\":368916.377099999983329,\"1500\":2836825.358000000007451,\"1501\":4412421.599999999627471,\"1502\":1089867.016999999992549,\"1503\":846168.971200000029057,\"1504\":58327.145870000000286,\"1505\":50525.393349999998463,\"1506\":5870828.933000000193715,\"1507\":710644.520900000003166,\"1508\":0.0,\"1509\":0.0,\"1510\":18864060.280000001192093,\"1511\":8835820.130999999120831,\"1512\":3717215.930000000167638,\"1513\":3863879.932999999728054,\"1514\":512023.041300000040792,\"1515\":4303871.942999999970198,\"1516\":427266.899800000013784,\"1517\":215696.706500000000233,\"1518\":1886101.112999999895692,\"1519\":2607021.262000000104308,\"1520\":209171.530499999993481,\"1521\":144224.684999999997672,\"1522\":319072.976499999989756,\"1523\":1696444.128000000026077,\"1524\":12063444.580000000074506,\"1525\":490241.963099999935366,\"1526\":13179.432629999999335,\"1527\":367625.571300000010524,\"1528\":4994707.167000000365078,\"1529\":7484641.158999999985099,\"1530\":35813255.820000000298023,\"1531\":24260.035280000000057,\"1532\":67979731.019999995827675,\"1533\":40933.791149999997288,\"1534\":43017.375390000008338,\"1535\":63926.397380000009434,\"1536\":2513615.704999999608844,\"1537\":12203705.380000000819564,\"1538\":430153.426299999991898,\"1539\":6483.402699999999641,\"1540\":3426632.157000000122935,\"1541\":194373.000399999989895,\"1542\":2353332.174999999813736,\"1543\":2291637.75400000018999,\"1544\":88578.7563300000038,\"1545\":29419193.149999998509884,\"1546\":1575291.327000000048429,\"1547\":4328061.848000000230968,\"1548\":127728796.099999994039536,\"1549\":67739.864740000004531,\"1550\":14845283.640000000596046,\"1551\":1065168.921000000089407,\"1552\":4891442.700000000186264,\"1553\":751909.652699999976903,\"1554\":574052.868900000001304,\"1555\":5900304.026999999769032,\"1556\":846016.513799999956973,\"1557\":123734.41260000001057,\"1558\":467932.365999999979977,\"1559\":151410.509699999995064,\"1560\":3159831.734999999869615,\"1561\":216743.580500000010943,\"1562\":2176786.524999999906868,\"1563\":456935.106700000062119,\"1564\":19411890.480000000447035,\"1565\":11187322.820000000298023,\"1566\":165080.855099999986123,\"1567\":649681.895000000018626,\"1568\":2796678.246999999973923,\"1569\":282788.119200000015553,\"1570\":0.0,\"1571\":3167251.328000000212342,\"1572\":378836.270900000003166,\"1573\":639497.741799999959767,\"1574\":201690.954800000006799,\"1575\":271282.668599999975413,\"1576\":2191524.072000000160187,\"1577\":390555.161800000001676,\"1578\":170325.389099999971222,\"1579\":0.0,\"1580\":352003.771400000026915,\"1581\":456426.915399999998044,\"1582\":13119466.060000000521541,\"1583\":1424968.347000000067055,\"1584\":231979.155100000003586,\"1585\":686027.735299999942072,\"1586\":3626046.415000000037253,\"1587\":176098.442000000039116,\"1588\":3357823.057000000029802,\"1589\":9249386.19400000013411,\"1590\":18200362.469999998807907,\"1591\":9447682.431000001728535,\"1592\":1166197.347000000067055,\"1593\":1225350.811999999918044,\"1594\":23146080.0,\"1595\":54464.892149999999674,\"1596\":33703245.630000002682209,\"1597\":524524.54680000001099,\"1598\":6440612.995000001043081,\"1599\":25531529.859999999403954,\"1600\":552800.30960000003688,\"1601\":11870331.900000002235174,\"1602\":380635.267999999981839,\"1603\":226968.389099999971222,\"1604\":441486.091799999994691,\"1605\":24392.16501000000062,\"1606\":201965.378100000001723,\"1607\":50622.966079999998328,\"1608\":11032832.669999999925494,\"1609\":2546444.861000000033528,\"1610\":288225.76589999999851,\"1611\":623022.180500000133179,\"1612\":231227.032000000006519,\"1613\":191161.231499999994412,\"1614\":5475151.20299999974668,\"1615\":7225057.052999999374151,\"1616\":567924.082000000053085,\"1617\":6711885.499999999068677,\"1618\":5380525.986999999731779,\"1619\":34354.746850000003178,\"1620\":6288867.078999999910593,\"1621\":2644729.055000000167638,\"1622\":79109.120030000005499,\"1623\":3303853.143999999854714,\"1624\":2484852.078000000212342,\"1625\":0.0,\"1626\":55487.372999999992317,\"1627\":4477063.531000000424683,\"1628\":5722538.717000000178814,\"1629\":3919272.782999999821186,\"1630\":0.0,\"1631\":238941.375599999999395,\"1632\":906074.559099999954924,\"1633\":10719786.839999999850988,\"1634\":2697276.032999999821186,\"1635\":11983150.359999999403954,\"1636\":14311682.800000000745058,\"1637\":37615302.100000001490116,\"1638\":6389895.505000000819564,\"1639\":270642.347599999979138,\"1640\":1565737.331000000005588,\"1641\":2815176.410000000149012,\"1642\":575770.555399999953806,\"1643\":833047.472300000023097,\"1644\":76587474.909999996423721,\"1645\":1305848.310999999986962,\"1646\":21630.653600000001461,\"1647\":1474364.539000000106171,\"1648\":58746.911860000000161,\"1649\":3528168.774000000208616,\"1650\":1353923.206000000005588,\"1651\":125513.082099999999627,\"1652\":719913.929800000041723,\"1653\":28622349.219999998807907,\"1654\":80926412.049999997019768,\"1655\":595752.636500000022352,\"1656\":5126430.347000000067055,\"1657\":2982981.169999999459833,\"1658\":8103923.050999999977648,\"1659\":274270.833299999998417,\"1660\":1067201.685999999986962,\"1661\":9138397.219000000506639,\"1662\":16386119.599999999627471,\"1663\":3609784.294000000227243,\"1664\":5971145.890999999828637,\"1665\":42281.514419999999518,\"1666\":306103.935100000002422,\"1667\":1117106.070000000065193,\"1668\":1519695.200999999884516,\"1669\":2534654.824000000022352,\"1670\":933913.277400000020862,\"1671\":3588846.813000000081956,\"1672\":92962.414300000004005,\"1673\":175793.527299999987008,\"1674\":2271208.464999999850988,\"1675\":24704.194459999998799,\"1676\":1014126.189000000013039,\"1677\":451365.33029999997234,\"1678\":195694.297800000000279,\"1679\":341646.833099999988917,\"1680\":1494183.999000000068918,\"1681\":1663513.332999999867752,\"1682\":1188557.763999999966472,\"1683\":1123915.833000000100583,\"1684\":44011397.530000001192093,\"1685\":68661.7237199999945,\"1686\":345925.803699999989476,\"1687\":27437247.160000000149012,\"1688\":143421.742800000007264,\"1689\":19166.9422799999993,\"1690\":24034398.350000001490116,\"1691\":2682538.486000000033528,\"1692\":36588.755709999997634,\"1693\":6640230.529000000096858,\"1694\":5692860.347000000067055,\"1695\":875095.218800000031479,\"1696\":43326355.689999990165234,\"1697\":96544146.439999997615814,\"1698\":660821.447900000028312,\"1699\":387516.178000000014436,\"1700\":1142109.081000000005588,\"1701\":8380684.021999999880791,\"1702\":1164571.135000000009313,\"1703\":351790331.0,\"1704\":187573.401099999988219,\"1705\":302404.302499999990687,\"1706\":967667.342199999955483,\"1707\":1547645.720999999903142,\"1708\":5497.714896000000408,\"1709\":368255.728500000026543,\"1710\":387810.928899999998976,\"1711\":652222.851400000043213,\"1712\":1937021.878999999724328,\"1713\":105327.724499999996624,\"1714\":40842.316720000002533,\"1715\":3127002.578999999910593,\"1716\":518934.442700000014156,\"1717\":953478.641699999920092,\"1718\":10052938.240000000223517,\"1719\":1074926.19399999990128,\"1720\":3854427.575000000186264,\"1721\":9737046.546000000089407,\"1722\":0.0,\"1723\":2100862.748000000137836,\"1724\":295818.143600000068545,\"1725\":342124.532899999991059,\"1726\":0.0,\"1727\":161198.273700000019744,\"1728\":0.0,\"1729\":147792.187800000014249,\"1730\":1550186.678000000072643,\"1731\":210787.578700000012759,\"1732\":882951.856000000028871,\"1733\":2106351.214000000152737,\"1734\":2956758.5,\"1735\":202310.948200000042562,\"1736\":2731223.210000000428408,\"1737\":935620.800099999993108,\"1738\":67706.324110000001383,\"1739\":1543478.553000000072643,\"1740\":1720837.308999999891967,\"1741\":531212.344000000040978,\"1742\":6912925.969999998807907,\"1743\":61856.02610999999888,\"1744\":2875752.810000000055879,\"1745\":1180426.702999999979511,\"1746\":500913.979999999923166,\"1747\":488005.921500000054948,\"1748\":0.0,\"1749\":696394.837399999960326,\"1750\":587103.2208999999566,\"1751\":5600267.895999999716878,\"1752\":386814.87400000001071,\"1753\":632982.729599999962375,\"1754\":1464708.90500000002794,\"1755\":1637493.939000000013038,\"1756\":21204789.309999998658896,\"1757\":74810.838199999998324,\"1758\":151613.786200000002282,\"1759\":33307.872810000000754,\"1760\":606800.714900000137277,\"1761\":816277.160100000095554,\"1762\":14909315.75,\"1763\":42644362.990000002086163,\"1764\":41281.393980000000738,\"1765\":296163.713600000017323,\"1766\":36492.199370000002091,\"1767\":2007253.914000000106171,\"1768\":0.0,\"1769\":19907885.170000001788139,\"1770\":30884.816800000000512,\"1771\":458978.035600000002887,\"1772\":767257.029399999883026,\"1773\":46872.514439999999013,\"1774\":638206.935900000040419,\"1775\":23452011.149999998509884,\"1776\":8165109.281000000424683,\"1777\":2597975.45699999993667,\"1778\":0.0,\"1779\":8589753.914000000804663,\"1780\":179594.798000000009779,\"1781\":1006147.586000000010244,\"1782\":186983.899200000014389,\"1783\":32065853.329999998211861,\"1784\":752448.335500000044704,\"1785\":156614.388399999996182,\"1786\":16387135.990000002086163,\"1787\":24548.687930000000051,\"1788\":7211742.441999999806285,\"1789\":2258402.044000000227243,\"1790\":18767503.940000001341104,\"1791\":1941189.047999999951571,\"1792\":9058407.912000000476837,\"1793\":333912.161800000001676,\"1794\":345072.042299999971874,\"1795\":237325.327299999975366,\"1796\":813451.616599999950267,\"1797\":8725136.071000000461936,\"1798\":407772.682299999985844,\"1799\":819316.143999999971129,\"1800\":5322287.265999999828637,\"1801\":3839690.027999999932945,\"1802\":2619929.319999999366701,\"1803\":1510141.205000000074506,\"1804\":9394932.176999999210238,\"1805\":8367775.963000000454485,\"1806\":12620.422230000000127,\"1807\":18068.232739999999467,\"1808\":702086.579700000002049,\"1809\":37184.355889999991632,\"1810\":7705399.450000000186264,\"1811\":4244921.753999999724328,\"1812\":119363.967600000003586,\"1813\":2039066.688000000081956,\"1814\":101160.555999999996857,\"1815\":3003918.650999999605119,\"1816\":0.0},\"COLD_2_Soluble\":{\"0\":38648.362880000000587,\"1\":75347.65207999998529,\"2\":2160043.643999999854714,\"3\":1327051.817000000039116,\"4\":1337832.091999999945983,\"5\":29894779.809999998658896,\"6\":43758213.090000003576279,\"7\":26194989.530000001192093,\"8\":16961684.230000000447035,\"9\":294107.454700000002049,\"10\":267372.373399999982212,\"11\":3029041.589000000152737,\"12\":641189.179400000022724,\"13\":2166619.61200000019744,\"14\":835740.797200000146404,\"15\":75184.86993000000075,\"16\":637189.697500000009313,\"17\":1631055.564000000013038,\"18\":153489.551399999996647,\"19\":1281666.861000000033528,\"20\":827903.537400000030175,\"21\":1421918.235000000102445,\"22\":3123908.006000000052154,\"23\":1911342.70699999993667,\"24\":68766.294370000003255,\"25\":13750240.400000000372529,\"26\":20985960.780000004917383,\"27\":3627670.243999999947846,\"28\":4476832.483000000007451,\"29\":47296.299249999996391,\"30\":1108320.04300000006333,\"31\":562924.385000000009313,\"32\":5948124.376000001095235,\"33\":461212.493100000021514,\"34\":55819.184439999997267,\"35\":12888896.449999999254942,\"36\":41940658.770000003278256,\"37\":102138.790800000002491,\"38\":3679307.759999999310821,\"39\":486362.87400000001071,\"40\":831611.951899999985471,\"41\":1252775.72399999992922,\"42\":321435.451100000005681,\"43\":878247.420399999944493,\"44\":6831999.099999999627471,\"45\":6703067.014000000432134,\"46\":138677.453899999993155,\"47\":5170543.161000000312924,\"48\":5972379.993999999947846,\"49\":447607.786399999982677,\"50\":92632.744560000006459,\"51\":7788532.875,\"52\":9845732.698999997228384,\"53\":3287013.562999999616295,\"54\":551680.558500000042841,\"55\":7928.245235000000321,\"56\":437560.570300000021234,\"57\":58398904.179999999701977,\"58\":198260.032299999991665,\"59\":3690842.654000000096858,\"60\":5703196.533999999985099,\"61\":1797826.414000000106171,\"62\":697602.356999999959953,\"63\":161704120.699999988079071,\"64\":4947714.882000000216067,\"65\":1947025.415999999968335,\"66\":12997777.220000000670552,\"67\":1550526.912000000011176,\"68\":666339.560300000011921,\"69\":8727171.393999999389052,\"70\":4522756.45299999974668,\"71\":953008.625499999965541,\"72\":10996958.240000000223517,\"73\":673497.662699999986216,\"74\":542301.719500000006519,\"75\":129772.947000000000116,\"76\":44903078.259999990463257,\"77\":2251352.570999999996275,\"78\":1264095.01300000003539,\"79\":97467.697769999984302,\"80\":2771285.220999999903142,\"81\":1179362.054000000003725,\"82\":5356395.097000000067055,\"83\":207164.539199999999255,\"84\":1896897.138999999966472,\"85\":4838510.700000000186264,\"86\":25988008.25,\"87\":291595.650699999998324,\"88\":685280.503000000026077,\"89\":1063269.274999999906868,\"90\":959207.2833999999566,\"91\":13203680.470000000670552,\"92\":2666824.359000000171363,\"93\":1357128.783999999985099,\"94\":161024.963400000007823,\"95\":5371918.691999998874962,\"96\":1752118.049000000115484,\"97\":380069.365300000004936,\"98\":134688.752299999992829,\"99\":27595347.21000000089407,\"100\":34845.081960000003164,\"101\":1284469.732000000076368,\"102\":2670381.84899999992922,\"103\":1424074.290000000037253,\"104\":434477.411799999943469,\"105\":1209654.625999999931082,\"106\":5361138.417999999597669,\"107\":5724864.887000000104308,\"108\":11847521.910000000149012,\"109\":71927.070919999998296,\"110\":39795.384100000002945,\"111\":300780.444799999997485,\"112\":111953.152900000000955,\"113\":2797050.077000000048429,\"114\":54357.379189999999653,\"115\":6466547.786999999545515,\"116\":5709880.304999999701977,\"117\":664043.36179999995511,\"118\":191554.701399999990826,\"119\":54963230.630000002682209,\"120\":2435587.466000000014901,\"121\":1076043.90100000007078,\"122\":30299.040110000001732,\"123\":125191330.200000002980232,\"124\":14766820.300000000745058,\"125\":7596751.787999999709427,\"126\":72596525.980000004172325,\"127\":7050299.662999998778105,\"128\":994275.517100000055507,\"129\":8256181.191999999806285,\"130\":3221361.689999999944121,\"131\":196556.748800000001211,\"132\":2097302.444999999832362,\"133\":4473.706202999999732,\"134\":7807829.566999999806285,\"135\":361786.019399999990128,\"136\":37502.419670000002952,\"137\":1376748.884000000078231,\"138\":3659579.856999999843538,\"139\":5445116.75800000037998,\"140\":0.0,\"141\":1408766.300000000046566,\"142\":32098267.96000000089407,\"143\":2145274.66800000006333,\"144\":27540.367809999999736,\"145\":891410.135800000047311,\"146\":103062.66030000000319,\"147\":63128210.689999997615814,\"148\":61263.223169999997481,\"149\":692783.574200000031851,\"150\":14142642.400000000372529,\"151\":5599813.700000000186264,\"152\":0.0,\"153\":195047.510399999999208,\"154\":42869918.450000002980232,\"155\":21274872.149999998509884,\"156\":485155.48320000001695,\"157\":339449.290199999988545,\"158\":1648843.016999999992549,\"159\":4797114.445000000298023,\"160\":60670.308060000003024,\"161\":240507.928899999998976,\"162\":10978631.769999999552965,\"163\":9648453.671000000089407,\"164\":212371.411900000006426,\"165\":1726784.404000000096858,\"166\":8155170.018000000156462,\"167\":1475927.411000000080094,\"168\":5827924.313000000081956,\"169\":4296694.093000000342727,\"170\":109247.303899999998976,\"171\":0.0,\"172\":22048895.870000001043081,\"173\":907645.229500000015832,\"174\":234729.70160000002943,\"175\":164895.081999999994878,\"176\":2121665.865999999921769,\"177\":15052497.580000000074506,\"178\":2775058.316999999806285,\"179\":986244.212399999960326,\"180\":7453374.13399999961257,\"181\":17017741.660000000149012,\"182\":72918.856190000005881,\"183\":350973.403799999912735,\"184\":45068.0164700000023,\"185\":109861.779599999994389,\"186\":10147580.390000000596046,\"187\":40262.169999999998254,\"188\":11949934.519999999552965,\"189\":101850.957500000004074,\"190\":7176105.468000000342727,\"191\":110530156.599999994039536,\"192\":33736869.719999998807907,\"193\":914178.076000000000931,\"194\":1432806.311999999918044,\"195\":73244.420490000004065,\"196\":12302449.5,\"197\":0.0,\"198\":22081236.699999999254942,\"199\":1701127.350000000093132,\"200\":1274767.485000000102446,\"201\":300791.225099999981467,\"202\":1612513.492000000085682,\"203\":4179189.098000000696629,\"204\":1379228.347000000067055,\"205\":34923777.96000000089407,\"206\":958732.95140000001993,\"207\":853010.797200000029989,\"208\":3025807.507000000216067,\"209\":738588.961400000029244,\"210\":9442334.81900000013411,\"211\":4956770.313000000081956,\"212\":8866560.346000000834465,\"213\":1025430.511000000056811,\"214\":4965610.138000000268221,\"215\":696610.571699999971315,\"216\":920452.195900000049733,\"217\":1332226.34899999992922,\"218\":0.0,\"219\":353517.548699999984819,\"220\":191781.087200000009034,\"221\":17858603.089999999850988,\"222\":821230.547400000039488,\"223\":1190034.52600000007078,\"224\":5575450.279000000096858,\"225\":170080.394200000009732,\"226\":569478.792000000015832,\"227\":273818.977699999988545,\"228\":2239602.072000000160187,\"229\":3793686.47399999992922,\"230\":2396886.279999999795109,\"231\":1355835.151000000070781,\"232\":182962.822400000004564,\"233\":358303.990600000019185,\"234\":427923.004699999990407,\"235\":680591.083499999949709,\"236\":3210797.021000000182539,\"237\":343190.045499999949243,\"238\":474267.40570000000298,\"239\":142428.989499999996042,\"240\":164571.673799999989569,\"241\":1525840.083000000100583,\"242\":447672.467999999993481,\"243\":60561.42728999999963,\"244\":466742.773999999975786,\"245\":538722.668300000019372,\"246\":6033935.362999999895692,\"247\":329854.845700000005308,\"248\":166231.83609999998589,\"249\":827892.757199999992736,\"250\":515652.880400000023656,\"251\":3772233.728000000119209,\"252\":13119594.330000000074506,\"253\":221200.456800000014482,\"254\":113785.799599999998463,\"255\":22740989.510000001639128,\"256\":1585778.409999999916181,\"257\":291283.022799999976996,\"258\":27791548.21000000089407,\"259\":44605.542679999998654,\"260\":322384.115300000004936,\"261\":7595134.747000000439584,\"262\":356676.169200000003912,\"263\":1950151.695999999996275,\"264\":389502.105700000014622,\"265\":69976.91921999999613,\"266\":77619.055959999997867,\"267\":5593345.535000000149012,\"268\":502436.263600000005681,\"269\":5343027.556000000797212,\"270\":2802332.411999999545515,\"271\":10247944.75,\"272\":577488.536100000026636,\"273\":816487.226499999989755,\"274\":227614.72029999998631,\"275\":13438690.46000000089407,\"276\":161617.878499999991618,\"277\":49618.370419999999285,\"278\":0.0,\"279\":0.0,\"280\":783920.01659999997355,\"281\":14699.982599999999366,\"282\":5758.283738000000085,\"283\":9068690.496999999508262,\"284\":0.0,\"285\":3795411.317999999970198,\"286\":666770.771300000022166,\"287\":46149.278019999997923,\"288\":12181710.429999999701977,\"289\":166350.419099999999162,\"290\":3390935.410999999381602,\"291\":27557.616249999999127,\"292\":8179102.228000000119209,\"293\":2371444.830999999772757,\"294\":539531.188899999950081,\"295\":1480886.336999999824911,\"296\":420948.167000000015832,\"297\":19440.069390000000567,\"298\":2225048.700999999884516,\"299\":2900971.924999999813736,\"300\":2952393.83600000012666,\"301\":540091.763099999981932,\"302\":68172.301229999997304,\"303\":2230762.24599999981001,\"304\":0.0,\"305\":963659.536899999948218,\"306\":884974.311800000141375,\"307\":143000.34409999998752,\"308\":363273.697299999999814,\"309\":608956.158000000054017,\"310\":3327870.804000000003725,\"311\":4798300.275000000372529,\"312\":2941613.561000000219792,\"313\":2579827.541999999899417,\"314\":2494016.555000000633299,\"315\":4198701.394999999552965,\"316\":2091912.307999999960884,\"317\":7004591.298000000417232,\"318\":151117.890900000027614,\"319\":166749.289300000004005,\"320\":2099458.5,\"321\":10940900.810000000521541,\"322\":761691.090199999976903,\"323\":1475819.608000000007451,\"324\":23684263.550000000745058,\"325\":15287507.570000000298023,\"326\":20368.251039999999193,\"327\":155085.032000000006519,\"328\":6299345.725999999791384,\"329\":7090617.889999999664724,\"330\":415266.962200000009034,\"331\":17005883.359999999403954,\"332\":4149327.73700000019744,\"333\":294818.952899999974761,\"334\":214117.816400000010617,\"335\":9535.368590000001859,\"336\":7918111.776999999769032,\"337\":23720.916479999999865,\"338\":680041.289499999955296,\"339\":1173325.100000000093132,\"340\":8226643.239000000059605,\"341\":3276233.288000000175089,\"342\":16600.545030000001134,\"343\":29169.267319999999017,\"344\":80446.722020000001066,\"345\":1326944.013999999966472,\"346\":127595.331500000000233,\"347\":2859036.657000000122935,\"348\":404529.808599999989383,\"349\":2087061.184999999823049,\"350\":388596.56260000000475,\"351\":566848.40500000002794,\"352\":12077141.759999999776483,\"353\":130258059.400000005960464,\"354\":16791355.890000000596046,\"355\":6536727.375,\"356\":14390588.71000000089407,\"357\":232789.252199999988079,\"358\":10570490.570000000298023,\"359\":4206031.981999999843538,\"360\":205870.906199999997625,\"361\":0.0,\"362\":190325.75010000000475,\"363\":130419763.5,\"364\":261745.070000000006985,\"365\":7159180.436999999918044,\"366\":4742566.254999999888241,\"367\":17754034.429999999701977,\"368\":10394987.699999999254942,\"369\":505314.59689999994589,\"370\":3073240.714999999850988,\"371\":7147537.740000000223517,\"372\":207638871.300000011920929,\"373\":18091457.019999999552965,\"374\":342014.995600000023842,\"375\":3137814.561000000219792,\"376\":573650.758299999986775,\"377\":18916.148040000000037,\"378\":1710074.977999999886379,\"379\":363704.908300000010058,\"380\":5394.880678000000444,\"381\":11539206.049999998882413,\"382\":7305899.975999999791384,\"383\":20980570.649999998509884,\"384\":14764664.25,\"385\":18342637.420000001788139,\"386\":442605738.899999976158142,\"387\":23343606.859999999403954,\"388\":33348.779829999999492,\"389\":3833357.884999999776483,\"390\":2293719.050999999977648,\"391\":1020428.464000000036322,\"392\":9072679.198999999091029,\"393\":974806.341000000014901,\"394\":661854.966000000014901,\"395\":1622754.753000000026077,\"396\":338209.558599999989383,\"397\":149630.212999999988824,\"398\":3206269.305000000167638,\"399\":112546.067999999999302,\"400\":35003551.990000002086163,\"401\":1254069.357000000076368,\"402\":13673.700450000000274,\"403\":208318.028599999990547,\"404\":5337098.404999999329448,\"405\":2508569.925999999977648,\"406\":15345.721050000001924,\"407\":103851.776500000007218,\"408\":885944.536500000045635,\"409\":379347.086899999994785,\"410\":4244517.563000000081956,\"411\":122237.535000000003492,\"412\":702528.942500000004657,\"413\":1006489.567999999970198,\"414\":2540910.75,\"415\":606616.838400000007823,\"416\":495267.380899999989197,\"417\":19731136.809999998658896,\"418\":3007588.842000000178814,\"419\":686973.006099999998696,\"420\":37935.786719999996421,\"421\":6181840.731999999843538,\"422\":1271102.191000000108033,\"423\":4360189.911000000312924,\"424\":38811145.020000003278255,\"425\":13311483.220000000670552,\"426\":618313.436499999952503,\"427\":600989.535000000032596,\"428\":6272179.434000000357628,\"429\":550311.463600000017323,\"430\":7611305.158999999985099,\"431\":220887.828899999993155,\"432\":3442357.320999999996275,\"433\":1364459.370000000111759,\"434\":3831201.830000000074506,\"435\":18790.018830000000889,\"436\":1748668.361000000266358,\"437\":61297720.049999997019768,\"438\":28578.508269999998447,\"439\":84770.690210000000661,\"440\":381276.756099999998696,\"441\":0.0,\"442\":1501584.465000000083819,\"443\":25094323.480000000447035,\"444\":236939.657899999991059,\"445\":1813889.023000000044703,\"446\":965384.380899999989197,\"447\":1045848.351000000024214,\"448\":2498113.058999999891967,\"449\":18033243.53999999910593,\"450\":18482781.0,\"451\":7852.352101000000403,\"452\":0.0,\"453\":98932.737099999998463,\"454\":332938.004200000024866,\"455\":538808.910499999998137,\"456\":3063646.271000000182539,\"457\":12281966.980000000447035,\"458\":21038.784130000000005,\"459\":233813.378300000011222,\"460\":1197904.125999999931082,\"461\":102014.817599999994854,\"462\":812649.448699999949895,\"463\":50720.114500000003318,\"464\":1269053.939000000013038,\"465\":928181.652800000156276,\"466\":8511997.110999999567866,\"467\":66219.993480000004638,\"468\":632726.663799999980256,\"469\":1931394.017999999923632,\"470\":749164.410900000017136,\"471\":6475064.203999999910593,\"472\":2644940.40100000007078,\"473\":1130850.817000000039116,\"474\":2494663.37099999981001,\"475\":4918284.731999999843538,\"476\":9044219.274000000208616,\"477\":2532825.544000000227243,\"478\":15571028.800000000745058,\"479\":4213793.78000000026077,\"480\":1549556.686999999918044,\"481\":9309306.229000000283122,\"482\":7229.144419999999627,\"483\":85629.878100000001723,\"484\":2005993.519000000087544,\"485\":104866200.299999997019768,\"486\":6397877.436999999918044,\"487\":1457061.929999999934807,\"488\":634354.48519999999553,\"489\":25249559.429999999701977,\"490\":554321.725800000014715,\"491\":2863133.160999999847263,\"492\":203682510.399999976158142,\"493\":14344233.529999999329448,\"494\":0.0,\"495\":133136.392699999996694,\"496\":1176666.985000000102446,\"497\":27815264.820000000298023,\"498\":8479548.483999999240041,\"499\":383368.129399999976158,\"500\":103975.749599999995553,\"501\":19937040.050000000745058,\"502\":68629384.879999995231628,\"503\":773204.423500000033528,\"504\":157629.176899999991292,\"505\":65332.776870000001509,\"506\":4030852.518000000156462,\"507\":627433.548900000052527,\"508\":312822.011600000085309,\"509\":1124813.864000000059605,\"510\":670630.109599999967031,\"511\":1874042.956000000005588,\"512\":189150.700099999987288,\"513\":328830.719600000069477,\"514\":240626.511900000012247,\"515\":37294.360370000002149,\"516\":6133545.100999999791384,\"517\":3641576.797999999951571,\"518\":602412.531300000031479,\"519\":0.0,\"520\":14482221.050000000745058,\"521\":785752.663300000014715,\"522\":3373255.760999999940395,\"523\":299432.910399999993388,\"524\":2156701.759000000078231,\"525\":11970417.03999999910593,\"526\":479679.103599999973085,\"527\":5118043.223000000230968,\"528\":128673.359000000011292,\"529\":4184471.433000000193715,\"530\":46240.910360000001674,\"531\":17367022.559999998658896,\"532\":1086867.297000000020489,\"533\":18410553.160000000149012,\"534\":4471334.542999999597669,\"535\":477275.102399999974296,\"536\":18340481.370000001043081,\"537\":518585.115100000053644,\"538\":1509885.276000000070781,\"539\":8631442.554999999701977,\"540\":144434.120599999994738,\"541\":1222051.942000000039116,\"542\":1588257.874000000068918,\"543\":4041093.779000000096858,\"544\":2619391.149999999906868,\"545\":1239839.395000000018626,\"546\":17483449.530000001192093,\"547\":2239494.268999999854714,\"548\":5381297.531000000424683,\"549\":143517.797300000005634,\"550\":263146.505799999984447,\"551\":0.0,\"552\":296231.168799999984913,\"553\":2718569.677000000141561,\"554\":346251.643500000005588,\"555\":5599382.489000000059605,\"556\":4149651.145000000018626,\"557\":65892273.129999995231628,\"558\":44767246.799999997019768,\"559\":94843.778900000004796,\"560\":1699079.097999999998137,\"561\":15218.513810000000376,\"562\":339363.048000000009779,\"563\":561867.918100000009872,\"564\":693139.323199999984354,\"565\":9905455.419999999925494,\"566\":170640.96840000001248,\"567\":54526629.5,\"568\":2167589.836999999824911,\"569\":919093.881199999945238,\"570\":5876974.563000000081956,\"571\":0.0,\"572\":1158017.110000000102445,\"573\":1412431.593000000109896,\"574\":30416.545099999999366,\"575\":14643925.169999999925494,\"576\":4362561.571000000461936,\"577\":1077208.169999999925494,\"578\":1622431.344000000040978,\"579\":1752657.063000000081956,\"580\":3470493.837999999988824,\"581\":22410035.070000000298023,\"582\":645490.508999999961816,\"583\":674812.85620000003837,\"584\":252560.276000000012573,\"585\":1507190.208000000100583,\"586\":78558017.890000000596046,\"587\":6899807.027999999932945,\"588\":2248657.501999999862164,\"589\":339125.881899999978486,\"590\":6736270.259999999776483,\"591\":43496.252410000000964,\"592\":15118.257260000000315,\"593\":182510.050900000002002,\"594\":422478966.0,\"595\":46213959.670000001788139,\"596\":108729850.799999997019768,\"597\":105766353.200000002980232,\"598\":2330048.577000000048429,\"599\":1787046.139000000199303,\"600\":6019813.20299999974668,\"601\":0.0,\"602\":10978631.769999999552965,\"603\":800995.971800000057556,\"604\":9577.088252999999895,\"605\":3543584.101000000257045,\"606\":942778.144800000009127,\"607\":283445.762999999977183,\"608\":97120.572920000005979,\"609\":1380521.979999999981374,\"610\":40393.689350000000559,\"611\":41410269.259999997913837,\"612\":135874.582499999989523,\"613\":3921756.13799999980256,\"614\":42716838.549999997019768,\"615\":470019.977499999979045,\"616\":1605506.313000000081956,\"617\":11684739.759999999776483,\"618\":2577779.28899999987334,\"619\":736465.24730000004638,\"620\":988184.661899999948218,\"621\":751881.040200000046752,\"622\":1804510.183999999891967,\"623\":5053469.377000000327826,\"624\":48808.771789999998873,\"625\":1570578.222999999765307,\"626\":11642.696690000000672,\"627\":156141.49890000000596,\"628\":388618.12310000002617,\"629\":641318.542700000107288,\"630\":1672020.608000000007451,\"631\":782324.535999999847263,\"632\":1251805.5,\"633\":124997.28530000000319,\"634\":15119.335290000000896,\"635\":957892.089900000137277,\"636\":3472326.485000000335276,\"637\":894999.96730000001844,\"638\":3249066.99599999981001,\"639\":10162672.779999999329448,\"640\":269970.419600000022911,\"641\":1457493.141000000061467,\"642\":6818954.967000000178814,\"643\":33514.79606000000058,\"644\":189980.781300000002375,\"645\":1846337.649999999906868,\"646\":3116361.813999999780208,\"647\":39000.87786000000051,\"648\":451747.411900000006426,\"649\":131982.903300000005402,\"650\":2636855.194999999832362,\"651\":158890469.0,\"652\":498803.310999999986962,\"653\":18739351.530000001192093,\"654\":1287380.405999999959022,\"655\":253821.568100000004051,\"656\":730848.724200000055134,\"657\":3244215.871999999508262,\"658\":12467387.71000000089407,\"659\":8215970.766999999061227,\"660\":31192724.879999998956919,\"661\":5920634.674999999813736,\"662\":5633771.565000000409782,\"663\":9577411.661000000312924,\"664\":9315774.393999999389052,\"665\":130980.337799999993877,\"666\":12330.478220000000874,\"667\":735699.847799999988638,\"668\":12037254.740000000223517,\"669\":51073.707510000000184,\"670\":474881.881400000012945,\"671\":918317.701499999966472,\"672\":113505.51249999999709,\"673\":0.0,\"674\":7548132.748999998904765,\"675\":219109.083600000012666,\"676\":1640003.192000000039116,\"677\":9289147.115000000223517,\"678\":2020115.679000000003725,\"679\":2505228.041000000201166,\"680\":15170002.579999998211861,\"681\":10095942.869999997317791,\"682\":3134149.266999999992549,\"683\":102060094.799999997019768,\"684\":178672273.099999994039536,\"685\":16980010.699999999254942,\"686\":17576159.890000000596046,\"687\":18058038.170000001788139,\"688\":34337331.020000003278255,\"689\":17530882.739999998360872,\"690\":33284098.179999999701977,\"691\":5444685.54700000025332,\"692\":26494681.160000000149012,\"693\":17745410.21000000089407,\"694\":20846895.239999998360872,\"695\":11598497.560000002384186,\"696\":22947970.780000001192093,\"697\":8699358.285000000149012,\"698\":61546744.390000000596046,\"699\":28653970.190000001341104,\"700\":51104.970310000004247,\"701\":13873135.529999999329448,\"702\":14136174.230000000447035,\"703\":17923284.739999998360872,\"704\":33063102.550000000745058,\"705\":7610873.947999999858439,\"706\":12613999.439999999478459,\"707\":20455571.269999999552965,\"708\":21770764.780000001192093,\"709\":3933398.834999999962747,\"710\":2980638.155999999959022,\"711\":11376423.910000000149012,\"712\":69148.994120000003022,\"713\":65291.811829999998736,\"714\":6258380.682000000029802,\"715\":3414652.014999999664724,\"716\":37557399.070000000298023,\"717\":8383819.644999999552965,\"718\":2402923.234000000171363,\"719\":200771.83629999999539,\"720\":241521.274700000009034,\"721\":1307216.11199999996461,\"722\":33709.919029999997292,\"723\":326857.929300000076182,\"724\":2565489.77600000007078,\"725\":0.0,\"726\":12410252.25,\"727\":1537590.58199999993667,\"728\":3221038.282000000122935,\"729\":1894094.266999999992549,\"730\":2175998.450999999884516,\"731\":265572.067600000009406,\"732\":1301502.566000000340864,\"733\":610379.154300000052899,\"734\":2449062.808999999891967,\"735\":33360.638129999999364,\"736\":144682.066900000005262,\"737\":3774.174176999999872,\"738\":25730359.689999997615814,\"739\":1298268.483999999938533,\"740\":8943531.507999999448657,\"741\":287606.949100000027102,\"742\":2042754.254999999888241,\"743\":166652.266800000012154,\"744\":10493.73501000000033,\"745\":165757.503999999986263,\"746\":13233.865239999999176,\"747\":535617.949099999968894,\"748\":17105061.890000000596046,\"749\":9339814.40599999949336,\"750\":512774.547000000078697,\"751\":14669.797829999999522,\"752\":470116.999999999941792,\"753\":2360987.964999999850988,\"754\":15946182.359999999403954,\"755\":668700.440500000026077,\"756\":173928.952199999999721,\"757\":8955174.203999999910593,\"758\":750220.87789999996312,\"759\":239192.735300000000279,\"760\":269010.975199999986216,\"761\":2300295.018000000156462,\"762\":6138180.618999999947846,\"763\":1081584.962000000057742,\"764\":170446.923500000004424,\"765\":17674260.390000000596046,\"766\":15333862.75,\"767\":243839.033699999999953,\"768\":5247729.928000000305474,\"769\":18760912.079999998211861,\"770\":2838985.345999999903142,\"771\":38902777.359999999403954,\"772\":28434.05257999999958,\"773\":1101097.259000000078231,\"774\":10655331.330000000074506,\"775\":110691.860799999994924,\"776\":2258575.354999999981374,\"777\":1083417.608999999938533,\"778\":73472.962310000002617,\"779\":0.0,\"780\":849248.48140000004787,\"781\":167503.908499999990454,\"782\":5751.707771000000321,\"783\":0.0,\"784\":1723226.913000000175089,\"785\":102134.478700000006938,\"786\":1439813.490999999921769,\"787\":7068302.720999999903142,\"788\":168409.451600000000326,\"789\":1505896.574999999953434,\"790\":171384.807399999990594,\"791\":2856664.99599999981001,\"792\":2589853.197000000625849,\"793\":325284.009199999971315,\"794\":13477.499449999999342,\"795\":762920.041500000050291,\"796\":475086.706599999975879,\"797\":417175.070899999991525,\"798\":14459.582469999999375,\"799\":255492.510700000013458,\"800\":265776.89279999997234,\"801\":713007.369500000029802,\"802\":3454970.242999999318272,\"803\":1801168.299000000115484,\"804\":6563570.25899999961257,\"805\":861591.895900000003166,\"806\":152292.940899999986868,\"807\":10040.316660000000411,\"808\":4795820.811999999918044,\"809\":9702786.255999997258186,\"810\":6435392.793000000528991,\"811\":866238.194299999973737,\"812\":599911.507499999948777,\"813\":879594954.700000047683716,\"814\":57909479.71000000089407,\"815\":4755502.583999999798834,\"816\":1499320.607000000309199,\"817\":3276880.104999999981374,\"818\":176419.195700000011129,\"819\":360600.189200000022538,\"820\":106043.406300000016927,\"821\":36628139.390000000596046,\"822\":539455.726900000008754,\"823\":8980184.441999999806285,\"824\":78151601.530000016093254,\"825\":88636.496719999995548,\"826\":490383.916399999987334,\"827\":6392595.101999999955297,\"828\":2421680.912000000011176,\"829\":9247535.255000000819564,\"830\":1294818.796000000089407,\"831\":5378818.067999999970198,\"832\":1262477.972000000067055,\"833\":40721.409699999996519,\"834\":23410.444569999999658,\"835\":271587.460900000005495,\"836\":2080269.611000000266358,\"837\":690368.792600000044331,\"838\":1216338.395999999949709,\"839\":620458.711099999956787,\"840\":7864426.009000000543892,\"841\":5985100.718000000342727,\"842\":145803.215499999991152,\"843\":3153769.367000000085682,\"844\":7593625.50800000037998,\"845\":4988140.912999998778105,\"846\":6152518.38399999961257,\"847\":1888380.722000000299886,\"848\":3925205.826000000350177,\"849\":1631810.182999999960884,\"850\":1742200.195999999996275,\"851\":2497574.046000000089407,\"852\":8898362.156999999657273,\"853\":1419115.362999999895692,\"854\":1966645.516000000061467,\"855\":158858.128200000006473,\"856\":0.0,\"857\":34902.217409999997471,\"858\":544479.334999999962747,\"859\":1275953.314999999944121,\"860\":10806147.369999999180436,\"861\":1827040.958000000100583,\"862\":836366.053100000019185,\"863\":682574.653999999980442,\"864\":2744226.730999999679625,\"865\":18498951.410000000149012,\"866\":2940858.941999999806285,\"867\":0.0,\"868\":296349.75189999997383,\"869\":129018.327799999999115,\"870\":692406.264599999994971,\"871\":2439576.16800000006333,\"872\":547023.479799999971874,\"873\":56545.77494999999908,\"874\":5047971.436999999918044,\"875\":4038290.907999999821186,\"876\":402104.246800000022631,\"877\":16089560.009999999776483,\"878\":1111230.716999999945983,\"879\":466904.478100000007544,\"880\":1060110.65500000002794,\"881\":1574890.333000000100583,\"882\":137146.654899999994086,\"883\":10486620.029999999329448,\"884\":17418767.879999998956919,\"885\":3862033.415999999735504,\"886\":42189.683120000001509,\"887\":19234166.140000000596046,\"888\":3646966.936000000219792,\"889\":317522.211399999971036,\"890\":1415773.477999999886379,\"891\":961837.670500000123866,\"892\":1323817.735000000102446,\"893\":784469.810599999967962,\"894\":302462.167599999986123,\"895\":0.0,\"896\":24114396.510000001639128,\"897\":20354236.690000001341104,\"898\":12389769.73000000230968,\"899\":26340.523229999995237,\"900\":0.0,\"901\":125590.200400000001537,\"902\":1643668.486000000033528,\"903\":424505.65769999998156,\"904\":220435.057299999985844,\"905\":131982.903300000005402,\"906\":10775854.800000000745058,\"907\":16338.584360000000743,\"908\":3302537.157999999821186,\"909\":6125891.105999998748302,\"910\":204889.901199999992968,\"911\":220230.232099999993807,\"912\":114411.055500000002212,\"913\":477814.116099999984726,\"914\":2811064.433999999891967,\"915\":7697331.75099999923259,\"916\":184730.787500000005821,\"917\":550041.956699999980628,\"918\":0.0,\"919\":4916128.678000000305474,\"920\":40193.176240000000689,\"921\":8304261.217000000178814,\"922\":14939304.700000001117587,\"923\":1858950.571999999927357,\"924\":5650912.20200000051409,\"925\":213427.878800000005867,\"926\":386106.319100000022445,\"927\":128608.677299999995739,\"928\":48806.615740000001097,\"929\":1342575.412999999942258,\"930\":41260.423439999998664,\"931\":269021.755500000028405,\"932\":419137.080900000000838,\"933\":2585217.678999999538064,\"934\":1836958.810999999986962,\"935\":780944.660799999954179,\"936\":1067894.01300000003539,\"937\":747892.33849999983795,\"938\":608794.453899999964051,\"939\":2601711.498999999836087,\"940\":234147.566800000000512,\"941\":32293390.929999999701977,\"942\":51231.099520000003395,\"943\":5307776.058000001125038,\"944\":346747.536199999973178,\"945\":52180.841719999996712,\"946\":335859.458700000017416,\"947\":9077422.519999999552965,\"948\":5177.442536999999902,\"949\":9217673.893999999389052,\"950\":31744.674950000000536,\"951\":2803733.847000000067055,\"952\":2347836.029999999795109,\"953\":159106.074499999987893,\"954\":2748538.841000000014901,\"955\":22595455.800000000745058,\"956\":5459777.93099999986589,\"957\":536016.819299999973737,\"958\":83437.170230000003357,\"959\":2682347.953999999444932,\"960\":175761.598900000011781,\"961\":4764881.423000000417232,\"962\":1595372.855000000214204,\"963\":250296.418299999990268,\"964\":1240594.013999999966472,\"965\":245369832.800000011920929,\"966\":16437.762879999998404,\"967\":131799.638600000005681,\"968\":632284.67249999998603,\"969\":152443.864700000005541,\"970\":1427200.56899999990128,\"971\":678736.876200000056997,\"972\":1396692.391999999992549,\"973\":95977.863800000006449,\"974\":42268379.119999997317791,\"975\":116286.823300000003656,\"976\":1028233.381999999983236,\"977\":8272028.196000000461936,\"978\":2222030.223999999929219,\"979\":1435609.183999999891967,\"980\":29092727.370000001043081,\"981\":3642870.43099999986589,\"982\":292210.126400000008289,\"983\":308822.52970000001369,\"984\":885146.796199999982491,\"985\":4397597.463999999687076,\"986\":1425799.134000000078231,\"987\":14249367.119999999180436,\"988\":14873545.019999999552965,\"989\":154330.412799999990966,\"990\":4019425.427000000141561,\"991\":33856530.759999997913837,\"992\":31361975.199999999254942,\"993\":334824.552299999981187,\"994\":78225.985429999986081,\"995\":230051.06239999999525,\"996\":22431.595620000003692,\"997\":2781418.679000000003725,\"998\":36094515.799999997019768,\"999\":58065.793689999998605,\"1000\":10869750.990000000223517,\"1001\":2668657.004999999888241,\"1002\":441764.877500000002328,\"1003\":2815160.938999999780208,\"1004\":1845690.834000000031665,\"1005\":2616157.066999999806285,\"1006\":129104.570000000006985,\"1007\":8997.648487000000387,\"1008\":771619.723200000007637,\"1009\":423427.630200000014156,\"1010\":3038743.83600000012666,\"1011\":597216.438800000003539,\"1012\":5731225.248999999836087,\"1013\":9598325.393999999389052,\"1014\":712457.57550000003539,\"1015\":3998403.890999999828637,\"1016\":176645.581500000000233,\"1017\":1937538.773999999975786,\"1018\":489985.046299999987241,\"1019\":458485.083600000012666,\"1020\":4902976.74199999962002,\"1021\":0.0,\"1022\":890267.426699999952689,\"1023\":473523.566799999971408,\"1024\":9161185.254000000655651,\"1025\":11077810.300000000745058,\"1026\":624210.246699999901466,\"1027\":1027715.929000000003725,\"1028\":5630214.075000000186265,\"1029\":25868.347200000000157,\"1030\":845906.596200000029057,\"1031\":8912807.724999999627471,\"1032\":4208188.036999999545515,\"1033\":2751665.12099999981001,\"1034\":7222784.058000001125038,\"1035\":103679.29210000000603,\"1036\":13108814.050000000745058,\"1037\":15685299.71000000089407,\"1038\":0.0,\"1039\":3077984.035999999381602,\"1040\":155257.516400000022259,\"1041\":2666.716555999999855,\"1042\":2285202.634000000078231,\"1043\":4163773.305000000167638,\"1044\":39034296.71000000089407,\"1045\":1361872.104999999981374,\"1046\":1629761.93100000009872,\"1047\":220585.98120000003837,\"1048\":33676500.179999999701977,\"1049\":152972.098200000007637,\"1050\":10807225.400000000372529,\"1051\":137815.03190000000177,\"1052\":2706280.16399999987334,\"1053\":3938573.367000000085682,\"1054\":1597852.317999999970198,\"1055\":2453374.919000000227243,\"1056\":4129168.623000000603497,\"1057\":26852.586279999999533,\"1058\":70229.177649999997811,\"1059\":240852.897599999996601,\"1060\":322146.949299999978393,\"1061\":9657.29349700000239,\"1062\":469599.54680000001099,\"1063\":2109915.367000000085682,\"1064\":12063127.400000000372529,\"1065\":1087945.324000000022352,\"1066\":1032976.702999999979511,\"1067\":38424133.159999996423721,\"1068\":46775.611980000001495,\"1069\":2213945.018000000156462,\"1070\":483301.276000000012573,\"1071\":2682347.953999999444932,\"1072\":103904.599800000010873,\"1073\":2695715.495000000111759,\"1074\":3351479.605999999679625,\"1075\":308693.166399999987334,\"1076\":3673917.621999999973923,\"1077\":1830167.237999999895692,\"1078\":37338.559500000003027,\"1079\":1841809.935000000055879,\"1080\":8050385.747999999672174,\"1081\":101496.286399999997229,\"1082\":67163.267519999993965,\"1083\":417811.107100000022911,\"1084\":11882018.789999997243285,\"1085\":1140984.276000000070781,\"1086\":14528576.230000000447035,\"1087\":3727711.192999999970198,\"1088\":4168301.021000000182539,\"1089\":104383.244000000006054,\"1090\":58333144.5,\"1091\":327515.52610000007553,\"1092\":637038.773600000073202,\"1093\":2215238.65100000007078,\"1094\":198669.682700000004843,\"1095\":277441.150000000023283,\"1096\":0.0,\"1097\":186994.645199999999022,\"1098\":4427458.825000000186264,\"1099\":1092904.25,\"1100\":392326.537599999981467,\"1101\":4785795.156000000424683,\"1102\":2121450.260999999940395,\"1103\":2426855.442999999970198,\"1104\":1931394.017999999923632,\"1105\":846014.398999999975786,\"1106\":13232787.210000002756715,\"1107\":819818.331400000024587,\"1108\":2071106.378000000026077,\"1109\":2549966.18099999986589,\"1110\":6048380.93099999986589,\"1111\":145447.466400000004796,\"1112\":493359.272300000011455,\"1113\":111144.632299999997485,\"1114\":439231.512899999972433,\"1115\":2299001.384999999776483,\"1116\":1776481.46999999997206,\"1117\":8081001.728000000119209,\"1118\":649080.34050000004936,\"1119\":381201.294099999999162,\"1120\":8095.98631000000023,\"1121\":9079794.179999999701977,\"1122\":12409174.220000000670552,\"1123\":2562040.087999999988824,\"1124\":172225.668800000014016,\"1125\":9124.31671500000084,\"1126\":42819251.159999988973141,\"1127\":22195.507610000000568,\"1128\":1161682.402999999932945,\"1129\":54526.629500000002736,\"1130\":7182250.224999999627471,\"1131\":140704.145599999988917,\"1132\":1878247.26300000003539,\"1133\":389545.226800000004005,\"1134\":522466.01400000002468,\"1135\":430941.481700000003912,\"1136\":3487311.066999999806285,\"1137\":485726.837799999979325,\"1138\":9459367.653000000864267,\"1139\":9517042.121999999508262,\"1140\":79702.883069999981672,\"1141\":58351.470970000002126,\"1142\":4272222.868999999947846,\"1143\":15392.076240000000325,\"1144\":4150621.370000000111759,\"1145\":52042.854209999997693,\"1146\":0.0,\"1147\":4688772.684000000357628,\"1148\":1153705.0,\"1149\":13388023.169999999925494,\"1150\":716834.367100000032224,\"1151\":195263.115900000004331,\"1152\":999191.322399999946356,\"1153\":1183458.557999999960884,\"1154\":11340849.0,\"1155\":68680.052169999995385,\"1156\":3059980.976999999955296,\"1157\":886483.550200000056066,\"1158\":1507405.813000000081956,\"1159\":190810.862400000012712,\"1160\":1012709.787000000011176,\"1161\":1572087.460999999893829,\"1162\":693969.404399999999441,\"1163\":3818157.697999999858439,\"1164\":590155.358899999991991,\"1165\":147635.862199999974109,\"1166\":3558676.486000000033528,\"1167\":423082.661399999982677,\"1168\":4528038.787999999709427,\"1169\":15482630.53999999910593,\"1170\":412108.341700000048149,\"1171\":470580.551800000015646,\"1172\":14597569.990000000223517,\"1173\":174058.315499999996973,\"1174\":3800909.257999999914318,\"1175\":42828.953410000001895,\"1176\":8031.843675000000076,\"1177\":2631896.268999999389052,\"1178\":49835053.950000002980232,\"1179\":20992428.949999999254942,\"1180\":3091567.182000000029802,\"1181\":126743.689799999992829,\"1182\":551109.203899999964051,\"1183\":78389.845610000003944,\"1184\":0.0,\"1185\":4761862.946000000461936,\"1186\":6240162.018000000156462,\"1187\":2522045.269000000320375,\"1188\":856579.068199999979697,\"1189\":588829.385099999955855,\"1190\":3796704.950999999884516,\"1191\":816584.248999999952503,\"1192\":1536728.159999999916181,\"1193\":7099349.912999999709427,\"1194\":10235763.03999999910593,\"1195\":1332441.955000000074506,\"1196\":904723.775000000023283,\"1197\":1333088.770999999949709,\"1198\":9503027.765000000596046,\"1199\":363780.370200000004843,\"1200\":116664.13289999999688,\"1201\":4378408.575000000186264,\"1202\":159720.550199999997858,\"1203\":2654858.25400000018999,\"1204\":774530.397299999953248,\"1205\":3918306.450000000186264,\"1206\":446863.947400000004564,\"1207\":9127982.007999999448657,\"1208\":378085.79470000002766,\"1209\":4965071.125,\"1210\":3837562.191999999806285,\"1211\":1081584.962000000057742,\"1212\":40525208.700000002980232,\"1213\":9170995.303999999538064,\"1214\":2061296.327999999979511,\"1215\":1502015.675999999977648,\"1216\":54394.032120000003488,\"1217\":16681397.089999999850988,\"1218\":92248.966780000017025,\"1219\":1442939.769999999785796,\"1220\":2063775.790999999968335,\"1221\":1489618.360000000102446,\"1222\":2089432.84499999997206,\"1223\":1602919.047000000020489,\"1224\":406049.82740000000922,\"1225\":15477.240410000000338,\"1226\":1002511.646999999880791,\"1227\":31558176.199999999254942,\"1228\":7142255.406000000424683,\"1229\":574750.346299999975599,\"1230\":4925076.30599999986589,\"1231\":8230092.927000000141561,\"1232\":1747913.742000000085682,\"1233\":227496.137300000002142,\"1234\":593540.365200000000186,\"1235\":415590.370500000019092,\"1236\":125784.24539999999979,\"1237\":257217.354699999996228,\"1238\":786593.524699999950826,\"1239\":198184.570299999963026,\"1240\":2505335.842999999877065,\"1241\":19262.194859999999608,\"1242\":1465147.135999999940395,\"1243\":363252.136699999973644,\"1244\":18857934.559999998658896,\"1245\":59660.196320000002743,\"1246\":1429680.031999999890104,\"1247\":1170198.820000000065193,\"1248\":570998.81070000003092,\"1249\":1603673.665999999968335,\"1250\":44895.532070000001113,\"1251\":416010.801199999987148,\"1252\":3568163.127000000327826,\"1253\":138990.081899999990128,\"1254\":39059.091339999999036,\"1255\":145598.390299999999115,\"1256\":163579.888500000000931,\"1257\":578458.760800000047311,\"1258\":1341928.595999999903142,\"1259\":49360.721859999997832,\"1260\":13174.573730000001888,\"1261\":693096.202099999994971,\"1262\":824992.863299999968149,\"1263\":143032.684899999992922,\"1264\":24516500.75,\"1265\":520784.291099999973085,\"1266\":259405.750399999989895,\"1267\":728757.350899999961257,\"1268\":1304521.04300000006333,\"1269\":899322.857399999978952,\"1270\":651430.44039999996312,\"1271\":6977317.20299999974668,\"1272\":1263340.393999999854714,\"1273\":11714924.529999997466803,\"1274\":213751.287000000011176,\"1275\":166997.235600000014529,\"1276\":1204695.699000000022352,\"1277\":26608.952079999999114,\"1278\":606821.663599999970756,\"1279\":246016.649200000014389,\"1280\":1614669.54700000025332,\"1281\":1115542.827000000048429,\"1282\":11419545.0,\"1283\":286388.777999999991152,\"1284\":2511911.811000000219792,\"1285\":3776114.626999999862164,\"1286\":0.0,\"1287\":5932169.56900000013411,\"1288\":2848795.396000000182539,\"1289\":13435456.380000002682209,\"1290\":57260.507169999997132,\"1291\":1803971.171000000089407,\"1292\":2556973.359000000171363,\"1293\":17553521.320000000298023,\"1294\":1055216.409999999916181,\"1295\":2523338.901999999303371,\"1296\":1375024.040000000037253,\"1297\":43239681.880000002682209,\"1298\":813123.780799999949522,\"1299\":3504559.507000000216067,\"1300\":799325.029199999873526,\"1301\":52022371.679999999701977,\"1302\":28331.639970000000176,\"1303\":4086478.736000000033528,\"1304\":412496.431600000069011,\"1305\":570643.061699999962002,\"1306\":4395225.803000000305474,\"1307\":1059205.11199999996461,\"1308\":29463.568820000000414,\"1309\":136100.96830000000773,\"1310\":66332108.340000003576279,\"1311\":0.0,\"1312\":120534.251600000003236,\"1313\":45746.095750000000407,\"1314\":1955110.621999999973923,\"1315\":829164.829600000171922,\"1316\":438024.122199999983422,\"1317\":5288479.36600000038743,\"1318\":124727.7783999999956,\"1319\":475798.204800000006799,\"1320\":0.0,\"1321\":374862.492599999997765,\"1322\":47670.374780000005558,\"1323\":6889889.174999999813736,\"1324\":5648432.739000000059605,\"1325\":966483.968899999978021,\"1326\":66716.96414999999979,\"1327\":2073585.841000000014901,\"1328\":225609.589199999987613,\"1329\":2244992.208999999798834,\"1330\":46469.452180000000226,\"1331\":12718568.109999999403954,\"1332\":96300.194009999991977,\"1333\":108104.594800000006217,\"1334\":290905.713099999993574,\"1335\":7590068.016999999061227,\"1336\":351361.493700000050012,\"1337\":2901295.333999999798834,\"1338\":264709.645599999988917,\"1339\":28712.183669999998528,\"1340\":353743.934400000027381,\"1341\":92236030.450000002980232,\"1342\":5784587.608000000007451,\"1343\":100527.139699999999721,\"1344\":178844.757500000006985,\"1345\":63992.788730000000214,\"1346\":297805.088999999978114,\"1347\":312746.549699999974109,\"1348\":4037644.091000000014901,\"1349\":62423180.729999996721744,\"1350\":7320884.558000000193715,\"1351\":287574.6083000000217,\"1352\":249089.027499999996508,\"1353\":3733.855950000000121,\"1354\":1160388.770000000018626,\"1355\":3529138.532999999821186,\"1356\":410706.90600000001723,\"1357\":1114033.588999999919906,\"1358\":3338327.670999999623746,\"1359\":9826543.810000000521541,\"1360\":1368448.071999999927357,\"1361\":391474.895900000003166,\"1362\":18277955.780000001192093,\"1363\":2288867.927000000141561,\"1364\":11612511.919999999925494,\"1365\":8706473.267000000923872,\"1366\":53131.661950000001525,\"1367\":25637.649320000000444,\"1368\":1464608.122999999905005,\"1369\":6002456.959999999031424,\"1370\":33129940.25,\"1371\":105925.901299999997718,\"1372\":246016.649200000014389,\"1373\":86401745.769999995827675,\"1374\":1436256.0,\"1375\":1512688.147999999811873,\"1376\":9836785.070000000298023,\"1377\":3249066.99599999981001,\"1378\":183027.504100000020117,\"1379\":20938527.579999998211861,\"1380\":286388.777999999991152,\"1381\":1230244.949999999953434,\"1382\":245380.613000000012107,\"1383\":38475878.479999996721745,\"1384\":33504015.780000004917383,\"1385\":861818.281700000050478,\"1386\":17009117.440000001341104,\"1387\":110896.686000000001513,\"1388\":2623056.442999999970198,\"1389\":739796.352199999964796,\"1390\":30654789.179999999701977,\"1391\":403505.682499999995343,\"1392\":168032.142000000021653,\"1393\":253163.971400000009453,\"1394\":210872.953700000012759,\"1395\":976315.579400000162423,\"1396\":849830.616200000047684,\"1397\":292738.359799999976531,\"1398\":106641.71150000000489,\"1399\":1261076.536000000080094,\"1400\":658653.224399999948218,\"1401\":44146.302980000000389,\"1402\":3640929.981999999843538,\"1403\":12691617.419999999925494,\"1404\":15549468.25,\"1405\":12331556.240000000223517,\"1406\":6973436.303999999538064,\"1407\":34528.141880000002857,\"1408\":279543.303599999984726,\"1409\":568357.64339999994263,\"1410\":808714.648500000010244,\"1411\":337314.7958000000217,\"1412\":321500.132800000021234,\"1413\":911483.007300000055693,\"1414\":7449385.432000000029802,\"1415\":1090316.985000000102446,\"1416\":432806.46919999999227,\"1417\":58351.470970000002126,\"1418\":12372.52129000000059,\"1419\":135561.954499999992549,\"1420\":2079299.387000000104308,\"1421\":934897.763999999966472,\"1422\":2144951.259999999776483,\"1423\":2673831.537000000476837,\"1424\":1908755.441000000108033,\"1425\":0.0,\"1426\":374398.940799999982119,\"1427\":4194497.088000000454485,\"1428\":179987466.599999994039536,\"1429\":398762.361600000003818,\"1430\":129966.99189999999362,\"1431\":58450.649499999999534,\"1432\":515501.956499999971129,\"1433\":95863.592889999999898,\"1434\":388510.320400000025984,\"1435\":3346736.285000000149012,\"1436\":0.0,\"1437\":59808.964109999993525,\"1438\":38407.962749999998778,\"1439\":2741531.662000000011176,\"1440\":332226.506100000056904,\"1441\":5025764.071000001393259,\"1442\":759556.595800000010058,\"1443\":609549.073100000037812,\"1444\":5055733.235000000335276,\"1445\":3529138.532999999821186,\"1446\":58794540.259999997913837,\"1447\":42972331.060000002384186,\"1448\":2628015.37000000057742,\"1449\":803141.246399999945424,\"1450\":194637.85999999998603,\"1451\":545438.779399999999441,\"1452\":13466719.169999999925494,\"1453\":209719.464299999992363,\"1454\":3376058.631999999750406,\"1455\":1787692.955999999772757,\"1456\":9560378.826999999582768,\"1457\":2994329.103999999817461,\"1458\":977318.145000000018626,\"1459\":3332290.717000000178814,\"1460\":102433.092300000003888,\"1461\":1187231.653999999864027,\"1462\":4934670.75,\"1463\":3238825.734999999869615,\"1464\":2418231.223999999929219,\"1465\":878872.676300000050105,\"1466\":7412.840301000000181,\"1467\":0.0,\"1468\":61235.194450000002689,\"1469\":215842.660299999988638,\"1470\":1486276.475000000093132,\"1471\":158793.446500000020023,\"1472\":382635.070699999982025,\"1473\":1025743.138999999966472,\"1474\":430887.58029999997234,\"1475\":82419.512289999998757,\"1476\":42822.485240000001795,\"1477\":598089.641100000008009,\"1478\":635917.625099999946542,\"1479\":152691.810999999986962,\"1480\":1563032.030999999959022,\"1481\":1970634.218000000109896,\"1482\":7017096.416000000201166,\"1483\":662889.872399999992922,\"1484\":645695.334200000041164,\"1485\":4831934.731999999843538,\"1486\":7663266.082999999634922,\"1487\":18698386.489999998360872,\"1488\":840958.450100000016391,\"1489\":13262971.980000000447035,\"1490\":21573485.760000001639128,\"1491\":1059916.610000000102446,\"1492\":1069963.825999999884516,\"1493\":1437765.239000000059605,\"1494\":112643.090500000005704,\"1495\":3098250.953000000212342,\"1496\":12059893.320000002160668,\"1497\":44115040.179999999701977,\"1498\":655278.998499999986962,\"1499\":345874.333900000026915,\"1500\":2885340.526999999769032,\"1501\":4757982.048000000417233,\"1502\":1107996.635000000009313,\"1503\":749541.720500000054017,\"1504\":53997.318009999995411,\"1505\":39702.673740000005637,\"1506\":5592806.520999999716878,\"1507\":728347.70050000003539,\"1508\":0.0,\"1509\":0.0,\"1510\":17598798.469999998807907,\"1511\":8969188.562000000849366,\"1512\":3121751.952000000048429,\"1513\":3842413.316000000108033,\"1514\":517560.989000000001397,\"1515\":3586166.186000000219792,\"1516\":342295.28269999998156,\"1517\":236303.621699999988778,\"1518\":1901424.854000000050291,\"1519\":2990771.614000000059605,\"1520\":195241.555300000007264,\"1521\":166436.661300000007032,\"1522\":330631.025499999988824,\"1523\":1576830.781999999890104,\"1524\":13049522.53999999910593,\"1525\":495040.995100000000093,\"1526\":14311.892710000001898,\"1527\":330469.321300000010524,\"1528\":5550116.63300000037998,\"1529\":9368705.541999999433756,\"1530\":33292722.399999998509884,\"1531\":15488.020679999999629,\"1532\":73775888.030000001192093,\"1533\":44126.898480000003474,\"1534\":42682.341670000001614,\"1535\":60545.256869999997434,\"1536\":2568077.041999999899417,\"1537\":13270518.169999999925494,\"1538\":418393.241900000022724,\"1539\":8040.899105999999847,\"1540\":2970181.28899999987334,\"1541\":201062.903699999995297,\"1542\":2241758.126999999862164,\"1543\":2083719.299000000115484,\"1544\":100306.144100000004983,\"1545\":30873628.75,\"1546\":1756537.962000000057742,\"1547\":4585928.862999999895692,\"1548\":126226236.600000008940697,\"1549\":63016.095840000001772,\"1550\":14207324.03999999910593,\"1551\":1149285.087000000057742,\"1552\":6018735.174999999813736,\"1553\":699542.806400000117719,\"1554\":634311.364100000006147,\"1555\":6242857.08699999935925,\"1556\":1020374.562000000034459,\"1557\":140844.289099999994505,\"1558\":389469.76480000000447,\"1559\":146169.744799999985844,\"1560\":3694400.143999999854714,\"1561\":179254.407899999991059,\"1562\":2297599.950000000186264,\"1563\":368836.319000000017695,\"1564\":21889347.809999998658896,\"1565\":10064141.060000000521541,\"1566\":164453.090800000005402,\"1567\":671449.410499999998137,\"1568\":2817532.59899999992922,\"1569\":364847.617400000046473,\"1570\":0.0,\"1571\":3003168.930000000167638,\"1572\":378193.597499999974389,\"1573\":615769.291600000113249,\"1574\":240141.399499999999534,\"1575\":276492.485800000024028,\"1576\":2423405.756000000052154,\"1577\":392477.461499999917578,\"1578\":200847.298199999990175,\"1579\":0.0,\"1580\":364265.482599999988452,\"1581\":414760.289300000004005,\"1582\":15141973.859999999403954,\"1583\":1602919.047000000020489,\"1584\":234686.580500000010943,\"1585\":667374.466699999989942,\"1586\":3029364.996999999973923,\"1587\":168280.088300000032177,\"1588\":3460468.183000000193715,\"1589\":11161896.439999997615814,\"1590\":20595714.839999999850988,\"1591\":8428234.376000000163913,\"1592\":1230029.34499999997206,\"1593\":1400681.094000000040978,\"1594\":25268963.930000003427267,\"1595\":48571.605750000002445,\"1596\":38967459.009999997913837,\"1597\":658265.134599999990314,\"1598\":6886762.894999999552965,\"1599\":25714189.269999999552965,\"1600\":675017.681499999947846,\"1601\":10720336.390000000596046,\"1602\":487279.197300000058021,\"1603\":212888.864999999990687,\"1604\":505217.574399999983143,\"1605\":33437.178079999997863,\"1606\":202054.689000000042142,\"1607\":53728.889170000002196,\"1608\":12389769.73000000230968,\"1609\":2583277.229999999981374,\"1610\":342209.040500000002794,\"1611\":622981.295399999944493,\"1612\":199079.333099999988917,\"1613\":194508.496699999988778,\"1614\":5747611.265999999828637,\"1615\":8370344.300999999046326,\"1616\":543455.208899999968708,\"1617\":6855500.098000000230968,\"1618\":6346563.328999999910593,\"1619\":39169.050139999999374,\"1620\":6014099.656999999657273,\"1621\":2472671.611000000033528,\"1622\":66690.013460000001942,\"1623\":3354066.871999999973923,\"1624\":2647096.455999999772757,\"1625\":0.0,\"1626\":50946.500269999996817,\"1627\":4129923.242999999783933,\"1628\":5669238.668999999761581,\"1629\":3697203.015999999828637,\"1630\":0.0,\"1631\":213427.878800000005867,\"1632\":1075321.621999999973923,\"1633\":11402296.560000000521541,\"1634\":3097496.333000000100583,\"1635\":9880013.971999999135733,\"1636\":13598238.519999999552965,\"1637\":33208636.25,\"1638\":8114312.776999999769032,\"1639\":313727.554699999978766,\"1640\":1704792.643000000156462,\"1641\":3722644.464000000152737,\"1642\":458161.6752999999444,\"1643\":888887.551499999943189,\"1644\":67884467.900000005960464,\"1645\":1175373.351999999955296,\"1646\":20231.341550000001007,\"1647\":1703499.010000000009313,\"1648\":47883.824220000002242,\"1649\":3180073.237999999895692,\"1650\":1748668.361000000266358,\"1651\":154071.686199999996461,\"1652\":641264.641300000017509,\"1653\":32807610.03999999910593,\"1654\":97545315.739999994635582,\"1655\":619165.078200000105426,\"1656\":5291713.448999999091029,\"1657\":3390612.003000000026077,\"1658\":8739029.696000000461936,\"1659\":275770.207400000013877,\"1660\":975248.33219999994617,\"1661\":9188567.152000000700355,\"1662\":17195616.199999999254942,\"1663\":3283348.268999999854714,\"1664\":5638191.477999999187887,\"1665\":40730.033920000001672,\"1666\":309232.180200000002515,\"1667\":1120717.358999999938533,\"1668\":1290075.475000000093132,\"1669\":2497358.439999999944121,\"1670\":1036232.346000000019558,\"1671\":3856535.476000000257045,\"1672\":77169.518509999994421,\"1673\":193646.074699999997392,\"1674\":2642245.33199999993667,\"1675\":16781.653650000000198,\"1676\":968198.032599999918602,\"1677\":423395.289400000008754,\"1678\":151592.222999999998137,\"1679\":339438.509900000004564,\"1680\":1242857.871999999973923,\"1681\":1729371.669999999925494,\"1682\":1410167.735000000102446,\"1683\":1166533.527000000001863,\"1684\":52090287.420000001788139,\"1685\":65500.949159999996482,\"1686\":316077.654600000008941,\"1687\":25578357.809999998658896,\"1688\":157305.768600000010338,\"1689\":15132.27161999999953,\"1690\":28715417.75,\"1691\":2870355.944999999832362,\"1692\":34092.618779999997059,\"1693\":7348482.060999999754131,\"1694\":4827407.016999999061227,\"1695\":970192.383400000049733,\"1696\":41925566.390000000596046,\"1697\":115111773.400000005960464,\"1698\":561027.056600000010803,\"1699\":424128.347999999998137,\"1700\":1269377.347999999998137,\"1701\":6909617.07799999974668,\"1702\":1323925.537999999942258,\"1703\":321306087.800000011920929,\"1704\":199381.180800000001909,\"1705\":293665.463500000012573,\"1706\":996959.805500000016764,\"1707\":1469890.45699999993667,\"1708\":6323.277936000000409,\"1709\":356029.352699999988545,\"1710\":471841.843899999978021,\"1711\":762736.776799999992363,\"1712\":2305361.746999999973923,\"1713\":105194.998699999996461,\"1714\":32551.039499999998952,\"1715\":3417347.083999999798834,\"1716\":531737.050200000056066,\"1717\":940525.067400000058115,\"1718\":11557532.519999999552965,\"1719\":1076184.043999999994412,\"1720\":3931781.79300000006333,\"1721\":9205923.393999999389052,\"1722\":0.0,\"1723\":1964705.067000000039116,\"1724\":364491.868299999972805,\"1725\":307615.13890000001993,\"1726\":0.0,\"1727\":145760.09440000000177,\"1728\":0.0,\"1729\":148724.669900000008056,\"1730\":1816799.696999999927357,\"1731\":298516.587100000004284,\"1732\":895927.070900000049733,\"1733\":2458441.647999999579042,\"1734\":2746813.996999999973923,\"1735\":187231.811199999996461,\"1736\":2740022.424000000115484,\"1737\":919686.796399999991991,\"1738\":79709.351230000000214,\"1739\":1471184.090000000083819,\"1740\":2037256.31499999971129,\"1741\":512666.74430000007851,\"1742\":7437095.918999999761581,\"1743\":51497.372309999998834,\"1744\":2904960.627000000327826,\"1745\":1046462.827000000048429,\"1746\":497380.314699999988079,\"1747\":514747.337299999955576,\"1748\":0.0,\"1749\":620674.316600000020117,\"1750\":568519.347599999979138,\"1751\":5210861.388000000268221,\"1752\":331806.075399999972433,\"1753\":668754.341800000052899,\"1754\":1214721.354999999981374,\"1755\":1480131.718000000109896,\"1756\":19032575.010000001639128,\"1757\":76177.733229999998002,\"1758\":169099.389200000005076,\"1759\":33412.383450000001176,\"1760\":511254.528300000005402,\"1761\":774422.594599999953061,\"1762\":12595672.980000000447035,\"1763\":40652415.939999997615814,\"1764\":37540.150629999996454,\"1765\":296802.523400000005495,\"1766\":40893.894099999997707,\"1767\":2204350.572999999858439,\"1768\":0.0,\"1769\":15508503.199999999254942,\"1770\":28901.916510000002745,\"1771\":496388.529500000004191,\"1772\":910124.692700000014156,\"1773\":39659.552640000001702,\"1774\":663913.998499999986962,\"1775\":27115624.989999994635582,\"1776\":6982599.536999999545515,\"1777\":2717276.044000000227243,\"1778\":0.0,\"1779\":8495179.881999999284744,\"1780\":216543.378200000006473,\"1781\":1013119.437000000034459,\"1782\":167644.052100000000792,\"1783\":30631072.570000000298023,\"1784\":697052.562999999965541,\"1785\":153565.013299999991432,\"1786\":16592998.840000001713634,\"1787\":25220.452689999998256,\"1788\":6514088.798000000417232,\"1789\":2690109.751999999862164,\"1790\":15779088.099999999627471,\"1791\":1839869.485000000102446,\"1792\":8588429.25899999961257,\"1793\":341820.95060000004014,\"1794\":361376.368900000001304,\"1795\":248172.704200000007404,\"1796\":790894.854300000006333,\"1797\":7858173.450000000186264,\"1798\":388973.872199999983422,\"1799\":771802.987799999886192,\"1800\":5473900.091000000014901,\"1801\":3672192.777999999932945,\"1802\":2816023.361000000033528,\"1803\":1448222.104999999981374,\"1804\":9125610.347999999299645,\"1805\":7475258.092000000178814,\"1806\":16857.115570000001753,\"1807\":15533.297829999999522,\"1808\":626247.718699999968521,\"1809\":32538.103169999998499,\"1810\":6410059.146999999880791,\"1811\":4277289.598000000230968,\"1812\":119477.784599999999045,\"1813\":1847846.888999999966472,\"1814\":105702.749599999995553,\"1815\":3123476.794999999925494,\"1816\":0.0},\"COLD_3_Soluble\":{\"0\":34547.00742000000173,\"1\":65838.717820000005304,\"2\":2385747.140000000130385,\"3\":1208891.088999999919906,\"4\":1141272.220999999903142,\"5\":29401259.480000000447035,\"6\":36330994.590000003576279,\"7\":26592918.390000000596046,\"8\":16151797.800000000745058,\"9\":301503.42269999999553,\"10\":238306.15679999999702,\"11\":2780622.149999999906868,\"12\":611610.267400000011548,\"13\":2460943.158999999985099,\"14\":890305.510000000009313,\"15\":81381.466239999994286,\"16\":679018.126599999959581,\"17\":1572210.627000000094995,\"18\":154928.73509999999078,\"19\":1179349.797000000020489,\"20\":786201.226600000052713,\"21\":1450113.010000000009313,\"22\":2957965.819999999832362,\"23\":1838657.742000000085682,\"24\":75437.719740000000456,\"25\":13117101.349999999627471,\"26\":21845210.609999999403954,\"27\":4122640.884000000543892,\"28\":4867695.309000000357628,\"29\":48931.123310000002675,\"30\":1404266.458000000100583,\"31\":578961.383900000015274,\"32\":6189092.685999998822808,\"33\":405857.080699999991339,\"34\":49348.346109999998589,\"35\":13320437.519999999552965,\"36\":37704472.880000002682209,\"37\":114836.980400000014924,\"38\":3836819.283999999985099,\"39\":440865.430999999982305,\"40\":893259.639300000038929,\"41\":1283127.975000000093132,\"42\":280728.604400000011083,\"43\":819828.425599999958649,\"44\":5784146.781999999657273,\"45\":5815606.339999999850988,\"46\":159877.860799999994924,\"47\":5650347.743999999947846,\"48\":6062295.31900000013411,\"49\":398529.305400000012014,\"50\":77775.126589999999851,\"51\":8804935.80599999986589,\"52\":8082229.175999999977648,\"53\":3407703.229999999981374,\"54\":583824.1877000000095,\"55\":8305.32348599999932,\"56\":421807.460600000049453,\"57\":58834170.359999999403954,\"58\":186138.919200000003912,\"59\":3753758.376000000163913,\"60\":6229855.833999999798834,\"61\":1867527.641999999992549,\"62\":729305.463800000026822,\"63\":159417477.0,\"64\":5157257.527999999932945,\"65\":2034224.937999999849126,\"66\":12903214.71000000089407,\"67\":1494041.296000000089407,\"68\":565255.375,\"69\":7429539.247999999672174,\"70\":4435605.94400000013411,\"71\":862433.10840000002645,\"72\":11305299.330000000074506,\"73\":729449.333699999959208,\"74\":704415.965399999986403,\"75\":131928.728499999997439,\"76\":39228535.030000001192093,\"77\":2112298.354999999981374,\"78\":1150959.462999999988824,\"79\":81849.523090000002412,\"80\":2646439.458999999798834,\"81\":1389591.725000000093132,\"82\":5076594.451999999582768,\"83\":198646.011999999987893,\"84\":1894862.929000000236556,\"85\":4593575.131000000052154,\"86\":24356220.5,\"87\":280440.864500000025146,\"88\":718237.070300000021234,\"89\":1141847.700999999884516,\"90\":955900.608099999953993,\"91\":12421730.009999999776483,\"92\":2697081.674999999813736,\"93\":1490684.331000000005588,\"94\":161450.838699999992968,\"95\":5827787.32799999974668,\"96\":1591105.543999999994412,\"97\":408724.887999999977183,\"98\":143898.706899999990128,\"99\":26410683.150000002235174,\"100\":36429.78527000000031,\"101\":1353048.762000000104308,\"102\":2288491.066000000108033,\"103\":1373766.031999999890104,\"104\":381178.591499999980442,\"105\":1239103.774999999906868,\"106\":5558558.726999999955296,\"107\":5294221.703999999910593,\"108\":11345582.910000000149012,\"109\":79147.645749999996042,\"110\":38227.200299999996787,\"111\":317875.821100000001024,\"112\":101811.95580000001064,\"113\":2635984.910000000149012,\"114\":53375.745100000000093,\"115\":7200690.140999999828637,\"116\":5613421.127999999560416,\"117\":646311.695199999958277,\"118\":212179.377000000007683,\"119\":52286170.140000000596046,\"120\":2316785.486000000033528,\"121\":1065692.550000000046566,\"122\":27060.975239999999758,\"123\":129607626.900000005960464,\"124\":14585533.800000000745058,\"125\":7457641.841000000014901,\"126\":70365825.040000006556511,\"127\":6888780.127000000327826,\"128\":1082093.722000000067055,\"129\":8215836.387000000104308,\"130\":3637415.557000000029802,\"131\":183942.504899999999907,\"132\":2038541.036000000080094,\"133\":3138.762369000000035,\"134\":8637663.030999999493361,\"135\":387297.85930000001099,\"136\":24539.414890000000014,\"137\":1302310.631999999983236,\"138\":4361464.972000000067055,\"139\":5107766.270999999716878,\"140\":0.0,\"141\":1408678.46999999973923,\"142\":32673820.890000000596046,\"143\":1850934.642999999923632,\"144\":26781.867569999998523,\"145\":934761.319299999973737,\"146\":97985.015629999994417,\"147\":66478459.46000000089407,\"148\":62919.117319999997562,\"149\":719685.36089999997057,\"150\":15120729.949999999254942,\"151\":5960051.753000000491738,\"152\":0.0,\"153\":194838.254400000005262,\"154\":43409395.280000001192093,\"155\":20202215.980000000447035,\"156\":507880.0458000000217,\"157\":374176.92149999999674,\"158\":1819283.257999999914318,\"159\":5065852.16399999987334,\"160\":79828.630090000006021,\"161\":253901.657600000005914,\"162\":10500586.839999999850988,\"163\":9622980.244000000879168,\"164\":216687.301600000006147,\"165\":1758378.319999999832362,\"166\":7702316.639999999664724,\"167\":1405417.41800000006333,\"168\":5470414.415000000037253,\"169\":4493249.831000000238419,\"170\":121781.102499999993597,\"171\":0.0,\"172\":22083075.569999996572733,\"173\":955421.041599999996834,\"174\":205331.168199999985518,\"175\":146622.644300000014482,\"176\":2155747.074000000022352,\"177\":14076234.230000000447035,\"178\":2608649.623000000137836,\"179\":976780.93099999986589,\"180\":7658867.921000000089407,\"181\":17273983.280000001192093,\"182\":69002.897209999995539,\"183\":379365.83039999997709,\"184\":42098.260630000004312,\"185\":118961.251799999998184,\"186\":10326983.780000001192093,\"187\":40700.804009999999835,\"188\":12158927.589999999850988,\"189\":98944.148509999999078,\"190\":7099885.275000000372529,\"191\":113340733.099999994039536,\"192\":36233163.030000001192093,\"193\":1110675.881999999983236,\"194\":1416639.273000000044703,\"195\":63158.900540000002366,\"196\":13074899.5,\"197\":0.0,\"198\":20689455.480000000447035,\"199\":1743128.107000000076368,\"200\":1417502.492000000085682,\"201\":334334.541399999987334,\"202\":1647310.731999999843538,\"203\":4724592.683000000193715,\"204\":1399566.70699999993667,\"205\":36048050.380000002682209,\"206\":1138970.30199999990873,\"207\":868811.342100000008941,\"208\":2809779.788999999407679,\"209\":631166.986900000134483,\"210\":8896532.996999999508262,\"211\":4535068.024000000208616,\"212\":8708926.604000000283122,\"213\":1047085.371999999973923,\"214\":4399158.894999999552965,\"215\":654790.429899999988265,\"216\":962202.111200000043027,\"217\":1340100.468000000109896,\"218\":0.0,\"219\":369035.96919999999227,\"220\":211728.584600000001956,\"221\":17704633.940000001341104,\"222\":750943.501700000022538,\"223\":1370888.634000000078231,\"224\":5778583.810999999754131,\"225\":186004.640600000013364,\"226\":638226.204900000011548,\"227\":303392.914500000013504,\"228\":2061752.0519999996759,\"229\":3804592.419000000227243,\"230\":2440609.541999999899417,\"231\":1148657.543999999994412,\"232\":183904.139499999990221,\"233\":289255.29570000001695,\"234\":452681.948199999984354,\"235\":663173.251300000003539,\"236\":3246472.992000000085682,\"237\":345268.656299999973271,\"238\":474195.298799999989569,\"239\":143821.97620000000461,\"240\":151773.187899999989895,\"241\":1515238.132999999914318,\"242\":475490.128199999919161,\"243\":55755.353790000008303,\"244\":458897.129299999971408,\"245\":493982.210200000030454,\"246\":6024889.135999999940395,\"247\":310739.87240000005113,\"248\":155398.71020000000135,\"249\":731875.939899999997578,\"250\":582702.002199999988079,\"251\":3702828.419000000227243,\"252\":13021188.060000002384186,\"253\":204755.68849999998929,\"254\":117887.023000000001048,\"255\":23407638.079999998211861,\"256\":1539983.762000000104308,\"257\":221674.79259999995702,\"258\":25191625.25,\"259\":49892.174460000002,\"260\":259033.018499999976484,\"261\":7608321.617999999783933,\"262\":350697.348400000017136,\"263\":1937640.256000000052154,\"264\":368211.114899999985937,\"265\":73774.583320000005188,\"266\":73765.9511199999979,\"267\":5787695.572999999858439,\"268\":523609.825100000016391,\"269\":5322516.123999999836087,\"270\":2945688.918999999761581,\"271\":10705841.26999999769032,\"272\":530314.163999999989755,\"273\":870048.623499999986962,\"274\":250093.899999999994179,\"275\":15695250.550000000745058,\"276\":158957.09320000000298,\"277\":42851.179939999994531,\"278\":0.0,\"279\":0.0,\"280\":987523.21929999999702,\"281\":18188.99605000000156,\"282\":4599.329928000000109,\"283\":8681399.490000000223517,\"284\":0.0,\"285\":3397632.334999999962747,\"286\":729478.107700000051409,\"287\":42315.983789999998408,\"288\":12135908.410000000149012,\"289\":152904.964700000040466,\"290\":2977244.390999999828637,\"291\":28876.613799999999174,\"292\":8195406.856999999843538,\"293\":2837115.077000000048429,\"294\":522746.605500000005122,\"295\":1525692.682000000029802,\"296\":452518.895599999988917,\"297\":23751.007649999999558,\"298\":2336927.276999999769032,\"299\":2939262.728999999817461,\"300\":3012924.134999999776483,\"301\":514287.053399999975227,\"302\":68495.515910000001895,\"303\":2312469.38799999980256,\"304\":0.0,\"305\":834167.462199999950826,\"306\":992510.710300000035204,\"307\":138537.154000000009546,\"308\":326603.930299999949057,\"309\":703898.033599999849685,\"310\":3338357.922999999951571,\"311\":5344192.527000000700355,\"312\":2695547.063000000081956,\"313\":2675309.359000000171363,\"314\":2532494.472000000067055,\"315\":4027111.248000000137836,\"316\":2347957.305000000167638,\"317\":6728221.281000000424683,\"318\":163877.444900000002235,\"319\":168558.013399999996182,\"320\":1770463.394000000087544,\"321\":10382613.490000000223517,\"322\":804511.073399999993853,\"323\":1354967.027999999932945,\"324\":22276820.410000000149012,\"325\":15481363.910000000149012,\"326\":26149.798999999999069,\"327\":144090.533499999990454,\"328\":5953050.082999998703599,\"329\":6926665.876000000163913,\"330\":462733.660800000012387,\"331\":16647669.5,\"332\":4584175.627999999560416,\"333\":309943.792100000020582,\"334\":194991.715700000000652,\"335\":7332.666825999999674,\"336\":7858367.560999999754131,\"337\":21869.188930000000255,\"338\":669820.042200000025332,\"339\":1096192.975000000093132,\"340\":8493697.185000000521541,\"341\":3335384.611000000033528,\"342\":12665.349759999999151,\"343\":6656.669968000000154,\"344\":66499.560379999995348,\"345\":1781589.335999999893829,\"346\":127008.376799999998184,\"347\":2846226.839000000152737,\"348\":391393.356800000008661,\"349\":1980417.583000000100583,\"350\":426133.149900000018533,\"351\":585119.017100000055507,\"352\":12576150.400000000372529,\"353\":132216468.299999997019768,\"354\":16957469.420000001788139,\"355\":6757666.661000000312924,\"356\":12055341.240000000223517,\"357\":235831.594000000011874,\"358\":11265015.75,\"359\":4871340.014000000432134,\"360\":212227.333699999988312,\"361\":0.0,\"362\":203269.032500000001164,\"363\":137539655.800000011920929,\"364\":250678.971099999995204,\"365\":6908154.610999998636544,\"366\":5309471.917000000365078,\"367\":18389454.820000000298023,\"368\":9997042.070000000298023,\"369\":564238.694099999964237,\"370\":3192665.637000000104308,\"371\":7030252.226999999955297,\"372\":196583876.300000011920929,\"373\":17131072.480000000447035,\"374\":562032.688500000047498,\"375\":3607874.263999999966472,\"376\":611255.38820000004489,\"377\":25651.049900000001799,\"378\":1725959.628000000026077,\"379\":329251.137099999992643,\"380\":2899.746454000000085,\"381\":10723105.660000000149012,\"382\":7868342.542999999597669,\"383\":23554385.410000000149012,\"384\":13955383.490000000223517,\"385\":17537744.820000000298023,\"386\":469437999.700000047683716,\"387\":25040082.25,\"388\":35020.819060000001628,\"389\":3628399.706999999471009,\"390\":2087840.466000000014901,\"391\":1222031.209999999962747,\"392\":8833805.706000000238419,\"393\":1061760.104999999981374,\"394\":670779.175099999993108,\"395\":1406760.203999999910593,\"396\":316149.381899999978486,\"397\":153768.184299999993527,\"398\":3261339.552000000607222,\"399\":116438.732399999993504,\"400\":35303763.259999997913837,\"401\":1096001.148999999975786,\"402\":13551.588550000000396,\"403\":216006.317199999990407,\"404\":4724688.595999999903142,\"405\":2180300.876000000163913,\"406\":16429.9463399999986,\"407\":104353.657999999995809,\"408\":853877.643000000040047,\"409\":330555.557800000009593,\"410\":4044759.29300000006333,\"411\":125368.259500000000116,\"412\":667201.609399999957532,\"413\":1024353.922000000020489,\"414\":2608937.362999999895692,\"415\":489857.938800000003539,\"416\":496744.512899999972433,\"417\":20492833.239999998360872,\"418\":3094354.516999999992549,\"419\":612511.852300000027753,\"420\":32633.537309999999707,\"421\":7872562.728000000119209,\"422\":1350171.364000000059605,\"423\":4292119.66399999987334,\"424\":35780452.310000002384186,\"425\":11929694.839999999850988,\"426\":694325.887400000006892,\"427\":570166.135400000028312,\"428\":6256807.468000000342727,\"429\":503266.616600000008475,\"430\":7388008.793999999761581,\"431\":228714.828000000008615,\"432\":3212999.254999999888241,\"433\":1359954.519000000087544,\"434\":3679713.316999999806285,\"435\":14805.175230000000738,\"436\":1646351.59899999992922,\"437\":65738968.0,\"438\":33317.399060000003374,\"439\":80071.290720000004512,\"440\":347091.008800000010524,\"441\":0.0,\"442\":1502193.926000000210479,\"443\":25273151.53999999910593,\"444\":231496.313300000008894,\"445\":1995667.796000000089407,\"446\":940448.977300000027753,\"447\":1037589.956000000005588,\"448\":2056284.993999999947846,\"449\":17349754.769999999552965,\"450\":18831615.079999998211861,\"451\":11318.727189999999609,\"452\":0.0,\"453\":94140.81101999997918,\"454\":303306.59250000002794,\"455\":536414.24910000001546,\"456\":2981464.575999999884516,\"457\":12998168.869999999180436,\"458\":14968.227820000000065,\"459\":218020.496299999998882,\"460\":1306914.46999999997206,\"461\":100584.265700000003562,\"462\":929975.24620000005234,\"463\":49895.051859999999579,\"464\":574041.032200000016019,\"465\":930013.611499999999069,\"466\":8093259.205000000074506,\"467\":57969.032489999997779,\"468\":736873.022299999953248,\"469\":1770655.220999999903142,\"470\":761570.694099999964237,\"471\":6951891.070000000298023,\"472\":2578341.024000000208616,\"473\":1099741.766999999992549,\"474\":2468040.742000000085682,\"475\":4034400.657999999821186,\"476\":8458497.007999999448657,\"477\":2719045.817999999970198,\"478\":13294540.929999999701977,\"479\":3970234.66800000006333,\"480\":1653736.922000000020489,\"481\":11788702.300000000745058,\"482\":6494.672424000000319,\"483\":80275.586020000002463,\"484\":2153828.808999999891967,\"485\":101572172.599999994039536,\"486\":7006082.07799999974668,\"487\":1553219.794999999925494,\"488\":558925.097900000051595,\"489\":24996921.269999999552965,\"490\":581215.346200000029057,\"491\":2687682.172999999951571,\"492\":207470034.599999994039536,\"493\":13344415.839999999850988,\"494\":0.0,\"495\":136973.767400000011548,\"496\":1112881.88800000003539,\"497\":24431032.870000001043081,\"498\":8320861.437999999150634,\"499\":397781.181800000020303,\"500\":110492.108500000002095,\"501\":22071565.969999998807907,\"502\":76304775.870000004768372,\"503\":769262.939800000051036,\"504\":159772.356099999975413,\"505\":73238.428039999998873,\"506\":3828666.654000000096858,\"507\":631943.884500000043772,\"508\":359952.980800000019372,\"509\":1175705.091999999945983,\"510\":646973.496900000027381,\"511\":2062711.183999999891967,\"512\":182110.560999999986962,\"513\":297244.872700000007171,\"514\":246669.7956000000122,\"515\":40046.675389999996696,\"516\":6262178.611999999731779,\"517\":4258070.446999999694526,\"518\":657907.61179999995511,\"519\":959.324712500000032,\"520\":14584574.660000000149012,\"521\":762155.765099999960512,\"522\":3139529.674999999813736,\"523\":313482.992399999930058,\"524\":2130809.618999999947846,\"525\":11182530.320000000298023,\"526\":446437.993100000021514,\"527\":4792403.377999999560416,\"528\":127593.447799999994459,\"529\":4037661.709999999962747,\"530\":46301.180930000002263,\"531\":15156217.859999999403954,\"532\":944611.614000000059605,\"533\":19109763.620000001043081,\"534\":4028645.861000000033528,\"535\":516502.650399999984074,\"536\":17664350.359999999403954,\"537\":539406.743699999991804,\"538\":1530104.692999999970198,\"539\":7070343.981999999843538,\"540\":161143.916200000006938,\"541\":1302790.199000000022352,\"542\":1488861.979000000050291,\"543\":3646527.31900000013411,\"544\":2565104.990000000223517,\"545\":1164962.803000000072643,\"546\":17632698.969999998807907,\"547\":2043144.874000000068918,\"548\":5845723.112999999895692,\"549\":135841.990599999990081,\"550\":262303.661599999992177,\"551\":0.0,\"552\":310106.844700000016019,\"553\":2826468.702000000048429,\"554\":332588.919500000018161,\"555\":5776665.545000000856817,\"556\":4657453.381000000052154,\"557\":67822204.629999995231628,\"558\":45714191.609999999403954,\"559\":93526.00684000000183,\"560\":1397264.787999999942258,\"561\":12263.473079999999754,\"562\":536769.128299999982119,\"563\":542015.585199999972247,\"564\":692647.404899999964982,\"565\":9669018.622999999672174,\"566\":169056.762500000011642,\"567\":58356522.179999999701977,\"568\":2115751.233000000007451,\"569\":906908.100300000049174,\"570\":5385243.415000000037253,\"571\":0.0,\"572\":1094658.362999999895692,\"573\":1339908.641999999992549,\"574\":31943.92077000000063,\"575\":15304883.46000000089407,\"576\":4793266.597000000067055,\"577\":1147890.237999999895692,\"578\":1847769.504999999888241,\"579\":1695938.769000000087544,\"580\":3552340.470000000204891,\"581\":22575110.739999998360872,\"582\":628174.492300000158139,\"583\":679852.572200000053272,\"584\":257853.285100000008242,\"585\":1542765.246999999973923,\"586\":71457318.269999995827675,\"587\":7174313.986999999731779,\"588\":2141551.907999999821186,\"589\":312648.546800000069197,\"590\":6411131.949000000022352,\"591\":44348.386380000003555,\"592\":18502.632499999999709,\"593\":174619.733199999987846,\"594\":450706134.399999976158142,\"595\":50920364.909999996423721,\"596\":95333013.200000002980232,\"597\":89245396.769999995827675,\"598\":2571531.180000000167638,\"599\":1600505.047000000020489,\"600\":6920719.252000000327826,\"601\":0.0,\"602\":12013139.400000000372529,\"603\":818677.466099999961443,\"604\":10286.700199999999313,\"605\":3605668.257999999914318,\"606\":1006130.396999999997206,\"607\":348625.621400000003632,\"608\":107115.960699999995995,\"609\":1463349.043999999994412,\"610\":53299.014470000001893,\"611\":44592965.259999997913837,\"612\":138748.163299999985611,\"613\":3455084.395000000018626,\"614\":42786918.03999999910593,\"615\":429202.37510000000475,\"616\":1334921.151000000070781,\"617\":12494624.099999999627471,\"618\":2599825.600999999791384,\"619\":739098.210599999991246,\"620\":1047181.285000000032596,\"621\":733640.744399999966845,\"622\":1644816.986000000033528,\"623\":4489317.385999999940395,\"624\":46373.115899999997055,\"625\":1488574.238999999826774,\"626\":9708.343070999999327,\"627\":153250.252500000002328,\"628\":366283.257800000021234,\"629\":708463.506199999945238,\"630\":1969483.468000000109896,\"631\":674375.92339999997057,\"632\":916854.308300000033341,\"633\":140867.847000000008848,\"634\":15886.117990000000646,\"635\":986276.346600000048056,\"636\":3195255.296000000089407,\"637\":950462.32460000005085,\"638\":3103562.191999999806285,\"639\":11404090.009999999776483,\"640\":265929.183900000003632,\"641\":1475434.118000000016764,\"642\":7075043.733000000007451,\"643\":33632.953780000003462,\"644\":176499.633700000005774,\"645\":1894191.536000000080094,\"646\":2937248.549999999813736,\"647\":38940.795169999997597,\"648\":409616.881600000022445,\"649\":154209.385399999999208,\"650\":2887949.118999999947846,\"651\":150363262.5,\"652\":525115.663700000033714,\"653\":17939621.5,\"654\":1208795.176000000210479,\"655\":259339.940999999991618,\"656\":670740.80980000004638,\"657\":3156218.587999999988824,\"658\":11839536.339999997988343,\"659\":7612158.149000001139939,\"660\":29337956.71000000461936,\"661\":5913821.548000000417232,\"662\":6318191.973000000230968,\"663\":9521503.984999999403954,\"664\":9663263.825999999418855,\"665\":137213.550699999992503,\"666\":13624.482640000000174,\"667\":822916.833499999949709,\"668\":10798877.160000000149012,\"669\":53344.09371999999712,\"670\":472583.955499999981839,\"671\":872235.446499999961816,\"672\":149663.095499999995809,\"673\":0.0,\"674\":7527850.367999999783933,\"675\":211296.974799999996321,\"676\":1395634.262000000104308,\"677\":8913989.214999999850988,\"678\":2239671.202000000048429,\"679\":2347094.084999999962747,\"680\":14976860.009999999776483,\"681\":8864689.785000000149012,\"682\":2985684.760999999940395,\"683\":107825719.0,\"684\":186436250.400000005960464,\"685\":18146794.199999999254942,\"686\":18954384.089999999850988,\"687\":19224859.570000000298023,\"688\":34969985.020000003278255,\"689\":19460806.260000001639128,\"690\":35372820.829999998211861,\"691\":5237536.950000000186264,\"692\":28368273.370000001043081,\"693\":19216227.370000001043081,\"694\":24264143.75,\"695\":11606467.050000000745058,\"696\":24535578.350000001490116,\"697\":8786424.540999999269843,\"698\":64267658.149999998509884,\"699\":31312811.329999998211861,\"700\":45346.843709999993734,\"701\":16556551.880000000819564,\"702\":15089078.560000000521541,\"703\":18975485.010000001639128,\"704\":33079534.100000001490116,\"705\":7408726.064000000245869,\"706\":12063973.439999999478459,\"707\":21847128.879999998956919,\"708\":24517354.829999998211861,\"709\":4767657.748999998904765,\"710\":2958637.212999999988824,\"711\":11070311.77000000141561,\"712\":52067.487840000001597,\"713\":43470.779790000000503,\"714\":6467528.963000000454485,\"715\":3224029.282999999821186,\"716\":37489627.109999999403954,\"717\":8098726.262000000104308,\"718\":2320238.364000000059605,\"719\":192334.917599999986123,\"720\":274561.379899999999907,\"721\":1440329.854999999981374,\"722\":35474.488920000003418,\"723\":356883.755500000028405,\"724\":1754637.700999999884516,\"725\":0.0,\"726\":12337326.310000000521541,\"727\":1557152.239999999990687,\"728\":3392261.191000000108033,\"729\":1798661.90100000007078,\"730\":2479550.336999999824911,\"731\":274446.283999999985099,\"732\":1421243.109999999869615,\"733\":577954.294400000013411,\"734\":2487894.79300000006333,\"735\":33346.173040000001492,\"736\":111134.727499999979045,\"737\":4732.361659000000145,\"738\":28128490.149999998509884,\"739\":1312285.614999999757856,\"740\":8456482.828999999910593,\"741\":239610.577599999989616,\"742\":2251276.709999999962747,\"743\":188095.550300000002608,\"744\":11861.596400000000358,\"745\":159043.415100000012899,\"746\":15137.035210000001825,\"747\":508944.683299999975134,\"748\":16152756.930000001564622,\"749\":8972688.148000000044703,\"750\":508561.030099999974482,\"751\":14541.413679999999658,\"752\":455875.860700000019278,\"753\":2492114.976999999955296,\"754\":16570938.869999999180436,\"755\":681953.073199999984354,\"756\":200554.68640000000596,\"757\":8009718.730000000447035,\"758\":812212.910499999998137,\"759\":221866.619199999986449,\"760\":295384.15490000002319,\"761\":2438403.535999999847263,\"762\":5930222.71999999973923,\"763\":975054.491799999959767,\"764\":202894.970700000005308,\"765\":16439537.660000000149012,\"766\":15573440.669999999925494,\"767\":259838.690100000007078,\"768\":5890802.359000000171363,\"769\":17483074.239999998360872,\"770\":2894854.876000000629574,\"771\":38411353.819999992847443,\"772\":25971.400280000001658,\"773\":1114800.152999999932945,\"774\":10605132.320000000298023,\"775\":102233.974299999987124,\"776\":2338845.541999999899417,\"777\":922714.61019999999553,\"778\":59332.919459999997343,\"779\":0.0,\"780\":867823.435199999948964,\"781\":210769.451700000005076,\"782\":4241.765188000000308,\"783\":0.0,\"784\":1479174.73699999996461,\"785\":102953.323999999993248,\"786\":1455388.240999999921769,\"787\":5930990.026999999769032,\"788\":172193.127000000007683,\"789\":1645680.206000000005588,\"790\":192267.778300000005402,\"791\":3124663.115999999921769,\"792\":2782636.328999999910593,\"793\":321510.934699999925215,\"794\":11863.514670000000478,\"795\":712280.855100000044331,\"796\":547789.565100000007078,\"797\":410317.04859999998007,\"798\":19664.142429999999877,\"799\":242967.542699999990873,\"800\":314480.490600000019185,\"801\":782988.131399999954738,\"802\":3401277.040000000037253,\"803\":1624483.368999999947846,\"804\":6003404.559999999590218,\"805\":737784.198500000056811,\"806\":145193.536300000007032,\"807\":10470.853719999999157,\"808\":4927928.855000000447035,\"809\":9712179.603000000119209,\"810\":7361632.639000000432134,\"811\":944343.056800000020303,\"812\":625488.920200000051409,\"813\":823204573.299999952316284,\"814\":48748888.060000002384186,\"815\":4260468.279000000096858,\"816\":1558590.939999999944121,\"817\":3432257.032000000122935,\"818\":163465.017699999996694,\"819\":391364.582799999974668,\"820\":114568.423200000004726,\"821\":35038083.46000000089407,\"822\":610094.837399999960326,\"823\":9989369.006999999284744,\"824\":77606319.200000002980232,\"825\":81550.273629999981495,\"826\":509500.980299999995623,\"827\":6444317.946999999694526,\"828\":2718086.684999999590218,\"829\":8991678.979000000283122,\"830\":1265863.583000000100583,\"831\":5566999.095999999903142,\"832\":1272961.165999999968335,\"833\":43874.574730000000272,\"834\":22413.976409999999305,\"835\":252223.175000000017462,\"836\":1778807.850000000325963,\"837\":612156.97309999994468,\"838\":1006705.87699999997858,\"839\":646158.233899999991991,\"840\":8121457.71199999935925,\"841\":5340451.908999999985099,\"842\":158295.291499999992084,\"843\":2710701.36200000019744,\"844\":7295932.036999999545515,\"845\":5506381.897999999113381,\"846\":6471173.667999999597669,\"847\":1903591.039000000106171,\"848\":3869237.975000000093132,\"849\":1642035.500999999931082,\"850\":1613741.081000000005588,\"851\":2665046.637000000104308,\"852\":9514406.402000000700355,\"853\":1398415.747999999905005,\"854\":1781205.682000000029802,\"855\":160817.810999999986962,\"856\":0.0,\"857\":36683.955490000000282,\"858\":465016.397100000001956,\"859\":1216564.152000000001863,\"860\":10276149.740000000223517,\"861\":1804320.784999999916181,\"862\":743107.386000000056811,\"863\":702651.160900000017136,\"864\":2626201.754999999888241,\"865\":17001589.53999999910593,\"866\":2452598.703000000212342,\"867\":0.0,\"868\":335955.476000000024214,\"869\":142143.493699999991804,\"870\":752564.436300000059418,\"871\":2587260.959999999962747,\"872\":548048.530999999959022,\"873\":54466.279190000001108,\"874\":5064413.463999999687076,\"875\":4405393.25800000037998,\"876\":345844.135999999940395,\"877\":16726318.400000000372529,\"878\":1254162.162000000011176,\"879\":464345.004100000020117,\"880\":1106935.263999999966472,\"881\":1498261.480999999912456,\"882\":136216.052499999990687,\"883\":10939869.699999999254942,\"884\":17770814.109999999403954,\"885\":4158128.799999999813736,\"886\":41704.057009999996808,\"887\":19586452.660000000149012,\"888\":3908274.683999999891967,\"889\":347887.089099999982864,\"890\":1597339.908000000054017,\"891\":930406.855999999912456,\"892\":1454908.675000000046566,\"893\":847125.347500000032596,\"894\":272834.940699999977369,\"895\":0.0,\"896\":22838872.280000001192093,\"897\":21373317.230000000447035,\"898\":11651546.300000000745058,\"899\":30785.288240000001679,\"900\":0.0,\"901\":132638.486800000013318,\"902\":1659491.719000000040978,\"903\":430065.594700000016019,\"904\":264989.233699999982491,\"905\":121934.563800000003539,\"906\":10741329.189999999478459,\"907\":18405.760080000000016,\"908\":3237169.402999999932945,\"909\":6687074.480999999679625,\"910\":198329.498200000001816,\"911\":238191.060900000011316,\"912\":108046.319600000002538,\"913\":492860.024800000013784,\"914\":3021748.157000000122935,\"915\":6751528.21100000012666,\"916\":162496.293499999999767,\"917\":496754.104300000006333,\"918\":0.0,\"919\":5486815.587000000290573,\"920\":31320.48439000000144,\"921\":7668267.423000000417232,\"922\":14721730.669999999925494,\"923\":1847481.764999999897554,\"924\":5054630.30900000128895,\"925\":198128.080200000025798,\"926\":412868.342100000008941,\"927\":115585.104099999996834,\"928\":46387.502890000010666,\"929\":1259821.046000000089407,\"930\":37252.721290000001318,\"931\":227909.156400000007125,\"932\":415889.610700000019278,\"933\":2689600.438999999780208,\"934\":1711956.287999999942258,\"935\":741678.27800000004936,\"936\":774893.049899999983609,\"937\":693568.172500000102445,\"938\":724452.251399999950081,\"939\":2461230.899000000208616,\"940\":255206.07829999999376,\"941\":32298799.929999999701977,\"942\":44823.157160000002477,\"943\":5063070.678000000305474,\"944\":278465.050800000026356,\"945\":50530.956960000003164,\"946\":361736.967899999988731,\"947\":9347613.192999999970198,\"948\":3544.571492999999918,\"949\":9239902.570000000298023,\"950\":32607.640719999999419,\"951\":2834621.330999999772757,\"952\":2211856.348000000230968,\"953\":162784.033399999985704,\"954\":2746668.845000000204891,\"955\":20354718.100000001490116,\"956\":5436652.936999999918044,\"957\":575671.558100000023842,\"958\":89353.778779999993276,\"959\":2777744.751000000629574,\"960\":164990.038999999989755,\"961\":4498908.714999999850988,\"962\":1509387.422999999951571,\"963\":239725.673500000004424,\"964\":1148273.891000000061467,\"965\":246027176.599999994039536,\"966\":15479.44564999999966,\"967\":104871.58969999999681,\"968\":734580.694699999992736,\"969\":166467.103700000006938,\"970\":1446756.044999999925494,\"971\":663096.520699999993667,\"972\":1298761.841000000014901,\"973\":91835.05555999999342,\"974\":43919653.979999996721744,\"975\":117637.648499999995693,\"976\":914609.937400000053458,\"977\":7263321.518000000156462,\"978\":2454421.055000000167638,\"979\":1316793.539000000106171,\"980\":27348715.109999999403954,\"981\":3774763.385999999940395,\"982\":292449.208199999993667,\"983\":276412.506400000012945,\"984\":811349.690900000045076,\"985\":4514350.753999999724328,\"986\":1368586.714999999850988,\"987\":13773148.240000000223517,\"988\":15174441.390000000596046,\"989\":145020.892400000011548,\"990\":3919112.884999999776483,\"991\":33554304.879999998956919,\"992\":31145922.199999999254942,\"993\":324426.698700000008102,\"994\":63911.81984999999986,\"995\":204678.957900000008522,\"996\":22700.757140000001527,\"997\":2542565.36699999962002,\"998\":42507810.370000004768372,\"999\":67524.87343000000692,\"1000\":9800419.82799999974668,\"1001\":2574024.925999999977648,\"1002\":424963.007800000079442,\"1003\":2818220.158999999985099,\"1004\":2172723.725999999791384,\"1005\":2833854.024999999906868,\"1006\":139937.488099999987753,\"1007\":7672.967174000000341,\"1008\":765224.990400000009686,\"1009\":385983.847300000081304,\"1010\":3126485.467999999877065,\"1011\":543876.302999999956228,\"1012\":5022019.791000000201166,\"1013\":8634210.152000000700355,\"1014\":625402.598299999954179,\"1015\":4090030.365000000223517,\"1016\":170351.591899999999441,\"1017\":2002861.291999999899417,\"1018\":417529.727899999998044,\"1019\":468920.067900000023656,\"1020\":4583120.582000000402331,\"1021\":0.0,\"1022\":887619.937900000018999,\"1023\":482885.042699999990873,\"1024\":8829010.040999999269843,\"1025\":12172355.46000000089407,\"1026\":683199.945999999996275,\"1027\":1231142.972000000067055,\"1028\":6196094.356000000610948,\"1029\":26798.172829999999522,\"1030\":910102.012800000025891,\"1031\":8252763.003999999724329,\"1032\":4743103.946999999694526,\"1033\":2488278.445999999996275,\"1034\":7336407.44400000013411,\"1035\":111873.259799999999814,\"1036\":11285157.540000000968576,\"1037\":16243874.560000000521541,\"1038\":0.0,\"1039\":2952211.023000000044703,\"1040\":159235.241700000013225,\"1041\":1918.26577199999997,\"1042\":2392748.810000000055879,\"1043\":3974167.112999999895692,\"1044\":42396550.96000000089407,\"1045\":1486655.972999999998137,\"1046\":1768257.38800000003539,\"1047\":212965.866000000038184,\"1048\":30583870.329999998211861,\"1049\":151197.708099999988917,\"1050\":10743247.46000000089407,\"1051\":128063.422900000005029,\"1052\":2997673.921999999787658,\"1053\":3792699.171000000089407,\"1054\":1603286.531999999890104,\"1055\":2399079.087999999988824,\"1056\":4663495.917999999597669,\"1057\":24431.99199999999837,\"1058\":57196.930520000001707,\"1059\":251686.060599999997066,\"1060\":329423.78100000001723,\"1061\":9615.307181000000128,\"1062\":462570.60820000001695,\"1063\":2132344.231999999843538,\"1064\":11749377.849999997764826,\"1065\":1162756.797999999951571,\"1066\":1001334.733000000007451,\"1067\":39488460.049999989569187,\"1068\":38182.121059999997669,\"1069\":2269692.061000000219792,\"1070\":500734.505799999984447,\"1071\":2674350.225999999791384,\"1072\":117695.196400000015274,\"1073\":2528945.679999999701977,\"1074\":3490284.572000000160188,\"1075\":287893.326999999990221,\"1076\":3458249.532999999821186,\"1077\":1754925.441000000108033,\"1078\":37878.075929999999062,\"1079\":2158624.473000000230968,\"1080\":8019693.712000000290573,\"1081\":137827.395699999993667,\"1082\":82833.593429999993532,\"1083\":418872.513900000078138,\"1084\":12365141.169999999925494,\"1085\":1174554.131999999983236,\"1086\":14725567.199999999254942,\"1087\":3989609.151999999769032,\"1088\":4010134.595999999903142,\"1089\":100469.169799999988754,\"1090\":59890175.659999996423721,\"1091\":314327.029399999999441,\"1092\":659001.023300000000745,\"1093\":2697177.587999999988824,\"1094\":145701.876699999993434,\"1095\":254697.737900000007358,\"1096\":0.0,\"1097\":179818.233500000002095,\"1098\":4362040.451999999582768,\"1099\":1055525.740999999921769,\"1100\":364518.45329999999376,\"1101\":4621389.984000000171363,\"1102\":1900138.159999999916181,\"1103\":2153349.242000000085682,\"1104\":2096184.922000000020489,\"1105\":847873.471200000029057,\"1106\":12593414.78999999910593,\"1107\":950174.584799999953248,\"1108\":2117861.325000000186264,\"1109\":2670705.521000000182539,\"1110\":6075243.612999999895692,\"1111\":165105.135000000009313,\"1112\":482510.980900000024121,\"1113\":111508.789300000004005,\"1114\":422728.228100000007544,\"1115\":1915388.372999999905005,\"1116\":1431505.83199999993667,\"1117\":7311086.33600000012666,\"1118\":712252.08109999995213,\"1119\":374953.819100000022445,\"1120\":6402.883407000000261,\"1121\":9993205.53800000064075,\"1122\":10551420.880000000819564,\"1123\":2579683.810000000055879,\"1124\":147581.777200000011362,\"1125\":9177.079365999999936,\"1126\":43622322.780000001192093,\"1127\":24612.308990000001359,\"1128\":1157385.652999999932945,\"1129\":50808.146370000002207,\"1130\":6555385.535000000149012,\"1131\":118999.617199999993318,\"1132\":1777465.064000000013039,\"1133\":388161.078900000022259,\"1134\":523657.781700000050478,\"1135\":541152.365600000019185,\"1136\":3508987.663000000175089,\"1137\":421548.494699999981094,\"1138\":9760136.246999997645617,\"1139\":10289577.599999999627471,\"1140\":72262.030759999994189,\"1141\":51013.400800000003073,\"1142\":4061448.205000000074506,\"1143\":13723.273329999998168,\"1144\":4141248.061999999918044,\"1145\":51514.068169999998645,\"1146\":0.0,\"1147\":5149584.463999999687076,\"1148\":1431122.179000000003725,\"1149\":14026359.320000000298023,\"1150\":674136.140199999907054,\"1151\":210529.668500000028871,\"1152\":1180308.929000000003725,\"1153\":1203232.205000000074506,\"1154\":11704298.609999999403954,\"1155\":66441.053270000003977,\"1156\":2999016.708000000100583,\"1157\":923731.291100000031292,\"1158\":1174841.871999999973923,\"1159\":219842.848800000007032,\"1160\":871314.678900000057183,\"1161\":1656038.841000000014901,\"1162\":708712.880700000096112,\"1163\":3552436.382999999448657,\"1164\":549343.360400000005029,\"1165\":189572.614899999985937,\"1166\":3055701.46100000012666,\"1167\":446476.35840000002645,\"1168\":4541590.127999999560416,\"1169\":16239078.890000000596046,\"1170\":457400.881999999983236,\"1171\":503036.424699999915902,\"1172\":15163890.929999999701977,\"1173\":148665.597299999993993,\"1174\":4394075.490000000223517,\"1175\":47210.438909999997122,\"1176\":9265.127764999999272,\"1177\":2800188.459999999962747,\"1178\":47822365.689999990165234,\"1179\":22639372.640000000596046,\"1180\":3029996.700000000186264,\"1181\":123996.699500000002445,\"1182\":499372.537100000015926,\"1183\":82130.549020000005839,\"1184\":0.0,\"1185\":4607866.21100000012666,\"1186\":5750385.303999999538064,\"1187\":2287723.759000000078231,\"1188\":831999.821899999980815,\"1189\":556910.91890000004787,\"1190\":4046102.078999999910593,\"1191\":713671.597799999872222,\"1192\":1707160.624000000068918,\"1193\":5476648.779000000096858,\"1194\":8843972.514000000432134,\"1195\":1332235.578999999910593,\"1196\":946242.139899999951012,\"1197\":1252627.549000000115484,\"1198\":9852213.004000000655651,\"1199\":391556.409299999999348,\"1200\":129415.800300000002608,\"1201\":4786264.927000000141561,\"1202\":154621.8125,\"1203\":3263545.558000000193715,\"1204\":765599.052200000151061,\"1205\":4292886.970999999903142,\"1206\":410365.005200000014156,\"1207\":7702892.120000000111759,\"1208\":379480.92629999993369,\"1209\":5509451.122999999672174,\"1210\":3715009.407000000122935,\"1211\":1141176.307999999960884,\"1212\":42079077.969999998807907,\"1213\":9400653.24100000038743,\"1214\":2235451.016999999992549,\"1215\":1648845.344000000040978,\"1216\":57630.458579999998619,\"1217\":17381406.160000000149012,\"1218\":95808.743109999995795,\"1219\":1436109.669999999925494,\"1220\":2122081.509999999776483,\"1221\":1565400.783000000054017,\"1222\":1933132.331999999703839,\"1223\":1400046.273999999975786,\"1224\":439148.583099999988917,\"1225\":16376.234889999999723,\"1226\":944736.301300000050105,\"1227\":31775113.379999998956919,\"1228\":7518259.040000000037253,\"1229\":579997.247399999992922,\"1230\":4448266.497999999672174,\"1231\":8923005.063999999314547,\"1232\":1669562.614999999990687,\"1233\":231007.15559999999823,\"1234\":635492.676199999987148,\"1235\":347906.271699999982957,\"1236\":126854.915500000002794,\"1237\":267799.493100000021514,\"1238\":849475.223099999944679,\"1239\":211018.826200000010431,\"1240\":2569229.262000000104308,\"1241\":19666.060689999998431,\"1242\":1152302.249000000068918,\"1243\":373323.293200000014622,\"1244\":19106886.219999998807907,\"1245\":51525.577760000000126,\"1246\":1371464.114000000292435,\"1247\":1142615.006999999983236,\"1248\":545276.636999999987893,\"1249\":1652010.483000000007451,\"1250\":42107.851959999992687,\"1251\":379461.743699999991804,\"1252\":3577086.098000000230968,\"1253\":126404.123000000006868,\"1254\":32765.897649999998976,\"1255\":128945.825200000006589,\"1256\":170073.443300000013551,\"1257\":534956.367100000032224,\"1258\":1204670.90500000002794,\"1259\":46481.497920000001614,\"1260\":13625.441779999999198,\"1261\":676466.833100000047125,\"1262\":866576.562400000053458,\"1263\":142440.824900000006892,\"1264\":22323817.920000001788139,\"1265\":589559.802299999981187,\"1266\":279433.775000000023283,\"1267\":740345.083300000056624,\"1268\":1313820.226999999955297,\"1269\":933428.124599999864586,\"1270\":643069.826000000000931,\"1271\":6814159.588000000454485,\"1272\":1313724.314000000013038,\"1273\":12705633.339999999850988,\"1274\":219353.690999999991618,\"1275\":186474.615699999994831,\"1276\":1176760.13800000003539,\"1277\":22170.356660000001284,\"1278\":616031.869999999995343,\"1279\":255877.471299999975599,\"1280\":1593791.117000000085682,\"1281\":1107990.310000000055879,\"1282\":10651170.699999999254942,\"1283\":283241.53249999997206,\"1284\":2643945.712999999523163,\"1285\":3445780.80599999986589,\"1286\":0.0,\"1287\":5534100.838000000454485,\"1288\":2992878.257000000216067,\"1289\":12514765.900000000372529,\"1290\":62254.438229999999749,\"1291\":1908866.270000000018626,\"1292\":2091101.517999999923632,\"1293\":17892623.989999998360872,\"1294\":1145780.145999999949709,\"1295\":2298561.96100000012666,\"1296\":1419420.758000000147149,\"1297\":41578410.600000008940697,\"1298\":832393.066400000010617,\"1299\":3808716.689999999944121,\"1300\":776792.133000000030734,\"1301\":50050431.390000000596046,\"1302\":31200.592779999999038,\"1303\":3734767.544000000227243,\"1304\":422008.878499999991618,\"1305\":639415.529699999955483,\"1306\":4463133.058000000193715,\"1307\":1098015.327999999979511,\"1308\":34828.992489999996906,\"1309\":126097.200500000020838,\"1310\":62569033.810000002384186,\"1311\":0.0,\"1312\":115565.921400000006542,\"1313\":43042.047389999999723,\"1314\":1837314.956000000005588,\"1315\":874057.798900000052527,\"1316\":446351.671099999977741,\"1317\":4816861.265999999828637,\"1318\":131746.493199999997159,\"1319\":408696.114000000001397,\"1320\":0.0,\"1321\":383787.433000000019092,\"1322\":47307.311329999996815,\"1323\":6219305.372000000439584,\"1324\":6237528.896999998949468,\"1325\":931365.988899999996647,\"1326\":67520.077770000003511,\"1327\":2105584.424000000115484,\"1328\":213800.311599999986356,\"1329\":2261923.084999999962747,\"1330\":50498.346440000001166,\"1331\":11695666.410000000149012,\"1332\":98301.52947999999742,\"1333\":107000.864799999995739,\"1334\":253239.855899999995017,\"1335\":7948238.311999999918044,\"1336\":373284.927900000009686,\"1337\":2884592.154000000096858,\"1338\":264058.8747999999905,\"1339\":22250.92381999999634,\"1340\":358610.194699999992736,\"1341\":89483261.719999998807907,\"1342\":5420923.157999999821186,\"1343\":103615.125700000004144,\"1344\":205436.672800000029383,\"1345\":63333.462720000003174,\"1346\":276249.453800000017509,\"1347\":391105.616900000080932,\"1348\":4057899.41399999987334,\"1349\":68052396.519999995827675,\"1350\":7090006.206000000238419,\"1351\":314211.933399999979883,\"1352\":199979.206700000009732,\"1353\":4130.218033000000105,\"1354\":939883.088899999973364,\"1355\":3265463.822999999858439,\"1356\":363847.060300000011921,\"1357\":972081.179899999988265,\"1358\":3213766.561000000219792,\"1359\":10127484.140000000596046,\"1360\":1668507.567999999970198,\"1361\":411563.921299999987241,\"1362\":16998712.140000000596046,\"1363\":2314867.220000000204891,\"1364\":11788702.300000000745058,\"1365\":6667795.910000000149012,\"1366\":51444.051469999998517,\"1367\":22753.50945000000138,\"1368\":1612494.208000000100583,\"1369\":5739738.928999999538064,\"1370\":35694130.350000001490116,\"1371\":105993.775200000003679,\"1372\":285351.62489999999525,\"1373\":84262701.430000007152557,\"1374\":1522527.54300000006333,\"1375\":1364558.357000000076368,\"1376\":9516516.494000000879168,\"1377\":2932356.971999999601394,\"1378\":189591.79759999999078,\"1379\":21438538.269999999552965,\"1380\":239629.760199999989709,\"1381\":1167360.635000000009313,\"1382\":249547.194300000002841,\"1383\":36269610.079999998211861,\"1384\":35029451.259999997913837,\"1385\":870393.911300000036135,\"1386\":18093082.760000001639128,\"1387\":105706.035399999993388,\"1388\":2665909.856000000145286,\"1389\":704722.887899999972433,\"1390\":28604220.060000002384186,\"1391\":459980.949399999983143,\"1392\":176931.243500000011409,\"1393\":272096.408400000014808,\"1394\":221051.356200000009267,\"1395\":976397.277899999986403,\"1396\":820336.766000000061467,\"1397\":292717.765499999979511,\"1398\":106482.933000000019092,\"1399\":1228745.139999999897555,\"1400\":651596.517400000011548,\"1401\":39818.40176000000065,\"1402\":3952298.882999999914318,\"1403\":11813639.760000001639128,\"1404\":14268060.810000000521541,\"1405\":12711388.140000000596046,\"1406\":7004739.292000000365078,\"1407\":32538.583149999998568,\"1408\":314653.134599999990314,\"1409\":650081.087399999960326,\"1410\":778739.17269999999553,\"1411\":312792.416800000006333,\"1412\":305186.493000000016764,\"1413\":800194.975399999995716,\"1414\":7922437.638000000268221,\"1415\":1068186.294999999925494,\"1416\":445891.287300000083633,\"1417\":66767.158450000002631,\"1418\":12317.184520000000703,\"1419\":137971.265600000013364,\"1420\":2212335.915000000037253,\"1421\":742647.002199999988079,\"1422\":1943203.226999999955297,\"1423\":2687490.345999999903142,\"1424\":1943107.314000000013038,\"1425\":0.0,\"1426\":510882.131700000027195,\"1427\":4498045.495000000111759,\"1428\":184009644.200000017881393,\"1429\":442870.018700000015087,\"1430\":143438.323100000008708,\"1431\":55666.154430000002321,\"1432\":556018.925300000002608,\"1433\":95131.595289999997476
[truncated: 3,047,689 more chars]
