# Supplementary material for: RAPDOR: Using Jensen-Shannon Distance for the computational analysis of complex proteomics datasets
Source: Nat Commun. 2025 Sep 26;16:8527. doi: 10.1038/s41467-025-64086-7 (PMC12475003; doi:10.1038/s41467-025-64086-7)
Supplement: Supplementary file 3 — Supplementary Data 1 [file 41467_2025_64086_MOESM3_ESM.zip › RAPDORforSynechocystisabioticStressHEAT.json]

{"state": {"distance_method": "Jensen-Shannon-Distance", "kernel_size": 0, "beta": null, "eps": 0, "permanova": null, "permanova_permutations": null, "permanova_cutoff": null, "scored": false, "anosim_r": true, "permanova_f": null, "cluster_method": null, "cluster_args": null}, "df": "{\"Accession\":{\"0\":\"sll0002\",\"1\":\"sll0005\",\"2\":\"sll0006\",\"3\":\"sll0007\",\"4\":\"sll0016\",\"5\":\"sll0017\",\"6\":\"sll0018\",\"7\":\"sll0019\",\"8\":\"sll0020\",\"9\":\"sll0021\",\"10\":\"sll0022\",\"11\":\"sll0023\",\"12\":\"sll0033\",\"13\":\"sll0036\",\"14\":\"sll0037\",\"15\":\"sll0038\",\"16\":\"sll0039\",\"17\":\"sll0041\",\"18\":\"sll0042\",\"19\":\"sll0043\",\"20\":\"sll0045\",\"21\":\"sll0048\",\"22\":\"sll0051\",\"23\":\"sll0053\",\"24\":\"sll0055\",\"25\":\"sll0057\",\"26\":\"sll0058\",\"27\":\"sll0064\",\"28\":\"sll0065\",\"29\":\"sll0066\",\"30\":\"sll0067\",\"31\":\"sll0068\",\"32\":\"sll0069\",\"33\":\"sll0070\",\"34\":\"sll0071\",\"35\":\"sll0078\",\"36\":\"sll0080\",\"37\":\"sll0085\",\"38\":\"sll0086\",\"39\":\"sll0094\",\"40\":\"sll0096\",\"41\":\"sll0098\",\"42\":\"sll0099\",\"43\":\"sll0100\",\"44\":\"sll0102\",\"45\":\"sll0103\",\"46\":\"sll0108\",\"47\":\"sll0135\",\"48\":\"sll0136\",\"49\":\"sll0141\",\"50\":\"sll0142\",\"51\":\"sll0144\",\"52\":\"sll0145\",\"53\":\"sll0148\",\"54\":\"sll0149\",\"55\":\"sll0154\",\"56\":\"sll0157\",\"57\":\"sll0158\",\"58\":\"sll0162\",\"59\":\"sll0163\",\"60\":\"sll0166\",\"61\":\"sll0167\",\"62\":\"sll0169\",\"63\":\"sll0170\",\"64\":\"sll0171\",\"65\":\"sll0172\",\"66\":\"sll0173\",\"67\":\"sll0175\",\"68\":\"sll0176\",\"69\":\"sll0179\",\"70\":\"sll0180\",\"71\":\"sll0184\",\"72\":\"sll0185\",\"73\":\"sll0188\",\"74\":\"sll0191\",\"75\":\"sll0195\",\"76\":\"sll0199\",\"77\":\"sll0202\",\"78\":\"sll0204\",\"79\":\"sll0205\",\"80\":\"sll0207\",\"81\":\"sll0208\",\"82\":\"sll0209\",\"83\":\"sll0216\",\"84\":\"sll0217\",\"85\":\"sll0219\",\"86\":\"sll0220\",\"87\":\"sll0221\",\"88\":\"sll0222\",\"89\":\"sll0224\",\"90\":\"sll0226\",\"91\":\"sll0227\",\"92\":\"sll0228\",\"93\":\"sll0230\",\"94\":\"sll0243\",\"95\":\"sll0245\",\"96\":\"sll0250\",\"97\":\"sll0254\",\"98\":\"sll0257\",\"99\":\"sll0258\",\"100\":\"sll0263\",\"101\":\"sll0271\",\"102\":\"sll0272\",\"103\":\"sll0274\",\"104\":\"sll0284\",\"105\":\"sll0288\",\"106\":\"sll0289\",\"107\":\"sll0290\",\"108\":\"sll0293\",\"109\":\"sll0294\",\"110\":\"sll0296\",\"111\":\"sll0301\",\"112\":\"sll0306\",\"113\":\"sll0314\",\"114\":\"sll0318\",\"115\":\"sll0319\",\"116\":\"sll0320\",\"117\":\"sll0321\",\"118\":\"sll0325\",\"119\":\"sll0329\",\"120\":\"sll0335\",\"121\":\"sll0336\",\"122\":\"sll0337\",\"123\":\"sll0359\",\"124\":\"sll0362\",\"125\":\"sll0368\",\"126\":\"sll0370\",\"127\":\"sll0373\",\"128\":\"sll0374\",\"129\":\"sll0377\",\"130\":\"sll0379\",\"131\":\"sll0380\",\"132\":\"sll0381\",\"133\":\"sll0384\",\"134\":\"sll0395\",\"135\":\"sll0396\",\"136\":\"sll0398\",\"137\":\"sll0400\",\"138\":\"sll0401\",\"139\":\"sll0402\",\"140\":\"sll0403\",\"141\":\"sll0404\",\"142\":\"sll0408\",\"143\":\"sll0410\",\"144\":\"sll0413\",\"145\":\"sll0414\",\"146\":\"sll0415\",\"147\":\"sll0416\",\"148\":\"sll0418\",\"149\":\"sll0420\",\"150\":\"sll0421\",\"151\":\"sll0422\",\"152\":\"sll0423\",\"153\":\"sll0424\",\"154\":\"sll0427\",\"155\":\"sll0430\",\"156\":\"sll0441\",\"157\":\"sll0443\",\"158\":\"sll0445\",\"159\":\"sll0446\",\"160\":\"sll0447\",\"161\":\"sll0451\",\"162\":\"sll0454\",\"163\":\"sll0455\",\"164\":\"sll0456\",\"165\":\"sll0459\",\"166\":\"sll0461\",\"167\":\"sll0467\",\"168\":\"sll0469\",\"169\":\"sll0470\",\"170\":\"sll0471\",\"171\":\"sll0474\",\"172\":\"sll0480\",\"173\":\"sll0487\",\"174\":\"sll0488\",\"175\":\"sll0489\",\"176\":\"sll0493\",\"177\":\"sll0495\",\"178\":\"sll0497\",\"179\":\"sll0499\",\"180\":\"sll0502\",\"181\":\"sll0504\",\"182\":\"sll0506\",\"183\":\"sll0509\",\"184\":\"sll0513\",\"185\":\"sll0517\",\"186\":\"sll0518\",\"187\":\"sll0519\",\"188\":\"sll0520\",\"189\":\"sll0521\",\"190\":\"sll0524\",\"191\":\"sll0529\",\"192\":\"sll0533\",\"193\":\"sll0534\",\"194\":\"sll0535\",\"195\":\"sll0540\",\"196\":\"sll0542\",\"197\":\"sll0544\",\"198\":\"sll0550\",\"199\":\"sll0553\",\"200\":\"sll0554\",\"201\":\"sll0558\",\"202\":\"sll0567\",\"203\":\"sll0569\",\"204\":\"sll0572\",\"205\":\"sll0576\",\"206\":\"sll0577\",\"207\":\"sll0578\",\"208\":\"sll0585\",\"209\":\"sll0586\",\"210\":\"sll0587\",\"211\":\"sll0588\",\"212\":\"sll0593\",\"213\":\"sll0596\",\"214\":\"sll0601\",\"215\":\"sll0602\",\"216\":\"sll0603\",\"217\":\"sll0606\",\"218\":\"sll0613\",\"219\":\"sll0614\",\"220\":\"sll0615\",\"221\":\"sll0616\",\"222\":\"sll0617\",\"223\":\"sll0622\",\"224\":\"sll0623\",\"225\":\"sll0625\",\"226\":\"sll0626\",\"227\":\"sll0629\",\"228\":\"sll0630\",\"229\":\"sll0631\",\"230\":\"sll0634\",\"231\":\"sll0635\",\"232\":\"sll0638\",\"233\":\"sll0639\",\"234\":\"sll0643\",\"235\":\"sll0644\",\"236\":\"sll0645\",\"237\":\"sll0647\",\"238\":\"sll0649\",\"239\":\"sll0654\",\"240\":\"sll0656\",\"241\":\"sll0659\",\"242\":\"sll0660\",\"243\":\"sll0661\",\"244\":\"sll0672\",\"245\":\"sll0679\",\"246\":\"sll0680\",\"247\":\"sll0704\",\"248\":\"sll0708\",\"249\":\"sll0709\",\"250\":\"sll0710\",\"251\":\"sll0711\",\"252\":\"sll0712\",\"253\":\"sll0721\",\"254\":\"sll0723\",\"255\":\"sll0726\",\"256\":\"sll0728\",\"257\":\"sll0729\",\"258\":\"sll0735\",\"259\":\"sll0736\",\"260\":\"sll0740\",\"261\":\"sll0741\",\"262\":\"sll0744\",\"263\":\"sll0745\",\"264\":\"sll0749\",\"265\":\"sll0750\",\"266\":\"sll0752\",\"267\":\"sll0753\",\"268\":\"sll0754\",\"269\":\"sll0755\",\"270\":\"sll0756\",\"271\":\"sll0757\",\"272\":\"sll0759\",\"273\":\"sll0764\",\"274\":\"sll0766\",\"275\":\"sll0767\",\"276\":\"sll0771\",\"277\":\"sll0772\",\"278\":\"sll0776\",\"279\":\"sll0782\",\"280\":\"sll0783\",\"281\":\"sll0787\",\"282\":\"sll0804\",\"283\":\"sll0807\",\"284\":\"sll0810\",\"285\":\"sll0816\",\"286\":\"sll0819\",\"287\":\"sll0821\",\"288\":\"sll0822\",\"289\":\"sll0823\",\"290\":\"sll0828\",\"291\":\"sll0829\",\"292\":\"sll0830\",\"293\":\"sll0837\",\"294\":\"sll0838\",\"295\":\"sll0842\",\"296\":\"sll0844\",\"297\":\"sll0848\",\"298\":\"sll0851\",\"299\":\"sll0853\",\"300\":\"sll0854\",\"301\":\"sll0858\",\"302\":\"sll0860\",\"303\":\"sll0861\",\"304\":\"sll0865\",\"305\":\"sll0867\",\"306\":\"sll0873\",\"307\":\"sll0876\",\"308\":\"sll0877\",\"309\":\"sll0886\",\"310\":\"sll0887\",\"311\":\"sll0891\",\"312\":\"sll0895\",\"313\":\"sll0897\",\"314\":\"sll0898\",\"315\":\"sll0899\",\"316\":\"sll0900\",\"317\":\"sll0902\",\"318\":\"sll0905\",\"319\":\"sll0912\",\"320\":\"sll0915\",\"321\":\"sll0920\",\"322\":\"sll0921\",\"323\":\"sll0923\",\"324\":\"sll0927\",\"325\":\"sll0928\",\"326\":\"sll0931\",\"327\":\"sll0933\",\"328\":\"sll0934\",\"329\":\"sll0936\",\"330\":\"sll0938\",\"331\":\"sll0945\",\"332\":\"sll0947\",\"333\":\"sll0981\",\"334\":\"sll0982\",\"335\":\"sll0983\",\"336\":\"sll0990\",\"337\":\"sll0994\",\"338\":\"sll0995\",\"339\":\"sll0996\",\"340\":\"sll0997\",\"341\":\"sll0998\",\"342\":\"sll1002\",\"343\":\"sll1003\",\"344\":\"sll1004\",\"345\":\"sll1009\",\"346\":\"sll1017\",\"347\":\"sll1018\",\"348\":\"sll1019\",\"349\":\"sll1021\",\"350\":\"sll1023\",\"351\":\"sll1025\",\"352\":\"sll1027\",\"353\":\"sll1028\",\"354\":\"sll1029\",\"355\":\"sll1030\",\"356\":\"sll1031\",\"357\":\"sll1032\",\"358\":\"sll1033\",\"359\":\"sll1035\",\"360\":\"sll1039\",\"361\":\"sll1040\",\"362\":\"sll1041\",\"363\":\"sll1043\",\"364\":\"sll1045\",\"365\":\"sll1049\",\"366\":\"sll1053\",\"367\":\"sll1056\",\"368\":\"sll1058\",\"369\":\"sll1059\",\"370\":\"sll1064\",\"371\":\"sll1069\",\"372\":\"sll1070\",\"373\":\"sll1074\",\"374\":\"sll1076\",\"375\":\"sll1077\",\"376\":\"sll1080\",\"377\":\"sll1082\",\"378\":\"sll1084\",\"379\":\"sll1085\",\"380\":\"sll1087\",\"381\":\"sll1089\",\"382\":\"sll1091\",\"383\":\"sll1096\",\"384\":\"sll1097\",\"385\":\"sll1098\",\"386\":\"sll1099\",\"387\":\"sll1101\",\"388\":\"sll1104\",\"389\":\"sll1106\",\"390\":\"sll1108\",\"391\":\"sll1109\",\"392\":\"sll1110\",\"393\":\"sll1118\",\"394\":\"sll1120\",\"395\":\"sll1121\",\"396\":\"sll1123\",\"397\":\"sll1124\",\"398\":\"sll1127\",\"399\":\"sll1129\",\"400\":\"sll1130\",\"401\":\"sll1135\",\"402\":\"sll1138\",\"403\":\"sll1142\",\"404\":\"sll1143\",\"405\":\"sll1144\",\"406\":\"sll1151\",\"407\":\"sll1160\",\"408\":\"sll1165\",\"409\":\"sll1170\",\"410\":\"sll1172\",\"411\":\"sll1174\",\"412\":\"sll1178\",\"413\":\"sll1180\",\"414\":\"sll1181\",\"415\":\"sll1182\",\"416\":\"sll1184\",\"417\":\"sll1185\",\"418\":\"sll1188\",\"419\":\"sll1189\",\"420\":\"sll1193\",\"421\":\"sll1194\",\"422\":\"sll1196\",\"423\":\"sll1209\",\"424\":\"sll1212\",\"425\":\"sll1213\",\"426\":\"sll1214\",\"427\":\"sll1217\",\"428\":\"sll1218\",\"429\":\"sll1220\",\"430\":\"sll1221\",\"431\":\"sll1222\",\"432\":\"sll1223\",\"433\":\"sll1224\",\"434\":\"sll1226\",\"435\":\"sll1229\",\"436\":\"sll1233\",\"437\":\"sll1234\",\"438\":\"sll1236\",\"439\":\"sll1237\",\"440\":\"sll1239\",\"441\":\"sll1241\",\"442\":\"sll1242\",\"443\":\"sll1244\",\"444\":\"sll1247\",\"445\":\"sll1249\",\"446\":\"sll1252\",\"447\":\"sll1253\",\"448\":\"sll1258\",\"449\":\"sll1260\",\"450\":\"sll1261\",\"451\":\"sll1262\",\"452\":\"sll1263\",\"453\":\"sll1268\",\"454\":\"sll1270\",\"455\":\"sll1272\",\"456\":\"sll1273\",\"457\":\"sll1275\",\"458\":\"sll1276\",\"459\":\"sll1277\",\"460\":\"sll1282\",\"461\":\"sll1283\",\"462\":\"sll1284\",\"463\":\"sll1285\",\"464\":\"sll1286\",\"465\":\"sll1289\",\"466\":\"sll1290\",\"467\":\"sll1291\",\"468\":\"sll1292\",\"469\":\"sll1294\",\"470\":\"sll1296\",\"471\":\"sll1298\",\"472\":\"sll1299\",\"473\":\"sll1300\",\"474\":\"sll1305\",\"475\":\"sll1306\",\"476\":\"sll1307\",\"477\":\"sll1308\",\"478\":\"sll1314\",\"479\":\"sll1315\",\"480\":\"sll1316\",\"481\":\"sll1317\",\"482\":\"sll1323\",\"483\":\"sll1324\",\"484\":\"sll1325\",\"485\":\"sll1326\",\"486\":\"sll1327\",\"487\":\"sll1329\",\"488\":\"sll1334\",\"489\":\"sll1336\",\"490\":\"sll1338\",\"491\":\"sll1341\",\"492\":\"sll1342\",\"493\":\"sll1343\",\"494\":\"sll1344\",\"495\":\"sll1349\",\"496\":\"sll1354\",\"497\":\"sll1356\",\"498\":\"sll1358\",\"499\":\"sll1359\",\"500\":\"sll1360\",\"501\":\"sll1362\",\"502\":\"sll1363\",\"503\":\"sll1366\",\"504\":\"sll1367\",\"505\":\"sll1369\",\"506\":\"sll1370\",\"507\":\"sll1371\",\"508\":\"sll1378\",\"509\":\"sll1380\",\"510\":\"sll1382\",\"511\":\"sll1383\",\"512\":\"sll1384\",\"513\":\"sll1387\",\"514\":\"sll1388\",\"515\":\"sll1390\",\"516\":\"sll1393\",\"517\":\"sll1394\",\"518\":\"sll1395\",\"519\":\"sll1396\",\"520\":\"sll1398\",\"521\":\"sll1414\",\"522\":\"sll1415\",\"523\":\"sll1418\",\"524\":\"sll1423\",\"525\":\"sll1425\",\"526\":\"sll1427\",\"527\":\"sll1430\",\"528\":\"sll1432\",\"529\":\"sll1433\",\"530\":\"sll1434\",\"531\":\"sll1435\",\"532\":\"sll1440\",\"533\":\"sll1443\",\"534\":\"sll1444\",\"535\":\"sll1446\",\"536\":\"sll1450\",\"537\":\"sll1452\",\"538\":\"sll1454\",\"539\":\"sll1456\",\"540\":\"sll1457\",\"541\":\"sll1459\",\"542\":\"sll1462\",\"543\":\"sll1463\",\"544\":\"sll1464\",\"545\":\"sll1466\",\"546\":\"sll1470\",\"547\":\"sll1471\",\"548\":\"sll1479\",\"549\":\"sll1481\",\"550\":\"sll1484\",\"551\":\"sll1486\",\"552\":\"sll1489\",\"553\":\"sll1491\",\"554\":\"sll1495\",\"555\":\"sll1496\",\"556\":\"sll1498\",\"557\":\"sll1499\",\"558\":\"sll1502\",\"559\":\"sll1507\",\"560\":\"sll1508\",\"561\":\"sll1512\",\"562\":\"sll1514\",\"563\":\"sll1515\",\"564\":\"sll1516\",\"565\":\"sll1521\",\"566\":\"sll1524\",\"567\":\"sll1525\",\"568\":\"sll1526\",\"569\":\"sll1528\",\"570\":\"sll1530\",\"571\":\"sll1531\",\"572\":\"sll1532\",\"573\":\"sll1533\",\"574\":\"sll1534\",\"575\":\"sll1536\",\"576\":\"sll1537\",\"577\":\"sll1538\",\"578\":\"sll1541\",\"579\":\"sll1545\",\"580\":\"sll1546\",\"581\":\"sll1553\",\"582\":\"sll1555\",\"583\":\"sll1556\",\"584\":\"sll1557\",\"585\":\"sll1558\",\"586\":\"sll1559\",\"587\":\"sll1561\",\"588\":\"sll1563\",\"589\":\"sll1564\",\"590\":\"sll1566\",\"591\":\"sll1568\",\"592\":\"sll1570\",\"593\":\"sll1573\",\"594\":\"sll1577\",\"595\":\"sll1578\",\"596\":\"sll1579\",\"597\":\"sll1580\",\"598\":\"sll1581\",\"599\":\"sll1582\",\"600\":\"sll1583\",\"601\":\"sll1590\",\"602\":\"sll1594\",\"603\":\"sll1595\",\"604\":\"sll1601\",\"605\":\"sll1605\",\"606\":\"sll1612\",\"607\":\"sll1613\",\"608\":\"sll1614\",\"609\":\"sll1615\",\"610\":\"sll1620\",\"611\":\"sll1621\",\"612\":\"sll1623\",\"613\":\"sll1625\",\"614\":\"sll1626\",\"615\":\"sll1628\",\"616\":\"sll1629\",\"617\":\"sll1633\",\"618\":\"sll1634\",\"619\":\"sll1635\",\"620\":\"sll1636\",\"621\":\"sll1639\",\"622\":\"sll1640\",\"623\":\"sll1641\",\"624\":\"sll1653\",\"625\":\"sll1654\",\"626\":\"sll1656\",\"627\":\"sll1659\",\"628\":\"sll1660\",\"629\":\"sll1662\",\"630\":\"sll1663\",\"631\":\"sll1665\",\"632\":\"sll1667\",\"633\":\"sll1669\",\"634\":\"sll1672\",\"635\":\"sll1673\",\"636\":\"sll1676\",\"637\":\"sll1679\",\"638\":\"sll1680\",\"639\":\"sll1682\",\"640\":\"sll1683\",\"641\":\"sll1687\",\"642\":\"sll1688\",\"643\":\"sll1689\",\"644\":\"sll1692\",\"645\":\"sll1693\",\"646\":\"sll1694\",\"647\":\"sll1697\",\"648\":\"sll1699\",\"649\":\"sll1708\",\"650\":\"sll1709\",\"651\":\"sll1712\",\"652\":\"sll1713\",\"653\":\"sll1721\",\"654\":\"sll1734\",\"655\":\"sll1735\",\"656\":\"sll1739\",\"657\":\"sll1740\",\"658\":\"sll1742\",\"659\":\"sll1743\",\"660\":\"sll1744\",\"661\":\"sll1745\",\"662\":\"sll1746\",\"663\":\"sll1747\",\"664\":\"sll1750\",\"665\":\"sll1757\",\"666\":\"sll1758\",\"667\":\"sll1760\",\"668\":\"sll1762\",\"669\":\"sll1764\",\"670\":\"sll1766\",\"671\":\"sll1767\",\"672\":\"sll1769\",\"673\":\"sll1770\",\"674\":\"sll1771\",\"675\":\"sll1772\",\"676\":\"sll1773\",\"677\":\"sll1775\",\"678\":\"sll1776\",\"679\":\"sll1783\",\"680\":\"sll1784\",\"681\":\"sll1785\",\"682\":\"sll1786\",\"683\":\"sll1787\",\"684\":\"sll1789\",\"685\":\"sll1799\",\"686\":\"sll1800\",\"687\":\"sll1801\",\"688\":\"sll1802\",\"689\":\"sll1803\",\"690\":\"sll1804\",\"691\":\"sll1805\",\"692\":\"sll1806\",\"693\":\"sll1807\",\"694\":\"sll1808\",\"695\":\"sll1809\",\"696\":\"sll1810\",\"697\":\"sll1811\",\"698\":\"sll1812\",\"699\":\"sll1813\",\"700\":\"sll1814\",\"701\":\"sll1815\",\"702\":\"sll1816\",\"703\":\"sll1817\",\"704\":\"sll1818\",\"705\":\"sll1819\",\"706\":\"sll1821\",\"707\":\"sll1822\",\"708\":\"sll1823\",\"709\":\"sll1824\",\"710\":\"sll1825\",\"711\":\"sll1830\",\"712\":\"sll1831\",\"713\":\"sll1833\",\"714\":\"sll1835\",\"715\":\"sll1837\",\"716\":\"sll1841\",\"717\":\"sll1852\",\"718\":\"sll1854\",\"719\":\"sll1863\",\"720\":\"sll1864\",\"721\":\"sll1865\",\"722\":\"sll1866\",\"723\":\"sll1872\",\"724\":\"sll1873\",\"725\":\"sll1878\",\"726\":\"sll1883\",\"727\":\"sll1884\",\"728\":\"sll1885\",\"729\":\"sll1888\",\"730\":\"sll1891\",\"731\":\"sll1892\",\"732\":\"sll1893\",\"733\":\"sll1894\",\"734\":\"sll1895\",\"735\":\"sll1897\",\"736\":\"sll1902\",\"737\":\"sll1905\",\"738\":\"sll1908\",\"739\":\"sll1909\",\"740\":\"sll1910\",\"741\":\"sll1911\",\"742\":\"sll1913\",\"743\":\"sll1920\",\"744\":\"sll1921\",\"745\":\"sll1924\",\"746\":\"sll1925\",\"747\":\"sll1927\",\"748\":\"sll1931\",\"749\":\"sll1932\",\"750\":\"sll1938\",\"751\":\"sll1939\",\"752\":\"sll1940\",\"753\":\"sll1941\",\"754\":\"sll1945\",\"755\":\"sll1949\",\"756\":\"sll1950\",\"757\":\"sll1951\",\"758\":\"sll1956\",\"759\":\"sll1957\",\"760\":\"sll1959\",\"761\":\"sll1961\",\"762\":\"sll1967\",\"763\":\"sll1971\",\"764\":\"sll1979\",\"765\":\"sll1981\",\"766\":\"sll1987\",\"767\":\"sll1988\",\"768\":\"sll1994\",\"769\":\"sll2001\",\"770\":\"sll2002\",\"771\":\"sll2005\",\"772\":\"sll2008\",\"773\":\"sll2009\",\"774\":\"sll2010\",\"775\":\"sll2011\",\"776\":\"sll2014\",\"777\":\"sll5034\",\"778\":\"sll5042\",\"779\":\"sll5043\",\"780\":\"sll5048\",\"781\":\"sll5059\",\"782\":\"sll5060\",\"783\":\"sll5062\",\"784\":\"sll5066\",\"785\":\"sll5076\",\"786\":\"sll5079\",\"787\":\"sll5080\",\"788\":\"sll5083\",\"789\":\"sll6036\",\"790\":\"sll6060\",\"791\":\"sll6076\",\"792\":\"sll6093\",\"793\":\"sll7028\",\"794\":\"sll7030\",\"795\":\"sll7043\",\"796\":\"sll7044\",\"797\":\"sll7062\",\"798\":\"sll7063\",\"799\":\"sll7066\",\"800\":\"sll7077\",\"801\":\"sll7078\",\"802\":\"sll7085\",\"803\":\"sll7087\",\"804\":\"sll7090\",\"805\":\"sll8001\",\"806\":\"sll8002\",\"807\":\"sll8006\",\"808\":\"sll8049\",\"809\":\"slr0001\",\"810\":\"slr0006\",\"811\":\"slr0007\",\"812\":\"slr0008\",\"813\":\"slr0009\",\"814\":\"slr0012\",\"815\":\"slr0013\",\"816\":\"slr0015\",\"817\":\"slr0017\",\"818\":\"slr0020\",\"819\":\"slr0021\",\"820\":\"slr0023\",\"821\":\"slr0032\",\"822\":\"slr0038\",\"823\":\"slr0039\",\"824\":\"slr0040\",\"825\":\"slr0041\",\"826\":\"slr0042\",\"827\":\"slr0043\",\"828\":\"slr0044\",\"829\":\"slr0049\",\"830\":\"slr0050\",\"831\":\"slr0051\",\"832\":\"slr0055\",\"833\":\"slr0056\",\"834\":\"slr0058\",\"835\":\"slr0060\",\"836\":\"slr0063\",\"837\":\"slr0064\",\"838\":\"slr0065\",\"839\":\"slr0066\",\"840\":\"slr0067\",\"841\":\"slr0070\",\"842\":\"slr0072\",\"843\":\"slr0073\",\"844\":\"slr0074\",\"845\":\"slr0075\",\"846\":\"slr0076\",\"847\":\"slr0077\",\"848\":\"slr0078\",\"849\":\"slr0079\",\"850\":\"slr0080\",\"851\":\"slr0082\",\"852\":\"slr0083\",\"853\":\"slr0086\",\"854\":\"slr0088\",\"855\":\"slr0089\",\"856\":\"slr0090\",\"857\":\"slr0091\",\"858\":\"slr0093\",\"859\":\"slr0105\",\"860\":\"slr0106\",\"861\":\"slr0110\",\"862\":\"slr0111\",\"863\":\"slr0115\",\"864\":\"slr0116\",\"865\":\"slr0118\",\"866\":\"slr0121\",\"867\":\"slr0143\",\"868\":\"slr0144\",\"869\":\"slr0145\",\"870\":\"slr0147\",\"871\":\"slr0148\",\"872\":\"slr0151\",\"873\":\"slr0152\",\"874\":\"slr0156\",\"875\":\"slr0161\",\"876\":\"slr0163\",\"877\":\"slr0164\",\"878\":\"slr0165\",\"879\":\"slr0168\",\"880\":\"slr0169\",\"881\":\"slr0172\",\"882\":\"slr0184\",\"883\":\"slr0185\",\"884\":\"slr0186\",\"885\":\"slr0191\",\"886\":\"slr0192\",\"887\":\"slr0193\",\"888\":\"slr0194\",\"889\":\"slr0197\",\"890\":\"slr0201\",\"891\":\"slr0207\",\"892\":\"slr0208\",\"893\":\"slr0209\",\"894\":\"slr0210\",\"895\":\"slr0211\",\"896\":\"slr0212\",\"897\":\"slr0213\",\"898\":\"slr0220\",\"899\":\"slr0222\",\"900\":\"slr0224\",\"901\":\"slr0226\",\"902\":\"slr0228\",\"903\":\"slr0229\",\"904\":\"slr0233\",\"905\":\"slr0236\",\"906\":\"slr0237\",\"907\":\"slr0239\",\"908\":\"slr0242\",\"909\":\"slr0244\",\"910\":\"slr0245\",\"911\":\"slr0250\",\"912\":\"slr0251\",\"913\":\"slr0257\",\"914\":\"slr0260\",\"915\":\"slr0261\",\"916\":\"slr0262\",\"917\":\"slr0267\",\"918\":\"slr0273\",\"919\":\"slr0280\",\"920\":\"slr0285\",\"921\":\"slr0288\",\"922\":\"slr0293\",\"923\":\"slr0298\",\"924\":\"slr0301\",\"925\":\"slr0302\",\"926\":\"slr0303\",\"927\":\"slr0309\",\"928\":\"slr0312\",\"929\":\"slr0315\",\"930\":\"slr0317\",\"931\":\"slr0320\",\"932\":\"slr0321\",\"933\":\"slr0322\",\"934\":\"slr0323\",\"935\":\"slr0325\",\"936\":\"slr0326\",\"937\":\"slr0328\",\"938\":\"slr0329\",\"939\":\"slr0333\",\"940\":\"slr0334\",\"941\":\"slr0335\",\"942\":\"slr0337\",\"943\":\"slr0338\",\"944\":\"slr0341\",\"945\":\"slr0342\",\"946\":\"slr0346\",\"947\":\"slr0348\",\"948\":\"slr0351\",\"949\":\"slr0355\",\"950\":\"slr0356\",\"951\":\"slr0357\",\"952\":\"slr0361\",\"953\":\"slr0362\",\"954\":\"slr0369\",\"955\":\"slr0370\",\"956\":\"slr0374\",\"957\":\"slr0376\",\"958\":\"slr0377\",\"959\":\"slr0378\",\"960\":\"slr0379\",\"961\":\"slr0380\",\"962\":\"slr0381\",\"963\":\"slr0384\",\"964\":\"slr0387\",\"965\":\"slr0394\",\"966\":\"slr0395\",\"967\":\"slr0397\",\"968\":\"slr0398\",\"969\":\"slr0399\",\"970\":\"slr0402\",\"971\":\"slr0404\",\"972\":\"slr0406\",\"973\":\"slr0408\",\"974\":\"slr0417\",\"975\":\"slr0418\",\"976\":\"slr0420\",\"977\":\"slr0426\",\"978\":\"slr0427\",\"979\":\"slr0431\",\"980\":\"slr0434\",\"981\":\"slr0435\",\"982\":\"slr0436\",\"983\":\"slr0439\",\"984\":\"slr0440\",\"985\":\"slr0442\",\"986\":\"slr0443\",\"987\":\"slr0444\",\"988\":\"slr0447\",\"989\":\"slr0448\",\"990\":\"slr0451\",\"991\":\"slr0452\",\"992\":\"slr0453\",\"993\":\"slr0455\",\"994\":\"slr0458\",\"995\":\"slr0459\",\"996\":\"slr0467\",\"997\":\"slr0468\",\"998\":\"slr0469\",\"999\":\"slr0473\",\"1000\":\"slr0476\",\"1001\":\"slr0477\",\"1002\":\"slr0479\",\"1003\":\"slr0480\",\"1004\":\"slr0483\",\"1005\":\"slr0484\",\"1006\":\"slr0491\",\"1007\":\"slr0492\",\"1008\":\"slr0493\",\"1009\":\"slr0500\",\"1010\":\"slr0502\",\"1011\":\"slr0503\",\"1012\":\"slr0506\",\"1013\":\"slr0513\",\"1014\":\"slr0518\",\"1015\":\"slr0520\",\"1016\":\"slr0523\",\"1017\":\"slr0525\",\"1018\":\"slr0526\",\"1019\":\"slr0527\",\"1020\":\"slr0528\",\"1021\":\"slr0533\",\"1022\":\"slr0534\",\"1023\":\"slr0535\",\"1024\":\"slr0536\",\"1025\":\"slr0537\",\"1026\":\"slr0541\",\"1027\":\"slr0542\",\"1028\":\"slr0543\",\"1029\":\"slr0544\",\"1030\":\"slr0546\",\"1031\":\"slr0549\",\"1032\":\"slr0550\",\"1033\":\"slr0551\",\"1034\":\"slr0552\",\"1035\":\"slr0553\",\"1036\":\"slr0557\",\"1037\":\"slr0559\",\"1038\":\"slr0565\",\"1039\":\"slr0569\",\"1040\":\"slr0575\",\"1041\":\"slr0579\",\"1042\":\"slr0580\",\"1043\":\"slr0583\",\"1044\":\"slr0585\",\"1045\":\"slr0591\",\"1046\":\"slr0592\",\"1047\":\"slr0596\",\"1048\":\"slr0597\",\"1049\":\"slr0599\",\"1050\":\"slr0600\",\"1051\":\"slr0603\",\"1052\":\"slr0604\",\"1053\":\"slr0605\",\"1054\":\"slr0606\",\"1055\":\"slr0608\",\"1056\":\"slr0609\",\"1057\":\"slr0611\",\"1058\":\"slr0612\",\"1059\":\"slr0613\",\"1060\":\"slr0615\",\"1061\":\"slr0617\",\"1062\":\"slr0618\",\"1063\":\"slr0619\",\"1064\":\"slr0623\",\"1065\":\"slr0624\",\"1066\":\"slr0626\",\"1067\":\"slr0628\",\"1068\":\"slr0630\",\"1069\":\"slr0633\",\"1070\":\"slr0634\",\"1071\":\"slr0635\",\"1072\":\"slr0637\",\"1073\":\"slr0638\",\"1074\":\"slr0645\",\"1075\":\"slr0646\",\"1076\":\"slr0649\",\"1077\":\"slr0650\",\"1078\":\"slr0651\",\"1079\":\"slr0652\",\"1080\":\"slr0653\",\"1081\":\"slr0654\",\"1082\":\"slr0655\",\"1083\":\"slr0656\",\"1084\":\"slr0657\",\"1085\":\"slr0658\",\"1086\":\"slr0659\",\"1087\":\"slr0661\",\"1088\":\"slr0662\",\"1089\":\"slr0664\",\"1090\":\"slr0665\",\"1091\":\"slr0667\",\"1092\":\"slr0670\",\"1093\":\"slr0676\",\"1094\":\"slr0678\",\"1095\":\"slr0680\",\"1096\":\"slr0686\",\"1097\":\"slr0688\",\"1098\":\"slr0689\",\"1099\":\"slr0692\",\"1100\":\"slr0695\",\"1101\":\"slr0697\",\"1102\":\"slr0699\",\"1103\":\"slr0707\",\"1104\":\"slr0708\",\"1105\":\"slr0709\",\"1106\":\"slr0710\",\"1107\":\"slr0711\",\"1108\":\"slr0713\",\"1109\":\"slr0719\",\"1110\":\"slr0721\",\"1111\":\"slr0722\",\"1112\":\"slr0723\",\"1113\":\"slr0727\",\"1114\":\"slr0729\",\"1115\":\"slr0731\",\"1116\":\"slr0737\",\"1117\":\"slr0738\",\"1118\":\"slr0739\",\"1119\":\"slr0740\",\"1120\":\"slr0742\",\"1121\":\"slr0743\",\"1122\":\"slr0744\",\"1123\":\"slr0746\",\"1124\":\"slr0747\",\"1125\":\"slr0750\",\"1126\":\"slr0752\",\"1127\":\"slr0755\",\"1128\":\"slr0756\",\"1129\":\"slr0757\",\"1130\":\"slr0758\",\"1131\":\"slr0765\",\"1132\":\"slr0769\",\"1133\":\"slr0772\",\"1134\":\"slr0773\",\"1135\":\"slr0774\",\"1136\":\"slr0776\",\"1137\":\"slr0780\",\"1138\":\"slr0782\",\"1139\":\"slr0783\",\"1140\":\"slr0788\",\"1141\":\"slr0804\",\"1142\":\"slr0806\",\"1143\":\"slr0807\",\"1144\":\"slr0809\",\"1145\":\"slr0816\",\"1146\":\"slr0820\",\"1147\":\"slr0821\",\"1148\":\"slr0823\",\"1149\":\"slr0825\",\"1150\":\"slr0827\",\"1151\":\"slr0833\",\"1152\":\"slr0835\",\"1153\":\"slr0836\",\"1154\":\"slr0838\",\"1155\":\"slr0839\",\"1156\":\"slr0841\",\"1157\":\"slr0842\",\"1158\":\"slr0848\",\"1159\":\"slr0852\",\"1160\":\"slr0854\",\"1161\":\"slr0861\",\"1162\":\"slr0862\",\"1163\":\"slr0863\",\"1164\":\"slr0864\",\"1165\":\"slr0865\",\"1166\":\"slr0869\",\"1167\":\"slr0872\",\"1168\":\"slr0876\",\"1169\":\"slr0877\",\"1170\":\"slr0878\",\"1171\":\"slr0880\",\"1172\":\"slr0884\",\"1173\":\"slr0885\",\"1174\":\"slr0886\",\"1175\":\"slr0887\",\"1176\":\"slr0889\",\"1177\":\"slr0891\",\"1178\":\"slr0898\",\"1179\":\"slr0899\",\"1180\":\"slr0900\",\"1181\":\"slr0902\",\"1182\":\"slr0903\",\"1183\":\"slr0904\",\"1184\":\"slr0905\",\"1185\":\"slr0906\",\"1186\":\"slr0907\",\"1187\":\"slr0909\",\"1188\":\"slr0912\",\"1189\":\"slr0917\",\"1190\":\"slr0918\",\"1191\":\"slr0922\",\"1192\":\"slr0923\",\"1193\":\"slr0924\",\"1194\":\"slr0925\",\"1195\":\"slr0927\",\"1196\":\"slr0929\",\"1197\":\"slr0930\",\"1198\":\"slr0936\",\"1199\":\"slr0937\",\"1200\":\"slr0938\",\"1201\":\"slr0940\",\"1202\":\"slr0941\",\"1203\":\"slr0942\",\"1204\":\"slr0946\",\"1205\":\"slr0947\",\"1206\":\"slr0951\",\"1207\":\"slr0952\",\"1208\":\"slr0953\",\"1209\":\"slr0955\",\"1210\":\"slr0958\",\"1211\":\"slr0962\",\"1212\":\"slr0963\",\"1213\":\"slr0965\",\"1214\":\"slr0966\",\"1215\":\"slr0969\",\"1216\":\"slr0971\",\"1217\":\"slr0974\",\"1218\":\"slr0982\",\"1219\":\"slr0983\",\"1220\":\"slr0984\",\"1221\":\"slr0985\",\"1222\":\"slr0989\",\"1223\":\"slr0990\",\"1224\":\"slr0992\",\"1225\":\"slr0993\",\"1226\":\"slr1019\",\"1227\":\"slr1020\",\"1228\":\"slr1022\",\"1229\":\"slr1024\",\"1230\":\"slr1028\",\"1231\":\"slr1030\",\"1232\":\"slr1031\",\"1233\":\"slr1033\",\"1234\":\"slr1034\",\"1235\":\"slr1035\",\"1236\":\"slr1037\",\"1237\":\"slr1039\",\"1238\":\"slr1042\",\"1239\":\"slr1043\",\"1240\":\"slr1044\",\"1241\":\"slr1046\",\"1242\":\"slr1047\",\"1243\":\"slr1048\",\"1244\":\"slr1051\",\"1245\":\"slr1053\",\"1246\":\"slr1055\",\"1247\":\"slr1056\",\"1248\":\"slr1063\",\"1249\":\"slr1064\",\"1250\":\"slr1065\",\"1251\":\"slr1066\",\"1252\":\"slr1067\",\"1253\":\"slr1070\",\"1254\":\"slr1071\",\"1255\":\"slr1072\",\"1256\":\"slr1073\",\"1257\":\"slr1076\",\"1258\":\"slr1077\",\"1259\":\"slr1083\",\"1260\":\"slr1085\",\"1261\":\"slr1087\",\"1262\":\"slr1090\",\"1263\":\"slr1095\",\"1264\":\"slr1096\",\"1265\":\"slr1097\",\"1266\":\"slr1098\",\"1267\":\"slr1099\",\"1268\":\"slr1100\",\"1269\":\"slr1101\",\"1270\":\"slr1102\",\"1271\":\"slr1103\",\"1272\":\"slr1104\",\"1273\":\"slr1105\",\"1274\":\"slr1106\",\"1275\":\"slr1109\",\"1276\":\"slr1110\",\"1277\":\"slr1113\",\"1278\":\"slr1116\",\"1279\":\"slr1117\",\"1280\":\"slr1122\",\"1281\":\"slr1123\",\"1282\":\"slr1124\",\"1283\":\"slr1125\",\"1284\":\"slr1128\",\"1285\":\"slr1129\",\"1286\":\"slr1130\",\"1287\":\"slr1133\",\"1288\":\"slr1139\",\"1289\":\"slr1140\",\"1290\":\"slr1142\",\"1291\":\"slr1143\",\"1292\":\"slr1150\",\"1293\":\"slr1159\",\"1294\":\"slr1160\",\"1295\":\"slr1161\",\"1296\":\"slr1164\",\"1297\":\"slr1165\",\"1298\":\"slr1166\",\"1299\":\"slr1171\",\"1300\":\"slr1173\",\"1301\":\"slr1176\",\"1302\":\"slr1178\",\"1303\":\"slr1179\",\"1304\":\"slr1183\",\"1305\":\"slr1189\",\"1306\":\"slr1192\",\"1307\":\"slr1194\",\"1308\":\"slr1196\",\"1309\":\"slr1197\",\"1310\":\"slr1198\",\"1311\":\"slr1199\",\"1312\":\"slr1201\",\"1313\":\"slr1203\",\"1314\":\"slr1205\",\"1315\":\"slr1206\",\"1316\":\"slr1207\",\"1317\":\"slr1208\",\"1318\":\"slr1210\",\"1319\":\"slr1211\",\"1320\":\"slr1212\",\"1321\":\"slr1216\",\"1322\":\"slr1219\",\"1323\":\"slr1220\",\"1324\":\"slr1223\",\"1325\":\"slr1224\",\"1326\":\"slr1225\",\"1327\":\"slr1226\",\"1328\":\"slr1227\",\"1329\":\"slr1228\",\"1330\":\"slr1232\",\"1331\":\"slr1233\",\"1332\":\"slr1235\",\"1333\":\"slr1236\",\"1334\":\"slr1237\",\"1335\":\"slr1238\",\"1336\":\"slr1239\",\"1337\":\"slr1240\",\"1338\":\"slr1243\",\"1339\":\"slr1245\",\"1340\":\"slr1247\",\"1341\":\"slr1251\",\"1342\":\"slr1254\",\"1343\":\"slr1255\",\"1344\":\"slr1256\",\"1345\":\"slr1257\",\"1346\":\"slr1258\",\"1347\":\"slr1259\",\"1348\":\"slr1263\",\"1349\":\"slr1265\",\"1350\":\"slr1266\",\"1351\":\"slr1269\",\"1352\":\"slr1270\",\"1353\":\"slr1272\",\"1354\":\"slr1273\",\"1355\":\"slr1274\",\"1356\":\"slr1275\",\"1357\":\"slr1276\",\"1358\":\"slr1277\",\"1359\":\"slr1280\",\"1360\":\"slr1281\",\"1361\":\"slr1287\",\"1362\":\"slr1289\",\"1363\":\"slr1295\",\"1364\":\"slr1299\",\"1365\":\"slr1301\",\"1366\":\"slr1305\",\"1367\":\"slr1307\",\"1368\":\"slr1311\",\"1369\":\"slr1312\",\"1370\":\"slr1322\",\"1371\":\"slr1324\",\"1372\":\"slr1325\",\"1373\":\"slr1329\",\"1374\":\"slr1330\",\"1375\":\"slr1331\",\"1376\":\"slr1334\",\"1377\":\"slr1338\",\"1378\":\"slr1340\",\"1379\":\"slr1342\",\"1380\":\"slr1343\",\"1381\":\"slr1347\",\"1382\":\"slr1348\",\"1383\":\"slr1349\",\"1384\":\"slr1351\",\"1385\":\"slr1353\",\"1386\":\"slr1356\",\"1387\":\"slr1362\",\"1388\":\"slr1363\",\"1389\":\"slr1364\",\"1390\":\"slr1367\",\"1391\":\"slr1368\",\"1392\":\"slr1376\",\"1393\":\"slr1378\",\"1394\":\"slr1383\",\"1395\":\"slr1385\",\"1396\":\"slr1390\",\"1397\":\"slr1391\",\"1398\":\"slr1393\",\"1399\":\"slr1395\",\"1400\":\"slr1396\",\"1401\":\"slr1398\",\"1402\":\"slr1406\",\"1403\":\"slr1407\",\"1404\":\"slr1409\",\"1405\":\"slr1410\",\"1406\":\"slr1411\",\"1407\":\"slr1413\",\"1408\":\"slr1414\",\"1409\":\"slr1416\",\"1410\":\"slr1417\",\"1411\":\"slr1418\",\"1412\":\"slr1419\",\"1413\":\"slr1420\",\"1414\":\"slr1423\",\"1415\":\"slr1424\",\"1416\":\"slr1426\",\"1417\":\"slr1429\",\"1418\":\"slr1431\",\"1419\":\"slr1434\",\"1420\":\"slr1435\",\"1421\":\"slr1437\",\"1422\":\"slr1438\",\"1423\":\"slr1444\",\"1424\":\"slr1448\",\"1425\":\"slr1450\",\"1426\":\"slr1452\",\"1427\":\"slr1459\",\"1428\":\"slr1463\",\"1429\":\"slr1467\",\"1430\":\"slr1468\",\"1431\":\"slr1470\",\"1432\":\"slr1471\",\"1433\":\"slr1472\",\"1434\":\"slr1474\",\"1435\":\"slr1476\",\"1436\":\"slr1478\",\"1437\":\"slr1495\",\"1438\":\"slr1498\",\"1439\":\"slr1501\",\"1440\":\"slr1503\",\"1441\":\"slr1506\",\"1442\":\"slr1507\",\"1443\":\"slr1510\",\"1444\":\"slr1511\",\"1445\":\"slr1512\",\"1446\":\"slr1513\",\"1447\":\"slr1516\",\"1448\":\"slr1517\",\"1449\":\"slr1519\",\"1450\":\"slr1520\",\"1451\":\"slr1521\",\"1452\":\"slr1531\",\"1453\":\"slr1533\",\"1454\":\"slr1534\",\"1455\":\"slr1537\",\"1456\":\"slr1540\",\"1457\":\"slr1541\",\"1458\":\"slr1549\",\"1459\":\"slr1550\",\"1460\":\"slr1552\",\"1461\":\"slr1556\",\"1462\":\"slr1557\",\"1463\":\"slr1559\",\"1464\":\"slr1560\",\"1465\":\"slr1563\",\"1466\":\"slr1564\",\"1467\":\"slr1567\",\"1468\":\"slr1570\",\"1469\":\"slr1571\",\"1470\":\"slr1573\",\"1471\":\"slr1579\",\"1472\":\"slr1588\",\"1473\":\"slr1590\",\"1474\":\"slr1592\",\"1475\":\"slr1593\",\"1476\":\"slr1596\",\"1477\":\"slr1597\",\"1478\":\"slr1600\",\"1479\":\"slr1603\",\"1480\":\"slr1604\",\"1481\":\"slr1609\",\"1482\":\"slr1610\",\"1483\":\"slr1612\",\"1484\":\"slr1613\",\"1485\":\"slr1615\",\"1486\":\"slr1616\",\"1487\":\"slr1617\",\"1488\":\"slr1618\",\"1489\":\"slr1619\",\"1490\":\"slr1622\",\"1491\":\"slr1623\",\"1492\":\"slr1624\",\"1493\":\"slr1626\",\"1494\":\"slr1629\",\"1495\":\"slr1639\",\"1496\":\"slr1641\",\"1497\":\"slr1643\",\"1498\":\"slr1645\",\"1499\":\"slr1646\",\"1500\":\"slr1648\",\"1501\":\"slr1649\",\"1502\":\"slr1653\",\"1503\":\"slr1655\",\"1504\":\"slr1656\",\"1505\":\"slr1657\",\"1506\":\"slr1658\",\"1507\":\"slr1659\",\"1508\":\"slr1661\",\"1509\":\"slr1664\",\"1510\":\"slr1665\",\"1511\":\"slr1666\",\"1512\":\"slr1668\",\"1513\":\"slr1670\",\"1514\":\"slr1673\",\"1515\":\"slr1678\",\"1516\":\"slr1681\",\"1517\":\"slr1686\",\"1518\":\"slr1689\",\"1519\":\"slr1691\",\"1520\":\"slr1693\",\"1521\":\"slr1694\",\"1522\":\"slr1697\",\"1523\":\"slr1702\",\"1524\":\"slr1703\",\"1525\":\"slr1706\",\"1526\":\"slr1710\",\"1527\":\"slr1717\",\"1528\":\"slr1718\",\"1529\":\"slr1719\",\"1530\":\"slr1720\",\"1531\":\"slr1721\",\"1532\":\"slr1722\",\"1533\":\"slr1724\",\"1534\":\"slr1727\",\"1535\":\"slr1729\",\"1536\":\"slr1732\",\"1537\":\"slr1734\",\"1538\":\"slr1735\",\"1539\":\"slr1739\",\"1540\":\"slr1740\",\"1541\":\"slr1742\",\"1542\":\"slr1743\",\"1543\":\"slr1744\",\"1544\":\"slr1748\",\"1545\":\"slr1751\",\"1546\":\"slr1753\",\"1547\":\"slr1755\",\"1548\":\"slr1756\",\"1549\":\"slr1760\",\"1550\":\"slr1761\",\"1551\":\"slr1762\",\"1552\":\"slr1763\",\"1553\":\"slr1764\",\"1554\":\"slr1768\",\"1555\":\"slr1772\",\"1556\":\"slr1773\",\"1557\":\"slr1774\",\"1558\":\"slr1777\",\"1559\":\"slr1778\",\"1560\":\"slr1779\",\"1561\":\"slr1783\",\"1562\":\"slr1784\",\"1563\":\"slr1791\",\"1564\":\"slr1793\",\"1565\":\"slr1794\",\"1566\":\"slr1795\",\"1567\":\"slr1796\",\"1568\":\"slr1800\",\"1569\":\"slr1803\",\"1570\":\"slr1805\",\"1571\":\"slr1808\",\"1572\":\"slr1813\",\"1573\":\"slr1814\",\"1574\":\"slr1815\",\"1575\":\"slr1816\",\"1576\":\"slr1818\",\"1577\":\"slr1819\",\"1578\":\"slr1822\",\"1579\":\"slr1827\",\"1580\":\"slr1829\",\"1581\":\"slr1830\",\"1582\":\"slr1834\",\"1583\":\"slr1835\",\"1584\":\"slr1837\",\"1585\":\"slr1838\",\"1586\":\"slr1839\",\"1587\":\"slr1840\",\"1588\":\"slr1841\",\"1589\":\"slr1842\",\"1590\":\"slr1843\",\"1591\":\"slr1844\",\"1592\":\"slr1846\",\"1593\":\"slr1847\",\"1594\":\"slr1848\",\"1595\":\"slr1851\",\"1596\":\"slr1852\",\"1597\":\"slr1853\",\"1598\":\"slr1854\",\"1599\":\"slr1855\",\"1600\":\"slr1856\",\"1601\":\"slr1857\",\"1602\":\"slr1859\",\"1603\":\"slr1861\",\"1604\":\"slr1867\",\"1605\":\"slr1869\",\"1606\":\"slr1870\",\"1607\":\"slr1871\",\"1608\":\"slr1874\",\"1609\":\"slr1877\",\"1610\":\"slr1878\",\"1611\":\"slr1880\",\"1612\":\"slr1881\",\"1613\":\"slr1882\",\"1614\":\"slr1884\",\"1615\":\"slr1887\",\"1616\":\"slr1888\",\"1617\":\"slr1890\",\"1618\":\"slr1894\",\"1619\":\"slr1897\",\"1620\":\"slr1898\",\"1621\":\"slr1900\",\"1622\":\"slr1907\",\"1623\":\"slr1908\",\"1624\":\"slr1909\",\"1625\":\"slr1911\",\"1626\":\"slr1916\",\"1627\":\"slr1923\",\"1628\":\"slr1924\",\"1629\":\"slr1926\",\"1630\":\"slr1927\",\"1631\":\"slr1931\",\"1632\":\"slr1933\",\"1633\":\"slr1934\",\"1634\":\"slr1938\",\"1635\":\"slr1940\",\"1636\":\"slr1942\",\"1637\":\"slr1944\",\"1638\":\"slr1945\",\"1639\":\"slr1949\",\"1640\":\"slr1951\",\"1641\":\"slr1958\",\"1642\":\"slr1959\",\"1643\":\"slr1962\",\"1644\":\"slr1963\",\"1645\":\"slr1968\",\"1646\":\"slr1969\",\"1647\":\"slr1970\",\"1648\":\"slr1972\",\"1649\":\"slr1974\",\"1650\":\"slr1975\",\"1651\":\"slr1982\",\"1652\":\"slr1983\",\"1653\":\"slr1984\",\"1654\":\"slr1986\",\"1655\":\"slr1991\",\"1656\":\"slr1992\",\"1657\":\"slr1993\",\"1658\":\"slr1994\",\"1659\":\"slr1998\",\"1660\":\"slr2000\",\"1661\":\"slr2001\",\"1662\":\"slr2002\",\"1663\":\"slr2004\",\"1664\":\"slr2005\",\"1665\":\"slr2013\",\"1666\":\"slr2015\",\"1667\":\"slr2017\",\"1668\":\"slr2018\",\"1669\":\"slr2023\",\"1670\":\"slr2024\",\"1671\":\"slr2025\",\"1672\":\"slr2026\",\"1673\":\"slr2030\",\"1674\":\"slr2032\",\"1675\":\"slr2033\",\"1676\":\"slr2034\",\"1677\":\"slr2035\",\"1678\":\"slr2041\",\"1679\":\"slr2043\",\"1680\":\"slr2046\",\"1681\":\"slr2047\",\"1682\":\"slr2048\",\"1683\":\"slr2049\",\"1684\":\"slr2051\",\"1685\":\"slr2052\",\"1686\":\"slr2053\",\"1687\":\"slr2058\",\"1688\":\"slr2059\",\"1689\":\"slr2060\",\"1690\":\"slr2067\",\"1691\":\"slr2070\",\"1692\":\"slr2071\",\"1693\":\"slr2072\",\"1694\":\"slr2073\",\"1695\":\"slr2074\",\"1696\":\"slr2075\",\"1697\":\"slr2076\",\"1698\":\"slr2079\",\"1699\":\"slr2080\",\"1700\":\"slr2084\",\"1701\":\"slr2088\",\"1702\":\"slr2089\",\"1703\":\"slr2094\",\"1704\":\"slr2097\",\"1705\":\"slr2099\",\"1706\":\"slr2100\",\"1707\":\"slr2102\",\"1708\":\"slr2104\",\"1709\":\"slr2105\",\"1710\":\"slr2122\",\"1711\":\"slr2123\",\"1712\":\"slr2124\",\"1713\":\"slr2125\",\"1714\":\"slr2127\",\"1715\":\"slr2130\",\"1716\":\"slr2131\",\"1717\":\"slr2132\",\"1718\":\"slr2136\",\"1719\":\"slr2141\",\"1720\":\"slr2143\",\"1721\":\"slr2144\",\"1722\":\"slr5013\",\"1723\":\"slr5023\",\"1724\":\"slr5024\",\"1725\":\"slr5058\",\"1726\":\"slr5078\",\"1727\":\"slr6001\",\"1728\":\"slr6031\",\"1729\":\"slr6037\",\"1730\":\"slr6039\",\"1731\":\"slr6050\",\"1732\":\"slr6071\",\"1733\":\"slr6095\",\"1734\":\"slr6097\",\"1735\":\"slr6100\",\"1736\":\"slr6102\",\"1737\":\"slr6110\",\"1738\":\"slr7010\",\"1739\":\"slr7011\",\"1740\":\"slr7012\",\"1741\":\"slr7014\",\"1742\":\"slr7024\",\"1743\":\"slr7041\",\"1744\":\"slr7060\",\"1745\":\"slr7061\",\"1746\":\"slr7080\",\"1747\":\"slr7094\",\"1748\":\"slr7101\",\"1749\":\"slr8015\",\"1750\":\"slr8016\",\"1751\":\"slr8030\",\"1752\":\"slr9102\",\"1753\":\"slr9201\",\"1754\":\"sml0006\",\"1755\":\"sml0011\",\"1756\":\"ssl0020\",\"1757\":\"ssl0105\",\"1758\":\"ssl0294\",\"1759\":\"ssl0352\",\"1760\":\"ssl0546\",\"1761\":\"ssl0563\",\"1762\":\"ssl0601\",\"1763\":\"ssl0707\",\"1764\":\"ssl0788\",\"1765\":\"ssl0832\",\"1766\":\"ssl1046\",\"1767\":\"ssl1377\",\"1768\":\"ssl1378\",\"1769\":\"ssl1426\",\"1770\":\"ssl1533\",\"1771\":\"ssl1690\",\"1772\":\"ssl1784\",\"1773\":\"ssl1911\",\"1774\":\"ssl1972\",\"1775\":\"ssl2084\",\"1776\":\"ssl2233\",\"1777\":\"ssl2245\",\"1778\":\"ssl2501\",\"1779\":\"ssl2595\",\"1780\":\"ssl2667\",\"1781\":\"ssl2781\",\"1782\":\"ssl2814\",\"1783\":\"ssl2874\",\"1784\":\"ssl2982\",\"1785\":\"ssl3044\",\"1786\":\"ssl3093\",\"1787\":\"ssl3364\",\"1788\":\"ssl3432\",\"1789\":\"ssl3436\",\"1790\":\"ssl3437\",\"1791\":\"ssl3441\",\"1792\":\"ssl3445\",\"1793\":\"ssl6082\",\"1794\":\"ssr0330\",\"1795\":\"ssr0332\",\"1796\":\"ssr0335\",\"1797\":\"ssr0482\",\"1798\":\"ssr0693\",\"1799\":\"ssr1398\",\"1800\":\"ssr1399\",\"1801\":\"ssr1480\",\"1802\":\"ssr1528\",\"1803\":\"ssr1600\",\"1804\":\"ssr1604\",\"1805\":\"ssr1736\",\"1806\":\"ssr2087\",\"1807\":\"ssr2406\",\"1808\":\"ssr2554\",\"1809\":\"ssr2723\",\"1810\":\"ssr2799\",\"1811\":\"ssr2831\",\"1812\":\"ssr2975\",\"1813\":\"ssr2998\",\"1814\":\"ssr3341\",\"1815\":\"ssr3383\",\"1816\":\"ssr6003\"},\"Gene\":{\"0\":\"ponA\",\"1\":\"sll0005\",\"2\":\"aspC\",\"3\":\"sll0007\",\"4\":\"mltA\",\"5\":\"hemL\",\"6\":\"fbaA, fda\",\"7\":\"dxr\",\"8\":\"clpC\",\"9\":\"sll0021\",\"10\":\"sll0022\",\"11\":\"sll0023\",\"12\":\"crtH\",\"13\":\"sll0036\",\"14\":\"cbiX\",\"15\":\"pixG, pisG, taxP1, rer1\",\"16\":\"pixH, pisH\",\"17\":\"pixJ1, pisJ1, taxD1\",\"18\":\"pixJ2, pisJ2\",\"19\":\"pixL, taxAY1, hik18\",\"20\":\"spsA\",\"21\":\"sll0048\",\"22\":\"sll0051\",\"23\":\"accC\",\"24\":\"sll0055\",\"25\":\"grpE\",\"26\":\"dnaK1\",\"27\":\"sll0064\",\"28\":\"ilvN\",\"29\":\"sll0066\",\"30\":\"gst\",\"31\":\"sll0068\",\"32\":\"sll0069\",\"33\":\"purU\",\"34\":\"sll0071\",\"35\":\"thrS\",\"36\":\"argC\",\"37\":\"sll0085\",\"38\":\"sll0086\",\"39\":\"hik37\",\"40\":\"sll0096\",\"41\":\"rlmN\",\"42\":\"cbiE, cbiT, cobL\",\"43\":\"sll0100\",\"44\":\"sll0102\",\"45\":\"sll0103\",\"46\":\"amt1\",\"47\":\"mtnP\",\"48\":\"pepP\",\"49\":\"sll0141\",\"50\":\"sll0142\",\"51\":\"pyrH\",\"52\":\"frr, rrf\",\"53\":\"sll0148\",\"54\":\"sll0149\",\"55\":\"sll0154\",\"56\":\"sll0157\",\"57\":\"glgB\",\"58\":\"sll0162\",\"59\":\"sll0163\",\"60\":\"cobA\\/hemD\",\"61\":\"sll0167\",\"62\":\"sll0169\",\"63\":\"dnaK2\",\"64\":\"gcvT\",\"65\":\"sll0172\",\"66\":\"vgb\",\"67\":\"sll0175\",\"68\":\"sll0176\",\"69\":\"gltX\",\"70\":\"sll0180\",\"71\":\"sigC\",\"72\":\"sll0185\",\"73\":\"sll0188\",\"74\":\"sll0191\",\"75\":\"sll0195\",\"76\":\"petE\",\"77\":\"mnmG\",\"78\":\"trmFO\",\"79\":\"sll0205\",\"80\":\"rfbA\",\"81\":\"sll0208\",\"82\":\"sll0209\",\"83\":\"sll0216\",\"84\":\"dfa2\",\"85\":\"dfa4\",\"86\":\"glmS\",\"87\":\"bcp\",\"88\":\"phoA\",\"89\":\"sll0224\",\"90\":\"ycf4\",\"91\":\"ppiB\",\"92\":\"speB1\",\"93\":\"sll0230\",\"94\":\"sll0243\",\"95\":\"ychF\",\"96\":\"coaBC\",\"97\":\"sll0254\",\"98\":\"tsaE\",\"99\":\"psbV\",\"100\":\"sll0263\",\"101\":\"nusB\",\"102\":\"sll0272\",\"103\":\"sll0274\",\"104\":\"sll0284\",\"105\":\"minC\",\"106\":\"minD\",\"107\":\"ppk\",\"108\":\"sll0293\",\"109\":\"sll0294\",\"110\":\"sll0296\",\"111\":\"sll0301\",\"112\":\"sigB\",\"113\":\"sll0314\",\"114\":\"sll0318\",\"115\":\"sll0319\",\"116\":\"rnd\",\"117\":\"sll0321\",\"118\":\"sll0325\",\"119\":\"gnd\",\"120\":\"sll0335\",\"121\":\"accD, ycf11, zfpA\",\"122\":\"phoR, hik7\",\"123\":\"sll0359\",\"124\":\"alaS\",\"125\":\"pyrR\",\"126\":\"pyrA\",\"127\":\"proA\",\"128\":\"urtE\",\"129\":\"mfd\",\"130\":\"lpxA\",\"131\":\"rfbW\",\"132\":\"sll0381\",\"133\":\"sll0384\",\"134\":\"sll0395\",\"135\":\"sll0396\",\"136\":\"sll0398\",\"137\":\"sll0400\",\"138\":\"gltA\",\"139\":\"aspC\",\"140\":\"sll0403\",\"141\":\"glcD\",\"142\":\"sll0408\",\"143\":\"sll0410\",\"144\":\"sll0413\",\"145\":\"sll0414\",\"146\":\"sll0415\",\"147\":\"groEL-2\",\"148\":\"sll0418\",\"149\":\"ureB\",\"150\":\"purB\",\"151\":\"sll0422\",\"152\":\"sll0423\",\"153\":\"sll0424\",\"154\":\"psbO\",\"155\":\"htpG\",\"156\":\"sll0441\",\"157\":\"sll0443\",\"158\":\"sll0445\",\"159\":\"sll0446\",\"160\":\"sll0447\",\"161\":\"sll0451\",\"162\":\"pheS\",\"163\":\"thrA\",\"164\":\"sll0456\",\"165\":\"uvrB\",\"166\":\"proA\",\"167\":\"queA\",\"168\":\"prs\",\"169\":\"sll0470\",\"170\":\"sll0471\",\"171\":\"hik28\",\"172\":\"dapL\",\"173\":\"cpcM\",\"174\":\"sll0488\",\"175\":\"sll0489\",\"176\":\"sll0493\",\"177\":\"asnS\",\"178\":\"sll0497\",\"179\":\"sll0499\",\"180\":\"argS\",\"181\":\"lysA\",\"182\":\"uppS\",\"183\":\"sll0509\",\"184\":\"sll0513\",\"185\":\"rbp1,rbpA\",\"186\":\"sll0518\",\"187\":\"ndhA\",\"188\":\"ndhI\",\"189\":\"ndhG\",\"190\":\"sll0524\",\"191\":\"sll0529\",\"192\":\"tig\",\"193\":\"clpP2\",\"194\":\"clpX\",\"195\":\"sll0540\",\"196\":\"acsA\",\"197\":\"sll0544\",\"198\":\"dfa1\",\"199\":\"sll0553\",\"200\":\"ftrC\",\"201\":\"ycf53\",\"202\":\"fur\",\"203\":\"recA\",\"204\":\"sll0572\",\"205\":\"sll0576\",\"206\":\"sll0577\",\"207\":\"purK\",\"208\":\"sll0585\",\"209\":\"sll0586\",\"210\":\"pyk1\",\"211\":\"sll0588\",\"212\":\"glk\",\"213\":\"sll0596\",\"214\":\"sll0601\",\"215\":\"sll0602\",\"216\":\"menD\",\"217\":\"sll0606\",\"218\":\"ruvB\",\"219\":\"sll0614\",\"220\":\"sll0615\",\"221\":\"secA\",\"222\":\"vipp1\",\"223\":\"nadA\",\"224\":\"sll0623\",\"225\":\"sll0625\",\"226\":\"lim17\",\"227\":\"psaK2\",\"228\":\"sll0630\",\"229\":\"nadB\",\"230\":\"btpA\",\"231\":\"thiE\",\"232\":\"sll0638\",\"233\":\"sll0639\",\"234\":\"ureG\",\"235\":\"sll0644\",\"236\":\"sll0645\",\"237\":\"sll0647\",\"238\":\"sll0649\",\"239\":\"sll0654\",\"240\":\"nucH\",\"241\":\"sll0659\",\"242\":\"pdxA\",\"243\":\"ycf35\",\"244\":\"pacL\",\"245\":\"sphX\",\"246\":\"pstS\",\"247\":\"nifS\",\"248\":\"rsmA\",\"249\":\"llaI.2\",\"250\":\"sll0710\",\"251\":\"ispE\",\"252\":\"cysM\",\"253\":\"sll0721\",\"254\":\"sll0723\",\"255\":\"pgm\",\"256\":\"accA\",\"257\":\"sll0729\",\"258\":\"sll0735\",\"259\":\"sll0736\",\"260\":\"sll0740\",\"261\":\"nifJ\",\"262\":\"sll0744\",\"263\":\"pfkA2\",\"264\":\"sll0749\",\"265\":\"hik8, sasA\",\"266\":\"sll0752\",\"267\":\"folD\",\"268\":\"rbfA\",\"269\":\"tpx;ycf42\",\"270\":\"sll0756\",\"271\":\"purF\",\"272\":\"sll0759\",\"273\":\"urtD\",\"274\":\"radC\",\"275\":\"rpl20\",\"276\":\"glcP, gtr\",\"277\":\"sll0772\",\"278\":\"spkD\",\"279\":\"sll0782\",\"280\":\"sll0783\",\"281\":\"sll0787\",\"282\":\"sll0804\",\"283\":\"rpe\",\"284\":\"sll0810\",\"285\":\"sll0816\",\"286\":\"psaF\",\"287\":\"cph2\",\"288\":\"sll0822\",\"289\":\"sdhB\",\"290\":\"sll0828\",\"291\":\"sll0829\",\"292\":\"fus\",\"293\":\"sll0837\",\"294\":\"pyrF\",\"295\":\"nplT\",\"296\":\"mnmA\",\"297\":\"dnaA\",\"298\":\"psbC\",\"299\":\"cpcS1\",\"300\":\"sll0854\",\"301\":\"sll0858\",\"302\":\"sll0860\",\"303\":\"murQ\",\"304\":\"uvrC\",\"305\":\"sll0867\",\"306\":\"napC\",\"307\":\"ruvA\",\"308\":\"sll0877\",\"309\":\"sll0886\",\"310\":\"sll0887\",\"311\":\"mdh\",\"312\":\"cysQ\",\"313\":\"dnaJ\",\"314\":\"rsgA\",\"315\":\"glmU\",\"316\":\"hisG\",\"317\":\"argF\",\"318\":\"sll0905\",\"319\":\"sll0912\",\"320\":\"pqqE\",\"321\":\"ppc\",\"322\":\"sll0921\",\"323\":\"epsB\",\"324\":\"metK\",\"325\":\"apcD\",\"326\":\"sll0931\",\"327\":\"sll0933\",\"328\":\"ccmA\",\"329\":\"sll0936\",\"330\":\"sll0938\",\"331\":\"glgA\",\"332\":\"lrtA\",\"333\":\"sll0981\",\"334\":\"sll0982\",\"335\":\"sll0983\",\"336\":\"frmA\",\"337\":\"sll0994\",\"338\":\"sll0995\",\"339\":\"miaB\",\"340\":\"sll0997\",\"341\":\"ycf30\",\"342\":\"ycf22\",\"343\":\"hik13\",\"344\":\"sll1004\",\"345\":\"frpC\",\"346\":\"amt2\",\"347\":\"pyrC\",\"348\":\"gloB\",\"349\":\"sll1021\",\"350\":\"sucC\",\"351\":\"sll1025\",\"352\":\"gltD\",\"353\":\"ccmK2\",\"354\":\"ccmK1\",\"355\":\"ccmL\",\"356\":\"ccmM\",\"357\":\"ccmN\",\"358\":\"sll1033\",\"359\":\"upp\",\"360\":\"sll1039\",\"361\":\"sll1040\",\"362\":\"cysA\",\"363\":\"pnp\",\"364\":\"mutT\",\"365\":\"sll1049\",\"366\":\"sll1053\",\"367\":\"purL\",\"368\":\"dapB\",\"369\":\"adk2\",\"370\":\"sll1064\",\"371\":\"fabF\",\"372\":\"tktA\",\"373\":\"leuS\",\"374\":\"pacL\",\"375\":\"speB2\",\"376\":\"sll1080\",\"377\":\"nrtD\",\"378\":\"sll1084\",\"379\":\"glpD\",\"380\":\"sll1087\",\"381\":\"sll1089\",\"382\":\"chlP\",\"383\":\"rps12\",\"384\":\"rps7\",\"385\":\"fus\",\"386\":\"tufA\",\"387\":\"rps10\",\"388\":\"gtrC\",\"389\":\"sll1106\",\"390\":\"surE\",\"391\":\"sll1109\",\"392\":\"prfA\",\"393\":\"sll1118\",\"394\":\"smc\",\"395\":\"sll1121\",\"396\":\"sll1123\",\"397\":\"plpA, hik3\",\"398\":\"menB\",\"399\":\"todF\",\"400\":\"sll1130\",\"401\":\"sll1135\",\"402\":\"sll1138\",\"403\":\"sll1142\",\"404\":\"pcrA\",\"405\":\"rsmH\",\"406\":\"sll1151\",\"407\":\"sll1160\",\"408\":\"mutS\",\"409\":\"sll1170\",\"410\":\"thrC\",\"411\":\"sll1174\",\"412\":\"sll1178\",\"413\":\"hlyB\",\"414\":\"hlyD\",\"415\":\"petC3\",\"416\":\"ho1\",\"417\":\"hemF\",\"418\":\"sll1188\",\"419\":\"glcE\",\"420\":\"sll1193\",\"421\":\"psbU\",\"422\":\"pfkA1\",\"423\":\"lig\",\"424\":\"rfbD\",\"425\":\"fcl\",\"426\":\"ycf59\",\"427\":\"sll1217\",\"428\":\"ycf39\",\"429\":\"hoxE\",\"430\":\"hoxF\",\"431\":\"sll1222\",\"432\":\"hoxU\",\"433\":\"hoxY\",\"434\":\"hoxH\",\"435\":\"hik41\",\"436\":\"sll1233\",\"437\":\"ahcY\",\"438\":\"sll1236\",\"439\":\"hemK\",\"440\":\"sll1239\",\"441\":\"sll1241\",\"442\":\"sll1242\",\"443\":\"rpl9\",\"444\":\"sll1247\",\"445\":\"panC\",\"446\":\"sll1252\",\"447\":\"pcnB\",\"448\":\"sll1258\",\"449\":\"rps2\",\"450\":\"tsf\",\"451\":\"ndhN\",\"452\":\"sll1263\",\"453\":\"sll1268\",\"454\":\"bgtB\",\"455\":\"sll1272\",\"456\":\"sll1273\",\"457\":\"pyk2\",\"458\":\"sll1276\",\"459\":\"recF\",\"460\":\"ribH\",\"461\":\"spoIID\",\"462\":\"sll1284\",\"463\":\"cofG\",\"464\":\"sll1286\",\"465\":\"sll1289\",\"466\":\"sll1290\",\"467\":\"sll1291\",\"468\":\"sll1292\",\"469\":\"pilJ\",\"470\":\"hik39\",\"471\":\"sll1298\",\"472\":\"ackA\",\"473\":\"trmB\",\"474\":\"sll1305\",\"475\":\"sll1306\",\"476\":\"sll1307\",\"477\":\"sll1308\",\"478\":\"dctP\",\"479\":\"sll1315\",\"480\":\"petC1\",\"481\":\"petA\",\"482\":\"atpG\",\"483\":\"atpF\",\"484\":\"atpD\",\"485\":\"atpA\",\"486\":\"atpC\",\"487\":\"sll1329\",\"488\":\"sll1334\",\"489\":\"sll1336\",\"490\":\"sll1338\",\"491\":\"bfr\",\"492\":\"gap2\",\"493\":\"ape2\",\"494\":\"sll1344\",\"495\":\"cbbZp\",\"496\":\"recJ\",\"497\":\"glgP\",\"498\":\"mncA\",\"499\":\"sll1359\",\"500\":\"dnaX\",\"501\":\"ileS\",\"502\":\"ilvC\",\"503\":\"sll1366\",\"504\":\"sll1367\",\"505\":\"sll1369\",\"506\":\"rfbM\",\"507\":\"sycrp1\",\"508\":\"sll1378\",\"509\":\"sll1380\",\"510\":\"petF, fdx\",\"511\":\"suhB\",\"512\":\"sll1384\",\"513\":\"pppA\",\"514\":\"sll1388\",\"515\":\"sll1390\",\"516\":\"glgA\",\"517\":\"msrA1\",\"518\":\"rfbD\",\"519\":\"sll1396\",\"520\":\"psb28, psbW, psb13, ycf79\",\"521\":\"thf1\",\"522\":\"nadK2\",\"523\":\"psbP2\",\"524\":\"ntcA, ycf28\",\"525\":\"proS\",\"526\":\"hhoB\",\"527\":\"apt\",\"528\":\"hypB\",\"529\":\"nnr\",\"530\":\"mrcA\",\"531\":\"gatB\",\"532\":\"pdxH\",\"533\":\"pyrG\",\"534\":\"leuD\",\"535\":\"sll1446\",\"536\":\"nrtA\",\"537\":\"nrtC\",\"538\":\"narB\",\"539\":\"sll1456\",\"540\":\"rfbJ\",\"541\":\"sll1459\",\"542\":\"hypE\",\"543\":\"ftsH\",\"544\":\"sll1464\",\"545\":\"sll1466\",\"546\":\"leuC\",\"547\":\"cpcG2\",\"548\":\"pgl\",\"549\":\"sll1481\",\"550\":\"ndbC\",\"551\":\"sll1486\",\"552\":\"cpmA\",\"553\":\"sll1491\",\"554\":\"sll1495\",\"555\":\"sll1496\",\"556\":\"carA\",\"557\":\"glsF\",\"558\":\"gltB\",\"559\":\"sll1507\",\"560\":\"lpxC\",\"561\":\"sll1512\",\"562\":\"hspA\",\"563\":\"gifB\",\"564\":\"sll1516\",\"565\":\"dfa3\",\"566\":\"sll1524\",\"567\":\"prk\",\"568\":\"sll1526\",\"569\":\"sll1528\",\"570\":\"sll1530\",\"571\":\"sll1531\",\"572\":\"sll1532\",\"573\":\"pilT2\",\"574\":\"sll1534\",\"575\":\"moeB\",\"576\":\"sll1537\",\"577\":\"bgl\",\"578\":\"sll1541\",\"579\":\"gst1\",\"580\":\"ppx\",\"581\":\"pheT\",\"582\":\"hik42\",\"583\":\"fni\",\"584\":\"sucD\",\"585\":\"sll1558\",\"586\":\"sll1559\",\"587\":\"putA\",\"588\":\"sll1563\",\"589\":\"cimA\",\"590\":\"ggpS\",\"591\":\"sll1568\",\"592\":\"sll1570\",\"593\":\"sll1573\",\"594\":\"cpcB\",\"595\":\"cpcA\",\"596\":\"cpcC2\",\"597\":\"cpcC1\",\"598\":\"gumB\",\"599\":\"sll1582\",\"600\":\"lig\",\"601\":\"hik20\",\"602\":\"ndhR\",\"603\":\"kaiC2\",\"604\":\"sll1601\",\"605\":\"fabZ\",\"606\":\"folC\",\"607\":\"sll1613\",\"608\":\"pma1\",\"609\":\"mnmE\",\"610\":\"sll1620\",\"611\":\"sll1621\",\"612\":\"sll1623\",\"613\":\"sdhB\",\"614\":\"lexA\",\"615\":\"sll1628\",\"616\":\"cry\",\"617\":\"ftsZ\",\"618\":\"sll1634\",\"619\":\"thyX\",\"620\":\"fbp\",\"621\":\"ureD\",\"622\":\"sll1640\",\"623\":\"gad\",\"624\":\"menG\",\"625\":\"sll1654\",\"626\":\"sll1656\",\"627\":\"cofH\",\"628\":\"sll1660\",\"629\":\"pheA\",\"630\":\"sll1663\",\"631\":\"sll1665\",\"632\":\"mom72\",\"633\":\"aroK\",\"634\":\"hik12\",\"635\":\"sll1673\",\"636\":\"malQ\",\"637\":\"hhoA\",\"638\":\"sll1680\",\"639\":\"sll1682\",\"640\":\"cad\",\"641\":\"hik17\",\"642\":\"thrC\",\"643\":\"sigE\",\"644\":\"sll1692\",\"645\":\"sll1693\",\"646\":\"pilA1\",\"647\":\"sll1697\",\"648\":\"sll1699\",\"649\":\"sll1708\",\"650\":\"gdh\",\"651\":\"hup\",\"652\":\"hisC\",\"653\":\"pdhB\",\"654\":\"cupA\",\"655\":\"sll1735\",\"656\":\"sll1739\",\"657\":\"rpl19\",\"658\":\"nusG\",\"659\":\"rpl11\",\"660\":\"rpl1\",\"661\":\"rpl10\",\"662\":\"rpl12\",\"663\":\"aroC\",\"664\":\"ureC\",\"665\":\"sll1757\",\"666\":\"glmM\",\"667\":\"thrB\",\"668\":\"sll1762\",\"669\":\"sll1764\",\"670\":\"sll1766\",\"671\":\"rps6\",\"672\":\"sll1769\",\"673\":\"sll1770\",\"674\":\"pphA\",\"675\":\"mutS\",\"676\":\"sll1773\",\"677\":\"sll1775\",\"678\":\"deoC\",\"679\":\"sll1783\",\"680\":\"sll1784\",\"681\":\"sll1785\",\"682\":\"tatD\",\"683\":\"rpoB\",\"684\":\"rpoC2\",\"685\":\"rpl3\",\"686\":\"rpl4\",\"687\":\"rpl23\",\"688\":\"rpl2\",\"689\":\"rpl22\",\"690\":\"rps3\",\"691\":\"rpl16\",\"692\":\"rpl14\",\"693\":\"rpl24\",\"694\":\"rpl5\",\"695\":\"rps8\",\"696\":\"rpl6\",\"697\":\"rpl18\",\"698\":\"rps5\",\"699\":\"rpl15\",\"700\":\"secY\",\"701\":\"adk\",\"702\":\"rps13\",\"703\":\"rps11\",\"704\":\"rpoA\",\"705\":\"rpl17\",\"706\":\"rpl13\",\"707\":\"rps9\",\"708\":\"purA\",\"709\":\"rpl25\",\"710\":\"sll1825\",\"711\":\"sll1830\",\"712\":\"glcF\",\"713\":\"ftsI\",\"714\":\"sll1835\",\"715\":\"sll1837\",\"716\":\"odhB\",\"717\":\"ndk\",\"718\":\"xthA\",\"719\":\"sll1863\",\"720\":\"sll1864\",\"721\":\"prfB\",\"722\":\"sll1866\",\"723\":\"lytR\",\"724\":\"sll1873\",\"725\":\"sll1878\",\"726\":\"argJ\",\"727\":\"sll1884\",\"728\":\"sll1885\",\"729\":\"hik5\",\"730\":\"sll1891\",\"731\":\"sll1892\",\"732\":\"hisF\",\"733\":\"ribA\",\"734\":\"sll1895\",\"735\":\"sll1897\",\"736\":\"sll1902\",\"737\":\"hik19\",\"738\":\"serA\",\"739\":\"prmA\",\"740\":\"zam\",\"741\":\"sll1911\",\"742\":\"sll1913\",\"743\":\"pacS\",\"744\":\"sll1921\",\"745\":\"sycrp2\",\"746\":\"sll1925\",\"747\":\"sll1927\",\"748\":\"glyA\",\"749\":\"dnaK\",\"750\":\"sll1938\",\"751\":\"sll1939\",\"752\":\"sll1940\",\"753\":\"gyrA\",\"754\":\"dxs\",\"755\":\"sll1949\",\"756\":\"sll1950\",\"757\":\"hlyA\",\"758\":\"sll1956\",\"759\":\"arsA\",\"760\":\"suhB\",\"761\":\"sll1961\",\"762\":\"sll1967\",\"763\":\"sll1971\",\"764\":\"sll1979\",\"765\":\"ilvB\",\"766\":\"cpx, katG\",\"767\":\"hsp33\",\"768\":\"hemB\",\"769\":\"pepA\",\"770\":\"sll2002\",\"771\":\"gyrB\",\"772\":\"sll2008\",\"773\":\"sll2009\",\"774\":\"murD\",\"775\":\"queE\",\"776\":\"sfsA\",\"777\":\"sll5034\",\"778\":\"sll5042\",\"779\":\"sll5043\",\"780\":\"sll5048\",\"781\":\"crr43\",\"782\":\"chy44\",\"783\":\"sll5062\",\"784\":\"sll5066\",\"785\":\"sll5076\",\"786\":\"sll5079\",\"787\":\"sll5080\",\"788\":\"sll5083\",\"789\":\"sll6036\",\"790\":\"sll6060\",\"791\":\"sll6076\",\"792\":\"sll6093\",\"793\":\"sll7028\",\"794\":\"sll7030\",\"795\":\"sll7043\",\"796\":\"sll7044\",\"797\":\"sll7062\",\"798\":\"sll7063\",\"799\":\"sll7066\",\"800\":\"sll7077\",\"801\":\"sll7078\",\"802\":\"sll7085\",\"803\":\"sll7087\",\"804\":\"sll7090\",\"805\":\"sll8001\",\"806\":\"sll8002\",\"807\":\"sll8006\",\"808\":\"sll8049\",\"809\":\"slr0001\",\"810\":\"slr0006\",\"811\":\"slr0007\",\"812\":\"ctpA\",\"813\":\"rbcL\",\"814\":\"rbcS\",\"815\":\"slr0013\",\"816\":\"lpxB\",\"817\":\"murA\",\"818\":\"recG\",\"819\":\"slr0021\",\"820\":\"slr0023\",\"821\":\"ilvE\",\"822\":\"slr0038\",\"823\":\"slr0039\",\"824\":\"cmpA\",\"825\":\"cmpB\",\"826\":\"slr0042\",\"827\":\"cmpC\",\"828\":\"cmpD\",\"829\":\"slr0049\",\"830\":\"ycf56\",\"831\":\"ecaB\",\"832\":\"trpG\",\"833\":\"chlG\",\"834\":\"slr0058\",\"835\":\"slr0060\",\"836\":\"pilB1\",\"837\":\"slr0064\",\"838\":\"slr0065\",\"839\":\"ribD\",\"840\":\"mrp\",\"841\":\"fmt\",\"842\":\"gidB\",\"843\":\"hik36\",\"844\":\"ycf24\",\"845\":\"ycf16\",\"846\":\"slr0076\",\"847\":\"nifS\",\"848\":\"queD\",\"849\":\"gspE\",\"850\":\"rnhA\",\"851\":\"rimO\",\"852\":\"crhR\",\"853\":\"slr0086\",\"854\":\"crtO\",\"855\":\"erg6\",\"856\":\"slr0090\",\"857\":\"slr0091\",\"858\":\"dnaJ\",\"859\":\"slr0105\",\"860\":\"slr0106\",\"861\":\"slr0110\",\"862\":\"slr0111\",\"863\":\"rpaA, ycf27\",\"864\":\"pcyA\",\"865\":\"thiC\",\"866\":\"slr0121\",\"867\":\"hat\",\"868\":\"slr0144\",\"869\":\"slr0145\",\"870\":\"slr0147\",\"871\":\"slr0148\",\"872\":\"slr0151\",\"873\":\"slr0152\",\"874\":\"clpB2\",\"875\":\"pilT1\",\"876\":\"pilC'\",\"877\":\"clpP4\",\"878\":\"clpP3\",\"879\":\"slr0168\",\"880\":\"slr0169\",\"881\":\"guaB\",\"882\":\"slr0184\",\"883\":\"pyrE\",\"884\":\"leuA\",\"885\":\"lytB\",\"886\":\"slr0192\",\"887\":\"rbp3\",\"888\":\"rpiA\",\"889\":\"comA\",\"890\":\"hdrB\",\"891\":\"slr0207\",\"892\":\"slr0208\",\"893\":\"slr0209\",\"894\":\"hik9\",\"895\":\"slr0211\",\"896\":\"metH\",\"897\":\"guaA\",\"898\":\"glyS\",\"899\":\"hik25\",\"900\":\"slr0224\",\"901\":\"slr0226\",\"902\":\"ftsH\",\"903\":\"slr0229\",\"904\":\"trxM1\",\"905\":\"slr0236\",\"906\":\"glgX\",\"907\":\"cobM\",\"908\":\"bcp\",\"909\":\"slr0244\",\"910\":\"slr0245\",\"911\":\"slr0250\",\"912\":\"ycf85\",\"913\":\"ctpB\",\"914\":\"cobO\",\"915\":\"ndhH\",\"916\":\"slr0262\",\"917\":\"slr0267\",\"918\":\"slr0273\",\"919\":\"slr0280\",\"920\":\"slr0285\",\"921\":\"glnN\",\"922\":\"gcvP\",\"923\":\"fraH\",\"924\":\"ppsA\",\"925\":\"slr0302\",\"926\":\"slr0303\",\"927\":\"slr0309\",\"928\":\"slr0312\",\"929\":\"slr0315\",\"930\":\"slr0317\",\"931\":\"slr0320\",\"932\":\"era\",\"933\":\"hik43\",\"934\":\"ams1\",\"935\":\"slr0325\",\"936\":\"slr0326\",\"937\":\"slr0328\",\"938\":\"xylR\",\"939\":\"slr0333\",\"940\":\"slr0334\",\"941\":\"apcE\",\"942\":\"slr0337\",\"943\":\"slr0338\",\"944\":\"slr0341\",\"945\":\"petB\",\"946\":\"rnc\",\"947\":\"ispH\",\"948\":\"slr0351\",\"949\":\"slr0355\",\"950\":\"slr0356\",\"951\":\"hisS\",\"952\":\"slr0361\",\"953\":\"slr0362\",\"954\":\"slr0369\",\"955\":\"gabD\",\"956\":\"slr0374\",\"957\":\"slr0376\",\"958\":\"slr0377\",\"959\":\"slr0378\",\"960\":\"tmk\",\"961\":\"slr0380\",\"962\":\"gloA\",\"963\":\"sqdX\",\"964\":\"nifS\",\"965\":\"pgk\",\"966\":\"ntcB\",\"967\":\"slr0397\",\"968\":\"slr0398\",\"969\":\"ycf39\",\"970\":\"slr0402\",\"971\":\"slr0404\",\"972\":\"pyrC\",\"973\":\"slr0408\",\"974\":\"gyrA\",\"975\":\"slr0418\",\"976\":\"slr0420\",\"977\":\"folE\",\"978\":\"slr0427\",\"979\":\"slr0431\",\"980\":\"efp\",\"981\":\"accB\",\"982\":\"ccmO\",\"983\":\"slr0439\",\"984\":\"slr0440\",\"985\":\"slr0442\",\"986\":\"slr0443\",\"987\":\"aroA\",\"988\":\"urtA\",\"989\":\"radA\",\"990\":\"ski2\",\"991\":\"ilvD\",\"992\":\"slr0453\",\"993\":\"slr0455\",\"994\":\"slr0458\",\"995\":\"slr0459\",\"996\":\"natA\",\"997\":\"slr0468\",\"998\":\"rps4\",\"999\":\"cph1, hik35\",\"1000\":\"slr0476\",\"1001\":\"purN\",\"1002\":\"slr0479\",\"1003\":\"ycf46\",\"1004\":\"slr0483\",\"1005\":\"hik26\",\"1006\":\"slr0491\",\"1007\":\"menE\",\"1008\":\"rfbM\",\"1009\":\"hisB\",\"1010\":\"cobW\",\"1011\":\"ycf66\",\"1012\":\"por\",\"1013\":\"futA2\",\"1014\":\"abfB\",\"1015\":\"purL\",\"1016\":\"bioD\",\"1017\":\"chlM\",\"1018\":\"panB\",\"1019\":\"queC\",\"1020\":\"murE\",\"1021\":\"hik10\",\"1022\":\"slt\",\"1023\":\"slr0535\",\"1024\":\"hemE\",\"1025\":\"slr0537\",\"1026\":\"slr0541\",\"1027\":\"clpP\",\"1028\":\"trpB\",\"1029\":\"slr0544\",\"1030\":\"trpC\",\"1031\":\"asd\",\"1032\":\"dapA\",\"1033\":\"rnj\",\"1034\":\"slr0552\",\"1035\":\"coaE\",\"1036\":\"valS\",\"1037\":\"natB\",\"1038\":\"slr0565\",\"1039\":\"slr0569\",\"1040\":\"slr0575\",\"1041\":\"slr0579\",\"1042\":\"slr0580\",\"1043\":\"slr0583\",\"1044\":\"argG\",\"1045\":\"slr0591\",\"1046\":\"slr0592\",\"1047\":\"slr0596\",\"1048\":\"purH\",\"1049\":\"spkC\",\"1050\":\"slr0600\",\"1051\":\"dnaE\",\"1052\":\"lepA\",\"1053\":\"slr0605\",\"1054\":\"slr0606\",\"1055\":\"hisIE\",\"1056\":\"slr0609\",\"1057\":\"sds\",\"1058\":\"slr0612\",\"1059\":\"slr0613\",\"1060\":\"slr0615\",\"1061\":\"slr0617\",\"1062\":\"cobQ\",\"1063\":\"slr0619\",\"1064\":\"trxA\",\"1065\":\"slr0624\",\"1066\":\"slr0626\",\"1067\":\"rps14\",\"1068\":\"slr0630\",\"1069\":\"thiG\",\"1070\":\"slr0634\",\"1071\":\"slr0635\",\"1072\":\"slr0637\",\"1073\":\"glyQ\",\"1074\":\"slr0645\",\"1075\":\"dacB\",\"1076\":\"metS\",\"1077\":\"slr0650\",\"1078\":\"slr0651\",\"1079\":\"hisA\",\"1080\":\"sigA\",\"1081\":\"slr0654\",\"1082\":\"slr0655\",\"1083\":\"slr0656\",\"1084\":\"lysC\",\"1085\":\"slr0658\",\"1086\":\"prlC\",\"1087\":\"proC\",\"1088\":\"speA1\",\"1089\":\"slr0664\",\"1090\":\"acnB\",\"1091\":\"slr0667\",\"1092\":\"slr0670\",\"1093\":\"cysC\",\"1094\":\"slr0678\",\"1095\":\"slr0680\",\"1096\":\"slr0686\",\"1097\":\"slr0688\",\"1098\":\"slr0689\",\"1099\":\"ycf45\",\"1100\":\"slr0695\",\"1101\":\"slr0697\",\"1102\":\"slr0699\",\"1103\":\"polA\",\"1104\":\"slr0708\",\"1105\":\"slr0709\",\"1106\":\"gdhA\",\"1107\":\"queF\",\"1108\":\"tgt\",\"1109\":\"slr0719\",\"1110\":\"me\",\"1111\":\"rsmE\",\"1112\":\"slr0723\",\"1113\":\"slr0727\",\"1114\":\"slr0729\",\"1115\":\"slr0731\",\"1116\":\"psaD\",\"1117\":\"trpE\",\"1118\":\"crtE\",\"1119\":\"slr0740\",\"1120\":\"rimP\",\"1121\":\"nusA\",\"1122\":\"infB\",\"1123\":\"stpA\",\"1124\":\"ggtA\",\"1125\":\"chlN\",\"1126\":\"eno\",\"1127\":\"slr0755\",\"1128\":\"kaiA\",\"1129\":\"kaiB1\",\"1130\":\"kaiC1\",\"1131\":\"slr0765\",\"1132\":\"slr0769\",\"1133\":\"chlB\",\"1134\":\"slr0773\",\"1135\":\"secD\",\"1136\":\"lpxD\",\"1137\":\"nrdR\",\"1138\":\"slr0782\",\"1139\":\"tpi\",\"1140\":\"slr0788\",\"1141\":\"dacB\",\"1142\":\"slr0806\",\"1143\":\"tsaD\",\"1144\":\"rfbB\",\"1145\":\"slr0816\",\"1146\":\"slr0820\",\"1147\":\"slr0821\",\"1148\":\"ycf3\",\"1149\":\"slr0825\",\"1150\":\"alr\",\"1151\":\"dnaB\",\"1152\":\"moxR\",\"1153\":\"rfbB\",\"1154\":\"purM\",\"1155\":\"hemH, scpA\",\"1156\":\"slr0841\",\"1157\":\"slr0842\",\"1158\":\"slr0848\",\"1159\":\"slr0852\",\"1160\":\"phrA\",\"1161\":\"purT\",\"1162\":\"lmbP\",\"1163\":\"slr0863\",\"1164\":\"slr0864\",\"1165\":\"slr0865\",\"1166\":\"slr0869\",\"1167\":\"slr0872\",\"1168\":\"slr0876\",\"1169\":\"gatA\",\"1170\":\"slr0878\",\"1171\":\"slr0880\",\"1172\":\"gap1\",\"1173\":\"slr0885\",\"1174\":\"fabG1\",\"1175\":\"slr0887\",\"1176\":\"slr0889\",\"1177\":\"amiA\",\"1178\":\"nirA\",\"1179\":\"cynS\",\"1180\":\"moeA\",\"1181\":\"moaC\",\"1182\":\"moaE\",\"1183\":\"comM\",\"1184\":\"bchE\",\"1185\":\"psbB\",\"1186\":\"slr0907\",\"1187\":\"slr0909\",\"1188\":\"slr0912\",\"1189\":\"bioF\",\"1190\":\"slr0918\",\"1191\":\"pth\",\"1192\":\"ycf65\",\"1193\":\"slr0924\",\"1194\":\"ssb\",\"1195\":\"psbD2\",\"1196\":\"slr0929\",\"1197\":\"slr0930\",\"1198\":\"nadC\",\"1199\":\"slr0937\",\"1200\":\"slr0938\",\"1201\":\"crtQ-2\",\"1202\":\"slr0941\",\"1203\":\"slr0942\",\"1204\":\"arsC\",\"1205\":\"rpaB, ycf27\",\"1206\":\"ispD\",\"1207\":\"fbpII\",\"1208\":\"slr0953\",\"1209\":\"slr0955\",\"1210\":\"cysS\",\"1211\":\"slr0962\",\"1212\":\"sir\",\"1213\":\"dnaN\",\"1214\":\"trpA\",\"1215\":\"cobJ\",\"1216\":\"slr0971\",\"1217\":\"infC\",\"1218\":\"rfbB\",\"1219\":\"rfbF\",\"1220\":\"rfbG\",\"1221\":\"rfbC\",\"1222\":\"slr0989\",\"1223\":\"slr0990\",\"1224\":\"slr0992\",\"1225\":\"nlpD\",\"1226\":\"slr1019\",\"1227\":\"sqdB\",\"1228\":\"argD\",\"1229\":\"slr1024\",\"1230\":\"slr1028\",\"1231\":\"chlI\",\"1232\":\"tyrS\",\"1233\":\"slr1033\",\"1234\":\"ycf41\",\"1235\":\"slr1035\",\"1236\":\"slr1037\",\"1237\":\"slr1039\",\"1238\":\"slr1042\",\"1239\":\"cheW\",\"1240\":\"ctr1\",\"1241\":\"tatA\",\"1242\":\"pleD\",\"1243\":\"slr1048\",\"1244\":\"fabI\",\"1245\":\"slr1053\",\"1246\":\"chlH\",\"1247\":\"slr1056\",\"1248\":\"slr1063\",\"1249\":\"rfbU\",\"1250\":\"slr1065\",\"1251\":\"slr1066\",\"1252\":\"galE\",\"1253\":\"slr1070\",\"1254\":\"slr1071\",\"1255\":\"yefA\",\"1256\":\"slr1073\",\"1257\":\"slr1076\",\"1258\":\"slr1077\",\"1259\":\"slr1083\",\"1260\":\"slr1085\",\"1261\":\"slr1087\",\"1262\":\"obg\",\"1263\":\"slr1095\",\"1264\":\"lpdA\",\"1265\":\"slr1097\",\"1266\":\"slr1098\",\"1267\":\"ubiX\",\"1268\":\"slr1100\",\"1269\":\"slr1101\",\"1270\":\"slr1102\",\"1271\":\"slr1103\",\"1272\":\"slr1104\",\"1273\":\"typA\",\"1274\":\"phb\",\"1275\":\"ank\",\"1276\":\"slr1110\",\"1277\":\"slr1113\",\"1278\":\"slr1116\",\"1279\":\"slr1117\",\"1280\":\"slr1122\",\"1281\":\"gmk\",\"1282\":\"gpmB\",\"1283\":\"crtX\",\"1284\":\"slr1128\",\"1285\":\"rne\",\"1286\":\"rhnB\",\"1287\":\"argH\",\"1288\":\"trxA\",\"1289\":\"slr1140\",\"1290\":\"slr1142\",\"1291\":\"slr1143\",\"1292\":\"slr1150\",\"1293\":\"purD\",\"1294\":\"slr1160\",\"1295\":\"slr1161\",\"1296\":\"nrdA\",\"1297\":\"sat\",\"1298\":\"slr1166\",\"1299\":\"gpx1\",\"1300\":\"slr1173\",\"1301\":\"glgC\",\"1302\":\"slr1178\",\"1303\":\"anmK\",\"1304\":\"slr1183\",\"1305\":\"slr1189\",\"1306\":\"slr1192\",\"1307\":\"slr1194\",\"1308\":\"slr1196\",\"1309\":\"smf\",\"1310\":\"slr1198\",\"1311\":\"mutL\",\"1312\":\"slr1201\",\"1313\":\"slr1203\",\"1314\":\"slr1205\",\"1315\":\"slr1206\",\"1316\":\"slr1207\",\"1317\":\"slr1208\",\"1318\":\"slr1210\",\"1319\":\"cobN\",\"1320\":\"ETR1\",\"1321\":\"mgtE\",\"1322\":\"ureE\",\"1323\":\"slr1220\",\"1324\":\"slr1223\",\"1325\":\"malK\",\"1326\":\"spkF\",\"1327\":\"purC\",\"1328\":\"IAP75\",\"1329\":\"prfC\",\"1330\":\"slr1232\",\"1331\":\"frdA\",\"1332\":\"slr1235\",\"1333\":\"slr1236\",\"1334\":\"codA\",\"1335\":\"gshB\",\"1336\":\"pntA\",\"1337\":\"slr1240\",\"1338\":\"slr1243\",\"1339\":\"slr1245\",\"1340\":\"pstS\",\"1341\":\"slr1251\",\"1342\":\"pds, crtD, crtP\",\"1343\":\"pys, crtB\",\"1344\":\"ureA\",\"1345\":\"slr1257\",\"1346\":\"slr1258\",\"1347\":\"slr1259\",\"1348\":\"slr1263\",\"1349\":\"rpoC1\",\"1350\":\"slr1266\",\"1351\":\"ggt\",\"1352\":\"slr1270\",\"1353\":\"slr1272\",\"1354\":\"slr1273\",\"1355\":\"pilM\",\"1356\":\"slr1275\",\"1357\":\"slr1276\",\"1358\":\"gspD\",\"1359\":\"ndhK\",\"1360\":\"ndhJ\",\"1361\":\"slr1287\",\"1362\":\"icd\",\"1363\":\"futA1\",\"1364\":\"slr1299\",\"1365\":\"slr1301\",\"1366\":\"slr1305\",\"1367\":\"slr1307\",\"1368\":\"psbA2\",\"1369\":\"speA2\",\"1370\":\"tldD\",\"1371\":\"hik23\",\"1372\":\"spoT\",\"1373\":\"atpB\",\"1374\":\"atpE\",\"1375\":\"ymxG\",\"1376\":\"slr1334\",\"1377\":\"slr1338\",\"1378\":\"slr1340\",\"1379\":\"slr1342\",\"1380\":\"slr1343\",\"1381\":\"icfA\",\"1382\":\"cysE\",\"1383\":\"pgi\",\"1384\":\"murF\",\"1385\":\"slr1353\",\"1386\":\"rps1a\",\"1387\":\"slr1362\",\"1388\":\"slr1363\",\"1389\":\"bioB\",\"1390\":\"glgP\",\"1391\":\"cobL\",\"1392\":\"slr1376\",\"1393\":\"slr1378\",\"1394\":\"slr1383\",\"1395\":\"slr1385\",\"1396\":\"ftsH\",\"1397\":\"slr1391\",\"1398\":\"hik1\",\"1399\":\"slr1395\",\"1400\":\"slr1396\",\"1401\":\"slr1398\",\"1402\":\"slr1406\",\"1403\":\"slr1407\",\"1404\":\"slr1409\",\"1405\":\"slr1410\",\"1406\":\"slr1411\",\"1407\":\"slr1413\",\"1408\":\"hik11\",\"1409\":\"morR\",\"1410\":\"ycf57\",\"1411\":\"pyrD\",\"1412\":\"slr1419\",\"1413\":\"slr1420\",\"1414\":\"murC\",\"1415\":\"murB\",\"1416\":\"recR\",\"1417\":\"slr1429\",\"1418\":\"slr1431\",\"1419\":\"pntB\",\"1420\":\"pmbA\",\"1421\":\"slr1437\",\"1422\":\"slr1438\",\"1423\":\"slr1444\",\"1424\":\"cscK\",\"1425\":\"slr1450\",\"1426\":\"sbpA\",\"1427\":\"apcF\",\"1428\":\"fus\",\"1429\":\"slr1467\",\"1430\":\"slr1468\",\"1431\":\"slr1470\",\"1432\":\"yidC\",\"1433\":\"slr1472\",\"1434\":\"slr1474\",\"1435\":\"pyrB\",\"1436\":\"slr1478\",\"1437\":\"slr1495\",\"1438\":\"hypD\",\"1439\":\"slr1501\",\"1440\":\"slr1503\",\"1441\":\"slr1506\",\"1442\":\"slr1507\",\"1443\":\"plsX\",\"1444\":\"fabH\",\"1445\":\"sbtA\",\"1446\":\"sbtB\",\"1447\":\"sodB\",\"1448\":\"leuB\",\"1449\":\"hglK\",\"1450\":\"slr1520\",\"1451\":\"hflX\",\"1452\":\"ffh\",\"1453\":\"slr1533\",\"1454\":\"slr1534\",\"1455\":\"slr1537\",\"1456\":\"slr1540\",\"1457\":\"slr1541\",\"1458\":\"def\",\"1459\":\"lysS\",\"1460\":\"slr1552\",\"1461\":\"ddh\",\"1462\":\"slr1557\",\"1463\":\"aroE\",\"1464\":\"hisS\",\"1465\":\"slr1563\",\"1466\":\"sigF\",\"1467\":\"slr1567\",\"1468\":\"slr1570\",\"1469\":\"slr1571\",\"1470\":\"slr1573\",\"1471\":\"slr1579\",\"1472\":\"slr1588\",\"1473\":\"slr1590\",\"1474\":\"slr1592\",\"1475\":\"slr1593\",\"1476\":\"pxcA\",\"1477\":\"slr1597\",\"1478\":\"slr1600\",\"1479\":\"slr1603\",\"1480\":\"ftsH\",\"1481\":\"slr1609\",\"1482\":\"slr1610\",\"1483\":\"slr1612\",\"1484\":\"slr1613\",\"1485\":\"rfbE\",\"1486\":\"slr1616\",\"1487\":\"slr1617\",\"1488\":\"slr1618\",\"1489\":\"slr1619\",\"1490\":\"ppa\",\"1491\":\"ndhM\",\"1492\":\"slr1624\",\"1493\":\"folB\",\"1494\":\"slr1629\",\"1495\":\"smpB\",\"1496\":\"clpB1\",\"1497\":\"petH\",\"1498\":\"psb27, psbZ\",\"1499\":\"rnc\",\"1500\":\"slr1648\",\"1501\":\"cpcT\",\"1502\":\"ama\",\"1503\":\"psaL\",\"1504\":\"murG\",\"1505\":\"slr1657\",\"1506\":\"slr1658\",\"1507\":\"slr1659\",\"1508\":\"slr1661\",\"1509\":\"slr1664\",\"1510\":\"dapF\",\"1511\":\"degT\",\"1512\":\"slr1668\",\"1513\":\"slr1670\",\"1514\":\"slr1673\",\"1515\":\"rpl21\",\"1516\":\"slr1681\",\"1517\":\"slr1686\",\"1518\":\"fpg\",\"1519\":\"nadE\",\"1520\":\"slr1693\",\"1521\":\"slr1694\",\"1522\":\"spkB\",\"1523\":\"slr1702\",\"1524\":\"serS\",\"1525\":\"dfrA\",\"1526\":\"mrcB\",\"1527\":\"slr1717\",\"1528\":\"comB\",\"1529\":\"drgA\",\"1530\":\"aspS\",\"1531\":\"slr1721\",\"1532\":\"guaB\",\"1533\":\"slr1724\",\"1534\":\"nhaS1\",\"1535\":\"kdpB\",\"1536\":\"slr1732\",\"1537\":\"opcA\",\"1538\":\"bgtA\",\"1539\":\"psb28-2\",\"1540\":\"slr1740\",\"1541\":\"slr1742\",\"1542\":\"ndbB\",\"1543\":\"amiA\",\"1544\":\"slr1748\",\"1545\":\"prc\",\"1546\":\"slr1753\",\"1547\":\"gpsA\",\"1548\":\"glnA\",\"1549\":\"rre8\",\"1550\":\"ytfC\",\"1551\":\"slr1762\",\"1552\":\"slr1763\",\"1553\":\"slr1764\",\"1554\":\"slr1768\",\"1555\":\"slr1772\",\"1556\":\"slr1773\",\"1557\":\"slr1774\",\"1558\":\"chlD\",\"1559\":\"slr1778\",\"1560\":\"pdxJ\",\"1561\":\"ycf29\",\"1562\":\"bvdR\",\"1563\":\"cysH\",\"1564\":\"tal\",\"1565\":\"slr1794\",\"1566\":\"msrA2\",\"1567\":\"slr1796\",\"1568\":\"slr1800\",\"1569\":\"mbpA\",\"1570\":\"hik16\",\"1571\":\"hemA\",\"1572\":\"slr1813\",\"1573\":\"slr1814\",\"1574\":\"slr1815\",\"1575\":\"slr1816\",\"1576\":\"slr1818\",\"1577\":\"slr1819\",\"1578\":\"nth\",\"1579\":\"slr1827\",\"1580\":\"phaE\",\"1581\":\"phaC\",\"1582\":\"psaA\",\"1583\":\"psaB\",\"1584\":\"rre16\",\"1585\":\"ccmK3\",\"1586\":\"ccmK4\",\"1587\":\"slr1840\",\"1588\":\"slr1841\",\"1589\":\"cysK\",\"1590\":\"zwf\",\"1591\":\"uvrA\",\"1592\":\"ycf64\",\"1593\":\"slr1847\",\"1594\":\"hisD\",\"1595\":\"slr1851\",\"1596\":\"slr1852\",\"1597\":\"slr1853\",\"1598\":\"slr1854\",\"1599\":\"slr1855\",\"1600\":\"slr1856\",\"1601\":\"glgX\",\"1602\":\"slr1859\",\"1603\":\"slr1861\",\"1604\":\"trpD\",\"1605\":\"slr1869\",\"1606\":\"slr1870\",\"1607\":\"slr1871\",\"1608\":\"ddl\",\"1609\":\"hpcE\",\"1610\":\"cpcE\",\"1611\":\"slr1880\",\"1612\":\"natE\",\"1613\":\"ribF\",\"1614\":\"trpS\",\"1615\":\"hemC\",\"1616\":\"slr1888\",\"1617\":\"bfr\",\"1618\":\"slr1894\",\"1619\":\"srrA\",\"1620\":\"argB\",\"1621\":\"slr1900\",\"1622\":\"slr1907\",\"1623\":\"slr1908\",\"1624\":\"slr1909\",\"1625\":\"slr1911\",\"1626\":\"slr1916\",\"1627\":\"slr1923\",\"1628\":\"slr1924\",\"1629\":\"slr1926\",\"1630\":\"slr1927\",\"1631\":\"pilA8\",\"1632\":\"rfbC\",\"1633\":\"pdhA\",\"1634\":\"mtnA\",\"1635\":\"slr1940\",\"1636\":\"kaiC3\",\"1637\":\"slr1944\",\"1638\":\"gpmI\",\"1639\":\"slr1949\",\"1640\":\"slr1951\",\"1641\":\"slr1958\",\"1642\":\"slr1959\",\"1643\":\"slr1962\",\"1644\":\"ocp\",\"1645\":\"slr1968\",\"1646\":\"hik24\",\"1647\":\"slr1970\",\"1648\":\"ycf81\",\"1649\":\"der\",\"1650\":\"slr1975\",\"1651\":\"rre21\",\"1652\":\"rre22\",\"1653\":\"nbp1,rps1b\",\"1654\":\"apcB\",\"1655\":\"cya1\",\"1656\":\"gpx2\",\"1657\":\"phaA\",\"1658\":\"phaB\",\"1659\":\"slr1998\",\"1660\":\"slr2000\",\"1661\":\"cphB\",\"1662\":\"cphA\",\"1663\":\"slr2004\",\"1664\":\"slr2005\",\"1665\":\"slr2013\",\"1666\":\"pilA9\",\"1667\":\"pilA11\",\"1668\":\"slr2018\",\"1669\":\"fabD\",\"1670\":\"slr2024\",\"1671\":\"slr2025\",\"1672\":\"folP\",\"1673\":\"slr2030\",\"1674\":\"ycf23\",\"1675\":\"rubA\",\"1676\":\"ycf48\",\"1677\":\"proB\",\"1678\":\"divK\",\"1679\":\"zntC\",\"1680\":\"slr2046\",\"1681\":\"slr2047\",\"1682\":\"slr2048\",\"1683\":\"ycf58\",\"1684\":\"cpcG1\",\"1685\":\"slr2052\",\"1686\":\"slr2053\",\"1687\":\"topA\",\"1688\":\"slr2059\",\"1689\":\"slr2060\",\"1690\":\"apcA\",\"1691\":\"slr2070\",\"1692\":\"slr2071\",\"1693\":\"ilvA\",\"1694\":\"ycf50\",\"1695\":\"manA\",\"1696\":\"groES\",\"1697\":\"groEL1\",\"1698\":\"glsA\",\"1699\":\"slr2080\",\"1700\":\"slr2084\",\"1701\":\"ilvG\",\"1702\":\"shc\",\"1703\":\"fbpI\",\"1704\":\"glbN\",\"1705\":\"hik40\",\"1706\":\"slr2100\",\"1707\":\"ftsY\",\"1708\":\"hik22\",\"1709\":\"slr2105\",\"1710\":\"slr2122\",\"1711\":\"slr2123\",\"1712\":\"slr2124\",\"1713\":\"slr2125\",\"1714\":\"slr2127\",\"1715\":\"aroB\",\"1716\":\"slr2131\",\"1717\":\"pta\",\"1718\":\"ispG\",\"1719\":\"slr2141\",\"1720\":\"cefD\",\"1721\":\"slr2144\",\"1722\":\"slr5013\",\"1723\":\"slr5023\",\"1724\":\"slr5024\",\"1725\":\"slr5058\",\"1726\":\"slr5078\",\"1727\":\"chy46\",\"1728\":\"slr6031\",\"1729\":\"arsI2\",\"1730\":\"slr6039\",\"1731\":\"slr6050\",\"1732\":\"slr6071\",\"1733\":\"slr6095\",\"1734\":\"slr6097\",\"1735\":\"slr6100\",\"1736\":\"slr6102\",\"1737\":\"slr6110\",\"1738\":\"slr7010\",\"1739\":\"slr7011\",\"1740\":\"slr7012\",\"1741\":\"slr7014\",\"1742\":\"slr7024\",\"1743\":\"slr7041\",\"1744\":\"slr7060\",\"1745\":\"slr7061\",\"1746\":\"slr7080\",\"1747\":\"slr7094\",\"1748\":\"slr7101\",\"1749\":\"slr8015\",\"1750\":\"slr8016\",\"1751\":\"slr8030\",\"1752\":\"slr9102\",\"1753\":\"slr9201\",\"1754\":\"rpl36\",\"1755\":\"sml0011\",\"1756\":\"petF\",\"1757\":\"ssl0105\",\"1758\":\"ssl0294\",\"1759\":\"ssl0352\",\"1760\":\"minE\",\"1761\":\"psaC\",\"1762\":\"rps21\",\"1763\":\"glnB\",\"1764\":\"ssl0788\",\"1765\":\"ssl0832\",\"1766\":\"ssl1046\",\"1767\":\"ssl1377\",\"1768\":\"ssl1378\",\"1769\":\"rpl35\",\"1770\":\"ssl1533\",\"1771\":\"ndhO\",\"1772\":\"rps15\",\"1773\":\"gifA\",\"1774\":\"ssl1972\",\"1775\":\"acpP\",\"1776\":\"rps20\",\"1777\":\"ssl2245\",\"1778\":\"ssl2501\",\"1779\":\"ssl2595\",\"1780\":\"cnfU, synifU\",\"1781\":\"ssl2781\",\"1782\":\"ssl2814\",\"1783\":\"ssl2874\",\"1784\":\"ycf61\",\"1785\":\"ssl3044\",\"1786\":\"cpcD\",\"1787\":\"cp12\",\"1788\":\"rps19\",\"1789\":\"rpl29\",\"1790\":\"rps17\",\"1791\":\"infA\",\"1792\":\"rpl31\",\"1793\":\"ssl6082\",\"1794\":\"ftrV\",\"1795\":\"ssr0332\",\"1796\":\"ssr0335\",\"1797\":\"rps16\",\"1798\":\"ssr0693\",\"1799\":\"rpl33\",\"1800\":\"rps18\",\"1801\":\"rbp2\",\"1802\":\"ssr1528\",\"1803\":\"ssr1600\",\"1804\":\"rpl28\",\"1805\":\"rpl32\",\"1806\":\"ssr2087\",\"1807\":\"ssr2406\",\"1808\":\"ssr2554\",\"1809\":\"ssr2723\",\"1810\":\"rpl27\",\"1811\":\"psaE\",\"1812\":\"ssr2975\",\"1813\":\"ssr2998\",\"1814\":\"ssr3341\",\"1815\":\"apcC\",\"1816\":\"ssr6003\"},\"Ctrl1_1_Soluble\":{\"0\":32458.473809999999503,\"1\":95261.11795999998867,\"2\":1519281.362999999895692,\"3\":1294377.51300000003539,\"4\":630663.562900000135414,\"5\":23213578.199999999254942,\"6\":49942934.469999998807907,\"7\":17818419.260000001639128,\"8\":12015600.5,\"9\":214942.671399999991991,\"10\":343724.021300000022165,\"11\":4545061.536000000312924,\"12\":334522.885799999989104,\"13\":1849439.754999999655411,\"14\":354330.086100000073202,\"15\":83961.80109999999695,\"16\":601609.163799999980256,\"17\":1259023.962999999988824,\"18\":141759.672400000010384,\"19\":855348.613200000021607,\"20\":1338713.397000000346452,\"21\":1462853.874000000301748,\"22\":2612938.234999999869615,\"23\":2196296.078000000212342,\"24\":63533.89835000000312,\"25\":16173961.0,\"26\":21420565.929999999701977,\"27\":3065855.205999999772757,\"28\":4563601.997000000439584,\"29\":47986.397640000002866,\"30\":684039.361599999945611,\"31\":415651.79660000000149,\"32\":5427172.900999999605119,\"33\":703547.150799999944866,\"34\":50107.610610000003362,\"35\":14197847.28999999910593,\"36\":45601472.520000003278255,\"37\":95578.954429999997956,\"38\":2237062.060000000055879,\"39\":385065.794200000003912,\"40\":1088048.669999999925494,\"41\":1157224.165999999968335,\"42\":333578.588999999919906,\"43\":911050.606299999984913,\"44\":6175009.872999999672174,\"45\":6848454.685999999754131,\"46\":123979.255300000004354,\"47\":5368672.565000000409782,\"48\":6052366.451999999582768,\"49\":278475.418200000014622,\"50\":123299.822299999999814,\"51\":7282370.564000001177192,\"52\":21705006.53999999910593,\"53\":4949036.29700000025332,\"54\":545561.696200000005774,\"55\":3194.256534000000102,\"56\":485967.357900000002701,\"57\":53756972.119999997317791,\"58\":282782.332700000028126,\"59\":3500462.032999999821186,\"60\":5410590.128999999724329,\"61\":2413254.016999999992549,\"62\":581468.004799999995157,\"63\":150085606.099999994039536,\"64\":4862091.900000000372529,\"65\":2965897.938999999780208,\"66\":18783444.489999998360872,\"67\":1798194.381999999983236,\"68\":940842.017499999841675,\"69\":10189653.009999999776483,\"70\":5114633.705000000074506,\"71\":1623499.480999999912456,\"72\":4552316.498999999836087,\"73\":771294.68550000002142,\"74\":371016.50089999998454,\"75\":182352.917400000005728,\"76\":78472212.489999994635582,\"77\":2413944.966000000014901,\"78\":1672556.850000000093132,\"79\":81568.814920000018901,\"80\":2686178.813000000081956,\"81\":545745.949200000031851,\"82\":4778141.615000000223517,\"83\":178679.372599999973318,\"84\":1970931.59499999997206,\"85\":4047923.837999999988824,\"86\":33858796.820000000298023,\"87\":300850.645100000023376,\"88\":931468.144800000009127,\"89\":810241.169100000057369,\"90\":848577.314400000032038,\"91\":21252435.050000000745058,\"92\":2900833.589000000152737,\"93\":1547379.949999999953434,\"94\":164595.53190000000177,\"95\":3425378.924000000115484,\"96\":1235416.543999999761581,\"97\":259197.94529999999213,\"98\":46500.857609999999113,\"99\":23137573.829999998211861,\"100\":23508.383040000000619,\"101\":770603.736700000008568,\"102\":3531439.5730000003241,\"103\":2726369.00400000018999,\"104\":389441.803499999979977,\"105\":1138637.641999999992549,\"106\":4083622.86200000019744,\"107\":6897627.212000000290573,\"108\":19698951.719999998807907,\"109\":71915.107900000002701,\"110\":75377.913220000002184,\"111\":352740.903799999970943,\"112\":142070.599400000006426,\"113\":1853930.922999999951571,\"114\":51350.166960000002291,\"115\":5340919.45299999974668,\"116\":9351532.052999999374151,\"117\":692814.411999999894761,\"118\":183297.214100000011968,\"119\":59817745.119999997317791,\"120\":2472445.302000000141561,\"121\":950135.279600000008941,\"122\":19673.616920000000391,\"123\":153275486.599999994039536,\"124\":13079661.730000000447035,\"125\":12828616.980000000447035,\"126\":78669132.909999996423721,\"127\":5748464.11600000038743,\"128\":474762.470700000005309,\"129\":8756855.410000000149012,\"130\":3028428.810000000055879,\"131\":155210.143400000000838,\"132\":1594018.996999999973923,\"133\":1452.604798999999957,\"134\":9562386.610999999567866,\"135\":375162.194000000017695,\"136\":67092.284929999994347,\"137\":1964137.264999999897555,\"138\":3710625.640999999828637,\"139\":6121921.96999999973923,\"140\":0.0,\"141\":1554059.121999999973923,\"142\":30340715.590000003576279,\"143\":3414899.532999999821186,\"144\":23552.143140000003768,\"145\":833560.692700000014156,\"146\":135713.869999999995343,\"147\":38776049.469999998807907,\"148\":55028.317999999999302,\"149\":852412.080500000040047,\"150\":11968385.660000000149012,\"151\":6008260.88399999961257,\"152\":0.0,\"153\":214459.007299999997485,\"154\":55076684.420000001788139,\"155\":10734235.859999999403954,\"156\":310777.277000000001863,\"157\":369047.296599999943282,\"158\":1630178.654000000096858,\"159\":4390979.941999999806285,\"160\":51261.495190000001458,\"161\":285027.916499999992084,\"162\":13045114.28999999910593,\"163\":8891129.802999999374151,\"164\":202056.475399999966612,\"165\":1744415.53000000002794,\"166\":7587309.322999999858439,\"167\":1320748.726999999955296,\"168\":4490591.735000000335276,\"169\":2408187.058999999891967,\"170\":145721.112499999988358,\"171\":0.0,\"172\":16955884.780000001192093,\"173\":599018.105600000009872,\"174\":304639.347999999998137,\"175\":188456.298899999994319,\"176\":2554898.530999999959022,\"177\":21033634.579999998211861,\"178\":2759534.549000000115484,\"179\":944239.182700000004843,\"180\":4534121.512000000104308,\"181\":13968682.589999999850988,\"182\":71714.732730000003357,\"183\":420649.659900000027846,\"184\":35044.925680000000284,\"185\":25151.689719999998488,\"186\":8622926.49100000038743,\"187\":23647.724389999999403,\"188\":21715370.780000001192093,\"189\":73579.143049999998766,\"190\":8555443.820000000298023,\"191\":87780445.079999998211861,\"192\":21595606.309999998658896,\"193\":548924.314000000013038,\"194\":919261.381799999973737,\"195\":88786.927240000019083,\"196\":15100687.119999999180436,\"197\":0.0,\"198\":25349761.730000000447035,\"199\":1306353.958999999798834,\"200\":1913237.365999999921769,\"201\":251758.729300000006333,\"202\":2499161.990999999921769,\"203\":3307572.145000000018626,\"204\":1493946.571999999927357,\"205\":27021857.949999999254942,\"206\":587939.892400000011548,\"207\":627208.818699999945238,\"208\":4874183.505000000819564,\"209\":939137.677000000025146,\"210\":15340216.050000000745058,\"211\":8501780.126000000163913,\"212\":10393598.080000000074506,\"213\":1328924.954999999841675,\"214\":5819056.057000000029802,\"215\":792967.447799999965355,\"216\":708717.751399999950081,\"217\":1382128.015999999828637,\"218\":0.0,\"219\":253232.753599999996368,\"220\":122378.557199999995646,\"221\":16065712.349999999627471,\"222\":901837.95499999995809,\"223\":294102.378000000026077,\"224\":6001236.236999999731779,\"225\":257148.130399999994552,\"226\":635465.657400000025518,\"227\":133629.507600000011735,\"228\":4211909.031999999657273,\"229\":4760292.103000000119209,\"230\":903991.412200000020675,\"231\":816505.771999999997206,\"232\":107007.248399999996764,\"233\":278544.513099999981932,\"234\":311168.814599999983329,\"235\":693896.898500000010244,\"236\":3471902.813999999780208,\"237\":456820.832200000004377,\"238\":475752.830699999991339,\"239\":216900.359900000039488,\"240\":201250.368399999977555,\"241\":1347119.941000000108033,\"242\":376440.449299999920186,\"243\":102384.800600000002305,\"244\":385940.995999999984633,\"245\":680400.364300000015646,\"246\":7281449.298999999649823,\"247\":372928.12599999998929,\"248\":222646.751100000023143,\"249\":1032715.182999999960884,\"250\":643284.895200000028126,\"251\":4770080.544999999925494,\"252\":16327121.330000000074506,\"253\":230419.925699999992503,\"254\":112635.026800000006915,\"255\":22774825.679999999701977,\"256\":1517323.675000000046566,\"257\":480796.757299999997485,\"258\":15425433.080000000074506,\"259\":43619.600909999993746,\"260\":550029.832099999999628,\"261\":9150696.254000000655651,\"262\":236373.601599999994505,\"263\":2344619.765000000130385,\"264\":390029.11009999999078,\"265\":80698.21936000000278,\"266\":73896.979519999993499,\"267\":7201990.18099999986589,\"268\":737196.359799999976531,\"269\":8519744.796000000089407,\"270\":4000939.316000000108033,\"271\":12066270.089999999850988,\"272\":633139.462999999988824,\"273\":801086.096800000057556,\"274\":260176.789500000013504,\"275\":10705100.849999999627471,\"276\":168361.203100000013364,\"277\":58689.195330000002286,\"278\":0.0,\"279\":0.0,\"280\":407371.926199999987148,\"281\":12351.862279999999373,\"282\":5495.231362999999874,\"283\":12547631.119999999180436,\"284\":0.0,\"285\":4133025.705000000074506,\"286\":487948.077899999974761,\"287\":26488.675749999998516,\"288\":12560298.509999999776483,\"289\":193983.889699999999721,\"290\":2608792.541999999899417,\"291\":38185.288200000002689,\"292\":10738151.240000000223517,\"293\":1654246.705000000074506,\"294\":367296.89289999997709,\"295\":1215609.344000000040978,\"296\":248522.785600000002887,\"297\":11326.263870000000679,\"298\":1771477.692999999970198,\"299\":3483879.259999999776483,\"300\":2092308.276000000070781,\"301\":611167.289499999955296,\"302\":37436.76028000000224,\"303\":1808788.93100000009872,\"304\":0.0,\"305\":1103433.797999999951571,\"306\":653027.273999999975786,\"307\":125649.048399999985122,\"308\":369404.286900000006426,\"309\":459181.574100000027102,\"310\":2933653.658999999985099,\"311\":3817262.080000000074506,\"312\":2451831.99500000057742,\"313\":1825602.020000000018626,\"314\":2392064.919000000227243,\"315\":3012882.46100000012666,\"316\":2187659.217999999877065,\"317\":7762119.382000000216067,\"318\":172345.674800000007963,\"319\":60349.775730000001204,\"320\":1778962.972999999998137,\"321\":12377197.070000000298023,\"322\":699205.688800000003539,\"323\":1281364.641999999992549,\"324\":16403125.699999999254942,\"325\":21268557.190000001341104,\"326\":23264.247780000001512,\"327\":102863.858500000002096,\"328\":6751606.689000000245869,\"329\":6657292.171000000089407,\"330\":358936.411800000001676,\"331\":14756364.279999999329448,\"332\":5031374.367999999783933,\"333\":294010.251500000013039,\"334\":174717.932600000000093,\"335\":9392.988983999999618,\"336\":10691281.869999999180436,\"337\":25350.91330999999991,\"338\":1547379.949999999953434,\"339\":626206.942799999960698,\"340\":12052451.109999999403954,\"341\":2732011.752999999560416,\"342\":11446.488970000000336,\"343\":3975.719682999999804,\"344\":90286.286240000001271,\"345\":1715165.36199999996461,\"346\":105148.596000000005006,\"347\":2653243.583999999798834,\"348\":337160.007199999992736,\"349\":2089544.480999999912456,\"350\":326542.426600000006147,\"351\":561188.655999999959022,\"352\":13771762.160000002011657,\"353\":138005517.0,\"354\":14394767.71000000089407,\"355\":9878495.71000000089407,\"356\":22098847.390000000596046,\"357\":280502.20150000002468,\"358\":8475754.385999999940395,\"359\":2552710.526999999769032,\"360\":202954.708899999997811,\"361\":0.0,\"362\":224765.660899999958929,\"363\":101757188.700000002980232,\"364\":217165.223599999997532,\"365\":8291731.674999999813736,\"366\":4152372.273000000044703,\"367\":19108190.449999999254942,\"368\":9661883.244999999180436,\"369\":443358.845499999995809,\"370\":4012224.813999999780208,\"371\":7005069.757999999448657,\"372\":139986237.0,\"373\":13988259.470000000670552,\"374\":426131.1875,\"375\":3742063.813999999780208,\"376\":382094.714099999982864,\"377\":16275.300160000000687,\"378\":912685.851899999892339,\"379\":334776.233699999982491,\"380\":4546.328274999999849,\"381\":11069806.689999999478459,\"382\":7311735.889999999664724,\"383\":17673320.0,\"384\":21381412.17000000551343,\"385\":16726720.080000000074506,\"386\":403732928.899999976158142,\"387\":24246546.730000000447035,\"388\":24769.364689999998518,\"389\":6270821.446999999694526,\"390\":2112000.317999999970198,\"391\":593582.641300000133924,\"392\":6270015.339999999850988,\"393\":1452259.324999999953434,\"394\":526410.897299999953248,\"395\":1787599.833000000100583,\"396\":376106.490700000023935,\"397\":188675.099300000001676,\"398\":4497501.223000000230968,\"399\":90454.417130000001634,\"400\":35631080.619999997317791,\"401\":1379940.012000000104308,\"402\":11338.816100000000006,\"403\":131130.575899999996182,\"404\":6222339.868999999947846,\"405\":2856612.862999999895692,\"406\":17129.773580000000948,\"407\":42647.666190000003553,\"408\":632506.09320000000298,\"409\":340142.603100000007544,\"410\":3561495.848000000230968,\"411\":113648.418399999995017,\"412\":644966.20409999997355,\"413\":584865.17000000004191,\"414\":1616129.360000000102446,\"415\":1378558.114000000059605,\"416\":626333.616799999959767,\"417\":16340940.300000000745058,\"418\":4907349.049999999813735,\"419\":590300.634300000034273,\"420\":46500.857609999999113,\"421\":5259502.646999999880791,\"422\":1369921.253000000026077,\"423\":3790775.708000000100583,\"424\":55235602.659999996423721,\"425\":11414359.849999999627471,\"426\":448610.056700000015553,\"427\":620333.877600000007078,\"428\":6762316.395999999716878,\"429\":719853.54370000003837,\"430\":10143820.070000000298023,\"431\":255985.033100000000559,\"432\":4467560.106999999843538,\"433\":1634784.979000000050291,\"434\":5709310.348000001162291,\"435\":14667.692510000000766,\"436\":2949200.007999999914318,\"437\":27193443.580000001937151,\"438\":27050.647479999999632,\"439\":73665.511650000000372,\"440\":799070.82929999998305,\"441\":0.0,\"442\":990406.081700000097044,\"443\":25201207.730000000447035,\"444\":185945.85140000001411,\"445\":1272267.148999999975786,\"446\":955490.133200000040233,\"447\":1291613.716999999945983,\"448\":1432452.124000000068918,\"449\":20274742.420000001788139,\"450\":17637620.980000000447035,\"451\":8044.141671000000315,\"452\":0.0,\"453\":254188.566099999967264,\"454\":330239.002900000021327,\"455\":545481.085500000044703,\"456\":3327379.345999999903142,\"457\":8073737.313000000081956,\"458\":37763.809399999998277,\"459\":221138.17949999999837,\"460\":762151.129100000020117,\"461\":53444.893549999993411,\"462\":628521.621499999891967,\"463\":53566.961179999998421,\"464\":530671.748499999986962,\"465\":509194.755100000009406,\"466\":8988438.433000000193715,\"467\":54811.820699999996577,\"468\":445017.122700000007171,\"469\":1287928.656999999890104,\"470\":647522.714900000020862,\"471\":7713177.17200000025332,\"472\":3172376.48700000019744,\"473\":2031159.303000000072643,\"474\":2430988.37099999981001,\"475\":3894763.509999999776483,\"476\":12897711.869999999180436,\"477\":2337595.117999999783933,\"478\":12556843.769999999552965,\"479\":4530321.293999999761581,\"480\":1675550.960999999893829,\"481\":9329652.005999999120831,\"482\":5395.2740960000001,\"483\":75696.901270000002114,\"484\":1701000.911000000080094,\"485\":108970694.700000002980232,\"486\":7150053.859000000171363,\"487\":1131716.637000000104308,\"488\":733488.267600000021048,\"489\":19036792.399999994784594,\"490\":416377.292900000000372,\"491\":5398613.682000000029802,\"492\":212409192.300000011920929,\"493\":16869516.170000001788139,\"494\":0.0,\"495\":208862.321599999995669,\"496\":1063600.597000000067055,\"497\":29990634.839999999850988,\"498\":12040935.28999999910593,\"499\":502895.604700000025332,\"500\":90498.177219999983208,\"501\":18709743.280000001192093,\"502\":51183187.649999998509884,\"503\":726636.35820000001695,\"504\":272832.669300000008661,\"505\":49020.517749999999069,\"506\":4447868.064000000245869,\"507\":836842.699799999943934,\"508\":73958.013330000001588,\"509\":894928.4664000000339,\"510\":811024.244399999966845,\"511\":1257987.539999999804422,\"512\":270034.32640000001993,\"513\":472919.940400000021327,\"514\":275343.116800000017975,\"515\":44740.089619999998831,\"516\":4895142.286999999545515,\"517\":3135525.882000000216067,\"518\":611213.352799999993294,\"519\":1835.966253000000052,\"520\":20502755.53999999910593,\"521\":863352.104000000050291,\"522\":4419884.635999999940395,\"523\":251585.99210000000312,\"524\":2396671.245000000111759,\"525\":16043832.300000000745058,\"526\":348445.505100000009406,\"527\":5938475.049999999813735,\"528\":110422.838900000002468,\"529\":5304529.480000000447035,\"530\":45374.610990000008314,\"531\":20893141.649999998509884,\"532\":2229576.780999999959022,\"533\":17332451.899999998509884,\"534\":4577305.815999999642372,\"535\":543108.827799999970011,\"536\":11079595.130000000819564,\"537\":337355.776100000017323,\"538\":1112300.975000000093132,\"539\":9318711.982999999076128,\"540\":109389.87039999999979,\"541\":982091.663900000043213,\"542\":1194305.087000000057742,\"543\":3246423.171999999787658,\"544\":2164857.904999999795109,\"545\":1317869.773000000044704,\"546\":23849251.140000000596046,\"547\":4243232.04700000025332,\"548\":5316160.45299999974668,\"549\":119603.245999999984633,\"550\":220988.473900000011781,\"551\":0.0,\"552\":233563.742999999958556,\"553\":3625869.248999999836087,\"554\":262813.910900000017136,\"555\":7080843.815999999642372,\"556\":4838369.322999998927116,\"557\":58319537.689999997615814,\"558\":51606969.609999991953373,\"559\":85623.533079999993788,\"560\":2897724.31900000013411,\"561\":11609.092259999999442,\"562\":344288.296199999982491,\"563\":86965.125440000003437,\"564\":621093.921300000045448,\"565\":13559871.179999999701977,\"566\":119557.182700000004843,\"567\":57520340.189999990165234,\"568\":1973234.757999999914318,\"569\":705700.608000000007451,\"570\":8100914.634999999776483,\"571\":0.0,\"572\":1094048.408999999985099,\"573\":1541276.567999999970198,\"574\":35749.693500000001222,\"575\":13686545.140000000596046,\"576\":3442998.120000000111759,\"577\":781854.687099999981001,\"578\":1097698.922000000020489,\"579\":1208354.381000000052154,\"580\":3138289.6769999996759,\"581\":20464753.359999999403954,\"582\":524614.430199999944307,\"583\":724632.606499999994412,\"584\":253601.259599999990314,\"585\":1235762.017999999923632,\"586\":97101345.069999992847443,\"587\":4943163.231999999843538,\"588\":2348880.615999999921769,\"589\":370486.773400000005495,\"590\":7250817.233000000007451,\"591\":53062.568520000000717,\"592\":12700.791450000000623,\"593\":278187.522899999981746,\"594\":353466400.100000023841858,\"595\":38959150.909999996423721,\"596\":161002597.899999976158142,\"597\":74437071.200000002980232,\"598\":1941796.584999999962747,\"599\":1220791.459999999962747,\"600\":7884071.854000000283122,\"601\":0.0,\"602\":4399731.96100000012666,\"603\":786794.971399999922141,\"604\":10488.833860000000641,\"605\":3969501.143999999854714,\"606\":660489.521599999978207,\"607\":381588.018299999996088,\"608\":65217.510379999999714,\"609\":1258217.855999999912456,\"610\":35360.458980000003066,\"611\":36571922.640000000596046,\"612\":111018.206500000000233,\"613\":4727011.400000000372529,\"614\":61365470.540000006556511,\"615\":388889.044500000018161,\"616\":1876271.601999999955296,\"617\":9227967.367000000551343,\"618\":1949397.022000000113621,\"619\":1039693.765999999945052,\"620\":1058729.406999999890104,\"621\":961662.609599999850616,\"622\":2783372.283999999985099,\"623\":7402480.504999999888241,\"624\":37812.175819999996747,\"625\":2051196.820000000065193,\"626\":11509.825940000000628,\"627\":111317.617700000002515,\"628\":633991.633200000040233,\"629\":629730.782000000006519,\"630\":1414832.929000000003725,\"631\":539066.777000000001863,\"632\":628786.48519999999553,\"633\":71881.712039999998524,\"634\":18812.23402999999962,\"635\":1161485.016999999992549,\"636\":2093690.174000000115484,\"637\":963032.991400000057183,\"638\":3805746.265999999828637,\"639\":11720795.660000000149012,\"640\":286651.646300000022166,\"641\":1643882.472999999998137,\"642\":4079016.537000000011176,\"643\":35967.342389999997977,\"644\":270690.727799999993294,\"645\":1221367.250999999931082,\"646\":3861137.33199999993667,\"647\":48255.867689999999129,\"648\":446997.842799999983981,\"649\":123414.980400000014924,\"650\":2163936.640000000130385,\"651\":229544723.800000011920929,\"652\":392205.598899999982677,\"653\":20145765.309999994933605,\"654\":1482085.283000000286847,\"655\":300516.68650000001071,\"656\":684373.320199999958277,\"657\":3954645.742999999783933,\"658\":11809467.429999999701977,\"659\":6862964.612000000663102,\"660\":38831325.380000002682209,\"661\":8872474.184000000357628,\"662\":8374991.012000000104308,\"663\":10638078.810000000521541,\"664\":12976019.400000000372529,\"665\":81572.269660000005388,\"666\":5416.11772000000019,\"667\":646785.702799999970011,\"668\":11588363.800000000745058,\"669\":45619.897830000001704,\"670\":450406.523700000019744,\"671\":1177607.156999999890104,\"672\":76298.026769999996759,\"673\":0.0,\"674\":7371502.964999999850988,\"675\":132523.989399999991292,\"676\":2091502.168999999994412,\"677\":10732623.650000000372529,\"678\":2026437.81899999990128,\"679\":4928653.30599999986589,\"680\":23831977.420000001788139,\"681\":12765280.009999999776483,\"682\":3301929.396000000182539,\"683\":55804483.880000002682209,\"684\":98343901.409999996423721,\"685\":13615147.089999999850988,\"686\":12882741.310000000521541,\"687\":18622223.089999999850988,\"688\":26676383.519999999552965,\"689\":19538881.899999998509884,\"690\":26763903.71000000089407,\"691\":5389746.504999999888241,\"692\":20915021.690000001341104,\"693\":13524172.160000000149012,\"694\":17789629.730000000447035,\"695\":10755770.429999999701977,\"696\":16758964.359999999403954,\"697\":7019694.842000000178814,\"698\":46748447.619999997317791,\"699\":22795554.149999998509884,\"700\":33297.976669999996375,\"701\":8383052.082000000402331,\"702\":9859955.248999999836087,\"703\":13768307.419999999925494,\"704\":20213708.609999999403954,\"705\":6131940.728000000119209,\"706\":11049078.220000000670552,\"707\":15918309.919999999925494,\"708\":19070188.260000001639128,\"709\":5942160.110999999567866,\"710\":4889729.854000000283122,\"711\":9644494.36600000038743,\"712\":56919.214690000000701,\"713\":100644.761100000003353,\"714\":3845706.140999999828637,\"715\":4473087.696999999694526,\"716\":37421789.719999998807907,\"717\":6188137.900999999605119,\"718\":2214606.223000000230968,\"719\":360122.540700000012293,\"720\":325056.886500000022352,\"721\":1062782.97399999992922,\"722\":28809.112300000000687,\"723\":194743.933400000008987,\"724\":5987302.101999999955297,\"725\":0.0,\"726\":12142274.46000000089407,\"727\":1993387.432999999960884,\"728\":4268681.996000000275672,\"729\":2470142.138999999966472,\"730\":3019331.316999999806285,\"731\":373492.400900000007823,\"732\":1205590.584999999962747,\"733\":455761.377299999992829,\"734\":2811931.50400000018999,\"735\":47213.686509999999544,\"736\":127894.632199999992736,\"737\":3149.92064900000014,\"738\":40357170.75,\"739\":1313839.237999999895692,\"740\":7125985.807000000029802,\"741\":220562.388799999986077,\"742\":2686639.444999999366701,\"743\":152227.54749999998603,\"744\":17092.922969999999623,\"745\":258829.439199999993434,\"746\":10765.904350000000704,\"747\":518223.153400000010151,\"748\":9949548.282999999821186,\"749\":9945632.90599999949336,\"750\":832167.279199999989942,\"751\":11839.408550000001924,\"752\":553645.797799999942072,\"753\":1561659.558999999891967,\"754\":10402925.890000000596046,\"755\":914885.372399999992922,\"756\":135817.512300000002142,\"757\":6195392.864000000059605,\"758\":1020715.70499999995809,\"759\":286536.488100000016857,\"760\":179370.32149999999092,\"761\":1864755.787999999942258,\"762\":6767498.512000000104308,\"763\":1185437.910000000149012,\"764\":250710.790299999993294,\"765\":25631899.179999999701977,\"766\":16973158.5,\"767\":67512.612139999997453,\"768\":4054718.169000000227243,\"769\":20411780.610000003129244,\"770\":1840687.73699999996461,\"771\":28984152.679999999701977,\"772\":16359.365610000000743,\"773\":743921.595300000044517,\"774\":9121215.769999999552965,\"775\":77618.890660000004573,\"776\":2385961.538000000175089,\"777\":3123894.908999999985099,\"778\":97044.917580000008456,\"779\":0.0,\"780\":1025022.618999999947846,\"781\":132777.33739999998943,\"782\":6278.306725999999799,\"783\":0.0,\"784\":2017685.800000000046566,\"785\":62488.262419999999111,\"786\":1972658.966999999945983,\"787\":10451522.619999999180436,\"788\":66355.272819999998319,\"789\":1410687.236000000033528,\"790\":258737.3127000000095,\"791\":3100632.964999999850988,\"792\":2369033.291000000201166,\"793\":308232.282000000006519,\"794\":13350.283369999999195,\"795\":745741.093899999978021,\"796\":602783.776799999992363,\"797\":411379.429500000027474,\"798\":18332.024570000001404,\"799\":384098.465800000005402,\"800\":219618.092000000004191,\"801\":1225628.101999999955297,\"802\":5151484.309999999590218,\"803\":2266772.861000000033528,\"804\":10127122.140000000596046,\"805\":1343089.405999999959022,\"806\":179554.574499999987893,\"807\":8889.863063000000693,\"808\":4734611.837000000290573,\"809\":12582178.560000000521541,\"810\":6036704.945000000298023,\"811\":750589.251700000022538,\"812\":324930.212600000028033,\"813\":1270885252.0,\"814\":81203763.609999999403954,\"815\":5382721.858000000007451,\"816\":1710098.404000000096858,\"817\":1182443.799000000348315,\"818\":190863.103999999992084,\"819\":254038.860500000009779,\"820\":41787.434870000004594,\"821\":48721106.579999998211861,\"822\":580846.150799999944866,\"823\":5924310.599000000394881,\"824\":59194739.570000000298023,\"825\":52928.985079999998561,\"826\":323433.156699999934062,\"827\":1549683.112999999662861,\"828\":550525.01210000005085,\"829\":10159481.580000000074506,\"830\":1532870.023999999975786,\"831\":4098708.578999999444932,\"832\":853529.114500000025146,\"833\":26376.972350000000006,\"834\":23428.923929999997199,\"835\":153586.413599999970756,\"836\":2254105.464999999850988,\"837\":835541.412800000049174,\"838\":930351.110800000024028,\"839\":661652.618800000054762,\"840\":5323185.099000000394881,\"841\":7010712.507000000216067,\"842\":117277.051500000001397,\"843\":2674202.365999999921769,\"844\":5663016.775000000372529,\"845\":2991578.205000000074506,\"846\":4423454.537999999709427,\"847\":1495213.311999999918044,\"848\":5296468.410000000149012,\"849\":1506038.17699999990873,\"850\":1638009.406999999890104,\"851\":1343780.354999999981374,\"852\":5021701.083999999798834,\"853\":1394219.621000000042841,\"854\":1374297.26300000003539,\"855\":167992.697099999990314,\"856\":0.0,\"857\":34416.162219999998342,\"858\":858365.756500000017695,\"859\":1531027.493999999947846,\"860\":14454649.939999999478459,\"861\":1730135.921000000089407,\"862\":2175797.929000000003725,\"863\":621232.11109999998007,\"864\":2555128.848000000230968,\"865\":6647043.096000000834465,\"866\":4348256.271999999880791,\"867\":0.0,\"868\":437474.264399999985471,\"869\":149440.720499999995809,\"870\":734110.121599999954924,\"871\":2206429.995000000111759,\"872\":673513.907400000025518,\"873\":61235.341840000000957,\"874\":2402544.310000000055879,\"875\":5105651.370000000111759,\"876\":540690.506799999973737,\"877\":12798675.869999999180436,\"878\":1114028.347000000067055,\"879\":638724.63280000013765,\"880\":1103963.524999999906868,\"881\":2647255.361000000033528,\"882\":125614.500899999999092,\"883\":5965422.054999999701977,\"884\":21277769.839999999850988,\"885\":2664644.240000000689179,\"886\":26051.074809999998251,\"887\":11768010.5,\"888\":3299395.917000000365078,\"889\":233022.499699999985751,\"890\":1348271.522999999811873,\"891\":1046637.802000000141561,\"892\":881581.637799999909476,\"893\":691351.903599999961443,\"894\":136934.546299999987241,\"895\":0.0,\"896\":23294188.899999998509884,\"897\":16308696.019999999552965,\"898\":11017870.360000001266599,\"899\":21339.955239999999321,\"900\":0.0,\"901\":126846.693100000004051,\"902\":807949.522000000113621,\"903\":493061.099400000006426,\"904\":478585.721000000019558,\"905\":117968.000299999999697,\"906\":10426878.779999999329448,\"907\":13282.340060000000449,\"908\":4756722.200000000186264,\"909\":6776480.847000000067055,\"910\":248787.649299999990035,\"911\":177953.876300000003539,\"912\":83893.857799999997951,\"913\":229798.071700000000419,\"914\":3563338.378000000026077,\"915\":11511898.78999999910593,\"916\":350575.930700000026263,\"917\":938527.338899999973364,\"918\":0.0,\"919\":6286367.79600000102073,\"920\":47206.777020000001357,\"921\":12473929.910000000149012,\"922\":5694915.581000000238419,\"923\":2612247.285999999847263,\"924\":9747330.585999999195337,\"925\":213054.077900000003865,\"926\":109805.591300000000047,\"927\":129990.510299999994459,\"928\":47472.792329999996582,\"929\":2117758.225999999791384,\"930\":46531.950310000000172,\"931\":247186.951100000005681,\"932\":425186.89069999998901,\"933\":2043826.699000000022352,\"934\":2025401.395999999949709,\"935\":895147.266899999929592,\"936\":679732.447099999990314,\"937\":1131808.763999999966472,\"938\":598649.599500000011176,\"939\":6072403.968999999575317,\"940\":299100.241399999998976,\"941\":35755451.409999996423721,\"942\":65781.785269999993034,\"943\":3726517.464999999850988,\"944\":278636.639599999994971,\"945\":30438.600009999998292,\"946\":271462.287399999971967,\"947\":7475490.766999999061227,\"948\":2092.423433999999816,\"949\":7197844.487999999895692,\"950\":40833.925459999998566,\"951\":1521469.368000000016764,\"952\":2335291.955000000074506,\"953\":197530.760399999999208,\"954\":2468645.083000000100583,\"955\":19791078.230000000447035,\"956\":8181525.333999999798834,\"957\":869789.444099999964237,\"958\":67402.060329999992973,\"959\":3474436.29300000006333,\"960\":160956.534600000013597,\"961\":4492434.264999999664724,\"962\":1769404.847000000067055,\"963\":217280.381699999998091,\"964\":1128964.358000000007451,\"965\":216105768.699999988079071,\"966\":19110.493610000001354,\"967\":215046.313800000003539,\"968\":464789.775599999993574,\"969\":103574.384200000000419,\"970\":1533560.972999999765307,\"971\":921737.28179999999702,\"972\":1996957.334999999962747,\"973\":106072.164300000004005,\"974\":29426359.940000001341104,\"975\":111405.137799999996787,\"976\":645979.595800000126474,\"977\":14531805.899999998509884,\"978\":1472066.524999999906868,\"979\":1664035.147000000113621,\"980\":29325020.780000001192093,\"981\":4226994.748999999836087,\"982\":289058.45140000001993,\"983\":353040.315000000002328,\"984\":747076.928300000028685,\"985\":4120703.783999999985099,\"986\":464536.427700000000186,\"987\":14232394.730000000447035,\"988\":17649136.78999999910593,\"989\":163777.909099999989849,\"990\":3712698.487999999895692,\"991\":34920554.880000002682209,\"992\":42852647.679999999701977,\"993\":328546.178200000023935,\"994\":69755.892739999995683,\"995\":232331.550799999997253,\"996\":19860.173109999999724,\"997\":4331097.708999999798834,\"998\":26801905.890000000596046,\"999\":61280.253510000002279,\"1000\":11954566.689999999478459,\"1001\":3370448.490999999921769,\"1002\":548682.481900000013411,\"1003\":3735845.274000000208616,\"1004\":976276.177700000000186,\"1005\":2853849.066999999806285,\"1006\":140942.049599999998463,\"1007\":6722.932310999999572,\"1008\":877931.124700000043958,\"1009\":367492.661699999996927,\"1010\":3198171.910999999847263,\"1011\":859667.043500000028871,\"1012\":11875107.570000000298023,\"1013\":9673744.533999999985099,\"1014\":1402741.324000000022352,\"1015\":3847778.987999999895692,\"1016\":105028.831500000000233,\"1017\":2000296.921000000089407,\"1018\":408143.485699999961071,\"1019\":408949.592700000037439,\"1020\":2940678.30599999986589,\"1021\":0.0,\"1022\":806774.908999999985099,\"1023\":429931.406200000026729,\"1024\":8761346.576999999582768,\"1025\":5415887.403000000864267,\"1026\":535185.947700000018813,\"1027\":640889.605899999849498,\"1028\":4766856.11699999962002,\"1029\":31431.263190000001487,\"1030\":735676.272300000069663,\"1031\":8006945.591000000014901,\"1032\":3075298.174000000115484,\"1033\":1597704.057999999960884,\"1034\":3532015.364000000059605,\"1035\":93213.606199999994715,\"1036\":7807376.532000000588596,\"1037\":17090619.809999998658896,\"1038\":0.0,\"1039\":3672393.13799999980256,\"1040\":145698.080900000000838,\"1041\":0.0,\"1042\":1748446.064999999944121,\"1043\":2391489.128000000026077,\"1044\":34994256.090000003576279,\"1045\":849222.199999999953434,\"1046\":1537246.033000000054017,\"1047\":278832.408500000019558,\"1048\":31562543.469999998807907,\"1049\":129921.415399999998044,\"1050\":13404407.689999999478459,\"1051\":201572.811199999996461,\"1052\":1969664.854999999981374,\"1053\":4940975.226999999955297,\"1054\":1911164.519000000087544,\"1055\":3301583.921999999787658,\"1056\":3111457.830000000074506,\"1057\":22362.559529999998631,\"1058\":79144.736030000000028,\"1059\":205419.09309999999823,\"1060\":208724.131800000002841,\"1061\":6586.469912999999906,\"1062\":496366.138099999981932,\"1063\":1991890.377000000094995,\"1064\":13786732.720000000670552,\"1065\":886809.817500000004657,\"1066\":974686.995400000014342,\"1067\":28129679.269999999552965,\"1068\":37632.529119999999239,\"1069\":1415984.510000000242144,\"1070\":626644.543799999984913,\"1071\":1761458.935000000055879,\"1072\":81477.839980000004289,\"1073\":2321933.611000000033528,\"1074\":2908434.026000000070781,\"1075\":421697.598999999987427,\"1076\":4311635.983000000007451,\"1077\":1422778.840000000083819,\"1078\":30246.285909999998694,\"1079\":1536439.925999999977648,\"1080\":5375351.736999999731779,\"1081\":93365.614950000002864,\"1082\":47148.046369999996386,\"1083\":671406.513400000054389,\"1084\":10507834.949999999254942,\"1085\":1059834.925000000046566,\"1086\":8247741.264999999664724,\"1087\":4693845.855000000447035,\"1088\":3535815.58199999993667,\"1089\":134838.668100000009872,\"1090\":61151276.399999998509884,\"1091\":331125.720600000000559,\"1092\":651012.006599999964237,\"1093\":1439476.770999999949709,\"1094\":166253.809100000013132,\"1095\":744082.816699999966659,\"1096\":0.0,\"1097\":173739.088399999978719,\"1098\":5063273.173000000417232,\"1099\":821019.9710999999661,\"1100\":309452.958299999998417,\"1101\":6378379.150999999605119,\"1102\":3454168.460000000428408,\"1103\":1963561.47399999992922,\"1104\":1739118.256000000052154,\"1105\":671498.64000000001397,\"1106\":17234567.480000000447035,\"1107\":856765.058300000033341,\"1108\":1806831.243000000016764,\"1109\":2297520.084999999962747,\"1110\":6459565.640999999828637,\"1111\":154991.342899999988731,\"1112\":490562.167699999990873,\"1113\":57560.645539999997709,\"1114\":1025989.947000000043772,\"1115\":1483236.864999999990687,\"1116\":3116755.104999999981374,\"1117\":9052466.358999999240041,\"1118\":494293.291499999992084,\"1119\":324354.421900000015739,\"1120\":4737.721107000000302,\"1121\":6166257.854000000283122,\"1122\":9008821.424000000581145,\"1123\":2459317.274000000208616,\"1124\":136485.42949999999837,\"1125\":2236.255952999999863,\"1126\":42609664.0,\"1127\":12096.211199999999735,\"1128\":1185783.385000000009313,\"1129\":68643.465089999997872,\"1130\":8432109.449999999254942,\"1131\":102827.00789999999688,\"1132\":572255.353499999968335,\"1133\":225732.989299999986542,\"1134\":568627.871999999973923,\"1135\":444775.290600000007544,\"1136\":3960864.282999999821186,\"1137\":1165976.185000000055879,\"1138\":10861831.080000000074506,\"1139\":10510138.119999999180436,\"1140\":138258.864899999985937,\"1141\":13263.91475999999966,\"1142\":4342383.207000000402331,\"1143\":16666.837849999999889,\"1144\":2276676.46100000012666,\"1145\":75248.936100000006263,\"1146\":0.0,\"1147\":4045160.04300000006333,\"1148\":1009775.680999999982305,\"1149\":14682663.060000000521541,\"1150\":639450.129100000020117,\"1151\":88644.131139999983134,\"1152\":846919.03719999990426,\"1153\":1459053.65500000002794,\"1154\":10257481.150000000372529,\"1155\":57210.564789999989444,\"1156\":3967428.296999999787658,\"1157\":775843.43210000009276,\"1158\":1756161.661000000312924,\"1159\":293595.682199999981094,\"1160\":1111748.216000000014901,\"1161\":1137831.534999999916181,\"1162\":821054.51859999995213,\"1163\":3545028.234000000171363,\"1164\":380113.994100000010803,\"1165\":75961.764999999999418,\"1166\":2735811.972000000067055,\"1167\":354859.81359999999404,\"1168\":6436073.379999999888241,\"1169\":15033895.400000000372529,\"1170\":507962.563000000081956,\"1171\":281918.646699999982957,\"1172\":13404407.689999999478459,\"1173\":211464.895599999988917,\"1174\":3890272.342000000178814,\"1175\":50569.394760000002862,\"1176\":17319.784510000001319,\"1177\":3697612.771000000182539,\"1178\":41131033.46000000089407,\"1179\":16264935.929999999701977,\"1180\":3038102.094000000040978,\"1181\":83882.34197999999742,\"1182\":606203.973600000026636,\"1183\":68686.073610000006738,\"1184\":0.0,\"1185\":4366566.416000000201166,\"1186\":5522408.684000000357628,\"1187\":2701149.37099999981001,\"1188\":683590.244799999985844,\"1189\":742044.517600000137463,\"1190\":2375021.513999999966472,\"1191\":1642961.20699999993667,\"1192\":860334.960700000054203,\"1193\":2201247.878000000026077,\"1194\":19401843.71000000089407,\"1195\":977715.654499999945983,\"1196\":1074137.567000000039116,\"1197\":1424621.371000000042841,\"1198\":11035374.400000000372529,\"1199\":187949.60299999997369,\"1200\":107223.745699999999488,\"1201\":5236701.334999999962747,\"1202\":173623.930200000002515,\"1203\":2078374.141000000061467,\"1204\":1297832.256999999983236,\"1205\":3619420.393000000156462,\"1206\":410630.901599999924656,\"1207\":9898072.59400000050664,\"1208\":270598.601299999980256,\"1209\":2547182.936000000219792,\"1210\":3084050.191999999806285,\"1211\":1353338.480999999912456,\"1212\":37473610.880000002682209,\"1213\":6699440.049999999813735,\"1214\":1547034.475000000093132,\"1215\":1061159.243999999947846,\"1216\":47943.789129999997385,\"1217\":11770313.660000000149012,\"1218\":102844.281600000002072,\"1219\":2086550.368999999947846,\"1220\":1744415.53000000002794,\"1221\":1781726.767999999690801,\"1222\":3143932.425999999977648,\"1223\":1540931.094000000040978,\"1224\":407003.420099999930244,\"1225\":4669.892960999999559,\"1226\":839410.726299999980256,\"1227\":37405667.579999998211861,\"1228\":5442949.566999999806285,\"1229\":601252.173500000033528,\"1230\":7508195.678999999538064,\"1231\":4188416.771000000182539,\"1232\":1966555.584999999962747,\"1233\":239356.197500000009313,\"1234\":1333876.754999999888241,\"1235\":675747.975399999879301,\"1236\":99122.370450000002165,\"1237\":215760.294299999979558,\"1238\":843602.482700000051409,\"1239\":170917.713900000031572,\"1240\":2121558.44400000013411,\"1241\":20000.666049999999814,\"1242\":1439591.929000000003725,\"1243\":340096.539800000027753,\"1244\":26374669.190000001341104,\"1245\":36842.544269999998505,\"1246\":812475.23699999996461,\"1247\":1156072.584000000031665,\"1248\":466574.726800000004005,\"1249\":1981295.827999999979511,\"1250\":33691.817510000000766,\"1251\":503160.46840000001248,\"1252\":3366417.955999999772757,\"1253\":152377.253099999972619,\"1254\":44460.255340000003343,\"1255\":157133.284299999999348,\"1256\":192947.466400000004796,\"1257\":760734.683899999945424,\"1258\":1268466.93100000009872,\"1259\":67688.804099999993923,\"1260\":12973.716239999999743,\"1261\":896632.806899999966845,\"1262\":503621.101000000024214,\"1263\":140170.490099999995436,\"1264\":32503385.489999998360872,\"1265\":467415.381300000008196,\"1266\":206904.633200000011129,\"1267\":503125.920999999972992,\"1268\":2453444.208999999798834,\"1269\":859989.486299999989569,\"1270\":469442.164600000018254,\"1271\":5768962.265999999828637,\"1272\":1005169.354999999981374,\"1273\":3796303.299000000115484,\"1274\":173117.234399999986636,\"1275\":120340.258100000020931,\"1276\":1284473.912000000011176,\"1277\":41045.816440000002331,\"1278\":779056.34429999999702,\"1279\":228093.731200000009267,\"1280\":1708255.874000000068918,\"1281\":849072.494399999966845,\"1282\":11735766.220000000670552,\"1283\":305134.527999999991152,\"1284\":2737539.344000000040978,\"1285\":2489488.70699999993667,\"1286\":0.0,\"1287\":6058700.150000000372529,\"1288\":2395865.13799999980256,\"1289\":12600603.859999999403954,\"1290\":57720.715360000001965,\"1291\":1490837.30199999990873,\"1292\":3990575.083999999798834,\"1293\":15616595.589999999850988,\"1294\":812843.743099999963306,\"1295\":4820750.127000000327826,\"1296\":608714.421100000035949,\"1297\":35619564.799999997019768,\"1298\":708222.571299999952316,\"1299\":2165088.222000000067055,\"1300\":946807.209299999987707,\"1301\":61533601.429999999701977,\"1302\":50473.813499999996566,\"1303\":4522836.014999999664724,\"1304\":294159.957099999999628,\"1305\":661652.618800000054762,\"1306\":5452853.167000000365078,\"1307\":1068206.922000000020489,\"1308\":19011.457610000001296,\"1309\":96254.932719999997062,\"1310\":79042245.290000006556511,\"1311\":0.0,\"1312\":161566.872800000011921,\"1313\":99692.403250000003027,\"1314\":2886784.295999999623746,\"1315\":723354.351200000033714,\"1316\":473000.551099999982398,\"1317\":4054833.327000000048429,\"1318\":142323.947299999999814,\"1319\":392574.104999999981374,\"1320\":0.0,\"1321\":302543.469800000020768,\"1322\":45148.901030000000901,\"1323\":4490706.893000000156462,\"1324\":5309366.122000000439584,\"1325\":1029548.334000000031665,\"1326\":79903.628190000003087,\"1327\":1818577.372999999905005,\"1328\":171435.925500000012107,\"1329\":1353223.3230000003241,\"1330\":89431.812829999995302,\"1331\":18114375.690000001341104,\"1332\":72071.722970000002533,\"1333\":105289.088900000002468,\"1334\":371131.658999999926891,\"1335\":9290498.237999999895692,\"1336\":240070.178000000014436,\"1337\":3314366.475999999791384,\"1338\":275607.980500000005122,\"1339\":37072.860549999997602,\"1340\":503252.59499999997206,\"1341\":56994067.479999996721745,\"1342\":3384728.100000000093132,\"1343\":62703.608150000000023,\"1344\":164664.626799999998184,\"1345\":55978.372669999997015,\"1346\":344806.507800000021234,\"1347\":321694.268800000019837,\"1348\":3432403.570999999996275,\"1349\":35494042.429999999701977,\"1350\":9397480.152000000700355,\"1351\":234231.660200000042096,\"1352\":188974.510500000003958,\"1353\":1656.895342999999912,\"1354\":1613826.19800000009127,\"1355\":3778453.787000000011176,\"1356\":572992.365600000019185,\"1357\":1040983.537999999942258,\"1358\":2637121.444999999832362,\"1359\":8630296.611999999731779,\"1360\":1164018.496000000042841,\"1361\":289565.147300000011455,\"1362\":25887550.25,\"1363\":2474978.780999999959022,\"1364\":8443049.473999999463558,\"1365\":11781829.480000000447035,\"1366\":62991.503499999998894,\"1367\":18821.446680000000924,\"1368\":1509147.446999999927357,\"1369\":7032477.395999999716878,\"1370\":29432117.850000001490116,\"1371\":105581.590599999995902,\"1372\":205683.956900000019232,\"1373\":83573718.159999996423721,\"1374\":1366121.034999999916181,\"1375\":1115767.235000000102445,\"1376\":6719938.200000000186264,\"1377\":4078555.904000000096858,\"1378\":172898.433900000032736,\"1379\":15856124.529999999329448,\"1380\":271473.803200000023935,\"1381\":1962525.050999999977648,\"1382\":228254.952599999989616,\"1383\":30814015.550000000745058,\"1384\":26666019.28999999910593,\"1385\":778031.436800000024959,\"1386\":10199441.449999999254942,\"1387\":68994.697430000000168,\"1388\":3284885.990999999921769,\"1389\":462463.581200000015087,\"1390\":21810952.029999997466803,\"1391\":556570.814600000041537,\"1392\":124762.330700000005891,\"1393\":232665.509499999985564,\"1394\":366997.481700000003912,\"1395\":1211463.649999999906868,\"1396\":536003.570500000030734,\"1397\":357554.514099999971222,\"1398\":103514.501999999993132,\"1399\":1714474.412999999942258,\"1400\":766676.84409999998752,\"1401\":40909.929830000000948,\"1402\":5279770.480000000447035,\"1403\":19019518.680000003427267,\"1404\":20593730.480000000447035,\"1405\":15259605.349999997764826,\"1406\":8606919.50899999961257,\"1407\":30628.610939999998664,\"1408\":227160.950299999996787,\"1409\":476040.726100000028964,\"1410\":286133.434599999978673,\"1411\":378248.432200000039302,\"1412\":284348.48340000002645,\"1413\":911315.46999999997206,\"1414\":4346644.058000000193715,\"1415\":893684.758499999996275,\"1416\":380724.332200000004377,\"1417\":62343.163159999996424,\"1418\":11563.029010000000198,\"1419\":79278.319480000005569,\"1420\":2260554.320999999996275,\"1421\":1968743.590000000083819,\"1422\":3404074.66800000006333,\"1423\":4152372.273000000044703,\"1424\":2066973.485000000102446,\"1425\":0.0,\"1426\":402811.663799999980256,\"1427\":3407759.728999999817461,\"1428\":101919561.700000002980232,\"1429\":292490.164099999994505,\"1430\":114900.18739999999525,\"1431\":41760.948499999998603,\"1432\":401003.680999999982305,\"1433\":62263.704039999996894,\"1434\":127422.483800000001793,\"1435\":4367027.048999999649823,\"1436\":0.0,\"1437\":55859.759789999996428,\"1438\":37581.859539999997651,\"1439\":1344816.779000000096858,\"1440\":297142.553000000014436,\"1441\":5919128.481999999843538,\"1442\":604303.864300000015646,\"1443\":702579.822399999946356,\"1444\":2029662.246999999973923,\"1445\":2016188.745000000111759,\"1446\":85442734.799999997019768,\"1447\":43966226.909999996423721,\"1448\":1945481.645999999949709,\"1449\":868280.872500000055879,\"1450\":281365.887600000016391,\"1451\":470812.54649999999674,\"1452\":9289461.814999999478459,\"1453\":155325.301500000001397,\"1454\":3995872.358000000007451,\"1455\":1078375.385999999940395,\"1456\":10751279.269999999552965,\"1457\":4161700.08199999993667,\"1458\":1668526.314999999944121,\"1459\":4533545.722000000067055,\"1460\":93314.945370000001276,\"1461\":1570411.577999999979511,\"1462\":3078407.442999999970198,\"1463\":3409256.783999999985099,\"1464\":1639276.147000000113621,\"1465\":826858.488899999996647,\"1466\":6387.361487000000125,\"1467\":0.0,\"1468\":51504.478869999999006,\"1469\":243985.554800000012619,\"1470\":1480473.06899999990128,\"1471\":177608.401899999997113,\"1472\":357750.282899999991059,\"1473\":961950.504900000058114,\"1474\":181800.158299999980954,\"1475\":39658.160829999993439,\"1476\":69330.959199999997509,\"1477\":577448.985600000014529,\"1478\":465020.091899999999441,\"1479\":126731.534899999998743,\"1480\":807085.835999999893829,\"1481\":2392986.183999999891967,\"1482\":11494509.910000000149012,\"1483\":1134687.716999999945983,\"1484\":780334.599700000020675,\"1485\":6223721.766999999992549,\"1486\":8456292.660000000149012,\"1487\":27892453.5,\"1488\":616084.542200000025332,\"1489\":14390161.380000000819564,\"1490\":33610055.229999996721745,\"1491\":778169.626599999959581,\"1492\":1025736.599999999976717,\"1493\":3008621.609999999869615,\"1494\":113785.456600000004983,\"1495\":4284458.661000000312924,\"1496\":9855348.923000000417232,\"1497\":46613712.590000003576279,\"1498\":467933.592899999930523,\"1499\":243570.985499999980675,\"1500\":3757725.320999999996275,\"1501\":7173546.120000000111759,\"1502\":1350459.527000000001863,\"1503\":961271.071899999980815,\"1504\":71601.877749999999651,\"1505\":36532.768869999999879,\"1506\":4937290.166000000201166,\"1507\":644067.970600000000559,\"1508\":0.0,\"1509\":0.0,\"1510\":14893402.459999999031424,\"1511\":6877704.854000000283122,\"1512\":1340210.45299999974668,\"1513\":4647667.440000000409782,\"1514\":574282.136799999978393,\"1515\":2541885.660999999847263,\"1516\":386355.565300000016578,\"1517\":232550.35130000000936,\"1518\":2288652.907999999821186,\"1519\":2917301.203000000212342,\"1520\":196471.30549999998766,\"1521\":155521.07029999999213,\"1522\":378202.368900000001304,\"1523\":1181868.007999999914318,\"1524\":10991729.470000000670552,\"1525\":425244.469800000020768,\"1526\":10505.071159999999509,\"1527\":201860.706600000004983,\"1528\":3782369.16399999987334,\"1529\":12502719.439999999478459,\"1530\":25215026.699999999254942,\"1531\":19176.133750000000873,\"1532\":67489580.510000005364418,\"1533\":59144.0699900000036,\"1534\":51852.256450000000768,\"1535\":60676.824849999997241,\"1536\":2995263.265000000130385,\"1537\":10447031.46000000089407,\"1538\":449070.689300000027288,\"1539\":11590.666960000000472,\"1540\":2554092.424000000115484,\"1541\":185600.376900000002934,\"1542\":1602080.067000000039116,\"1543\":1679811.813000000081956,\"1544\":80793.800620000009076,\"1545\":26636078.17000000551343,\"1546\":2033001.833000000100583,\"1547\":3910309.859000000171363,\"1548\":168407266.400000005960464,\"1549\":72775.339219999994384,\"1550\":15856124.529999999329448,\"1551\":880602.793599999975413,\"1552\":4300580.800999999977648,\"1553\":441262.96730000001844,\"1554\":593548.093899999978021,\"1555\":8954581.938999999314547,\"1556\":856903.248099999967962,\"1557\":178690.888399999996182,\"1558\":244250.418499999999767,\"1559\":170595.271100000012666,\"1560\":4545982.800999999977648,\"1561\":178356.929800000012619,\"1562\":2799839.898999999742955,\"1563\":254764.356800000008661,\"1564\":21823619.429999999701977,\"1565\":8176343.218000000342727,\"1566\":117392.209600000001956,\"1567\":732543.9708999999566,\"1568\":2159215.157000000122935,\"1569\":273961.21909999998752,\"1570\":0.0,\"1571\":1908631.040000000037253,\"1572\":434169.225800000014715,\"1573\":1256951.115999999921769,\"1574\":306009.729899999976624,\"1575\":238803.438400000013644,\"1576\":2999984.748999999836087,\"1577\":385111.857399999978952,\"1578\":380171.573099999979604,\"1579\":0.0,\"1580\":216266.990099999995436,\"1581\":221552.748800000001211,\"1582\":17586951.399999998509884,\"1583\":1373836.629999999888241,\"1584\":215449.367300000012619,\"1585\":596427.047400000039488,\"1586\":2726369.00400000018999,\"1587\":100815.195099999997183,\"1588\":2931120.180000000167638,\"1589\":10745406.199999999254942,\"1590\":36886304.359999999403954,\"1591\":6383791.583999999798834,\"1592\":450176.207500000018626,\"1593\":1062068.993000000016764,\"1594\":34784668.280000001192093,\"1595\":69655.705159999997704,\"1596\":65043621.579999998211861,\"1597\":392435.915199999988545,\"1598\":7513723.269999999552965,\"1599\":38272808.390000000596046,\"1600\":552643.921899999957532,\"1601\":14459256.269999999552965,\"1602\":306205.498699999996461,\"1603\":218742.890099999989616,\"1604\":444556.490099999937229,\"1605\":23887.253329999999551,\"1606\":304270.842000000004191,\"1607\":50835.410060000001977,\"1608\":7164563.785000000149012,\"1609\":3273715.651999999769032,\"1610\":188536.909600000013597,\"1611\":389349.677000000025146,\"1612\":216059.705400000006193,\"1613\":171205.60920000000624,\"1614\":9420166.30599999986589,\"1615\":10672395.939999999478459,\"1616\":504807.229899999976624,\"1617\":10745060.730000000447035,\"1618\":6247674.661000000312924,\"1619\":25793.120569999999134,\"1620\":3519002.493999999947846,\"1621\":2136298.686000000219792,\"1622\":61714.399709999997867,\"1623\":2930659.547999999951571,\"1624\":2823332.160000000149012,\"1625\":0.0,\"1626\":57223.232179999999062,\"1627\":4844818.179000000469387,\"1628\":6347862.243999999947846,\"1629\":3172491.645000000018626,\"1630\":0.0,\"1631\":137360.631400000012945,\"1632\":1250271.94399999990128,\"1633\":8275724.69400000013411,\"1634\":2516550.870000000111759,\"1635\":11520420.490000000223517,\"1636\":16069167.089999999850988,\"1637\":39291957.939999997615814,\"1638\":5761246.669999999925494,\"1639\":485115.18760000000475,\"1640\":2303968.941000000108033,\"1641\":2845672.839000000152737,\"1642\":374931.877700000011828,\"1643\":829104.072700000018813,\"1644\":51406594.450000002980232,\"1645\":768646.048300000140443,\"1646\":21330.74257999999827,\"1647\":2082865.308999999891967,\"1648\":51025.421000000002096,\"1649\":2426382.044999999925494,\"1650\":2146778.077000000048429,\"1651\":207250.107599999988452,\"1652\":380033.383399999991525,\"1653\":25220784.609999999403954,\"1654\":56020981.179999999701977,\"1655\":551308.087500000023283,\"1656\":2849703.373999999836087,\"1657\":3902018.473000000230968,\"1658\":12014448.919999999925494,\"1659\":156569.009400000009919,\"1660\":1229888.952999999979511,\"1661\":9859840.091000000014901,\"1662\":18791505.559999998658896,\"1663\":4228837.279000000096858,\"1664\":6267597.019000000320375,\"1665\":48950.271280000000843,\"1666\":383430.54849999997532,\"1667\":1151443.226999999955297,\"1668\":1673593.273000000044703,\"1669\":1682575.608000000007451,\"1670\":1834123.722999999998137,\"1671\":3329106.717999999877065,\"1672\":62887.861169999996491,\"1673\":185980.39879999999539,\"1674\":1228622.213999999919906,\"1675\":20111.217860000000655,\"1676\":883735.095100000035018,\"1677\":351508.711699999985285,\"1678\":165044.64869999999064,\"1679\":347835.166900000011083,\"1680\":1466423.77600000007078,\"1681\":2122364.550999999977648,\"1682\":346798.743699999991804,\"1683\":1177722.314999999944121,\"1684\":70300590.75,\"1685\":27248.719479999999748,\"1686\":249547.692999999999302,\"1687\":19892417.390000000596046,\"1688\":187938.087200000009034,\"1689\":10168.233589999999822,\"1690\":19594157.809999998658896,\"1691\":1826062.652999999932945,\"1692\":30158.765719999999419,\"1693\":7750142.934999999590218,\"1694\":2176604.035999999847263,\"1695\":1333991.912999999942258,\"1696\":33082630.940000001341104,\"1697\":51897168.130000002682209,\"1698\":396719.798100000072736,\"1699\":428584.055899999977555,\"1700\":1753743.340000000083819,\"1701\":5318463.615000000223517,\"1702\":810517.54859999998007,\"1703\":327958871.699999988079071,\"1704\":321567.594800000020768,\"1705\":343067.619899999990594,\"1706\":1237259.074000000022352,\"1707\":1165976.185000000055879,\"1708\":8570.644695000000866,\"1709\":376935.629399999976158,\"1710\":518925.618000000016764,\"1711\":1183595.379999999888241,\"1712\":2430182.263999999966472,\"1713\":122781.610700000004726,\"1714\":48169.499080000001413,\"1715\":2816422.671000000089407,\"1716\":385814.322099999990314,\"1717\":1298523.206000000005588,\"1718\":10984935.140000000596046,\"1719\":1059627.641000000061467,\"1720\":4118285.463000000454485,\"1721\":9749633.748999999836087,\"1722\":0.0,\"1723\":2191344.277999999932945,\"1724\":620898.152499999967404,\"1725\":258460.933199999999488,\"1726\":0.0,\"1727\":107698.197299999999814,\"1728\":0.0,\"1729\":141552.387799999996787,\"1730\":3591091.490000000223517,\"1731\":241429.043999999994412,\"1732\":949006.729799999971874,\"1733\":2209424.106000000145286,\"1734\":2088623.216000000014901,\"1735\":237732.467700000008335,\"1736\":3773732.302999999839812,\"1737\":675920.712599999969825,\"1738\":69017.729049999994459,\"1739\":1817425.791999999899417,\"1740\":2164973.063999999780208,\"1741\":648006.379099999903701,\"1742\":11077407.119999999180436,\"1743\":77562.463169999988168,\"1744\":3413978.268000000156462,\"1745\":1435676.55199999990873,\"1746\":618191.936199999996461,\"1747\":568466.650600000051782,\"1748\":0.0,\"1749\":741606.916599999996834,\"1750\":610752.72019999998156,\"1751\":6589464.025000000372529,\"1752\":311422.162499999976717,\"1753\":536901.804000000003725,\"1754\":765767.094700000016019,\"1755\":1404008.063000000081956,\"1756\":22627423.260000001639128,\"1757\":80308.984849999993458,\"1758\":109868.928199999994831,\"1759\":33516.777139999998326,\"1760\":593893.568300000042655,\"1761\":943490.65480000001844,\"1762\":8487155.041999999433756,\"1763\":54354642.869999997317791,\"1764\":32334.103019999998651,\"1765\":230535.083799999993062,\"1766\":34911.342230000002019,\"1767\":5183613.43199999909848,\"1768\":0.0,\"1769\":11617153.329999998211861,\"1770\":18249.110710000000836,\"1771\":1614747.462999999988824,\"1772\":3057563.820000000298023,\"1773\":11543.452119999999923,\"1774\":1046683.866000000038184,\"1775\":14456953.109999999403954,\"1776\":6027952.925999999046326,\"1777\":2836114.712999999988824,\"1778\":0.0,\"1779\":16380094.070000000298023,\"1780\":132431.862900000007358,\"1781\":1648834.273000000044703,\"1782\":161705.0625,\"1783\":26428793.519999999552965,\"1784\":896149.142800000146963,\"1785\":126167.259999999994761,\"1786\":18804172.96000000089407,\"1787\":24005.866210000000137,\"1788\":4962970.432000000029802,\"1789\":8762498.158999999985099,\"1790\":11735766.220000000670552,\"1791\":1130162.002000000094995,\"1792\":6571384.196999999694526,\"1793\":707635.26480000000447,\"1794\":843176.397600000025704,\"1795\":293169.597100000013597,\"1796\":2309842.006000000052154,\"1797\":10705446.330000000074506,\"1798\":628694.358699999982491,\"1799\":393218.990600000019185,\"1800\":23731789.839999999850988,\"1801\":3349144.234999999869615,\"1802\":2848091.15999999968335,\"1803\":1017283.992000000085682,\"1804\":7178037.286999999545515,\"1805\":4762364.949000000022352,\"1806\":12672.001910000000862,\"1807\":13604.782859999999346,\"1808\":376267.712100000004284,\"1809\":31480.781190000001516,\"1810\":4840096.695000000298023,\"1811\":5302341.475999999791384,\"1812\":206847.054100000008475,\"1813\":4275821.800999999977648,\"1814\":231675.149399999994785,\"1815\":7106063.449000000022352,\"1816\":0.0},\"Ctrl1_2_Soluble\":{\"0\":29467.893339999998716,\"1\":97593.294089999995776,\"2\":1777711.487999999895692,\"3\":1427344.716000000014901,\"4\":756095.3658000001451,\"5\":23024975.429999999701977,\"6\":50434884.240000002086163,\"7\":18759242.149999998509884,\"8\":11491092.830000000074506,\"9\":211870.526099999988219,\"10\":311917.100800000014715,\"11\":4162324.651999999769032,\"12\":353270.364200000010896,\"13\":1776590.803000000072643,\"14\":445146.129000000015367,\"15\":79127.467560000019148,\"16\":687040.815599999856204,\"17\":1300707.351000000024214,\"18\":162081.563800000003539,\"19\":877720.213899999973364,\"20\":1185684.354000000050291,\"21\":1405440.425000000046566,\"22\":2906750.328000000212342,\"23\":2033533.227999999886379,\"24\":64125.575379999994766,\"25\":16897886.839999999850988,\"26\":20667462.46000000089407,\"27\":3372649.498999999836087,\"28\":4516053.478000000119209,\"29\":62303.95343000000139,\"30\":934518.54929999995511,\"31\":398821.101000000024214,\"32\":6327793.026999999769032,\"33\":686653.670000000158325,\"34\":53054.229890000002342,\"35\":12843046.029999999329448,\"36\":46695872.740000002086163,\"37\":92047.94271000000299,\"38\":2191753.524000000208616,\"39\":377283.579700000002049,\"40\":1025222.689000000013038,\"41\":1189453.929999999934807,\"42\":354757.818399999989197,\"43\":935578.105699999956414,\"44\":6378733.237999998964369,\"45\":7647450.136000000871718,\"46\":150905.281500000040978,\"47\":6094283.099000000394881,\"48\":5905600.557000000029802,\"49\":309920.244499999971595,\"50\":98266.723689999984344,\"51\":7536502.355999999679625,\"52\":21824824.059999998658895,\"53\":4705754.824000000022352,\"54\":493396.696999999985564,\"55\":3017.698107000000164,\"56\":466367.820899999991525,\"57\":51692088.649999998509884,\"58\":281984.632700000016484,\"59\":3029719.997000000439584,\"60\":5338228.485000000335276,\"61\":2269895.808000000193715,\"62\":633869.423199999961071,\"63\":140594982.699999988079071,\"64\":4708811.236999999731779,\"65\":3195886.966000000014901,\"66\":17587617.300000000745058,\"67\":1736755.557999999960884,\"68\":763522.448600000003353,\"69\":9059410.907999999821186,\"70\":5319584.367999999783933,\"71\":1497030.925000000046566,\"72\":6269313.66399999987334,\"73\":768239.51210000005085,\"74\":454692.324599999992643,\"75\":173298.598300000012387,\"76\":51075712.090000003576279,\"77\":2049426.574000000022352,\"78\":1609812.55199999990873,\"79\":89680.241700000013225,\"80\":2443092.52600000007078,\"81\":617222.162200000020675,\"82\":4725010.224000000394881,\"83\":198789.079900000040652,\"84\":1861559.075999999884516,\"85\":3990758.020000000018626,\"86\":32759649.780000001192093,\"87\":305651.454800000006799,\"88\":978194.686299999943003,\"89\":1031131.753999999957159,\"90\":794137.515499999979511,\"91\":20128515.030000001192093,\"92\":2834007.705999999772757,\"93\":1783314.911000000312924,\"94\":162081.563800000003539,\"95\":3378558.563000000081956,\"96\":1777507.726999999955296,\"97\":277603.774600000004284,\"98\":57943.471360000003187,\"99\":34056587.549999997019768,\"100\":28024.247749999998632,\"101\":858648.198800000012852,\"102\":3928509.08199999993667,\"103\":2263273.580999999772757,\"104\":387308.613300000026356,\"105\":1539820.702000000048429,\"106\":4212653.580000000074506,\"107\":6617133.425999999977648,\"108\":18984397.879999998956919,\"109\":71958.142240000001038,\"110\":63669.151090000006661,\"111\":377894.862299999978859,\"112\":145505.619100000010803,\"113\":2246463.311000000219792,\"114\":62544.391230000008363,\"115\":5410257.94400000013411,\"116\":9085696.057000000029802,\"117\":732897.193599999882281,\"118\":176609.711999999999534,\"119\":59799732.649999998509884,\"120\":2551900.816999999806285,\"121\":973059.912999999942258,\"122\":21667.928209999998216,\"123\":143783839.900000005960464,\"124\":11868050.390000000596046,\"125\":12043284.720000000670552,\"126\":74829132.540000006556511,\"127\":6167840.764000000432134,\"128\":489301.103999999992084,\"129\":7716525.063000000081956,\"130\":3123755.626999999396503,\"131\":175794.668600000033621,\"132\":1818259.895999999949709,\"133\":2183.399330000000191,\"134\":10358182.529999999329448,\"135\":350448.276499999919906,\"136\":67532.45669999999518,\"137\":1730540.852999999886379,\"138\":3515791.492000000085682,\"139\":6412659.417999999597669,\"140\":0.0,\"141\":1534421.040000000037253,\"142\":36222565.329999998211861,\"143\":3047243.430000000167638,\"144\":23242.999540000000707,\"145\":941476.98210000002291,\"146\":122837.225099999996019,\"147\":40333440.369999997317791,\"148\":50363.567940000000817,\"149\":839148.285999999963678,\"150\":12888892.220000000670552,\"151\":6221633.627000000327826,\"152\":0.0,\"153\":191840.835099999996601,\"154\":54427577.990000002086163,\"155\":11107003.640000002458692,\"156\":310205.509699999995064,\"157\":365068.117099999974016,\"158\":1706497.07300000009127,\"159\":4463890.701000000350177,\"160\":34942.947229999997944,\"161\":370416.839299999992363,\"162\":12283722.509999999776483,\"163\":8487148.576999999582768,\"164\":212237.295699999987846,\"165\":1584036.804999999934807,\"166\":7724471.735999999567866,\"167\":1272180.833000000100583,\"168\":4461954.973000000230968,\"169\":2953819.083000000100583,\"170\":154522.036400000011781,\"171\":0.0,\"172\":19009867.990000002086163,\"173\":601919.722799999988638,\"174\":323938.990600000019185,\"175\":199991.268899999995483,\"176\":2479973.239000000059605,\"177\":19171857.859999999403954,\"178\":2833294.54300000006333,\"179\":1054564.250999999931082,\"180\":4932031.24199999962002,\"181\":13804797.220000002533197,\"182\":69299.063219999996363,\"183\":398036.621700000017881,\"184\":38926.471740000000864,\"185\":40780.695419999996375,\"186\":8011570.764999999664724,\"187\":33477.90675999999803,\"188\":20907900.260000005364418,\"189\":69806.42772999999579,\"190\":8197400.656000000424683,\"191\":85761920.659999996423721,\"192\":22706089.71000000461936,\"193\":666858.303900000057183,\"194\":912410.497699999948964,\"195\":86228.532990000006976,\"196\":13455347.370000001043081,\"197\":0.0,\"198\":22150841.410000000149012,\"199\":1382007.928000000072643,\"200\":2168626.66800000006333,\"201\":238695.641299999988405,\"202\":2182686.166999999899417,\"203\":3206991.932000000029802,\"204\":1357964.148000000044703,\"205\":29826512.420000001788139,\"206\":792018.402699999976903,\"207\":632432.909199999994598,\"208\":4574023.438000000081956,\"209\":847563.608899999991991,\"210\":13792571.570000000298023,\"211\":8997977.014000000432134,\"212\":10957239.410000000149012,\"213\":1383128.612999999895692,\"214\":5585084.747999999672174,\"215\":842836.35730000003241,\"216\":733681.672900000005029,\"217\":1404931.023000000044703,\"218\":0.0,\"219\":317734.472900000051595,\"220\":151985.213900000002468,\"221\":15157769.220000000670552,\"222\":1130261.40500000002794,\"223\":391271.761699999973644,\"224\":5762866.084999999962747,\"225\":267456.484500000020489,\"226\":665921.003999999957159,\"227\":176711.592399999994086,\"228\":3598212.753000000026077,\"229\":4353554.203999999910593,\"230\":1139226.881999999983236,\"231\":860706.183399999979883,\"232\":123723.584799999996903,\"233\":318355.943499999993946,\"234\":351935.730700000014622,\"235\":746936.315799999982119,\"236\":3432045.785000000149012,\"237\":443974.504100000020117,\"238\":483055.834099999978207,\"239\":207744.369000000006054,\"240\":196690.34320000000298,\"241\":1385573.743000000249594,\"242\":440439.253499999991618,\"243\":94120.190499999996973,\"244\":398739.596699999994598,\"245\":704207.666699999943376,\"246\":7078244.216999999247491,\"247\":394012.34509999997681,\"248\":218625.198100000008708,\"249\":987343.548199999844655,\"250\":652014.32640000001993,\"251\":4546617.604000000283122,\"252\":15838330.439999999478459,\"253\":215487.281099999992875,\"254\":105507.365300000004936,\"255\":24143622.470000002533197,\"256\":1411043.847999999998137,\"257\":417383.713899999973364,\"258\":15826104.78999999910593,\"259\":50605.024539999998524,\"260\":618556.79570000001695,\"261\":8398512.608999999240041,\"262\":230871.224900000001071,\"263\":2162411.962999999988824,\"264\":416313.969500000006519,\"265\":70696.862619999999879,\"266\":76657.886119999995572,\"267\":7073557.718000000342727,\"268\":767668.981700000003912,\"269\":7794871.106999999843538,\"270\":3997482.128000000026077,\"271\":10894073.550000000745058,\"272\":659258.024399999994785,\"273\":840839.501000000047497,\"274\":264084.242499999993015,\"275\":10024931.669999999925494,\"276\":177913.781400000007125,\"277\":71248.035699999993085,\"278\":0.0,\"279\":0.0,\"280\":474008.852599999983795,\"281\":12168.597639999999956,\"282\":6610.816840000000411,\"283\":12530273.130000000819564,\"284\":0.0,\"285\":3966204.839000000152737,\"286\":730227.926599999889731,\"287\":29139.838380000001052,\"288\":11731530.619999999180436,\"289\":185575.189199999993434,\"290\":3323746.896000000182539,\"291\":30889.125230000001466,\"292\":9932729.888000000268221,\"293\":2153650.24599999981001,\"294\":423873.496800000022631,\"295\":1278803.060000000055879,\"296\":272244.864400000020396,\"297\":20490.190529999999853,\"298\":1989622.765999999828637,\"299\":3604427.458999999798834,\"300\":2410694.5519999996759,\"301\":664382.609700000029989,\"302\":45839.058389999998326,\"303\":1926253.144000000087544,\"304\":0.0,\"305\":1106930.787999999942258,\"306\":754974.681100000045262,\"307\":137344.997299999988172,\"308\":336674.043400000024121,\"309\":507038.485500000009779,\"310\":2877408.765999999828637,\"311\":3614513.62099999981001,\"312\":2418743.104999999981374,\"313\":1911072.960999999893829,\"314\":2481195.804000000003725,\"315\":2880159.537000000011176,\"316\":2294347.109000000171363,\"317\":7882997.673000000417232,\"318\":172738.255899999989197,\"319\":72374.833169999998063,\"320\":2039544.172999999951571,\"321\":10625109.240000000223517,\"322\":614736.279899999964982,\"323\":1298873.503000000026077,\"324\":15940210.869999999180436,\"325\":23547622.0,\"326\":29462.799309999998513,\"327\":121033.941600000005565,\"328\":6574038.007000000216067,\"329\":5830412.804999999701977,\"330\":380390.932600000000093,\"331\":14561768.75,\"332\":5006505.830000000074506,\"333\":307077.78070000000298,\"334\":240855.506300000008196,\"335\":7180.124638999999661,\"336\":10376521.009999999776483,\"337\":27909.122869999999239,\"338\":1458825.766000000061467,\"339\":679909.185999999986961,\"340\":11636781.829999998211861,\"341\":2638193.533999999985099,\"342\":13280.113040000000183,\"343\":2420.984473999999864,\"344\":74012.051560000007157,\"345\":1569977.307000000029802,\"346\":114595.099000000001979,\"347\":3328840.916999999899417,\"348\":355593.237800000002608,\"349\":2203571.652999999932945,\"350\":323745.417799999995623,\"351\":553577.462399999960326,\"352\":13607149.199999999254942,\"353\":145230541.900000005960464,\"354\":16213250.400000000372529,\"355\":9143360.376000000163913,\"356\":20412761.399999998509884,\"357\":239052.222799999988638,\"358\":8065057.986999999731779,\"359\":2943121.63799999980256,\"360\":219430.05350000000908,\"361\":0.0,\"362\":197474.822500000009313,\"363\":94925045.829999998211861,\"364\":251940.096199999999953,\"365\":7297185.245000000111759,\"366\":4508921.848000000230968,\"367\":20003202.109999999403954,\"368\":11004104.410000000149012,\"369\":477910.872800000011921,\"370\":3653126.300999999977648,\"371\":6743974.552000000141561,\"372\":146942133.0,\"373\":13407463.570000000298023,\"374\":462608.433399999979883,\"375\":3534741.25,\"376\":470320.781299999973271,\"377\":13737.556140000000596,\"378\":956881.302000000025146,\"379\":341126.217900000046939,\"380\":3796.064534000000094,\"381\":12445712.380000000819564,\"382\":6678261.678999999538064,\"383\":13611224.410000000149012,\"384\":20592070.949999999254942,\"385\":15143505.970000000670552,\"386\":377497528.600000023841858,\"387\":23980613.78999999910593,\"388\":31947.662810000001628,\"389\":6363553.055000000633299,\"390\":2327560.126999999862164,\"391\":736320.375800000037998,\"392\":6796442.968999999575317,\"393\":1373959.375,\"394\":507486.759399999980815,\"395\":1751630.100000000093132,\"396\":386065.672100000025239,\"397\":147319.090599999995902,\"398\":4273883.713999999687076,\"399\":99968.126740000021528,\"400\":41317605.250000007450581,\"401\":1287972.297999999718741,\"402\":11624.556179999999586,\"403\":148898.237099999998463,\"404\":5181026.993999999947846,\"405\":2514816.342999999877065,\"406\":16341.619730000000345,\"407\":57650.055740000003425,\"408\":617884.384899999946356,\"409\":282860.804400000022724,\"410\":3801769.836999999824911,\"411\":135205.508399999991525,\"412\":622764.45719999994617,\"413\":662222.744700000039302,\"414\":1951111.966999999945983,\"415\":1401568.969000000273809,\"416\":707070.506599999964237,\"417\":15768032.949999999254942,\"418\":5243581.572999999858439,\"419\":633023.815700000035576,\"420\":42819.322670000008657,\"421\":7519692.087000000290573,\"422\":1381498.52600000007078,\"423\":3477688.214000000152737,\"424\":50698754.530000001192093,\"425\":12882779.400000000372529,\"426\":454040.289899999974296,\"427\":655957.098699999973178,\"428\":7378995.224000000394881,\"429\":756594.579799999948591,\"430\":10516097.189999999478459,\"431\":293313.735700000019278,\"432\":5009052.840999999083579,\"433\":1749083.088999999919906,\"434\":5614731.951000000350177,\"435\":15879.082609999999477,\"436\":2714094.449000000488013,\"437\":29051202.410000000149012,\"438\":22562.438310000001366,\"439\":71361.122969999996712,\"440\":861949.124500000034459,\"441\":0.0,\"442\":972255.057700000004843,\"443\":22606246.899999998509884,\"444\":166768.063200000004144,\"445\":1284712.125,\"446\":914060.960500000044704,\"447\":1206875.482000000076368,\"448\":1638135.310000000055879,\"449\":20626710.28999999910593,\"450\":16622809.699999997392297,\"451\":11498.224459999999453,\"452\":0.0,\"453\":228395.53059999999823,\"454\":355664.554100000008475,\"455\":484777.613300000026356,\"456\":3205463.725999999791384,\"457\":7596102.402999999932945,\"458\":23855.30087000000276,\"459\":189976.423399999999674,\"460\":1040708.51300000003539,\"461\":58099.348400000002584,\"462\":763553.012700000079349,\"463\":46882.313910000004398,\"464\":937198.004399999976158,\"465\":756278.750499999965541,\"466\":8314563.140999999828637,\"467\":62374.250919999998587,\"468\":506580.023600000014994,\"469\":1513943.074999999953434,\"470\":606728.478699999977834,\"471\":8206162.372000000439584,\"472\":3365517.868999999947846,\"473\":1886927.300999999977648,\"474\":2816280.51299999980256,\"475\":5217398.303999999538064,\"476\":13898527.21000000089407,\"477\":2797942.037000000011176,\"478\":15541858.419999999925494,\"479\":4673968.132000000216067,\"480\":1924724.936999999918044,\"481\":10764685.419999999925494,\"482\":6280.724272000000383,\"483\":84150.172380000003614,\"484\":1837820.936999999918044,\"485\":117763580.099999994039536,\"486\":7871179.543999999761581,\"487\":1308654.023999999975786,\"488\":700387.150900000007823,\"489\":17939104.75,\"490\":546995.987100000027567,\"491\":5382852.110000000335276,\"492\":197831403.900000005960464,\"493\":16265209.410000002011657,\"494\":0.0,\"495\":181438.844000000011874,\"496\":1042338.599999999976717,\"497\":30580427.550000000745058,\"498\":12453862.820000000298023,\"499\":481711.012500000011642,\"500\":79095.884629999985918,\"501\":18024684.309999998658896,\"502\":56174827.229999996721745,\"503\":656221.987800000002608,\"504\":249189.324800000002142,\"505\":53256.971929999999702,\"506\":4331038.631000000052154,\"507\":805211.917400000034832,\"508\":93904.203999999997905,\"509\":1066688.020999999949709,\"510\":715587.709900000016205,\"511\":1562132.514999999897554,\"512\":260121.09409999998752,\"513\":465145.255899999989197,\"514\":303461.025800000003073,\"515\":45584.357329999991634,\"516\":5106552.40500000026077,\"517\":3202712.953999999910593,\"518\":676251.678899999940768,\"519\":1962.420693999999912,\"520\":21397945.089999999850988,\"521\":759834.377300000167452,\"522\":4207253.917999999597669,\"523\":277053.620300000009593,\"524\":2112999.958000000100583,\"525\":15248442.800000000745058,\"526\":373279.679100000008475,\"527\":5189075.54700000025332,\"528\":124986.902000000001863,\"529\":5806165.264999999664724,\"530\":40969.174200000001292,\"531\":19919660.160000000149012,\"532\":2265616.830000000074506,\"533\":17110816.920000001788139,\"534\":4541523.582999999634922,\"535\":660490.777499999967404,\"536\":13500174.749999998137355,\"537\":357722.538600000087172,\"538\":1060371.435000000055879,\"539\":8726567.56900000013411,\"540\":120860.744900000005146,\"541\":987659.377499999944121,\"542\":1352870.127000000094995,\"543\":3400157.212999999988824,\"544\":2284464.708000000100583,\"545\":1360307.398000000044704,\"546\":22817139.370000001043081,\"547\":4032936.515000000130385,\"548\":5805961.503999999724328,\"549\":141542.470600000000559,\"550\":245552.193700000003446,\"551\":0.0,\"552\":292559.820599999977276,\"553\":3253041.882999999914318,\"554\":251420.506099999998696,\"555\":6232025.429999999701977,\"556\":4211532.894999999552965,\"557\":55334313.740000002086163,\"558\":48418670.679999992251396,\"559\":76622.227979999996023,\"560\":2565349.032999999821186,\"561\":12882.779399999999441,\"562\":329043.199800000002142,\"563\":130417.128500000020722,\"564\":647633.46820000000298,\"565\":12763579.300000000745058,\"566\":120127.205900000000838,\"567\":64185684.829999998211861,\"568\":2005516.11199999996461,\"569\":687866.047000000020489,\"570\":7619229.25899999961257,\"571\":0.0,\"572\":1720658.451999999815598,\"573\":1703848.181999999796972,\"574\":38647.31938000000082,\"575\":12854252.880000002682209,\"576\":4245255.315000000409782,\"577\":894571.235699999844655,\"578\":1117628.232000000076368,\"579\":1275950.408000000054017,\"580\":2938333.257999999914318,\"581\":18728678.019999999552965,\"582\":483137.338500000012573,\"583\":696760.207900000037625,\"584\":260579.556000000011409,\"585\":1023286.961000000010244,\"586\":87946236.909999996423721,\"587\":4851240.066999999806285,\"588\":2062874.790000000037253,\"589\":326954.651100000017323,\"590\":6567823.302000000141561,\"591\":41698.638030000001891,\"592\":15220.935090000000855,\"593\":278551.262500000011642,\"594\":456719745.0,\"595\":52857600.679999999701977,\"596\":159116843.5,\"597\":102858474.299999997019768,\"598\":2062874.790000000037253,\"599\":1219916.175999999977648,\"600\":7761148.688000000081956,\"601\":0.0,\"602\":5154538.083999998867512,\"603\":752488.798799999873154,\"604\":10500.815119999999297,\"605\":3947560.720999999903142,\"606\":674652.156200000084937,\"607\":393523.319000000017695,\"608\":60028.963600000002771,\"609\":1226844.044999999925494,\"610\":51937.62047000000166,\"611\":40773563.78999999910593,\"612\":116734.587799999993876,\"613\":4807737.127000000327826,\"614\":61250509.859999999403954,\"615\":427867.209399999992456,\"616\":1785658.161000000080094,\"617\":8707719.690999999642372,\"618\":1763346.34899999992922,\"619\":1070355.716000000014901,\"620\":1095723.941000000108033,\"621\":905115.859399999957532,\"622\":2601007.180000000167638,\"623\":7219450.481999999843538,\"624\":38742.068169999998645,\"625\":1970469.246999999973923,\"626\":12000.494940000000497,\"627\":139076.964399999997113,\"628\":596295.923500000033528,\"629\":660755.666599999996834,\"630\":1540024.462999999988824,\"631\":662253.308799999882467,\"632\":840004.081600000034086,\"633\":81129.417860000001383,\"634\":19064.883419999998296,\"635\":946204.233699999982491,\"636\":2455725.697999999858439,\"637\":951726.152600000030361,\"638\":3896212.989000000059605,\"639\":10901205.179999999701977,\"640\":341299.414600000018254,\"641\":1401059.567000000039116,\"642\":4203178.701000000350177,\"643\":32909.413999999997031,\"644\":277889.039800000027753,\"645\":1225417.719000000040978,\"646\":3885413.66399999987334,\"647\":47366.245920000001206,\"648\":450372.594700000016019,\"649\":124966.525899999978719,\"650\":2240961.768000000156462,\"651\":200296910.199999988079071,\"652\":355399.664999999979045,\"653\":19443878.589999996125698,\"654\":1340644.476999999955296,\"655\":332181.116800000017975,\"656\":697697.507699999841861,\"657\":3390580.453000000212342,\"658\":11366798.71000000089407,\"659\":7278541.127000000327826,\"660\":39289166.03999999910593,\"661\":8588927.118000000715256,\"662\":9203367.945000000298023,\"663\":10500815.119999999180436,\"664\":12336700.330000000074506,\"665\":92337.283110000003944,\"666\":2962.784560000000056,\"667\":704757.820999999996275,\"668\":13270943.800000000745058,\"669\":44742.825049999999464,\"670\":422559.239400000020396,\"671\":1202596.503999999957159,\"672\":83480.81799999998475,\"673\":0.0,\"674\":7389183.265999999828637,\"675\":133840.310700000001816,\"676\":2184010.61200000019744,\"677\":10424404.809999998658896,\"678\":2304229.509999999776483,\"679\":4611821.075000000186265,\"680\":20589014.53999999910593,\"681\":14459888.330000000074506,\"682\":3401787.299000000115484,\"683\":56505938.600000001490116,\"684\":99980352.390000000596046,\"685\":13018280.359999999403954,\"686\":12559818.46000000089407,\"687\":18683850.640000000596046,\"688\":25121674.519999999552965,\"689\":18240670.800000000745058,\"690\":24983117.149999998509884,\"691\":4492824.74100000038743,\"692\":21852331.769999999552965,\"693\":13059032.529999999329448,\"694\":21076002.949999999254942,\"695\":10713745.21000000089407,\"696\":16961052.699999999254942,\"697\":6960470.449000000022352,\"698\":42948710.810000002384186,\"699\":21427490.410000000149012,\"700\":38457.821799999997893,\"701\":10549717.730000000447035,\"702\":9790402.937999999150634,\"703\":12914362.330000000074506,\"704\":21479449.429999995976686,\"705\":5929440.576000000350177,\"706\":10436630.46000000089407,\"707\":16495459.169999999925494,\"708\":18272253.730000000447035,\"709\":5522224.527999999001622,\"710\":4501993.979000000283122,\"711\":10359201.339999999850988,\"712\":58614.863340000003518,\"713\":71559.789789999995264,\"714\":4076439.455999999772757,\"715\":4140420.361000000033528,\"716\":35041771.240000002086163,\"717\":6805204.684999998658896,\"718\":2137349.37900000018999,\"719\":396212.962200000009034,\"720\":267762.12579999997979,\"721\":1014005.65500000002794,\"722\":28831.140699999996286,\"723\":194683.298899999994319,\"724\":6615095.817999999970198,\"725\":0.0,\"726\":14124701.740000000223517,\"727\":1970876.769000000087544,\"728\":2136432.455000000074506,\"729\":2209786.359000000171363,\"730\":2657958.33600000012666,\"731\":383752.986499999999069,\"732\":1275542.887000000104308,\"733\":463729.118000000016764,\"734\":2472434.086999999824911,\"735\":46445.246899999998277,\"736\":143600.455199999996694,\"737\":1837.922818000000007,\"738\":37916836.749999992549419,\"739\":1402485.892999999923632,\"740\":6461256.379999999888241,\"741\":262861.677499999990687,\"742\":2552919.62099999981001,\"743\":162906.795199999993201,\"744\":13424.78324000000066,\"745\":234803.809199999988778,\"746\":13744.687770000000455,\"747\":484349.715499999991152,\"748\":10560924.570000000298023,\"749\":8767931.019999999552965,\"750\":840075.397899999981746,\"751\":11774.320400000000518,\"752\":569124.414800000027753,\"753\":1443238.061999999918044,\"754\":9920096.716000000014901,\"755\":898626.076499999966472,\"756\":137844.21129999999539,\"757\":6714327.349000000394881,\"758\":1006884.212999999988824,\"759\":292610.760799999989104,\"760\":208029.634200000000419,\"761\":1959364.280999999959022,\"762\":6298858.986999999731779,\"763\":1133929.100000000093132,\"764\":322716.425600000016857,\"765\":24614310.019999999552965,\"766\":16066542.589999999850988,\"767\":81790.621799999993527,\"768\":4666327.099999999627471,\"769\":21337835.640000000596046,\"770\":2303720.108000000007451,\"771\":29799004.71000000089407,\"772\":15272.894099999999526,\"773\":768229.324099999968894,\"774\":9202145.380000000819564,\"775\":73529.138359999997192,\"776\":2225577.824000000022352,\"777\":3266897.620000000111759,\"778\":86266.228749999994761,\"779\":0.0,\"780\":916506.090599999995902,\"781\":153014.206199999985984,\"782\":5127.539772000000084,\"783\":0.0,\"784\":1824984.003999999957159,\"785\":56323.572639999998501,\"786\":1852593.597999999765307,\"787\":10694387.919999999925494,\"788\":74170.985019999992801,\"789\":1505690.760999999940395,\"790\":87692.554659999994328,\"791\":2940268.98700000019744,\"792\":2602841.027999999932945,\"793\":311000.176999999966938,\"794\":13733.480919999999969,\"795\":761810.85750000004191,\"796\":584610.238999999943189,\"797\":435498.053000000072643,\"798\":20819.264289999999164,\"799\":407277.175999999977648,\"800\":265602.260799999989104,\"801\":721017.93640000000596,\"802\":4855213.402999999932945,\"803\":2441360.559000000357628,\"804\":9606101.254000000655651,\"805\":1189453.929999999934807,\"806\":201193.457900000008522,\"807\":9102.302566000000297,\"808\":4381163.798999999649823,\"809\":12765616.910000000149012,\"810\":4736115.190000000409782,\"811\":771275.548700000043027,\"812\":299273.740400000067893,\"813\":1178247083.0,\"814\":93153345.290000006556511,\"815\":6176500.599999999627471,\"816\":1933588.533999999985099,\"817\":1307023.936999999918044,\"818\":170435.758399999991525,\"819\":274903.943399999989197,\"820\":53654.305580000000191,\"821\":45037259.469999998807907,\"822\":632483.849399999948218,\"823\":6839742.149000001139939,\"824\":62338592.770000003278256,\"825\":55854.922700000002806,\"826\":372556.328099999984261,\"827\":1878267.465000000083819,\"828\":760924.497800000011921,\"829\":10299091.890000000596046,\"830\":1471866.459999999962747,\"831\":5278119.036000001244247,\"832\":997429.709999999962747,\"833\":29543.284850000000006,\"834\":33489.11359999999695,\"835\":151689.760700000013458,\"836\":2241063.649000000208616,\"837\":857833.155499999993481,\"838\":1036225.775000000023283,\"839\":591171.338199999998324,\"840\":5142006.792000000365078,\"841\":6632823.010999999940395,\"842\":118945.392999999996391,\"843\":3173575.152999999932945,\"844\":5500422.117999999783933,\"845\":3150957.700000000186264,\"846\":4581970.110999999567866,\"847\":1472783.384000000078231,\"848\":4724297.060999999754131,\"849\":1509154.695000000065193,\"850\":1706802.713999999919906,\"851\":1665948.665000000037253,\"852\":5093307.950000000186264,\"853\":1182424.18099999986589,\"854\":1402791.533999999985099,\"855\":162580.777800000010757,\"856\":0.0,\"857\":37336.118349999997008,\"858\":748922.98410000000149,\"859\":1512720.510000000242144,\"860\":13689672.339999999850988,\"861\":1870015.151000000070781,\"862\":1967922.236000000033528,\"863\":614165.749500000034459,\"864\":2490059.40100000007078,\"865\":7210892.526999999769032,\"866\":3301435.083000000100583,\"867\":0.0,\"868\":438096.003800000064075,\"869\":141593.410899999988032,\"870\":716025.79570000001695,\"871\":2463061.089000000152737,\"872\":790755.085399999981746,\"873\":43326.687180000000808,\"874\":2511250.527999999932945,\"875\":4849508.099999999627471,\"876\":482719.628700000001118,\"877\":14005501.650000000372529,\"878\":1279516.222999999998137,\"879\":662701.582700000028126,\"880\":1145950.989999999990687,\"881\":2966044.733000000007451,\"882\":143906.096400000009453,\"883\":6692219.29700000025332,\"884\":18762298.559999998658896,\"885\":2660505.347000000067055,\"886\":39445.043090000006487,\"887\":12024946.240000000223517,\"888\":3741354.746999999973923,\"889\":224330.501799999998184,\"890\":1627743.506000000052154,\"891\":937799.098899999982677,\"892\":942719.923300000024028,\"893\":656843.458400000003166,\"894\":140330.093599999992875,\"895\":0.0,\"896\":21623100.820000000298023,\"897\":14507772.130000000819564,\"898\":10870641.060000000521541,\"899\":23098.329340000000229,\"900\":0.0,\"901\":122979.857699999993201,\"902\":881652.798200000077486,\"903\":565375.215300000039861,\"904\":418820.227899999998044,\"905\":118843.512600000001839,\"906\":9698099.276000000536442,\"907\":14292.804439999999886,\"908\":4578811.817999999970198,\"909\":6347557.828999999910593,\"910\":256219.073899999988498,\"911\":184016.418700000009267,\"912\":91041.364140000005136,\"913\":245266.92860000001383,\"914\":3468111.453999999910593,\"915\":10735140.089999997988343,\"916\":321035.398600000014994,\"917\":925176.114599999971688,\"918\":0.0,\"919\":5940443.661000000312924,\"920\":46067.2705300000016,\"921\":11651045.089999999850988,\"922\":6665424.746000000275672,\"923\":2411203.953999999910593,\"924\":9013259.076999999582767,\"925\":199084.533099999971455,\"926\":110244.804900000002817,\"927\":135113.815999999991618,\"928\":45157.478360000000976,\"929\":1928086.990999999921769,\"930\":45776.911330000002636,\"931\":234844.56140000000596,\"932\":436577.985500000009779,\"933\":1966190.269000000320375,\"934\":1832625.035999999847263,\"935\":819169.535200000042096,\"936\":613798.979999999981374,\"937\":1170198.53000000002794,\"938\":597457.360299999942072,\"939\":5359521.493999999947846,\"940\":299161.671900000015739,\"941\":35702975.179999999701977,\"942\":65430.663589999989199,\"943\":3654654.507000000216067,\"944\":322767.365800000028685,\"945\":33291.465579999996407,\"946\":284572.395499999984168,\"947\":7128573.145999999716878,\"948\":4463.890701000000263,\"949\":7131833.31900000013411,\"950\":36805.321349999998347,\"951\":1463512.266000000061467,\"952\":2138470.063000000081956,\"953\":165239.856900000013411,\"954\":2636461.566999999806285,\"955\":22890493.269999999552965,\"956\":7392239.678999998606741,\"957\":907041.399399999994785,\"958\":77129.592480000006617,\"959\":3722201.226999999955297,\"960\":190679.398300000000745,\"961\":5407201.531000000424683,\"962\":1641599.243999999947846,\"963\":195457.590100000001257,\"964\":1292862.558999999891967,\"965\":205818829.099999994039536,\"966\":26388.048169999998208,\"967\":177475.69560000000638,\"968\":553771.035200000042096,\"969\":122042.557799999995041,\"970\":1376812.026000000070781,\"971\":925033.481999999959953,\"972\":1807256.810999999986962,\"973\":102675.089600000006612,\"974\":27137888.079999998211861,\"975\":112995.576300000000629,\"976\":801676.666700000059791,\"977\":15463410.490000000223517,\"978\":1594734.25,\"979\":1437736.519000000087544,\"980\":31506520.579999998211861,\"981\":4430881.445000000298023,\"982\":313180.418000000005122,\"983\":339180.301800000015646,\"984\":800280.904899999964982,\"985\":3975985.359000000171363,\"986\":610222.977199999964796,\"987\":13694766.359999999403954,\"988\":17471473.609999999403954,\"989\":156060.430800000001909,\"990\":3378151.041000000201166,\"991\":33785585.630000002682209,\"992\":41179047.869999997317791,\"993\":366086.921299999987241,\"994\":69623.042969999994966,\"995\":254354.662199999991572,\"996\":17857.600409999999101,\"997\":3898148.717000000178814,\"998\":26490947.399999998509884,\"999\":63076.207029999997758,\"1000\":12787011.800000002607703,\"1001\":2963497.723000000230968,\"1002\":496004.835799999942537,\"1003\":3479216.419999999925494,\"1004\":1591372.196000000229105,\"1005\":2611908.385999999940395,\"1006\":147573.791599999996834,\"1007\":7746.477907000000414,\"1008\":814299.650999999954365,\"1009\":344712.408700000029057,\"1010\":2922643.672999999951571,\"1011\":784367.182999999960884,\"1012\":11441171.419999999925494,\"1013\":11230278.949999999254942,\"1014\":1517916.411000000080094,\"1015\":4127175.905999999959022,\"1016\":96958.579060000003665,\"1017\":2195828.740999999921769,\"1018\":465481.461300000024494,\"1019\":472562.150599999993574,\"1020\":3067008.232000000309199,\"1021\":0.0,\"1022\":846758.753600000054576,\"1023\":419309.253900000010617,\"1024\":9136840.028999999165535,\"1025\":6280622.390999999828637,\"1026\":593107.066200000001118,\"1027\":776552.954600000055507,\"1028\":4512080.140999999828637,\"1029\":22997.467720000000554,\"1030\":734894.049899999867193,\"1031\":8501309.955000000074506,\"1032\":3947764.481999999843538,\"1033\":1675627.304999999934807,\"1034\":3904261.541999999899417,\"1035\":104040.287200000006123,\"1036\":8646082.035000000149012,\"1037\":17985969.75,\"1038\":0.0,\"1039\":3516810.296000000089407,\"1040\":126229.84320000000298,\"1041\":2443.194406000000072,\"1042\":1741340.17699999990873,\"1043\":2668553.899999999906868,\"1044\":37021307.840000003576279,\"1045\":868652.856299999984913,\"1046\":1926966.307000000029802,\"1047\":299538.629500000039116,\"1048\":31647115.570000000298023,\"1049\":121889.737200000003213,\"1050\":12188973.720000000670552,\"1051\":157598.825200000021141,\"1052\":1781888.584999999962747,\"1053\":5060909.975999999791384,\"1054\":2146620.496999999973923,\"1055\":3221560.83199999993667,\"1056\":3215244.24599999981001,\"1057\":18099.057010000000446,\"1058\":76724.108399999997346,\"1059\":233907.261499999964144,\"1060\":253773.943800000008196,\"1061\":7751.775689000000966,\"1062\":417067.884599999990314,\"1063\":2110249.186000000219792,\"1064\":13248530.109999999403954,\"1065\":897199.750600000028498,\"1066\":867104.273900000029244,\"1067\":26848547.679999999701977,\"1068\":35237.381650000002992,\"1069\":1635486.418999999994412,\"1070\":619830.300999999977648,\"1071\":1984426.864999999990687,\"1072\":101676.661399999997229,\"1073\":2582363.063000000081956,\"1074\":3280040.194999999832362,\"1075\":435548.993200000026263,\"1076\":4493843.546000000089407,\"1077\":1590862.793999999994412,\"1078\":31769.372070000001258,\"1079\":1510988.54300000006333,\"1080\":5404960.161999999545515,\"1081\":79350.585680000003776,\"1082\":49554.637390000003506,\"1083\":600972.234799999976531,\"1084\":10105620.96000000089407,\"1085\":973385.930399999953806,\"1086\":9431274.449999999254942,\"1087\":5099522.656000000424683,\"1088\":3564286.572999999858439,\"1089\":162580.777800000010757,\"1090\":57603190.75,\"1091\":350061.130899999989197,\"1092\":655855.218300000065938,\"1093\":1459844.570999999996275,\"1094\":175366.770799999998417,\"1095\":735495.144399999990128,\"1096\":0.0,\"1097\":153676.428899999998976,\"1098\":4883332.400000001303852,\"1099\":809918.792900000000372,\"1100\":350509.40480000001844,\"1101\":5882371.821000000461936,\"1102\":3832028.322999999858439,\"1103\":1818565.537000000011176,\"1104\":1997569.439000000013038,\"1105\":793230.779699999955483,\"1106\":17113873.329999998211861,\"1107\":841073.826000000000931,\"1108\":1885908.496999999973923,\"1109\":1988909.602999999886379,\"1110\":6051798.963000000454485,\"1111\":160206.964000000007218,\"1112\":452644.528099999995902,\"1113\":66912.004929999995511,\"1114\":1231734.305000000167638,\"1115\":1593002.281999999890104,\"1116\":3430211.936999999918044,\"1117\":10567037.400000000372529,\"1118\":523716.31060000002617,\"1119\":332252.433100000023842,\"1120\":5570.61772800000017,\"1121\":6535425.326999998651445,\"1122\":9833498.35700000077486,\"1123\":2555874.152999999932945,\"1124\":118171.101799999989453,\"1125\":4001.353583999999955,\"1126\":46786546.320000000298023,\"1127\":12004.570159999999305,\"1128\":1078098.628000000026077,\"1129\":65398.06184999999823,\"1130\":8680823.25899999961257,\"1131\":126892.06590000000142,\"1132\":690891.895499999984168,\"1133\":248537.290099999983795,\"1134\":552619.786399999982677,\"1135\":453877.281200000026729,\"1136\":3623275.336999999824911,\"1137\":1057416.902999999932945,\"1138\":10166341.699999999254942,\"1139\":9707166.632999999448657,\"1140\":95430.372730000002775,\"1141\":14000.407629999999699,\"1142\":4391963.122999999672174,\"1143\":14785.905679999999848,\"1144\":2867933.887000000104308,\"1145\":75779.676879999999073,\"1146\":0.0,\"1147\":4108939.310000000055879,\"1148\":1051202.196999999927357,\"1149\":13466554.21000000089407,\"1150\":642254.18189999985043,\"1151\":99888.660010000006878,\"1152\":847349.660000000032596,\"1153\":1393724.17699999990873,\"1154\":10131804.230000000447035,\"1155\":53130.640209999997751,\"1156\":3977615.445999999996275,\"1157\":844150.614700000034645,\"1158\":2110554.828000000212342,\"1159\":287445.423400000028778,\"1160\":1231021.141999999992549,\"1161\":1151656.29300000006333,\"1162\":713590.853600000031292,\"1163\":3411771.580999999772757,\"1164\":386381.501400000008289,\"1165\":86637.073480000006384,\"1166\":2840731.813999999780208,\"1167\":358883.975500000000466,\"1168\":6260551.947999999858439,\"1169\":16083862.259999997913837,\"1170\":485776.041399999987334,\"1171\":279641.382999999972526,\"1172\":13856756.230000000447035,\"1173\":260783.316900000005262,\"1174\":3813282.325000000186264,\"1175\":60847.063390000002983,\"1176\":7563.09314699999959,\"1177\":3531786.717999999877065,\"1178\":40400681.450000002980232,\"1179\":15743581.650000000372529,\"1180\":2928247.097000000067055,\"1181\":83145.631410000001779,\"1182\":583255.229399999952875,\"1183\":77387.349950000003446,\"1184\":0.0,\"1185\":4422119.728000000119209,\"1186\":5609332.288999998942018,\"1187\":2802526.655999999959022,\"1188\":707885.550000000046566,\"1189\":765305.356000000028871,\"1190\":2403155.399999999906868,\"1191\":1386185.024999999906868,\"1192\":1140245.685999999986962,\"1193\":3732083.628000000026077,\"1194\":18569744.570000000298023,\"1195\":1169689.128000000026077,\"1196\":1050998.435999999986962,\"1197\":1469726.972000000067055,\"1198\":8372838.742999999783933,\"1199\":193715.434899999992922,\"1200\":103632.765499999994063,\"1201\":4715331.583999999798834,\"1202\":146819.876500000013038,\"1203\":2765645.942999999970198,\"1204\":1047840.143000000040047,\"1205\":3838956.191000000108033,\"1206\":409070.271499999973457,\"1207\":10430517.630000000819564,\"1208\":317347.32730000000447,\"1209\":2814752.30599999986589,\"1210\":3433675.871999999973923,\"1211\":1216554.121999999973923,\"1212\":35289340.659999996423721,\"1213\":6503332.993999999947846,\"1214\":1545220.364000000059605,\"1215\":1119767.720999999903142,\"1216\":47771.730000000003201,\"1217\":12158409.589999999850988,\"1218\":86277.435590000008233,\"1219\":1899254.832000000169501,\"1220\":2022224.500999999931082,\"1221\":1840469.827999999979511,\"1222\":2883827.233000000007451,\"1223\":1480220.65500000002794,\"1224\":399096.178100000019185,\"1225\":7442.568607000000156,\"1226\":810458.759100000024773,\"1227\":34067794.399999998509884,\"1228\":5747787.782999999821186,\"1229\":599545.908900000038557,\"1230\":7562176.223000000230968,\"1231\":4489258.927000000141561,\"1232\":1904654.493999999947846,\"1233\":245980.091500000009546,\"1234\":1625094.615999999921769,\"1235\":624231.535200000042096,\"1236\":101313.967099999994389,\"1237\":199644.875499999994645,\"1238\":926062.474200000055134,\"1239\":165912.267699999996694,\"1240\":2236275.268999999854714,\"1241\":16720.614900000000489,\"1242\":1514044.954999999841675,\"1243\":299131.107799999997951,\"1244\":26314694.269999999552965,\"1245\":34461.05283000000054,\"1246\":841888.869399999966845,\"1247\":1044172.447999999974854,\"1248\":465725.974300000001676,\"1249\":1848620.261999999871478,\"1250\":34047.418319999997038,\"1251\":461345.116099999984726,\"1252\":3318449.114000000059605,\"1253\":117987.717000000018743,\"1254\":48311.696239999997488,\"1255\":167644.234800000005634,\"1256\":197230.309500000003027,\"1257\":782003.557200000039302,\"1258\":1397901.273999999975786,\"1259\":81988.269819999986794,\"1260\":12085.055689999999231,\"1261\":906053.159300000173971,\"1262\":514638.76500000001397,\"1263\":170354.254099999991013,\"1264\":31679717.300000000745058,\"1265\":479785.472599999979138,\"1266\":232053.037799999990966,\"1267\":524062.704100000031758,\"1268\":2262560.41800000006333,\"1269\":1022166.277000000001863,\"1270\":440530.945899999991525,\"1271\":5659457.457000000402331,\"1272\":1011224.319000000017695,\"1273\":4107614.865000000223517,\"1274\":209812.541599999996834,\"1275\":124691.4487999999983,\"1276\":1167549.638999999966472,\"1277\":41838.214209999998275,\"1278\":755861.040799999958836,\"1279\":226857.136300000012852,\"1280\":1592798.522000000113621,\"1281\":785915.765400000032969,\"1282\":11845636.699999999254942,\"1283\":299477.501199999998789,\"1284\":2907667.251000000163913,\"1285\":2434534.569999999832362,\"1286\":0.0,\"1287\":6101312.848000001162291,\"1288\":2811899.654000000096858,\"1289\":14225563.359999999403954,\"1290\":52580.485930000002554,\"1291\":1332901.564000000013038,\"1292\":3723525.672999999951571,\"1293\":15672265.359999997541308,\"1294\":1071985.803000000072643,\"1295\":4535818.28000000026077,\"1296\":641327.070099999895319,\"1297\":36180794.359999999403954,\"1298\":714069.691600000020117,\"1299\":2749548.83600000012666,\"1300\":936393.149100000038743,\"1301\":58600600.079999998211861,\"1302\":42685.859320000003208,\"1303\":4629140.746000000275672,\"1304\":397751.356599999999162,\"1305\":624914.134100000024773,\"1306\":4810284.137000000104308,\"1307\":1227149.685999999986962,\"1308\":22392.298009999998612,\"1309\":108064.563899999993737,\"1310\":77962974.329999998211861,\"1311\":0.0,\"1312\":175305.642599999991944,\"1313\":102746.405899999997928,\"1314\":2514612.58199999993667,\"1315\":703443.563600000110455,\"1316\":531143.39339999994263,\"1317\":4114950.254999999888241,\"1318\":202731.85229999999865,\"1319\":398046.809799999988172,\"1320\":0.0,\"1321\":329471.097599999979138,\"1322\":45384.671710000002349,\"1323\":5199263.588999999687076,\"1324\":5097994.450000000186264,\"1325\":946458.93480000004638,\"1326\":74083.367849999995087,\"1327\":1788205.172000000020489,\"1328\":171220.237699999997858,\"1329\":1299892.307999999960884,\"1330\":78095.418879999997444,\"1331\":16510741.230000000447035,\"1332\":72482.826419999997597,\"1333\":94774.262810000000172,\"1334\":345354.255400000023656,\"1335\":9371470.642000000923872,\"1336\":246754.382699999987381,\"1337\":3056005.146000000182539,\"1338\":246652.502299999992829,\"1339\":34161.524389999998675,\"1340\":527618.330799999996088,\"1341\":56232899.070000000298023,\"1342\":3663721.865000000223517,\"1343\":64008.412889999999606,\"1344\":245429.937199999985751,\"1345\":49560.750209999998333,\"1346\":327036.155499999993481,\"1347\":287302.790800000017043,\"1348\":3534333.729000000283122,\"1349\":37348344.0,\"1350\":8828753.631999999284744,\"1351\":242811.610400000005029,\"1352\":200378.414500000013504,\"1353\":3925.045148000000154,\"1354\":2095272.763999999966472,\"1355\":3985460.237999999895692,\"1356\":517532.168999999936204,\"1357\":1268513.13800000003539,\"1358\":2795802.547999999951571,\"1359\":9969508.721000000834465,\"1360\":1515573.162000000011176,\"1361\":330235.200699999986682,\"1362\":24044798.46000000089407,\"1363\":2538554.481999999843538,\"1364\":8659020.848999999463558,\"1365\":12229725.890000000596046,\"1366\":60552.628969999997935,\"1367\":17779.152490000000398,\"1368\":1633754.450999999884516,\"1369\":6374861.781999999657273,\"1370\":28794463.739999998360872,\"1371\":102685.277600000001257,\"1372\":164811.959100000007311,\"1373\":88487221.950000002980232,\"1374\":1774655.074999999953434,\"1375\":1241209.183999999891967,\"1376\":7383070.440999999642372,\"1377\":4221619.057000000029802,\"1378\":177170.054299999988871,\"1379\":16821476.519999999552965,\"1380\":268444.724600000015926,\"1381\":1987381.397000000113621,\"1382\":225369.682100000005448,\"1383\":40532107.189999997615814,\"1384\":26469552.510000001639128,\"1385\":848877.866299999994226,\"1386\":11040781.359999999403954,\"1387\":79075.508539999995264,\"1388\":2779399.799999999813736,\"1389\":488740.761700000031851,\"1390\":22536968.21000000089407,\"1391\":585211.333499999949709,\"1392\":124935.961800000019139,\"1393\":242862.550599999987753,\"1394\":373799.269299999985378,\"1395\":1122416.61199999996461,\"1396\":775636.030799999949522,\"1397\":415009.900100000028033,\"1398\":98312.569879999980912,\"1399\":1613684.007999999914318,\"1400\":731766.320900000049733,\"1401\":45461.082019999994372,\"1402\":5420955.388000000268221,\"1403\":18077662.129999998956919,\"1404\":19783140.390000000596046,\"1405\":15593817.429999999701977,\"1406\":7601400.184999999590218,\"1407\":36333.614990000001853,\"1408\":222058.568399999989197,\"1409\":502504.806700000015553,\"1410\":363356.526000000012573,\"1411\":358313.445100000011735,\"1412\":257349.946599999995669,\"1413\":990379.584799999953248,\"1414\":4005530.682000000029802,\"1415\":903872.918300000019372,\"1416\":395367.354700000025332,\"1417\":56648.571190000002389,\"1418\":11406.53208000000086,\"1419\":79841.649319999996806,\"1420\":2176573.341000000014901,\"1421\":1903839.450999999884516,\"1422\":2962682.679000000003725,\"1423\":3774771.524999999441206,\"1424\":2102506.274000000208616,\"1425\":0.0,\"1426\":411545.965700000000652,\"1427\":3935335.070999999996275,\"1428\":108135880.200000002980232,\"1429\":342766.492700000002515,\"1430\":131242.35999999998603,\"1431\":44978.168819999998959,\"1432\":447601.447199999995064,\"1433\":61425.744189999997616,\"1434\":158169.355600000038976,\"1435\":4539689.735999999567866,\"1436\":0.0,\"1437\":72220.99373000000196,\"1438\":31051.115099999999074,\"1439\":1412775.816000000340864,\"1440\":304928.103799999982584,\"1441\":6551013.031999999657273,\"1442\":628653.145600000047125,\"1443\":716219.368499999982305,\"1444\":2316149.520000000018626,\"1445\":2503303.854999999981374,\"1446\":74150608.930000007152557,\"1447\":54407201.899999998509884,\"1448\":2211008.924000000115484,\"1449\":838078.541599999996834,\"1450\":246754.382699999987381,\"1451\":418881.356099999975413,\"1452\":8954066.551999999210238,\"1453\":155917.798199999990174,\"1454\":4504031.588000000454485,\"1455\":1191899.060000000055879,\"1456\":10162062.720000000670552,\"1457\":3845374.657999999821186,\"1458\":1574663.80600000009872,\"1459\":3852608.16800000006333,\"1460\":85520.464059999998426,\"1461\":1377830.831000000238419,\"1462\":3281466.521000000182539,\"1463\":3553894.770000000018626,\"1464\":1914333.134000000078231,\"1465\":786588.176199999987148,\"1466\":7850.905340000000251,\"1467\":895.274210599999947,\"1468\":51302.905429999998887,\"1469\":214743.554000000003725,\"1470\":1646591.385000000009313,\"1471\":178830.705199999996694,\"1472\":356632.418100000009872,\"1473\":967059.156199999968521,\"1474\":173003.144999999989523,\"1475\":36999.912949999998091,\"1476\":61450.195489999998244,\"1477\":544622.173300000024028,\"1478\":533914.540900000021793,\"1479\":132179.659799999993993,\"1480\":867450.667299999971874,\"1481\":2286909.839000000152737,\"1482\":10960295.830000000074506,\"1483\":972795.023900000029244,\"1484\":662640.454400000046007,\"1485\":5884205.667999999597669,\"1486\":8962726.388000000268221,\"1487\":25597456.089999999850988,\"1488\":615204.929799999925308,\"1489\":15749694.480000000447035,\"1490\":37571462.119999997317791,\"1491\":875356.588100000051782,\"1492\":1203309.666999999899417,\"1493\":2851531.138999999966472,\"1494\":110367.06140000000596,\"1495\":3839465.592999999877065,\"1496\":9736610.074999999254942,\"1497\":44711242.110000006854534,\"1498\":448222.917700000049081,\"1499\":245317.868799999996554,\"1500\":3704677.794999999925494,\"1501\":7042789.830000000074506,\"1502\":1252721.672000000020489,\"1503\":841206.270499999984168,\"1504\":75023.724149999994552,\"1505\":37219.974670000003243,\"1506\":5034930.468000000342727,\"1507\":657149.099700000020675,\"1508\":0.0,\"1509\":0.0,\"1510\":14890842.519999999552965,\"1511\":8283183.970999999903142,\"1512\":1508135.891000000061467,\"1513\":4201344.853000000119209,\"1514\":617599.119799999869429,\"1515\":2845112.671999999787658,\"1516\":337957.736700000008568,\"1517\":236790.477400000003399,\"1518\":2300358.054000000003725,\"1519\":2921930.509999999776483,\"1520\":207336.847299999993993,\"1521\":162825.290899999992689,\"1522\":396783.492499999993015,\"1523\":1154101.422999999951571,\"1524\":11857862.349999999627471,\"1525\":411535.777699999976903,\"1526\":9121.252324999999473,\"1527\":212339.176100000011502,\"1528\":4247496.684999999590218,\"1529\":12969377.75,\"1530\":22980148.050000000745058,\"1531\":16235.664090000000215,\"1532\":69424376.140000000596046,\"1533\":62831.694020000002638,\"1534\":62589.218610000003537,\"1535\":52042.557300000000396,\"1536\":2852957.46500000031665,\"1537\":11620480.96000000089407,\"1538\":447795.020000000018626,\"1539\":10810.53161000000182,\"1540\":2875269.276999999769032,\"1541\":215894.802800000004936,\"1542\":1811128.266999999992549,\"1543\":1864207.966999999945983,\"1544\":92875.211739999998827,\"1545\":28655906.370000001043081,\"1546\":2173415.047999999951571,\"1547\":4315450.925999999977648,\"1548\":169416954.199999988079071,\"1549\":77439.30895999999484,\"1550\":15650870.470000000670552,\"1551\":918268.621900000027381,\"1552\":4798262.247000001370907,\"1553\":423027.889299999922514,\"1554\":591446.415400000056252,\"1555\":8979434.777000000700355,\"1556\":1105708.222999999998137,\"1557\":134889.679100000008475,\"1558\":229404.146799999987707,\"1559\":202619.783800000033807,\"1560\":4979507.519000000320375,\"1561\":263411.831799999985378,\"1562\":2751382.684000000357628,\"1563\":263646.15669999999227,\"1564\":23290883.329999998211861,\"1565\":7233713.74100000038743,\"1566\":133045.643400000000838,\"1567\":792568.557000000029802,\"1568\":2108619.100000000093132,\"1569\":241171.335599999962142,\"1570\":0.0,\"1571\":1850555.989999999990687,\"1572\":489219.599700000020675,\"1573\":1125371.144000000087544,\"1574\":311040.929200000013225,\"1575\":208162.078799999988405,\"1576\":2574008.867999999783933,\"1577\":407939.398800000024494,\"1578\":339740.644099999975879,\"1579\":0.0,\"1580\":211014.730600000009872,\"1581\":217616.581999999994878,\"1582\":17162775.929999999701977,\"1583\":1690603.726999999955296,\"1584\":209557.840599999995902,\"1585\":617242.538300000014715,\"1586\":2898803.65500000026077,\"1587\":89378.67565000000468,\"1588\":3413809.188999999780208,\"1589\":11500262.070000000298023,\"1590\":31622664.269999999552965,\"1591\":6287957.781999999657273,\"1592\":570204.347300000023097,\"1593\":1175801.952999999979511,\"1594\":34071869.619999997317791,\"1595\":70253.682780000002822,\"1596\":61732404.259999997913837,\"1597\":506080.809499999973923,\"1598\":7835317.634999999776483,\"1599\":34877743.759999997913837,\"1600\":676455.439699999988079,\"1601\":12935757.21000000089407,\"1602\":422875.068700000003446,\"1603\":225451.18640000000596,\"1604\":560046.869199999957345,\"1605\":23544.56557999999859,\"1606\":312844.212600000028033,\"1607\":46053.007279999997991,\"1608\":8249970.953999999910593,\"1609\":3270769.075999999884516,\"1610\":229414.334899999987101,\"1611\":449160.217599999974482,\"1612\":215263.144200000009732,\"1613\":174205.334000000002561,\"1614\":8570079.240000000223517,\"1615\":11453397.069999998435378,\"1616\":449251.909999999974389,\"1617\":10940938.550000000745058,\"1618\":7254802.989000000059605,\"1619\":25585.230439999999362,\"1620\":3259358.469000000040978,\"1621\":2226596.62900000018999,\"1622\":66181.522299999996903,\"1623\":3266591.978999999817461,\"1624\":2887596.808000000193715,\"1625\":0.0,\"1626\":55218.170059999996738,\"1627\":4560982.743999999947846,\"1628\":6902296.728000000119209,\"1629\":3083614.740999999921769,\"1630\":0.0,\"1631\":149387.263199999986682,\"1632\":1139023.121000000042841,\"1633\":10570093.810000002384186,\"1634\":2755661.660999999847263,\"1635\":11048931.78999999910593,\"1636\":15616231.120000001043081,\"1637\":43015951.890000000596046,\"1638\":5807489.709999999962747,\"1639\":429853.877600000007078,\"1640\":2310749.856999999843538,\"1641\":3900390.086000000592321,\"1642\":377517.904700000071898,\"1643\":904127.619300000020303,\"1644\":56081097.239999994635582,\"1645\":900490.488299999968149,\"1646\":18178.523740000000544,\"1647\":2400302.748999999836087,\"1648\":48540.927190000002156,\"1649\":2175248.896000000182539,\"1650\":1936746.827000000048429,\"1651\":233173.722399999969639,\"1652\":360840.079599999997299,\"1653\":25290796.019999999552965,\"1654\":86278454.400000005960464,\"1655\":504960.12489999999525,\"1656\":4001251.703999999910593,\"1657\":3836612.941999999806285,\"1658\":12618909.100000001490116,\"1659\":174368.342700000008335,\"1660\":1094297.615999999921769,\"1661\":10264452.53999999910593,\"1662\":17789340.530000001192093,\"1663\":4445959.747000000439584,\"1664\":6376899.389999999664724,\"1665\":45269.546829999999318,\"1666\":345934.973799999977928,\"1667\":1325362.412999999942258,\"1668\":1680925.086999999824911,\"1669\":2215695.422999999951571,\"1670\":1688464.237999999895692,\"1671\":4152951.652999999932945,\"1672\":79138.674410000006901,\"1673\":161877.802900000009686,\"1674\":1387407.590000000083819,\"1675\":26100.745380000000296,\"1676\":883252.320800000103191,\"1677\":363346.337999999988824,\"1678\":202405.834899999987101,\"1679\":347758.633399999991525,\"1680\":1288787.342000000178814,\"1681\":1976785.833000000100583,\"1682\":474110.733000000007451,\"1683\":1302235.557000000029802,\"1684\":79798859.540000006556511,\"1685\":28338.039450000000215,\"1686\":264165.746900000027381,\"1687\":18236595.589999999850988,\"1688\":156366.072100000019418,\"1689\":9250.946101999999882,\"1690\":26380916.53999999910593,\"1691\":2090586.264999999897555,\"1692\":52842.318620000005467,\"1693\":7256942.478000000119209,\"1694\":2300561.814999999944121,\"1695\":1267392.452999999979511,\"1696\":29966088.600000001490116,\"1697\":59188450.119999997317791,\"1698\":468812.951100000005681,\"1699\":462608.433399999979883,\"1700\":1751731.979999999981374,\"1701\":5124687.120000000111759,\"1702\":967303.669200000003912,\"1703\":303084068.199999988079071,\"1704\":376397.21999999997206,\"1705\":251522.386499999993248,\"1706\":1227760.969000000273809,\"1707\":1139736.283999999985099,\"1708\":8052.730456000000231,\"1709\":382459.105199999990873,\"1710\":629182.923799999989569,\"1711\":1167549.638999999966472,\"1712\":2289456.84899999992922,\"1713\":111864.703599999993458,\"1714\":42853.962019999999029,\"1715\":2989273.470000000204891,\"1716\":371924.669500000018161,\"1717\":1195770.516000000294298,\"1718\":10682162.269999999552965,\"1719\":1052934.164000000106171,\"1720\":3984033.913000000175089,\"1721\":10492664.689999999478459,\"1722\":0.0,\"1723\":1997671.320000000065193,\"1724\":594563.95629999996163,\"1725\":243127.439699999988079,\"1726\":0.0,\"1727\":100190.22609999999986,\"1728\":0.0,\"1729\":169722.595399999991059,\"1730\":3843642.691000000108033,\"1731\":280476.802499999990687,\"1732\":943555.342700000037439,\"1733\":2124410.564999999944121,\"1734\":2034653.912999999942258,\"1735\":199532.807000000000698,\"1736\":3394655.669999999925494,\"1737\":684636.437599999830127,\"1738\":37465.506479999996372,\"1739\":1604311.009000000078231,\"1740\":2265820.591000000014901,\"1741\":536716.252499999944121,\"1742\":10325580.800000000745058,\"1743\":78787.18695000000298,\"1744\":3265369.41399999987334,\"1745\":1302439.317999999970198,\"1746\":597793.565700000035576,\"1747\":612464.346499999985099,\"1748\":0.0,\"1749\":742586.021799999987707,\"1750\":558895.620400000014342,\"1751\":6400128.126999999396503,\"1752\":317958.609799999976531,\"1753\":631149.215899999951944,\"1754\":893318.106499999994412,\"1755\":1445479.43100000009872,\"1756\":22336263.780000001192093,\"1757\":100341.009099999995669,\"1758\":117142.109500000005937,\"1759\":37514.409090000001015,\"1760\":650720.444999999948777,\"1761\":865300.990400000009686,\"1762\":9025790.369000000879168,\"1763\":50431827.820000000298023,\"1764\":37827.181980000001204,\"1765\":262250.394900000013877,\"1766\":36657.594729999997071,\"1767\":4794492.67200000025332,\"1768\":0.0,\"1769\":12109506.990000000223517,\"1770\":16967.165519999998651,\"1771\":1610729.476000000024214,\"1772\":2604878.635999999940395,\"1773\":7835.317635000000337,\"1774\":810102.177600000053644,\"1775\":18350701.660000000149012,\"1776\":6348678.513000000268221,\"1777\":2194198.654000000096858,\"1778\":0.0,\"1779\":13912790.46000000089407,\"1780\":165229.668800000014016,\"1781\":1605635.455000000074506,\"1782\":170262.56170000002021,\"1783\":26365634.480000000447035,\"1784\":935761.49039999989327,\"1785\":122348.199099999997998,\"1786\":19471386.300000004470348,\"1787\":27803.167239999998856,\"1788\":4492926.622000000439584,\"1789\":10956220.609999999403954,\"1790\":11873144.410000000149012,\"1791\":1281044.429999999701977,\"1792\":6763535.593000000342727,\"1793\":651555.864500000025146,\"1794\":768086.691500000073574,\"1795\":267670.433399999979883,\"1796\":2236173.38799999980256,\"1797\":10131091.070000000298023,\"1798\":575400.24890000000596,\"1799\":690362.117300000041723,\"1800\":24704983.589999996125698,\"1801\":3654654.507000000216067,\"1802\":3643142.020000000018626,\"1803\":1427650.357000000076368,\"1804\":6913503.574000000022352,\"1805\":5304506.065999999642372,\"1806\":12987.716229999998177,\"1807\":15878.063809999999648,\"1808\":381521.805300000007264,\"1809\":33644.990649999999732,\"1810\":4735809.548000000417232,\"1811\":4654610.851999999955296,\"1812\":220489.609900000010384,\"1813\":3858517.231999999843538,\"1814\":186981.138999999995576,\"1815\":7919674.625,\"1816\":0.0},\"Ctrl1_3_Soluble\":{\"0\":25087.328929999999673,\"1\":94154.100319999997737,\"2\":1771564.46999999997206,\"3\":1338484.882999999914318,\"4\":528276.591200000024401,\"5\":22619122.910000000149012,\"6\":54442330.590000003576279,\"7\":16885895.679999999701977,\"8\":10867242.109999999403954,\"9\":218561.563400000013644,\"10\":336867.123599999933504,\"11\":3814649.898000000044704,\"12\":367257.710599999991246,\"13\":1697188.952000000048429,\"14\":407967.557700000004843,\"15\":66599.480209999994258,\"16\":579031.25,\"17\":1226052.519000000087544,\"18\":186725.548199999990175,\"19\":833005.806300000054762,\"20\":1262920.087999999988824,\"21\":1519986.76300000003539,\"22\":2456313.246999999973923,\"23\":1991580.610000000102446,\"24\":68550.808390000005602,\"25\":20310096.980000000447035,\"26\":20541548.469999998807907,\"27\":2644950.785000000149012,\"28\":4322836.86600000038743,\"29\":56809.90550999998959,\"30\":844861.977500000037253,\"31\":372627.75109999999404,\"32\":6702396.041000001132488,\"33\":730517.622699999832548,\"34\":52601.696600000002945,\"35\":13338192.599999999627471,\"36\":44732345.929999999701977,\"37\":102607.111300000004121,\"38\":1859479.442999999970198,\"39\":348311.622199999983422,\"40\":931111.963699999963865,\"41\":1122859.91800000006333,\"42\":393193.085100000025704,\"43\":1057083.783000000054017,\"44\":7321917.580000000074506,\"45\":8069606.524000000208616,\"46\":129338.386199999993551,\"47\":5483204.733000000007451,\"48\":5873104.436999999918044,\"49\":321882.240500000014436,\"50\":83409.445170000006328,\"51\":6537635.514000000432134,\"52\":22785621.609999999403954,\"53\":4524190.514000000432134,\"54\":479397.329900000011548,\"55\":3280.298848999999791,\"56\":387768.15490000002319,\"57\":50200273.03999999910593,\"58\":312651.625800000037998,\"59\":2845023.674000000115484,\"60\":5281576.635999999940395,\"61\":2590335.552000000141561,\"62\":563094.945900000049733,\"63\":139008118.400000005960464,\"64\":4765064.733000000007451,\"65\":3382027.725000000093132,\"66\":16118354.970000000670552,\"67\":1790684.375999999931082,\"68\":895580.043199999956414,\"69\":10701658.230000000447035,\"70\":5106753.0,\"71\":1588598.864999999757856,\"72\":6655099.432000000029802,\"73\":752711.3505999998888,\"74\":632164.461699999985285,\"75\":177156.446999999985564,\"76\":49412606.109999999403954,\"77\":1924340.75,\"78\":1706611.679999999934807,\"79\":74932.648690000001807,\"80\":2668004.452000000048429,\"81\":636894.122600000002421,\"82\":4323751.69400000013411,\"83\":193303.161599999992177,\"84\":1871463.689999999944121,\"85\":3783454.262000000104308,\"86\":34051728.740000002086163,\"87\":262473.308599999989383,\"88\":965783.945799999986775,\"89\":856279.031300000031479,\"90\":734405.64179999998305,\"91\":18983596.339999999850988,\"92\":2653184.237999999895692,\"93\":1543040.429999999934807,\"94\":159911.938699999998789,\"95\":3161828.618999999947846,\"96\":2134659.712999999988824,\"97\":238651.186799999995856,\"98\":41963.161500000001979,\"99\":46425692.600000001490116,\"100\":40147.22787000000244,\"101\":817581.805799999972805,\"102\":3868258.819999999832362,\"103\":2023874.039000000106171,\"104\":454504.85930000001099,\"105\":2267126.811000000219792,\"106\":4002647.057000000029802,\"107\":7129254.798000000417232,\"108\":18882965.260000001639128,\"109\":90222.169469999993453,\"110\":60895.527469999993627,\"111\":373505.98599999997532,\"112\":141935.568100000004051,\"113\":3615857.768000000156462,\"114\":50342.986210000002757,\"115\":4978402.627999999560416,\"116\":9795978.490000000223517,\"117\":708168.373999999952503,\"118\":176122.691300000005867,\"119\":67951596.030000001192093,\"120\":2788304.336999999824911,\"121\":994601.028600000077859,\"122\":26199.759799999999814,\"123\":147406239.599999994039536,\"124\":11427116.859999999403954,\"125\":12148001.339999999850988,\"126\":77106280.069999992847443,\"127\":6329146.207000000402331,\"128\":444844.275399999984074,\"129\":7546507.860000000335276,\"130\":3094314.311000000219792,\"131\":208617.38279999999213,\"132\":1844293.297999999951571,\"133\":1570.4852699999999,\"134\":10190269.370000001043081,\"135\":354376.931999999971595,\"136\":58205.01825000000099,\"137\":1507362.137000000104308,\"138\":3538829.248999999836087,\"139\":6808882.023000000044703,\"140\":0.0,\"141\":1407920.330000000074506,\"142\":35757883.009999997913837,\"143\":3121484.703999999910593,\"144\":20539.718809999998484,\"145\":883458.571899999980815,\"146\":123428.597099999999045,\"147\":43206412.78999999910593,\"148\":52094.881869999997434,\"149\":753013.243800000054762,\"150\":11508536.550000000745058,\"151\":6671108.923000000417232,\"152\":0.0,\"153\":192717.67170000000624,\"154\":55624288.390000000596046,\"155\":11146264.650000000372529,\"156\":303942.462999999988824,\"157\":350040.647100000001956,\"158\":1627387.57300000009127,\"159\":4311401.514999999664724,\"160\":35337.976940000000468,\"161\":368648.24920000002021,\"162\":12837781.669999999925494,\"163\":8933844.559000000357628,\"164\":209394.986600000003818,\"165\":1723627.482000000076368,\"166\":8303345.084999999962747,\"167\":1169699.112999999895692,\"168\":3973372.560000000055879,\"169\":2631045.399000000208616,\"170\":151522.965800000005402,\"171\":0.0,\"172\":20576311.929999999701977,\"173\":568547.320900000049733,\"174\":420509.849899999971967,\"175\":180971.279899999994086,\"176\":2535994.768000000156462,\"177\":18859179.730000000447035,\"178\":2944556.964000000152737,\"179\":1139784.236000000033528,\"180\":5159264.129000000655651,\"181\":13273239.810000000521541,\"182\":69837.971420000001672,\"183\":454358.486800000013318,\"184\":43224.709350000004633,\"185\":30590.934320000000298,\"186\":8724897.838999999687076,\"187\":28693.580999999998312,\"188\":20718110.279999997466803,\"189\":56191.481769999998505,\"190\":8209849.661000000312924,\"191\":85050646.640000000596046,\"192\":21473758.230000000447035,\"193\":687493.260699999984354,\"194\":786239.79769999999553,\"195\":86711.97432999999728,\"196\":13533050.970000000670552,\"197\":0.0,\"198\":22750858.150000002235174,\"199\":1204371.09499999997206,\"200\":2634887.677000000141561,\"201\":242255.60930000001099,\"202\":2301158.41399999987334,\"203\":3032563.419999999925494,\"204\":1399595.395000000018626,\"205\":27727522.609999999403954,\"206\":688243.419699999969453,\"207\":640324.727700000046752,\"208\":4582465.059000000357628,\"209\":804691.878900000010617,\"210\":14658289.439999999478459,\"211\":8260714.099000000394881,\"212\":10336641.849999997764826,\"213\":1652179.412999999942258,\"214\":6095499.129999998956919,\"215\":934405.344599999953061,\"216\":778033.790299999993294,\"217\":1369131.621999999973923,\"218\":0.0,\"219\":284502.367399999988265,\"220\":145466.804200000013225,\"221\":15587754.720000000670552,\"222\":1221203.929999999934807,\"223\":327865.215800000005402,\"224\":5084705.644999999552965,\"225\":283011.197800000023562,\"226\":789194.692200000048615,\"227\":163031.502299999992829,\"228\":3700021.945999999996275,\"229\":4426120.950000000186264,\"230\":913501.524199999985285,\"231\":1006219.34499999997206,\"232\":112853.185100000002421,\"233\":314097.054100000008475,\"234\":354495.859600000025239,\"235\":859929.195100000011735,\"236\":3355040.29799999948591,\"237\":408516.454499999992549,\"238\":478583.132900000025984,\"239\":206010.122899999987567,\"240\":179919.227600000012899,\"241\":1373248.347999999998137,\"242\":433866.339099999982864,\"243\":100585.341300000000047,\"244\":393714.537100000015926,\"245\":743169.694299999973737,\"246\":6758017.584999999031424,\"247\":573222.092100000008941,\"248\":251010.513500000000931,\"249\":1059553.817999999970198,\"250\":724269.347300000023097,\"251\":4224675.81900000013411,\"252\":16113780.830000000074506,\"253\":196843.546100000006845,\"254\":87911.313880000001518,\"255\":24272217.160000000149012,\"256\":1289816.031999999890104,\"257\":466324.43739999999525,\"258\":16809964.96000000089407,\"259\":79334.801139999995939,\"260\":774749.557700000004843,\"261\":8533973.230000000447035,\"262\":258502.954999999987194,\"263\":2243524.248000000137836,\"264\":460002.975700000009965,\"265\":70213.050910000005388,\"266\":69464.72157999999763,\"267\":7519794.881000000052154,\"268\":710153.550799999968149,\"269\":8169505.745000000111759,\"270\":4454572.100999999791384,\"271\":10983425.269999999552965,\"272\":680266.119300000020303,\"273\":839967.647600000025704,\"274\":286085.019900000013877,\"275\":9266293.063999999314547,\"276\":147250.718900000007125,\"277\":54789.965239999997721,\"278\":0.0,\"279\":0.0,\"280\":397730.632099999987986,\"281\":10016.452040000000125,\"282\":6405.076933000000281,\"283\":11461880.320000000298023,\"284\":0.0,\"285\":4288164.88399999961257,\"286\":754147.630600000033155,\"287\":26817.26872000000003,\"288\":11667716.630000000819564,\"289\":195251.745300000009593,\"290\":3909060.149999999906868,\"291\":33368.352209999997285,\"292\":9720962.592000000178814,\"293\":1939435.412999999942258,\"294\":319686.653300000005402,\"295\":1216904.239000000059605,\"296\":243005.768199999991339,\"297\":19655.994940000000497,\"298\":1680539.08199999993667,\"299\":3519068.962999999988824,\"300\":2376540.242999999783933,\"301\":715505.29480000003241,\"302\":42047.325680000001739,\"303\":1810536.144000000087544,\"304\":0.0,\"305\":1230901.107000000076368,\"306\":699550.694000000017695,\"307\":134424.829999999987194,\"308\":377275.07740000000922,\"309\":592104.14249999995809,\"310\":2856093.094000000040978,\"311\":3037320.525000000372529,\"312\":2391451.939999999944121,\"313\":1875671.898999999975786,\"314\":2343240.503000000026077,\"315\":2669102.245000000111759,\"316\":2251757.700000000186264,\"317\":7337927.070000000298023,\"318\":192617.040600000007544,\"319\":57935.143989999989572,\"320\":2327505.46100000012666,\"321\":10136294.519999999552965,\"322\":533674.07660000002943,\"323\":1269872.780999999959022,\"324\":15744190.310000000521541,\"325\":25776194.429999999701977,\"326\":26631.558629999999539,\"327\":117976.222099999999045,\"328\":7118185.378999999724328,\"329\":6081044.847000000067055,\"330\":362601.235900000028778,\"331\":13074722.130000000819564,\"332\":4767168.837000000290573,\"333\":317097.690000000002328,\"334\":375500.311099999991711,\"335\":6853.159700000000157,\"336\":10497651.589999999850988,\"337\":28120.898659999998927,\"338\":1516693.382000000216067,\"339\":691582.541899999952875,\"340\":11626549.369999999180436,\"341\":2640925.541999999899417,\"342\":11189.261570000000574,\"343\":4403.524698000000171,\"344\":54521.920619999997143,\"345\":1525750.179999999934807,\"346\":103384.715099999986705,\"347\":3355131.780999999959022,\"348\":315643.113399999972899,\"349\":2287070.061999999918044,\"350\":330627.996500000008382,\"351\":534781.018500000005588,\"352\":13255858.080000000074506,\"353\":128661413.400000005960464,\"354\":14377437.240000000223517,\"355\":8386045.537999999709427,\"356\":20789466.859999999403954,\"357\":234872.947099999990314,\"358\":7245803.888000000268221,\"359\":3179667.765999999828637,\"360\":237516.800099999993108,\"361\":0.0,\"362\":198956.798799999989569,\"363\":89892831.379999995231628,\"364\":255593.801899999991292,\"365\":7622621.550999999977648,\"366\":4192656.837999999988824,\"367\":19690758.410000000149012,\"368\":12794784.759999999776483,\"369\":450452.171199999982491,\"370\":3669558.172999999951571,\"371\":7357229.940999999642372,\"372\":135138395.800000011920929,\"373\":13129611.810000000521541,\"374\":142932.730600000009872,\"375\":3836148.356999999843538,\"376\":389204.434899999992922,\"377\":15331.602870000000621,\"378\":948951.11019999999553,\"379\":353892.073099999979604,\"380\":3361.078163000000131,\"381\":13358318.820000000298023,\"382\":7030544.854000000283122,\"383\":11987906.439999999478459,\"384\":20512273.969999998807907,\"385\":15343495.629999998956919,\"386\":382087072.899999976158142,\"387\":23451616.420000001788139,\"388\":28971.688719999998284,\"389\":5329239.175999999977648,\"390\":2801843.791999999899417,\"391\":712074.689699999988079,\"392\":6956809.714999999850988,\"393\":1460797.389999999897554,\"394\":475600.793599999975413,\"395\":1837706.536000000080094,\"396\":331131.151899999997113,\"397\":154313.191200000030221,\"398\":5230803.679999999701977,\"399\":97355.998399999996764,\"400\":47982729.899999998509884,\"401\":1327232.497999999905005,\"402\":12647.497439999999187,\"403\":133564.891600000002654,\"404\":4874203.716000000946224,\"405\":2320369.802000000141561,\"406\":14320.717899999999645,\"407\":48679.828860000001441,\"408\":597025.917300000088289,\"409\":190238.487799999973504,\"410\":4284231.122999999672174,\"411\":137837.138500000000931,\"412\":629941.429600000032224,\"413\":596541.058399999979883,\"414\":1774308.953999999910593,\"415\":1562800.715000000083819,\"416\":773029.680999999982305,\"417\":14521980.070000000298023,\"418\":5409927.00800000037998,\"419\":757358.676899999962188,\"420\":42367.515489999997953,\"421\":8356405.110000000335276,\"422\":1341869.746999999741092,\"423\":3662971.410999999847263,\"424\":53266776.570000007748604,\"425\":17987348.620000001043081,\"426\":441678.970399999991059,\"427\":659993.530200000037439,\"428\":7229702.915000000037253,\"429\":913089.851599999936298,\"430\":10597367.839999999850988,\"431\":329658.278799999970943,\"432\":5067781.3260000012815,\"433\":1512485.172999999951571,\"434\":5731854.990000000223517,\"435\":12819.485109999999622,\"436\":2681269.458000000100583,\"437\":26077172.850000001490116,\"438\":23888.904210000000603,\"439\":72307.092260000004899,\"440\":880320.711699999985285,\"441\":0.0,\"442\":924433.71909999998752,\"443\":23195464.569999996572733,\"444\":190979.498499999986962,\"445\":1258345.94800000009127,\"446\":871986.628400000045076,\"447\":1192112.398999999975786,\"448\":1424112.786000000080094,\"449\":18715551.730000000447035,\"450\":17090817.160000000149012,\"451\":13205.542540000000372,\"452\":0.0,\"453\":219869.767500000016298,\"454\":306083.160600000002887,\"455\":466708.665199999988545,\"456\":3068241.712999999988824,\"457\":6768172.176000000908971,\"458\":27237.174780000001192,\"459\":175464.015199999994365,\"460\":835503.286800000001676,\"461\":50229.547530000010738,\"462\":682388.520299999974668,\"463\":53425.041819999998552,\"464\":290430.452999999979511,\"465\":1304270.314999999944121,\"466\":8444045.634999999776483,\"467\":62652.912109999997483,\"468\":455657.542599999986123,\"469\":1488699.645000000018626,\"470\":563314.504599999985658,\"471\":8704131.242000000551343,\"472\":3689409.940999999642372,\"473\":1873659.277999999700114,\"474\":2527944.280999999959022,\"475\":7603684.611000000499189,\"476\":12663964.349999999627471,\"477\":2626745.708000000566244,\"478\":22834107.50000000372529,\"479\":4722982.644000001251698,\"480\":2160640.828999999910593,\"481\":8485670.310000000521541,\"482\":6527.572406000000228,\"483\":128935.861799999998766,\"484\":1957000.111000000033528,\"485\":121562347.900000005960464,\"486\":7352015.42200000025332,\"487\":1280576.269000000087544,\"488\":681839.623499999986962,\"489\":17014886.429999999701977,\"490\":461237.993599999987055,\"491\":5266390.49100000038743,\"492\":192781709.699999988079071,\"493\":17103624.75,\"494\":0.0,\"495\":192296.850799999985611,\"496\":1165948.317999999970198,\"497\":37355172.740000002086163,\"498\":11710713.550000000745058,\"499\":513858.901599999924656,\"500\":67149.291849999994156,\"501\":17801638.53999999910593,\"502\":50622923.580000005662441,\"503\":664421.297900000005029,\"504\":256700.743799999996554,\"505\":60155.431600000003527,\"506\":4524373.480000000447035,\"507\":786184.908000000054017,\"508\":78270.856150000006892,\"509\":1681819.841000000014901,\"510\":691344.686699999962002,\"511\":1449545.005000000121072,\"512\":304107.131999999925029,\"513\":455684.987499999988358,\"514\":285838.016400000022259,\"515\":37856.498500000001513,\"516\":4978951.525000000372529,\"517\":3179576.282999999821186,\"518\":598096.266100000008009,\"519\":2190.83015400000022,\"520\":21460950.629999998956919,\"521\":798535.086300000082701,\"522\":4538370.348000000230968,\"523\":261274.88389999998617,\"524\":2181132.976999999955296,\"525\":17710155.730000000447035,\"526\":330106.544500000018161,\"527\":4973919.970999999903142,\"528\":113475.268200000005891,\"529\":6350370.217000000178814,\"530\":42767.295330000000831,\"531\":22513002.859999999403954,\"532\":2284234.095000000204891,\"533\":16694696.630000000819564,\"534\":5935404.224999999627471,\"535\":765345.125600000028498,\"536\":13688571.740000000223517,\"537\":311014.083600000012666,\"538\":985544.23120000003837,\"539\":8452827.983999999240041,\"540\":101362.945200000001932,\"541\":976304.468100000172854,\"542\":1550542.019000000087544,\"543\":3442040.442999999970198,\"544\":2493546.746999999973923,\"545\":1627387.57300000009127,\"546\":22428838.690000001341104,\"547\":3824255.592000000178814,\"548\":6161915.644000000320375,\"549\":137773.100500000000466,\"550\":218515.821999999985564,\"551\":0.0,\"552\":280312.455100000021048,\"553\":3262734.151000000070781,\"554\":240142.356499999994412,\"555\":6561786.974000000394881,\"556\":4548799.388000000268221,\"557\":51714313.420000001788139,\"558\":48337683.180000007152557,\"559\":86336.894839999993564,\"560\":2580180.96100000012666,\"561\":11710.713550000000396,\"562\":396111.386499999964144,\"563\":86145.695789999997942,\"564\":798818.682999999960884,\"565\":13782799.019999999552965,\"566\":105781.564499999993132,\"567\":62833133.229999996721745,\"568\":2190738.671000000089407,\"569\":657642.422200000029989,\"570\":7085434.535000000149012,\"571\":0.0,\"572\":2126426.260999999940395,\"573\":1799649.689999999944121,\"574\":36293.05739999999787,\"575\":11716202.509999999776483,\"576\":3993041.362999999895692,\"577\":1053424.470999999903142,\"578\":1078033.344000000040978,\"579\":1366387.13800000003539,\"580\":2943825.100999999791384,\"581\":19332145.820000000298023,\"582\":427133.204800000006799,\"583\":738348.550599999958649,\"584\":276982.481099999975413,\"585\":918578.819699999992736,\"586\":86918725.469999983906746,\"587\":4334089.251000000163913,\"588\":2120754.327000000048429,\"589\":304601.139199999975972,\"590\":7351466.525000001303852,\"591\":50204.847179999997024,\"592\":15849.395529999999781,\"593\":286514.989100000006147,\"594\":371685478.199999988079071,\"595\":54099270.080000005662441,\"596\":160058311.199999988079071,\"597\":152693945.599999994039536,\"598\":1956451.213999999919906,\"599\":1188910.500999999931082,\"600\":8117817.96100000012666,\"601\":0.0,\"602\":4342231.21999999973923,\"603\":817746.474799999967217,\"604\":10166.483840000000782,\"605\":4052413.702000000048429,\"606\":768043.868299999972805,\"607\":434076.749499999976251,\"608\":67351.46885000000475,\"609\":1180036.668999999994412,\"610\":33917.249020000002929,\"611\":41729880.350000001490116,\"612\":108279.044999999998254,\"613\":5264286.385999999940395,\"614\":63537550.810000002384186,\"615\":528633.374199999962002,\"616\":1899823.358999999705702,\"617\":8075004.009999999776483,\"618\":1840359.537999999942258,\"619\":1083339.347000000067055,\"620\":966058.394199999980628,\"621\":904014.757599999895319,\"622\":2693711.118999999947846,\"623\":9022216.947000000625849,\"624\":39440.065810000000056,\"625\":2035034.941000000108033,\"626\":9644.117038000000321,\"627\":146573.746099999989383,\"628\":641605.486900000018068,\"629\":710638.409699999960139,\"630\":1514863.726000000024214,\"631\":844185.004799999995157,\"632\":1638731.441000000108033,\"633\":85332.413669999994454,\"634\":10838.882439999999406,\"635\":987373.887199999997392,\"636\":2538830.734999999869615,\"637\":898919.165500000002794,\"638\":3839807.669000000227243,\"639\":12185509.28999999910593,\"640\":388179.82750000001397,\"641\":1437103.344000000040978,\"642\":3992583.949000000022352,\"643\":30074.97132000000056,\"644\":263022.205399999977089,\"645\":1174913.631999999983236,\"646\":3402428.390000000130385,\"647\":57988.20401000000129,\"648\":430280.213199999998324,\"649\":107647.813700000013341,\"650\":1755280.530999999959022,\"651\":194785183.0,\"652\":395059.334199999982957,\"653\":17820849.920000001788139,\"654\":1399778.361000000033528,\"655\":334406.236199999984819,\"656\":706704.649199999985285,\"657\":3528400.208999999798834,\"658\":11027337.009999999776483,\"659\":7150844.739000000059605,\"660\":39726406.979999996721744,\"661\":9850868.17200000025332,\"662\":8345793.105000000447035,\"663\":11267936.779999999329448,\"664\":13514754.410000000149012,\"665\":114170.537500000005821,\"666\":5345.614598000000114,\"667\":670852.538900000043213,\"668\":12360241.439999999478459,\"669\":46333.294969999995374,\"670\":415112.364599999971688,\"671\":1046563.260000000009313,\"672\":87480.429880000010598,\"673\":0.0,\"674\":7560138.796999999321997,\"675\":119293.574399999997695,\"676\":2121303.223999999929219,\"677\":11299040.929999997839332,\"678\":2211962.68099999986589,\"679\":4880516.03000000026077,\"680\":19915806.100000001490116,\"681\":15004094.439999999478459,\"682\":3553009.083000000566244,\"683\":52273273.340000011026859,\"684\":94419400.439999997615814,\"685\":11470113.779999999329448,\"686\":11935761.240000002086163,\"687\":18247159.780000001192093,\"688\":21621045.53999999910593,\"689\":19387950.329999998211861,\"690\":23022562.070000000298023,\"691\":4510925.50800000037998,\"692\":21525903.420000001788139,\"693\":13206457.369999999180436,\"694\":21601834.149999998509884,\"695\":10789481.730000000447035,\"696\":16412014.769999999552965,\"697\":6999623.666000000201166,\"698\":40530540.810000002384186,\"699\":21436250.280000001192093,\"700\":33290.591820000001462,\"701\":10267114.919999999925494,\"702\":9480362.821000000461936,\"703\":12487402.540000000968576,\"704\":23673004.800000000745058,\"705\":5887284.270999999716878,\"706\":9696262.234999999403954,\"707\":14080118.130000000819564,\"708\":18696340.339999999850988,\"709\":4220193.161000000312924,\"710\":4372146.095999999903142,\"711\":11052952.199999999254942,\"712\":57043.186659999999392,\"713\":62897.171190000000934,\"714\":3502053.162000000011176,\"715\":3659678.030999999959022,\"716\":31933901.859999999403954,\"717\":5184513.381999999284744,\"718\":2246817.62900000018999,\"719\":380696.534299999999348,\"720\":316914.724400000006426,\"721\":1105478.185000000055879,\"722\":27176.796129999998811,\"723\":181209.135199999989709,\"724\":6061559.009999999776483,\"725\":0.0,\"726\":17613183.96000000089407,\"727\":2053240.019000000087544,\"728\":5606615.032999999821186,\"729\":2339855.638999999966472,\"730\":2541209.287000000011176,\"731\":344569.975600000005215,\"732\":1217636.101000000024214,\"733\":431286.523999999975786,\"734\":2608906.561000000685453,\"735\":42691.364609999996901,\"736\":157460.199600000021746,\"737\":3543.860803000000033,\"738\":39453788.229999996721745,\"739\":1294024.240999999921769,\"740\":6829831.584999999962747,\"741\":288555.055600000021514,\"742\":2663979.208000000100583,\"743\":148952.298999999999069,\"744\":15892.392449999999371,\"745\":235970.740699999994831,\"746\":16982.867450000001554,\"747\":497593.259299999976065,\"748\":11413394.439999999478459,\"749\":8580172.044999999925494,\"750\":808031.001200000056997,\"751\":10914.813159999999698,\"752\":550296.50179999996908,\"753\":1262005.260000000009313,\"754\":9485851.78999999910593,\"755\":863112.79660000000149,\"756\":134287.605799999990268,\"757\":5791135.845999999903142,\"758\":1143443.547999999951571,\"759\":282590.37689999997383,\"760\":200200.965000000025611,\"761\":2043451.358999999938533,\"762\":6126328.833999999798834,\"763\":1095415.077000000048429,\"764\":313731.122800000011921,\"765\":24523794.859999999403954,\"766\":15979301.109999999403954,\"767\":70291.726120000006631,\"768\":4669099.273000000044703,\"769\":23470827.809999998658896,\"770\":2516234.481999999843538,\"771\":27719289.149999998509884,\"772\":19003.722559999998339,\"773\":722604.360299999942072,\"774\":9999070.312000000849366,\"775\":72637.345170000000508,\"776\":2201076.228000000119209,\"777\":3835233.529000000096858,\"778\":98170.195349999994505,\"779\":0.0,\"780\":990118.371299999998882,\"781\":146043.145900000003166,\"782\":4281.212190999999621,\"783\":0.0,\"784\":1957091.594000000040978,\"785\":59204.010459999990417,\"786\":1864145.066000000108033,\"787\":12459957.699999999254942,\"788\":68853.616460000004736,\"789\":1575516.823999999789521,\"790\":85831.909769999983837,\"791\":3016005.032000000588596,\"792\":2859569.439999999944121,\"793\":289103.95240000000922,\"794\":15159.615200000000186,\"795\":734497.124599999981001,\"796\":682480.003099999972619,\"797\":494839.62689999997383,\"798\":19062.271550000001298,\"799\":419860.321999999985564,\"800\":236053.075299999996787,\"801\":755464.982899999944493,\"802\":4821418.138999999500811,\"803\":2842919.569999999832362,\"804\":10031089.28999999910593,\"805\":1305917.004999999888241,\"806\":187494.003700000001118,\"807\":6858.923115999999936,\"808\":4357234.400000000372529,\"809\":12875289.619999999180436,\"810\":6491345.216000000014901,\"811\":693119.452999999979511,\"812\":342831.802299999981187,\"813\":1200620300.0,\"814\":94794479.930000007152557,\"815\":7093759.46999999973923,\"816\":1876129.313000000081956,\"817\":1208945.235000000102445,\"818\":163031.502299999992829,\"819\":244533.530999999988126,\"820\":47134.684320000000298,\"821\":43037169.600000001490116,\"822\":608927.829900000011548,\"823\":6172070.235000000335276,\"824\":54914381.850000001490116,\"825\":42879.819179999998596,\"826\":341468.708600000012666,\"827\":1440671.174000000115484,\"828\":555364.648999999975786,\"829\":9573675.279999999329448,\"830\":1470494.567000000271946,\"831\":4853894.533999999985099,\"832\":1066597.993999999947846,\"833\":24535.687630000000354,\"834\":26680.044519999999466,\"835\":168767.473999999987427,\"836\":2151492.549000000115484,\"837\":969717.70629999996163,\"838\":1146462.480999999912456,\"839\":615432.257199999992736,\"840\":4401878.007000000216067,\"841\":6982790.831000000238419,\"842\":102643.704400000002352,\"843\":4296306.853000000119209,\"844\":4965686.518999999389052,\"845\":2836424.291000000201166,\"846\":4255688.489000000059605,\"847\":1701854.574999999953434,\"848\":5425753.532999999821186,\"849\":1446983.48699999996461,\"850\":1942911.759000000078231,\"851\":1894334.391000000061467,\"852\":4652266.438000000081956,\"853\":1262920.087999999988824,\"854\":1519437.865999999921769,\"855\":138148.179999999993015,\"856\":0.0,\"857\":39738.299740000002203,\"858\":738458.329899999895133,\"859\":1432529.203999999677762,\"860\":13402230.560000000521541,\"861\":1817671.803000000072643,\"862\":2187628.256000000052154,\"863\":579150.177700000000186,\"864\":2612474.390999999828637,\"865\":7211680.803000000305474,\"866\":2672853.039999999571592,\"867\":0.0,\"868\":464503.929599999974016,\"869\":170450.757600000011735,\"870\":730792.071099999942817,\"871\":2013902.414000000106171,\"872\":800007.959400000050664,\"873\":59472.055070000002161,\"874\":2245353.904000000096858,\"875\":5168503.891999999992549,\"876\":508004.002199999988079,\"877\":13295195.689999999478459,\"878\":1246178.735000000102446,\"879\":622613.657099999953061,\"880\":1233737.074000000022352,\"881\":2527120.936000000219792,\"882\":190229.339499999972759,\"883\":6039511.654000000096858,\"884\":19385205.849999997764826,\"885\":2445609.759000000078231,\"886\":30159.13550000000032,\"887\":11801281.519999999552965,\"888\":3390352.660000000149012,\"889\":260698.542199999996228,\"890\":1794618.135999999940395,\"891\":994966.959799999953248,\"892\":932850.136900000041351,\"893\":664229.184000000008382,\"894\":145402.766299999988405,\"895\":0.0,\"896\":22094011.629999998956919,\"897\":14006931.890000000596046,\"898\":12701472.300000000745058,\"899\":21621.045539999999164,\"900\":0.0,\"901\":130317.252099999983329,\"902\":799157.169400000013411,\"903\":541010.99730000004638,\"904\":387914.527400000020862,\"905\":128597.375500000009197,\"906\":9678880.503000000491738,\"907\":13471.757489999998143,\"908\":5004749.675999999977648,\"909\":6455575.440000000409782,\"910\":304143.725099999981467,\"911\":159207.521199999988312,\"912\":97081.55000000000291,\"913\":211306.9771999999939,\"914\":3630586.498999999836087,\"915\":10354938.410000000149012,\"916\":345493.951899999985471,\"917\":1030462.287000000011176,\"918\":0.0,\"919\":5833309.417999999597669,\"920\":47434.747920000001614,\"921\":13036299.349999999627471,\"922\":5847580.735000000335276,\"923\":2404625.462999999988824,\"924\":9046459.889000000432134,\"925\":204189.61510000002454,\"926\":98042.119420000017271,\"927\":159655.786900000006426,\"928\":38721.925810000000638,\"929\":2009145.307999999960884,\"930\":40534.200120000001334,\"931\":192004.105899999995017,\"932\":404198.466200000024401,\"933\":1836242.810999999986962,\"934\":1793703.307999999960884,\"935\":794894.070799999986775,\"936\":454202.966100000019651,\"937\":1060560.128999999957159,\"938\":569187.70050000003539,\"939\":4800102.645999999716878,\"940\":309806.510599999979604,\"941\":35543813.25,\"942\":65539.194529999993392,\"943\":3270235.740000000223517,\"944\":378034.384699999995064,\"945\":29385.190990000002785,\"946\":282681.859699999971781,\"947\":6675957.510999999940395,\"948\":2616.316667999999936,\"949\":7035027.510999999940395,\"950\":41018.144150000000082,\"951\":1493822.682000000029802,\"952\":2345253.123999999836087,\"953\":165711.948399999993853,\"954\":2195861.708000000100583,\"955\":28938754.910000000149012,\"956\":7913170.932000000029802,\"957\":948127.764899999951012,\"958\":84045.250639999998384,\"959\":3661324.720999999903142,\"960\":147104.346400000009453,\"961\":6686843.964999999850988,\"962\":1676879.770000000018626,\"963\":180513.865900000004331,\"964\":1527213.90500000002794,\"965\":197182032.5,\"966\":24060.891879999999219,\"967\":127206.836899999994785,\"968\":502853.520399999979418,\"969\":113585.047600000005332,\"970\":1356872.925999999977648,\"971\":973468.501199999940582,\"972\":1879788.625000000232831,\"973\":97237.070760000002338,\"974\":26846543.219999998807907,\"975\":113502.712999999988824,\"976\":642950.284100000048056,\"977\":16505327.220000000670552,\"978\":1329428.085999999893829,\"979\":1583750.277000000001863,\"980\":29781311.519999999552965,\"981\":4374341.684000000357628,\"982\":326849.756700000085402,\"983\":365052.974999999976717,\"984\":1153872.587999999988824,\"985\":3877407.100999999791384,\"986\":482187.555300000007264,\"987\":14171600.929999999701977,\"988\":16164096.369999999180436,\"989\":148988.892099999997299,\"990\":3243705.728000000119209,\"991\":33779109.990000002086163,\"992\":44172471.179999999701977,\"993\":391244.501400000008289,\"994\":62842.281510000000708,\"995\":211188.049499999993714,\"996\":18298.390149999999267,\"997\":4053328.529999999795109,\"998\":24671997.0,\"999\":65392.822039999999106,\"1000\":11946739.179999999701977,\"1001\":3102730.728999999817461,\"1002\":429520.90590000001248,\"1003\":3336652.254999999888241,\"1004\":1810170.212999999988824,\"1005\":2599483.833000000100583,\"1006\":175683.573899999988498,\"1007\":5284.778534000000036,\"1008\":810436.99890000000596,\"1009\":266022.841299999970943,\"1010\":2881799.760999999940395,\"1011\":773606.022600000025705,\"1012\":12308096.250000001862645,\"1013\":12676771.939999999478459,\"1014\":1418989.749000000068918,\"1015\":4237757.859000000171363,\"1016\":95462.304390000004787,\"1017\":2350925.058000000193715,\"1018\":555712.283700000029057,\"1019\":427901.660299999988638,\"1020\":3722252.266999999992549,\"1021\":0.0,\"1022\":826528.823899999959394,\"1023\":372170.337100000004284,\"1024\":10552541.269999999552965,\"1025\":6137672.701000000350177,\"1026\":591070.386900000041351,\"1027\":700639.339400000055321,\"1028\":4880241.581000000238419,\"1029\":26807.20560999999725,\"1030\":714425.79769999999553,\"1031\":8576512.732999999076128,\"1032\":3520075.274000000208616,\"1033\":1496750.131000000052154,\"1034\":3308384.06900000013411,\"1035\":99661.365030000000843,\"1036\":10283581.830000000074506,\"1037\":16671825.919999999925494,\"1038\":0.0,\"1039\":3872467.029000000096858,\"1040\":120995.154599999994389,\"1041\":2390.354146000000128,\"1042\":1792971.445999999996275,\"1043\":2855727.162000000011176,\"1044\":37504289.71000000089407,\"1045\":853314.988499999861233,\"1046\":2041987.634000000078231,\"1047\":276991.629399999976158,\"1048\":31957687.390000000596046,\"1049\":111846.874299999995856,\"1050\":12526740.139999998733401,\"1051\":170002.491899999964517,\"1052\":1727744.208000000100583,\"1053\":5929000.429000000469387,\"1054\":2378278.416000000666827,\"1055\":3243156.830999999772757,\"1056\":3101724.41800000006333,\"1057\":17180.470310000000609,\"1058\":73821.132639999996172,\"1059\":214051.46129999999539,\"1060\":269270.480800000019372,\"1061\":7812.631331999999929,\"1062\":410016.772500000020955,\"1063\":1918028.436999999918044,\"1064\":12628286.050000000745058,\"1065\":916566.198100000037812,\"1066\":812961.92429999995511,\"1067\":25579506.399999998509884,\"1068\":30084.11960000000181,\"1069\":1546150.84499999997206,\"1070\":558731.216200000024401,\"1071\":1717864.064999999944121,\"1072\":113868.64429999999993,\"1073\":2895888.112999999895692,\"1074\":3111604.561000000219792,\"1075\":406046.418799999984913,\"1076\":4944553.99100000038743,\"1077\":1357879.23699999996461,\"1078\":30208.536209999998391,\"1079\":1415787.851000000024214,\"1080\":5003377.433000000193715,\"1081\":87150.176959999997052,\"1082\":42959.409220000001369,\"1083\":593302.567200000048615,\"1084\":10214969.730000000447035,\"1085\":969900.671899999957532,\"1086\":11341123.019999999552965,\"1087\":5751798.24100000038743,\"1088\":3820870.728999999817461,\"1089\":131186.338799999997718,\"1090\":55959115.450000002980232,\"1091\":334140.936099999991711,\"1092\":701307.163799999980256,\"1093\":1440854.139000000199303,\"1094\":152575.018000000010943,\"1095\":765592.129199999966659,\"1096\":0.0,\"1097\":166718.259200000000419,\"1098\":5038049.416000000201166,\"1099\":724726.761300000012852,\"1100\":430234.471799999999348,\"1101\":5752255.65500000026077,\"1102\":4543493.384999999776483,\"1103\":1756927.222000000067055,\"1104\":2127889.986000000033528,\"1105\":720051.99010000017006,\"1106\":16287598.150000000372529,\"1107\":910171.550200000056066,\"1108\":2046378.808999999891967,\"1109\":1881618.281999999890104,\"1110\":5926438.911000000312924,\"1111\":177385.15400000003865,\"1112\":455730.728899999929126,\"1113\":58229.718610000003537,\"1114\":1175919.942999999970198,\"1115\":1790043.996000000042841,\"1116\":3065771.677000000141561,\"1117\":13029895.560000000521541,\"1118\":486066.426199999987148,\"1119\":313657.93660000001546,\"1120\":4056.347462000000178,\"1121\":6321553.13399999961257,\"1122\":9470299.712999999523163,\"1123\":2440852.652999999932945,\"1124\":121992.31710000000021,\"1125\":3174.72769500000004,\"1126\":58394387.649999991059303,\"1127\":11579.89314000000013,\"1128\":980329.711400000029244,\"1129\":65222.664029999999912,\"1130\":8291269.355000000447035,\"1131\":124407.463099999993574,\"1132\":587456.816200000001118,\"1133\":245795.993699999991804,\"1134\":558493.36089999997057,\"1135\":396852.397200000006706,\"1136\":3577252.026000000070781,\"1137\":1048667.364999999990687,\"1138\":9449258.668999999761581,\"1139\":9834401.267000000923872,\"1140\":91702.361210000002757,\"1141\":14061.821570000001884,\"1142\":4722159.298999999649823,\"1143\":16554.727940000000672,\"1144\":3505438.026000000070781,\"1145\":49153.709770000001299,\"1146\":0.0,\"1147\":4072631.40100000007078,\"1148\":1001370.756000000168569,\"1149\":13463524.03999999910593,\"1150\":661283.437799999956042,\"1151\":88874.62778999999864,\"1152\":815056.880500000086613,\"1153\":1399595.395000000018626,\"1154\":9318438.260999999940395,\"1155\":55330.628599999996368,\"1156\":4031372.657000000122935,\"1157\":822412.097799999988638,\"1158\":2069706.922999999951571,\"1159\":290759.791099999973085,\"1160\":1556854.333000000100583,\"1161\":1141522.408999999985099,\"1162\":788801.316100000054576,\"1163\":3265387.151999999769032,\"1164\":378528.39179999998305,\"1165\":67870.176340000005439,\"1166\":3061837.916000000201166,\"1167\":342776.912599999981467,\"1168\":6277458.423999999649823,\"1169\":15536524.349999999627471,\"1170\":494775.588999999978114,\"1171\":244387.1585999999661,\"1172\":14226490.609999999403954,\"1173\":261869.522100000001956,\"1174\":3478542.08199999993667,\"1175\":64602.410629999998491,\"1176\":5964.495756000000256,\"1177\":3304633.274000000208616,\"1178\":40841582.339999996125698,\"1179\":15389237.029999999329448,\"1180\":3028995.59000000031665,\"1181\":80566.159660000004806,\"1182\":499212.504899999999907,\"1183\":76377.162140000000363,\"1184\":0.0,\"1185\":4230805.166000000201166,\"1186\":5080222.987999999895692,\"1187\":2902474.873999999836087,\"1188\":616502.605899999965914,\"1189\":784556.51410000002943,\"1190\":2313691.558000000193715,\"1191\":1565179.267999999923632,\"1192\":926537.823600000003353,\"1193\":4067508.364000000059605,\"1194\":20795870.660000000149012,\"1195\":1004938.584999999962747,\"1196\":1027626.319999999948777,\"1197\":1843927.367000000085682,\"1198\":9914906.132999999448657,\"1199\":252355.310699999972712,\"1200\":98517.830000000001746,\"1201\":4495830.84499999973923,\"1202\":143225.475600000005215,\"1203\":2515228.171999999787658,\"1204\":1083705.277999999932945,\"1205\":3465917.455000000074506,\"1206\":454834.197400000004563,\"1207\":12960368.630000000819564,\"1208\":384648.591299999970943,\"1209\":2580363.927000000141561,\"1210\":4098521.033999999985099,\"1211\":1220563.550999999977648,\"1212\":35090058.549999997019768,\"1213\":6674859.718000000342727,\"1214\":1436279.999000000068918,\"1215\":1153323.691000000108033,\"1216\":49674.246919999997772,\"1217\":11826896.71000000089407,\"1218\":91867.030249999996158,\"1219\":1967795.081000000005588,\"1220\":2076019.23699999996461,\"1221\":1897902.21999999997206,\"1222\":2847676.675999999511987,\"1223\":1584116.208000000100583,\"1224\":397282.366300000052433,\"1225\":6010.786054000000149,\"1226\":848731.699999999953434,\"1227\":34653685.579999998211861,\"1228\":5421179.391999999992549,\"1229\":602258.733600000035949,\"1230\":7149381.014000000432134,\"1231\":3859019.057000000029802,\"1232\":1983713.088999999919906,\"1233\":240060.021999999997206,\"1234\":1693163.708000000100583,\"1235\":738183.881500000017695,\"1236\":93888.800189999994473,\"1237\":191866.881699999998091,\"1238\":924342.236299999989569,\"1239\":200182.668399999995017,\"1240\":2105476.699000000022352,\"1241\":18366.087429999999586,\"1242\":1215897.928000000072643,\"1243\":286633.916700000001583,\"1244\":25028779.929999999701977,\"1245\":36978.263590000002296,\"1246\":753113.874900000053458,\"1247\":1052784.091000000014901,\"1248\":440224.393800000019837,\"1249\":1790775.858999999938533,\"1250\":30019.166809999998804,\"1251\":448201.694200000027195,\"1252\":3218364.990999999921769,\"1253\":111892.615699999994831,\"1254\":46190.581799999992654,\"1255\":164650.747899999987567,\"1256\":184703.778200000000652,\"1257\":964777.635000000009313,\"1258\":1506996.205000000074506,\"1259\":68735.603650000004564,\"1260\":11855.256369999999151,\"1261\":922421.097500000032596,\"1262\":504655.731599999999162,\"1263\":148833.371400000003632,\"1264\":32862452.309999998658896,\"1265\":484502.070200000016484,\"1266\":223776.083199999993667,\"1267\":506064.566799999971408,\"1268\":2467565.631000000052154,\"1269\":856434.552000000025146,\"1270\":406046.418799999984913,\"1271\":5118371.315999999642372,\"1272\":923793.339500000001863,\"1273\":3396756.455999999772757,\"1274\":229466.31349999998929,\"1275\":131094.855999999999767,\"1276\":1097610.664000000106171,\"1277\":38111.735520000001998,\"1278\":808671.380800000042655,\"1279\":203384.566499999986263,\"1280\":1662334.003999999957159,\"1281\":813776.12120000005234,\"1282\":11551533.470000000670552,\"1283\":292873.043899999989662,\"1284\":2857831.266999999992549,\"1285\":2278745.126999999862164,\"1286\":0.0,\"1287\":8614569.578999999910593,\"1288\":2631502.813000000081956,\"1289\":15324284.240000000223517,\"1290\":51502.073309999999765,\"1291\":1339399.710999999893829,\"1292\":3400232.802999999839812,\"1293\":15552991.25,\"1294\":1079405.587000000057742,\"1295\":4845112.184999999590218,\"1296\":565811.985100000048988,\"1297\":41521299.560000002384186,\"1298\":663286.911100000026636,\"1299\":3020396.20699999993667,\"1300\":946023.660499999998137,\"1301\":58319371.759999997913837,\"1302\":48433.740120000002207,\"1303\":4593351.513000000268221,\"1304\":362848.239500000025146,\"1305\":618908.603600000031292,\"1306\":5257425.175999999977648,\"1307\":1170339.492000000085682,\"1308\":21124.293920000000071,\"1309\":110566.115099999995437,\"1310\":81220261.699999988079071,\"1311\":0.0,\"1312\":162061.784600000013597,\"1313\":111389.4603000000061,\"1314\":2930377.12900000018999,\"1315\":661548.73789999994915,\"1316\":496888.841699999989942,\"1317\":4274716.911999999545515,\"1318\":230609.848499999992782,\"1319\":433893.783899999980349,\"1320\":0.0,\"1321\":303018.486700000008568,\"1322\":48284.623149999999441,\"1323\":6314600.44099999871105,\"1324\":5096872.858000000007451,\"1325\":956269.734399999957532,\"1326\":79287.23008999999729,\"1327\":1663706.246000000042841,\"1328\":160671.246000000013737,\"1329\":1205377.405999999959022,\"1330\":86388.125209999998333,\"1331\":17368010.050000000745058,\"1332\":72111.319059999994352,\"1333\":90040.118689999988419,\"1334\":354440.969900000025518,\"1335\":10004559.279999999329448,\"1336\":240819.329300000012154,\"1337\":3152039.959999999962747,\"1338\":261869.522100000001956,\"1339\":27221.622709999999643,\"1340\":508379.081699999980628,\"1341\":52864252.240000009536743,\"1342\":4083883.785999999847263,\"1343\":60204.832320000001346,\"1344\":204143.873699999996461,\"1345\":59396.124340000009397,\"1346\":329429.571699999971315,\"1347\":326520.418599999975413,\"1348\":3057538.225000000093132,\"1349\":36935266.679999999701977,\"1350\":8657749.46199999935925,\"1351\":218717.084199999982957,\"1352\":216173.862300000007963,\"1353\":5195.491318999999748,\"1354\":2775862.675999999977648,\"1355\":3890489.140999999828637,\"1356\":540663.362700000056066,\"1357\":1378645.833000000100583,\"1358\":2382212.177000000607222,\"1359\":10216799.380000000819564,\"1360\":1474336.84499999997206,\"1361\":302506.183000000019092,\"1362\":26349791.599999997764826,\"1363\":2489978.91800000006333,\"1364\":8334998.13399999961257,\"1365\":13485479.910000000149012,\"1366\":49197.621520000000601,\"1367\":13722.420369999999821,\"1368\":1361721.514999999897554,\"1369\":6775856.731999999843538,\"1370\":26407425.769999999552965,\"1371\":103988.501600000003236,\"1372\":162610.681400000001304,\"1373\":82399475.030000001192093,\"1374\":1994142.128999999957159,\"1375\":1255235.533000000054017,\"1376\":10153676.25,\"1377\":4984897.906999999657273,\"1378\":174631.521700000012061,\"1379\":15500846.050000000745058,\"1380\":290439.601299999980256,\"1381\":2068883.577999999979511,\"1382\":225495.959800000011455,\"1383\":42242184.049999997019768,\"1384\":25081839.96000000089407,\"1385\":817746.474799999967217,\"1386\":10127146.240000000223517,\"1387\":71361.160080000001472,\"1388\":3121942.117999999783933,\"1389\":504719.769599999999628,\"1390\":23139660.059999998658895,\"1391\":565592.426399999996647,\"1392\":128350.371899999998277,\"1393\":237397.872399999992922,\"1394\":362610.384199999971315,\"1395\":1102733.700999999884516,\"1396\":548347.918100000009872,\"1397\":420326.884299999976065,\"1398\":93696.686299999986659,\"1399\":1862864.307000000029802,\"1400\":783998.469000000040978,\"1401\":46883.106619999998657,\"1402\":5277642.875,\"1403\":17450344.570000000298023,\"1404\":19344953.410000000149012,\"1405\":16041509.419999999925494,\"1406\":7591974.813000000081956,\"1407\":34106.618419999998878,\"1408\":222330.654899999994086,\"1409\":479479.664400000008754,\"1410\":379013.250699999975041,\"1411\":368135.945499999972526,\"1412\":277924.753900000010617,\"1413\":1179670.737999999895692,\"1414\":3845937.015999999828637,\"1415\":959563.115299999946728,\"1416\":376378.545999999972992,\"1417\":64782.631750000000466,\"1418\":14389.329999999999927,\"1419\":82329.948099999994156,\"1420\":2268224.604999999981374,\"1421\":1808889.453999999910593,\"1422\":3146093.577000000048429,\"1423\":3798365.958999999798834,\"1424\":2127524.055000000167638,\"1425\":0.0,\"1426\":455749.025399999925867,\"1427\":3660501.376000000163913,\"1428\":100448117.099999994039536,\"1429\":323528.930999999982305,\"1430\":117537.10460000000603,\"1431\":49335.760549999999057,\"1432\":492689.781100000080187,\"1433\":61545.055370000001858,\"1434\":163799.957800000003772,\"1435\":4632048.737999999895692,\"1436\":0.0,\"1437\":71627.375029999995604,\"1438\":31295.351900000001478,\"1439\":1332355.534999999916181,\"1440\":307391.364599999971688,\"1441\":7328504.341000000014901,\"1442\":643060.063500000047497,\"1443\":609842.657900000107475,\"1444\":1821880.010999999940395,\"1445\":2117735.395000000018626,\"1446\":80170039.129999995231628,\"1447\":64501779.549999997019768,\"1448\":2266486.432000000029802,\"1449\":831843.974700000137091,\"1450\":258914.627599999977974,\"1451\":451979.934000000008382,\"1452\":8187802.304999999701977,\"1453\":165830.87609999999404,\"1454\":5072355.467000000178814,\"1455\":1111333.084999999962747,\"1456\":9973455.127000000327826,\"1457\":3970536.593000000342727,\"1458\":1656662.070000000065193,\"1459\":3669466.689999999944121,\"1460\":86321.342770000002929,\"1461\":1511844.793999999994412,\"1462\":3114532.010999999940395,\"1463\":3398128.697999999858439,\"1464\":2037047.563000000081956,\"1465\":838787.519399999990128,\"1466\":6155.420364999999038,\"1467\":0.0,\"1468\":58435.554909999998927,\"1469\":254861.939400000002934,\"1470\":1817763.284999999916181,\"1471\":169261.481200000009267,\"1472\":338193.62420000002021,\"1473\":951055.214599999948405,\"1474\":150864.28959999998915,\"1475\":32848.729890000002342,\"1476\":63597.929459999999381,\"1477\":551540.667900000000372,\"1478\":710345.664699999964796,\"1479\":108388.824399999997695,\"1480\":742822.05960000003688,\"1481\":2368489.756000000052154,\"1482\":10363171.869999999180436,\"1483\":1022594.765999999945052,\"1484\":735164.949000000022352,\"1485\":5887101.304999999701977,\"1486\":8821595.161000000312924,\"1487\":26749571.449999999254942,\"1488\":629923.133099999977276,\"1489\":13750780.03999999910593,\"1490\":39751107.340000003576279,\"1491\":805670.744900000048801,\"1492\":1512393.691000000108033,\"1493\":2885733.521999999880791,\"1494\":95425.711269999999786,\"1495\":3761772.837999999988824,\"1496\":10329323.230000000447035,\"1497\":44270357.780000001192093,\"1498\":473203.944100000022445,\"1499\":258374.879099999991013,\"1500\":3586857.720000000204891,\"1501\":7562608.832999999634922,\"1502\":1353671.027999999932945,\"1503\":834679.941600000136532,\"1504\":78515.11522999999579,\"1505\":41069.374519999997574,\"1506\":4676600.862999999895692,\"1507\":731313.52309999987483,\"1508\":0.0,\"1509\":0.0,\"1510\":14749772.240000002086163,\"1511\":8625913.446000000461936,\"1512\":1381390.317999999970198,\"1513\":4308565.548999999649823,\"1514\":705817.265999999945052,\"1515\":2652543.858000000007451,\"1516\":330170.582400000013877,\"1517\":242273.90580000000773,\"1518\":2434265.890999999828637,\"1519\":3186528.975999999791384,\"1520\":180916.390199999994366,\"1521\":179589.889599999994971,\"1522\":353041.283100000000559,\"1523\":1112430.878000000026077,\"1524\":13838603.529999999329448,\"1525\":410519.927900000009686,\"1526\":12405.068020000000615,\"1527\":164559.265099999989616,\"1528\":3668551.862000000663102,\"1529\":12081218.900000000372529,\"1530\":21782055.269999999552965,\"1531\":15086.428959999999279,\"1532\":68884720.609999999403954,\"1533\":65812.728109999996377,\"1534\":37389.936199999996461,\"1535\":51534.092299999996612,\"1536\":2954345.623000000137836,\"1537\":13417782.640000002458692,\"1538\":436638.267999999923632,\"1539\":12600.841210000000501,\"1540\":2574417.545000000391156,\"1541\":224032.23499999998603,\"1542\":1614031.084000000031665,\"1543\":1823160.770999999949709,\"1544\":94245.583119999995688,\"1545\":28784148.969999995082617,\"1546\":2011889.791999999899417,\"1547\":3946110.685000000055879,\"1548\":160168090.599999994039536,\"1549\":69880.053509999997914,\"1550\":16744097.339999999850988,\"1551\":980787.125400000018999,\"1552\":4774030.048000000417233,\"1553\":413666.936300000001211,\"1554\":584822.111400000052527,\"1555\":9971625.471000000834465,\"1556\":1444239.003000000026077,\"1557\":181181.690299999987474,\"1558\":208342.934399999998277,\"1559\":185399.047500000015134,\"1560\":5058633.046000000089407,\"1561\":211727.798100000014529,\"1562\":2609821.388999999966472,\"1563\":243115.54759999999078,\"1564\":21485650.989999998360872,\"1565\":6951137.781000000424683,\"1566\":146884.787699999986216,\"1567\":808973.274100000038743,\"1568\":2211871.197999999858439,\"1569\":327124.205100000021048,\"1570\":0.0,\"1571\":1743021.835999999893829,\"1572\":525641.886500000022352,\"1573\":1165582.385999999940395,\"1574\":339099.304000000003725,\"1575\":207364.068399999989197,\"1576\":2605430.214999999850988,\"1577\":415286.181900000025053,\"1578\":395983.31060000002617,\"1579\":0.0,\"1580\":229841.392999999981839,\"1581\":208708.865599999990081,\"1582\":17589398.429999999701977,\"1583\":1538374.807000000029802,\"1584\":220125.919300000008661,\"1585\":559417.337199999950826,\"1586\":2649433.442999999970198,\"1587\":87848.19073999999091,\"1588\":3031191.177999999839813,\"1589\":13170779.070000000298023,\"1590\":33533021.25,\"1591\":5928725.980999999679625,\"1592\":496843.100299999990966,\"1593\":1224039.897000000113621,\"1594\":36845613.530000001192093,\"1595\":75053.405989999999292,\"1596\":62709631.450000002980232,\"1597\":542008.159899999969639,\"1598\":7286056.321000000461936,\"1599\":35657251.920000001788139,\"1600\":571163.729000000050291,\"1601\":12958538.970000000670552,\"1602\":366050.137600000016391,\"1603\":213722.123200000001816,\"1604\":653040.837300000013784,\"1605\":34552.13966999999684,\"1606\":320043.436200000054669,\"1607\":40437.22834999999759,\"1608\":9727366.388000000268221,\"1609\":3342873.08600000012666,\"1610\":241075.481100000004517,\"1611\":407043.581400000024587,\"1612\":207867.223800000007032,\"1613\":177595.564500000007683,\"1614\":8859011.627000000327826,\"1615\":11367653.03999999910593,\"1616\":424809.541599999996834,\"1617\":9666987.739000000059605,\"1618\":7064393.49100000038743,\"1619\":33053.651369999999588,\"1620\":3131456.328999999910593,\"1621\":2037962.391000000061467,\"1622\":60514.044190000000526,\"1623\":2922235.15999999968335,\"1624\":2984169.016999999992549,\"1625\":0.0,\"1626\":55192.489569999997912,\"1627\":4822058.519000000320375,\"1628\":7052409.243999999947846,\"1629\":3025793.691999999806285,\"1630\":0.0,\"1631\":132512.839399999997113,\"1632\":1216080.892999999923632,\"1633\":9337649.650000000372529,\"1634\":2543130.425999999977648,\"1635\":10181121.089999999850988,\"1636\":14572295.609999999403954,\"1637\":43480861.189999997615814,\"1638\":6225313.225999999791384,\"1639\":466736.10999999998603,\"1640\":2582742.479999999981374,\"1641\":7136298.973000000230968,\"1642\":322330.506299999949988,\"1643\":854732.971900000004098,\"1644\":48539860.170000001788139,\"1645\":927269.685999999986962,\"1646\":19715.458760000001348,\"1647\":2512483.686999999918044,\"1648\":38572.808839999997872,\"1649\":2037139.046000000089407,\"1650\":2358701.095999999903142,\"1651\":213822.754199999995762,\"1652\":323748.489700000034645,\"1653\":27968122.379999998956919,\"1654\":68397117.280000001192093,\"1655\":575253.010299999965355,\"1656\":4295574.99100000038743,\"1657\":3829836.04300000006333,\"1658\":13617215.150000000372529,\"1659\":181940.997600000002422,\"1660\":1210866.374000000068918,\"1661\":10104275.529999999329448,\"1662\":18326749.820000000298023,\"1663\":4659768.026999999769032,\"1664\":6570111.908999999985099,\"1665\":45334.302770000002056,\"1666\":353398.065999999991618,\"1667\":877987.900299999979325,\"1668\":1694535.950000000186264,\"1669\":2019116.933999999891967,\"1670\":1659223.589000000152737,\"1671\":3942176.924999999813736,\"1672\":75916.088810000001104,\"1673\":183313.239600000000792,\"1674\":1190557.192000000039116,\"1675\":28805.190019999998185,\"1676\":855318.461800000048242,\"1677\":325504.959499999997206,\"1678\":206531.574900000006892,\"1679\":325660.480299999995623,\"1680\":1134295.267999999923632,\"1681\":2096145.452999999979511,\"1682\":527636.211600000038743,\"1683\":1375169.48699999996461,\"1684\":90761003.170000001788139,\"1685\":28070.583109999999579,\"1686\":244597.568999999988591,\"1687\":17683625.719999998807907,\"1688\":173487.986600000003818,\"1689\":9675.221191000000545,\"1690\":23653793.410000000149012,\"1691\":2564079.987999999895692,\"1692\":60572.593180000003486,\"1693\":7041797.237999999895692,\"1694\":1921047.368999999947846,\"1695\":1370778.311999999918044,\"1696\":27701907.420000001788139,\"1697\":60862593.659999996423721,\"1698\":389076.35899999999674,\"1699\":529786.057499999995343,\"1700\":2085259.0,\"1701\":4479638.389000000432134,\"1702\":1084711.588999999919906,\"1703\":298325418.899999976158142,\"1704\":329914.430600000021514,\"1705\":313895.791900000011083,\"1706\":1268226.090999999782071,\"1707\":1192752.779000000096858,\"1708\":6171.52133799999956,\"1709\":368712.287100000015926,\"1710\":703475.306300000054762,\"1711\":1018478.040000000037253,\"1712\":2355133.266999999992549,\"1713\":116375.273000000001048,\"1714\":33304.3142399999997,\"1715\":2794891.098999999463558,\"1716\":355483.87390000000596,\"1717\":1220380.584999999962747,\"1718\":10612005.089999999850988,\"1719\":1029547.459000000031665,\"1720\":4405811.768000000156462,\"1721\":10812352.429999999701977,\"1722\":0.0,\"1723\":2051867.777000000001863,\"1724\":635366.359799999976531,\"1725\":244195.044699999998556,\"1726\":0.0,\"1727\":99267.988979999994626,\"1728\":0.0,\"1729\":177815.123200000001816,\"1730\":3822974.833000000100583,\"1731\":356782.929699999978766,\"1732\":974474.812099999981001,\"1733\":2271517.986000000033528,\"1734\":1932208.270999999949709,\"1735\":213301.302300000039395,\"1736\":3462166.660000000149012,\"1737\":644404.860699999961071,\"1738\":66802.572029999995721,\"1739\":1666450.729999999981374,\"1740\":2605613.180000000167638,\"1741\":571465.62230000004638,\"1742\":10805948.630000000819564,\"1743\":86579.324269999997341,\"1744\":3479639.875,\"1745\":1401242.085999999893829,\"1746\":652995.0958999999566,\"1747\":605158.738400000031106,\"1748\":0.0,\"1749\":701426.091499999980442,\"1750\":515651.964500000001863,\"1751\":6654276.087000000290573,\"1752\":331405.600299999990966,\"1753\":704326.096299999975599,\"1754\":843819.073600000003353,\"1755\":1283595.202000000048429,\"1756\":24285939.579999998211861,\"1757\":114573.061799999995856,\"1758\":130692.331600000004983,\"1759\":36590.376510000001872,\"1760\":576085.50379999994766,\"1761\":947304.419700000085868,\"1762\":8212136.730999999679625,\"1763\":49494940.630000002682209,\"1764\":34864.09603000000061,\"1765\":272399.192700000014156,\"1766\":34805.547030000001541,\"1767\":4705875.360000000335276,\"1768\":0.0,\"1769\":10723614.109999999403954,\"1770\":15270.309390000000349,\"1771\":1491627.09499999997206,\"1772\":2667638.520000000018626,\"1773\":7998.707352000000356,\"1774\":726958.941699999966659,\"1775\":18964384.96000000089407,\"1776\":5558129.148000000044703,\"1777\":2566732.989000000059605,\"1778\":0.0,\"1779\":12813081.320000000298023,\"1780\":171813.85130000000936,\"1781\":1664895.521999999880791,\"1782\":182306.928799999994226,\"1783\":23528461.969999998807907,\"1784\":926446.340800000005402,\"1785\":128139.96140000000014,\"1786\":27587553.920000001788139,\"1787\":33675.734420000000682,\"1788\":4162284.546999999321997,\"1789\":10881879.359999999403954,\"1790\":10679702.359999999403954,\"1791\":1141156.477999999886379,\"1792\":6999074.769999999552965,\"1793\":661759.148300000000745,\"1794\":774511.702399999951012,\"1795\":263799.809200000017881,\"1796\":2384224.797999999951571,\"1797\":9642287.381999999284744,\"1798\":609467.57839999999851,\"1799\":856333.92090000002645,\"1800\":24241113.0,\"1801\":3181222.97399999992922,\"1802\":3509920.683000000193715,\"1803\":1148109.171000000089407,\"1804\":6609358.031000000424683,\"1805\":4913266.872999999672174,\"1806\":15700.278560000000652,\"1807\":17174.066510000000562,\"1808\":363881.995200000004843,\"1809\":31489.29544000000169,\"1810\":4293928.299999999813736,\"1811\":4816112.137000000104308,\"1812\":221662.830400000006193,\"1813\":3326772.112000000663102,\"1814\":166581.034999999974389,\"1815\":8028805.194000001065433,\"1816\":0.0},\"HEAT_1_Soluble\":{\"0\":23407.290959999998449,\"1\":70105.03291999999783,\"2\":1882610.269000000087544,\"3\":1346952.200999999884516,\"4\":727063.151100000133738,\"5\":20348208.600000001490116,\"6\":57524556.719999998807907,\"7\":18467085.379999998956919,\"8\":14048410.859999999403954,\"9\":169768.449099999997998,\"10\":242485.386100000003353,\"11\":3808769.97399999992922,\"12\":363011.106700000062119,\"13\":1881229.432999999960884,\"14\":591550.051300000050105,\"15\":105401.320000000006985,\"16\":513118.57850000000326,\"17\":1296604.804000000003725,\"18\":89263.598379999995814,\"19\":920167.724999999976717,\"20\":648939.710899999947287,\"21\":1338560.969000000273809,\"22\":1908421.276000000070781,\"23\":1387846.183999999891967,\"24\":60989.392359999998007,\"25\":12784415.029999999329448,\"26\":25695229.639999996870756,\"27\":2533727.450999999884516,\"28\":4601688.370000000111759,\"29\":54925.398889999996754,\"30\":807831.422799999942072,\"31\":315372.271999999997206,\"32\":4167362.40599999949336,\"33\":729984.149800000013784,\"34\":53486.143129999996745,\"35\":14623050.990000000223517,\"36\":41584400.820000000298023,\"37\":72897.507750000004307,\"38\":2380242.242999999783933,\"39\":493287.652300000016112,\"40\":880049.134500000043772,\"41\":682440.911500000045635,\"42\":289019.552099999971688,\"43\":977642.359199999948032,\"44\":5595677.701000000350177,\"45\":4943285.900000000372529,\"46\":201155.908800000004703,\"47\":4390739.149000000208616,\"48\":3495957.558999999891967,\"49\":130106.5966000000044,\"50\":112293.814899999997578,\"51\":6432570.406000000424683,\"52\":13258147.919999999925494,\"53\":4993527.078999999910593,\"54\":477344.309799999988172,\"55\":4863.728514999999788,\"56\":416417.586200000019744,\"57\":45788514.71000000089407,\"58\":203715.76589999999851,\"59\":3781471.912000000011176,\"60\":3237422.61200000019744,\"61\":1991058.98699999996461,\"62\":692945.88530000008177,\"63\":240732786.800000011920929,\"64\":3219684.183000000193715,\"65\":3271624.853000000584871,\"66\":16793087.53999999910593,\"67\":1908633.712000000057742,\"68\":516485.693499999993946,\"69\":7406696.945000001229346,\"70\":5154022.684999999590218,\"71\":1324858.828999999910593,\"72\":7247369.737999999895692,\"73\":640367.907200000016019,\"74\":522210.851100000087172,\"75\":169343.576600000000326,\"76\":63837100.629999995231628,\"77\":2682326.626000000163913,\"78\":1334312.243000000016764,\"79\":94386.499150000003283,\"80\":2984092.353999999817461,\"81\":668398.873699999996461,\"82\":3783808.71100000012666,\"83\":203567.060499999992317,\"84\":3537276.413999999407679,\"85\":7013796.053999999538064,\"86\":32209588.009999997913837,\"87\":228687.649999999994179,\"88\":880750.174200000008568,\"89\":1369151.791999999899417,\"90\":756485.575100000016391,\"91\":20552147.420000001788139,\"92\":2607655.275000000372529,\"93\":1442336.088999999919906,\"94\":171170.528599999990547,\"95\":3237635.049000000115484,\"96\":1454763.611000000033528,\"97\":249389.565000000002328,\"98\":44163.377200000002631,\"99\":19563256.559999998658896,\"100\":26253.937040000000707,\"101\":994297.363099999958649,\"102\":3044849.12900000018999,\"103\":1305952.0,\"104\":306726.115600000019185,\"105\":1471121.203999999677762,\"106\":5078289.152999999932945,\"107\":5524192.894000000320375,\"108\":16204639.050000000745058,\"109\":66667.813989999995101,\"110\":56293.488499999999476,\"111\":125517.973100000002887,\"112\":110934.22280000000319,\"113\":2056808.013999999966472,\"114\":57068.880909999999858,\"115\":3472483.350999999791384,\"116\":7077208.281999999657273,\"117\":834598.39339999994263,\"118\":170724.412400000001071,\"119\":54116016.679999999701977,\"120\":4001555.893000000156462,\"121\":920868.764699999941513,\"122\":23356.306250000001455,\"123\":134727085.599999994039536,\"124\":13126437.429999999701977,\"125\":11443942.130000000819564,\"126\":80462363.5,\"127\":6914800.75,\"128\":576775.108299999963492,\"129\":5568910.730000000447035,\"130\":3017657.285999999847263,\"131\":187135.114600000000792,\"132\":1027596.749000000068918,\"133\":1803.583973999999898,\"134\":7705382.347000000067055,\"135\":380133.470399999991059,\"136\":28119.127540000001318,\"137\":1707668.996000000042841,\"138\":3863366.095999999903142,\"139\":5416593.921000000089407,\"140\":0.0,\"141\":1467616.006000000052154,\"142\":28785115.260000001639128,\"143\":3475032.58600000012666,\"144\":20126.212690000000293,\"145\":864753.722700000042096,\"146\":127419.277700000006007,\"147\":92995041.549999997019768,\"148\":47494.377990000000864,\"149\":511727.120899999979883,\"150\":9324040.543999999761581,\"151\":3818648.261000000406057,\"152\":0.0,\"153\":112113.244099999996251,\"154\":56543101.130000002682209,\"155\":36717485.759999997913837,\"156\":316508.806099999987055,\"157\":358900.46470000006957,\"158\":1054788.591999999945983,\"159\":2372700.754999999888241,\"160\":38937.444839999996475,\"161\":211788.34429999999702,\"162\":9136034.440999999642372,\"163\":9393294.769999999552965,\"164\":179816.684899999992922,\"165\":1425872.277999999932945,\"166\":8383160.282999999821186,\"167\":1439893.071999999927357,\"168\":5040900.368999999947846,\"169\":1816011.496999999973923,\"170\":131243.130700000008801,\"171\":0.0,\"172\":16339536.089999999850988,\"173\":442865.902400000020862,\"174\":251152.786099999997532,\"175\":187623.718000000022585,\"176\":2131160.709999999962747,\"177\":17445266.899999998509884,\"178\":2960936.799999999813736,\"179\":976845.723200000007637,\"180\":4711730.360999999567866,\"181\":13849782.949999999254942,\"182\":75133.399550000001909,\"183\":353653.288699999917299,\"184\":35577.765149999999267,\"185\":22865.578460000000632,\"186\":8061000.67200000025332,\"187\":31490.491219999996247,\"188\":14204551.529999999329448,\"189\":74035.104009999995469,\"190\":6002811.821999999694526,\"191\":77100559.450000002980232,\"192\":20018932.370000001043081,\"193\":512661.840599999995902,\"194\":956908.578800000017509,\"195\":91714.050810000000638,\"196\":18459650.109999999403954,\"197\":0.0,\"198\":23380736.420000001788139,\"199\":1634590.91800000006333,\"200\":1116246.406999999890104,\"201\":244726.588799999997718,\"202\":2042681.002000000327826,\"203\":4368327.122000000439584,\"204\":1125912.256999999983236,\"205\":20200565.390000000596046,\"206\":490568.467999999993481,\"207\":702558.626700000022538,\"208\":3373381.828000000212342,\"209\":703737.648099999991246,\"210\":14299085.669999999925494,\"211\":5013814.743999999947846,\"212\":8572016.130999999120831,\"213\":913635.309499999973923,\"214\":5571778.620000000111759,\"215\":704173.142400000011548,\"216\":724981.275599999935366,\"217\":1375524.879999999888241,\"218\":0.0,\"219\":257494.00889999998617,\"220\":134695.220100000005914,\"221\":16485054.939999999478459,\"222\":781096.317599999951199,\"223\":479330.588999999919906,\"224\":2622738.251000000163913,\"225\":258301.266700000007404,\"226\":586833.966000000014901,\"227\":147887.512799999996787,\"228\":3074802.643999999854714,\"229\":4036076.788000000175089,\"230\":1342703.476000000024214,\"231\":930991.353200000012293,\"232\":63501.451309999996738,\"233\":416353.855299999995623,\"234\":262390.664999999979045,\"235\":688845.865200000000186,\"236\":2549129.080999999772757,\"237\":370414.510799999989104,\"238\":436163.537899999995716,\"239\":108565.558300000004238,\"240\":135608.696100000001024,\"241\":1193891.864999999990687,\"242\":334162.260499999974854,\"243\":92526.619560000006459,\"244\":412041.398899999971036,\"245\":423141.194299999973737,\"246\":5187481.398000000044704,\"247\":480849.508399999991525,\"248\":161717.114299999986542,\"249\":564028.931800000020303,\"250\":456493.68949999997858,\"251\":3674616.466000000014901,\"252\":15699040.720000000670552,\"253\":223695.397499999991851,\"254\":100469.611900000003516,\"255\":25642120.570000000298023,\"256\":1609842.091999999713153,\"257\":305833.883199999982026,\"258\":13815793.140000000596046,\"259\":36566.656009999998787,\"260\":749092.79280000005383,\"261\":9649599.135999999940395,\"262\":384552.144900000013877,\"263\":2554546.206000000238419,\"264\":460625.575000000011642,\"265\":65026.74377000000095,\"266\":50488.667289999997592,\"267\":5818204.699000000022352,\"268\":818994.949000000022352,\"269\":6207494.173000000417232,\"270\":3722733.282000000122935,\"271\":8708400.219000000506639,\"272\":545451.379599999985658,\"273\":1066005.227999999886379,\"274\":240913.357599999988452,\"275\":15044736.990000000223517,\"276\":165317.909199999994598,\"277\":46853.882619999996678,\"278\":0.0,\"279\":0.0,\"280\":550464.87569999997504,\"281\":13248.588289999999688,\"282\":6467.516172999999071,\"283\":10374006.830000000074506,\"284\":0.0,\"285\":3868570.785000000149012,\"286\":516857.456999999994878,\"287\":24968.697580000003654,\"288\":10383354.029999999329448,\"289\":250398.637300000002142,\"290\":2787907.453999999910593,\"291\":26385.647529999998369,\"292\":11859255.050000000745058,\"293\":1691098.966999999945983,\"294\":476345.85930000001099,\"295\":947922.524300000048242,\"296\":410628.697700000018813,\"297\":16944.9794699999984,\"298\":1654984.800000000046566,\"299\":1811868.989000000059605,\"300\":2036945.222000000067055,\"301\":423682.90679999999702,\"302\":63899.76933000000281,\"303\":1682707.733999999938533,\"304\":0.0,\"305\":808511.218899999861605,\"306\":679774.836200000019744,\"307\":144148.634400000009919,\"308\":336031.699699999939185,\"309\":262518.126800000027288,\"310\":2498356.811999999918044,\"311\":3908933.677000000141561,\"312\":2188093.632000000216067,\"313\":2545305.228000000119209,\"314\":2118414.533999999985099,\"315\":4399130.382000000216067,\"316\":1586580.320000000065193,\"317\":7365696.743999999947846,\"318\":135544.965200000006007,\"319\":48625.601159999998345,\"320\":1853081.625999999931082,\"321\":18012471.75,\"322\":860483.753499999991618,\"323\":1224376.470999999903142,\"324\":13943254.910000002011657,\"325\":15277354.71000000089407,\"326\":20905.853820000000269,\"327\":143660.03090000001248,\"328\":9789382.205000000074506,\"329\":5717616.122000001370907,\"330\":355777.651499999978114,\"331\":11138033.900000002235174,\"332\":6055177.362999999895692,\"333\":220041.493599999987055,\"334\":263920.206200000015087,\"335\":9151.329852999999275,\"336\":6056451.980999999679625,\"337\":27852.520010000000184,\"338\":921548.560799999977462,\"339\":765896.502099999925122,\"340\":12592160.199999999254942,\"341\":2678927.645000000018626,\"342\":10749.275509999999485,\"343\":6338.461135999999897,\"344\":68527.693580000006477,\"345\":2279228.794000000227243,\"346\":253478.963300000003073,\"347\":3214160.839999999850988,\"348\":323444.850399999995716,\"349\":2377693.007999999448657,\"350\":311824.586200000019744,\"351\":511843.960900000005495,\"352\":10752462.060000000521541,\"353\":108916078.200000002980232,\"354\":12229956.349999999627471,\"355\":7244183.19400000013411,\"356\":12348920.660000000149012,\"357\":219680.351899999979651,\"358\":9456706.997999999672174,\"359\":2896462.390999999362975,\"360\":277367.42239999998128,\"361\":0.0,\"362\":203301.515099999989616,\"363\":96067932.260000005364418,\"364\":201368.345000000001164,\"365\":9980043.760999999940395,\"366\":3033908.660999999847263,\"367\":20046549.089999999850988,\"368\":10303159.339999999850988,\"369\":486542.800500000012107,\"370\":3589429.520000000018626,\"371\":5961174.311999999918044,\"372\":139729959.900000005960464,\"373\":16399018.25,\"374\":277070.011600000027101,\"375\":2750731.106000000145286,\"376\":477354.931700000015553,\"377\":13763.746250000000146,\"378\":765970.854799999971874,\"379\":256994.783599999995204,\"380\":4876.580909999999676,\"381\":11507673.010000001639128,\"382\":9347833.406999999657273,\"383\":16604019.25,\"384\":22179409.28999999910593,\"385\":25280978.899999998509884,\"386\":538090462.700000047683716,\"387\":27387284.570000000298023,\"388\":24176.310270000001765,\"389\":5662595.127000000327826,\"390\":1948253.077999999979511,\"391\":723770.388799999956973,\"392\":5172079.768000000156462,\"393\":1273024.378000000258908,\"394\":470408.265499999979511,\"395\":1743570.726999999955296,\"396\":260266.302300000039395,\"397\":142438.522399999987101,\"398\":3874094.128000000026077,\"399\":83626.601819999996224,\"400\":32119302.589999999850988,\"401\":1503836.389999999897554,\"402\":11461.999219999999696,\"403\":230790.769100000004983,\"404\":3849451.520000000018626,\"405\":1597202.132999999914318,\"406\":16301.297560000000885,\"407\":824486.426800000015646,\"408\":815330.423300000024028,\"409\":225001.880600000004051,\"410\":4186587.888999999966472,\"411\":112060.134999999994761,\"412\":585410.64289999997709,\"413\":636745.868800000054762,\"414\":2025048.790999999968335,\"415\":1187093.904000000096858,\"416\":631583.667299999971874,\"417\":24297398.949999995529652,\"418\":3140976.54300000006333,\"419\":537389.422999999951571,\"420\":32937.182249999998021,\"421\":6001430.986000000499189,\"422\":1330913.26300000003539,\"423\":6366290.287999999709427,\"424\":40111155.259999997913837,\"425\":9672011.16300000064075,\"426\":437799.297299999976531,\"427\":450364.902899999986403,\"428\":6204095.191999999806285,\"429\":644234.247399999876507,\"430\":11716922.75,\"431\":236579.657600000005914,\"432\":4415063.103000000119209,\"433\":1540906.519999999785796,\"434\":5416169.048000000417233,\"435\":13899.705470000000787,\"436\":2328195.354999999981374,\"437\":37593785.399999998509884,\"438\":33351.432990000001155,\"439\":55873.926859999999579,\"440\":365092.98210000002291,\"441\":0.0,\"442\":825718.557099999976344,\"443\":25963961.530000001192093,\"444\":110551.837499999994179,\"445\":1252630.495000000111759,\"446\":789657.499500000034459,\"447\":1314449.450999999884516,\"448\":1767363.590000000083819,\"449\":19556883.469999998807907,\"450\":16694304.669999998062849,\"451\":7551.790920000000369,\"452\":0.0,\"453\":156533.669200000003912,\"454\":389512.532000000006519,\"455\":363011.106700000062119,\"456\":1737091.419999999925494,\"457\":9963261.296000000089407,\"458\":23392.420419999998558,\"459\":227126.243400000006659,\"460\":855905.75179999996908,\"461\":40743.153169999997772,\"462\":617116.756900000036694,\"463\":41822.32944999999745,\"464\":1113697.171000000089407,\"465\":493999.313800000003539,\"466\":4128592.785999999847263,\"467\":83341.937210000003688,\"468\":733627.431999999913387,\"469\":3673766.720999999903142,\"470\":1362884.921999999787658,\"471\":6502993.031000000424683,\"472\":2313112.379999999888241,\"473\":1412276.355999999912456,\"474\":2354856.108000000007451,\"475\":4797023.525000000372529,\"476\":14274655.5,\"477\":2151235.938000000081956,\"478\":11706300.929999999701977,\"479\":4140064.345000000204891,\"480\":1335586.861000000033528,\"481\":11711611.839999999850988,\"482\":7399.155456999999842,\"483\":66639.135089999996126,\"484\":1993502.003999999957159,\"485\":99192869.870000004768372,\"486\":5535876.889000000432134,\"487\":969771.59519999998156,\"488\":752544.882199999992736,\"489\":22246326.71000000089407,\"490\":478172.811300000001211,\"491\":5794836.707999999634922,\"492\":220838129.599999994039536,\"493\":6203033.010999999940395,\"494\":0.0,\"495\":181324.982500000012806,\"496\":985555.610400000005029,\"497\":29396931.730000000447035,\"498\":11565030.810000000521541,\"499\":438765.882299999997485,\"500\":144191.121600000013132,\"501\":16252437.220000000670552,\"502\":62487068.100000008940697,\"503\":605188.460100000025704,\"504\":164754.953000000008615,\"505\":23012.159489999998186,\"506\":5525042.639000000432134,\"507\":711597.790200000046752,\"508\":64002.800920000001497,\"509\":949197.141999999992549,\"510\":702399.29949999996461,\"511\":1415675.335999999893829,\"512\":217269.200199999992037,\"513\":560736.169600000022911,\"514\":311612.149900000018533,\"515\":41758.598570000001928,\"516\":4549747.701000000350177,\"517\":3797723.287000000011176,\"518\":540087.363600000040606,\"519\":2349.757637000000159,\"520\":12953301.870000001043081,\"521\":651850.087900000042282,\"522\":3779241.33199999993667,\"523\":224268.975500000000466,\"524\":1904278.769000000087544,\"525\":11382335.609999999403954,\"526\":324730.089900000020862,\"527\":5833606.32899999897927,\"528\":184564.635699999984354,\"529\":5665144.363000000827014,\"530\":34212.862079999998968,\"531\":17393220.010000001639128,\"532\":1731992.949999999953434,\"533\":16858942.780000001192093,\"534\":3675466.21100000012666,\"535\":522529.505500000028405,\"536\":17298685.870000001043081,\"537\":778111.587900000042282,\"538\":1405584.612999999895692,\"539\":6408671.325000000186264,\"540\":138434.098599999997532,\"541\":430693.303899999998976,\"542\":1021818.483000000007451,\"543\":3458674.992999999783933,\"544\":1523168.091000000014901,\"545\":1132816.435999999986962,\"546\":21730106.570000000298023,\"547\":3261109.257000000216067,\"548\":4549216.610000000335276,\"549\":121343.600300000005518,\"550\":225819.760299999994459,\"551\":0.0,\"552\":242835.90590000001248,\"553\":3589748.174000000115484,\"554\":379899.790499999944586,\"555\":5682564.137000000104308,\"556\":5703064.237999999895692,\"557\":71446568.0,\"558\":37780729.320000000298023,\"559\":95295.726399999999558,\"560\":1744101.817000000039116,\"561\":14456.288510000000315,\"562\":762465.656300000031479,\"563\":82097.060639999996056,\"564\":501806.346900000004098,\"565\":11468372.300000000745058,\"566\":142013.649800000013784,\"567\":49928897.700000002980232,\"568\":1668793.158000000054017,\"569\":681113.18480000004638,\"570\":7237916.324000000022352,\"571\":0.0,\"572\":1448390.523000000044704,\"573\":1673041.882999999914318,\"574\":32021.581910000000789,\"575\":11950602.650000000372529,\"576\":3514333.296999999787658,\"577\":724991.897400000016205,\"578\":887495.025900000007823,\"579\":1350882.272000000113621,\"580\":4362272.688000000081956,\"581\":16652879.589999999850988,\"582\":437746.188199999975041,\"583\":712012.04100000008475,\"584\":245215.192199999990407,\"585\":1438724.672000000020489,\"586\":85284666.950000002980232,\"587\":5806733.139999999664724,\"588\":1635440.662999999942258,\"589\":395874.998399999982212,\"590\":5769450.574000000022352,\"591\":39270.969790000002831,\"592\":13551.309979999999996,\"593\":210981.086500000004889,\"594\":407102255.5,\"595\":41704427.320000000298023,\"596\":183247530.800000011920929,\"597\":92492629.760000005364418,\"598\":1731886.731999999843538,\"599\":1073652.933999999891967,\"600\":7792799.873999999836087,\"601\":0.0,\"602\":3592828.5,\"603\":990452.26659999997355,\"604\":12276.692329999999856,\"605\":4100763.634000000078231,\"606\":664341.340899999951944,\"607\":290156.086200000019744,\"608\":67137.298160000005737,\"609\":1420455.152999999932945,\"610\":12257.573070000000371,\"611\":50688357.390000000596046,\"612\":114906.781099999992875,\"613\":4028747.73700000019744,\"614\":47822592.03999999165535,\"615\":320789.396999999997206,\"616\":1009645.883999999961816,\"617\":10039525.919999999925494,\"618\":3412576.320999999996275,\"619\":859230.379500000039116,\"620\":811782.737500000046566,\"621\":794214.257600000011735,\"622\":1842141.158000000054017,\"623\":5221577.419999998994172,\"624\":32784.228130000003148,\"625\":2529266.290000000037253,\"626\":6649.786497000000964,\"627\":112580.603899999987334,\"628\":392337.934400000027381,\"629\":504408.691300000005867,\"630\":1584349.739000000059605,\"631\":632316.572399999946356,\"632\":380101.604999999981374,\"633\":75817.444350000005215,\"634\":18631.723500000003696,\"635\":710312.550799999968149,\"636\":2553484.024999999906868,\"637\":952776.693199999979697,\"638\":1617702.233999999938533,\"639\":9959968.532999999821186,\"640\":128959.440700000006473,\"641\":1001700.766999999992549,\"642\":5810875.646999999880791,\"643\":40661.365210000003572,\"644\":173071.833199999993667,\"645\":971014.347399999969639,\"646\":3537913.723000000230968,\"647\":35158.203509999999369,\"648\":381100.055500000016764,\"649\":118879.339500000001863,\"650\":1660295.70699999993667,\"651\":196036194.5,\"652\":521562.920500000007451,\"653\":16390520.78999999910593,\"654\":1428527.730999999912456,\"655\":402152.490300000004936,\"656\":683025.111299999873154,\"657\":4607849.021999999880791,\"658\":9489422.184000000357628,\"659\":7564112.224000000394881,\"660\":35726470.53999999910593,\"661\":8807501.742000000551343,\"662\":6592853.575000000186264,\"663\":10593453.509999999776483,\"664\":13090323.259999999776483,\"665\":86806.772859999997308,\"666\":6027.666865999999572,\"667\":608470.600600000005215,\"668\":10877799.46000000089407,\"669\":32417.775559999998222,\"670\":426943.803599999984726,\"671\":950269.945199999958277,\"672\":86380.838120000000345,\"673\":0.0,\"674\":6051884.600999999791384,\"675\":186242.882299999997485,\"676\":1402504.287000000011176,\"677\":9402004.656999999657273,\"678\":1541118.95699999993667,\"679\":5108030.230999999679625,\"680\":30356081.510000001639128,\"681\":15441992.830000000074506,\"682\":2683282.589000000152737,\"683\":49860918.100000001490116,\"684\":91496303.629999980330467,\"685\":15081913.339999999850988,\"686\":15309220.160000000149012,\"687\":21098108.649999998509884,\"688\":30257298.640000000596046,\"689\":21883060.679999999701977,\"690\":28552497.53999999538064,\"691\":5893194.703999999910593,\"692\":22144357.300000000745058,\"693\":15180696.210000002756715,\"694\":15671424.0,\"695\":9755392.401000000536442,\"696\":19686469.600000001490116,\"697\":6937106.55900000128895,\"698\":50721285.009999997913837,\"699\":25758960.519999999552965,\"700\":35401.443039999998291,\"701\":7841022.908999999985099,\"702\":13598045.96000000089407,\"703\":14463723.779999999329448,\"704\":17239203.71000000089407,\"705\":7026436.012000001035631,\"706\":10990390.689999999478459,\"707\":17441018.170000001788139,\"708\":23929884.190000001341104,\"709\":4043299.62099999981001,\"710\":5395456.510999999940395,\"711\":7808945.031000000424683,\"712\":56962.662770000002638,\"713\":76306.047779999993509,\"714\":2065305.464999999850988,\"715\":4196997.265999999828637,\"716\":38083451.009999997913837,\"717\":5945029.15500000026077,\"718\":1638414.770999999949709,\"719\":211459.068100000004051,\"720\":284908.910199999983888,\"721\":960679.322599999955855,\"722\":25721.784169999998994,\"723\":177522.373200000001816,\"724\":5226357.236999999731779,\"725\":0.0,\"726\":10961711.78999999910593,\"727\":2103119.121999999973923,\"728\":2548385.554000000003725,\"729\":1990421.677999999839812,\"730\":3013196.123999999836087,\"731\":171446.695700000011129,\"732\":1130585.854999999981374,\"733\":498864.104500000015832,\"734\":1912032.692999999970198,\"735\":37169.975030000001425,\"736\":105268.547300000005634,\"737\":3972.345906000000014,\"738\":17189281.190000001341104,\"739\":1054523.047000000020489,\"740\":6267826.075000000186265,\"741\":119612.244600000005448,\"742\":2232280.376999999862164,\"743\":153389.612300000007963,\"744\":30379.449499999998807,\"745\":161515.299900000012713,\"746\":14421.23653000000013,\"747\":534680.860499999951571,\"748\":10594303.25,\"749\":10129705.119999999180436,\"750\":1108811.137000000104308,\"751\":15214.686009999999442,\"752\":706170.043399999965914,\"753\":1511484.095999999903142,\"754\":10246438.849999999627471,\"755\":722208.982199999969453,\"756\":100836.064499999993131,\"757\":6025330.066999999806285,\"758\":1043115.219000000040978,\"759\":256729.238299999997253,\"760\":177288.693299999984447,\"761\":3302215.675999999977648,\"762\":5828826.512000000104308,\"763\":1075352.424000000115484,\"764\":170373.892499999987194,\"765\":23347808.800000000745058,\"766\":10414475.939999999478459,\"767\":110541.215700000000652,\"768\":4678377.865000000223517,\"769\":10647306.099999999627471,\"770\":1346633.547000000020489,\"771\":34145944.659999996423721,\"772\":13212.474120000000767,\"773\":812080.148300000000745,\"774\":8736441.808000000193715,\"775\":66988.592759999999544,\"776\":1734435.967000000178814,\"777\":2160476.916000000201166,\"778\":72163.540420000004815,\"779\":0.0,\"780\":1009146.658999999868684,\"781\":146942.171399999991991,\"782\":4893.257157000000916,\"783\":0.0,\"784\":1655409.672999999951571,\"785\":62456.26484000000346,\"786\":1730612.114000000059605,\"787\":8855406.121999999508262,\"788\":60588.949979999990319,\"789\":1236379.120000000111759,\"790\":102663.016399999993155,\"791\":3613541.036999999545515,\"792\":2020375.193000000203028,\"793\":165764.025400000013178,\"794\":9008.572675999999774,\"795\":600514.862100000027567,\"796\":522603.85820000001695,\"797\":267043.019399999990128,\"798\":6370.007923000000119,\"799\":231884.815899999986868,\"800\":227572.359599999996135,\"801\":473414.238799999991898,\"802\":3260684.384000000078231,\"803\":1371807.246000000042841,\"804\":5657921.529000000096858,\"805\":1198459.245000000111759,\"806\":141132.039300000004005,\"807\":11438.631230000000869,\"808\":5044936.657999999821186,\"809\":10649430.46000000089407,\"810\":7042581.168999999761581,\"811\":813131.707900000037625,\"812\":228687.649999999994179,\"813\":1152254355.0,\"814\":59306897.060000009834766,\"815\":5617771.072999999858439,\"816\":1574471.452000000048429,\"817\":889045.81070000003092,\"818\":104922.276199999992968,\"819\":192212.341600000014296,\"820\":12945.86659999999938,\"821\":32728994.699999999254942,\"822\":640707.805300000007264,\"823\":6988409.918999999761581,\"824\":48447154.690000005066395,\"825\":67464.45002000000386,\"826\":312780.549400000018068,\"827\":2914413.256000000052154,\"828\":940933.370899999979883,\"829\":7623700.599999999627471,\"830\":1260490.637000000104308,\"831\":3878873.944999999832362,\"832\":942505.399300000048242,\"833\":28132.935890000000654,\"834\":23353.119710000002669,\"835\":169874.667300000000978,\"836\":2333824.916999999899417,\"837\":473106.206200000015087,\"838\":978109.719000000157394,\"839\":740329.796399999991991,\"840\":6061019.360999999567866,\"841\":6121457.480999999679625,\"842\":98532.193050000001676,\"843\":2483592.490999999921769,\"844\":5562112.769000000320375,\"845\":3525804.856000000145286,\"846\":4875943.600999999791384,\"847\":1434369.728999999817461,\"848\":4821241.259999999776483,\"849\":1856268.171000000089407,\"850\":1052133.138999999966472,\"851\":1083637.439000000013038,\"852\":3735904.330999999772757,\"853\":1634166.044999999925494,\"854\":1158627.44399999990128,\"855\":136182.274100000009639,\"856\":0.0,\"857\":34941.518510000001697,\"858\":854291.23609999998007,\"859\":825994.724299999885261,\"860\":4594359.31900000013411,\"861\":1584668.392999999923632,\"862\":1630235.97399999992922,\"863\":743760.642299999948591,\"864\":2441742.544000000227243,\"865\":6306701.912999999709427,\"866\":3704782.416999999899417,\"867\":0.0,\"868\":777314.951899999985471,\"869\":313385.992800000007264,\"870\":1118370.770000000018626,\"871\":2349651.419000000227243,\"872\":1606655.547999999951571,\"873\":61894.370889999998326,\"874\":2920149.036000000312924,\"875\":2633784.936999999918044,\"876\":501604.532400000025518,\"877\":11534227.550000000745058,\"878\":945075.878200000035576,\"879\":684384.70339999999851,\"880\":966361.993000000016764,\"881\":1608886.128000000026077,\"882\":149140.886799999978393,\"883\":5860160.862999999895692,\"884\":24719084.949999999254942,\"885\":1063031.120000000111759,\"886\":26569.404910000001109,\"887\":12227831.990000000223517,\"888\":3103906.413000000175089,\"889\":212117.620499999989988,\"890\":1246894.716000000014901,\"891\":951448.966499999980442,\"892\":1096383.614999999990687,\"893\":741232.650600000051782,\"894\":388482.216000000014901,\"895\":0.0,\"896\":21577152.449999999254942,\"897\":18717760.190000001341104,\"898\":9588205.051999999210238,\"899\":29594.497459999998682,\"900\":0.0,\"901\":71558.097039999993285,\"902\":756358.113400000031106,\"903\":567098.636000000056811,\"904\":339834.309100000013132,\"905\":104597.248699999996461,\"906\":8524217.96900000050664,\"907\":10034.427449999999226,\"908\":2489434.487999999895692,\"909\":7945222.901999999769032,\"910\":244588.505200000014156,\"911\":132613.344600000011269,\"912\":73633.599449999994249,\"913\":232607.099300000001676,\"914\":1673360.537999999942258,\"915\":6900248.865000000223517,\"916\":232458.393899999995483,\"917\":471905.941200000001118,\"918\":0.0,\"919\":4418780.736999999731779,\"920\":31777.280190000001312,\"921\":11896431.400000000372529,\"922\":3349482.746999999973923,\"923\":2433988.620000000111759,\"924\":9574502.912999998778105,\"925\":158126.941300000005867,\"926\":78062.895780000006198,\"927\":107981.358600000006845,\"928\":27019.769810000001598,\"929\":2229093.833000000100583,\"930\":31591.398450000000594,\"931\":259204.120900000008987,\"932\":399316.466000000014901,\"933\":2194572.938000000081956,\"934\":1159689.625,\"935\":916290.76300000003539,\"936\":880049.134500000043772,\"937\":508317.51869999995688,\"938\":422036.525699999998324,\"939\":3187287.65100000007078,\"940\":203928.202099999994971,\"941\":36776967.920000001788139,\"942\":41029.942150000002584,\"943\":4147287.177999999839813,\"944\":231683.001500000013039,\"945\":29058.095870000001014,\"946\":262103.87599999998929,\"947\":7990471.82799999974668,\"948\":3103.800194999999803,\"949\":8276198.617999999783933,\"950\":25509.347900000000664,\"951\":1602194.386000000173226,\"952\":1846496.101999999955297,\"953\":145508.226499999989755,\"954\":2441211.453999999910593,\"955\":18851595.03999999910593,\"956\":3364140.850000000093132,\"957\":521785.978599999973085,\"958\":56439.00734999999986,\"959\":3109535.975000000093132,\"960\":173379.865799999999581,\"961\":3475245.021999999880791,\"962\":1628855.13800000003539,\"963\":132815.159099999989849,\"964\":1251886.968000000109896,\"965\":208697396.5,\"966\":14458.412870000001931,\"967\":157585.228800000011688,\"968\":748519.214799999957904,\"969\":97240.580499999996391,\"970\":1000851.021999999997206,\"971\":984100.421899999957532,\"972\":1614728.125999999931082,\"973\":99950.20519000000786,\"974\":31112354.650000002235174,\"975\":98731.883149999994202,\"976\":689366.334099999978207,\"977\":7449821.50800000037998,\"978\":1396556.071999999927357,\"979\":1382429.058999999891967,\"980\":34113017.030000001192093,\"981\":3764477.009999999310821,\"982\":311760.855299999995623,\"983\":284972.64100000000326,\"984\":730313.426100000040606,\"985\":2698259.345999999903142,\"986\":546747.240899999975227,\"987\":13281515.910000000149012,\"988\":15791450.5,\"989\":138922.701999999990221,\"990\":3610885.583999999798834,\"991\":44219672.810000002384186,\"992\":41360280.549999997019768,\"993\":307235.962699999974575,\"994\":56126.726029999997991,\"995\":177851.649399999994785,\"996\":18388.483960000001389,\"997\":1762689.990999999921769,\"998\":31693367.859999995678663,\"999\":46927.173139999998966,\"1000\":11166712.78999999910593,\"1001\":2214329.512000000104308,\"1002\":487743.065499999967869,\"1003\":3393881.929000000003725,\"1004\":1315299.195999999996275,\"1005\":3400892.325999999884516,\"1006\":56586.65056000000186,\"1007\":8775.742518999999447,\"1008\":628577.694000000017695,\"1009\":371073.06329999997979,\"1010\":3514864.387000000104308,\"1011\":802010.66890000004787,\"1012\":10526960.949999999254942,\"1013\":11639383.509999999776483,\"1014\":1267925.906999999890104,\"1015\":3614497.0,\"1016\":94549.012900000001537,\"1017\":1413444.754999999888241,\"1018\":332834.533799999975599,\"1019\":365581.585599999991246,\"1020\":1880379.688000000081956,\"1021\":0.0,\"1022\":873718.533500000019558,\"1023\":341470.068399999989197,\"1024\":6677721.86699999962002,\"1025\":2188943.376999999862164,\"1026\":540108.60730000003241,\"1027\":630415.267799999914132,\"1028\":3351713.328000000212342,\"1029\":30795.824599999999918,\"1030\":897001.549200000008568,\"1031\":8241677.723000000230968,\"1032\":2818073.405999999959022,\"1033\":1763114.864000000059605,\"1034\":4708968.689000000245869,\"1035\":118560.685100000002422,\"1036\":9038738.627000000327826,\"1037\":13783927.699999999254942,\"1038\":0.0,\"1039\":3115696.627000000327826,\"1040\":147367.043899999989662,\"1041\":2391.076493000000028,\"1042\":1356299.397000000113621,\"1043\":2406796.776999999769032,\"1044\":37915626.359999999403954,\"1045\":821491.075300000025891,\"1046\":502018.783200000005308,\"1047\":227179.352400000003399,\"1048\":33071017.100000001490116,\"1049\":166029.570700000011129,\"1050\":11571403.900000000372529,\"1051\":136118.543199999985518,\"1052\":3280759.61200000019744,\"1053\":4102144.470000000204891,\"1054\":1825996.001000000163913,\"1055\":2145075.285999999847263,\"1056\":4870632.69400000013411,\"1057\":20394.944579999999405,\"1058\":58246.840049999991606,\"1059\":225352.400499999988824,\"1060\":230695.172800000000279,\"1061\":9133.697641999999178,\"1062\":486946.429500000027474,\"1063\":2247682.007000000216067,\"1064\":11800835.070000000298023,\"1065\":854206.261599999968894,\"1066\":817518.516900000046007,\"1067\":33293013.010000001639128,\"1068\":26561.969639999999345,\"1069\":2864065.859000000171363,\"1070\":699446.435300000011921,\"1071\":1776710.786000000080094,\"1072\":83285.641600000002654,\"1073\":2507491.572000000160188,\"1074\":1589766.863999999826774,\"1075\":295679.429300000017974,\"1076\":2649186.566999999806285,\"1077\":1581481.84899999992922,\"1078\":41848.883990000002086,\"1079\":1951014.749000000068918,\"1080\":5270437.764000000432134,\"1081\":118592.550499999983003,\"1082\":24351.570199999998294,\"1083\":566323.243600000045262,\"1084\":10499238.019999999552965,\"1085\":560842.387699999962933,\"1086\":6686006.882000000216067,\"1087\":4346446.185999999754131,\"1088\":3497019.740000000223517,\"1089\":144669.103200000012293,\"1090\":81319543.870000019669533,\"1091\":331326.236199999984819,\"1092\":683290.65659999998752,\"1093\":1543880.628000000026077,\"1094\":153708.266700000007404,\"1095\":574353.334799999953248,\"1096\":0.0,\"1097\":150521.722600000008242,\"1098\":4496744.849999999627471,\"1099\":1009964.537999999942258,\"1100\":285100.102799999993294,\"1101\":5348720.531000000424683,\"1102\":2389377.003000000026077,\"1103\":1725513.642999999923632,\"1104\":1656046.980999999912456,\"1105\":822553.256700000027195,\"1106\":15741527.969999998807907,\"1107\":868874.986400000168942,\"1108\":1756529.340000000083819,\"1109\":2767407.353999999817461,\"1110\":5861860.353000000119209,\"1111\":132061.010299999994459,\"1112\":464661.864199999952689,\"1113\":38538.064639999996871,\"1114\":635524.36019999999553,\"1115\":1499693.882999999914318,\"1116\":2737241.402999999932945,\"1117\":8423841.828999999910593,\"1118\":739501.29500000004191,\"1119\":324103.402899999986403,\"1120\":5556.801862000000256,\"1121\":4650442.495000000111759,\"1122\":8363191.273000000044703,\"1123\":778026.613400000031106,\"1124\":187262.576399999990826,\"1125\":3275.87357800000018,\"1126\":37220959.740000002086163,\"1127\":11577.776990000000296,\"1128\":1277697.976000000024214,\"1129\":63783.99156000000221,\"1130\":8028816.576000000350177,\"1131\":109404.681599999996251,\"1132\":402906.639099999971222,\"1133\":262507.505000000004657,\"1134\":588214.801699999952689,\"1135\":500425.511100000003353,\"1136\":3649867.640000000130385,\"1137\":1317423.558999999659136,\"1138\":7364315.907999999821186,\"1139\":8419380.666999999433756,\"1140\":99596.498789999997825,\"1141\":23392.420419999998558,\"1142\":4143250.888999999966472,\"1143\":18329.001799999998184,\"1144\":2178215.345000000204891,\"1145\":101441.507800000006682,\"1146\":0.0,\"1147\":3005229.763999999966472,\"1148\":760288.184499999973923,\"1149\":9107780.415999999269843,\"1150\":605560.223600000026636,\"1151\":63037.278050000000803,\"1152\":808065.102700000046752,\"1153\":1188156.085999999893829,\"1154\":14025042.869999999180436,\"1155\":39502.525329999996757,\"1156\":3143844.433000000193715,\"1157\":834640.880700000096112,\"1158\":1727319.351999999955296,\"1159\":243728.138299999991432,\"1160\":711937.688300000037998,\"1161\":1184544.668999999994412,\"1162\":596266.136599999968894,\"1163\":3074165.334999999962747,\"1164\":435526.229099999996834,\"1165\":105556.398499999995693,\"1166\":3021374.921000000089407,\"1167\":259958.269699999975273,\"1168\":6384134.934999999590218,\"1169\":13108380.349999999627471,\"1170\":443577.563900000008289,\"1171\":94178.31160000001546,\"1172\":13517320.179999999701977,\"1173\":260616.822099999990314,\"1174\":4290575.445000000298023,\"1175\":47807.721499999999651,\"1176\":7893.707105000000411,\"1177\":3017338.631000000517815,\"1178\":67894633.480000004172325,\"1179\":35128462.429999999701977,\"1180\":5158271.409999999217689,\"1181\":70304.723020000004908,\"1182\":488667.163300000014715,\"1183\":69162.878039999995963,\"1184\":0.0,\"1185\":3823959.166999999899417,\"1186\":4732124.242999999783933,\"1187\":1828970.108999999938533,\"1188\":572005.913999999989756,\"1189\":656959.180300000007264,\"1190\":1338348.531999999890104,\"1191\":1054480.560000000055879,\"1192\":863595.944999999948777,\"1193\":3085212.021000000182539,\"1194\":16080363.830000000074506,\"1195\":948368.640499999979511,\"1196\":1156290.645000000018626,\"1197\":988285.416599999996834,\"1198\":10672798.449999999254942,\"1199\":263644.038999999989755,\"1200\":102212.651500000007218,\"1201\":4377886.753999999724328,\"1202\":181813.585900000005495,\"1203\":2314493.216000000014901,\"1204\":1220977.489999999990687,\"1205\":3189624.450000000186264,\"1206\":281244.384399999980815,\"1207\":8120907.701000000350177,\"1208\":144318.583400000003166,\"1209\":2268606.979999999981374,\"1210\":2858648.734000000171363,\"1211\":1530284.70699999993667,\"1212\":39221047.259999997913837,\"1213\":6332194.265999999828637,\"1214\":1481424.362999999895692,\"1215\":778642.678599999984726,\"1216\":45691.856200000001991,\"1217\":10762021.689999999478459,\"1218\":75822.755260000005364,\"1219\":1093621.94399999990128,\"1220\":1493745.666999999899417,\"1221\":1350351.182000000029802,\"1222\":3282034.229999999981374,\"1223\":1597520.787999999942258,\"1224\":246054.315499999996973,\"1225\":6777.354479999999967,\"1226\":224746.957099999999628,\"1227\":33790113.899999998509884,\"1228\":5877261.983000000007451,\"1229\":667442.910499999998137,\"1230\":6275686.217000000178814,\"1231\":4757404.160000000149012,\"1232\":1535170.740999999921769,\"1233\":188664.65580000000773,\"1234\":988827.129100000020117,\"1235\":475772.281399999978021,\"1236\":108023.845799999995506,\"1237\":103846.286500000001979,\"1238\":840440.390999999945052,\"1239\":208654.909299999999348,\"1240\":2382047.950999999884516,\"1241\":15813.756310000000667,\"1242\":1119432.950999999884516,\"1243\":193625.042799999995623,\"1244\":21914926.129999998956919,\"1245\":33655.216860000000452,\"1246\":1290125.497999999905005,\"1247\":313131.069299999973737,\"1248\":296444.199900000006892,\"1249\":871105.567299999995157,\"1250\":17586.537019999999757,\"1251\":375215.570699999982026,\"1252\":1969178.050999999977648,\"1253\":59473.659540000000561,\"1254\":17128.736850000001141,\"1255\":107683.947799999994459,\"1256\":154674.851800000004005,\"1257\":573917.840399999986403,\"1258\":977323.704799999948591,\"1259\":60888.485130000000936,\"1260\":11568.217350000000806,\"1261\":854174.396199999842793,\"1262\":474444.554699999978766,\"1263\":133771.122299999988172,\"1264\":27953427.240000002086163,\"1265\":494721.597100000013597,\"1266\":229845.427700000000186,\"1267\":398626.048200000019278,\"1268\":1952501.803000000072643,\"1269\":763368.510400000028312,\"1270\":558367.505099999951199,\"1271\":5977638.122999999672174,\"1272\":939499.425999999977648,\"1273\":2750200.015999999828637,\"1274\":235145.712800000008428,\"1275\":99937.459010000005946,\"1276\":1027001.927999999956228,\"1277\":31090.048839999999473,\"1278\":605071.620200000004843,\"1279\":124572.631599999993341,\"1280\":1587323.847000000067055,\"1281\":818888.730899999965914,\"1282\":10159446.199999999254942,\"1283\":282168.48220000002766,\"1284\":3885034.595999999903142,\"1285\":2203495.262000000104308,\"1286\":0.0,\"1287\":4847583.358000000007451,\"1288\":2602981.677000000141561,\"1289\":10295192.980000000447035,\"1290\":56046.000240000001213,\"1291\":1837786.215000000083819,\"1292\":3746419.927000000141561,\"1293\":15605568.759999999776483,\"1294\":842097.393900000024587,\"1295\":2090054.290999999968335,\"1296\":1007797.687999999849126,\"1297\":27013396.719999998807907,\"1298\":662556.876200000056997,\"1299\":2584074.84899999992922,\"1300\":747255.219000000040978,\"1301\":62109993.71000000089407,\"1302\":40200.378489999995509,\"1303\":4428127.933000000193715,\"1304\":319323.586699999985285,\"1305\":428048.472200000018347,\"1306\":5387065.27900000102818,\"1307\":938639.059099999954924,\"1308\":16746.351559999999154,\"1309\":97375.477540000007139,\"1310\":69894721.010000005364418,\"1311\":0.0,\"1312\":168207.042500000010477,\"1313\":56260.560879999997269,\"1314\":3000025.075000000186265,\"1315\":613048.602300000027753,\"1316\":460391.895100000023376,\"1317\":878657.676899999962188,\"1318\":132305.312000000005355,\"1319\":412646.84230000001844,\"1320\":0.0,\"1321\":366728.741500000003725,\"1322\":31059.245579999998881,\"1323\":5187693.834999999031424,\"1324\":5323971.705000000074506,\"1325\":999034.692099999869242,\"1326\":81409.829289999994216,\"1327\":1655515.891000000061467,\"1328\":161419.70350000000326,\"1329\":887771.193100000033155,\"1330\":131869.817700000014156,\"1331\":16003886.769999999552965,\"1332\":80543.08929000000353,\"1333\":87728.746290000010049,\"1334\":294702.222400000027847,\"1335\":6567042.56800000090152,\"1336\":201219.639599999994971,\"1337\":4049247.837000000290573,\"1338\":111911.42960000000312,\"1339\":31799.585999999999331,\"1340\":351019.078900000022259,\"1341\":42732618.890000008046627,\"1342\":2966247.70699999993667,\"1343\":57749.73917000000074,\"1344\":189673.728100000007544,\"1345\":50692.60610999999335,\"1346\":255135.966199999995297,\"1347\":231385.590699999971548,\"1348\":2140295.470000000204891,\"1349\":34845922.179999999701977,\"1350\":7955526.061000000685453,\"1351\":234965.1418999999878,\"1352\":177554.238600000011502,\"1353\":2256.391895000000204,\"1354\":1019428.574000000022352,\"1355\":3761078.029999999329448,\"1356\":427719.195999999996275,\"1357\":926402.729700000025332,\"1358\":2275936.032000000122935,\"1359\":8958968.80599999986589,\"1360\":913805.258599999942817,\"1361\":295817.512899999972433,\"1362\":30778829.699999999254942,\"1363\":2423579.242999999783933,\"1364\":9244058.287000000476837,\"1365\":10267576.259999999776483,\"1366\":45323.279260000002978,\"1367\":14740.953120000000126,\"1368\":1340685.331000000005588,\"1369\":6319023.217000000178814,\"1370\":26709612.850000001490116,\"1371\":110573.081099999995786,\"1372\":332409.661199999973178,\"1373\":84034479.469999998807907,\"1374\":1104243.756999999983236,\"1375\":554851.68480000004638,\"1376\":5237085.268000000156462,\"1377\":3211186.732000000309199,\"1378\":103963.126399999993737,\"1379\":15287976.529999999329448,\"1380\":205425.877899999992224,\"1381\":1565336.692000000039116,\"1382\":208580.556600000010803,\"1383\":36232068.880000002682209,\"1384\":23216098.309999998658896,\"1385\":810869.261500000022352,\"1386\":11314356.0,\"1387\":67996.602889999994659,\"1388\":2772718.260999999940395,\"1389\":520256.43739999999525,\"1390\":19450665.339999999850988,\"1391\":484174.136099999945145,\"1392\":189461.291800000006333,\"1393\":281881.693199999979697,\"1394\":244492.908900000009453,\"1395\":1119326.733000000007451,\"1396\":554607.383000000030734,\"1397\":221050.565900000015972,\"1398\":84562.38361000000441,\"1399\":1176259.654000000096858,\"1400\":299747.583999999973457,\"1401\":58826.791080000002694,\"1402\":4412938.740000000223517,\"1403\":14678284.419999999925494,\"1404\":17856331.089999999850988,\"1405\":17391095.649999998509884,\"1406\":7148693.088999999687076,\"1407\":51616.703909999989264,\"1408\":245894.988299999997253,\"1409\":519980.270200000028126,\"1410\":372411.411799999943469,\"1411\":246457.944399999978486,\"1412\":255985.71129999999539,\"1413\":764919.295299999997951,\"1414\":4624950.141999999992549,\"1415\":941167.050799999968149,\"1416\":420910.613400000031106,\"1417\":49927.835520000000542,\"1418\":10434.338739999999234,\"1419\":64585.938499999996566,\"1420\":1869226.783000000054017,\"1421\":1442442.307000000029802,\"1422\":2674572.702000000048429,\"1423\":3440405.473000000230968,\"1424\":2304402.492999999783933,\"1425\":0.0,\"1426\":91834.07730000000447,\"1427\":3244433.009000000078231,\"1428\":123244904.900000005960464,\"1429\":286757.105800000019372,\"1430\":105377.952000000004773,\"1431\":45237.242570000002161,\"1432\":471342.98509999999078,\"1433\":85036.116500000003725,\"1434\":106260.624700000000303,\"1435\":3899267.827000000048429,\"1436\":0.0,\"1437\":70262.235759999995935,\"1438\":50006.436939999999595,\"1439\":5265445.510999999940395,\"1440\":281669.256999999983236,\"1441\":5999519.059000000357628,\"1442\":496729.119899999990594,\"1443\":693285.783300000010058,\"1444\":2742870.964000000152737,\"1445\":2364097.085999999660999,\"1446\":63931634.770000003278256,\"1447\":44309958.229999996721745,\"1448\":1912457.56499999971129,\"1449\":1076095.950999999884516,\"1450\":193837.479099999996834,\"1451\":441538.175700000021607,\"1452\":11747726.009999999776483,\"1453\":170023.372700000007171,\"1454\":2718653.228999999817461,\"1455\":1280990.737999999895692,\"1456\":11100857.550000000745058,\"1457\":3683751.225999999791384,\"1458\":2831669.327000000048429,\"1459\":4383941.188000000081956,\"1460\":73644.221260000005714,\"1461\":459839.560799999977462,\"1462\":3471846.041999999899417,\"1463\":3499144.103000000119209,\"1464\":1586367.882999999914318,\"1465\":789349.466899999999441,\"1466\":5790.694201000000248,\"1467\":0.0,\"1468\":77098.435089999999036,\"1469\":268232.662599999981467,\"1470\":1402929.159999999916181,\"1471\":156639.887300000002142,\"1472\":303242.160699999949429,\"1473\":1105730.810999999986962,\"1474\":109627.73969999999099,\"1475\":66647.632540000005974,\"1476\":60459.363850000001548,\"1477\":691246.395100000081584,\"1478\":208633.665600000007544,\"1479\":123616.668399999995017,\"1480\":789508.79410000005737,\"1481\":1391776.254999999888241,\"1482\":7490184.400999999605119,\"1483\":1512864.932000000029802,\"1484\":635099.487599999993108,\"1485\":5846140.06900000013411,\"1486\":6934132.451000000350177,\"1487\":22375912.839999999850988,\"1488\":309052.292799999995623,\"1489\":4057639.069999999832362,\"1490\":18566930.429999999701977,\"1491\":742273.588299999944866,\"1492\":1127505.529000000096858,\"1493\":2507491.572000000160188,\"1494\":103917.452600000004168,\"1495\":3487991.199000000022352,\"1496\":13263458.830000000074506,\"1497\":44920712.520000003278255,\"1498\":403894.467799999983981,\"1499\":212191.973199999978533,\"1500\":3834368.544999999925494,\"1501\":4691017.824000000022352,\"1502\":1436281.65500000002794,\"1503\":640219.201899999869056,\"1504\":70026.431500000006054,\"1505\":49858.793729999997595,\"1506\":6954632.552000000141561,\"1507\":762178.867300000041723,\"1508\":0.0,\"1509\":0.0,\"1510\":17739491.140000000596046,\"1511\":6237872.559999999590218,\"1512\":1000893.508999999961816,\"1513\":913306.033299999893643,\"1514\":433996.687900000018999,\"1515\":3340985.296000000089407,\"1516\":90487.231320000006235,\"1517\":270856.250600000028498,\"1518\":1915325.455000000074506,\"1519\":2726194.717000000178814,\"1520\":195717.540100000012899,\"1521\":104070.406700000006822,\"1522\":313640.916399999987334,\"1523\":1210461.895000000018626,\"1524\":9359304.966000000014901,\"1525\":398817.240800000028685,\"1526\":9392.869896999998673,\"1527\":250377.393699999985984,\"1528\":3594103.117999999783933,\"1529\":8559482.391000000759959,\"1530\":26513109.300000004470348,\"1531\":17638.583910000001197,\"1532\":63314507.390000000596046,\"1533\":52088.312440000001516,\"1534\":44257.911339999998745,\"1535\":63309.196479999998701,\"1536\":1662844.942000000039116,\"1537\":11524667.919999998062849,\"1538\":479458.050800000026356,\"1539\":8367.439997999999832,\"1540\":577720.449799999943934,\"1541\":174091.527299999987008,\"1542\":1733586.221999999834225,\"1543\":2082725.239999999990687,\"1544\":95463.55105999999796,\"1545\":17137234.300000000745058,\"1546\":1924035.342000000178814,\"1547\":3342047.478000000119209,\"1548\":206530546.5,\"1549\":60084.413829999997688,\"1550\":13245401.740000000223517,\"1551\":764866.186199999996461,\"1552\":3772018.498000000137836,\"1553\":481890.446100000001024,\"1554\":647771.31140000000596,\"1555\":8363403.708999999798834,\"1556\":780862.637699999962933,\"1557\":146549.164300000004005,\"1558\":326429.580100000021048,\"1559\":184692.097500000003492,\"1560\":4577258.197999999858439,\"1561\":236165.40690000000177,\"1562\":2470846.313999999780208,\"1563\":298196.799200000008568,\"1564\":21818267.620000001043081,\"1565\":7320872.690000000409782,\"1566\":78106.445219999994151,\"1567\":563667.790200000046752,\"1568\":1948040.641000000294298,\"1569\":173008.10229999999865,\"1570\":0.0,\"1571\":2486991.470999999903142,\"1572\":573556.698800000012852,\"1573\":1021032.467999999993481,\"1574\":72431.210130000006757,\"1575\":208548.691099999996368,\"1576\":2083468.766999999992549,\"1577\":332069.763199999986682,\"1578\":206254.379400000005262,\"1579\":0.0,\"1580\":180124.717499999998836,\"1581\":257674.579700000002049,\"1582\":16344847.0,\"1583\":1537188.885999999940395,\"1584\":147791.916499999992084,\"1585\":526502.063899999950081,\"1586\":2249381.496999999973923,\"1587\":86698.430359999998473,\"1588\":3379436.262000000104308,\"1589\":8506054.667999999597669,\"1590\":27856768.739999998360872,\"1591\":6224064.20200000051409,\"1592\":514010.810900000040419,\"1593\":773884.106099999975413,\"1594\":30212687.030000001192093,\"1595\":36216.136160000001837,\"1596\":79419301.390000000596046,\"1597\":754329.346900000004098,\"1598\":5663444.871999999508262,\"1599\":45797012.159999996423721,\"1600\":804782.962300000013784,\"1601\":14168437.359999999403954,\"1602\":445255.81050000002142,\"1603\":180751.404600000008941,\"1604\":431383.721799999999348,\"1605\":17949.80304999999862,\"1606\":225851.625700000004144,\"1607\":50106.281990000003134,\"1608\":6387109.042999999597669,\"1609\":2625606.140000000130385,\"1610\":253447.097799999988638,\"1611\":498641.046399999991991,\"1612\":195929.97640000001411,\"1613\":151265.249600000010105,\"1614\":6907896.571000000461936,\"1615\":7759234.942999999970198,\"1616\":511472.197400000004563,\"1617\":13267707.550000000745058,\"1618\":7834012.511999999172986,\"1619\":25916.163359999998647,\"1620\":4194023.157999999821186,\"1621\":1705969.506000000052154,\"1622\":50673.486850000001141,\"1623\":2914307.038000000175089,\"1624\":2718334.574000000022352,\"1625\":0.0,\"1626\":60137.522900000003574,\"1627\":4225145.072999999858439,\"1628\":767011.792600000044331,\"1629\":3365734.121999999973923,\"1630\":0.0,\"1631\":125826.005699999994249,\"1632\":1006278.768999999971129,\"1633\":7201589.720999999903142,\"1634\":2014745.631999999983236,\"1635\":9759003.816999999806285,\"1636\":14965073.390000000596046,\"1637\":41666188.78999999910593,\"1638\":7938106.286000000312924,\"1639\":471396.09409999998752,\"1640\":1896524.84499999997206,\"1641\":2949146.586999999824911,\"1642\":418127.698199999984354,\"1643\":778770.140400000032969,\"1644\":54615241.929999999701977,\"1645\":937258.223299999954179,\"1646\":21682.308400000001711,\"1647\":1478025.382999999914318,\"1648\":48725.446210000001884,\"1649\":2426128.478000000119209,\"1650\":1753767.66800000006333,\"1651\":160336.278499999985797,\"1652\":300353.027400000020862,\"1653\":26718110.300000000745058,\"1654\":67296625.359999999403954,\"1655\":399337.709700000006706,\"1656\":2708031.415000000037253,\"1657\":3916900.038000000175089,\"1658\":12037701.519999999552965,\"1659\":175121.84330000000773,\"1660\":965671.575100000016391,\"1661\":10623938.110000001266599,\"1662\":22795474.480000000447035,\"1663\":3263233.620000000111759,\"1664\":6136540.457000000402331,\"1665\":44110.268129999996745,\"1666\":255497.107900000002701,\"1667\":722198.360400000005029,\"1668\":500850.383700000005774,\"1669\":1765982.753999999957159,\"1670\":1487691.233999999938533,\"1671\":3793793.216000000480562,\"1672\":85131.712830000004033,\"1673\":144509.776000000012573,\"1674\":2239715.646999999880791,\"1675\":19946.704040000000532,\"1676\":713106.087799999979325,\"1677\":381769.22970000008354,\"1678\":120313.284299999999348,\"1679\":281085.057199999981094,\"1680\":1135365.672000000020489,\"1681\":1280247.210999999893829,\"1682\":254275.599300000001676,\"1683\":597275.208899999968708,\"1684\":54157441.759999997913837,\"1685\":41852.070529999997234,\"1686\":290315.413400000019465,\"1687\":23766308.260000001639128,\"1688\":197087.754099999991013,\"1689\":8729.537629000000379,\"1690\":20179321.760000001639128,\"1691\":2100145.013999999966472,\"1692\":42685.882910000000265,\"1693\":8247201.066999999806285,\"1694\":2503561.5,\"1695\":1153316.537000000011176,\"1696\":172763800.599999994039536,\"1697\":222739434.300000041723251,\"1698\":459117.277400000020862,\"1699\":365517.854700000025332,\"1700\":1473139.34899999992922,\"1701\":6406653.179999998770654,\"1702\":803657.050000000046566,\"1703\":307533373.399999976158142,\"1704\":210588.0793999999878,\"1705\":312865.523899999971036,\"1706\":1041532.569000000017695,\"1707\":1312643.743000000016764,\"1708\":5386.534187999999631,\"1709\":388248.536100000026636,\"1710\":352952.24900000001071,\"1711\":735804.903799999970943,\"1712\":2308651.217999999877065,\"1713\":89937.021370000002207,\"1714\":41196.704619999996794,\"1715\":2799697.66800000006333,\"1716\":313014.229300000006333,\"1717\":1155865.772000000113621,\"1718\":11301609.830000000074506,\"1719\":947911.902499999967404,\"1720\":3417143.700999999884516,\"1721\":7657584.184999999590218,\"1722\":0.0,\"1723\":2374825.117999999783933,\"1724\":500818.518199999991339,\"1725\":214592.503200000006473,\"1726\":0.0,\"1727\":90450.054969999997411,\"1728\":0.0,\"1729\":154122.517499999987194,\"1730\":1975763.574999999953434,\"1731\":209462.167099999991478,\"1732\":585750.540999999968335,\"1733\":1430545.875999999931082,\"1734\":1783721.182999999960884,\"1735\":238056.089700000011362,\"1736\":3981905.538000000175089,\"1737\":529582.389899999951012,\"1738\":51628.387900000001537,\"1739\":1953563.985000000102446,\"1740\":1534852.087000000057742,\"1741\":463397.868399999977555,\"1742\":9708868.856000002473593,\"1743\":60305.347549999998591,\"1744\":3028491.535999999847263,\"1745\":1209081.058999999891967,\"1746\":388492.837799999979325,\"1747\":388832.735900000086986,\"1748\":0.0,\"1749\":710493.121599999954924,\"1750\":471682.883099999977276,\"1751\":6503948.993999999947846,\"1752\":221592.278400000010151,\"1753\":988954.590800000005402,\"1754\":1086505.327999999979511,\"1755\":1366602.557000000029802,\"1756\":18205788.760000001639128,\"1757\":71750.351869999998598,\"1758\":140877.115699999994831,\"1759\":26944.354930000001332,\"1760\":571942.183100000023842,\"1761\":687826.171100000035949,\"1762\":9703451.731000000610948,\"1763\":57194218.310000002384186,\"1764\":25661.239829999998619,\"1765\":252586.730899999995017,\"1766\":28693.767660000001342,\"1767\":4456913.048999999649823,\"1768\":0.0,\"1769\":14200302.800000000745058,\"1770\":17145.73174999999901,\"1771\":773533.586200000019744,\"1772\":1664544.432000000029802,\"1773\":12495.501689999999144,\"1774\":889959.286700000055134,\"1775\":13969809.439999999478459,\"1776\":6693867.024000000208616,\"1777\":1992758.476999999955296,\"1778\":0.0,\"1779\":13203976.669999999925494,\"1780\":165965.839799999987008,\"1781\":1329107.554000000003725,\"1782\":160814.260100000014063,\"1783\":24867790.350000001490116,\"1784\":563604.059299999964423,\"1785\":111444.069799999997485,\"1786\":18984367.71000000089407,\"1787\":27544.487410000001546,\"1788\":5212761.315000000409782,\"1789\":5408521.342000000178814,\"1790\":13023405.839999999850988,\"1791\":1070785.043999999994412,\"1792\":7250131.410000000149012,\"1793\":741434.465100000030361,\"1794\":423427.9833000000217,\"1795\":318877.470499999995809,\"1796\":2236635.320999999996275,\"1797\":10874612.919999999925494,\"1798\":530772.033000000054017,\"1799\":768891.853600000031292,\"1800\":15552459.689999999478459,\"1801\":1952289.367000000085682,\"1802\":1734011.094000000040978,\"1803\":869512.295200000051409,\"1804\":7774211.700000000186264,\"1805\":6583825.033999999985099,\"1806\":15318.779790000000503,\"1807\":14854.606529999999111,\"1808\":388375.997900000016671,\"1809\":43870.215140000000247,\"1810\":5563918.478000000119209,\"1811\":3127911.712999999988824,\"1812\":185435.624400000000605,\"1813\":2107898.938000000081956,\"1814\":132931.999099999986356,\"1815\":4171292.477000000420958,\"1816\":0.0},\"HEAT_2_Soluble\":{\"0\":11475.894580000000133,\"1\":72884.713900000002468,\"2\":1948158.340000000083819,\"3\":1327179.621000000042841,\"4\":731705.199999999953434,\"5\":20339001.71000000089407,\"6\":60331070.479999996721745,\"7\":18538942.899999998509884,\"8\":14680040.839999999850988,\"9\":183196.516700000007404,\"10\":282293.287899999995716,\"11\":3613628.458999999798834,\"12\":391886.937900000018999,\"13\":1947222.97399999992922,\"14\":648644.749500000034459,\"15\":108336.103099999992992,\"16\":466612.243100000021514,\"17\":1278124.90100000007078,\"18\":92250.935549999994692,\"19\":885011.594599999953061,\"20\":671363.736599999945611,\"21\":1262015.828999999910593,\"22\":1995861.976999999722466,\"23\":1831341.590000000083819,\"24\":69068.422930000000633,\"25\":14905567.830000000074506,\"26\":26370030.170000001788139,\"27\":2410852.441000000573695,\"28\":4359738.286999999545515,\"29\":54579.612359999999171,\"30\":826894.222300000023097,\"31\":337459.06260000000475,\"32\":4203324.400000000372529,\"33\":697169.429600000032224,\"34\":54233.527150000001711,\"35\":15833658.199999999254942,\"36\":42253574.530000001192093,\"37\":72331.808990000004996,\"38\":2271379.061999999918044,\"39\":500306.184599999978673,\"40\":834283.609199999948032,\"41\":705525.360800000024028,\"42\":329456.491700000013225,\"43\":1013229.410000000032596,\"44\":6358406.360000000335276,\"45\":5380949.481999999843538,\"46\":233862.144300000014482,\"47\":4608025.84499999973923,\"48\":3724417.297999999951571,\"49\":129225.931200000006356,\"50\":75307.310370000006515,\"51\":6085487.512000000104308,\"52\":13511873.339999999850988,\"53\":4753631.064000000245869,\"54\":463826.932700000004843,\"55\":3148.54397999999992,\"56\":281004.562199999985751,\"57\":43707548.130000002682209,\"58\":210675.474500000011176,\"59\":3934666.662000000011176,\"60\":3367731.279999999795109,\"61\":1974244.641999999992549,\"62\":669222.788999999989756,\"63\":228322702.400000005960464,\"64\":3093149.560000000055879,\"65\":3100736.413000000175089,\"66\":15716217.880000000819564,\"67\":1929347.101000000024214,\"68\":661459.255899999989197,\"69\":7423475.800999999977648,\"70\":5245009.705000000074506,\"71\":1391615.905999999959022,\"72\":7339708.628999999724328,\"73\":688023.634199999971315,\"74\":661864.58089999994263,\"75\":171192.660299999988638,\"76\":53140188.880000002682209,\"77\":2317731.615000000223517,\"78\":1354097.360000000102446,\"79\":82320.472529999999097,\"80\":2878950.876000000629574,\"81\":720969.2833999999566,\"82\":3722026.919999999925494,\"83\":199949.950899999996182,\"84\":3542124.967999999877065,\"85\":6782854.407999999821186,\"86\":31519736.530000001192093,\"87\":236959.243199999997159,\"88\":919256.362399999983609,\"89\":1422482.966000000014901,\"90\":719794.880099999951199,\"91\":18784216.5,\"92\":2389235.106000000145286,\"93\":1446282.820000000065193,\"94\":174882.157299999991665,\"95\":3220359.259000000078231,\"96\":1950860.506000000052154,\"97\":232563.025699999998324,\"98\":36440.798009999998612,\"99\":21457283.050000000745058,\"100\":42047.794130000002042,\"101\":946506.675400000065565,\"102\":3076209.052999999839813,\"103\":1269290.894000000087544,\"104\":312609.520900000003166,\"105\":2016336.087000000057742,\"106\":5126322.224999999627471,\"107\":5692634.03000000026077,\"108\":15621642.03999999910593,\"109\":66334.037970000004862,\"110\":56842.1574099999998,\"111\":138943.338699999992968,\"112\":121181.788400000004913,\"113\":2148118.683000000193715,\"114\":63477.016219999990426,\"115\":3507100.728999999817461,\"116\":7875049.446000000461936,\"117\":860141.266999999992549,\"118\":166889.979300000006333,\"119\":54921540.389999993145466,\"120\":4229826.421000000089407,\"121\":969870.025299999979325,\"122\":21442.732919999998558,\"123\":132936214.0,\"124\":13056662.160000000149012,\"125\":10741113.060000000521541,\"126\":81668834.610000014305115,\"127\":6848226.059000000357628,\"128\":589820.65659999998752,\"129\":6136828.682000000029802,\"130\":2966771.296999999787658,\"131\":224944.9938999999722,\"132\":1041997.092999999993481,\"133\":2305.987583000000086,\"134\":8586135.035000000149012,\"135\":400149.332600000023376,\"136\":28836.277030000001105,\"137\":1698727.557000000029802,\"138\":3763806.575999999884516,\"139\":5376688.372000000439584,\"140\":0.0,\"141\":1361996.001000000163913,\"142\":32329347.280000001192093,\"143\":3607912.336999999824911,\"144\":21143.415980000001582,\"145\":922176.781199999968521,\"146\":112202.280299999998533,\"147\":89384560.150000005960464,\"148\":43817.713389999997162,\"149\":527899.464900000020862,\"150\":8842009.446000000461936,\"151\":4095861.305000000167638,\"152\":0.0,\"153\":110289.977599999998347,\"154\":56135436.860000006854534,\"155\":37700423.46000000089407,\"156\":363462.221699999994598,\"157\":389839.526899999938905,\"158\":1150707.343000000109896,\"159\":2658204.632999999914318,\"160\":37246.251570000000356,\"161\":234361.005899999989197,\"162\":9492296.280999999493361,\"163\":8630928.645999999716878,\"164\":179735.664600000018254,\"165\":1480579.55199999990873,\"166\":9076890.098999999463558,\"167\":1431109.114000000059605,\"168\":4825342.41399999987334,\"169\":2044085.260999999940395,\"170\":123842.383400000006077,\"171\":0.0,\"172\":15126937.650000000372529,\"173\":437823.773699999961536,\"174\":256310.91479999999865,\"175\":189577.787500000005821,\"176\":2383726.842999999877065,\"177\":16862560.179999999701977,\"178\":3123808.760000000242144,\"179\":1024859.119999999878928,\"180\":4967310.100999998860061,\"181\":12852960.359999999403954,\"182\":76944.199880000000121,\"183\":347249.220800000010058,\"184\":39359.138160000002244,\"185\":21157.966110000001208,\"186\":9180923.520999999716878,\"187\":31555.072560000000522,\"188\":14796441.869999999180436,\"189\":79563.223089999999502,\"190\":6267883.771999999880791,\"191\":71126226.879999995231628,\"192\":21769071.529999997466803,\"193\":671155.877600000007078,\"194\":946361.174099999945611,\"195\":88443.998240000000806,\"196\":18403834.559999998658896,\"197\":0.0,\"198\":22265854.5,\"199\":1638032.733999999938533,\"200\":1197579.543999999994412,\"201\":227979.73509999999078,\"202\":2066326.173000000184402,\"203\":4154789.327000000048429,\"204\":1178352.587999999988824,\"205\":20104121.059999998658895,\"206\":558912.025499999988824,\"207\":709048.570599999977276,\"208\":3304126.430000000167638,\"209\":760005.200900000054389,\"210\":14693551.670000001788139,\"211\":4493183.754999999888241,\"212\":8914240.442999999970198,\"213\":1064134.074999999953434,\"214\":6232963.462000000290573,\"215\":774201.969500000006519,\"216\":716916.033199999947101,\"217\":1372596.808999999891967,\"218\":0.0,\"219\":221463.355900000024121,\"220\":169425.858899999991991,\"221\":17516276.690000001341104,\"222\":909040.093299999949522,\"223\":483906.110700000077486,\"224\":2244357.393999999854714,\"225\":234111.575099999987288,\"226\":654693.445999999996275,\"227\":185898.683500000013737,\"228\":3042120.179000000003725,\"229\":3947865.708000000566244,\"230\":1338923.654000000096858,\"231\":882995.362399999983609,\"232\":68648.547779999993509,\"233\":418045.991199999989476,\"234\":275122.152899999986403,\"235\":769847.323800000012852,\"236\":2672546.902999999932945,\"237\":362703.536399999982677,\"238\":398496.853599999973085,\"239\":121753.400599999993574,\"240\":137519.504699999990407,\"241\":1210882.519000000087544,\"242\":390036.992900000012014,\"243\":81700.013460000001942,\"244\":443487.930999999982305,\"245\":415603.648099999991246,\"246\":5349874.563000001013279,\"247\":616416.213800000026822,\"248\":164146.240700000023935,\"249\":574750.880200000014156,\"250\":466456.348899999982677,\"251\":3683780.867000000085682,\"252\":15387800.679999999701977,\"253\":203951.236399999994319,\"254\":93193.576050000003306,\"255\":24589717.96000000089407,\"256\":1585652.269000000087544,\"257\":308462.73420000000624,\"258\":14029442.21000000089407,\"259\":42757.632570000001579,\"260\":829055.955799999996088,\"261\":9703169.221999999135733,\"262\":396605.336899999994785,\"263\":2782192.518000000156462,\"264\":475643.715999999956694,\"265\":63663.05000999999902,\"266\":62285.984239999997953,\"267\":6066676.274000000208616,\"268\":838440.788900000043213,\"269\":6182245.870000000111759,\"270\":3565820.893000000156462,\"271\":8887634.493000000715256,\"272\":496512.758199999982026,\"273\":1019506.751000000047498,\"274\":259470.371299999998882,\"275\":14136489.589999999850988,\"276\":186865.227799999993294,\"277\":28992.171269999995275,\"278\":0.0,\"279\":0.0,\"280\":535008.242199999978766,\"281\":12570.272139999999126,\"282\":3752.997909000000163,\"283\":9820817.406999999657273,\"284\":0.0,\"285\":4094925.939999999944121,\"286\":525664.980800000019372,\"287\":30874.334380000000238,\"288\":10403342.209999999031425,\"289\":256092.662799999990966,\"290\":3625060.703000000678003,\"291\":30980.342459999996208,\"292\":11830294.150000000372529,\"293\":1650919.990999999921769,\"294\":428657.192399999999907,\"295\":959518.647899999981746,\"296\":385983.742700000002515,\"297\":14804.756230000000869,\"298\":1562683.851000000024214,\"299\":1876550.918999999994412,\"300\":2145520.445999999996275,\"301\":446720.138199999986682,\"302\":72899.264020000002347,\"303\":1622443.310000000055879,\"304\":0.0,\"305\":922530.141399999964051,\"306\":683492.308399999979883,\"307\":142466.548500000004424,\"308\":357444.704000000027008,\"309\":307215.58029999997234,\"310\":2510624.754000000655651,\"311\":3848093.395000000018626,\"312\":2416152.845000000204891,\"313\":2953364.391999999992549,\"314\":2114445.527999999932945,\"315\":4074763.617999999783933,\"316\":1693946.800999999977648,\"317\":7596206.617000000551343,\"318\":131418.84340000001248,\"319\":49048.484759999999369,\"320\":1915004.831000000005588,\"321\":17610852.530000001192093,\"322\":864329.625600000028498,\"323\":1213792.544999999692664,\"324\":14403588.390000000596046,\"325\":15681921.140000000596046,\"326\":19197.855879999999161,\"327\":139514.950899999996182,\"328\":9184664.982999999076128,\"329\":5781701.605000000447035,\"330\":354856.859699999971781,\"331\":10563393.630000000819564,\"332\":5867963.083999999798834,\"333\":249098.208000000013271,\"334\":324634.163200000009965,\"335\":6765.809970999999678,\"336\":6514612.387000000104308,\"337\":27594.31959000000279,\"338\":992266.831000000005588,\"339\":813258.672900000005029,\"340\":12246012.119999999180436,\"341\":2681900.558000000193715,\"342\":13593.977639999999155,\"343\":6566.473203999999896,\"344\":46796.332649999996647,\"345\":2391105.836999999824911,\"346\":254814.330099999991944,\"347\":3302151.770000000018626,\"348\":354711.35840000002645,\"349\":2428520.455000000074506,\"350\":346126.782300000020768,\"351\":607062.559500000090338,\"352\":10446992.599999999627471,\"353\":103671747.5,\"354\":12546368.349999999627471,\"355\":6916507.735000000335276,\"356\":12352020.199999999254942,\"357\":211766.73420000000624,\"358\":9539895.989000000059605,\"359\":2670364.384000000078231,\"360\":309585.172700000053737,\"361\":0.0,\"362\":199658.948299999989104,\"363\":93175908.040000006556511,\"364\":217337.355000000010477,\"365\":9192563.623999999836087,\"366\":2882380.549000000115484,\"367\":18777980.730000000447035,\"368\":9931294.458000000566244,\"369\":486639.456400000024587,\"370\":3498682.439999999478459,\"371\":6081746.049999999813735,\"372\":137207716.199999988079071,\"373\":17173309.359999999403954,\"374\":797409.425300000002608,\"375\":2720666.257999999914318,\"376\":427524.360900000028778,\"377\":14990.790020000000368,\"378\":758872.369399999966845,\"379\":271453.441799999971408,\"380\":5036.73500200000035,\"381\":12281348.150000000372529,\"382\":9382131.018999999389052,\"383\":16908289.160000000149012,\"384\":21860529.480000000447035,\"385\":23919372.730000000447035,\"386\":544590541.399999976158142,\"387\":27862457.680000003427267,\"388\":25868.050719999999274,\"389\":5703234.838000000454485,\"390\":2255789.63799999980256,\"391\":704371.743400000152178,\"392\":5886878.252000000327826,\"393\":1292882.88800000003539,\"394\":478241.95329999999376,\"395\":1738948.270999999949709,\"396\":254741.5793999999878,\"397\":125817.043799999999464,\"398\":4395074.314000000245869,\"399\":74760.641239999997197,\"400\":31785796.030000001192093,\"401\":1469666.955000000074506,\"402\":9714.393606999999974,\"403\":240066.73509999999078,\"404\":3919596.885999999940395,\"405\":1620364.71999999997206,\"406\":15718.296469999999317,\"407\":884512.732999999891035,\"408\":737857.826000000000931,\"409\":180982.818499999993946,\"410\":4467409.24100000038743,\"411\":127656.595799999980954,\"412\":619128.773599999956787,\"413\":611500.348800000036135,\"414\":1994510.892999999923632,\"415\":1078268.486000000033528,\"416\":650536.266300000017509,\"417\":23712553.03999999910593,\"418\":3361599.440000000409782,\"419\":653799.652299999957904,\"420\":29823.607209999998304,\"421\":5616141.923000000417232,\"422\":1335805.769000000087544,\"423\":6100453.359000000171363,\"424\":39912043.060000002384186,\"425\":10362082.199999999254942,\"426\":427430.824399999983143,\"427\":463265.713500000012573,\"428\":6338659.755999999120832,\"429\":698364.618800000054762,\"430\":11759622.089999999850988,\"431\":228270.737599999993108,\"432\":4461277.400999999605119,\"433\":1580455.794999999925494,\"434\":5075292.843999999575317,\"435\":12771.89535000000069,\"436\":2358368.046999999787658,\"437\":38202402.909999996423721,\"438\":31734.870579999998881,\"439\":58447.86806999998953,\"440\":377752.526899999997113,\"441\":0.0,\"442\":884523.126000000047497,\"443\":25203941.260000001639128,\"444\":112909.000799999994342,\"445\":1366568.898999999975786,\"446\":779606.303199999965727,\"447\":1300469.740999999921769,\"448\":1868028.700999999884516,\"449\":18008902.489999998360872,\"450\":17163955.71000000089407,\"451\":7189.426583000000392,\"452\":0.0,\"453\":182313.11600000000908,\"454\":379602.471900000004098,\"455\":370321.568200000037905,\"456\":1954186.25,\"457\":10174905.189999999478459,\"458\":17675.288809999998193,\"459\":182811.977600000012899,\"460\":880490.661700000055134,\"461\":46577.041420000001381,\"462\":619523.705599999986589,\"463\":39731.205739999990328,\"464\":609432.151900000055321,\"465\":581017.828600000008009,\"466\":4477906.120000000111759,\"467\":86491.163069999995059,\"468\":753530.393500000005588,\"469\":3667048.217999999877065,\"470\":1421235.811999999918044,\"471\":7113350.19400000013411,\"472\":2366578.476999999955296,\"473\":1414064.6769999996759,\"474\":2356601.24599999981001,\"475\":5622273.764000001363456,\"476\":13407943.849999999627471,\"477\":2109352.983000000007451,\"478\":13119019.860000001266599,\"479\":4162999.757000000216067,\"480\":1391304.118000000016764,\"481\":9069095.387000000104308,\"482\":5254.259430000000066,\"483\":63441.680189999999129,\"484\":1968008.873000000137836,\"485\":98729900.129999995231628,\"486\":6269754.502999999560416,\"487\":993981.667600000044331,\"488\":764276.702999999979511,\"489\":21098726.300000000745058,\"490\":533709.123600000049919,\"491\":5614894.769999999552965,\"492\":211714769.5,\"493\":6872753.418999999761581,\"494\":0.0,\"495\":186459.902800000010757,\"496\":1057690.446999999927357,\"497\":32406255.100000005215406,\"498\":11083041.099999999627471,\"499\":452114.078900000022259,\"500\":132364.601800000004005,\"501\":16044635.070000000298023,\"502\":61575106.509999997913837,\"503\":634801.341099999961443,\"504\":202059.719600000011269,\"505\":23312.42449000000488,\"506\":5210816.901999999769032,\"507\":702927.123499999986961,\"508\":59302.168499999999767,\"509\":1108719.827999999979511,\"510\":702999.87410000001546,\"511\":1430069.81899999990128,\"512\":246967.653400000010151,\"513\":569325.760699999984354,\"514\":342499.642999999981839,\"515\":50568.97323999999935,\"516\":4685245.457999999634922,\"517\":3929574.117000000085682,\"518\":546928.95499999995809,\"519\":2395.366946000000098,\"520\":13582545.390000000596046,\"521\":647979.600699999951758,\"522\":3762871.210999999660999,\"523\":236086.235500000009779,\"524\":2076823.050999999977648,\"525\":12089078.580000000074506,\"526\":293735.925099999993108,\"527\":6381062.989000000059605,\"528\":194992.514100000000326,\"529\":5646385.406000000424683,\"530\":34019.240830000002461,\"531\":20135299.899999998509884,\"532\":1710783.378000000026077,\"533\":17437290.280000001192093,\"534\":3813173.084999999962747,\"535\":576590.432200000039302,\"536\":17702310.480000000447035,\"537\":756201.381399999954738,\"538\":1345055.493999999947846,\"539\":6366720.718999999575317,\"540\":144285.314600000012433,\"541\":489788.520000000018626,\"542\":1182301.908000000286847,\"543\":3367731.279999999795109,\"544\":1589601.590000000083819,\"545\":1236553.103000000119209,\"546\":21042604.379999998956919,\"547\":3029752.569999999832362,\"548\":4430722.129999999888241,\"549\":117086.966400000004796,\"550\":223157.40659999998752,\"551\":0.0,\"552\":280879.846799999999348,\"553\":3349959.336000000592321,\"554\":352871.806400000059512,\"555\":5773283.315999999642372,\"556\":6168423.247000000439584,\"557\":69124544.849999994039536,\"558\":39088921.479999996721745,\"559\":99862.73159999998461,\"560\":1778545.408000000054017,\"561\":14184.297160000000076,\"562\":820793.561100000049919,\"563\":271505.40659999998752,\"564\":574574.200100000016391,\"565\":12012170.759999999776483,\"566\":130504.263900000005378,\"567\":47432381.149999998509884,\"568\":1843813.128999999957159,\"569\":657198.14670000015758,\"570\":6487590.71900000050664,\"571\":0.0,\"572\":1761916.689000000013038,\"573\":1764307.067000000039116,\"574\":26736.901279999998224,\"575\":12359295.269999999552965,\"576\":4000142.242000000085682,\"577\":711449.341899999883026,\"578\":874972.005600000033155,\"579\":1384444.770999999949709,\"580\":4305487.092000000178814,\"581\":16390720.279999999329448,\"582\":442874.746999999973923,\"583\":734677.583499999949709,\"584\":226254.505499999999302,\"585\":1422067.247999999905005,\"586\":81436032.549999997019768,\"587\":6037160.298000000417232,\"588\":1639383.817000000271946,\"589\":358390.462400000018533,\"590\":5644306.815999999642372,\"591\":35646.776680000002671,\"592\":14584.425699999999779,\"593\":270102.35840000002645,\"594\":416622157.199999988079071,\"595\":40294503.590000003576279,\"596\":180130596.599999994039536,\"597\":116806356.799999997019768,\"598\":1765034.574000000022352,\"599\":1163282.810999999986962,\"600\":7804793.109000000171363,\"601\":0.0,\"602\":3598039.035000000149012,\"603\":988473.404499999945983,\"604\":10756.70248999999967,\"605\":3897459.904000000096858,\"606\":660045.814800000051036,\"607\":329082.345499999995809,\"608\":68125.78243000000657,\"609\":1431109.114000000059605,\"610\":15642.42793999999958,\"611\":49283365.409999996423721,\"612\":103891.03870000000461,\"613\":4511059.627999999560416,\"614\":49038091.810000002384186,\"615\":345783.814999999944121,\"616\":1158917.772000000113621,\"617\":10481289.330000000074506,\"618\":3502735.691000000108033,\"619\":960059.081200000015087,\"620\":886279.534400000004098,\"621\":775417.944600000046194,\"622\":1784573.317999999737367,\"623\":5342287.709999999962747,\"624\":32990.338850000000093,\"625\":2607590.970000000204891,\"626\":7603.585611000000426,\"627\":113324.718800000002375,\"628\":362474.891500000027008,\"629\":502384.774499999999534,\"630\":1460729.019000000087544,\"631\":729262.856900000013411,\"632\":509649.445999999996275,\"633\":75307.310370000006515,\"634\":13467.1836600000006,\"635\":722154.079600000055507,\"636\":2631598.683000000193715,\"637\":997795.880000000004657,\"638\":1899415.408000000054017,\"639\":9889099.084000000730157,\"640\":163065.37400000001071,\"641\":1033516.447000000043772,\"642\":5962019.275000000372529,\"643\":41593.622250000000349,\"644\":215435.44529999999213,\"645\":903313.578300000051968,\"646\":3510946.120000000111759,\"647\":37631.829989999998361,\"648\":374042.244000000006054,\"649\":111568.310400000002119,\"650\":1598435.597000000067055,\"651\":186272829.699999988079071,\"652\":563048.419299999950454,\"653\":16152721.75,\"654\":1420404.375999999931082,\"655\":402976.214800000016112,\"656\":696140.527600000030361,\"657\":3954101.476999999955296,\"658\":9001021.56900000013411,\"659\":7445300.993999999947846,\"660\":36728682.700000002980232,\"661\":9979205.953999999910593,\"662\":6453709.705000000074506,\"663\":10498957.349999999627471,\"664\":13677121.230000000447035,\"665\":79448.900649999995949,\"666\":7163.755997999999636,\"667\":621529.544899999978952,\"668\":10693305.5,\"669\":37056.060599999997066,\"670\":448123.18640000000596,\"671\":934471.640200000023469,\"672\":70061.988880000004428,\"673\":0.0,\"674\":6152210.247000000439584,\"675\":156767.246699999988778,\"676\":1375714.69399999990128,\"677\":9681240.098999999463558,\"678\":1657051.831000000005588,\"679\":4564999.035000000149012,\"680\":27618223.370000001043081,\"681\":17361421.75,\"682\":2759951.606999999843538,\"683\":49989046.669999994337559,\"684\":92448401.590000003576279,\"685\":13992027.589999999850988,\"686\":16170389.759999999776483,\"687\":19584473.589999999850988,\"688\":28208542.890000000596046,\"689\":21971734.03999999910593,\"690\":26538395.949999999254942,\"691\":6121654.976000000722706,\"692\":22239872.129999998956919,\"693\":15156037.910000000149012,\"694\":16985196.980000000447035,\"695\":9789222.842000000178814,\"696\":20374337.739999998360872,\"697\":7263112.593000000342727,\"698\":49521363.950000002980232,\"699\":27379185.53999999910593,\"700\":40003.501009999999951,\"701\":8623030.005000000819564,\"702\":12991186.579999998211861,\"703\":14773577.380000000819564,\"704\":17387404.120000001043081,\"705\":7457876.463000000454485,\"706\":11427047.720000000670552,\"707\":17316732.059999998658895,\"708\":24930606.699999999254942,\"709\":3658318.140999999828637,\"710\":4870032.095999999903142,\"711\":8744211.792999999597669,\"712\":53296.083120000002964,\"713\":63302.414669999998296,\"714\":2630767.246999999973923,\"715\":3736265.260999999940395,\"716\":35162465.25,\"717\":5346756.678999999538064,\"718\":1631900.892999999923632,\"719\":205208.783200000005308,\"720\":269634.675700000021607,\"721\":978995.034800000023097,\"722\":26791.983910000002652,\"723\":178353.402299999987008,\"724\":4455145.560999999754131,\"725\":0.0,\"726\":12509993.029999999329448,\"727\":2210892.097000000067055,\"728\":3053968.140999999828637,\"729\":2119434.143000000156462,\"730\":2932474.563999999780208,\"731\":172450.207099999999627,\"732\":1206101.762000000104308,\"733\":489185.728899999987334,\"734\":1998979.861000000033528,\"735\":50873.486649999998917,\"736\":123811.204599999997299,\"737\":3264.321433999999954,\"738\":19120948.059999998658895,\"739\":1008188.829000000027008,\"740\":6571357.889999999664724,\"741\":127926.8125,\"742\":2174828.563000000081956,\"743\":152069.633600000001024,\"744\":32069.52353999999832,\"745\":180172.168399999995017,\"746\":13458.869300000000294,\"747\":562466.414199999999255,\"748\":10533254.080000000074506,\"749\":10352624.619999997317791,\"750\":1100405.468000000109896,\"751\":18122.185629999999946,\"752\":748344.311800000024959,\"753\":1469355.166999999899417,\"754\":10011735.890000000596046,\"755\":680041.849200000055134,\"756\":95004.02780999999959,\"757\":6124461.071999999694526,\"758\":1146861.950999999884516,\"759\":270414.146899999992456,\"760\":205146.425500000012107,\"761\":3106140.746999999973923,\"762\":5830340.608000000007451,\"763\":1087726.070000000065193,\"764\":187260.159799999993993,\"765\":22943474.800000000745058,\"766\":10796195.699999997392297,\"767\":106714.802999999999884,\"768\":4532261.245000000111759,\"769\":11057058.720000000670552,\"770\":1284152.810999999986962,\"771\":33293812.969999998807907,\"772\":17334.400079999999434,\"773\":763912.949799999943934,\"774\":8670733.642000000923872,\"775\":55630.339529999997467,\"776\":1722735.270000000018626,\"777\":2352547.995000000111759,\"778\":69809.440210000000661,\"779\":0.0,\"780\":1022926.030999999959022,\"781\":155093.981900000013411,\"782\":2760.575183999999808,\"783\":0.0,\"784\":1647490.317000000039116,\"785\":59574.463770000002114,\"786\":1652375.003999999957159,\"787\":9683110.830000000074506,\"788\":55405.8518200000035,\"789\":1278436.689000000013038,\"790\":110466.657699999996112,\"791\":3587750.015999999828637,\"792\":2187300.101999999955297,\"793\":151331.73420000000624,\"794\":9282.358706000000893,\"795\":582025.944699999992736,\"796\":525893.62569999997504,\"797\":286637.540700000012293,\"798\":8029.176884000000427,\"799\":212005.771999999997206,\"800\":259958.839899999991758,\"801\":519782.571600000082981,\"802\":3333954.19400000013411,\"803\":1473408.416999999899417,\"804\":5514291.020999999716878,\"805\":1162763.164000000106171,\"806\":139878.704100000002654,\"807\":7940.628955999999562,\"808\":4768077.263000000268221,\"809\":11137084.429999999701977,\"810\":7902902.549999999813736,\"811\":869723.566200000001118,\"812\":207931.735899999999674,\"813\":1168271427.0,\"814\":70592029.290000006556511,\"815\":6624361.932000000029802,\"816\":1666197.625999999931082,\"817\":910256.068399999989197,\"818\":120869.99989999999525,\"819\":175859.094500000006519,\"820\":15056.265600000000632,\"821\":31723438.329999998211861,\"822\":643458.66780000005383,\"823\":7009628.560999999754131,\"824\":49853938.329999998211861,\"825\":52073.872290000006615,\"826\":322950.505400000081863,\"827\":2909610.075999999884516,\"828\":912376.229999999981374,\"829\":7545385.094999998807907,\"830\":1239982.777000000001863,\"831\":3821279.58600000012666,\"832\":989720.558399999979883,\"833\":25350.481850000000122,\"834\":18502.567579999998998,\"835\":184215.025699999998324,\"836\":2305571.865000000223517,\"837\":497583.231900000013411,\"838\":1050103.594000000040978,\"839\":755297.194800000055693,\"840\":6185675.542999999597669,\"841\":6161771.759999999776483,\"842\":79463.450779999999213,\"843\":2723680.214000000152737,\"844\":5146172.75800000037998,\"845\":3450770.94400000013411,\"846\":4750617.109000000171363,\"847\":1559046.31899999990128,\"848\":5231187.082999999634922,\"849\":1920097.377000000094995,\"850\":1057898.30600000009872,\"851\":1122750.308999999891967,\"852\":3409510.936000000219792,\"853\":1794550.549000000115484,\"854\":1277605.253000000026077,\"855\":130940.767800000001444,\"856\":0.0,\"857\":35880.618040000001201,\"858\":805318.459599999943748,\"859\":800236.307499999995343,\"860\":4744589.197999999858439,\"861\":1641150.618000000016764,\"862\":1671705.888999999966472,\"863\":768932.744300000020303,\"864\":2564252.371999999973923,\"865\":6290436.472000000067055,\"866\":2641056.266999999992549,\"867\":0.0,\"868\":828993.59809999994468,\"869\":345388.882900000025984,\"870\":1154864.522000000113621,\"871\":2349845.828999999910593,\"872\":1548965.158000000054017,\"873\":65392.436770000000251,\"874\":3016137.80599999986589,\"875\":3052201.339999999850988,\"876\":482846.02990000002319,\"877\":11749229.140000000596046,\"878\":950518.353800000040792,\"879\":658725.910299999988638,\"880\":1063198.709999999962747,\"881\":1665677.979000000050291,\"882\":181076.355000000010477,\"883\":6301660.856999999843538,\"884\":25475197.239999998360872,\"885\":1207141.057000000029802,\"886\":27637.969980000001669,\"887\":12610804.640000000596046,\"888\":3275337.96100000012666,\"889\":197985.683500000013737,\"890\":1251622.879999999888241,\"891\":985895.953100000042468,\"892\":1063822.287000000011176,\"893\":729709.753699999884702,\"894\":406998.286100000026636,\"895\":0.0,\"896\":21251502.660000000149012,\"897\":18024491.910000000149012,\"898\":10622633.439999999478459,\"899\":29539.879690000001574,\"900\":0.0,\"901\":72024.177700000000186,\"902\":766448.829400000046007,\"903\":526205.414199999999255,\"904\":269717.819299999973737,\"905\":106943.447899999999208,\"906\":7980849.669999999925494,\"907\":12270.955200000000332,\"908\":2633677.273000000044703,\"909\":7772367.106999999843538,\"910\":267431.370500000019092,\"911\":126877.124599999981001,\"912\":85079.800560000003316,\"913\":216734.564000000013038,\"914\":1904507.952999999979511,\"915\":7263008.66399999987334,\"916\":225526.99900000001071,\"917\":539310.923199999961071,\"918\":0.0,\"919\":4260797.410000000149012,\"920\":38057.94090999999753,\"921\":12201322.439999999478459,\"922\":3304334.28899999987334,\"923\":2008853.162999999942258,\"924\":9775608.07799999974668,\"925\":179205.624199999991106,\"926\":87144.879579999993439,\"927\":125629.970700000005308,\"928\":25412.839540000000852,\"929\":2049697.453999999910593,\"930\":29546.115460000000894,\"931\":232292.809000000008382,\"932\":434342.135700000042561,\"933\":2277406.972000000067055,\"934\":1215455.415999999968335,\"935\":762759.332399999955669,\"936\":599974.568100000033155,\"937\":515303.210399999981746,\"938\":397613.452999999921303,\"939\":3012084.55599999986589,\"940\":195678.448700000008102,\"941\":39588822.340000003576279,\"942\":46029.332999999998719,\"943\":3834894.34899999992922,\"944\":253089.100500000000466,\"945\":34217.746160000002419,\"946\":285161.741900000022724,\"947\":7483650.976999999955296,\"948\":0.0,\"949\":8018368.216000000014901,\"950\":28193.992760000000999,\"951\":1611114.995000000111759,\"952\":2038992.716000000014901,\"953\":163086.159899999998743,\"954\":2296114.280999999959022,\"955\":20216364.909999996423721,\"956\":4306318.527999999932945,\"957\":504588.079700000002049,\"958\":78369.073220000005676,\"959\":3122353.746999999508262,\"960\":167575.91390000001411,\"961\":3325743.765000000596046,\"962\":1517162.733999999938533,\"963\":147902.060999999986961,\"964\":1250271.796000000089407,\"965\":190565117.699999988079071,\"966\":16812.674019999998563,\"967\":90664.971499999999651,\"968\":723234.946400000015274,\"969\":103064.799300000013318,\"970\":1077021.33199999993667,\"971\":992620.19129999994766,\"972\":1582534.384000000078231,\"973\":91250.094540000005509,\"974\":31433475.050000000745058,\"975\":112337.388600000005681,\"976\":578772.95160000002943,\"977\":8233814.054999999701977,\"978\":1413129.310999999986962,\"979\":1334870.404000000096858,\"980\":34408976.420000001788139,\"981\":3872101.106999999377877,\"982\":324696.520900000003166,\"983\":302798.576799999980722,\"984\":730541.189699999988079,\"985\":2748103.643999999854714,\"986\":476204.935300000011921,\"987\":13045229.919999999925494,\"988\":15585266.720000000670552,\"989\":144025.490900000004331,\"990\":3799350.462999999988824,\"991\":43410309.780000001192093,\"992\":41671569.369999997317791,\"993\":311081.757399999944028,\"994\":53962.271169999999984,\"995\":203525.125399999989895,\"996\":16319.008929999998145,\"997\":1950756.577000000048429,\"998\":31853350.200000002980232,\"999\":54388.382089999999152,\"1000\":10986386.669999999925494,\"1001\":2381544.324000000022352,\"1002\":444381.724600000015926,\"1003\":3109778.279000000096858,\"1004\":1799643.09499999997206,\"1005\":3240313.722000000067055,\"1006\":59804.147949999998673,\"1007\":8078.335533999999825,\"1008\":651315.737399999983609,\"1009\":367567.43660000001546,\"1010\":3521650.858000000007451,\"1011\":792555.917900000000372,\"1012\":10095503.060000000521541,\"1013\":13025483.310000002384186,\"1014\":1391719.835999999893829,\"1015\":3861916.016999999526888,\"1016\":91913.1646999999939,\"1017\":1310446.972999999998137,\"1018\":390951.572500000009313,\"1019\":372129.941400000010617,\"1020\":1980688.270999999949709,\"1021\":0.0,\"1022\":908967.342700000037439,\"1023\":325143.417699999990873,\"1024\":6642341.734000000171363,\"1025\":2256517.143999999854714,\"1026\":620812.431400000001304,\"1027\":650868.840599999995902,\"1028\":3653641.313999999780208,\"1029\":37674.441079999996873,\"1030\":864433.55510000011418,\"1031\":8257509.979000000283122,\"1032\":2970616.688000000081956,\"1033\":1851607.841000000014901,\"1034\":4691273.367999999783933,\"1035\":102085.783400000000256,\"1036\":9917160.04700000025332,\"1037\":14245615.560000000521541,\"1038\":0.0,\"1039\":3334785.629999999888241,\"1040\":145231.073000000003958,\"1041\":2876.248708999999963,\"1042\":1402840.291999999899417,\"1043\":2505843.996999999973923,\"1044\":38503798.429999992251396,\"1045\":863716.441600000020117,\"1046\":616042.067599999951199,\"1047\":229652.99989999999525,\"1048\":33038146.420000001788139,\"1049\":170901.657700000010664,\"1050\":11754425.619999999180436,\"1051\":105581.9716000000044,\"1052\":3304853.936999999918044,\"1053\":4432073.213999999687076,\"1054\":1979233.257999999914318,\"1055\":1943273.652999999932945,\"1056\":5167686.162999999709427,\"1057\":18465.152959999999439,\"1058\":67312.014500000004773,\"1059\":196073.380800000013551,\"1060\":235951.127100000012433,\"1061\":9745.676384000000326,\"1062\":493789.805400000012014,\"1063\":2179609.319999999832362,\"1064\":12149357.689999999478459,\"1065\":810951.438100000028498,\"1066\":817571.746799999964424,\"1067\":32643214.339999999850988,\"1068\":29560.66559000000052,\"1069\":2959392.302999999839812,\"1070\":632753.930099999997765,\"1071\":1720864.539000000106171,\"1072\":98170.759460000001127,\"1073\":2426441.865000000223517,\"1074\":1659857.927000000141561,\"1075\":292852.524399999994785,\"1076\":2815657.814999999944121,\"1077\":1694362.519000000087544,\"1078\":40590.702649999999267,\"1079\":1997109.131000000052154,\"1080\":5183275.58699999935925,\"1081\":120527.032600000005914,\"1082\":23216.809359999999288,\"1083\":602905.379799999995157,\"1084\":10926107.560000000521541,\"1085\":555326.457999999984168,\"1086\":6699087.236999999731779,\"1087\":4231489.292999999597669,\"1088\":3863163.171000000089407,\"1089\":166682.120300000009593,\"1090\":74825077.519999995827675,\"1091\":328302.87430000002496,\"1092\":744821.101999999955297,\"1093\":1573388.588999999919906,\"1094\":123728.061000000001513,\"1095\":631600.3127000000095,\"1096\":0.0,\"1097\":168677.566599999991013,\"1098\":4829291.735000000335276,\"1099\":950539.139700000057928,\"1100\":332719.877700000011828,\"1101\":5127985.097000000067055,\"1102\":2479341.975999999791384,\"1103\":1812322.493000000016764,\"1104\":1563931.004999999888241,\"1105\":805100.207700000028126,\"1106\":15923037.570000000298023,\"1107\":889501.348699999973178,\"1108\":1783845.811999999685213,\"1109\":2678574.813999999780208,\"1110\":5636096.385999999940395,\"1111\":141822.185700000001816,\"1112\":535070.599900000030175,\"1113\":39878.785620000009658,\"1114\":659474.202599999960512,\"1115\":1671913.747999999905005,\"1116\":2622972.535000000149012,\"1117\":9567125.516000000759959,\"1118\":770793.08219999994617,\"1119\":334517.858000000007451,\"1120\":4934.468380999999681,\"1121\":4805284.021999998949468,\"1122\":8496236.024000000208616,\"1123\":817332.709000000031665,\"1124\":195855.128900000010617,\"1125\":2556.353731000000153,\"1126\":36872105.399999998509884,\"1127\":11352.218479999999545,\"1128\":1190824.127000000094995,\"1129\":59691.904099999999744,\"1130\":7965260.246000000275671,\"1131\":104469.926000000006752,\"1132\":405408.164899999974296,\"1133\":292873.310300000011921,\"1134\":566394.949000000022352,\"1135\":478751.207899999979418,\"1136\":3587438.226999999955297,\"1137\":1206413.550999999977648,\"1138\":7315285.199000000953674,\"1139\":7961103.065999999642372,\"1140\":89938.504339999999502,\"1141\":17876.912029999999504,\"1142\":4134211.288000000175089,\"1143\":19487.819169999998849,\"1144\":2079421.289000000106171,\"1145\":102960.869800000000396,\"1146\":0.0,\"1147\":2772007.427999999839812,\"1148\":740227.418399999965914,\"1149\":9261157.088999999687076,\"1150\":669648.899899999960326,\"1151\":65677.203580000001239,\"1152\":795247.691800000029616,\"1153\":1096144.358999999938533,\"1154\":11780407.990000000223517,\"1155\":38644.103250000000116,\"1156\":3037962.998999999836087,\"1157\":804528.595500000054017,\"1158\":1829990.506000000052154,\"1159\":243828.982699999993201,\"1160\":785353.604100000113249,\"1161\":1226264.084000000031665,\"1162\":663132.520800000056624,\"1163\":3001275.888999999966472,\"1164\":489040.227599999983795,\"1165\":99401.28465000000142,\"1166\":3106868.253000000026077,\"1167\":265373.566500000015367,\"1168\":6714676.661000000312924,\"1169\":12523503.859999999403954,\"1170\":439819.219900000025518,\"1171\":91275.037620000002789,\"1172\":12215872.570000000298023,\"1173\":263191.047199999971781,\"1174\":4054601.296000000089407,\"1175\":62474.096619999996619,\"1176\":6587.882679999999709,\"1177\":2903062.518000000156462,\"1178\":67914805.560000002384186,\"1179\":33492318.299999997019768,\"1180\":5579766.600999999791384,\"1181\":64131.772030000000086,\"1182\":471995.790800000017043,\"1183\":86432.96255999999994,\"1184\":0.0,\"1185\":3635557.58199999993667,\"1186\":4593475.716000000014901,\"1187\":1949509.422999999951571,\"1188\":576777.505299999960698,\"1189\":642845.483800000045449,\"1190\":1409803.567999999970198,\"1191\":1063198.709999999962747,\"1192\":836923.418399999965914,\"1193\":3463969.990000000223517,\"1194\":16522710.740000000223517,\"1195\":886227.569699999992736,\"1196\":1181574.402000000234693,\"1197\":1128778.21999999997206,\"1198\":10645497.929999999701977,\"1199\":266724.649900000018533,\"1200\":99720.348190000004252,\"1201\":4633696.428999999538064,\"1202\":181835.040299999993294,\"1203\":2509585.458999999798834,\"1204\":1227407.307999999960884,\"1205\":3282820.884000000078231,\"1206\":291272.796099999977741,\"1207\":8845543.048000000417233,\"1208\":161433.680900000035763,\"1209\":2225026.507999999914318,\"1210\":3229816.842999999877065,\"1211\":1516954.875,\"1212\":39803956.390000000596046,\"1213\":6071353.100999999791384,\"1214\":1492427.513999999966472,\"1215\":890415.928199999965727,\"1216\":45589.711239999996906,\"1217\":10981190.189999999478459,\"1218\":73487.504950000002282,\"1219\":1094793.276000000070781,\"1220\":1544704.048999999882653,\"1221\":1387250.868000000016764,\"1222\":3272220.075999999884516,\"1223\":1712030.531999999890104,\"1224\":257890.643000000010943,\"1225\":7994.048714999999902,\"1226\":241251.531300000002375,\"1227\":34958763.439999997615814,\"1228\":5653452.610999999567866,\"1229\":653820.438199999975041,\"1230\":6546934.459999999031424,\"1231\":4779821.296000000089407,\"1232\":1584197.256000000052154,\"1233\":197798.610400000005029,\"1234\":996725.406199999968521,\"1235\":492210.077199999999721,\"1236\":103728.908699999999953,\"1237\":122730.337899999998626,\"1238\":845757.425200000056066,\"1239\":208524.133999999961816,\"1240\":2342155.046000000089407,\"1241\":13741.557520000000295,\"1242\":869089.596299999975599,\"1243\":188767.137500000040745,\"1244\":20559332.229999996721745,\"1245\":30640.493020000001707,\"1246\":1335805.769000000087544,\"1247\":339340.18640000000596,\"1248\":325798.17349999997532,\"1249\":890894.003900000010617,\"1250\":17760.510999999998603,\"1251\":399078.858799999987241,\"1252\":1989730.137000000104308,\"1253\":51598.914510000002338,\"1254\":16465.549520000000484,\"1255\":96767.711309999998775,\"1256\":155208.304299999988871,\"1257\":598644.27060000016354,\"1258\":718662.048700000159442,\"1259\":63043.630239999998594,\"1260\":6999.859188000000358,\"1261\":871999.62210000003688,\"1262\":484311.435699999972712,\"1263\":127677.381700000012643,\"1264\":27946640.570000000298023,\"1265\":468015.291299999982584,\"1266\":222918.368799999996554,\"1267\":391616.721200000029057,\"1268\":2067781.185999999754131,\"1269\":817706.855200000107288,\"1270\":543509.674699999974109,\"1271\":6327019.652999999932945,\"1272\":970919.713199999998324,\"1273\":2782920.024999999906868,\"1274\":215425.052399999985937,\"1275\":117492.291400000001886,\"1276\":1072968.08199999993667,\"1277\":30182.16396000000168,\"1278\":579749.888799999956973,\"1279\":140782.89069999998901,\"1280\":1552083.043000000296161,\"1281\":844634.986700000124984,\"1282\":10327993.330000000074506,\"1283\":267233.904399999999441,\"1284\":3802156.558999999891967,\"1285\":2112886.584999999962747,\"1286\":0.0,\"1287\":5307263.471000000834465,\"1288\":2547623.652999999932945,\"1289\":11491484.0,\"1290\":54531.804790000001958,\"1291\":1778441.477999999886379,\"1292\":3183672.148000000044703,\"1293\":15231906.439999999478459,\"1294\":871552.725300000049174,\"1295\":2147079.388999999966472,\"1296\":1015100.140999999828637,\"1297\":27801139.280000001192093,\"1298\":538188.484700000029989,\"1299\":2716301.220000000204891,\"1300\":740383.312599999946542,\"1301\":61002455.0,\"1302\":39479.696369999997842,\"1303\":4402141.519999999552965,\"1304\":315665.048000000009779,\"1305\":445857.523400000005495,\"1306\":5469185.621000000275672,\"1307\":895331.793199999956414,\"1308\":16412.54548000000068,\"1309\":106080.833100000003469,\"1310\":65189774.259999997913837,\"1311\":0.0,\"1312\":154969.266499999997905,\"1313\":57001.169540000002598,\"1314\":2898905.337999999988824,\"1315\":631350.881900000036694,\"1316\":505128.513099999981932,\"1317\":898574.39339999994263,\"1318\":164333.313800000003539,\"1319\":420415.583600000012666,\"1320\":0.0,\"1321\":372971.770200000028126,\"1322\":34957.724150000001828,\"1323\":5939466.575000000186264,\"1324\":5617389.076999999582767,\"1325\":1038796.064999999944121,\"1326\":85264.795060000004014,\"1327\":1772517.496999999973923,\"1328\":133289.574300000007497,\"1329\":866761.57570000004489,\"1330\":127916.419500000003609,\"1331\":16949860.96000000089407,\"1332\":85815.621369999993476,\"1333\":92807.997640000001411,\"1334\":284247.162399999971967,\"1335\":7674881.242999999783933,\"1336\":198765.15470000001369,\"1337\":4124649.774999999906868,\"1338\":114260.084199999997509,\"1339\":34645.935669999998936,\"1340\":332657.520100000023376,\"1341\":40429611.929999999701977,\"1342\":3181281.770000000018626,\"1343\":52655.877449999999953,\"1344\":178893.835699999995995,\"1345\":54926.73685999999725,\"1346\":265706.14089999999851,\"1347\":257921.821900000009919,\"1348\":2161941.30599999986589,\"1349\":36415854.929999999701977,\"1350\":7550893.358000000007451,\"1351\":247175.512399999977788,\"1352\":168313.813300000008894,\"1353\":3528.406274999999823,\"1354\":1231460.557999999960884,\"1355\":4030905.371999999973923,\"1356\":373169.236299999989569,\"1357\":975845.971200000029057,\"1358\":2126917.066999999806285,\"1359\":10267714.230000000447035,\"1360\":981115.196400000015274,\"1361\":296490.056600000010803,\"1362\":29816332.140000000596046,\"1363\":2394015.862999999895692,\"1364\":9325385.516000000759959,\"1365\":11100709.109999999403954,\"1366\":45477.467389999997977,\"1367\":14150.000420000000304,\"1368\":1185315.864000000059605,\"1369\":6734319.334999999962747,\"1370\":26113324.320000000298023,\"1371\":124393.209700000006706,\"1372\":331493.509699999995064,\"1373\":79533083.540000021457672,\"1374\":1287790.343000000109896,\"1375\":650525.873299999977462,\"1376\":5877420.667999999597669,\"1377\":3324080.893000000156462,\"1378\":101564.057400000005146,\"1379\":14860878.150000000372529,\"1380\":192830.78059999999823,\"1381\":1745495.828999999910593,\"1382\":216350.024800000013784,\"1383\":37454110.560000002384186,\"1384\":23000636.019999999552965,\"1385\":784387.05980000004638,\"1386\":11008211.859999999403954,\"1387\":71764.353959999993094,\"1388\":2934345.294999999925494,\"1389\":565033.472700000042096,\"1390\":20937635.589999999850988,\"1391\":521923.519099999917671,\"1392\":171494.055800000001909,\"1393\":261455.424599999998463,\"1394\":275163.724700000020675,\"1395\":1072032.716999999945983,\"1396\":638522.016900000046007,\"1397\":244400.594899999967311,\"1398\":85487.204169999997248,\"1399\":1281034.925999999977648,\"1400\":311850.835599999933038,\"1401\":58624.548210000000836,\"1402\":4197504.349000000394881,\"1403\":13979556.060000000521541,\"1404\":18130499.989999998360872,\"1405\":17275160.269999999552965,\"1406\":7147854.786000000312924,\"1407\":55225.014509999993606,\"1408\":257485.317999999999302,\"1409\":505440.301600000006147,\"1410\":378355.318000000028405,\"1411\":285712.568199999979697,\"1412\":273563.210499999986496,\"1413\":826384.967799999983981,\"1414\":4750721.037999999709427,\"1415\":938763.928199999965727,\"1416\":427701.041099999973085,\"1417\":49740.655180000001565,\"1418\":11971.638259999999718,\"1419\":71274.846049999992829,\"1420\":1807333.877000000094995,\"1421\":1129609.655999999959022,\"1422\":2658932.140000000130385,\"1423\":3648652.697999999858439,\"1424\":2210268.520000000018626,\"1425\":0.0,\"1426\":106590.087700000003679,\"1427\":3296955.294999999459833,\"1428\":121566327.5,\"1429\":330506.179599999974016,\"1430\":108502.390299999999115,\"1431\":47015.62387999999919,\"1432\":507965.788200000009965,\"1433\":77351.603489999994054,\"1434\":109063.609599999996135,\"1435\":3566964.11699999962002,\"1436\":0.0,\"1437\":65077.530409999999392,\"1438\":48628.60960999999952,\"1439\":5454219.774000000208616,\"1440\":337843.601699999999255,\"1441\":6122902.129999999888241,\"1442\":487366.962799999979325,\"1443\":660440.746900000027381,\"1444\":2567370.257000000216067,\"1445\":2441823.430000000167638,\"1446\":67765147.090000003576279,\"1447\":48577684.159999996423721,\"1448\":2050321.030999999959022,\"1449\":1130752.879999999888241,\"1450\":191583.626699999993434,\"1451\":447832.183799999998882,\"1452\":12111943.070000000298023,\"1453\":180224.133200000011129,\"1454\":2873858.330999999772757,\"1455\":1220028.314000000013038,\"1456\":11062255.199999999254942,\"1457\":3853705.586999999824911,\"1458\":2863777.169999999925494,\"1459\":3437571.899000000208616,\"1460\":98808.886540000006789,\"1461\":454940.961100000014994,\"1462\":3421358.898000000044704,\"1463\":3321794.44400000013411,\"1464\":1708704.789000000106171,\"1465\":876697.23519999999553,\"1466\":8401.34839699999975,\"1467\":0.0,\"1468\":83673.634529999995721,\"1469\":312214.588800000026822,\"1470\":1412297.875999999931082,\"1471\":138652.33609999998589,\"1472\":315550.725600000005215,\"1473\":1098222.949000000022352,\"1474\":86644.978719999999157,\"1475\":54243.920100000003004,\"1476\":51121.878140000000712,\"1477\":777413.390900000114925,\"1478\":222502.650800000003073,\"1479\":124289.280299999998533,\"1480\":724315.813100000028498,\"1481\":1361892.071999999927357,\"1482\":7093499.661000000312924,\"1483\":1488374.263999999966472,\"1484\":709308.394300000043586,\"1485\":5472511.365000000223517,\"1486\":8046533.109000000171363,\"1487\":21214088.03999999910593,\"1488\":281253.993000000016764,\"1489\":4474268.588000000454485,\"1490\":17592145.219999998807907,\"1491\":727215.445900000049733,\"1492\":1322502.793999999994412,\"1493\":2549494.384000000078231,\"1494\":104812.893299999996088,\"1495\":3939135.629999999888241,\"1496\":13713496.550000000745058,\"1497\":47270251.140000008046627,\"1498\":433760.130500000028405,\"1499\":189182.855500000005122,\"1500\":3859109.921000000089407,\"1501\":5185250.247000000439584,\"1502\":1537325.054999999701977,\"1503\":665616.435599999967962,\"1504\":73212.091799999994691,\"1505\":45649.990350000000035,\"1506\":6388441.983000000007451,\"1507\":785800.50089999998454,\"1508\":0.0,\"1509\":0.0,\"1510\":15342071.699999999254942,\"1511\":6723198.878999999724328,\"1512\":1103939.070999999996275,\"1513\":1073591.658999999985099,\"1514\":493987.271499999973457,\"1515\":3257773.876000000163913,\"1516\":72986.564799999992829,\"1517\":301561.815899999986868,\"1518\":2024962.235000000102445,\"1519\":3024763.953999999444932,\"1520\":183134.159000000014203,\"1521\":116452.99649999999383,\"1522\":311840.442700000014156,\"1523\":1178248.658000000054017,\"1524\":10974954.419999999925494,\"1525\":413254.841599999985192,\"1526\":18771.744959999999992,\"1527\":247383.371299999998882,\"1528\":3450874.873999999836087,\"1529\":8178835.353000001050532,\"1530\":26882402.570000000298023,\"1531\":16627.67953000000125,\"1532\":61762179.590000003576279,\"1533\":65182.499199999998382,\"1534\":75379.021720000004279,\"1535\":64892.535909999998694,\"1536\":1774803.945999999996275,\"1537\":12834253.050000000745058,\"1538\":479936.004099999961909,\"1539\":9544.364956999999777,\"1540\":659567.739199999952689,\"1541\":200500.777200000011362,\"1542\":1689269.972999999998137,\"1543\":2160382.364000000059605,\"1544\":79486.315270000006422,\"1545\":18693797.839999999850988,\"1546\":1999707.368000000016764,\"1547\":3638779.396000000182539,\"1548\":194930156.400000005960464,\"1549\":65251.092660000009346,\"1550\":14179100.679999999701977,\"1551\":835447.619599999976344,\"1552\":3791140.032999999821186,\"1553\":413816.060899999982212,\"1554\":663236.450300000025891,\"1555\":8769986.307000000029802,\"1556\":985397.091499999980442,\"1557\":186314.401500000007218,\"1558\":298173.714399999997113,\"1559\":156580.173600000009174,\"1560\":4373664.838999999687076,\"1561\":220569.562199999985751,\"1562\":2411683.876999999862164,\"1563\":289994.463300000003073,\"1564\":22087095.780000001192093,\"1565\":7582903.641999999061227,\"1566\":94602.859970000004978,\"1567\":546398.914600000018254,\"1568\":2065598.666000000201166,\"1569\":199555.01879999996163,\"1570\":0.0,\"1571\":2604577.015000000596046,\"1572\":718132.008300000103191,\"1573\":1140210.463999999919906,\"1574\":82494.03479000000516,\"1575\":207734.269900000013877,\"1576\":2132009.61200000019744,\"1577\":382959.394499999994878,\"1578\":219727.733299999992596,\"1579\":0.0,\"1580\":204273.417799999966519,\"1581\":268616.166700000001583,\"1582\":16276397.839999999850988,\"1583\":1679500.601000000024214,\"1584\":146665.299999999988358,\"1585\":487948.967999999993481,\"1586\":2464791.848000000230968,\"1587\":91392.477950000000419,\"1588\":3321170.867000000085682,\"1589\":9716368.267000000923872,\"1590\":24883838.419999998062849,\"1591\":6115003.487999999895692,\"1592\":547926.678199999965727,\"1593\":786237.004799999995157,\"1594\":31212105.230000000447035,\"1595\":46554.176930000001448,\"1596\":80420641.409999996423721,\"1597\":771645.304000000003725,\"1598\":5545573.798000000417232,\"1599\":46040765.240000002086163,\"1600\":720075.489799999981187,\"1601\":13259324.669999999925494,\"1602\":421423.699699999939185,\"1603\":190918.478000000002794,\"1604\":470083.488200000021607,\"1605\":27745.017360000001645,\"1606\":231211.942299999995157,\"1607\":42865.719239999998536,\"1608\":7428776.205000000074506,\"1609\":2782088.589000000618398,\"1610\":231710.803799999994226,\"1611\":487398.14159999997355,\"1612\":187312.124600000010105,\"1613\":139805.95350000000326,\"1614\":6703244.416000000201166,\"1615\":8074594.071999999694526,\"1616\":496263.32740000000922,\"1617\":12921553.820000000298023,\"1618\":8733922.773000000044704,\"1619\":18546.217960000001767,\"1620\":4392891.794999999925494,\"1621\":1833939.827000000048429,\"1622\":57136.27788000000146,\"1623\":3064568.950000000186264,\"1624\":2701958.950000000186264,\"1625\":0.0,\"1626\":51103.170830000002752,\"1627\":4425525.656000000424683,\"1628\":1100613.327000000048429,\"1629\":3493693.825000000186264,\"1630\":0.0,\"1631\":110580.980200000005425,\"1632\":1016503.189000000013039,\"1633\":7911112.980000000447035,\"1634\":1987859.405999999959022,\"1635\":9105054.99100000038743,\"1636\":15608131.21000000089407,\"1637\":43345873.5,\"1638\":8899378.526000000536442,\"1639\":460303.722899999993388,\"1640\":1821260.428999999770895,\"1641\":3522898.012000000104308,\"1642\":362849.037699999986216,\"1643\":785363.99710000003688,\"1644\":55781037.28999999910593,\"1645\":940634.659100000048056,\"1646\":15358.700419999999212,\"1647\":1503132.252000000094995,\"1648\":52207.941330000001472,\"1649\":2309832.97399999992922,\"1650\":1797564.504999999888241,\"1651\":149242.751400000008289,\"1652\":322784.218299999949522,\"1653\":30604117.699999999254942,\"1654\":69996513.299999997019768,\"1655\":454358.955900000000838,\"1656\":2769617.049000000115484,\"1657\":3677960.814999999944121,\"1658\":11313764.570000000298023,\"1659\":183196.516700000007404,\"1660\":968633.264399999985471,\"1661\":10184986.349999997764826,\"1662\":23330092.510000001639128,\"1663\":3610926.291999999899417,\"1664\":6240654.245000000111759,\"1665\":47919.810469999989436,\"1666\":298100.963700000022072,\"1667\":1179391.882999999914318,\"1668\":587690.101999999955297,\"1669\":1768672.105999999912456,\"1670\":1348277.307999999960884,\"1671\":4422823.489000000059605,\"1672\":93038.721109999998589,\"1673\":151342.127199999988079,\"1674\":2194679.095999999903142,\"1675\":21470.793889999997191,\"1676\":704912.176800000015646,\"1677\":413919.990300000004936,\"1678\":162597.691200000001118,\"1679\":274030.893299999996088,\"1680\":974266.242899999953806,\"1681\":1393486.637000000104308,\"1682\":251384.65679999999702,\"1683\":633024.146700000041164,\"1684\":52860618.549999997019768,\"1685\":39431.888800000000629,\"1686\":271152.046299999987241,\"1687\":24503456.480000000447035,\"1688\":276099.090199999976903,\"1689\":6535.814003999999841,\"1690\":20042802.660000000149012,\"1691\":2493892.104999999981374,\"1692\":50799.696709999989252,\"1693\":7867046.875,\"1694\":2285409.54300000006333,\"1695\":1198618.838999999919906,\"1696\":154023508.099999994039536,\"1697\":221598464.199999988079071,\"1698\":448518.118499999982305,\"1699\":378594.355800000019372,\"1700\":1467484.435999999986962,\"1701\":6090580.057000000029802,\"1702\":806305.789800000027753,\"1703\":308462734.199999988079071,\"1704\":214094.754799999995157,\"1705\":304045.730700000014622,\"1706\":1055715.786000000080094,\"1707\":1374571.46999999997206,\"1708\":4500.250960999999734,\"1709\":343684.439200000022538,\"1710\":427191.786599999992177,\"1711\":723442.805300000007264,\"1712\":2243837.74599999981001,\"1713\":89147.600900000004913,\"1714\":34239.571349999998347,\"1715\":2674313.705000000074506,\"1716\":300875.881200000003446,\"1717\":1141665.476999999955296,\"1718\":11058098.019999999552965,\"1719\":930324.853400000021793,\"1720\":3618928.862999999895692,\"1721\":7534264.639999999664724,\"1722\":0.0,\"1723\":2379673.592999999877065,\"1724\":540880.258599999942817,\"1725\":221400.998200000001816,\"1726\":0.0,\"1727\":114997.983600000006845,\"1728\":0.0,\"1729\":170205.330099999991944,\"1730\":2245396.688999999780208,\"1731\":276494.022200000006706,\"1732\":595869.353099999949336,\"1733\":1483177.790000000037253,\"1734\":1714628.770000000018626,\"1735\":245096.92249999998603,\"1736\":3902656.378000000026077,\"1737\":537315.476999999955296,\"1738\":65692.793000000005122,\"1739\":1994614.82300000009127,\"1740\":1627951.57300000009127,\"1741\":443113.784800000023097,\"1742\":9938881.311000000685453,\"1743\":56029.428780000002007,\"1744\":2932058.845999999903142,\"1745\":1407621.047999999951571,\"1746\":400461.121099999989383,\"1747\":432107.651599999982864,\"1748\":0.0,\"1749\":662415.407299999962561,\"1750\":443435.966299999970943,\"1751\":6458906.178999999538064,\"1752\":230941.725600000005215,\"1753\":1212545.391000000061467,\"1754\":1080554.935000000055879,\"1755\":1436617.377000000094995,\"1756\":17327125.010000001639128,\"1757\":83100.983019999999669,\"1758\":161745.46940000000177,\"1759\":18400.716670000001614,\"1760\":591608.243900000001304,\"1761\":645984.154499999945983,\"1762\":10192884.990000000223517,\"1763\":53922777.96000000089407,\"1764\":32729.475819999999658,\"1765\":272659.023899999971036,\"1766\":35005.531710000002931,\"1767\":4483414.38300000037998,\"1768\":0.0,\"1769\":15400272.220000000670552,\"1770\":16700.430169999999634,\"1771\":800880.670299999997951,\"1772\":1828119.77600000007078,\"1773\":7700.240039000000252,\"1774\":761408.248999999952503,\"1775\":12565075.660000000149012,\"1776\":6890421.433000000193715,\"1777\":1999083.790999999968335,\"1778\":0.0,\"1779\":11165145.390000000596046,\"1780\":186917.192500000004657,\"1781\":1251830.739000000059605,\"1782\":150552.263000000006286,\"1783\":23291638.600000001490116,\"1784\":532399.61199999996461,\"1785\":111921.670599999997648,\"1786\":20135299.899999998509884,\"1787\":28042.255700000001525,\"1788\":4622575.974000000394881,\"1789\":5973971.167000000365078,\"1790\":12942339.720000000670552,\"1791\":1065796.946999999927357,\"1792\":8274658.34499999973923,\"1793\":696701.746900000027381,\"1794\":458100.417699999990873,\"1795\":338280.105600000009872,\"1796\":2262129.336999999824911,\"1797\":10327577.609999999403954,\"1798\":525872.839799999957904,\"1799\":1001880.309000000008382,\"1800\":15951098.529999999329448,\"1801\":1936518.236000000033528,\"1802\":1845579.929999999934807,\"1803\":1257442.93100000009872,\"1804\":8190995.104000000283122,\"1805\":6224233.384999999776483,\"1806\":14291.344530000000304,\"1807\":16700.430169999999634,\"1808\":340909.521799999987707,\"1809\":42616.288460000003397,\"1810\":5471679.928999999538064,\"1811\":3302047.839999999385327,\"1812\":223302.907899999991059,\"1813\":1857012.175000000046566,\"1814\":119996.992199999993318,\"1815\":4838957.177000000141561,\"1816\":0.0},\"Ctrl1_1_Membrane\":{\"0\":7041352.912999999709427,\"1\":969341.567099999985658,\"2\":885978.394400000106543,\"3\":809156.976499999989756,\"4\":2678078.231000000145286,\"5\":7142889.03000000026077,\"6\":7177365.845999999903142,\"7\":471359.95429999998305,\"8\":42333236.060000002384186,\"9\":320634.387500000011642,\"10\":6893468.842000000178814,\"11\":2147413.101999999955297,\"12\":3732462.611000000033528,\"13\":12699591.949999999254942,\"14\":518503.526999999943655,\"15\":3069699.498999999836087,\"16\":1023393.131999999983236,\"17\":32256660.469999998807907,\"18\":269247.514299999980722,\"19\":5074532.65500000026077,\"20\":42665.375350000002072,\"21\":4316674.150000000372529,\"22\":64455.228130000003148,\"23\":8799670.521999999880791,\"24\":150346.700699999986682,\"25\":11547586.410000000149012,\"26\":9255193.872999999672174,\"27\":1058337.216000000014901,\"28\":9577987.79700000025332,\"29\":6428473.838000000454485,\"30\":146924.276799999992363,\"31\":5262071.378999999724328,\"32\":206216.822799999994459,\"33\":48835.841370000001916,\"34\":1066823.817000000039116,\"35\":2779740.637000000104308,\"36\":4405581.396999999880791,\"37\":772798.459000000031665,\"38\":11121362.029999999329448,\"39\":1422010.79300000006333,\"40\":4939403.742999999783933,\"41\":666564.402200000127777,\"42\":88135.622789999993984,\"43\":1018379.46999999997206,\"44\":2175828.060000000055879,\"45\":4699960.362999999895692,\"46\":2369049.776000000536442,\"47\":246591.321100000001024,\"48\":577290.918199999956414,\"49\":924370.160099999979138,\"50\":2228490.449000000022352,\"51\":4110949.853000000119209,\"52\":1176619.215000000083819,\"53\":3344630.004999999888241,\"54\":4034545.188000000081956,\"55\":558499.159199999994598,\"56\":1752760.905999999726191,\"57\":6601489.360999999567866,\"58\":95416.166500000006636,\"59\":14590133.830000000074506,\"60\":2305779.135999999940395,\"61\":387655.802099999971688,\"62\":11755078.740000000223517,\"63\":18813228.050000000745058,\"64\":1074691.602999999886379,\"65\":565356.635800000047311,\"66\":1378062.324999999953434,\"67\":2305021.402999999932945,\"68\":121509.938299999994342,\"69\":646888.62230000004638,\"70\":48587052.619999997317791,\"71\":1392206.659999999916181,\"72\":70669895.189999997615814,\"73\":5477267.328999999910593,\"74\":208174.29769999999553,\"75\":348670.479500000015832,\"76\":4979689.839999999850988,\"77\":16878485.129999998956919,\"78\":252046.99299999998766,\"79\":122425.531400000007125,\"80\":2582477.683000000193715,\"81\":1741773.789000000106171,\"82\":2308683.77600000007078,\"83\":535388.32660000002943,\"84\":13120133.330000000074506,\"85\":33567537.200000002980232,\"86\":994763.483000000007451,\"87\":185429.70230000000447,\"88\":451974.638399999996182,\"89\":5884295.817999999970198,\"90\":7842907.309000000357628,\"91\":8395546.673000000417232,\"92\":92868.92337000000407,\"93\":1116051.152999999932945,\"94\":764021.394100000034086,\"95\":15299876.339999999850988,\"96\":1506245.358000000007451,\"97\":2682624.625000000465661,\"98\":404868.95230000000447,\"99\":2467049.808999999891967,\"100\":673712.342799999983981,\"101\":941734.856699999887496,\"102\":14385546.130000000819564,\"103\":734974.992500000051223,\"104\":48328.160780000005616,\"105\":2599652.947000000160188,\"106\":8329371.391999999992549,\"107\":219805.487200000003213,\"108\":1369095.827000000048429,\"109\":159010.105699999985518,\"110\":20375.419310000001133,\"111\":614255.621500000008382,\"112\":37433.234389999997802,\"113\":1831059.901999999769032,\"114\":1277283.939999999944121,\"115\":18866269.309999998658896,\"116\":370000.641400000022259,\"117\":30767.716659999998228,\"118\":3679926.510999999940395,\"119\":4642625.292000000365078,\"120\":973597.496399999945424,\"121\":2131374.436999999918044,\"122\":1656150.047999999951571,\"123\":6292334.61600000038743,\"124\":7968690.856999999843538,\"125\":3748122.410000000149012,\"126\":5408692.563000000081956,\"127\":2743116.913000000175089,\"128\":2079217.20299999974668,\"129\":2458588.466000000014901,\"130\":504384.450100000016391,\"131\":494988.570599999977276,\"132\":14299669.820000000298023,\"133\":35485.862600000000384,\"134\":458756.341700000048149,\"135\":1777134.625999999931082,\"136\":62582.366670000003069,\"137\":68050.667499999995926,\"138\":4951022.303999999538064,\"139\":293987.471200000029057,\"140\":0.0,\"141\":7829899.572999999858439,\"142\":37017744.560000002384186,\"143\":854721.940500000026077,\"144\":345727.952800000028219,\"145\":5012019.747999999672174,\"146\":681239.149500000057742,\"147\":12318452.650000000372529,\"148\":2802346.314999999944121,\"149\":76835.309659999998985,\"150\":847460.340100000030361,\"151\":694625.751900000148453,\"152\":0.0,\"153\":466144.230900000024121,\"154\":79343403.299999997019768,\"155\":10260073.080000000074506,\"156\":1106781.561999999918044,\"157\":6975051.343999999575317,\"158\":9487186.220000000670552,\"159\":14987943.249999998137355,\"160\":530614.613600000040606,\"161\":162621.962599999998929,\"162\":3200155.728999999817461,\"163\":748790.976600000052713,\"164\":2016325.429000000003725,\"165\":2061031.629999999888241,\"166\":9785606.424000000581145,\"167\":581824.682599999941886,\"168\":781575.523799999966286,\"169\":1327799.421000000322238,\"170\":1088583.360000000102446,\"171\":11365.604380000000674,\"172\":1544131.969000000040978,\"173\":3831851.820000000298023,\"174\":20923.512279999999009,\"175\":3959024.544000000227243,\"176\":1995108.92699999990873,\"177\":1328430.864999999757856,\"178\":2854503.549000000115484,\"179\":1430219.558999999891967,\"180\":1903549.617000000085682,\"181\":378070.489499999966938,\"182\":293722.26490000000922,\"183\":656903.316400000127032,\"184\":331621.504699999990407,\"185\":394753.227200000023004,\"186\":3018552.574000000022352,\"187\":7783677.907999999821186,\"188\":36887667.200000002980232,\"189\":1338281.382999999914318,\"190\":1799361.436999999918044,\"191\":4043764.26299999980256,\"192\":5342769.860000000335276,\"193\":71359.431509999994887,\"194\":3812150.782000000122935,\"195\":7194667.398000000044704,\"196\":10063820.439999999478459,\"197\":218151.105199999961769,\"198\":26830034.910000000149012,\"199\":2393928.649999999906868,\"200\":74582.319210000001476,\"201\":574790.401900000055321,\"202\":1020210.657000000006519,\"203\":7131649.334999999962747,\"204\":1489701.537999999942258,\"205\":4291921.564000000245869,\"206\":418066.121700000017881,\"207\":3565382.657000000122935,\"208\":739003.602100000018254,\"209\":271495.45329999999376,\"210\":276850.09429999999702,\"211\":1774482.563000000081956,\"212\":1002618.64000000001397,\"213\":787447.948500000056811,\"214\":122760.196400000015274,\"215\":6748236.833999999798834,\"216\":27474.107289999999921,\"217\":10312482.890000000596046,\"218\":23647.559600000000501,\"219\":22594.311819999998988,\"220\":4239132.887000000104308,\"221\":24661657.879999998956919,\"222\":653165.170799999963492,\"223\":124059.707200000004377,\"224\":5085267.195000000298023,\"225\":293078.192600000009406,\"226\":81885.594889999993029,\"227\":4480849.463999999687076,\"228\":620216.448300000047311,\"229\":1501572.675999999977648,\"230\":138286.129599999985658,\"231\":1234156.347999999998137,\"232\":266431.276300000026822,\"233\":2477405.483000000007451,\"234\":456281.083199999993667,\"235\":315570.210499999928288,\"236\":286549.066600000020117,\"237\":143678.657199999986915,\"238\":1184689.063000000081956,\"239\":9593900.173000002279878,\"240\":3004534.527999999932945,\"241\":3655552.791000000201166,\"242\":30460.835109999999986,\"243\":282394.168300000019372,\"244\":21770909.469999998807907,\"245\":6447290.855000001378357,\"246\":83489461.40999998152256,\"247\":8718.088019999999233,\"248\":219009.868400000006659,\"249\":1086714.287000000011176,\"250\":669772.135200000018813,\"251\":626871.86289999994915,\"252\":825662.910000000032596,\"253\":1743920.696999999927357,\"254\":4376282.417999999597669,\"255\":4419473.154000000096858,\"256\":2503420.955000000074506,\"257\":19741.45002000000386,\"258\":23514956.46000000089407,\"259\":240125.339499999972759,\"260\":38620.348200000007637,\"261\":1666126.855999999912456,\"262\":875357.514500000048429,\"263\":2947578.322999999858439,\"264\":8934041.700999999418855,\"265\":2391150.299000000115484,\"266\":4431091.714999999850988,\"267\":345778.46820000000298,\"268\":294644.17249999998603,\"269\":2995946.895999999716878,\"270\":182992.330300000001444,\"271\":2718869.481999999843538,\"272\":2195781.674999999813736,\"273\":3995774.55599999986589,\"274\":419379.524199999985285,\"275\":10709029.419999999925494,\"276\":3867717.811999999918044,\"277\":8449471.948999999091029,\"278\":1418348.421000000089407,\"279\":0.0,\"280\":60859.788760000003094,\"281\":34872.099499999996624,\"282\":1150919.463999999919906,\"283\":77757.217189999995753,\"284\":104044.210699999995995,\"285\":464300.415799999958836,\"286\":30116066.949999999254942,\"287\":2139078.047999999951571,\"288\":4889014.550999999977648,\"289\":4313.516932000000452,\"290\":83317.708780000000843,\"291\":322490.831400000024587,\"292\":834111.624199999962002,\"293\":493132.126600000017788,\"294\":625634.233600000035949,\"295\":111723.826700000005076,\"296\":848963.175599999958649,\"297\":388287.245600000023842,\"298\":99909518.549999997019768,\"299\":268414.008900000015274,\"300\":245391.578399999969406,\"301\":67785.461219999997411,\"302\":198955.222399999998743,\"303\":212127.134099999995669,\"304\":117026.689299999998184,\"305\":246881.785100000008242,\"306\":31694.675739999998768,\"307\":409907.871500000008382,\"308\":1919209.415999999968335,\"309\":255734.623099999997066,\"310\":303408.60840000002645,\"311\":11014142.919999999925494,\"312\":3215184.083999999798834,\"313\":8371804.396999999880791,\"314\":201619.913999999989756,\"315\":6368991.859000001102686,\"316\":113662.358300000007148,\"317\":793724.496999999973923,\"318\":254029.725700000009965,\"319\":3514362.021000000182539,\"320\":1106756.304999999934807,\"321\":17989825.71000000089407,\"322\":1936889.834999999962747,\"323\":16889851.109999999403954,\"324\":579488.3416000000434,\"325\":872806.482700000051409,\"326\":1429588.115999999921769,\"327\":5277226.023000000044703,\"328\":188902.641600000002654,\"329\":14867968.980000000447035,\"330\":0.0,\"331\":35267383.140000000596046,\"332\":5338602.332999999634922,\"333\":125253.135399999999208,\"334\":1459518.537999999942258,\"335\":95843.022320000003674,\"336\":251642.869199999986449,\"337\":725225.504599999985658,\"338\":755774.741799999843352,\"339\":260723.026899999968009,\"340\":1115583.885000000009313,\"341\":16951732.579999998211861,\"342\":1277915.384000000078231,\"343\":969556.257899999967776,\"344\":2802093.73700000019744,\"345\":8508448.773000000044704,\"346\":694676.267400000011548,\"347\":791426.042600000044331,\"348\":390787.761899999983143,\"349\":24305523.739999998360872,\"350\":3440861.995999999344349,\"351\":1422894.814000000013038,\"352\":4028862.195999999996275,\"353\":12524808.390000000596046,\"354\":8330886.856999998912215,\"355\":2132005.879999999888241,\"356\":153415516.099999964237213,\"357\":2708008.654000000562519,\"358\":11463478.130000000819564,\"359\":6671705.879999998956919,\"360\":163367.065899999986868,\"361\":265938.750300000014249,\"362\":1752255.750999999931082,\"363\":39475322.720000006258488,\"364\":434508.910800000012387,\"365\":817706.721699999994598,\"366\":19187042.609999999403954,\"367\":1625588.182000000029802,\"368\":823427.599900000030175,\"369\":326506.812199999985751,\"370\":448476.441300000005867,\"371\":378891.366099999984726,\"372\":9071696.387000000104308,\"373\":19223666.339999999850988,\"374\":1896603.738000000128522,\"375\":221194.662899999995716,\"376\":6418370.74199999962002,\"377\":290666.07829999999376,\"378\":214753.939099999988684,\"379\":2422596.186000000219792,\"380\":607814.897699999972247,\"381\":3310658.344000000040978,\"382\":19915728.429999999701977,\"383\":2936464.916999999899417,\"384\":3475338.811999999918044,\"385\":38041945.939999997615814,\"386\":356058368.600000023841858,\"387\":4063339.012000000104308,\"388\":110652.898499999995693,\"389\":19655573.699999999254942,\"390\":60581.953609999996843,\"391\":1404456.664000000106171,\"392\":4513684.525999999605119,\"393\":635371.092599999974482,\"394\":4865903.718000000342727,\"395\":139965.769300000014482,\"396\":910617.320300000021234,\"397\":5579182.311999999918044,\"398\":283657.055300000007264,\"399\":977714.508099999977276,\"400\":3994132.802999999839812,\"401\":130910.869299999991199,\"402\":334728.206699999980628,\"403\":74280.48920999999973,\"404\":7517966.476999999955296,\"405\":706951.529300000169314,\"406\":2488897.754999999888241,\"407\":18422.995960000000196,\"408\":2182016.20699999993667,\"409\":0.0,\"410\":535299.92449999996461,\"411\":441846.284400000004098,\"412\":4737973.263000000268221,\"413\":19008975.540000002831221,\"414\":18127480.399999998509884,\"415\":1186052.980999999912456,\"416\":988764.769599999999628,\"417\":2518828.177000000141561,\"418\":676692.756199999945238,\"419\":2519585.908999999985099,\"420\":124763.135299999994459,\"421\":4289395.790000000037253,\"422\":237359.61689999999362,\"423\":2394054.938999999780208,\"424\":2199065.182000000029802,\"425\":2059516.164999999804422,\"426\":2660145.236000000033528,\"427\":1376673.148999999975786,\"428\":14432272.949999999254942,\"429\":1574567.546000000089407,\"430\":8522214.242000000551343,\"431\":311945.724800000025425,\"432\":531940.645000000018626,\"433\":1684565.006000000052154,\"434\":3794849.229999999981374,\"435\":2668606.578999999910593,\"436\":198525.840800000005402,\"437\":3337431.549000000115484,\"438\":0.0,\"439\":666286.567000000039116,\"440\":36790.424899999998161,\"441\":55655.431320000003325,\"442\":3122488.175999999977648,\"443\":17293974.96000000089407,\"444\":780060.059400000027381,\"445\":2786939.093000000342727,\"446\":1094847.28000000002794,\"447\":179102.638299999991432,\"448\":3786387.887000000104308,\"449\":5262323.956000000238419,\"450\":11964339.119999999180436,\"451\":16257144.71000000089407,\"452\":1316938.593000000109896,\"453\":1170279.522000000113621,\"454\":3132338.694999999832362,\"455\":1146145.750999999931082,\"456\":3449954.782999999821186,\"457\":45182309.200000002980232,\"458\":1256421.046000000089407,\"459\":26653.230719999999565,\"460\":202705.996799999993527,\"461\":1101666.870000000111759,\"462\":176235.884699999995064,\"463\":722611.328499999945052,\"464\":132489.478100000007544,\"465\":8439.74771900000087,\"466\":2328384.813000000081956,\"467\":799887.385699999984354,\"468\":3173256.234999999869615,\"469\":14466370.900000000372529,\"470\":5376488.94400000013411,\"471\":449019.482799999997951,\"472\":145535.10109999999986,\"473\":73102.215609999999288,\"474\":864862.923300000024028,\"475\":4763988.735000000335276,\"476\":5696630.804999999701977,\"477\":388375.647699999972247,\"478\":1850760.938999999780208,\"479\":1063502.424000000115484,\"480\":27673643.439999997615814,\"481\":87293277.140000000596046,\"482\":2996704.627999999560416,\"483\":4727996.455000000074506,\"484\":9820335.817999999970198,\"485\":229996985.5,\"486\":5495579.190999999642372,\"487\":294846.234400000015739,\"488\":6148870.649999999441206,\"489\":2747284.439999999944121,\"490\":31789392.269999999552965,\"491\":6436051.159999999217689,\"492\":15508252.699999999254942,\"493\":1653876.851999999955296,\"494\":53898.755460000000312,\"495\":742198.70629999996163,\"496\":1583660.333000000100583,\"497\":10279521.53999999910593,\"498\":4199351.945000000298023,\"499\":668976.516399999964051,\"500\":664417.494199999957345,\"501\":5045486.253999999724329,\"502\":30592175.359999999403954,\"503\":3288052.666000000201166,\"504\":3182096.44400000013411,\"505\":897470.666399999987334,\"506\":1308729.826999999815598,\"507\":2949977.808000000193715,\"508\":142339.996899999998277,\"509\":894805.974700000020675,\"510\":22892.353150000002643,\"511\":373599.869499999971595,\"512\":6049481.440999999642372,\"513\":499004.551299999991898,\"514\":3627642.987999999895692,\"515\":3023477.833000000100583,\"516\":16606964.419999999925494,\"517\":978459.611499999999069,\"518\":135469.891499999997904,\"519\":110498.826300000000629,\"520\":3058080.938000000081956,\"521\":4312759.200000000186264,\"522\":297068.915600000007544,\"523\":1672315.002000000094995,\"524\":2214346.115000000223517,\"525\":1217271.547999999951571,\"526\":1526072.683999999891967,\"527\":5138434.739000000059605,\"528\":757441.75269999995362,\"529\":731691.486200000043027,\"530\":11572086.410000000149012,\"531\":2032111.516999999992549,\"532\":6426.832085000000916,\"533\":683626.005899999989197,\"534\":2798178.788000000175089,\"535\":1193339.838999999919906,\"536\":56367699.600000001490116,\"537\":5928117.997999999672174,\"538\":55761.513830000003509,\"539\":2551158.084999999962747,\"540\":1328430.864999999757856,\"541\":136694.8918999999878,\"542\":852120.393200000049546,\"543\":85209513.549999997019768,\"544\":62731.387340000001132,\"545\":1925902.718000000109896,\"546\":10904524.330000000074506,\"547\":8702301.932000000029802,\"548\":7603716.506000000052154,\"549\":3741807.975000000093132,\"550\":6153290.754999999888241,\"551\":180138.205699999991339,\"552\":27428.643359999998211,\"553\":1825503.199000000022352,\"554\":2367155.444999999832362,\"555\":5165207.94400000013411,\"556\":644830.116400000057183,\"557\":3106323.222000000067055,\"558\":2968542.248000000137836,\"559\":20122.841899999999441,\"560\":772571.139300000038929,\"561\":133878.653800000000047,\"562\":802501.561899999971502,\"563\":508804.554699999978766,\"564\":1170292.151000000070781,\"565\":1242024.134000000078231,\"566\":681201.262800000025891,\"567\":3934903.40100000007078,\"568\":24377508.300000000745058,\"569\":10683771.679999999701977,\"570\":7234700.917000000365078,\"571\":126995.919500000003609,\"572\":345778.46820000000298,\"573\":4307960.230000000447035,\"574\":1967830.567000000271946,\"575\":41883648.280000001192093,\"576\":47718.186350000003586,\"577\":23418.977050000001327,\"578\":2057748.122999999905005,\"579\":19944774.829999998211861,\"580\":98532.971690000005765,\"581\":9703897.63399999961257,\"582\":4307581.362999999895692,\"583\":185619.135399999999208,\"584\":765284.281199999968521,\"585\":5909553.558000000193715,\"586\":5004063.559000000357628,\"587\":37238749.78999999910593,\"588\":147353.658399999985704,\"589\":501669.243000000016764,\"590\":560683.953800000017509,\"591\":638818.77419999986887,\"592\":41605.813130000002275,\"593\":332631.814300000085495,\"594\":79316882.670000001788139,\"595\":15671165.130000000819564,\"596\":52529785.920000001788139,\"597\":83320234.549999997019768,\"598\":4878280.010999999940395,\"599\":446809.430500000016764,\"600\":34677614.899999998509884,\"601\":285740.818900000012945,\"602\":4966050.660000000149012,\"603\":36720.966110000001208,\"604\":2749178.771000000182539,\"605\":443058.65600000001723,\"606\":428573.341799999994691,\"607\":173470.162199999991572,\"608\":6464466.117999999783933,\"609\":1277915.384000000078231,\"610\":291044.944399999978486,\"611\":17391217.260000001639128,\"612\":365997.289600000018254,\"613\":3753552.82399999955669,\"614\":12886499.230000000447035,\"615\":1573557.23699999996461,\"616\":297687.730199999990873,\"617\":32712562.679999999701977,\"618\":1468863.902000000001863,\"619\":68000.152019999994081,\"620\":584186.281399999978021,\"621\":428775.403700000024401,\"622\":56088.601569999991625,\"623\":719138.389199999975972,\"624\":643946.095500000054017,\"625\":2526026.63300000037998,\"626\":616200.46750000002794,\"627\":171070.676799999986542,\"628\":48527.696929999998247,\"629\":374294.457300000009127,\"630\":1165101.685000000055879,\"631\":6980355.468999999575317,\"632\":204713.987200000003213,\"633\":740430.664400000008754,\"634\":3271382.557000000029802,\"635\":2443181.243999999947846,\"636\":146242.317799999989802,\"637\":6481515.093000000342727,\"638\":947038.982199999969453,\"639\":1820830.516999999992549,\"640\":240441.061199999996461,\"641\":2323080.688000000081956,\"642\":8522087.95299999974668,\"643\":213225.845800000010058,\"644\":95584.130480000007083,\"645\":1624830.449999999953434,\"646\":65526156.32999999076128,\"647\":176715.78179999999702,\"648\":8081971.823999999091029,\"649\":115906.508499999996275,\"650\":305441.856599999999162,\"651\":3432148.075999999884516,\"652\":23035.05938999999853,\"653\":10939758.880000000819564,\"654\":32514289.420000001788139,\"655\":26870447.28999999538064,\"656\":1483008.23699999996461,\"657\":11359037.370000001043081,\"658\":4832689.790000000037253,\"659\":14247891.449999999254942,\"660\":44045710.869999997317791,\"661\":4680511.902999999932945,\"662\":5566679.730000000447035,\"663\":985064.510600000037812,\"664\":2820658.177000000141561,\"665\":2859681.385999999940395,\"666\":8693.461723000000347,\"667\":745873.707500000018626,\"668\":21879517.760000001639128,\"669\":24827.096079999999347,\"670\":649224.963300000061281,\"671\":542435.236200000043027,\"672\":229845.439099999988684,\"673\":1135221.777999999932945,\"674\":1569389.709999999962747,\"675\":2679719.984000000171363,\"676\":116132.565300000002026,\"677\":51221.434959999998682,\"678\":208048.00899999999092,\"679\":797652.07570000004489,\"680\":5842620.546000000089407,\"681\":1455098.433999999891967,\"682\":1008933.074999999953434,\"683\":6917589.984000000171363,\"684\":15354180.490000000223517,\"685\":19925831.530000001192093,\"686\":13027942.580000001937151,\"687\":5624772.532999999821186,\"688\":42723468.149999998509884,\"689\":3027645.361000000033528,\"690\":13761679.940000001341104,\"691\":1240900.164999999804422,\"692\":31406737.5,\"693\":11562993.630000000819564,\"694\":11372423.970000000670552,\"695\":6864422.440000000409782,\"696\":42811870.25,\"697\":6660466.184999998658896,\"698\":21805007.420000001788139,\"699\":13959953.21000000089407,\"700\":1169496.531999999890104,\"701\":6167182.512000000104308,\"702\":5539906.525000000372529,\"703\":13380288.060000000521541,\"704\":4547782.475999999791384,\"705\":3436189.313999999780208,\"706\":6708834.75800000037998,\"707\":7697801.589999999850988,\"708\":7578837.632000000216067,\"709\":4255550.417999999597669,\"710\":7212347.815999999642372,\"711\":11018436.740000000223517,\"712\":580953.290599999949336,\"713\":2156379.600000000093132,\"714\":1437544.304000000003725,\"715\":4297730.84499999973923,\"716\":41744730.71000000089407,\"717\":288481.283799999975599,\"718\":728332.206699999864213,\"719\":5465.775056999999833,\"720\":306123.815599999914412,\"721\":1833964.541999999899417,\"722\":1403572.642999999923632,\"723\":1384755.625999999931082,\"724\":8708490.07799999974668,\"725\":114334.214200000002165,\"726\":1203809.172999999951571,\"727\":738397.416300000040792,\"728\":4579102.074000000022352,\"729\":4758937.186999999918044,\"730\":157570.414500000013504,\"731\":1885237.754999999888241,\"732\":108402.433799999998882,\"733\":3199524.285000000149012,\"734\":9513454.269999999552965,\"735\":228885.644900000013877,\"736\":48965.918729999997595,\"737\":1692900.060999999986961,\"738\":30372433.019999999552965,\"739\":277544.682099999976344,\"740\":10219029.25,\"741\":499976.974300000001676,\"742\":72670.308250000001863,\"743\":3581042.455999999772757,\"744\":246124.052900000009686,\"745\":1177755.813000000081956,\"746\":34776.120089999996708,\"747\":10838349.050000000745058,\"748\":4580364.96100000012666,\"749\":20335006.920000001788139,\"750\":1932090.864000000059605,\"751\":79276.470289999997476,\"752\":925658.304800000041723,\"753\":7830531.015999999828637,\"754\":12892813.669999999925494,\"755\":3749890.452000000048429,\"756\":1230834.955000000074506,\"757\":80644176.939999997615814,\"758\":211546.206000000005588,\"759\":74405.515020000006189,\"760\":314926.138099999981932,\"761\":4862115.057000000029802,\"762\":777951.037999999825843,\"763\":258550.861200000013923,\"764\":132628.395699999993667,\"765\":2085026.483000000007451,\"766\":2765975.16800000006333,\"767\":753451.029699999955483,\"768\":1207812.524999999906868,\"769\":3196998.510999999940395,\"770\":260306.274200000014389,\"771\":19800805.71000000089407,\"772\":188346.971300000004703,\"773\":852057.248799999943003,\"774\":1516348.453999999910593,\"775\":9738.248160999999527,\"776\":328451.658200000063516,\"777\":1012001.890999999945052,\"778\":1114422.029000000096858,\"779\":140988.707800000003772,\"780\":3845364.71100000012666,\"781\":6566.254812999999558,\"782\":2414513.708999999798834,\"783\":0.0,\"784\":623361.037000000011176,\"785\":43928.262380000000121,\"786\":1337523.65100000007078,\"787\":245606.269200000038836,\"788\":40119.395100000001548,\"789\":2346949.253000000026077,\"790\":845250.287800000049174,\"791\":2948714.921000000089407,\"792\":2219523.952000000048429,\"793\":200091.820700000040233,\"794\":14745.468940000000657,\"795\":99091.167759999996633,\"796\":696229.618499999982305,\"797\":617059.230699999956414,\"798\":349882.851100000087172,\"799\":745633.758999999961816,\"800\":59685.303820000000996,\"801\":168658.56260000000475,\"802\":215334.86710000000312,\"803\":345386.973300000012387,\"804\":432766.126700000022538,\"805\":946849.549200000008568,\"806\":172131.501900000002934,\"807\":203021.718599999992875,\"808\":4650328.902999999932945,\"809\":429242.671900000015739,\"810\":7195172.553000000305474,\"811\":1180029.010000000009313,\"812\":709540.447700000018813,\"813\":138728140.0,\"814\":6549584.703999999910593,\"815\":12587573.869999999180436,\"816\":8125036.270999999716878,\"817\":394866.886999999987893,\"818\":985354.974599999957718,\"819\":1873745.483000000007451,\"820\":266267.101000000024214,\"821\":515977.753000000026077,\"822\":2654588.532999999821186,\"823\":5258914.161999999545515,\"824\":229100335.699999988079071,\"825\":357535.946499999961816,\"826\":21245548.469999998807907,\"827\":11724643.169999999925494,\"828\":4645782.50899999961257,\"829\":3342988.251999999862164,\"830\":325938.512999999977183,\"831\":1319969.522000000113621,\"832\":874347.204900000011548,\"833\":1914536.733999999938533,\"834\":39469.008280000001832,\"835\":1197482.108999999938533,\"836\":10810944.399999998509884,\"837\":216787.187199999985751,\"838\":724429.885800000047311,\"839\":3484305.310000000055879,\"840\":15123072.160000000149012,\"841\":446455.822099999990314,\"842\":1037044.940999999991618,\"843\":4508885.55599999986589,\"844\":2491676.106000000145286,\"845\":7332953.526999999769032,\"846\":3603900.71100000012666,\"847\":248233.074200000002747,\"848\":103339.519700000004377,\"849\":13395442.700000001117587,\"850\":693085.02980000001844,\"851\":649553.313899999950081,\"852\":3718823.43099999986589,\"853\":3024488.143000000156462,\"854\":7603716.506000000052154,\"855\":2265619.328000000212342,\"856\":27004.313320000001113,\"857\":567023.646599999978207,\"858\":489090.888199999986682,\"859\":11535210.109999999403954,\"860\":2892390.160000000149012,\"861\":1647688.705000000307336,\"862\":583087.569600000046194,\"863\":607019.278799999970943,\"864\":4922102.190999999642372,\"865\":635611.041100000031292,\"866\":997415.545799999963492,\"867\":2182395.072999999858439,\"868\":313562.22019999998156,\"869\":74067.061300000001211,\"870\":624724.95499999995809,\"871\":6226159.336000001057982,\"872\":2422722.47399999992922,\"873\":347167.643999999971129,\"874\":11863560.740000000223517,\"875\":9555129.541999999433756,\"876\":4463169.044999999925494,\"877\":15147067.009999997913837,\"878\":990810.646599999978207,\"879\":4545130.412999999709427,\"880\":642607.435300000011921,\"881\":924193.355899999965914,\"882\":487108.155499999993481,\"883\":330156.555700000026263,\"884\":10172302.429999999701977,\"885\":4668893.342000000178814,\"886\":81571.136019999990822,\"887\":2568333.34899999992922,\"888\":910983.557599999941886,\"889\":1471389.675999999977648,\"890\":307992.888399999996182,\"891\":2435856.498999999370426,\"892\":481223.102000000013504,\"893\":566720.553799999994226,\"894\":789089.70160000002943,\"895\":164390.004400000005262,\"896\":3105060.334999999962747,\"897\":2674668.436000000219792,\"898\":3662119.803000000305474,\"899\":894667.057200000039302,\"900\":0.0,\"901\":1734196.466999999945983,\"902\":36545424.810000002384186,\"903\":157153.661699999996927,\"904\":265926.121500000008382,\"905\":912435.877600000007078,\"906\":1053715.049000000115484,\"907\":148010.359700000000885,\"908\":297915.049899999925401,\"909\":20139259.429999999701977,\"910\":454677.216599999985192,\"911\":1001242.092999999993481,\"912\":1167690.604000000050291,\"913\":1141864.564000000013038,\"914\":3645954.850000000093132,\"915\":44708726.560000002384186,\"916\":410311.99540000007255,\"917\":195709.602699999988545,\"918\":50739.012119999999413,\"919\":7602201.042000000365078,\"920\":107610.603600000002189,\"921\":25660601.519999999552965,\"922\":465702.220399999991059,\"923\":155676.083899999997811,\"924\":1413423.161999999778345,\"925\":252615.292199999996228,\"926\":126339.218299999993178,\"927\":428459.681999999971595,\"928\":77032.320040000005974,\"929\":88596.576549999997951,\"930\":4881.310940000000301,\"931\":1848740.320000000065193,\"932\":1683933.563000000081956,\"933\":14706319.439999999478459,\"934\":2466797.231999999843538,\"935\":26458.746119999999792,\"936\":1348131.901999999769032,\"937\":406321.272400000016205,\"938\":857096.168100000009872,\"939\":3684599.192999999970198,\"940\":482826.96850000001723,\"941\":370089043.5,\"942\":81269.306020000003628,\"943\":1544384.546000000089407,\"944\":107527.253100000001723,\"945\":21767120.809999998658896,\"946\":362082.339800000016112,\"947\":1477704.111000000033528,\"948\":1186040.351999999955296,\"949\":484973.876400000008289,\"950\":73825.8498799999943,\"951\":1590606.212000000057742,\"952\":162811.395599999988917,\"953\":938969.134100000024773,\"954\":35474496.609999999403954,\"955\":565836.532800000044517,\"956\":9389059.898000000044704,\"957\":141241.285200000012992,\"958\":211735.639100000000326,\"959\":1039292.880000000121072,\"960\":15709.051740000000791,\"961\":71267.240760000000591,\"962\":28969.365529999999126,\"963\":3485441.907999999821186,\"964\":40171.173470000001544,\"965\":6454741.888000000268221,\"966\":53074.090230000001611,\"967\":155082.527000000001863,\"968\":1204907.884000000078231,\"969\":7888371.24199999962002,\"970\":1478840.709999999729916,\"971\":15312505.21000000089407,\"972\":147959.84419999999227,\"973\":731552.568599999882281,\"974\":10318165.880000000819564,\"975\":16129.593119999999544,\"976\":4034040.032999999821186,\"977\":209045.689699999958975,\"978\":9381735.153000000864267,\"979\":6081053.61699999962002,\"980\":6284757.293999999761581,\"981\":3619686.799000000115484,\"982\":635232.175000000046566,\"983\":8248672.911000001244247,\"984\":625848.924400000018068,\"985\":8966750.474999999627471,\"986\":80448.429449999995995,\"987\":650626.76789999997709,\"988\":61327056.96000000089407,\"989\":1306330.341999999945983,\"990\":6783723.958999999798834,\"991\":1687722.223999999696389,\"992\":2160168.260999999940395,\"993\":680569.819300000090152,\"994\":20923.512279999999009,\"995\":398352.455200000025798,\"996\":1243198.618999999947846,\"997\":438714.324599999992643,\"998\":7920953.728000000119209,\"999\":2317902.850999999791384,\"1000\":11934787.570000000298023,\"1001\":212632.28890000001411,\"1002\":105954.958799999993062,\"1003\":1780923.287000000011176,\"1004\":19289336.46000000089407,\"1005\":9919472.448999999091029,\"1006\":169151.088499999983469,\"1007\":39714.008370000003197,\"1008\":341446.76569999998901,\"1009\":0.0,\"1010\":756646.133900000015274,\"1011\":4319326.213000000454485,\"1012\":17734722.530000001192093,\"1013\":1579492.80600000009872,\"1014\":674002.806799999903888,\"1015\":1689363.976999999955296,\"1016\":55377.596169999997073,\"1017\":5642958.106999999843538,\"1018\":965148.782199999899603,\"1019\":297422.523899999971036,\"1020\":570382.926100000040606,\"1021\":306932.06329999997979,\"1022\":5431298.24100000038743,\"1023\":3902573.493999999947846,\"1024\":95570.238719999993918,\"1025\":605857.422799999942072,\"1026\":1894835.696999999927357,\"1027\":198008.057100000005448,\"1028\":7909335.167000001296401,\"1029\":147088.452099999994971,\"1030\":1452951.52600000007078,\"1031\":6090020.115000000223517,\"1032\":116060.580700000005891,\"1033\":7030365.796000000089407,\"1034\":40097926.020000003278255,\"1035\":489835.991500000003725,\"1036\":942959.85710000002291,\"1037\":62591206.880000002682209,\"1038\":1554108.777000000001863,\"1039\":1528724.746999999973923,\"1040\":5776950.419999999925494,\"1041\":15040.98450000000048,\"1042\":48868.676429999999527,\"1043\":193676.354599999991478,\"1044\":6810244.587000000290573,\"1045\":341396.2502000000095,\"1046\":427487.258900000015274,\"1047\":16418.79424999999901,\"1048\":10384846.320000000298023,\"1049\":1909990.341000000014901,\"1050\":967371.463400000007823,\"1051\":1299889.618000000016764,\"1052\":3526738.313999999780208,\"1053\":486059.959299999987706,\"1054\":29398747.120000001043081,\"1055\":432008.394499999994878,\"1056\":9165402.605000000447035,\"1057\":270459.885899999993853,\"1058\":152190.51569999998901,\"1059\":6318602.666999999433756,\"1060\":550239.878000000026077,\"1061\":228052.139499999990221,\"1062\":777951.037999999825843,\"1063\":113383.260300000009011,\"1064\":16514773.660000000149012,\"1065\":929446.965899999951944,\"1066\":2403779.169000000227243,\"1067\":926757.016500000027008,\"1068\":235793.636999999987893,\"1069\":1735711.93100000009872,\"1070\":18483.614539999998669,\"1071\":476209.440500000026077,\"1072\":1611822.713999999919906,\"1073\":284945.200100000016391,\"1074\":4902401.154000000096858,\"1075\":720363.389599999994971,\"1076\":192653.416100000002189,\"1077\":1492732.466999999945983,\"1078\":218391.053699999989476,\"1079\":2820026.733000000007451,\"1080\":1362023.659999999916181,\"1081\":1075184.128999999957159,\"1082\":217203.939899999997578,\"1083\":167054.695999999996275,\"1084\":11104060.480000000447035,\"1085\":2539034.369999999646097,\"1086\":682981.933600000105798,\"1087\":1302415.391999999759719,\"1088\":1436028.838999999919906,\"1089\":18978.666260000001785,\"1090\":6330094.939000000245869,\"1091\":74219.870630000004894,\"1092\":8703691.10700000077486,\"1093\":5059630.588999999687076,\"1094\":1312897.354000000050291,\"1095\":146974.792300000000978,\"1096\":0.0,\"1097\":2539160.658000000286847,\"1098\":2666333.382000000216067,\"1099\":1153963.022000000113621,\"1100\":9448415.587999999523163,\"1101\":633944.030299999983981,\"1102\":31002.613649999999325,\"1103\":5504040.533999999985099,\"1104\":370366.878700000001118,\"1105\":78475.799910000001546,\"1106\":1225846.550999999977648,\"1107\":67179.275450000001001,\"1108\":160891.807399999990594,\"1109\":974228.939899999997578,\"1110\":1848487.743000000016764,\"1111\":60823.165039999999863,\"1112\":1024188.751000000047498,\"1113\":142365.254699999990407,\"1114\":5011640.881000000983477,\"1115\":6854319.34400000050664,\"1116\":73897834.439999997615814,\"1117\":456483.145100000023376,\"1118\":705524.466999999945983,\"1119\":506872.337500000023283,\"1120\":46645.995260000003327,\"1121\":2531204.470000000204891,\"1122\":58043550.690000005066395,\"1123\":122441.94890000000305,\"1124\":2346065.231999999843538,\"1125\":207239.761300000012852,\"1126\":2942147.908999999985099,\"1127\":137465.252999999996973,\"1128\":1821083.094000000040978,\"1129\":41032.462420000003476,\"1130\":1537564.955999999772757,\"1131\":2973846.373000000137836,\"1132\":868159.058399999979883,\"1133\":450143.452199999999721,\"1134\":1181594.989999999990687,\"1135\":22689028.339999999850988,\"1136\":1525314.952000000048429,\"1137\":231588.223200000007637,\"1138\":459577.21830000000773,\"1139\":825258.786100000026636,\"1140\":0.0,\"1141\":585146.07550000003539,\"1142\":181464.236999999993714,\"1143\":354265.069100000022445,\"1144\":504738.058399999979883,\"1145\":116753.90570000000298,\"1146\":0.0,\"1147\":2825709.725000000558794,\"1148\":705966.477499999920838,\"1149\":432412.518299999996088,\"1150\":45707.670200000000477,\"1151\":170186.65590000001248,\"1152\":2393423.495000000111759,\"1153\":124019.294800000003306,\"1154\":4320967.966000000014901,\"1155\":2740591.138999999966472,\"1156\":143527.110699999990175,\"1157\":967762.958300000056624,\"1158\":16893639.769999999552965,\"1159\":303244.433100000023842,\"1160\":2361093.586999999824911,\"1161\":2536003.441000000108033,\"1162\":2167493.006000000052154,\"1163\":962610.379300000029616,\"1164\":1290670.541999999899417,\"1165\":661272.905499999993481,\"1166\":3425707.351999999955296,\"1167\":4758937.186999999918044,\"1168\":44562231.67000000923872,\"1169\":11949058.189999999478459,\"1170\":222760.642800000001444,\"1171\":225134.870500000019092,\"1172\":6384272.792000000365078,\"1173\":133891.282700000010664,\"1174\":12905442.53999999910593,\"1175\":0.0,\"1176\":871341.533799999975599,\"1177\":4331828.793999999761581,\"1178\":2518575.600000000093132,\"1179\":62914.505960000002233,\"1180\":435582.364799999981187,\"1181\":382970.491199999989476,\"1182\":109636.274399999994785,\"1183\":3965844.134000000078231,\"1184\":0.0,\"1185\":140963450.099999994039536,\"1186\":29024932.559999998658896,\"1187\":12278924.279999999329448,\"1188\":941911.660900000017136,\"1189\":22584.208719999998721,\"1190\":430215.094900000025518,\"1191\":1626977.358000000007451,\"1192\":311200.621399999945424,\"1193\":943250.321099999942817,\"1194\":3757341.484999999869615,\"1195\":15741886.800000002607703,\"1196\":4321725.697999999858439,\"1197\":1154531.320999999996275,\"1198\":40423.750879999999597,\"1199\":57879.375370000001567,\"1200\":1732428.425000000046566,\"1201\":5183014.650999999605119,\"1202\":828946.416199999977834,\"1203\":52450.224040000000969,\"1204\":21018.228810000000522,\"1205\":12886499.230000000447035,\"1206\":360743.679500000027474,\"1207\":487916.403200000000652,\"1208\":53577.982159999999567,\"1209\":4029872.506000000052154,\"1210\":783646.658499999903142,\"1211\":27858024.950000002980232,\"1212\":7056128.690999999642372,\"1213\":2063809.980999999912456,\"1214\":5299579.123999999836087,\"1215\":1300015.906999999890104,\"1216\":1892688.789000000106171,\"1217\":11716813.269999999552965,\"1218\":3431769.209999999962747,\"1219\":208123.782199999986915,\"1220\":14581.293620000000374,\"1221\":5447336.906000000424683,\"1222\":17737.248309999999037,\"1223\":1505992.780999999959022,\"1224\":60541.541230000002542,\"1225\":336799.341499999980442,\"1226\":24368.668089999999211,\"1227\":586169.013999999966472,\"1228\":638945.062900000018999,\"1229\":1429082.960999999893829,\"1230\":13032994.130000000819564,\"1231\":10109284.369999997317791,\"1232\":1605508.279000000096858,\"1233\":539480.080599999986589,\"1234\":371945.487499999988358,\"1235\":333187.484600000025239,\"1236\":288266.592999999993481,\"1237\":626909.749500000034459,\"1238\":2323712.131000000052154,\"1239\":145825.565100000007078,\"1240\":18601063.030000001192093,\"1241\":271798.546099999977741,\"1242\":269399.060799999977462,\"1243\":2305905.424000000115484,\"1244\":4145300.380000000353903,\"1245\":201632.542900000000372,\"1246\":3778684.276000000536442,\"1247\":1100909.13800000003539,\"1248\":4383859.740000000223517,\"1249\":2045119.253000000026077,\"1250\":1289028.78899999987334,\"1251\":4417073.668999999761581,\"1252\":8401103.376000000163913,\"1253\":1383492.739000000059605,\"1254\":458011.238399999972898,\"1255\":132868.34419999999227,\"1256\":3614003.808000000193715,\"1257\":7333837.548000000417232,\"1258\":2043730.077000000048429,\"1259\":258146.737400000012712,\"1260\":1649204.169999999925494,\"1261\":2025670.79300000006333,\"1262\":5357040.484000000171363,\"1263\":118489.11250000000291,\"1264\":14645700.859999999403954,\"1265\":868297.976000000024214,\"1266\":377691.623399999982212,\"1267\":16946.681029999999737,\"1268\":568374.935799999977462,\"1269\":126377.104900000005728,\"1270\":6069813.921999999321997,\"1271\":19421939.599999997764826,\"1272\":9687858.967999998480082,\"1273\":11107343.990000000223517,\"1274\":15563819.730000000447035,\"1275\":202541.82149999999092,\"1276\":2463766.302999999839812,\"1277\":472534.439200000022538,\"1278\":1260247.594000000040978,\"1279\":472736.50109999999404,\"1280\":213516.309799999988172,\"1281\":4277398.362999999895692,\"1282\":107533.567500000004657,\"1283\":1000724.310000000055879,\"1284\":15822711.569999998435378,\"1285\":27059880.350000001490116,\"1286\":0.0,\"1287\":642304.342399999964982,\"1288\":581054.321499999961816,\"1289\":889375.56050000002142,\"1290\":448160.719600000069477,\"1291\":4351150.966000000014901,\"1292\":252400.60140000001411,\"1293\":625975.213100000051782,\"1294\":482927.999499999976251,\"1295\":150776.082300000009127,\"1296\":288266.592999999993481,\"1297\":3202555.214000000152737,\"1298\":4791.898538999999801,\"1299\":3832735.841000000014901,\"1300\":5857270.035000000149012,\"1301\":5142475.978000000119209,\"1302\":551818.48679999995511,\"1303\":171752.635800000018207,\"1304\":91089.515549999981886,\"1305\":1343459.21999999997206,\"1306\":23638.719389999998384,\"1307\":821053.37230000004638,\"1308\":53545.147100000001956,\"1309\":639753.310599999967962,\"1310\":32866634.899999998509884,\"1311\":163682.787699999986216,\"1312\":952103.159199999994598,\"1313\":108398.645199999999022,\"1314\":4891792.902999999932945,\"1315\":1769809.881000000052154,\"1316\":5832264.872000000439584,\"1317\":521660.744599999976344,\"1318\":4082.913760999999795,\"1319\":58327.700270000008459,\"1320\":99246.502859999978682,\"1321\":2082626.997999999905005,\"1322\":101784.905799999993178,\"1323\":2937980.382000000216067,\"1324\":42059189.579999998211861,\"1325\":9627366.679999999701977,\"1326\":3563488.327000000048429,\"1327\":7426028.300999999977648,\"1328\":9081041.751000000163913,\"1329\":2231142.512000000104308,\"1330\":177675.576000000000931,\"1331\":5479035.370000000111759,\"1332\":1312518.487999999895692,\"1333\":632617.99890000000596,\"1334\":73169.148620000007213,\"1335\":2389382.257000000216067,\"1336\":24844776.5,\"1337\":4803264.521999999880791,\"1338\":2287972.427999999839812,\"1339\":0.0,\"1340\":4321346.832000000402331,\"1341\":729001.536800000001676,\"1342\":6301679.980000000447035,\"1343\":422460.968600000021979,\"1344\":15981.835339999999633,\"1345\":3196619.645000000018626,\"1346\":4874365.061999999918044,\"1347\":172649.285600000002887,\"1348\":6193955.717000000178814,\"1349\":4782805.752000000327826,\"1350\":610012.321100000059232,\"1351\":1637206.743000000016764,\"1352\":8416636.885999999940395,\"1353\":2391024.009999999776483,\"1354\":1729523.784999999916181,\"1355\":17470779.140000000596046,\"1356\":14323664.669999999925494,\"1357\":7915523.313000000081956,\"1358\":54554193.829999998211861,\"1359\":104589777.900000005960464,\"1360\":13568458.230000000447035,\"1361\":31978.82531999999992,\"1362\":448501.699100000085309,\"1363\":23618513.199999999254942,\"1364\":3448565.606999999843538,\"1365\":1474294.316000000108033,\"1366\":1703887.178000000072643,\"1367\":149614.22620000000461,\"1368\":49429398.270000003278255,\"1369\":942202.124900000053458,\"1370\":637770.577999999979511,\"1371\":2493570.436999999918044,\"1372\":2509103.947000000160188,\"1373\":296601647.399999976158142,\"1374\":2470712.18099999986589,\"1375\":1646173.240999999921769,\"1376\":2319797.182000000029802,\"1377\":3317099.066999999806285,\"1378\":548774.929099999950267,\"1379\":3713393.016999999992549,\"1380\":146747.472600000008242,\"1381\":6379726.399000000208616,\"1382\":1895088.273999999975786,\"1383\":4216527.208999999798834,\"1384\":4193416.376000000163913,\"1385\":1629755.709000000031665,\"1386\":26307199.679999999701977,\"1387\":37793.157200000001467,\"1388\":3413204.770000000484288,\"1389\":1004866.579000000027008,\"1390\":20276914.120000001043081,\"1391\":55746.359179999999469,\"1392\":36156.45560999999725,\"1393\":52614.399360000003071,\"1394\":2279.005931000000146,\"1395\":1693405.216000000014901,\"1396\":10121913.240000000223517,\"1397\":4730774.80599999986589,\"1398\":6928955.967000000178814,\"1399\":565381.893500000005588,\"1400\":39433.647449999996752,\"1401\":75987.912469999995665,\"1402\":4336754.053999999538064,\"1403\":1312518.487999999895692,\"1404\":1992204.286000000080094,\"1405\":668054.608900000108406,\"1406\":3832988.41800000006333,\"1407\":495834.704900000011548,\"1408\":3164921.18099999986589,\"1409\":1117806.566000000108033,\"1410\":347988.520499999984168,\"1411\":4697813.455000000074506,\"1412\":688753.32730000000447,\"1413\":304166.340700000000652,\"1414\":5051548.111999999731779,\"1415\":469326.706200000015087,\"1416\":1434008.21999999997206,\"1417\":316542.633499999996275,\"1418\":633413.617699999944307,\"1419\":3655047.635999999940395,\"1420\":55649.116880000001402,\"1421\":473696.295299999997951,\"1422\":248788.744500000000698,\"1423\":2497359.0980000002
[truncated: 2,361,219 more chars]
