# Supplementary material for: RAPDOR: Using Jensen-Shannon Distance for the computational analysis of complex proteomics datasets
Source: Nat Commun. 2025 Sep 26;16:8527. doi: 10.1038/s41467-025-64086-7 (PMC12475003; doi:10.1038/s41467-025-64086-7)
Supplement: Supplementary file 3 — Supplementary Data 1 [file 41467_2025_64086_MOESM3_ESM.zip › RAPDORforSynechocystisabioticStressDARK.json]

{"state": {"distance_method": "Jensen-Shannon-Distance", "kernel_size": 0, "beta": null, "eps": 0, "permanova": null, "permanova_permutations": null, "permanova_cutoff": null, "scored": false, "anosim_r": true, "permanova_f": null, "cluster_method": null, "cluster_args": null}, "df": "{\"Accession\":{\"0\":\"sll0002\",\"1\":\"sll0005\",\"2\":\"sll0006\",\"3\":\"sll0007\",\"4\":\"sll0016\",\"5\":\"sll0017\",\"6\":\"sll0018\",\"7\":\"sll0019\",\"8\":\"sll0020\",\"9\":\"sll0021\",\"10\":\"sll0022\",\"11\":\"sll0023\",\"12\":\"sll0033\",\"13\":\"sll0036\",\"14\":\"sll0037\",\"15\":\"sll0038\",\"16\":\"sll0039\",\"17\":\"sll0041\",\"18\":\"sll0042\",\"19\":\"sll0043\",\"20\":\"sll0045\",\"21\":\"sll0048\",\"22\":\"sll0051\",\"23\":\"sll0053\",\"24\":\"sll0055\",\"25\":\"sll0057\",\"26\":\"sll0058\",\"27\":\"sll0064\",\"28\":\"sll0065\",\"29\":\"sll0066\",\"30\":\"sll0067\",\"31\":\"sll0068\",\"32\":\"sll0069\",\"33\":\"sll0070\",\"34\":\"sll0071\",\"35\":\"sll0078\",\"36\":\"sll0080\",\"37\":\"sll0085\",\"38\":\"sll0086\",\"39\":\"sll0094\",\"40\":\"sll0096\",\"41\":\"sll0098\",\"42\":\"sll0099\",\"43\":\"sll0100\",\"44\":\"sll0102\",\"45\":\"sll0103\",\"46\":\"sll0108\",\"47\":\"sll0135\",\"48\":\"sll0136\",\"49\":\"sll0141\",\"50\":\"sll0142\",\"51\":\"sll0144\",\"52\":\"sll0145\",\"53\":\"sll0148\",\"54\":\"sll0149\",\"55\":\"sll0154\",\"56\":\"sll0157\",\"57\":\"sll0158\",\"58\":\"sll0162\",\"59\":\"sll0163\",\"60\":\"sll0166\",\"61\":\"sll0167\",\"62\":\"sll0169\",\"63\":\"sll0170\",\"64\":\"sll0171\",\"65\":\"sll0172\",\"66\":\"sll0173\",\"67\":\"sll0175\",\"68\":\"sll0176\",\"69\":\"sll0179\",\"70\":\"sll0180\",\"71\":\"sll0184\",\"72\":\"sll0185\",\"73\":\"sll0188\",\"74\":\"sll0191\",\"75\":\"sll0195\",\"76\":\"sll0199\",\"77\":\"sll0202\",\"78\":\"sll0204\",\"79\":\"sll0205\",\"80\":\"sll0207\",\"81\":\"sll0208\",\"82\":\"sll0209\",\"83\":\"sll0216\",\"84\":\"sll0217\",\"85\":\"sll0219\",\"86\":\"sll0220\",\"87\":\"sll0221\",\"88\":\"sll0222\",\"89\":\"sll0224\",\"90\":\"sll0226\",\"91\":\"sll0227\",\"92\":\"sll0228\",\"93\":\"sll0230\",\"94\":\"sll0243\",\"95\":\"sll0245\",\"96\":\"sll0250\",\"97\":\"sll0254\",\"98\":\"sll0257\",\"99\":\"sll0258\",\"100\":\"sll0263\",\"101\":\"sll0271\",\"102\":\"sll0272\",\"103\":\"sll0274\",\"104\":\"sll0284\",\"105\":\"sll0288\",\"106\":\"sll0289\",\"107\":\"sll0290\",\"108\":\"sll0293\",\"109\":\"sll0294\",\"110\":\"sll0296\",\"111\":\"sll0301\",\"112\":\"sll0306\",\"113\":\"sll0314\",\"114\":\"sll0318\",\"115\":\"sll0319\",\"116\":\"sll0320\",\"117\":\"sll0321\",\"118\":\"sll0325\",\"119\":\"sll0329\",\"120\":\"sll0335\",\"121\":\"sll0336\",\"122\":\"sll0337\",\"123\":\"sll0359\",\"124\":\"sll0362\",\"125\":\"sll0368\",\"126\":\"sll0370\",\"127\":\"sll0373\",\"128\":\"sll0374\",\"129\":\"sll0377\",\"130\":\"sll0379\",\"131\":\"sll0380\",\"132\":\"sll0381\",\"133\":\"sll0384\",\"134\":\"sll0395\",\"135\":\"sll0396\",\"136\":\"sll0398\",\"137\":\"sll0400\",\"138\":\"sll0401\",\"139\":\"sll0402\",\"140\":\"sll0403\",\"141\":\"sll0404\",\"142\":\"sll0408\",\"143\":\"sll0410\",\"144\":\"sll0413\",\"145\":\"sll0414\",\"146\":\"sll0415\",\"147\":\"sll0416\",\"148\":\"sll0418\",\"149\":\"sll0420\",\"150\":\"sll0421\",\"151\":\"sll0422\",\"152\":\"sll0423\",\"153\":\"sll0424\",\"154\":\"sll0427\",\"155\":\"sll0430\",\"156\":\"sll0441\",\"157\":\"sll0443\",\"158\":\"sll0445\",\"159\":\"sll0446\",\"160\":\"sll0447\",\"161\":\"sll0451\",\"162\":\"sll0454\",\"163\":\"sll0455\",\"164\":\"sll0456\",\"165\":\"sll0459\",\"166\":\"sll0461\",\"167\":\"sll0467\",\"168\":\"sll0469\",\"169\":\"sll0470\",\"170\":\"sll0471\",\"171\":\"sll0474\",\"172\":\"sll0480\",\"173\":\"sll0487\",\"174\":\"sll0488\",\"175\":\"sll0489\",\"176\":\"sll0493\",\"177\":\"sll0495\",\"178\":\"sll0497\",\"179\":\"sll0499\",\"180\":\"sll0502\",\"181\":\"sll0504\",\"182\":\"sll0506\",\"183\":\"sll0509\",\"184\":\"sll0513\",\"185\":\"sll0517\",\"186\":\"sll0518\",\"187\":\"sll0519\",\"188\":\"sll0520\",\"189\":\"sll0521\",\"190\":\"sll0524\",\"191\":\"sll0529\",\"192\":\"sll0533\",\"193\":\"sll0534\",\"194\":\"sll0535\",\"195\":\"sll0540\",\"196\":\"sll0542\",\"197\":\"sll0544\",\"198\":\"sll0550\",\"199\":\"sll0553\",\"200\":\"sll0554\",\"201\":\"sll0558\",\"202\":\"sll0567\",\"203\":\"sll0569\",\"204\":\"sll0572\",\"205\":\"sll0576\",\"206\":\"sll0577\",\"207\":\"sll0578\",\"208\":\"sll0585\",\"209\":\"sll0586\",\"210\":\"sll0587\",\"211\":\"sll0588\",\"212\":\"sll0593\",\"213\":\"sll0596\",\"214\":\"sll0601\",\"215\":\"sll0602\",\"216\":\"sll0603\",\"217\":\"sll0606\",\"218\":\"sll0613\",\"219\":\"sll0614\",\"220\":\"sll0615\",\"221\":\"sll0616\",\"222\":\"sll0617\",\"223\":\"sll0622\",\"224\":\"sll0623\",\"225\":\"sll0625\",\"226\":\"sll0626\",\"227\":\"sll0629\",\"228\":\"sll0630\",\"229\":\"sll0631\",\"230\":\"sll0634\",\"231\":\"sll0635\",\"232\":\"sll0638\",\"233\":\"sll0639\",\"234\":\"sll0643\",\"235\":\"sll0644\",\"236\":\"sll0645\",\"237\":\"sll0647\",\"238\":\"sll0649\",\"239\":\"sll0654\",\"240\":\"sll0656\",\"241\":\"sll0659\",\"242\":\"sll0660\",\"243\":\"sll0661\",\"244\":\"sll0672\",\"245\":\"sll0679\",\"246\":\"sll0680\",\"247\":\"sll0704\",\"248\":\"sll0708\",\"249\":\"sll0709\",\"250\":\"sll0710\",\"251\":\"sll0711\",\"252\":\"sll0712\",\"253\":\"sll0721\",\"254\":\"sll0723\",\"255\":\"sll0726\",\"256\":\"sll0728\",\"257\":\"sll0729\",\"258\":\"sll0735\",\"259\":\"sll0736\",\"260\":\"sll0740\",\"261\":\"sll0741\",\"262\":\"sll0744\",\"263\":\"sll0745\",\"264\":\"sll0749\",\"265\":\"sll0750\",\"266\":\"sll0752\",\"267\":\"sll0753\",\"268\":\"sll0754\",\"269\":\"sll0755\",\"270\":\"sll0756\",\"271\":\"sll0757\",\"272\":\"sll0759\",\"273\":\"sll0764\",\"274\":\"sll0766\",\"275\":\"sll0767\",\"276\":\"sll0771\",\"277\":\"sll0772\",\"278\":\"sll0776\",\"279\":\"sll0782\",\"280\":\"sll0783\",\"281\":\"sll0787\",\"282\":\"sll0804\",\"283\":\"sll0807\",\"284\":\"sll0810\",\"285\":\"sll0816\",\"286\":\"sll0819\",\"287\":\"sll0821\",\"288\":\"sll0822\",\"289\":\"sll0823\",\"290\":\"sll0828\",\"291\":\"sll0829\",\"292\":\"sll0830\",\"293\":\"sll0837\",\"294\":\"sll0838\",\"295\":\"sll0842\",\"296\":\"sll0844\",\"297\":\"sll0848\",\"298\":\"sll0851\",\"299\":\"sll0853\",\"300\":\"sll0854\",\"301\":\"sll0858\",\"302\":\"sll0860\",\"303\":\"sll0861\",\"304\":\"sll0865\",\"305\":\"sll0867\",\"306\":\"sll0873\",\"307\":\"sll0876\",\"308\":\"sll0877\",\"309\":\"sll0886\",\"310\":\"sll0887\",\"311\":\"sll0891\",\"312\":\"sll0895\",\"313\":\"sll0897\",\"314\":\"sll0898\",\"315\":\"sll0899\",\"316\":\"sll0900\",\"317\":\"sll0902\",\"318\":\"sll0905\",\"319\":\"sll0912\",\"320\":\"sll0915\",\"321\":\"sll0920\",\"322\":\"sll0921\",\"323\":\"sll0923\",\"324\":\"sll0927\",\"325\":\"sll0928\",\"326\":\"sll0931\",\"327\":\"sll0933\",\"328\":\"sll0934\",\"329\":\"sll0936\",\"330\":\"sll0938\",\"331\":\"sll0945\",\"332\":\"sll0947\",\"333\":\"sll0981\",\"334\":\"sll0982\",\"335\":\"sll0983\",\"336\":\"sll0990\",\"337\":\"sll0994\",\"338\":\"sll0995\",\"339\":\"sll0996\",\"340\":\"sll0997\",\"341\":\"sll0998\",\"342\":\"sll1002\",\"343\":\"sll1003\",\"344\":\"sll1004\",\"345\":\"sll1009\",\"346\":\"sll1017\",\"347\":\"sll1018\",\"348\":\"sll1019\",\"349\":\"sll1021\",\"350\":\"sll1023\",\"351\":\"sll1025\",\"352\":\"sll1027\",\"353\":\"sll1028\",\"354\":\"sll1029\",\"355\":\"sll1030\",\"356\":\"sll1031\",\"357\":\"sll1032\",\"358\":\"sll1033\",\"359\":\"sll1035\",\"360\":\"sll1039\",\"361\":\"sll1040\",\"362\":\"sll1041\",\"363\":\"sll1043\",\"364\":\"sll1045\",\"365\":\"sll1049\",\"366\":\"sll1053\",\"367\":\"sll1056\",\"368\":\"sll1058\",\"369\":\"sll1059\",\"370\":\"sll1064\",\"371\":\"sll1069\",\"372\":\"sll1070\",\"373\":\"sll1074\",\"374\":\"sll1076\",\"375\":\"sll1077\",\"376\":\"sll1080\",\"377\":\"sll1082\",\"378\":\"sll1084\",\"379\":\"sll1085\",\"380\":\"sll1087\",\"381\":\"sll1089\",\"382\":\"sll1091\",\"383\":\"sll1096\",\"384\":\"sll1097\",\"385\":\"sll1098\",\"386\":\"sll1099\",\"387\":\"sll1101\",\"388\":\"sll1104\",\"389\":\"sll1106\",\"390\":\"sll1108\",\"391\":\"sll1109\",\"392\":\"sll1110\",\"393\":\"sll1118\",\"394\":\"sll1120\",\"395\":\"sll1121\",\"396\":\"sll1123\",\"397\":\"sll1124\",\"398\":\"sll1127\",\"399\":\"sll1129\",\"400\":\"sll1130\",\"401\":\"sll1135\",\"402\":\"sll1138\",\"403\":\"sll1142\",\"404\":\"sll1143\",\"405\":\"sll1144\",\"406\":\"sll1151\",\"407\":\"sll1160\",\"408\":\"sll1165\",\"409\":\"sll1170\",\"410\":\"sll1172\",\"411\":\"sll1174\",\"412\":\"sll1178\",\"413\":\"sll1180\",\"414\":\"sll1181\",\"415\":\"sll1182\",\"416\":\"sll1184\",\"417\":\"sll1185\",\"418\":\"sll1188\",\"419\":\"sll1189\",\"420\":\"sll1193\",\"421\":\"sll1194\",\"422\":\"sll1196\",\"423\":\"sll1209\",\"424\":\"sll1212\",\"425\":\"sll1213\",\"426\":\"sll1214\",\"427\":\"sll1217\",\"428\":\"sll1218\",\"429\":\"sll1220\",\"430\":\"sll1221\",\"431\":\"sll1222\",\"432\":\"sll1223\",\"433\":\"sll1224\",\"434\":\"sll1226\",\"435\":\"sll1229\",\"436\":\"sll1233\",\"437\":\"sll1234\",\"438\":\"sll1236\",\"439\":\"sll1237\",\"440\":\"sll1239\",\"441\":\"sll1241\",\"442\":\"sll1242\",\"443\":\"sll1244\",\"444\":\"sll1247\",\"445\":\"sll1249\",\"446\":\"sll1252\",\"447\":\"sll1253\",\"448\":\"sll1258\",\"449\":\"sll1260\",\"450\":\"sll1261\",\"451\":\"sll1262\",\"452\":\"sll1263\",\"453\":\"sll1268\",\"454\":\"sll1270\",\"455\":\"sll1272\",\"456\":\"sll1273\",\"457\":\"sll1275\",\"458\":\"sll1276\",\"459\":\"sll1277\",\"460\":\"sll1282\",\"461\":\"sll1283\",\"462\":\"sll1284\",\"463\":\"sll1285\",\"464\":\"sll1286\",\"465\":\"sll1289\",\"466\":\"sll1290\",\"467\":\"sll1291\",\"468\":\"sll1292\",\"469\":\"sll1294\",\"470\":\"sll1296\",\"471\":\"sll1298\",\"472\":\"sll1299\",\"473\":\"sll1300\",\"474\":\"sll1305\",\"475\":\"sll1306\",\"476\":\"sll1307\",\"477\":\"sll1308\",\"478\":\"sll1314\",\"479\":\"sll1315\",\"480\":\"sll1316\",\"481\":\"sll1317\",\"482\":\"sll1323\",\"483\":\"sll1324\",\"484\":\"sll1325\",\"485\":\"sll1326\",\"486\":\"sll1327\",\"487\":\"sll1329\",\"488\":\"sll1334\",\"489\":\"sll1336\",\"490\":\"sll1338\",\"491\":\"sll1341\",\"492\":\"sll1342\",\"493\":\"sll1343\",\"494\":\"sll1344\",\"495\":\"sll1349\",\"496\":\"sll1354\",\"497\":\"sll1356\",\"498\":\"sll1358\",\"499\":\"sll1359\",\"500\":\"sll1360\",\"501\":\"sll1362\",\"502\":\"sll1363\",\"503\":\"sll1366\",\"504\":\"sll1367\",\"505\":\"sll1369\",\"506\":\"sll1370\",\"507\":\"sll1371\",\"508\":\"sll1378\",\"509\":\"sll1380\",\"510\":\"sll1382\",\"511\":\"sll1383\",\"512\":\"sll1384\",\"513\":\"sll1387\",\"514\":\"sll1388\",\"515\":\"sll1390\",\"516\":\"sll1393\",\"517\":\"sll1394\",\"518\":\"sll1395\",\"519\":\"sll1396\",\"520\":\"sll1398\",\"521\":\"sll1414\",\"522\":\"sll1415\",\"523\":\"sll1418\",\"524\":\"sll1423\",\"525\":\"sll1425\",\"526\":\"sll1427\",\"527\":\"sll1430\",\"528\":\"sll1432\",\"529\":\"sll1433\",\"530\":\"sll1434\",\"531\":\"sll1435\",\"532\":\"sll1440\",\"533\":\"sll1443\",\"534\":\"sll1444\",\"535\":\"sll1446\",\"536\":\"sll1450\",\"537\":\"sll1452\",\"538\":\"sll1454\",\"539\":\"sll1456\",\"540\":\"sll1457\",\"541\":\"sll1459\",\"542\":\"sll1462\",\"543\":\"sll1463\",\"544\":\"sll1464\",\"545\":\"sll1466\",\"546\":\"sll1470\",\"547\":\"sll1471\",\"548\":\"sll1479\",\"549\":\"sll1481\",\"550\":\"sll1484\",\"551\":\"sll1486\",\"552\":\"sll1489\",\"553\":\"sll1491\",\"554\":\"sll1495\",\"555\":\"sll1496\",\"556\":\"sll1498\",\"557\":\"sll1499\",\"558\":\"sll1502\",\"559\":\"sll1507\",\"560\":\"sll1508\",\"561\":\"sll1512\",\"562\":\"sll1514\",\"563\":\"sll1515\",\"564\":\"sll1516\",\"565\":\"sll1521\",\"566\":\"sll1524\",\"567\":\"sll1525\",\"568\":\"sll1526\",\"569\":\"sll1528\",\"570\":\"sll1530\",\"571\":\"sll1531\",\"572\":\"sll1532\",\"573\":\"sll1533\",\"574\":\"sll1534\",\"575\":\"sll1536\",\"576\":\"sll1537\",\"577\":\"sll1538\",\"578\":\"sll1541\",\"579\":\"sll1545\",\"580\":\"sll1546\",\"581\":\"sll1553\",\"582\":\"sll1555\",\"583\":\"sll1556\",\"584\":\"sll1557\",\"585\":\"sll1558\",\"586\":\"sll1559\",\"587\":\"sll1561\",\"588\":\"sll1563\",\"589\":\"sll1564\",\"590\":\"sll1566\",\"591\":\"sll1568\",\"592\":\"sll1570\",\"593\":\"sll1573\",\"594\":\"sll1577\",\"595\":\"sll1578\",\"596\":\"sll1579\",\"597\":\"sll1580\",\"598\":\"sll1581\",\"599\":\"sll1582\",\"600\":\"sll1583\",\"601\":\"sll1590\",\"602\":\"sll1594\",\"603\":\"sll1595\",\"604\":\"sll1601\",\"605\":\"sll1605\",\"606\":\"sll1612\",\"607\":\"sll1613\",\"608\":\"sll1614\",\"609\":\"sll1615\",\"610\":\"sll1620\",\"611\":\"sll1621\",\"612\":\"sll1623\",\"613\":\"sll1625\",\"614\":\"sll1626\",\"615\":\"sll1628\",\"616\":\"sll1629\",\"617\":\"sll1633\",\"618\":\"sll1634\",\"619\":\"sll1635\",\"620\":\"sll1636\",\"621\":\"sll1639\",\"622\":\"sll1640\",\"623\":\"sll1641\",\"624\":\"sll1653\",\"625\":\"sll1654\",\"626\":\"sll1656\",\"627\":\"sll1659\",\"628\":\"sll1660\",\"629\":\"sll1662\",\"630\":\"sll1663\",\"631\":\"sll1665\",\"632\":\"sll1667\",\"633\":\"sll1669\",\"634\":\"sll1672\",\"635\":\"sll1673\",\"636\":\"sll1676\",\"637\":\"sll1679\",\"638\":\"sll1680\",\"639\":\"sll1682\",\"640\":\"sll1683\",\"641\":\"sll1687\",\"642\":\"sll1688\",\"643\":\"sll1689\",\"644\":\"sll1692\",\"645\":\"sll1693\",\"646\":\"sll1694\",\"647\":\"sll1697\",\"648\":\"sll1699\",\"649\":\"sll1708\",\"650\":\"sll1709\",\"651\":\"sll1712\",\"652\":\"sll1713\",\"653\":\"sll1721\",\"654\":\"sll1734\",\"655\":\"sll1735\",\"656\":\"sll1739\",\"657\":\"sll1740\",\"658\":\"sll1742\",\"659\":\"sll1743\",\"660\":\"sll1744\",\"661\":\"sll1745\",\"662\":\"sll1746\",\"663\":\"sll1747\",\"664\":\"sll1750\",\"665\":\"sll1757\",\"666\":\"sll1758\",\"667\":\"sll1760\",\"668\":\"sll1762\",\"669\":\"sll1764\",\"670\":\"sll1766\",\"671\":\"sll1767\",\"672\":\"sll1769\",\"673\":\"sll1770\",\"674\":\"sll1771\",\"675\":\"sll1772\",\"676\":\"sll1773\",\"677\":\"sll1775\",\"678\":\"sll1776\",\"679\":\"sll1783\",\"680\":\"sll1784\",\"681\":\"sll1785\",\"682\":\"sll1786\",\"683\":\"sll1787\",\"684\":\"sll1789\",\"685\":\"sll1799\",\"686\":\"sll1800\",\"687\":\"sll1801\",\"688\":\"sll1802\",\"689\":\"sll1803\",\"690\":\"sll1804\",\"691\":\"sll1805\",\"692\":\"sll1806\",\"693\":\"sll1807\",\"694\":\"sll1808\",\"695\":\"sll1809\",\"696\":\"sll1810\",\"697\":\"sll1811\",\"698\":\"sll1812\",\"699\":\"sll1813\",\"700\":\"sll1814\",\"701\":\"sll1815\",\"702\":\"sll1816\",\"703\":\"sll1817\",\"704\":\"sll1818\",\"705\":\"sll1819\",\"706\":\"sll1821\",\"707\":\"sll1822\",\"708\":\"sll1823\",\"709\":\"sll1824\",\"710\":\"sll1825\",\"711\":\"sll1830\",\"712\":\"sll1831\",\"713\":\"sll1833\",\"714\":\"sll1835\",\"715\":\"sll1837\",\"716\":\"sll1841\",\"717\":\"sll1852\",\"718\":\"sll1854\",\"719\":\"sll1863\",\"720\":\"sll1864\",\"721\":\"sll1865\",\"722\":\"sll1866\",\"723\":\"sll1872\",\"724\":\"sll1873\",\"725\":\"sll1878\",\"726\":\"sll1883\",\"727\":\"sll1884\",\"728\":\"sll1885\",\"729\":\"sll1888\",\"730\":\"sll1891\",\"731\":\"sll1892\",\"732\":\"sll1893\",\"733\":\"sll1894\",\"734\":\"sll1895\",\"735\":\"sll1897\",\"736\":\"sll1902\",\"737\":\"sll1905\",\"738\":\"sll1908\",\"739\":\"sll1909\",\"740\":\"sll1910\",\"741\":\"sll1911\",\"742\":\"sll1913\",\"743\":\"sll1920\",\"744\":\"sll1921\",\"745\":\"sll1924\",\"746\":\"sll1925\",\"747\":\"sll1927\",\"748\":\"sll1931\",\"749\":\"sll1932\",\"750\":\"sll1938\",\"751\":\"sll1939\",\"752\":\"sll1940\",\"753\":\"sll1941\",\"754\":\"sll1945\",\"755\":\"sll1949\",\"756\":\"sll1950\",\"757\":\"sll1951\",\"758\":\"sll1956\",\"759\":\"sll1957\",\"760\":\"sll1959\",\"761\":\"sll1961\",\"762\":\"sll1967\",\"763\":\"sll1971\",\"764\":\"sll1979\",\"765\":\"sll1981\",\"766\":\"sll1987\",\"767\":\"sll1988\",\"768\":\"sll1994\",\"769\":\"sll2001\",\"770\":\"sll2002\",\"771\":\"sll2005\",\"772\":\"sll2008\",\"773\":\"sll2009\",\"774\":\"sll2010\",\"775\":\"sll2011\",\"776\":\"sll2014\",\"777\":\"sll5034\",\"778\":\"sll5042\",\"779\":\"sll5043\",\"780\":\"sll5048\",\"781\":\"sll5059\",\"782\":\"sll5060\",\"783\":\"sll5062\",\"784\":\"sll5066\",\"785\":\"sll5076\",\"786\":\"sll5079\",\"787\":\"sll5080\",\"788\":\"sll5083\",\"789\":\"sll6036\",\"790\":\"sll6060\",\"791\":\"sll6076\",\"792\":\"sll6093\",\"793\":\"sll7028\",\"794\":\"sll7030\",\"795\":\"sll7043\",\"796\":\"sll7044\",\"797\":\"sll7062\",\"798\":\"sll7063\",\"799\":\"sll7066\",\"800\":\"sll7077\",\"801\":\"sll7078\",\"802\":\"sll7085\",\"803\":\"sll7087\",\"804\":\"sll7090\",\"805\":\"sll8001\",\"806\":\"sll8002\",\"807\":\"sll8006\",\"808\":\"sll8049\",\"809\":\"slr0001\",\"810\":\"slr0006\",\"811\":\"slr0007\",\"812\":\"slr0008\",\"813\":\"slr0009\",\"814\":\"slr0012\",\"815\":\"slr0013\",\"816\":\"slr0015\",\"817\":\"slr0017\",\"818\":\"slr0020\",\"819\":\"slr0021\",\"820\":\"slr0023\",\"821\":\"slr0032\",\"822\":\"slr0038\",\"823\":\"slr0039\",\"824\":\"slr0040\",\"825\":\"slr0041\",\"826\":\"slr0042\",\"827\":\"slr0043\",\"828\":\"slr0044\",\"829\":\"slr0049\",\"830\":\"slr0050\",\"831\":\"slr0051\",\"832\":\"slr0055\",\"833\":\"slr0056\",\"834\":\"slr0058\",\"835\":\"slr0060\",\"836\":\"slr0063\",\"837\":\"slr0064\",\"838\":\"slr0065\",\"839\":\"slr0066\",\"840\":\"slr0067\",\"841\":\"slr0070\",\"842\":\"slr0072\",\"843\":\"slr0073\",\"844\":\"slr0074\",\"845\":\"slr0075\",\"846\":\"slr0076\",\"847\":\"slr0077\",\"848\":\"slr0078\",\"849\":\"slr0079\",\"850\":\"slr0080\",\"851\":\"slr0082\",\"852\":\"slr0083\",\"853\":\"slr0086\",\"854\":\"slr0088\",\"855\":\"slr0089\",\"856\":\"slr0090\",\"857\":\"slr0091\",\"858\":\"slr0093\",\"859\":\"slr0105\",\"860\":\"slr0106\",\"861\":\"slr0110\",\"862\":\"slr0111\",\"863\":\"slr0115\",\"864\":\"slr0116\",\"865\":\"slr0118\",\"866\":\"slr0121\",\"867\":\"slr0143\",\"868\":\"slr0144\",\"869\":\"slr0145\",\"870\":\"slr0147\",\"871\":\"slr0148\",\"872\":\"slr0151\",\"873\":\"slr0152\",\"874\":\"slr0156\",\"875\":\"slr0161\",\"876\":\"slr0163\",\"877\":\"slr0164\",\"878\":\"slr0165\",\"879\":\"slr0168\",\"880\":\"slr0169\",\"881\":\"slr0172\",\"882\":\"slr0184\",\"883\":\"slr0185\",\"884\":\"slr0186\",\"885\":\"slr0191\",\"886\":\"slr0192\",\"887\":\"slr0193\",\"888\":\"slr0194\",\"889\":\"slr0197\",\"890\":\"slr0201\",\"891\":\"slr0207\",\"892\":\"slr0208\",\"893\":\"slr0209\",\"894\":\"slr0210\",\"895\":\"slr0211\",\"896\":\"slr0212\",\"897\":\"slr0213\",\"898\":\"slr0220\",\"899\":\"slr0222\",\"900\":\"slr0224\",\"901\":\"slr0226\",\"902\":\"slr0228\",\"903\":\"slr0229\",\"904\":\"slr0233\",\"905\":\"slr0236\",\"906\":\"slr0237\",\"907\":\"slr0239\",\"908\":\"slr0242\",\"909\":\"slr0244\",\"910\":\"slr0245\",\"911\":\"slr0250\",\"912\":\"slr0251\",\"913\":\"slr0257\",\"914\":\"slr0260\",\"915\":\"slr0261\",\"916\":\"slr0262\",\"917\":\"slr0267\",\"918\":\"slr0273\",\"919\":\"slr0280\",\"920\":\"slr0285\",\"921\":\"slr0288\",\"922\":\"slr0293\",\"923\":\"slr0298\",\"924\":\"slr0301\",\"925\":\"slr0302\",\"926\":\"slr0303\",\"927\":\"slr0309\",\"928\":\"slr0312\",\"929\":\"slr0315\",\"930\":\"slr0317\",\"931\":\"slr0320\",\"932\":\"slr0321\",\"933\":\"slr0322\",\"934\":\"slr0323\",\"935\":\"slr0325\",\"936\":\"slr0326\",\"937\":\"slr0328\",\"938\":\"slr0329\",\"939\":\"slr0333\",\"940\":\"slr0334\",\"941\":\"slr0335\",\"942\":\"slr0337\",\"943\":\"slr0338\",\"944\":\"slr0341\",\"945\":\"slr0342\",\"946\":\"slr0346\",\"947\":\"slr0348\",\"948\":\"slr0351\",\"949\":\"slr0355\",\"950\":\"slr0356\",\"951\":\"slr0357\",\"952\":\"slr0361\",\"953\":\"slr0362\",\"954\":\"slr0369\",\"955\":\"slr0370\",\"956\":\"slr0374\",\"957\":\"slr0376\",\"958\":\"slr0377\",\"959\":\"slr0378\",\"960\":\"slr0379\",\"961\":\"slr0380\",\"962\":\"slr0381\",\"963\":\"slr0384\",\"964\":\"slr0387\",\"965\":\"slr0394\",\"966\":\"slr0395\",\"967\":\"slr0397\",\"968\":\"slr0398\",\"969\":\"slr0399\",\"970\":\"slr0402\",\"971\":\"slr0404\",\"972\":\"slr0406\",\"973\":\"slr0408\",\"974\":\"slr0417\",\"975\":\"slr0418\",\"976\":\"slr0420\",\"977\":\"slr0426\",\"978\":\"slr0427\",\"979\":\"slr0431\",\"980\":\"slr0434\",\"981\":\"slr0435\",\"982\":\"slr0436\",\"983\":\"slr0439\",\"984\":\"slr0440\",\"985\":\"slr0442\",\"986\":\"slr0443\",\"987\":\"slr0444\",\"988\":\"slr0447\",\"989\":\"slr0448\",\"990\":\"slr0451\",\"991\":\"slr0452\",\"992\":\"slr0453\",\"993\":\"slr0455\",\"994\":\"slr0458\",\"995\":\"slr0459\",\"996\":\"slr0467\",\"997\":\"slr0468\",\"998\":\"slr0469\",\"999\":\"slr0473\",\"1000\":\"slr0476\",\"1001\":\"slr0477\",\"1002\":\"slr0479\",\"1003\":\"slr0480\",\"1004\":\"slr0483\",\"1005\":\"slr0484\",\"1006\":\"slr0491\",\"1007\":\"slr0492\",\"1008\":\"slr0493\",\"1009\":\"slr0500\",\"1010\":\"slr0502\",\"1011\":\"slr0503\",\"1012\":\"slr0506\",\"1013\":\"slr0513\",\"1014\":\"slr0518\",\"1015\":\"slr0520\",\"1016\":\"slr0523\",\"1017\":\"slr0525\",\"1018\":\"slr0526\",\"1019\":\"slr0527\",\"1020\":\"slr0528\",\"1021\":\"slr0533\",\"1022\":\"slr0534\",\"1023\":\"slr0535\",\"1024\":\"slr0536\",\"1025\":\"slr0537\",\"1026\":\"slr0541\",\"1027\":\"slr0542\",\"1028\":\"slr0543\",\"1029\":\"slr0544\",\"1030\":\"slr0546\",\"1031\":\"slr0549\",\"1032\":\"slr0550\",\"1033\":\"slr0551\",\"1034\":\"slr0552\",\"1035\":\"slr0553\",\"1036\":\"slr0557\",\"1037\":\"slr0559\",\"1038\":\"slr0565\",\"1039\":\"slr0569\",\"1040\":\"slr0575\",\"1041\":\"slr0579\",\"1042\":\"slr0580\",\"1043\":\"slr0583\",\"1044\":\"slr0585\",\"1045\":\"slr0591\",\"1046\":\"slr0592\",\"1047\":\"slr0596\",\"1048\":\"slr0597\",\"1049\":\"slr0599\",\"1050\":\"slr0600\",\"1051\":\"slr0603\",\"1052\":\"slr0604\",\"1053\":\"slr0605\",\"1054\":\"slr0606\",\"1055\":\"slr0608\",\"1056\":\"slr0609\",\"1057\":\"slr0611\",\"1058\":\"slr0612\",\"1059\":\"slr0613\",\"1060\":\"slr0615\",\"1061\":\"slr0617\",\"1062\":\"slr0618\",\"1063\":\"slr0619\",\"1064\":\"slr0623\",\"1065\":\"slr0624\",\"1066\":\"slr0626\",\"1067\":\"slr0628\",\"1068\":\"slr0630\",\"1069\":\"slr0633\",\"1070\":\"slr0634\",\"1071\":\"slr0635\",\"1072\":\"slr0637\",\"1073\":\"slr0638\",\"1074\":\"slr0645\",\"1075\":\"slr0646\",\"1076\":\"slr0649\",\"1077\":\"slr0650\",\"1078\":\"slr0651\",\"1079\":\"slr0652\",\"1080\":\"slr0653\",\"1081\":\"slr0654\",\"1082\":\"slr0655\",\"1083\":\"slr0656\",\"1084\":\"slr0657\",\"1085\":\"slr0658\",\"1086\":\"slr0659\",\"1087\":\"slr0661\",\"1088\":\"slr0662\",\"1089\":\"slr0664\",\"1090\":\"slr0665\",\"1091\":\"slr0667\",\"1092\":\"slr0670\",\"1093\":\"slr0676\",\"1094\":\"slr0678\",\"1095\":\"slr0680\",\"1096\":\"slr0686\",\"1097\":\"slr0688\",\"1098\":\"slr0689\",\"1099\":\"slr0692\",\"1100\":\"slr0695\",\"1101\":\"slr0697\",\"1102\":\"slr0699\",\"1103\":\"slr0707\",\"1104\":\"slr0708\",\"1105\":\"slr0709\",\"1106\":\"slr0710\",\"1107\":\"slr0711\",\"1108\":\"slr0713\",\"1109\":\"slr0719\",\"1110\":\"slr0721\",\"1111\":\"slr0722\",\"1112\":\"slr0723\",\"1113\":\"slr0727\",\"1114\":\"slr0729\",\"1115\":\"slr0731\",\"1116\":\"slr0737\",\"1117\":\"slr0738\",\"1118\":\"slr0739\",\"1119\":\"slr0740\",\"1120\":\"slr0742\",\"1121\":\"slr0743\",\"1122\":\"slr0744\",\"1123\":\"slr0746\",\"1124\":\"slr0747\",\"1125\":\"slr0750\",\"1126\":\"slr0752\",\"1127\":\"slr0755\",\"1128\":\"slr0756\",\"1129\":\"slr0757\",\"1130\":\"slr0758\",\"1131\":\"slr0765\",\"1132\":\"slr0769\",\"1133\":\"slr0772\",\"1134\":\"slr0773\",\"1135\":\"slr0774\",\"1136\":\"slr0776\",\"1137\":\"slr0780\",\"1138\":\"slr0782\",\"1139\":\"slr0783\",\"1140\":\"slr0788\",\"1141\":\"slr0804\",\"1142\":\"slr0806\",\"1143\":\"slr0807\",\"1144\":\"slr0809\",\"1145\":\"slr0816\",\"1146\":\"slr0820\",\"1147\":\"slr0821\",\"1148\":\"slr0823\",\"1149\":\"slr0825\",\"1150\":\"slr0827\",\"1151\":\"slr0833\",\"1152\":\"slr0835\",\"1153\":\"slr0836\",\"1154\":\"slr0838\",\"1155\":\"slr0839\",\"1156\":\"slr0841\",\"1157\":\"slr0842\",\"1158\":\"slr0848\",\"1159\":\"slr0852\",\"1160\":\"slr0854\",\"1161\":\"slr0861\",\"1162\":\"slr0862\",\"1163\":\"slr0863\",\"1164\":\"slr0864\",\"1165\":\"slr0865\",\"1166\":\"slr0869\",\"1167\":\"slr0872\",\"1168\":\"slr0876\",\"1169\":\"slr0877\",\"1170\":\"slr0878\",\"1171\":\"slr0880\",\"1172\":\"slr0884\",\"1173\":\"slr0885\",\"1174\":\"slr0886\",\"1175\":\"slr0887\",\"1176\":\"slr0889\",\"1177\":\"slr0891\",\"1178\":\"slr0898\",\"1179\":\"slr0899\",\"1180\":\"slr0900\",\"1181\":\"slr0902\",\"1182\":\"slr0903\",\"1183\":\"slr0904\",\"1184\":\"slr0905\",\"1185\":\"slr0906\",\"1186\":\"slr0907\",\"1187\":\"slr0909\",\"1188\":\"slr0912\",\"1189\":\"slr0917\",\"1190\":\"slr0918\",\"1191\":\"slr0922\",\"1192\":\"slr0923\",\"1193\":\"slr0924\",\"1194\":\"slr0925\",\"1195\":\"slr0927\",\"1196\":\"slr0929\",\"1197\":\"slr0930\",\"1198\":\"slr0936\",\"1199\":\"slr0937\",\"1200\":\"slr0938\",\"1201\":\"slr0940\",\"1202\":\"slr0941\",\"1203\":\"slr0942\",\"1204\":\"slr0946\",\"1205\":\"slr0947\",\"1206\":\"slr0951\",\"1207\":\"slr0952\",\"1208\":\"slr0953\",\"1209\":\"slr0955\",\"1210\":\"slr0958\",\"1211\":\"slr0962\",\"1212\":\"slr0963\",\"1213\":\"slr0965\",\"1214\":\"slr0966\",\"1215\":\"slr0969\",\"1216\":\"slr0971\",\"1217\":\"slr0974\",\"1218\":\"slr0982\",\"1219\":\"slr0983\",\"1220\":\"slr0984\",\"1221\":\"slr0985\",\"1222\":\"slr0989\",\"1223\":\"slr0990\",\"1224\":\"slr0992\",\"1225\":\"slr0993\",\"1226\":\"slr1019\",\"1227\":\"slr1020\",\"1228\":\"slr1022\",\"1229\":\"slr1024\",\"1230\":\"slr1028\",\"1231\":\"slr1030\",\"1232\":\"slr1031\",\"1233\":\"slr1033\",\"1234\":\"slr1034\",\"1235\":\"slr1035\",\"1236\":\"slr1037\",\"1237\":\"slr1039\",\"1238\":\"slr1042\",\"1239\":\"slr1043\",\"1240\":\"slr1044\",\"1241\":\"slr1046\",\"1242\":\"slr1047\",\"1243\":\"slr1048\",\"1244\":\"slr1051\",\"1245\":\"slr1053\",\"1246\":\"slr1055\",\"1247\":\"slr1056\",\"1248\":\"slr1063\",\"1249\":\"slr1064\",\"1250\":\"slr1065\",\"1251\":\"slr1066\",\"1252\":\"slr1067\",\"1253\":\"slr1070\",\"1254\":\"slr1071\",\"1255\":\"slr1072\",\"1256\":\"slr1073\",\"1257\":\"slr1076\",\"1258\":\"slr1077\",\"1259\":\"slr1083\",\"1260\":\"slr1085\",\"1261\":\"slr1087\",\"1262\":\"slr1090\",\"1263\":\"slr1095\",\"1264\":\"slr1096\",\"1265\":\"slr1097\",\"1266\":\"slr1098\",\"1267\":\"slr1099\",\"1268\":\"slr1100\",\"1269\":\"slr1101\",\"1270\":\"slr1102\",\"1271\":\"slr1103\",\"1272\":\"slr1104\",\"1273\":\"slr1105\",\"1274\":\"slr1106\",\"1275\":\"slr1109\",\"1276\":\"slr1110\",\"1277\":\"slr1113\",\"1278\":\"slr1116\",\"1279\":\"slr1117\",\"1280\":\"slr1122\",\"1281\":\"slr1123\",\"1282\":\"slr1124\",\"1283\":\"slr1125\",\"1284\":\"slr1128\",\"1285\":\"slr1129\",\"1286\":\"slr1130\",\"1287\":\"slr1133\",\"1288\":\"slr1139\",\"1289\":\"slr1140\",\"1290\":\"slr1142\",\"1291\":\"slr1143\",\"1292\":\"slr1150\",\"1293\":\"slr1159\",\"1294\":\"slr1160\",\"1295\":\"slr1161\",\"1296\":\"slr1164\",\"1297\":\"slr1165\",\"1298\":\"slr1166\",\"1299\":\"slr1171\",\"1300\":\"slr1173\",\"1301\":\"slr1176\",\"1302\":\"slr1178\",\"1303\":\"slr1179\",\"1304\":\"slr1183\",\"1305\":\"slr1189\",\"1306\":\"slr1192\",\"1307\":\"slr1194\",\"1308\":\"slr1196\",\"1309\":\"slr1197\",\"1310\":\"slr1198\",\"1311\":\"slr1199\",\"1312\":\"slr1201\",\"1313\":\"slr1203\",\"1314\":\"slr1205\",\"1315\":\"slr1206\",\"1316\":\"slr1207\",\"1317\":\"slr1208\",\"1318\":\"slr1210\",\"1319\":\"slr1211\",\"1320\":\"slr1212\",\"1321\":\"slr1216\",\"1322\":\"slr1219\",\"1323\":\"slr1220\",\"1324\":\"slr1223\",\"1325\":\"slr1224\",\"1326\":\"slr1225\",\"1327\":\"slr1226\",\"1328\":\"slr1227\",\"1329\":\"slr1228\",\"1330\":\"slr1232\",\"1331\":\"slr1233\",\"1332\":\"slr1235\",\"1333\":\"slr1236\",\"1334\":\"slr1237\",\"1335\":\"slr1238\",\"1336\":\"slr1239\",\"1337\":\"slr1240\",\"1338\":\"slr1243\",\"1339\":\"slr1245\",\"1340\":\"slr1247\",\"1341\":\"slr1251\",\"1342\":\"slr1254\",\"1343\":\"slr1255\",\"1344\":\"slr1256\",\"1345\":\"slr1257\",\"1346\":\"slr1258\",\"1347\":\"slr1259\",\"1348\":\"slr1263\",\"1349\":\"slr1265\",\"1350\":\"slr1266\",\"1351\":\"slr1269\",\"1352\":\"slr1270\",\"1353\":\"slr1272\",\"1354\":\"slr1273\",\"1355\":\"slr1274\",\"1356\":\"slr1275\",\"1357\":\"slr1276\",\"1358\":\"slr1277\",\"1359\":\"slr1280\",\"1360\":\"slr1281\",\"1361\":\"slr1287\",\"1362\":\"slr1289\",\"1363\":\"slr1295\",\"1364\":\"slr1299\",\"1365\":\"slr1301\",\"1366\":\"slr1305\",\"1367\":\"slr1307\",\"1368\":\"slr1311\",\"1369\":\"slr1312\",\"1370\":\"slr1322\",\"1371\":\"slr1324\",\"1372\":\"slr1325\",\"1373\":\"slr1329\",\"1374\":\"slr1330\",\"1375\":\"slr1331\",\"1376\":\"slr1334\",\"1377\":\"slr1338\",\"1378\":\"slr1340\",\"1379\":\"slr1342\",\"1380\":\"slr1343\",\"1381\":\"slr1347\",\"1382\":\"slr1348\",\"1383\":\"slr1349\",\"1384\":\"slr1351\",\"1385\":\"slr1353\",\"1386\":\"slr1356\",\"1387\":\"slr1362\",\"1388\":\"slr1363\",\"1389\":\"slr1364\",\"1390\":\"slr1367\",\"1391\":\"slr1368\",\"1392\":\"slr1376\",\"1393\":\"slr1378\",\"1394\":\"slr1383\",\"1395\":\"slr1385\",\"1396\":\"slr1390\",\"1397\":\"slr1391\",\"1398\":\"slr1393\",\"1399\":\"slr1395\",\"1400\":\"slr1396\",\"1401\":\"slr1398\",\"1402\":\"slr1406\",\"1403\":\"slr1407\",\"1404\":\"slr1409\",\"1405\":\"slr1410\",\"1406\":\"slr1411\",\"1407\":\"slr1413\",\"1408\":\"slr1414\",\"1409\":\"slr1416\",\"1410\":\"slr1417\",\"1411\":\"slr1418\",\"1412\":\"slr1419\",\"1413\":\"slr1420\",\"1414\":\"slr1423\",\"1415\":\"slr1424\",\"1416\":\"slr1426\",\"1417\":\"slr1429\",\"1418\":\"slr1431\",\"1419\":\"slr1434\",\"1420\":\"slr1435\",\"1421\":\"slr1437\",\"1422\":\"slr1438\",\"1423\":\"slr1444\",\"1424\":\"slr1448\",\"1425\":\"slr1450\",\"1426\":\"slr1452\",\"1427\":\"slr1459\",\"1428\":\"slr1463\",\"1429\":\"slr1467\",\"1430\":\"slr1468\",\"1431\":\"slr1470\",\"1432\":\"slr1471\",\"1433\":\"slr1472\",\"1434\":\"slr1474\",\"1435\":\"slr1476\",\"1436\":\"slr1478\",\"1437\":\"slr1495\",\"1438\":\"slr1498\",\"1439\":\"slr1501\",\"1440\":\"slr1503\",\"1441\":\"slr1506\",\"1442\":\"slr1507\",\"1443\":\"slr1510\",\"1444\":\"slr1511\",\"1445\":\"slr1512\",\"1446\":\"slr1513\",\"1447\":\"slr1516\",\"1448\":\"slr1517\",\"1449\":\"slr1519\",\"1450\":\"slr1520\",\"1451\":\"slr1521\",\"1452\":\"slr1531\",\"1453\":\"slr1533\",\"1454\":\"slr1534\",\"1455\":\"slr1537\",\"1456\":\"slr1540\",\"1457\":\"slr1541\",\"1458\":\"slr1549\",\"1459\":\"slr1550\",\"1460\":\"slr1552\",\"1461\":\"slr1556\",\"1462\":\"slr1557\",\"1463\":\"slr1559\",\"1464\":\"slr1560\",\"1465\":\"slr1563\",\"1466\":\"slr1564\",\"1467\":\"slr1567\",\"1468\":\"slr1570\",\"1469\":\"slr1571\",\"1470\":\"slr1573\",\"1471\":\"slr1579\",\"1472\":\"slr1588\",\"1473\":\"slr1590\",\"1474\":\"slr1592\",\"1475\":\"slr1593\",\"1476\":\"slr1596\",\"1477\":\"slr1597\",\"1478\":\"slr1600\",\"1479\":\"slr1603\",\"1480\":\"slr1604\",\"1481\":\"slr1609\",\"1482\":\"slr1610\",\"1483\":\"slr1612\",\"1484\":\"slr1613\",\"1485\":\"slr1615\",\"1486\":\"slr1616\",\"1487\":\"slr1617\",\"1488\":\"slr1618\",\"1489\":\"slr1619\",\"1490\":\"slr1622\",\"1491\":\"slr1623\",\"1492\":\"slr1624\",\"1493\":\"slr1626\",\"1494\":\"slr1629\",\"1495\":\"slr1639\",\"1496\":\"slr1641\",\"1497\":\"slr1643\",\"1498\":\"slr1645\",\"1499\":\"slr1646\",\"1500\":\"slr1648\",\"1501\":\"slr1649\",\"1502\":\"slr1653\",\"1503\":\"slr1655\",\"1504\":\"slr1656\",\"1505\":\"slr1657\",\"1506\":\"slr1658\",\"1507\":\"slr1659\",\"1508\":\"slr1661\",\"1509\":\"slr1664\",\"1510\":\"slr1665\",\"1511\":\"slr1666\",\"1512\":\"slr1668\",\"1513\":\"slr1670\",\"1514\":\"slr1673\",\"1515\":\"slr1678\",\"1516\":\"slr1681\",\"1517\":\"slr1686\",\"1518\":\"slr1689\",\"1519\":\"slr1691\",\"1520\":\"slr1693\",\"1521\":\"slr1694\",\"1522\":\"slr1697\",\"1523\":\"slr1702\",\"1524\":\"slr1703\",\"1525\":\"slr1706\",\"1526\":\"slr1710\",\"1527\":\"slr1717\",\"1528\":\"slr1718\",\"1529\":\"slr1719\",\"1530\":\"slr1720\",\"1531\":\"slr1721\",\"1532\":\"slr1722\",\"1533\":\"slr1724\",\"1534\":\"slr1727\",\"1535\":\"slr1729\",\"1536\":\"slr1732\",\"1537\":\"slr1734\",\"1538\":\"slr1735\",\"1539\":\"slr1739\",\"1540\":\"slr1740\",\"1541\":\"slr1742\",\"1542\":\"slr1743\",\"1543\":\"slr1744\",\"1544\":\"slr1748\",\"1545\":\"slr1751\",\"1546\":\"slr1753\",\"1547\":\"slr1755\",\"1548\":\"slr1756\",\"1549\":\"slr1760\",\"1550\":\"slr1761\",\"1551\":\"slr1762\",\"1552\":\"slr1763\",\"1553\":\"slr1764\",\"1554\":\"slr1768\",\"1555\":\"slr1772\",\"1556\":\"slr1773\",\"1557\":\"slr1774\",\"1558\":\"slr1777\",\"1559\":\"slr1778\",\"1560\":\"slr1779\",\"1561\":\"slr1783\",\"1562\":\"slr1784\",\"1563\":\"slr1791\",\"1564\":\"slr1793\",\"1565\":\"slr1794\",\"1566\":\"slr1795\",\"1567\":\"slr1796\",\"1568\":\"slr1800\",\"1569\":\"slr1803\",\"1570\":\"slr1805\",\"1571\":\"slr1808\",\"1572\":\"slr1813\",\"1573\":\"slr1814\",\"1574\":\"slr1815\",\"1575\":\"slr1816\",\"1576\":\"slr1818\",\"1577\":\"slr1819\",\"1578\":\"slr1822\",\"1579\":\"slr1827\",\"1580\":\"slr1829\",\"1581\":\"slr1830\",\"1582\":\"slr1834\",\"1583\":\"slr1835\",\"1584\":\"slr1837\",\"1585\":\"slr1838\",\"1586\":\"slr1839\",\"1587\":\"slr1840\",\"1588\":\"slr1841\",\"1589\":\"slr1842\",\"1590\":\"slr1843\",\"1591\":\"slr1844\",\"1592\":\"slr1846\",\"1593\":\"slr1847\",\"1594\":\"slr1848\",\"1595\":\"slr1851\",\"1596\":\"slr1852\",\"1597\":\"slr1853\",\"1598\":\"slr1854\",\"1599\":\"slr1855\",\"1600\":\"slr1856\",\"1601\":\"slr1857\",\"1602\":\"slr1859\",\"1603\":\"slr1861\",\"1604\":\"slr1867\",\"1605\":\"slr1869\",\"1606\":\"slr1870\",\"1607\":\"slr1871\",\"1608\":\"slr1874\",\"1609\":\"slr1877\",\"1610\":\"slr1878\",\"1611\":\"slr1880\",\"1612\":\"slr1881\",\"1613\":\"slr1882\",\"1614\":\"slr1884\",\"1615\":\"slr1887\",\"1616\":\"slr1888\",\"1617\":\"slr1890\",\"1618\":\"slr1894\",\"1619\":\"slr1897\",\"1620\":\"slr1898\",\"1621\":\"slr1900\",\"1622\":\"slr1907\",\"1623\":\"slr1908\",\"1624\":\"slr1909\",\"1625\":\"slr1911\",\"1626\":\"slr1916\",\"1627\":\"slr1923\",\"1628\":\"slr1924\",\"1629\":\"slr1926\",\"1630\":\"slr1927\",\"1631\":\"slr1931\",\"1632\":\"slr1933\",\"1633\":\"slr1934\",\"1634\":\"slr1938\",\"1635\":\"slr1940\",\"1636\":\"slr1942\",\"1637\":\"slr1944\",\"1638\":\"slr1945\",\"1639\":\"slr1949\",\"1640\":\"slr1951\",\"1641\":\"slr1958\",\"1642\":\"slr1959\",\"1643\":\"slr1962\",\"1644\":\"slr1963\",\"1645\":\"slr1968\",\"1646\":\"slr1969\",\"1647\":\"slr1970\",\"1648\":\"slr1972\",\"1649\":\"slr1974\",\"1650\":\"slr1975\",\"1651\":\"slr1982\",\"1652\":\"slr1983\",\"1653\":\"slr1984\",\"1654\":\"slr1986\",\"1655\":\"slr1991\",\"1656\":\"slr1992\",\"1657\":\"slr1993\",\"1658\":\"slr1994\",\"1659\":\"slr1998\",\"1660\":\"slr2000\",\"1661\":\"slr2001\",\"1662\":\"slr2002\",\"1663\":\"slr2004\",\"1664\":\"slr2005\",\"1665\":\"slr2013\",\"1666\":\"slr2015\",\"1667\":\"slr2017\",\"1668\":\"slr2018\",\"1669\":\"slr2023\",\"1670\":\"slr2024\",\"1671\":\"slr2025\",\"1672\":\"slr2026\",\"1673\":\"slr2030\",\"1674\":\"slr2032\",\"1675\":\"slr2033\",\"1676\":\"slr2034\",\"1677\":\"slr2035\",\"1678\":\"slr2041\",\"1679\":\"slr2043\",\"1680\":\"slr2046\",\"1681\":\"slr2047\",\"1682\":\"slr2048\",\"1683\":\"slr2049\",\"1684\":\"slr2051\",\"1685\":\"slr2052\",\"1686\":\"slr2053\",\"1687\":\"slr2058\",\"1688\":\"slr2059\",\"1689\":\"slr2060\",\"1690\":\"slr2067\",\"1691\":\"slr2070\",\"1692\":\"slr2071\",\"1693\":\"slr2072\",\"1694\":\"slr2073\",\"1695\":\"slr2074\",\"1696\":\"slr2075\",\"1697\":\"slr2076\",\"1698\":\"slr2079\",\"1699\":\"slr2080\",\"1700\":\"slr2084\",\"1701\":\"slr2088\",\"1702\":\"slr2089\",\"1703\":\"slr2094\",\"1704\":\"slr2097\",\"1705\":\"slr2099\",\"1706\":\"slr2100\",\"1707\":\"slr2102\",\"1708\":\"slr2104\",\"1709\":\"slr2105\",\"1710\":\"slr2122\",\"1711\":\"slr2123\",\"1712\":\"slr2124\",\"1713\":\"slr2125\",\"1714\":\"slr2127\",\"1715\":\"slr2130\",\"1716\":\"slr2131\",\"1717\":\"slr2132\",\"1718\":\"slr2136\",\"1719\":\"slr2141\",\"1720\":\"slr2143\",\"1721\":\"slr2144\",\"1722\":\"slr5013\",\"1723\":\"slr5023\",\"1724\":\"slr5024\",\"1725\":\"slr5058\",\"1726\":\"slr5078\",\"1727\":\"slr6001\",\"1728\":\"slr6031\",\"1729\":\"slr6037\",\"1730\":\"slr6039\",\"1731\":\"slr6050\",\"1732\":\"slr6071\",\"1733\":\"slr6095\",\"1734\":\"slr6097\",\"1735\":\"slr6100\",\"1736\":\"slr6102\",\"1737\":\"slr6110\",\"1738\":\"slr7010\",\"1739\":\"slr7011\",\"1740\":\"slr7012\",\"1741\":\"slr7014\",\"1742\":\"slr7024\",\"1743\":\"slr7041\",\"1744\":\"slr7060\",\"1745\":\"slr7061\",\"1746\":\"slr7080\",\"1747\":\"slr7094\",\"1748\":\"slr7101\",\"1749\":\"slr8015\",\"1750\":\"slr8016\",\"1751\":\"slr8030\",\"1752\":\"slr9102\",\"1753\":\"slr9201\",\"1754\":\"sml0006\",\"1755\":\"sml0011\",\"1756\":\"ssl0020\",\"1757\":\"ssl0105\",\"1758\":\"ssl0294\",\"1759\":\"ssl0352\",\"1760\":\"ssl0546\",\"1761\":\"ssl0563\",\"1762\":\"ssl0601\",\"1763\":\"ssl0707\",\"1764\":\"ssl0788\",\"1765\":\"ssl0832\",\"1766\":\"ssl1046\",\"1767\":\"ssl1377\",\"1768\":\"ssl1378\",\"1769\":\"ssl1426\",\"1770\":\"ssl1533\",\"1771\":\"ssl1690\",\"1772\":\"ssl1784\",\"1773\":\"ssl1911\",\"1774\":\"ssl1972\",\"1775\":\"ssl2084\",\"1776\":\"ssl2233\",\"1777\":\"ssl2245\",\"1778\":\"ssl2501\",\"1779\":\"ssl2595\",\"1780\":\"ssl2667\",\"1781\":\"ssl2781\",\"1782\":\"ssl2814\",\"1783\":\"ssl2874\",\"1784\":\"ssl2982\",\"1785\":\"ssl3044\",\"1786\":\"ssl3093\",\"1787\":\"ssl3364\",\"1788\":\"ssl3432\",\"1789\":\"ssl3436\",\"1790\":\"ssl3437\",\"1791\":\"ssl3441\",\"1792\":\"ssl3445\",\"1793\":\"ssl6082\",\"1794\":\"ssr0330\",\"1795\":\"ssr0332\",\"1796\":\"ssr0335\",\"1797\":\"ssr0482\",\"1798\":\"ssr0693\",\"1799\":\"ssr1398\",\"1800\":\"ssr1399\",\"1801\":\"ssr1480\",\"1802\":\"ssr1528\",\"1803\":\"ssr1600\",\"1804\":\"ssr1604\",\"1805\":\"ssr1736\",\"1806\":\"ssr2087\",\"1807\":\"ssr2406\",\"1808\":\"ssr2554\",\"1809\":\"ssr2723\",\"1810\":\"ssr2799\",\"1811\":\"ssr2831\",\"1812\":\"ssr2975\",\"1813\":\"ssr2998\",\"1814\":\"ssr3341\",\"1815\":\"ssr3383\",\"1816\":\"ssr6003\"},\"Gene\":{\"0\":\"ponA\",\"1\":\"sll0005\",\"2\":\"aspC\",\"3\":\"sll0007\",\"4\":\"mltA\",\"5\":\"hemL\",\"6\":\"fbaA, fda\",\"7\":\"dxr\",\"8\":\"clpC\",\"9\":\"sll0021\",\"10\":\"sll0022\",\"11\":\"sll0023\",\"12\":\"crtH\",\"13\":\"sll0036\",\"14\":\"cbiX\",\"15\":\"pixG, pisG, taxP1, rer1\",\"16\":\"pixH, pisH\",\"17\":\"pixJ1, pisJ1, taxD1\",\"18\":\"pixJ2, pisJ2\",\"19\":\"pixL, taxAY1, hik18\",\"20\":\"spsA\",\"21\":\"sll0048\",\"22\":\"sll0051\",\"23\":\"accC\",\"24\":\"sll0055\",\"25\":\"grpE\",\"26\":\"dnaK1\",\"27\":\"sll0064\",\"28\":\"ilvN\",\"29\":\"sll0066\",\"30\":\"gst\",\"31\":\"sll0068\",\"32\":\"sll0069\",\"33\":\"purU\",\"34\":\"sll0071\",\"35\":\"thrS\",\"36\":\"argC\",\"37\":\"sll0085\",\"38\":\"sll0086\",\"39\":\"hik37\",\"40\":\"sll0096\",\"41\":\"rlmN\",\"42\":\"cbiE, cbiT, cobL\",\"43\":\"sll0100\",\"44\":\"sll0102\",\"45\":\"sll0103\",\"46\":\"amt1\",\"47\":\"mtnP\",\"48\":\"pepP\",\"49\":\"sll0141\",\"50\":\"sll0142\",\"51\":\"pyrH\",\"52\":\"frr, rrf\",\"53\":\"sll0148\",\"54\":\"sll0149\",\"55\":\"sll0154\",\"56\":\"sll0157\",\"57\":\"glgB\",\"58\":\"sll0162\",\"59\":\"sll0163\",\"60\":\"cobA\\/hemD\",\"61\":\"sll0167\",\"62\":\"sll0169\",\"63\":\"dnaK2\",\"64\":\"gcvT\",\"65\":\"sll0172\",\"66\":\"vgb\",\"67\":\"sll0175\",\"68\":\"sll0176\",\"69\":\"gltX\",\"70\":\"sll0180\",\"71\":\"sigC\",\"72\":\"sll0185\",\"73\":\"sll0188\",\"74\":\"sll0191\",\"75\":\"sll0195\",\"76\":\"petE\",\"77\":\"mnmG\",\"78\":\"trmFO\",\"79\":\"sll0205\",\"80\":\"rfbA\",\"81\":\"sll0208\",\"82\":\"sll0209\",\"83\":\"sll0216\",\"84\":\"dfa2\",\"85\":\"dfa4\",\"86\":\"glmS\",\"87\":\"bcp\",\"88\":\"phoA\",\"89\":\"sll0224\",\"90\":\"ycf4\",\"91\":\"ppiB\",\"92\":\"speB1\",\"93\":\"sll0230\",\"94\":\"sll0243\",\"95\":\"ychF\",\"96\":\"coaBC\",\"97\":\"sll0254\",\"98\":\"tsaE\",\"99\":\"psbV\",\"100\":\"sll0263\",\"101\":\"nusB\",\"102\":\"sll0272\",\"103\":\"sll0274\",\"104\":\"sll0284\",\"105\":\"minC\",\"106\":\"minD\",\"107\":\"ppk\",\"108\":\"sll0293\",\"109\":\"sll0294\",\"110\":\"sll0296\",\"111\":\"sll0301\",\"112\":\"sigB\",\"113\":\"sll0314\",\"114\":\"sll0318\",\"115\":\"sll0319\",\"116\":\"rnd\",\"117\":\"sll0321\",\"118\":\"sll0325\",\"119\":\"gnd\",\"120\":\"sll0335\",\"121\":\"accD, ycf11, zfpA\",\"122\":\"phoR, hik7\",\"123\":\"sll0359\",\"124\":\"alaS\",\"125\":\"pyrR\",\"126\":\"pyrA\",\"127\":\"proA\",\"128\":\"urtE\",\"129\":\"mfd\",\"130\":\"lpxA\",\"131\":\"rfbW\",\"132\":\"sll0381\",\"133\":\"sll0384\",\"134\":\"sll0395\",\"135\":\"sll0396\",\"136\":\"sll0398\",\"137\":\"sll0400\",\"138\":\"gltA\",\"139\":\"aspC\",\"140\":\"sll0403\",\"141\":\"glcD\",\"142\":\"sll0408\",\"143\":\"sll0410\",\"144\":\"sll0413\",\"145\":\"sll0414\",\"146\":\"sll0415\",\"147\":\"groEL-2\",\"148\":\"sll0418\",\"149\":\"ureB\",\"150\":\"purB\",\"151\":\"sll0422\",\"152\":\"sll0423\",\"153\":\"sll0424\",\"154\":\"psbO\",\"155\":\"htpG\",\"156\":\"sll0441\",\"157\":\"sll0443\",\"158\":\"sll0445\",\"159\":\"sll0446\",\"160\":\"sll0447\",\"161\":\"sll0451\",\"162\":\"pheS\",\"163\":\"thrA\",\"164\":\"sll0456\",\"165\":\"uvrB\",\"166\":\"proA\",\"167\":\"queA\",\"168\":\"prs\",\"169\":\"sll0470\",\"170\":\"sll0471\",\"171\":\"hik28\",\"172\":\"dapL\",\"173\":\"cpcM\",\"174\":\"sll0488\",\"175\":\"sll0489\",\"176\":\"sll0493\",\"177\":\"asnS\",\"178\":\"sll0497\",\"179\":\"sll0499\",\"180\":\"argS\",\"181\":\"lysA\",\"182\":\"uppS\",\"183\":\"sll0509\",\"184\":\"sll0513\",\"185\":\"rbp1,rbpA\",\"186\":\"sll0518\",\"187\":\"ndhA\",\"188\":\"ndhI\",\"189\":\"ndhG\",\"190\":\"sll0524\",\"191\":\"sll0529\",\"192\":\"tig\",\"193\":\"clpP2\",\"194\":\"clpX\",\"195\":\"sll0540\",\"196\":\"acsA\",\"197\":\"sll0544\",\"198\":\"dfa1\",\"199\":\"sll0553\",\"200\":\"ftrC\",\"201\":\"ycf53\",\"202\":\"fur\",\"203\":\"recA\",\"204\":\"sll0572\",\"205\":\"sll0576\",\"206\":\"sll0577\",\"207\":\"purK\",\"208\":\"sll0585\",\"209\":\"sll0586\",\"210\":\"pyk1\",\"211\":\"sll0588\",\"212\":\"glk\",\"213\":\"sll0596\",\"214\":\"sll0601\",\"215\":\"sll0602\",\"216\":\"menD\",\"217\":\"sll0606\",\"218\":\"ruvB\",\"219\":\"sll0614\",\"220\":\"sll0615\",\"221\":\"secA\",\"222\":\"vipp1\",\"223\":\"nadA\",\"224\":\"sll0623\",\"225\":\"sll0625\",\"226\":\"lim17\",\"227\":\"psaK2\",\"228\":\"sll0630\",\"229\":\"nadB\",\"230\":\"btpA\",\"231\":\"thiE\",\"232\":\"sll0638\",\"233\":\"sll0639\",\"234\":\"ureG\",\"235\":\"sll0644\",\"236\":\"sll0645\",\"237\":\"sll0647\",\"238\":\"sll0649\",\"239\":\"sll0654\",\"240\":\"nucH\",\"241\":\"sll0659\",\"242\":\"pdxA\",\"243\":\"ycf35\",\"244\":\"pacL\",\"245\":\"sphX\",\"246\":\"pstS\",\"247\":\"nifS\",\"248\":\"rsmA\",\"249\":\"llaI.2\",\"250\":\"sll0710\",\"251\":\"ispE\",\"252\":\"cysM\",\"253\":\"sll0721\",\"254\":\"sll0723\",\"255\":\"pgm\",\"256\":\"accA\",\"257\":\"sll0729\",\"258\":\"sll0735\",\"259\":\"sll0736\",\"260\":\"sll0740\",\"261\":\"nifJ\",\"262\":\"sll0744\",\"263\":\"pfkA2\",\"264\":\"sll0749\",\"265\":\"hik8, sasA\",\"266\":\"sll0752\",\"267\":\"folD\",\"268\":\"rbfA\",\"269\":\"tpx;ycf42\",\"270\":\"sll0756\",\"271\":\"purF\",\"272\":\"sll0759\",\"273\":\"urtD\",\"274\":\"radC\",\"275\":\"rpl20\",\"276\":\"glcP, gtr\",\"277\":\"sll0772\",\"278\":\"spkD\",\"279\":\"sll0782\",\"280\":\"sll0783\",\"281\":\"sll0787\",\"282\":\"sll0804\",\"283\":\"rpe\",\"284\":\"sll0810\",\"285\":\"sll0816\",\"286\":\"psaF\",\"287\":\"cph2\",\"288\":\"sll0822\",\"289\":\"sdhB\",\"290\":\"sll0828\",\"291\":\"sll0829\",\"292\":\"fus\",\"293\":\"sll0837\",\"294\":\"pyrF\",\"295\":\"nplT\",\"296\":\"mnmA\",\"297\":\"dnaA\",\"298\":\"psbC\",\"299\":\"cpcS1\",\"300\":\"sll0854\",\"301\":\"sll0858\",\"302\":\"sll0860\",\"303\":\"murQ\",\"304\":\"uvrC\",\"305\":\"sll0867\",\"306\":\"napC\",\"307\":\"ruvA\",\"308\":\"sll0877\",\"309\":\"sll0886\",\"310\":\"sll0887\",\"311\":\"mdh\",\"312\":\"cysQ\",\"313\":\"dnaJ\",\"314\":\"rsgA\",\"315\":\"glmU\",\"316\":\"hisG\",\"317\":\"argF\",\"318\":\"sll0905\",\"319\":\"sll0912\",\"320\":\"pqqE\",\"321\":\"ppc\",\"322\":\"sll0921\",\"323\":\"epsB\",\"324\":\"metK\",\"325\":\"apcD\",\"326\":\"sll0931\",\"327\":\"sll0933\",\"328\":\"ccmA\",\"329\":\"sll0936\",\"330\":\"sll0938\",\"331\":\"glgA\",\"332\":\"lrtA\",\"333\":\"sll0981\",\"334\":\"sll0982\",\"335\":\"sll0983\",\"336\":\"frmA\",\"337\":\"sll0994\",\"338\":\"sll0995\",\"339\":\"miaB\",\"340\":\"sll0997\",\"341\":\"ycf30\",\"342\":\"ycf22\",\"343\":\"hik13\",\"344\":\"sll1004\",\"345\":\"frpC\",\"346\":\"amt2\",\"347\":\"pyrC\",\"348\":\"gloB\",\"349\":\"sll1021\",\"350\":\"sucC\",\"351\":\"sll1025\",\"352\":\"gltD\",\"353\":\"ccmK2\",\"354\":\"ccmK1\",\"355\":\"ccmL\",\"356\":\"ccmM\",\"357\":\"ccmN\",\"358\":\"sll1033\",\"359\":\"upp\",\"360\":\"sll1039\",\"361\":\"sll1040\",\"362\":\"cysA\",\"363\":\"pnp\",\"364\":\"mutT\",\"365\":\"sll1049\",\"366\":\"sll1053\",\"367\":\"purL\",\"368\":\"dapB\",\"369\":\"adk2\",\"370\":\"sll1064\",\"371\":\"fabF\",\"372\":\"tktA\",\"373\":\"leuS\",\"374\":\"pacL\",\"375\":\"speB2\",\"376\":\"sll1080\",\"377\":\"nrtD\",\"378\":\"sll1084\",\"379\":\"glpD\",\"380\":\"sll1087\",\"381\":\"sll1089\",\"382\":\"chlP\",\"383\":\"rps12\",\"384\":\"rps7\",\"385\":\"fus\",\"386\":\"tufA\",\"387\":\"rps10\",\"388\":\"gtrC\",\"389\":\"sll1106\",\"390\":\"surE\",\"391\":\"sll1109\",\"392\":\"prfA\",\"393\":\"sll1118\",\"394\":\"smc\",\"395\":\"sll1121\",\"396\":\"sll1123\",\"397\":\"plpA, hik3\",\"398\":\"menB\",\"399\":\"todF\",\"400\":\"sll1130\",\"401\":\"sll1135\",\"402\":\"sll1138\",\"403\":\"sll1142\",\"404\":\"pcrA\",\"405\":\"rsmH\",\"406\":\"sll1151\",\"407\":\"sll1160\",\"408\":\"mutS\",\"409\":\"sll1170\",\"410\":\"thrC\",\"411\":\"sll1174\",\"412\":\"sll1178\",\"413\":\"hlyB\",\"414\":\"hlyD\",\"415\":\"petC3\",\"416\":\"ho1\",\"417\":\"hemF\",\"418\":\"sll1188\",\"419\":\"glcE\",\"420\":\"sll1193\",\"421\":\"psbU\",\"422\":\"pfkA1\",\"423\":\"lig\",\"424\":\"rfbD\",\"425\":\"fcl\",\"426\":\"ycf59\",\"427\":\"sll1217\",\"428\":\"ycf39\",\"429\":\"hoxE\",\"430\":\"hoxF\",\"431\":\"sll1222\",\"432\":\"hoxU\",\"433\":\"hoxY\",\"434\":\"hoxH\",\"435\":\"hik41\",\"436\":\"sll1233\",\"437\":\"ahcY\",\"438\":\"sll1236\",\"439\":\"hemK\",\"440\":\"sll1239\",\"441\":\"sll1241\",\"442\":\"sll1242\",\"443\":\"rpl9\",\"444\":\"sll1247\",\"445\":\"panC\",\"446\":\"sll1252\",\"447\":\"pcnB\",\"448\":\"sll1258\",\"449\":\"rps2\",\"450\":\"tsf\",\"451\":\"ndhN\",\"452\":\"sll1263\",\"453\":\"sll1268\",\"454\":\"bgtB\",\"455\":\"sll1272\",\"456\":\"sll1273\",\"457\":\"pyk2\",\"458\":\"sll1276\",\"459\":\"recF\",\"460\":\"ribH\",\"461\":\"spoIID\",\"462\":\"sll1284\",\"463\":\"cofG\",\"464\":\"sll1286\",\"465\":\"sll1289\",\"466\":\"sll1290\",\"467\":\"sll1291\",\"468\":\"sll1292\",\"469\":\"pilJ\",\"470\":\"hik39\",\"471\":\"sll1298\",\"472\":\"ackA\",\"473\":\"trmB\",\"474\":\"sll1305\",\"475\":\"sll1306\",\"476\":\"sll1307\",\"477\":\"sll1308\",\"478\":\"dctP\",\"479\":\"sll1315\",\"480\":\"petC1\",\"481\":\"petA\",\"482\":\"atpG\",\"483\":\"atpF\",\"484\":\"atpD\",\"485\":\"atpA\",\"486\":\"atpC\",\"487\":\"sll1329\",\"488\":\"sll1334\",\"489\":\"sll1336\",\"490\":\"sll1338\",\"491\":\"bfr\",\"492\":\"gap2\",\"493\":\"ape2\",\"494\":\"sll1344\",\"495\":\"cbbZp\",\"496\":\"recJ\",\"497\":\"glgP\",\"498\":\"mncA\",\"499\":\"sll1359\",\"500\":\"dnaX\",\"501\":\"ileS\",\"502\":\"ilvC\",\"503\":\"sll1366\",\"504\":\"sll1367\",\"505\":\"sll1369\",\"506\":\"rfbM\",\"507\":\"sycrp1\",\"508\":\"sll1378\",\"509\":\"sll1380\",\"510\":\"petF, fdx\",\"511\":\"suhB\",\"512\":\"sll1384\",\"513\":\"pppA\",\"514\":\"sll1388\",\"515\":\"sll1390\",\"516\":\"glgA\",\"517\":\"msrA1\",\"518\":\"rfbD\",\"519\":\"sll1396\",\"520\":\"psb28, psbW, psb13, ycf79\",\"521\":\"thf1\",\"522\":\"nadK2\",\"523\":\"psbP2\",\"524\":\"ntcA, ycf28\",\"525\":\"proS\",\"526\":\"hhoB\",\"527\":\"apt\",\"528\":\"hypB\",\"529\":\"nnr\",\"530\":\"mrcA\",\"531\":\"gatB\",\"532\":\"pdxH\",\"533\":\"pyrG\",\"534\":\"leuD\",\"535\":\"sll1446\",\"536\":\"nrtA\",\"537\":\"nrtC\",\"538\":\"narB\",\"539\":\"sll1456\",\"540\":\"rfbJ\",\"541\":\"sll1459\",\"542\":\"hypE\",\"543\":\"ftsH\",\"544\":\"sll1464\",\"545\":\"sll1466\",\"546\":\"leuC\",\"547\":\"cpcG2\",\"548\":\"pgl\",\"549\":\"sll1481\",\"550\":\"ndbC\",\"551\":\"sll1486\",\"552\":\"cpmA\",\"553\":\"sll1491\",\"554\":\"sll1495\",\"555\":\"sll1496\",\"556\":\"carA\",\"557\":\"glsF\",\"558\":\"gltB\",\"559\":\"sll1507\",\"560\":\"lpxC\",\"561\":\"sll1512\",\"562\":\"hspA\",\"563\":\"gifB\",\"564\":\"sll1516\",\"565\":\"dfa3\",\"566\":\"sll1524\",\"567\":\"prk\",\"568\":\"sll1526\",\"569\":\"sll1528\",\"570\":\"sll1530\",\"571\":\"sll1531\",\"572\":\"sll1532\",\"573\":\"pilT2\",\"574\":\"sll1534\",\"575\":\"moeB\",\"576\":\"sll1537\",\"577\":\"bgl\",\"578\":\"sll1541\",\"579\":\"gst1\",\"580\":\"ppx\",\"581\":\"pheT\",\"582\":\"hik42\",\"583\":\"fni\",\"584\":\"sucD\",\"585\":\"sll1558\",\"586\":\"sll1559\",\"587\":\"putA\",\"588\":\"sll1563\",\"589\":\"cimA\",\"590\":\"ggpS\",\"591\":\"sll1568\",\"592\":\"sll1570\",\"593\":\"sll1573\",\"594\":\"cpcB\",\"595\":\"cpcA\",\"596\":\"cpcC2\",\"597\":\"cpcC1\",\"598\":\"gumB\",\"599\":\"sll1582\",\"600\":\"lig\",\"601\":\"hik20\",\"602\":\"ndhR\",\"603\":\"kaiC2\",\"604\":\"sll1601\",\"605\":\"fabZ\",\"606\":\"folC\",\"607\":\"sll1613\",\"608\":\"pma1\",\"609\":\"mnmE\",\"610\":\"sll1620\",\"611\":\"sll1621\",\"612\":\"sll1623\",\"613\":\"sdhB\",\"614\":\"lexA\",\"615\":\"sll1628\",\"616\":\"cry\",\"617\":\"ftsZ\",\"618\":\"sll1634\",\"619\":\"thyX\",\"620\":\"fbp\",\"621\":\"ureD\",\"622\":\"sll1640\",\"623\":\"gad\",\"624\":\"menG\",\"625\":\"sll1654\",\"626\":\"sll1656\",\"627\":\"cofH\",\"628\":\"sll1660\",\"629\":\"pheA\",\"630\":\"sll1663\",\"631\":\"sll1665\",\"632\":\"mom72\",\"633\":\"aroK\",\"634\":\"hik12\",\"635\":\"sll1673\",\"636\":\"malQ\",\"637\":\"hhoA\",\"638\":\"sll1680\",\"639\":\"sll1682\",\"640\":\"cad\",\"641\":\"hik17\",\"642\":\"thrC\",\"643\":\"sigE\",\"644\":\"sll1692\",\"645\":\"sll1693\",\"646\":\"pilA1\",\"647\":\"sll1697\",\"648\":\"sll1699\",\"649\":\"sll1708\",\"650\":\"gdh\",\"651\":\"hup\",\"652\":\"hisC\",\"653\":\"pdhB\",\"654\":\"cupA\",\"655\":\"sll1735\",\"656\":\"sll1739\",\"657\":\"rpl19\",\"658\":\"nusG\",\"659\":\"rpl11\",\"660\":\"rpl1\",\"661\":\"rpl10\",\"662\":\"rpl12\",\"663\":\"aroC\",\"664\":\"ureC\",\"665\":\"sll1757\",\"666\":\"glmM\",\"667\":\"thrB\",\"668\":\"sll1762\",\"669\":\"sll1764\",\"670\":\"sll1766\",\"671\":\"rps6\",\"672\":\"sll1769\",\"673\":\"sll1770\",\"674\":\"pphA\",\"675\":\"mutS\",\"676\":\"sll1773\",\"677\":\"sll1775\",\"678\":\"deoC\",\"679\":\"sll1783\",\"680\":\"sll1784\",\"681\":\"sll1785\",\"682\":\"tatD\",\"683\":\"rpoB\",\"684\":\"rpoC2\",\"685\":\"rpl3\",\"686\":\"rpl4\",\"687\":\"rpl23\",\"688\":\"rpl2\",\"689\":\"rpl22\",\"690\":\"rps3\",\"691\":\"rpl16\",\"692\":\"rpl14\",\"693\":\"rpl24\",\"694\":\"rpl5\",\"695\":\"rps8\",\"696\":\"rpl6\",\"697\":\"rpl18\",\"698\":\"rps5\",\"699\":\"rpl15\",\"700\":\"secY\",\"701\":\"adk\",\"702\":\"rps13\",\"703\":\"rps11\",\"704\":\"rpoA\",\"705\":\"rpl17\",\"706\":\"rpl13\",\"707\":\"rps9\",\"708\":\"purA\",\"709\":\"rpl25\",\"710\":\"sll1825\",\"711\":\"sll1830\",\"712\":\"glcF\",\"713\":\"ftsI\",\"714\":\"sll1835\",\"715\":\"sll1837\",\"716\":\"odhB\",\"717\":\"ndk\",\"718\":\"xthA\",\"719\":\"sll1863\",\"720\":\"sll1864\",\"721\":\"prfB\",\"722\":\"sll1866\",\"723\":\"lytR\",\"724\":\"sll1873\",\"725\":\"sll1878\",\"726\":\"argJ\",\"727\":\"sll1884\",\"728\":\"sll1885\",\"729\":\"hik5\",\"730\":\"sll1891\",\"731\":\"sll1892\",\"732\":\"hisF\",\"733\":\"ribA\",\"734\":\"sll1895\",\"735\":\"sll1897\",\"736\":\"sll1902\",\"737\":\"hik19\",\"738\":\"serA\",\"739\":\"prmA\",\"740\":\"zam\",\"741\":\"sll1911\",\"742\":\"sll1913\",\"743\":\"pacS\",\"744\":\"sll1921\",\"745\":\"sycrp2\",\"746\":\"sll1925\",\"747\":\"sll1927\",\"748\":\"glyA\",\"749\":\"dnaK\",\"750\":\"sll1938\",\"751\":\"sll1939\",\"752\":\"sll1940\",\"753\":\"gyrA\",\"754\":\"dxs\",\"755\":\"sll1949\",\"756\":\"sll1950\",\"757\":\"hlyA\",\"758\":\"sll1956\",\"759\":\"arsA\",\"760\":\"suhB\",\"761\":\"sll1961\",\"762\":\"sll1967\",\"763\":\"sll1971\",\"764\":\"sll1979\",\"765\":\"ilvB\",\"766\":\"cpx, katG\",\"767\":\"hsp33\",\"768\":\"hemB\",\"769\":\"pepA\",\"770\":\"sll2002\",\"771\":\"gyrB\",\"772\":\"sll2008\",\"773\":\"sll2009\",\"774\":\"murD\",\"775\":\"queE\",\"776\":\"sfsA\",\"777\":\"sll5034\",\"778\":\"sll5042\",\"779\":\"sll5043\",\"780\":\"sll5048\",\"781\":\"crr43\",\"782\":\"chy44\",\"783\":\"sll5062\",\"784\":\"sll5066\",\"785\":\"sll5076\",\"786\":\"sll5079\",\"787\":\"sll5080\",\"788\":\"sll5083\",\"789\":\"sll6036\",\"790\":\"sll6060\",\"791\":\"sll6076\",\"792\":\"sll6093\",\"793\":\"sll7028\",\"794\":\"sll7030\",\"795\":\"sll7043\",\"796\":\"sll7044\",\"797\":\"sll7062\",\"798\":\"sll7063\",\"799\":\"sll7066\",\"800\":\"sll7077\",\"801\":\"sll7078\",\"802\":\"sll7085\",\"803\":\"sll7087\",\"804\":\"sll7090\",\"805\":\"sll8001\",\"806\":\"sll8002\",\"807\":\"sll8006\",\"808\":\"sll8049\",\"809\":\"slr0001\",\"810\":\"slr0006\",\"811\":\"slr0007\",\"812\":\"ctpA\",\"813\":\"rbcL\",\"814\":\"rbcS\",\"815\":\"slr0013\",\"816\":\"lpxB\",\"817\":\"murA\",\"818\":\"recG\",\"819\":\"slr0021\",\"820\":\"slr0023\",\"821\":\"ilvE\",\"822\":\"slr0038\",\"823\":\"slr0039\",\"824\":\"cmpA\",\"825\":\"cmpB\",\"826\":\"slr0042\",\"827\":\"cmpC\",\"828\":\"cmpD\",\"829\":\"slr0049\",\"830\":\"ycf56\",\"831\":\"ecaB\",\"832\":\"trpG\",\"833\":\"chlG\",\"834\":\"slr0058\",\"835\":\"slr0060\",\"836\":\"pilB1\",\"837\":\"slr0064\",\"838\":\"slr0065\",\"839\":\"ribD\",\"840\":\"mrp\",\"841\":\"fmt\",\"842\":\"gidB\",\"843\":\"hik36\",\"844\":\"ycf24\",\"845\":\"ycf16\",\"846\":\"slr0076\",\"847\":\"nifS\",\"848\":\"queD\",\"849\":\"gspE\",\"850\":\"rnhA\",\"851\":\"rimO\",\"852\":\"crhR\",\"853\":\"slr0086\",\"854\":\"crtO\",\"855\":\"erg6\",\"856\":\"slr0090\",\"857\":\"slr0091\",\"858\":\"dnaJ\",\"859\":\"slr0105\",\"860\":\"slr0106\",\"861\":\"slr0110\",\"862\":\"slr0111\",\"863\":\"rpaA, ycf27\",\"864\":\"pcyA\",\"865\":\"thiC\",\"866\":\"slr0121\",\"867\":\"hat\",\"868\":\"slr0144\",\"869\":\"slr0145\",\"870\":\"slr0147\",\"871\":\"slr0148\",\"872\":\"slr0151\",\"873\":\"slr0152\",\"874\":\"clpB2\",\"875\":\"pilT1\",\"876\":\"pilC'\",\"877\":\"clpP4\",\"878\":\"clpP3\",\"879\":\"slr0168\",\"880\":\"slr0169\",\"881\":\"guaB\",\"882\":\"slr0184\",\"883\":\"pyrE\",\"884\":\"leuA\",\"885\":\"lytB\",\"886\":\"slr0192\",\"887\":\"rbp3\",\"888\":\"rpiA\",\"889\":\"comA\",\"890\":\"hdrB\",\"891\":\"slr0207\",\"892\":\"slr0208\",\"893\":\"slr0209\",\"894\":\"hik9\",\"895\":\"slr0211\",\"896\":\"metH\",\"897\":\"guaA\",\"898\":\"glyS\",\"899\":\"hik25\",\"900\":\"slr0224\",\"901\":\"slr0226\",\"902\":\"ftsH\",\"903\":\"slr0229\",\"904\":\"trxM1\",\"905\":\"slr0236\",\"906\":\"glgX\",\"907\":\"cobM\",\"908\":\"bcp\",\"909\":\"slr0244\",\"910\":\"slr0245\",\"911\":\"slr0250\",\"912\":\"ycf85\",\"913\":\"ctpB\",\"914\":\"cobO\",\"915\":\"ndhH\",\"916\":\"slr0262\",\"917\":\"slr0267\",\"918\":\"slr0273\",\"919\":\"slr0280\",\"920\":\"slr0285\",\"921\":\"glnN\",\"922\":\"gcvP\",\"923\":\"fraH\",\"924\":\"ppsA\",\"925\":\"slr0302\",\"926\":\"slr0303\",\"927\":\"slr0309\",\"928\":\"slr0312\",\"929\":\"slr0315\",\"930\":\"slr0317\",\"931\":\"slr0320\",\"932\":\"era\",\"933\":\"hik43\",\"934\":\"ams1\",\"935\":\"slr0325\",\"936\":\"slr0326\",\"937\":\"slr0328\",\"938\":\"xylR\",\"939\":\"slr0333\",\"940\":\"slr0334\",\"941\":\"apcE\",\"942\":\"slr0337\",\"943\":\"slr0338\",\"944\":\"slr0341\",\"945\":\"petB\",\"946\":\"rnc\",\"947\":\"ispH\",\"948\":\"slr0351\",\"949\":\"slr0355\",\"950\":\"slr0356\",\"951\":\"hisS\",\"952\":\"slr0361\",\"953\":\"slr0362\",\"954\":\"slr0369\",\"955\":\"gabD\",\"956\":\"slr0374\",\"957\":\"slr0376\",\"958\":\"slr0377\",\"959\":\"slr0378\",\"960\":\"tmk\",\"961\":\"slr0380\",\"962\":\"gloA\",\"963\":\"sqdX\",\"964\":\"nifS\",\"965\":\"pgk\",\"966\":\"ntcB\",\"967\":\"slr0397\",\"968\":\"slr0398\",\"969\":\"ycf39\",\"970\":\"slr0402\",\"971\":\"slr0404\",\"972\":\"pyrC\",\"973\":\"slr0408\",\"974\":\"gyrA\",\"975\":\"slr0418\",\"976\":\"slr0420\",\"977\":\"folE\",\"978\":\"slr0427\",\"979\":\"slr0431\",\"980\":\"efp\",\"981\":\"accB\",\"982\":\"ccmO\",\"983\":\"slr0439\",\"984\":\"slr0440\",\"985\":\"slr0442\",\"986\":\"slr0443\",\"987\":\"aroA\",\"988\":\"urtA\",\"989\":\"radA\",\"990\":\"ski2\",\"991\":\"ilvD\",\"992\":\"slr0453\",\"993\":\"slr0455\",\"994\":\"slr0458\",\"995\":\"slr0459\",\"996\":\"natA\",\"997\":\"slr0468\",\"998\":\"rps4\",\"999\":\"cph1, hik35\",\"1000\":\"slr0476\",\"1001\":\"purN\",\"1002\":\"slr0479\",\"1003\":\"ycf46\",\"1004\":\"slr0483\",\"1005\":\"hik26\",\"1006\":\"slr0491\",\"1007\":\"menE\",\"1008\":\"rfbM\",\"1009\":\"hisB\",\"1010\":\"cobW\",\"1011\":\"ycf66\",\"1012\":\"por\",\"1013\":\"futA2\",\"1014\":\"abfB\",\"1015\":\"purL\",\"1016\":\"bioD\",\"1017\":\"chlM\",\"1018\":\"panB\",\"1019\":\"queC\",\"1020\":\"murE\",\"1021\":\"hik10\",\"1022\":\"slt\",\"1023\":\"slr0535\",\"1024\":\"hemE\",\"1025\":\"slr0537\",\"1026\":\"slr0541\",\"1027\":\"clpP\",\"1028\":\"trpB\",\"1029\":\"slr0544\",\"1030\":\"trpC\",\"1031\":\"asd\",\"1032\":\"dapA\",\"1033\":\"rnj\",\"1034\":\"slr0552\",\"1035\":\"coaE\",\"1036\":\"valS\",\"1037\":\"natB\",\"1038\":\"slr0565\",\"1039\":\"slr0569\",\"1040\":\"slr0575\",\"1041\":\"slr0579\",\"1042\":\"slr0580\",\"1043\":\"slr0583\",\"1044\":\"argG\",\"1045\":\"slr0591\",\"1046\":\"slr0592\",\"1047\":\"slr0596\",\"1048\":\"purH\",\"1049\":\"spkC\",\"1050\":\"slr0600\",\"1051\":\"dnaE\",\"1052\":\"lepA\",\"1053\":\"slr0605\",\"1054\":\"slr0606\",\"1055\":\"hisIE\",\"1056\":\"slr0609\",\"1057\":\"sds\",\"1058\":\"slr0612\",\"1059\":\"slr0613\",\"1060\":\"slr0615\",\"1061\":\"slr0617\",\"1062\":\"cobQ\",\"1063\":\"slr0619\",\"1064\":\"trxA\",\"1065\":\"slr0624\",\"1066\":\"slr0626\",\"1067\":\"rps14\",\"1068\":\"slr0630\",\"1069\":\"thiG\",\"1070\":\"slr0634\",\"1071\":\"slr0635\",\"1072\":\"slr0637\",\"1073\":\"glyQ\",\"1074\":\"slr0645\",\"1075\":\"dacB\",\"1076\":\"metS\",\"1077\":\"slr0650\",\"1078\":\"slr0651\",\"1079\":\"hisA\",\"1080\":\"sigA\",\"1081\":\"slr0654\",\"1082\":\"slr0655\",\"1083\":\"slr0656\",\"1084\":\"lysC\",\"1085\":\"slr0658\",\"1086\":\"prlC\",\"1087\":\"proC\",\"1088\":\"speA1\",\"1089\":\"slr0664\",\"1090\":\"acnB\",\"1091\":\"slr0667\",\"1092\":\"slr0670\",\"1093\":\"cysC\",\"1094\":\"slr0678\",\"1095\":\"slr0680\",\"1096\":\"slr0686\",\"1097\":\"slr0688\",\"1098\":\"slr0689\",\"1099\":\"ycf45\",\"1100\":\"slr0695\",\"1101\":\"slr0697\",\"1102\":\"slr0699\",\"1103\":\"polA\",\"1104\":\"slr0708\",\"1105\":\"slr0709\",\"1106\":\"gdhA\",\"1107\":\"queF\",\"1108\":\"tgt\",\"1109\":\"slr0719\",\"1110\":\"me\",\"1111\":\"rsmE\",\"1112\":\"slr0723\",\"1113\":\"slr0727\",\"1114\":\"slr0729\",\"1115\":\"slr0731\",\"1116\":\"psaD\",\"1117\":\"trpE\",\"1118\":\"crtE\",\"1119\":\"slr0740\",\"1120\":\"rimP\",\"1121\":\"nusA\",\"1122\":\"infB\",\"1123\":\"stpA\",\"1124\":\"ggtA\",\"1125\":\"chlN\",\"1126\":\"eno\",\"1127\":\"slr0755\",\"1128\":\"kaiA\",\"1129\":\"kaiB1\",\"1130\":\"kaiC1\",\"1131\":\"slr0765\",\"1132\":\"slr0769\",\"1133\":\"chlB\",\"1134\":\"slr0773\",\"1135\":\"secD\",\"1136\":\"lpxD\",\"1137\":\"nrdR\",\"1138\":\"slr0782\",\"1139\":\"tpi\",\"1140\":\"slr0788\",\"1141\":\"dacB\",\"1142\":\"slr0806\",\"1143\":\"tsaD\",\"1144\":\"rfbB\",\"1145\":\"slr0816\",\"1146\":\"slr0820\",\"1147\":\"slr0821\",\"1148\":\"ycf3\",\"1149\":\"slr0825\",\"1150\":\"alr\",\"1151\":\"dnaB\",\"1152\":\"moxR\",\"1153\":\"rfbB\",\"1154\":\"purM\",\"1155\":\"hemH, scpA\",\"1156\":\"slr0841\",\"1157\":\"slr0842\",\"1158\":\"slr0848\",\"1159\":\"slr0852\",\"1160\":\"phrA\",\"1161\":\"purT\",\"1162\":\"lmbP\",\"1163\":\"slr0863\",\"1164\":\"slr0864\",\"1165\":\"slr0865\",\"1166\":\"slr0869\",\"1167\":\"slr0872\",\"1168\":\"slr0876\",\"1169\":\"gatA\",\"1170\":\"slr0878\",\"1171\":\"slr0880\",\"1172\":\"gap1\",\"1173\":\"slr0885\",\"1174\":\"fabG1\",\"1175\":\"slr0887\",\"1176\":\"slr0889\",\"1177\":\"amiA\",\"1178\":\"nirA\",\"1179\":\"cynS\",\"1180\":\"moeA\",\"1181\":\"moaC\",\"1182\":\"moaE\",\"1183\":\"comM\",\"1184\":\"bchE\",\"1185\":\"psbB\",\"1186\":\"slr0907\",\"1187\":\"slr0909\",\"1188\":\"slr0912\",\"1189\":\"bioF\",\"1190\":\"slr0918\",\"1191\":\"pth\",\"1192\":\"ycf65\",\"1193\":\"slr0924\",\"1194\":\"ssb\",\"1195\":\"psbD2\",\"1196\":\"slr0929\",\"1197\":\"slr0930\",\"1198\":\"nadC\",\"1199\":\"slr0937\",\"1200\":\"slr0938\",\"1201\":\"crtQ-2\",\"1202\":\"slr0941\",\"1203\":\"slr0942\",\"1204\":\"arsC\",\"1205\":\"rpaB, ycf27\",\"1206\":\"ispD\",\"1207\":\"fbpII\",\"1208\":\"slr0953\",\"1209\":\"slr0955\",\"1210\":\"cysS\",\"1211\":\"slr0962\",\"1212\":\"sir\",\"1213\":\"dnaN\",\"1214\":\"trpA\",\"1215\":\"cobJ\",\"1216\":\"slr0971\",\"1217\":\"infC\",\"1218\":\"rfbB\",\"1219\":\"rfbF\",\"1220\":\"rfbG\",\"1221\":\"rfbC\",\"1222\":\"slr0989\",\"1223\":\"slr0990\",\"1224\":\"slr0992\",\"1225\":\"nlpD\",\"1226\":\"slr1019\",\"1227\":\"sqdB\",\"1228\":\"argD\",\"1229\":\"slr1024\",\"1230\":\"slr1028\",\"1231\":\"chlI\",\"1232\":\"tyrS\",\"1233\":\"slr1033\",\"1234\":\"ycf41\",\"1235\":\"slr1035\",\"1236\":\"slr1037\",\"1237\":\"slr1039\",\"1238\":\"slr1042\",\"1239\":\"cheW\",\"1240\":\"ctr1\",\"1241\":\"tatA\",\"1242\":\"pleD\",\"1243\":\"slr1048\",\"1244\":\"fabI\",\"1245\":\"slr1053\",\"1246\":\"chlH\",\"1247\":\"slr1056\",\"1248\":\"slr1063\",\"1249\":\"rfbU\",\"1250\":\"slr1065\",\"1251\":\"slr1066\",\"1252\":\"galE\",\"1253\":\"slr1070\",\"1254\":\"slr1071\",\"1255\":\"yefA\",\"1256\":\"slr1073\",\"1257\":\"slr1076\",\"1258\":\"slr1077\",\"1259\":\"slr1083\",\"1260\":\"slr1085\",\"1261\":\"slr1087\",\"1262\":\"obg\",\"1263\":\"slr1095\",\"1264\":\"lpdA\",\"1265\":\"slr1097\",\"1266\":\"slr1098\",\"1267\":\"ubiX\",\"1268\":\"slr1100\",\"1269\":\"slr1101\",\"1270\":\"slr1102\",\"1271\":\"slr1103\",\"1272\":\"slr1104\",\"1273\":\"typA\",\"1274\":\"phb\",\"1275\":\"ank\",\"1276\":\"slr1110\",\"1277\":\"slr1113\",\"1278\":\"slr1116\",\"1279\":\"slr1117\",\"1280\":\"slr1122\",\"1281\":\"gmk\",\"1282\":\"gpmB\",\"1283\":\"crtX\",\"1284\":\"slr1128\",\"1285\":\"rne\",\"1286\":\"rhnB\",\"1287\":\"argH\",\"1288\":\"trxA\",\"1289\":\"slr1140\",\"1290\":\"slr1142\",\"1291\":\"slr1143\",\"1292\":\"slr1150\",\"1293\":\"purD\",\"1294\":\"slr1160\",\"1295\":\"slr1161\",\"1296\":\"nrdA\",\"1297\":\"sat\",\"1298\":\"slr1166\",\"1299\":\"gpx1\",\"1300\":\"slr1173\",\"1301\":\"glgC\",\"1302\":\"slr1178\",\"1303\":\"anmK\",\"1304\":\"slr1183\",\"1305\":\"slr1189\",\"1306\":\"slr1192\",\"1307\":\"slr1194\",\"1308\":\"slr1196\",\"1309\":\"smf\",\"1310\":\"slr1198\",\"1311\":\"mutL\",\"1312\":\"slr1201\",\"1313\":\"slr1203\",\"1314\":\"slr1205\",\"1315\":\"slr1206\",\"1316\":\"slr1207\",\"1317\":\"slr1208\",\"1318\":\"slr1210\",\"1319\":\"cobN\",\"1320\":\"ETR1\",\"1321\":\"mgtE\",\"1322\":\"ureE\",\"1323\":\"slr1220\",\"1324\":\"slr1223\",\"1325\":\"malK\",\"1326\":\"spkF\",\"1327\":\"purC\",\"1328\":\"IAP75\",\"1329\":\"prfC\",\"1330\":\"slr1232\",\"1331\":\"frdA\",\"1332\":\"slr1235\",\"1333\":\"slr1236\",\"1334\":\"codA\",\"1335\":\"gshB\",\"1336\":\"pntA\",\"1337\":\"slr1240\",\"1338\":\"slr1243\",\"1339\":\"slr1245\",\"1340\":\"pstS\",\"1341\":\"slr1251\",\"1342\":\"pds, crtD, crtP\",\"1343\":\"pys, crtB\",\"1344\":\"ureA\",\"1345\":\"slr1257\",\"1346\":\"slr1258\",\"1347\":\"slr1259\",\"1348\":\"slr1263\",\"1349\":\"rpoC1\",\"1350\":\"slr1266\",\"1351\":\"ggt\",\"1352\":\"slr1270\",\"1353\":\"slr1272\",\"1354\":\"slr1273\",\"1355\":\"pilM\",\"1356\":\"slr1275\",\"1357\":\"slr1276\",\"1358\":\"gspD\",\"1359\":\"ndhK\",\"1360\":\"ndhJ\",\"1361\":\"slr1287\",\"1362\":\"icd\",\"1363\":\"futA1\",\"1364\":\"slr1299\",\"1365\":\"slr1301\",\"1366\":\"slr1305\",\"1367\":\"slr1307\",\"1368\":\"psbA2\",\"1369\":\"speA2\",\"1370\":\"tldD\",\"1371\":\"hik23\",\"1372\":\"spoT\",\"1373\":\"atpB\",\"1374\":\"atpE\",\"1375\":\"ymxG\",\"1376\":\"slr1334\",\"1377\":\"slr1338\",\"1378\":\"slr1340\",\"1379\":\"slr1342\",\"1380\":\"slr1343\",\"1381\":\"icfA\",\"1382\":\"cysE\",\"1383\":\"pgi\",\"1384\":\"murF\",\"1385\":\"slr1353\",\"1386\":\"rps1a\",\"1387\":\"slr1362\",\"1388\":\"slr1363\",\"1389\":\"bioB\",\"1390\":\"glgP\",\"1391\":\"cobL\",\"1392\":\"slr1376\",\"1393\":\"slr1378\",\"1394\":\"slr1383\",\"1395\":\"slr1385\",\"1396\":\"ftsH\",\"1397\":\"slr1391\",\"1398\":\"hik1\",\"1399\":\"slr1395\",\"1400\":\"slr1396\",\"1401\":\"slr1398\",\"1402\":\"slr1406\",\"1403\":\"slr1407\",\"1404\":\"slr1409\",\"1405\":\"slr1410\",\"1406\":\"slr1411\",\"1407\":\"slr1413\",\"1408\":\"hik11\",\"1409\":\"morR\",\"1410\":\"ycf57\",\"1411\":\"pyrD\",\"1412\":\"slr1419\",\"1413\":\"slr1420\",\"1414\":\"murC\",\"1415\":\"murB\",\"1416\":\"recR\",\"1417\":\"slr1429\",\"1418\":\"slr1431\",\"1419\":\"pntB\",\"1420\":\"pmbA\",\"1421\":\"slr1437\",\"1422\":\"slr1438\",\"1423\":\"slr1444\",\"1424\":\"cscK\",\"1425\":\"slr1450\",\"1426\":\"sbpA\",\"1427\":\"apcF\",\"1428\":\"fus\",\"1429\":\"slr1467\",\"1430\":\"slr1468\",\"1431\":\"slr1470\",\"1432\":\"yidC\",\"1433\":\"slr1472\",\"1434\":\"slr1474\",\"1435\":\"pyrB\",\"1436\":\"slr1478\",\"1437\":\"slr1495\",\"1438\":\"hypD\",\"1439\":\"slr1501\",\"1440\":\"slr1503\",\"1441\":\"slr1506\",\"1442\":\"slr1507\",\"1443\":\"plsX\",\"1444\":\"fabH\",\"1445\":\"sbtA\",\"1446\":\"sbtB\",\"1447\":\"sodB\",\"1448\":\"leuB\",\"1449\":\"hglK\",\"1450\":\"slr1520\",\"1451\":\"hflX\",\"1452\":\"ffh\",\"1453\":\"slr1533\",\"1454\":\"slr1534\",\"1455\":\"slr1537\",\"1456\":\"slr1540\",\"1457\":\"slr1541\",\"1458\":\"def\",\"1459\":\"lysS\",\"1460\":\"slr1552\",\"1461\":\"ddh\",\"1462\":\"slr1557\",\"1463\":\"aroE\",\"1464\":\"hisS\",\"1465\":\"slr1563\",\"1466\":\"sigF\",\"1467\":\"slr1567\",\"1468\":\"slr1570\",\"1469\":\"slr1571\",\"1470\":\"slr1573\",\"1471\":\"slr1579\",\"1472\":\"slr1588\",\"1473\":\"slr1590\",\"1474\":\"slr1592\",\"1475\":\"slr1593\",\"1476\":\"pxcA\",\"1477\":\"slr1597\",\"1478\":\"slr1600\",\"1479\":\"slr1603\",\"1480\":\"ftsH\",\"1481\":\"slr1609\",\"1482\":\"slr1610\",\"1483\":\"slr1612\",\"1484\":\"slr1613\",\"1485\":\"rfbE\",\"1486\":\"slr1616\",\"1487\":\"slr1617\",\"1488\":\"slr1618\",\"1489\":\"slr1619\",\"1490\":\"ppa\",\"1491\":\"ndhM\",\"1492\":\"slr1624\",\"1493\":\"folB\",\"1494\":\"slr1629\",\"1495\":\"smpB\",\"1496\":\"clpB1\",\"1497\":\"petH\",\"1498\":\"psb27, psbZ\",\"1499\":\"rnc\",\"1500\":\"slr1648\",\"1501\":\"cpcT\",\"1502\":\"ama\",\"1503\":\"psaL\",\"1504\":\"murG\",\"1505\":\"slr1657\",\"1506\":\"slr1658\",\"1507\":\"slr1659\",\"1508\":\"slr1661\",\"1509\":\"slr1664\",\"1510\":\"dapF\",\"1511\":\"degT\",\"1512\":\"slr1668\",\"1513\":\"slr1670\",\"1514\":\"slr1673\",\"1515\":\"rpl21\",\"1516\":\"slr1681\",\"1517\":\"slr1686\",\"1518\":\"fpg\",\"1519\":\"nadE\",\"1520\":\"slr1693\",\"1521\":\"slr1694\",\"1522\":\"spkB\",\"1523\":\"slr1702\",\"1524\":\"serS\",\"1525\":\"dfrA\",\"1526\":\"mrcB\",\"1527\":\"slr1717\",\"1528\":\"comB\",\"1529\":\"drgA\",\"1530\":\"aspS\",\"1531\":\"slr1721\",\"1532\":\"guaB\",\"1533\":\"slr1724\",\"1534\":\"nhaS1\",\"1535\":\"kdpB\",\"1536\":\"slr1732\",\"1537\":\"opcA\",\"1538\":\"bgtA\",\"1539\":\"psb28-2\",\"1540\":\"slr1740\",\"1541\":\"slr1742\",\"1542\":\"ndbB\",\"1543\":\"amiA\",\"1544\":\"slr1748\",\"1545\":\"prc\",\"1546\":\"slr1753\",\"1547\":\"gpsA\",\"1548\":\"glnA\",\"1549\":\"rre8\",\"1550\":\"ytfC\",\"1551\":\"slr1762\",\"1552\":\"slr1763\",\"1553\":\"slr1764\",\"1554\":\"slr1768\",\"1555\":\"slr1772\",\"1556\":\"slr1773\",\"1557\":\"slr1774\",\"1558\":\"chlD\",\"1559\":\"slr1778\",\"1560\":\"pdxJ\",\"1561\":\"ycf29\",\"1562\":\"bvdR\",\"1563\":\"cysH\",\"1564\":\"tal\",\"1565\":\"slr1794\",\"1566\":\"msrA2\",\"1567\":\"slr1796\",\"1568\":\"slr1800\",\"1569\":\"mbpA\",\"1570\":\"hik16\",\"1571\":\"hemA\",\"1572\":\"slr1813\",\"1573\":\"slr1814\",\"1574\":\"slr1815\",\"1575\":\"slr1816\",\"1576\":\"slr1818\",\"1577\":\"slr1819\",\"1578\":\"nth\",\"1579\":\"slr1827\",\"1580\":\"phaE\",\"1581\":\"phaC\",\"1582\":\"psaA\",\"1583\":\"psaB\",\"1584\":\"rre16\",\"1585\":\"ccmK3\",\"1586\":\"ccmK4\",\"1587\":\"slr1840\",\"1588\":\"slr1841\",\"1589\":\"cysK\",\"1590\":\"zwf\",\"1591\":\"uvrA\",\"1592\":\"ycf64\",\"1593\":\"slr1847\",\"1594\":\"hisD\",\"1595\":\"slr1851\",\"1596\":\"slr1852\",\"1597\":\"slr1853\",\"1598\":\"slr1854\",\"1599\":\"slr1855\",\"1600\":\"slr1856\",\"1601\":\"glgX\",\"1602\":\"slr1859\",\"1603\":\"slr1861\",\"1604\":\"trpD\",\"1605\":\"slr1869\",\"1606\":\"slr1870\",\"1607\":\"slr1871\",\"1608\":\"ddl\",\"1609\":\"hpcE\",\"1610\":\"cpcE\",\"1611\":\"slr1880\",\"1612\":\"natE\",\"1613\":\"ribF\",\"1614\":\"trpS\",\"1615\":\"hemC\",\"1616\":\"slr1888\",\"1617\":\"bfr\",\"1618\":\"slr1894\",\"1619\":\"srrA\",\"1620\":\"argB\",\"1621\":\"slr1900\",\"1622\":\"slr1907\",\"1623\":\"slr1908\",\"1624\":\"slr1909\",\"1625\":\"slr1911\",\"1626\":\"slr1916\",\"1627\":\"slr1923\",\"1628\":\"slr1924\",\"1629\":\"slr1926\",\"1630\":\"slr1927\",\"1631\":\"pilA8\",\"1632\":\"rfbC\",\"1633\":\"pdhA\",\"1634\":\"mtnA\",\"1635\":\"slr1940\",\"1636\":\"kaiC3\",\"1637\":\"slr1944\",\"1638\":\"gpmI\",\"1639\":\"slr1949\",\"1640\":\"slr1951\",\"1641\":\"slr1958\",\"1642\":\"slr1959\",\"1643\":\"slr1962\",\"1644\":\"ocp\",\"1645\":\"slr1968\",\"1646\":\"hik24\",\"1647\":\"slr1970\",\"1648\":\"ycf81\",\"1649\":\"der\",\"1650\":\"slr1975\",\"1651\":\"rre21\",\"1652\":\"rre22\",\"1653\":\"nbp1,rps1b\",\"1654\":\"apcB\",\"1655\":\"cya1\",\"1656\":\"gpx2\",\"1657\":\"phaA\",\"1658\":\"phaB\",\"1659\":\"slr1998\",\"1660\":\"slr2000\",\"1661\":\"cphB\",\"1662\":\"cphA\",\"1663\":\"slr2004\",\"1664\":\"slr2005\",\"1665\":\"slr2013\",\"1666\":\"pilA9\",\"1667\":\"pilA11\",\"1668\":\"slr2018\",\"1669\":\"fabD\",\"1670\":\"slr2024\",\"1671\":\"slr2025\",\"1672\":\"folP\",\"1673\":\"slr2030\",\"1674\":\"ycf23\",\"1675\":\"rubA\",\"1676\":\"ycf48\",\"1677\":\"proB\",\"1678\":\"divK\",\"1679\":\"zntC\",\"1680\":\"slr2046\",\"1681\":\"slr2047\",\"1682\":\"slr2048\",\"1683\":\"ycf58\",\"1684\":\"cpcG1\",\"1685\":\"slr2052\",\"1686\":\"slr2053\",\"1687\":\"topA\",\"1688\":\"slr2059\",\"1689\":\"slr2060\",\"1690\":\"apcA\",\"1691\":\"slr2070\",\"1692\":\"slr2071\",\"1693\":\"ilvA\",\"1694\":\"ycf50\",\"1695\":\"manA\",\"1696\":\"groES\",\"1697\":\"groEL1\",\"1698\":\"glsA\",\"1699\":\"slr2080\",\"1700\":\"slr2084\",\"1701\":\"ilvG\",\"1702\":\"shc\",\"1703\":\"fbpI\",\"1704\":\"glbN\",\"1705\":\"hik40\",\"1706\":\"slr2100\",\"1707\":\"ftsY\",\"1708\":\"hik22\",\"1709\":\"slr2105\",\"1710\":\"slr2122\",\"1711\":\"slr2123\",\"1712\":\"slr2124\",\"1713\":\"slr2125\",\"1714\":\"slr2127\",\"1715\":\"aroB\",\"1716\":\"slr2131\",\"1717\":\"pta\",\"1718\":\"ispG\",\"1719\":\"slr2141\",\"1720\":\"cefD\",\"1721\":\"slr2144\",\"1722\":\"slr5013\",\"1723\":\"slr5023\",\"1724\":\"slr5024\",\"1725\":\"slr5058\",\"1726\":\"slr5078\",\"1727\":\"chy46\",\"1728\":\"slr6031\",\"1729\":\"arsI2\",\"1730\":\"slr6039\",\"1731\":\"slr6050\",\"1732\":\"slr6071\",\"1733\":\"slr6095\",\"1734\":\"slr6097\",\"1735\":\"slr6100\",\"1736\":\"slr6102\",\"1737\":\"slr6110\",\"1738\":\"slr7010\",\"1739\":\"slr7011\",\"1740\":\"slr7012\",\"1741\":\"slr7014\",\"1742\":\"slr7024\",\"1743\":\"slr7041\",\"1744\":\"slr7060\",\"1745\":\"slr7061\",\"1746\":\"slr7080\",\"1747\":\"slr7094\",\"1748\":\"slr7101\",\"1749\":\"slr8015\",\"1750\":\"slr8016\",\"1751\":\"slr8030\",\"1752\":\"slr9102\",\"1753\":\"slr9201\",\"1754\":\"rpl36\",\"1755\":\"sml0011\",\"1756\":\"petF\",\"1757\":\"ssl0105\",\"1758\":\"ssl0294\",\"1759\":\"ssl0352\",\"1760\":\"minE\",\"1761\":\"psaC\",\"1762\":\"rps21\",\"1763\":\"glnB\",\"1764\":\"ssl0788\",\"1765\":\"ssl0832\",\"1766\":\"ssl1046\",\"1767\":\"ssl1377\",\"1768\":\"ssl1378\",\"1769\":\"rpl35\",\"1770\":\"ssl1533\",\"1771\":\"ndhO\",\"1772\":\"rps15\",\"1773\":\"gifA\",\"1774\":\"ssl1972\",\"1775\":\"acpP\",\"1776\":\"rps20\",\"1777\":\"ssl2245\",\"1778\":\"ssl2501\",\"1779\":\"ssl2595\",\"1780\":\"cnfU, synifU\",\"1781\":\"ssl2781\",\"1782\":\"ssl2814\",\"1783\":\"ssl2874\",\"1784\":\"ycf61\",\"1785\":\"ssl3044\",\"1786\":\"cpcD\",\"1787\":\"cp12\",\"1788\":\"rps19\",\"1789\":\"rpl29\",\"1790\":\"rps17\",\"1791\":\"infA\",\"1792\":\"rpl31\",\"1793\":\"ssl6082\",\"1794\":\"ftrV\",\"1795\":\"ssr0332\",\"1796\":\"ssr0335\",\"1797\":\"rps16\",\"1798\":\"ssr0693\",\"1799\":\"rpl33\",\"1800\":\"rps18\",\"1801\":\"rbp2\",\"1802\":\"ssr1528\",\"1803\":\"ssr1600\",\"1804\":\"rpl28\",\"1805\":\"rpl32\",\"1806\":\"ssr2087\",\"1807\":\"ssr2406\",\"1808\":\"ssr2554\",\"1809\":\"ssr2723\",\"1810\":\"rpl27\",\"1811\":\"psaE\",\"1812\":\"ssr2975\",\"1813\":\"ssr2998\",\"1814\":\"ssr3341\",\"1815\":\"apcC\",\"1816\":\"ssr6003\"},\"Ctrl1_1_Soluble\":{\"0\":32458.473809999999503,\"1\":95261.11795999998867,\"2\":1519281.362999999895692,\"3\":1294377.51300000003539,\"4\":630663.562900000135414,\"5\":23213578.199999999254942,\"6\":49942934.469999998807907,\"7\":17818419.260000001639128,\"8\":12015600.5,\"9\":214942.671399999991991,\"10\":343724.021300000022165,\"11\":4545061.536000000312924,\"12\":334522.885799999989104,\"13\":1849439.754999999655411,\"14\":354330.086100000073202,\"15\":83961.80109999999695,\"16\":601609.163799999980256,\"17\":1259023.962999999988824,\"18\":141759.672400000010384,\"19\":855348.613200000021607,\"20\":1338713.397000000346452,\"21\":1462853.874000000301748,\"22\":2612938.234999999869615,\"23\":2196296.078000000212342,\"24\":63533.89835000000312,\"25\":16173961.0,\"26\":21420565.929999999701977,\"27\":3065855.205999999772757,\"28\":4563601.997000000439584,\"29\":47986.397640000002866,\"30\":684039.361599999945611,\"31\":415651.79660000000149,\"32\":5427172.900999999605119,\"33\":703547.150799999944866,\"34\":50107.610610000003362,\"35\":14197847.28999999910593,\"36\":45601472.520000003278255,\"37\":95578.954429999997956,\"38\":2237062.060000000055879,\"39\":385065.794200000003912,\"40\":1088048.669999999925494,\"41\":1157224.165999999968335,\"42\":333578.588999999919906,\"43\":911050.606299999984913,\"44\":6175009.872999999672174,\"45\":6848454.685999999754131,\"46\":123979.255300000004354,\"47\":5368672.565000000409782,\"48\":6052366.451999999582768,\"49\":278475.418200000014622,\"50\":123299.822299999999814,\"51\":7282370.564000001177192,\"52\":21705006.53999999910593,\"53\":4949036.29700000025332,\"54\":545561.696200000005774,\"55\":3194.256534000000102,\"56\":485967.357900000002701,\"57\":53756972.119999997317791,\"58\":282782.332700000028126,\"59\":3500462.032999999821186,\"60\":5410590.128999999724329,\"61\":2413254.016999999992549,\"62\":581468.004799999995157,\"63\":150085606.099999994039536,\"64\":4862091.900000000372529,\"65\":2965897.938999999780208,\"66\":18783444.489999998360872,\"67\":1798194.381999999983236,\"68\":940842.017499999841675,\"69\":10189653.009999999776483,\"70\":5114633.705000000074506,\"71\":1623499.480999999912456,\"72\":4552316.498999999836087,\"73\":771294.68550000002142,\"74\":371016.50089999998454,\"75\":182352.917400000005728,\"76\":78472212.489999994635582,\"77\":2413944.966000000014901,\"78\":1672556.850000000093132,\"79\":81568.814920000018901,\"80\":2686178.813000000081956,\"81\":545745.949200000031851,\"82\":4778141.615000000223517,\"83\":178679.372599999973318,\"84\":1970931.59499999997206,\"85\":4047923.837999999988824,\"86\":33858796.820000000298023,\"87\":300850.645100000023376,\"88\":931468.144800000009127,\"89\":810241.169100000057369,\"90\":848577.314400000032038,\"91\":21252435.050000000745058,\"92\":2900833.589000000152737,\"93\":1547379.949999999953434,\"94\":164595.53190000000177,\"95\":3425378.924000000115484,\"96\":1235416.543999999761581,\"97\":259197.94529999999213,\"98\":46500.857609999999113,\"99\":23137573.829999998211861,\"100\":23508.383040000000619,\"101\":770603.736700000008568,\"102\":3531439.5730000003241,\"103\":2726369.00400000018999,\"104\":389441.803499999979977,\"105\":1138637.641999999992549,\"106\":4083622.86200000019744,\"107\":6897627.212000000290573,\"108\":19698951.719999998807907,\"109\":71915.107900000002701,\"110\":75377.913220000002184,\"111\":352740.903799999970943,\"112\":142070.599400000006426,\"113\":1853930.922999999951571,\"114\":51350.166960000002291,\"115\":5340919.45299999974668,\"116\":9351532.052999999374151,\"117\":692814.411999999894761,\"118\":183297.214100000011968,\"119\":59817745.119999997317791,\"120\":2472445.302000000141561,\"121\":950135.279600000008941,\"122\":19673.616920000000391,\"123\":153275486.599999994039536,\"124\":13079661.730000000447035,\"125\":12828616.980000000447035,\"126\":78669132.909999996423721,\"127\":5748464.11600000038743,\"128\":474762.470700000005309,\"129\":8756855.410000000149012,\"130\":3028428.810000000055879,\"131\":155210.143400000000838,\"132\":1594018.996999999973923,\"133\":1452.604798999999957,\"134\":9562386.610999999567866,\"135\":375162.194000000017695,\"136\":67092.284929999994347,\"137\":1964137.264999999897555,\"138\":3710625.640999999828637,\"139\":6121921.96999999973923,\"140\":0.0,\"141\":1554059.121999999973923,\"142\":30340715.590000003576279,\"143\":3414899.532999999821186,\"144\":23552.143140000003768,\"145\":833560.692700000014156,\"146\":135713.869999999995343,\"147\":38776049.469999998807907,\"148\":55028.317999999999302,\"149\":852412.080500000040047,\"150\":11968385.660000000149012,\"151\":6008260.88399999961257,\"152\":0.0,\"153\":214459.007299999997485,\"154\":55076684.420000001788139,\"155\":10734235.859999999403954,\"156\":310777.277000000001863,\"157\":369047.296599999943282,\"158\":1630178.654000000096858,\"159\":4390979.941999999806285,\"160\":51261.495190000001458,\"161\":285027.916499999992084,\"162\":13045114.28999999910593,\"163\":8891129.802999999374151,\"164\":202056.475399999966612,\"165\":1744415.53000000002794,\"166\":7587309.322999999858439,\"167\":1320748.726999999955296,\"168\":4490591.735000000335276,\"169\":2408187.058999999891967,\"170\":145721.112499999988358,\"171\":0.0,\"172\":16955884.780000001192093,\"173\":599018.105600000009872,\"174\":304639.347999999998137,\"175\":188456.298899999994319,\"176\":2554898.530999999959022,\"177\":21033634.579999998211861,\"178\":2759534.549000000115484,\"179\":944239.182700000004843,\"180\":4534121.512000000104308,\"181\":13968682.589999999850988,\"182\":71714.732730000003357,\"183\":420649.659900000027846,\"184\":35044.925680000000284,\"185\":25151.689719999998488,\"186\":8622926.49100000038743,\"187\":23647.724389999999403,\"188\":21715370.780000001192093,\"189\":73579.143049999998766,\"190\":8555443.820000000298023,\"191\":87780445.079999998211861,\"192\":21595606.309999998658896,\"193\":548924.314000000013038,\"194\":919261.381799999973737,\"195\":88786.927240000019083,\"196\":15100687.119999999180436,\"197\":0.0,\"198\":25349761.730000000447035,\"199\":1306353.958999999798834,\"200\":1913237.365999999921769,\"201\":251758.729300000006333,\"202\":2499161.990999999921769,\"203\":3307572.145000000018626,\"204\":1493946.571999999927357,\"205\":27021857.949999999254942,\"206\":587939.892400000011548,\"207\":627208.818699999945238,\"208\":4874183.505000000819564,\"209\":939137.677000000025146,\"210\":15340216.050000000745058,\"211\":8501780.126000000163913,\"212\":10393598.080000000074506,\"213\":1328924.954999999841675,\"214\":5819056.057000000029802,\"215\":792967.447799999965355,\"216\":708717.751399999950081,\"217\":1382128.015999999828637,\"218\":0.0,\"219\":253232.753599999996368,\"220\":122378.557199999995646,\"221\":16065712.349999999627471,\"222\":901837.95499999995809,\"223\":294102.378000000026077,\"224\":6001236.236999999731779,\"225\":257148.130399999994552,\"226\":635465.657400000025518,\"227\":133629.507600000011735,\"228\":4211909.031999999657273,\"229\":4760292.103000000119209,\"230\":903991.412200000020675,\"231\":816505.771999999997206,\"232\":107007.248399999996764,\"233\":278544.513099999981932,\"234\":311168.814599999983329,\"235\":693896.898500000010244,\"236\":3471902.813999999780208,\"237\":456820.832200000004377,\"238\":475752.830699999991339,\"239\":216900.359900000039488,\"240\":201250.368399999977555,\"241\":1347119.941000000108033,\"242\":376440.449299999920186,\"243\":102384.800600000002305,\"244\":385940.995999999984633,\"245\":680400.364300000015646,\"246\":7281449.298999999649823,\"247\":372928.12599999998929,\"248\":222646.751100000023143,\"249\":1032715.182999999960884,\"250\":643284.895200000028126,\"251\":4770080.544999999925494,\"252\":16327121.330000000074506,\"253\":230419.925699999992503,\"254\":112635.026800000006915,\"255\":22774825.679999999701977,\"256\":1517323.675000000046566,\"257\":480796.757299999997485,\"258\":15425433.080000000074506,\"259\":43619.600909999993746,\"260\":550029.832099999999628,\"261\":9150696.254000000655651,\"262\":236373.601599999994505,\"263\":2344619.765000000130385,\"264\":390029.11009999999078,\"265\":80698.21936000000278,\"266\":73896.979519999993499,\"267\":7201990.18099999986589,\"268\":737196.359799999976531,\"269\":8519744.796000000089407,\"270\":4000939.316000000108033,\"271\":12066270.089999999850988,\"272\":633139.462999999988824,\"273\":801086.096800000057556,\"274\":260176.789500000013504,\"275\":10705100.849999999627471,\"276\":168361.203100000013364,\"277\":58689.195330000002286,\"278\":0.0,\"279\":0.0,\"280\":407371.926199999987148,\"281\":12351.862279999999373,\"282\":5495.231362999999874,\"283\":12547631.119999999180436,\"284\":0.0,\"285\":4133025.705000000074506,\"286\":487948.077899999974761,\"287\":26488.675749999998516,\"288\":12560298.509999999776483,\"289\":193983.889699999999721,\"290\":2608792.541999999899417,\"291\":38185.288200000002689,\"292\":10738151.240000000223517,\"293\":1654246.705000000074506,\"294\":367296.89289999997709,\"295\":1215609.344000000040978,\"296\":248522.785600000002887,\"297\":11326.263870000000679,\"298\":1771477.692999999970198,\"299\":3483879.259999999776483,\"300\":2092308.276000000070781,\"301\":611167.289499999955296,\"302\":37436.76028000000224,\"303\":1808788.93100000009872,\"304\":0.0,\"305\":1103433.797999999951571,\"306\":653027.273999999975786,\"307\":125649.048399999985122,\"308\":369404.286900000006426,\"309\":459181.574100000027102,\"310\":2933653.658999999985099,\"311\":3817262.080000000074506,\"312\":2451831.99500000057742,\"313\":1825602.020000000018626,\"314\":2392064.919000000227243,\"315\":3012882.46100000012666,\"316\":2187659.217999999877065,\"317\":7762119.382000000216067,\"318\":172345.674800000007963,\"319\":60349.775730000001204,\"320\":1778962.972999999998137,\"321\":12377197.070000000298023,\"322\":699205.688800000003539,\"323\":1281364.641999999992549,\"324\":16403125.699999999254942,\"325\":21268557.190000001341104,\"326\":23264.247780000001512,\"327\":102863.858500000002096,\"328\":6751606.689000000245869,\"329\":6657292.171000000089407,\"330\":358936.411800000001676,\"331\":14756364.279999999329448,\"332\":5031374.367999999783933,\"333\":294010.251500000013039,\"334\":174717.932600000000093,\"335\":9392.988983999999618,\"336\":10691281.869999999180436,\"337\":25350.91330999999991,\"338\":1547379.949999999953434,\"339\":626206.942799999960698,\"340\":12052451.109999999403954,\"341\":2732011.752999999560416,\"342\":11446.488970000000336,\"343\":3975.719682999999804,\"344\":90286.286240000001271,\"345\":1715165.36199999996461,\"346\":105148.596000000005006,\"347\":2653243.583999999798834,\"348\":337160.007199999992736,\"349\":2089544.480999999912456,\"350\":326542.426600000006147,\"351\":561188.655999999959022,\"352\":13771762.160000002011657,\"353\":138005517.0,\"354\":14394767.71000000089407,\"355\":9878495.71000000089407,\"356\":22098847.390000000596046,\"357\":280502.20150000002468,\"358\":8475754.385999999940395,\"359\":2552710.526999999769032,\"360\":202954.708899999997811,\"361\":0.0,\"362\":224765.660899999958929,\"363\":101757188.700000002980232,\"364\":217165.223599999997532,\"365\":8291731.674999999813736,\"366\":4152372.273000000044703,\"367\":19108190.449999999254942,\"368\":9661883.244999999180436,\"369\":443358.845499999995809,\"370\":4012224.813999999780208,\"371\":7005069.757999999448657,\"372\":139986237.0,\"373\":13988259.470000000670552,\"374\":426131.1875,\"375\":3742063.813999999780208,\"376\":382094.714099999982864,\"377\":16275.300160000000687,\"378\":912685.851899999892339,\"379\":334776.233699999982491,\"380\":4546.328274999999849,\"381\":11069806.689999999478459,\"382\":7311735.889999999664724,\"383\":17673320.0,\"384\":21381412.17000000551343,\"385\":16726720.080000000074506,\"386\":403732928.899999976158142,\"387\":24246546.730000000447035,\"388\":24769.364689999998518,\"389\":6270821.446999999694526,\"390\":2112000.317999999970198,\"391\":593582.641300000133924,\"392\":6270015.339999999850988,\"393\":1452259.324999999953434,\"394\":526410.897299999953248,\"395\":1787599.833000000100583,\"396\":376106.490700000023935,\"397\":188675.099300000001676,\"398\":4497501.223000000230968,\"399\":90454.417130000001634,\"400\":35631080.619999997317791,\"401\":1379940.012000000104308,\"402\":11338.816100000000006,\"403\":131130.575899999996182,\"404\":6222339.868999999947846,\"405\":2856612.862999999895692,\"406\":17129.773580000000948,\"407\":42647.666190000003553,\"408\":632506.09320000000298,\"409\":340142.603100000007544,\"410\":3561495.848000000230968,\"411\":113648.418399999995017,\"412\":644966.20409999997355,\"413\":584865.17000000004191,\"414\":1616129.360000000102446,\"415\":1378558.114000000059605,\"416\":626333.616799999959767,\"417\":16340940.300000000745058,\"418\":4907349.049999999813735,\"419\":590300.634300000034273,\"420\":46500.857609999999113,\"421\":5259502.646999999880791,\"422\":1369921.253000000026077,\"423\":3790775.708000000100583,\"424\":55235602.659999996423721,\"425\":11414359.849999999627471,\"426\":448610.056700000015553,\"427\":620333.877600000007078,\"428\":6762316.395999999716878,\"429\":719853.54370000003837,\"430\":10143820.070000000298023,\"431\":255985.033100000000559,\"432\":4467560.106999999843538,\"433\":1634784.979000000050291,\"434\":5709310.348000001162291,\"435\":14667.692510000000766,\"436\":2949200.007999999914318,\"437\":27193443.580000001937151,\"438\":27050.647479999999632,\"439\":73665.511650000000372,\"440\":799070.82929999998305,\"441\":0.0,\"442\":990406.081700000097044,\"443\":25201207.730000000447035,\"444\":185945.85140000001411,\"445\":1272267.148999999975786,\"446\":955490.133200000040233,\"447\":1291613.716999999945983,\"448\":1432452.124000000068918,\"449\":20274742.420000001788139,\"450\":17637620.980000000447035,\"451\":8044.141671000000315,\"452\":0.0,\"453\":254188.566099999967264,\"454\":330239.002900000021327,\"455\":545481.085500000044703,\"456\":3327379.345999999903142,\"457\":8073737.313000000081956,\"458\":37763.809399999998277,\"459\":221138.17949999999837,\"460\":762151.129100000020117,\"461\":53444.893549999993411,\"462\":628521.621499999891967,\"463\":53566.961179999998421,\"464\":530671.748499999986962,\"465\":509194.755100000009406,\"466\":8988438.433000000193715,\"467\":54811.820699999996577,\"468\":445017.122700000007171,\"469\":1287928.656999999890104,\"470\":647522.714900000020862,\"471\":7713177.17200000025332,\"472\":3172376.48700000019744,\"473\":2031159.303000000072643,\"474\":2430988.37099999981001,\"475\":3894763.509999999776483,\"476\":12897711.869999999180436,\"477\":2337595.117999999783933,\"478\":12556843.769999999552965,\"479\":4530321.293999999761581,\"480\":1675550.960999999893829,\"481\":9329652.005999999120831,\"482\":5395.2740960000001,\"483\":75696.901270000002114,\"484\":1701000.911000000080094,\"485\":108970694.700000002980232,\"486\":7150053.859000000171363,\"487\":1131716.637000000104308,\"488\":733488.267600000021048,\"489\":19036792.399999994784594,\"490\":416377.292900000000372,\"491\":5398613.682000000029802,\"492\":212409192.300000011920929,\"493\":16869516.170000001788139,\"494\":0.0,\"495\":208862.321599999995669,\"496\":1063600.597000000067055,\"497\":29990634.839999999850988,\"498\":12040935.28999999910593,\"499\":502895.604700000025332,\"500\":90498.177219999983208,\"501\":18709743.280000001192093,\"502\":51183187.649999998509884,\"503\":726636.35820000001695,\"504\":272832.669300000008661,\"505\":49020.517749999999069,\"506\":4447868.064000000245869,\"507\":836842.699799999943934,\"508\":73958.013330000001588,\"509\":894928.4664000000339,\"510\":811024.244399999966845,\"511\":1257987.539999999804422,\"512\":270034.32640000001993,\"513\":472919.940400000021327,\"514\":275343.116800000017975,\"515\":44740.089619999998831,\"516\":4895142.286999999545515,\"517\":3135525.882000000216067,\"518\":611213.352799999993294,\"519\":1835.966253000000052,\"520\":20502755.53999999910593,\"521\":863352.104000000050291,\"522\":4419884.635999999940395,\"523\":251585.99210000000312,\"524\":2396671.245000000111759,\"525\":16043832.300000000745058,\"526\":348445.505100000009406,\"527\":5938475.049999999813735,\"528\":110422.838900000002468,\"529\":5304529.480000000447035,\"530\":45374.610990000008314,\"531\":20893141.649999998509884,\"532\":2229576.780999999959022,\"533\":17332451.899999998509884,\"534\":4577305.815999999642372,\"535\":543108.827799999970011,\"536\":11079595.130000000819564,\"537\":337355.776100000017323,\"538\":1112300.975000000093132,\"539\":9318711.982999999076128,\"540\":109389.87039999999979,\"541\":982091.663900000043213,\"542\":1194305.087000000057742,\"543\":3246423.171999999787658,\"544\":2164857.904999999795109,\"545\":1317869.773000000044704,\"546\":23849251.140000000596046,\"547\":4243232.04700000025332,\"548\":5316160.45299999974668,\"549\":119603.245999999984633,\"550\":220988.473900000011781,\"551\":0.0,\"552\":233563.742999999958556,\"553\":3625869.248999999836087,\"554\":262813.910900000017136,\"555\":7080843.815999999642372,\"556\":4838369.322999998927116,\"557\":58319537.689999997615814,\"558\":51606969.609999991953373,\"559\":85623.533079999993788,\"560\":2897724.31900000013411,\"561\":11609.092259999999442,\"562\":344288.296199999982491,\"563\":86965.125440000003437,\"564\":621093.921300000045448,\"565\":13559871.179999999701977,\"566\":119557.182700000004843,\"567\":57520340.189999990165234,\"568\":1973234.757999999914318,\"569\":705700.608000000007451,\"570\":8100914.634999999776483,\"571\":0.0,\"572\":1094048.408999999985099,\"573\":1541276.567999999970198,\"574\":35749.693500000001222,\"575\":13686545.140000000596046,\"576\":3442998.120000000111759,\"577\":781854.687099999981001,\"578\":1097698.922000000020489,\"579\":1208354.381000000052154,\"580\":3138289.6769999996759,\"581\":20464753.359999999403954,\"582\":524614.430199999944307,\"583\":724632.606499999994412,\"584\":253601.259599999990314,\"585\":1235762.017999999923632,\"586\":97101345.069999992847443,\"587\":4943163.231999999843538,\"588\":2348880.615999999921769,\"589\":370486.773400000005495,\"590\":7250817.233000000007451,\"591\":53062.568520000000717,\"592\":12700.791450000000623,\"593\":278187.522899999981746,\"594\":353466400.100000023841858,\"595\":38959150.909999996423721,\"596\":161002597.899999976158142,\"597\":74437071.200000002980232,\"598\":1941796.584999999962747,\"599\":1220791.459999999962747,\"600\":7884071.854000000283122,\"601\":0.0,\"602\":4399731.96100000012666,\"603\":786794.971399999922141,\"604\":10488.833860000000641,\"605\":3969501.143999999854714,\"606\":660489.521599999978207,\"607\":381588.018299999996088,\"608\":65217.510379999999714,\"609\":1258217.855999999912456,\"610\":35360.458980000003066,\"611\":36571922.640000000596046,\"612\":111018.206500000000233,\"613\":4727011.400000000372529,\"614\":61365470.540000006556511,\"615\":388889.044500000018161,\"616\":1876271.601999999955296,\"617\":9227967.367000000551343,\"618\":1949397.022000000113621,\"619\":1039693.765999999945052,\"620\":1058729.406999999890104,\"621\":961662.609599999850616,\"622\":2783372.283999999985099,\"623\":7402480.504999999888241,\"624\":37812.175819999996747,\"625\":2051196.820000000065193,\"626\":11509.825940000000628,\"627\":111317.617700000002515,\"628\":633991.633200000040233,\"629\":629730.782000000006519,\"630\":1414832.929000000003725,\"631\":539066.777000000001863,\"632\":628786.48519999999553,\"633\":71881.712039999998524,\"634\":18812.23402999999962,\"635\":1161485.016999999992549,\"636\":2093690.174000000115484,\"637\":963032.991400000057183,\"638\":3805746.265999999828637,\"639\":11720795.660000000149012,\"640\":286651.646300000022166,\"641\":1643882.472999999998137,\"642\":4079016.537000000011176,\"643\":35967.342389999997977,\"644\":270690.727799999993294,\"645\":1221367.250999999931082,\"646\":3861137.33199999993667,\"647\":48255.867689999999129,\"648\":446997.842799999983981,\"649\":123414.980400000014924,\"650\":2163936.640000000130385,\"651\":229544723.800000011920929,\"652\":392205.598899999982677,\"653\":20145765.309999994933605,\"654\":1482085.283000000286847,\"655\":300516.68650000001071,\"656\":684373.320199999958277,\"657\":3954645.742999999783933,\"658\":11809467.429999999701977,\"659\":6862964.612000000663102,\"660\":38831325.380000002682209,\"661\":8872474.184000000357628,\"662\":8374991.012000000104308,\"663\":10638078.810000000521541,\"664\":12976019.400000000372529,\"665\":81572.269660000005388,\"666\":5416.11772000000019,\"667\":646785.702799999970011,\"668\":11588363.800000000745058,\"669\":45619.897830000001704,\"670\":450406.523700000019744,\"671\":1177607.156999999890104,\"672\":76298.026769999996759,\"673\":0.0,\"674\":7371502.964999999850988,\"675\":132523.989399999991292,\"676\":2091502.168999999994412,\"677\":10732623.650000000372529,\"678\":2026437.81899999990128,\"679\":4928653.30599999986589,\"680\":23831977.420000001788139,\"681\":12765280.009999999776483,\"682\":3301929.396000000182539,\"683\":55804483.880000002682209,\"684\":98343901.409999996423721,\"685\":13615147.089999999850988,\"686\":12882741.310000000521541,\"687\":18622223.089999999850988,\"688\":26676383.519999999552965,\"689\":19538881.899999998509884,\"690\":26763903.71000000089407,\"691\":5389746.504999999888241,\"692\":20915021.690000001341104,\"693\":13524172.160000000149012,\"694\":17789629.730000000447035,\"695\":10755770.429999999701977,\"696\":16758964.359999999403954,\"697\":7019694.842000000178814,\"698\":46748447.619999997317791,\"699\":22795554.149999998509884,\"700\":33297.976669999996375,\"701\":8383052.082000000402331,\"702\":9859955.248999999836087,\"703\":13768307.419999999925494,\"704\":20213708.609999999403954,\"705\":6131940.728000000119209,\"706\":11049078.220000000670552,\"707\":15918309.919999999925494,\"708\":19070188.260000001639128,\"709\":5942160.110999999567866,\"710\":4889729.854000000283122,\"711\":9644494.36600000038743,\"712\":56919.214690000000701,\"713\":100644.761100000003353,\"714\":3845706.140999999828637,\"715\":4473087.696999999694526,\"716\":37421789.719999998807907,\"717\":6188137.900999999605119,\"718\":2214606.223000000230968,\"719\":360122.540700000012293,\"720\":325056.886500000022352,\"721\":1062782.97399999992922,\"722\":28809.112300000000687,\"723\":194743.933400000008987,\"724\":5987302.101999999955297,\"725\":0.0,\"726\":12142274.46000000089407,\"727\":1993387.432999999960884,\"728\":4268681.996000000275672,\"729\":2470142.138999999966472,\"730\":3019331.316999999806285,\"731\":373492.400900000007823,\"732\":1205590.584999999962747,\"733\":455761.377299999992829,\"734\":2811931.50400000018999,\"735\":47213.686509999999544,\"736\":127894.632199999992736,\"737\":3149.92064900000014,\"738\":40357170.75,\"739\":1313839.237999999895692,\"740\":7125985.807000000029802,\"741\":220562.388799999986077,\"742\":2686639.444999999366701,\"743\":152227.54749999998603,\"744\":17092.922969999999623,\"745\":258829.439199999993434,\"746\":10765.904350000000704,\"747\":518223.153400000010151,\"748\":9949548.282999999821186,\"749\":9945632.90599999949336,\"750\":832167.279199999989942,\"751\":11839.408550000001924,\"752\":553645.797799999942072,\"753\":1561659.558999999891967,\"754\":10402925.890000000596046,\"755\":914885.372399999992922,\"756\":135817.512300000002142,\"757\":6195392.864000000059605,\"758\":1020715.70499999995809,\"759\":286536.488100000016857,\"760\":179370.32149999999092,\"761\":1864755.787999999942258,\"762\":6767498.512000000104308,\"763\":1185437.910000000149012,\"764\":250710.790299999993294,\"765\":25631899.179999999701977,\"766\":16973158.5,\"767\":67512.612139999997453,\"768\":4054718.169000000227243,\"769\":20411780.610000003129244,\"770\":1840687.73699999996461,\"771\":28984152.679999999701977,\"772\":16359.365610000000743,\"773\":743921.595300000044517,\"774\":9121215.769999999552965,\"775\":77618.890660000004573,\"776\":2385961.538000000175089,\"777\":3123894.908999999985099,\"778\":97044.917580000008456,\"779\":0.0,\"780\":1025022.618999999947846,\"781\":132777.33739999998943,\"782\":6278.306725999999799,\"783\":0.0,\"784\":2017685.800000000046566,\"785\":62488.262419999999111,\"786\":1972658.966999999945983,\"787\":10451522.619999999180436,\"788\":66355.272819999998319,\"789\":1410687.236000000033528,\"790\":258737.3127000000095,\"791\":3100632.964999999850988,\"792\":2369033.291000000201166,\"793\":308232.282000000006519,\"794\":13350.283369999999195,\"795\":745741.093899999978021,\"796\":602783.776799999992363,\"797\":411379.429500000027474,\"798\":18332.024570000001404,\"799\":384098.465800000005402,\"800\":219618.092000000004191,\"801\":1225628.101999999955297,\"802\":5151484.309999999590218,\"803\":2266772.861000000033528,\"804\":10127122.140000000596046,\"805\":1343089.405999999959022,\"806\":179554.574499999987893,\"807\":8889.863063000000693,\"808\":4734611.837000000290573,\"809\":12582178.560000000521541,\"810\":6036704.945000000298023,\"811\":750589.251700000022538,\"812\":324930.212600000028033,\"813\":1270885252.0,\"814\":81203763.609999999403954,\"815\":5382721.858000000007451,\"816\":1710098.404000000096858,\"817\":1182443.799000000348315,\"818\":190863.103999999992084,\"819\":254038.860500000009779,\"820\":41787.434870000004594,\"821\":48721106.579999998211861,\"822\":580846.150799999944866,\"823\":5924310.599000000394881,\"824\":59194739.570000000298023,\"825\":52928.985079999998561,\"826\":323433.156699999934062,\"827\":1549683.112999999662861,\"828\":550525.01210000005085,\"829\":10159481.580000000074506,\"830\":1532870.023999999975786,\"831\":4098708.578999999444932,\"832\":853529.114500000025146,\"833\":26376.972350000000006,\"834\":23428.923929999997199,\"835\":153586.413599999970756,\"836\":2254105.464999999850988,\"837\":835541.412800000049174,\"838\":930351.110800000024028,\"839\":661652.618800000054762,\"840\":5323185.099000000394881,\"841\":7010712.507000000216067,\"842\":117277.051500000001397,\"843\":2674202.365999999921769,\"844\":5663016.775000000372529,\"845\":2991578.205000000074506,\"846\":4423454.537999999709427,\"847\":1495213.311999999918044,\"848\":5296468.410000000149012,\"849\":1506038.17699999990873,\"850\":1638009.406999999890104,\"851\":1343780.354999999981374,\"852\":5021701.083999999798834,\"853\":1394219.621000000042841,\"854\":1374297.26300000003539,\"855\":167992.697099999990314,\"856\":0.0,\"857\":34416.162219999998342,\"858\":858365.756500000017695,\"859\":1531027.493999999947846,\"860\":14454649.939999999478459,\"861\":1730135.921000000089407,\"862\":2175797.929000000003725,\"863\":621232.11109999998007,\"864\":2555128.848000000230968,\"865\":6647043.096000000834465,\"866\":4348256.271999999880791,\"867\":0.0,\"868\":437474.264399999985471,\"869\":149440.720499999995809,\"870\":734110.121599999954924,\"871\":2206429.995000000111759,\"872\":673513.907400000025518,\"873\":61235.341840000000957,\"874\":2402544.310000000055879,\"875\":5105651.370000000111759,\"876\":540690.506799999973737,\"877\":12798675.869999999180436,\"878\":1114028.347000000067055,\"879\":638724.63280000013765,\"880\":1103963.524999999906868,\"881\":2647255.361000000033528,\"882\":125614.500899999999092,\"883\":5965422.054999999701977,\"884\":21277769.839999999850988,\"885\":2664644.240000000689179,\"886\":26051.074809999998251,\"887\":11768010.5,\"888\":3299395.917000000365078,\"889\":233022.499699999985751,\"890\":1348271.522999999811873,\"891\":1046637.802000000141561,\"892\":881581.637799999909476,\"893\":691351.903599999961443,\"894\":136934.546299999987241,\"895\":0.0,\"896\":23294188.899999998509884,\"897\":16308696.019999999552965,\"898\":11017870.360000001266599,\"899\":21339.955239999999321,\"900\":0.0,\"901\":126846.693100000004051,\"902\":807949.522000000113621,\"903\":493061.099400000006426,\"904\":478585.721000000019558,\"905\":117968.000299999999697,\"906\":10426878.779999999329448,\"907\":13282.340060000000449,\"908\":4756722.200000000186264,\"909\":6776480.847000000067055,\"910\":248787.649299999990035,\"911\":177953.876300000003539,\"912\":83893.857799999997951,\"913\":229798.071700000000419,\"914\":3563338.378000000026077,\"915\":11511898.78999999910593,\"916\":350575.930700000026263,\"917\":938527.338899999973364,\"918\":0.0,\"919\":6286367.79600000102073,\"920\":47206.777020000001357,\"921\":12473929.910000000149012,\"922\":5694915.581000000238419,\"923\":2612247.285999999847263,\"924\":9747330.585999999195337,\"925\":213054.077900000003865,\"926\":109805.591300000000047,\"927\":129990.510299999994459,\"928\":47472.792329999996582,\"929\":2117758.225999999791384,\"930\":46531.950310000000172,\"931\":247186.951100000005681,\"932\":425186.89069999998901,\"933\":2043826.699000000022352,\"934\":2025401.395999999949709,\"935\":895147.266899999929592,\"936\":679732.447099999990314,\"937\":1131808.763999999966472,\"938\":598649.599500000011176,\"939\":6072403.968999999575317,\"940\":299100.241399999998976,\"941\":35755451.409999996423721,\"942\":65781.785269999993034,\"943\":3726517.464999999850988,\"944\":278636.639599999994971,\"945\":30438.600009999998292,\"946\":271462.287399999971967,\"947\":7475490.766999999061227,\"948\":2092.423433999999816,\"949\":7197844.487999999895692,\"950\":40833.925459999998566,\"951\":1521469.368000000016764,\"952\":2335291.955000000074506,\"953\":197530.760399999999208,\"954\":2468645.083000000100583,\"955\":19791078.230000000447035,\"956\":8181525.333999999798834,\"957\":869789.444099999964237,\"958\":67402.060329999992973,\"959\":3474436.29300000006333,\"960\":160956.534600000013597,\"961\":4492434.264999999664724,\"962\":1769404.847000000067055,\"963\":217280.381699999998091,\"964\":1128964.358000000007451,\"965\":216105768.699999988079071,\"966\":19110.493610000001354,\"967\":215046.313800000003539,\"968\":464789.775599999993574,\"969\":103574.384200000000419,\"970\":1533560.972999999765307,\"971\":921737.28179999999702,\"972\":1996957.334999999962747,\"973\":106072.164300000004005,\"974\":29426359.940000001341104,\"975\":111405.137799999996787,\"976\":645979.595800000126474,\"977\":14531805.899999998509884,\"978\":1472066.524999999906868,\"979\":1664035.147000000113621,\"980\":29325020.780000001192093,\"981\":4226994.748999999836087,\"982\":289058.45140000001993,\"983\":353040.315000000002328,\"984\":747076.928300000028685,\"985\":4120703.783999999985099,\"986\":464536.427700000000186,\"987\":14232394.730000000447035,\"988\":17649136.78999999910593,\"989\":163777.909099999989849,\"990\":3712698.487999999895692,\"991\":34920554.880000002682209,\"992\":42852647.679999999701977,\"993\":328546.178200000023935,\"994\":69755.892739999995683,\"995\":232331.550799999997253,\"996\":19860.173109999999724,\"997\":4331097.708999999798834,\"998\":26801905.890000000596046,\"999\":61280.253510000002279,\"1000\":11954566.689999999478459,\"1001\":3370448.490999999921769,\"1002\":548682.481900000013411,\"1003\":3735845.274000000208616,\"1004\":976276.177700000000186,\"1005\":2853849.066999999806285,\"1006\":140942.049599999998463,\"1007\":6722.932310999999572,\"1008\":877931.124700000043958,\"1009\":367492.661699999996927,\"1010\":3198171.910999999847263,\"1011\":859667.043500000028871,\"1012\":11875107.570000000298023,\"1013\":9673744.533999999985099,\"1014\":1402741.324000000022352,\"1015\":3847778.987999999895692,\"1016\":105028.831500000000233,\"1017\":2000296.921000000089407,\"1018\":408143.485699999961071,\"1019\":408949.592700000037439,\"1020\":2940678.30599999986589,\"1021\":0.0,\"1022\":806774.908999999985099,\"1023\":429931.406200000026729,\"1024\":8761346.576999999582768,\"1025\":5415887.403000000864267,\"1026\":535185.947700000018813,\"1027\":640889.605899999849498,\"1028\":4766856.11699999962002,\"1029\":31431.263190000001487,\"1030\":735676.272300000069663,\"1031\":8006945.591000000014901,\"1032\":3075298.174000000115484,\"1033\":1597704.057999999960884,\"1034\":3532015.364000000059605,\"1035\":93213.606199999994715,\"1036\":7807376.532000000588596,\"1037\":17090619.809999998658896,\"1038\":0.0,\"1039\":3672393.13799999980256,\"1040\":145698.080900000000838,\"1041\":0.0,\"1042\":1748446.064999999944121,\"1043\":2391489.128000000026077,\"1044\":34994256.090000003576279,\"1045\":849222.199999999953434,\"1046\":1537246.033000000054017,\"1047\":278832.408500000019558,\"1048\":31562543.469999998807907,\"1049\":129921.415399999998044,\"1050\":13404407.689999999478459,\"1051\":201572.811199999996461,\"1052\":1969664.854999999981374,\"1053\":4940975.226999999955297,\"1054\":1911164.519000000087544,\"1055\":3301583.921999999787658,\"1056\":3111457.830000000074506,\"1057\":22362.559529999998631,\"1058\":79144.736030000000028,\"1059\":205419.09309999999823,\"1060\":208724.131800000002841,\"1061\":6586.469912999999906,\"1062\":496366.138099999981932,\"1063\":1991890.377000000094995,\"1064\":13786732.720000000670552,\"1065\":886809.817500000004657,\"1066\":974686.995400000014342,\"1067\":28129679.269999999552965,\"1068\":37632.529119999999239,\"1069\":1415984.510000000242144,\"1070\":626644.543799999984913,\"1071\":1761458.935000000055879,\"1072\":81477.839980000004289,\"1073\":2321933.611000000033528,\"1074\":2908434.026000000070781,\"1075\":421697.598999999987427,\"1076\":4311635.983000000007451,\"1077\":1422778.840000000083819,\"1078\":30246.285909999998694,\"1079\":1536439.925999999977648,\"1080\":5375351.736999999731779,\"1081\":93365.614950000002864,\"1082\":47148.046369999996386,\"1083\":671406.513400000054389,\"1084\":10507834.949999999254942,\"1085\":1059834.925000000046566,\"1086\":8247741.264999999664724,\"1087\":4693845.855000000447035,\"1088\":3535815.58199999993667,\"1089\":134838.668100000009872,\"1090\":61151276.399999998509884,\"1091\":331125.720600000000559,\"1092\":651012.006599999964237,\"1093\":1439476.770999999949709,\"1094\":166253.809100000013132,\"1095\":744082.816699999966659,\"1096\":0.0,\"1097\":173739.088399999978719,\"1098\":5063273.173000000417232,\"1099\":821019.9710999999661,\"1100\":309452.958299999998417,\"1101\":6378379.150999999605119,\"1102\":3454168.460000000428408,\"1103\":1963561.47399999992922,\"1104\":1739118.256000000052154,\"1105\":671498.64000000001397,\"1106\":17234567.480000000447035,\"1107\":856765.058300000033341,\"1108\":1806831.243000000016764,\"1109\":2297520.084999999962747,\"1110\":6459565.640999999828637,\"1111\":154991.342899999988731,\"1112\":490562.167699999990873,\"1113\":57560.645539999997709,\"1114\":1025989.947000000043772,\"1115\":1483236.864999999990687,\"1116\":3116755.104999999981374,\"1117\":9052466.358999999240041,\"1118\":494293.291499999992084,\"1119\":324354.421900000015739,\"1120\":4737.721107000000302,\"1121\":6166257.854000000283122,\"1122\":9008821.424000000581145,\"1123\":2459317.274000000208616,\"1124\":136485.42949999999837,\"1125\":2236.255952999999863,\"1126\":42609664.0,\"1127\":12096.211199999999735,\"1128\":1185783.385000000009313,\"1129\":68643.465089999997872,\"1130\":8432109.449999999254942,\"1131\":102827.00789999999688,\"1132\":572255.353499999968335,\"1133\":225732.989299999986542,\"1134\":568627.871999999973923,\"1135\":444775.290600000007544,\"1136\":3960864.282999999821186,\"1137\":1165976.185000000055879,\"1138\":10861831.080000000074506,\"1139\":10510138.119999999180436,\"1140\":138258.864899999985937,\"1141\":13263.91475999999966,\"1142\":4342383.207000000402331,\"1143\":16666.837849999999889,\"1144\":2276676.46100000012666,\"1145\":75248.936100000006263,\"1146\":0.0,\"1147\":4045160.04300000006333,\"1148\":1009775.680999999982305,\"1149\":14682663.060000000521541,\"1150\":639450.129100000020117,\"1151\":88644.131139999983134,\"1152\":846919.03719999990426,\"1153\":1459053.65500000002794,\"1154\":10257481.150000000372529,\"1155\":57210.564789999989444,\"1156\":3967428.296999999787658,\"1157\":775843.43210000009276,\"1158\":1756161.661000000312924,\"1159\":293595.682199999981094,\"1160\":1111748.216000000014901,\"1161\":1137831.534999999916181,\"1162\":821054.51859999995213,\"1163\":3545028.234000000171363,\"1164\":380113.994100000010803,\"1165\":75961.764999999999418,\"1166\":2735811.972000000067055,\"1167\":354859.81359999999404,\"1168\":6436073.379999999888241,\"1169\":15033895.400000000372529,\"1170\":507962.563000000081956,\"1171\":281918.646699999982957,\"1172\":13404407.689999999478459,\"1173\":211464.895599999988917,\"1174\":3890272.342000000178814,\"1175\":50569.394760000002862,\"1176\":17319.784510000001319,\"1177\":3697612.771000000182539,\"1178\":41131033.46000000089407,\"1179\":16264935.929999999701977,\"1180\":3038102.094000000040978,\"1181\":83882.34197999999742,\"1182\":606203.973600000026636,\"1183\":68686.073610000006738,\"1184\":0.0,\"1185\":4366566.416000000201166,\"1186\":5522408.684000000357628,\"1187\":2701149.37099999981001,\"1188\":683590.244799999985844,\"1189\":742044.517600000137463,\"1190\":2375021.513999999966472,\"1191\":1642961.20699999993667,\"1192\":860334.960700000054203,\"1193\":2201247.878000000026077,\"1194\":19401843.71000000089407,\"1195\":977715.654499999945983,\"1196\":1074137.567000000039116,\"1197\":1424621.371000000042841,\"1198\":11035374.400000000372529,\"1199\":187949.60299999997369,\"1200\":107223.745699999999488,\"1201\":5236701.334999999962747,\"1202\":173623.930200000002515,\"1203\":2078374.141000000061467,\"1204\":1297832.256999999983236,\"1205\":3619420.393000000156462,\"1206\":410630.901599999924656,\"1207\":9898072.59400000050664,\"1208\":270598.601299999980256,\"1209\":2547182.936000000219792,\"1210\":3084050.191999999806285,\"1211\":1353338.480999999912456,\"1212\":37473610.880000002682209,\"1213\":6699440.049999999813735,\"1214\":1547034.475000000093132,\"1215\":1061159.243999999947846,\"1216\":47943.789129999997385,\"1217\":11770313.660000000149012,\"1218\":102844.281600000002072,\"1219\":2086550.368999999947846,\"1220\":1744415.53000000002794,\"1221\":1781726.767999999690801,\"1222\":3143932.425999999977648,\"1223\":1540931.094000000040978,\"1224\":407003.420099999930244,\"1225\":4669.892960999999559,\"1226\":839410.726299999980256,\"1227\":37405667.579999998211861,\"1228\":5442949.566999999806285,\"1229\":601252.173500000033528,\"1230\":7508195.678999999538064,\"1231\":4188416.771000000182539,\"1232\":1966555.584999999962747,\"1233\":239356.197500000009313,\"1234\":1333876.754999999888241,\"1235\":675747.975399999879301,\"1236\":99122.370450000002165,\"1237\":215760.294299999979558,\"1238\":843602.482700000051409,\"1239\":170917.713900000031572,\"1240\":2121558.44400000013411,\"1241\":20000.666049999999814,\"1242\":1439591.929000000003725,\"1243\":340096.539800000027753,\"1244\":26374669.190000001341104,\"1245\":36842.544269999998505,\"1246\":812475.23699999996461,\"1247\":1156072.584000000031665,\"1248\":466574.726800000004005,\"1249\":1981295.827999999979511,\"1250\":33691.817510000000766,\"1251\":503160.46840000001248,\"1252\":3366417.955999999772757,\"1253\":152377.253099999972619,\"1254\":44460.255340000003343,\"1255\":157133.284299999999348,\"1256\":192947.466400000004796,\"1257\":760734.683899999945424,\"1258\":1268466.93100000009872,\"1259\":67688.804099999993923,\"1260\":12973.716239999999743,\"1261\":896632.806899999966845,\"1262\":503621.101000000024214,\"1263\":140170.490099999995436,\"1264\":32503385.489999998360872,\"1265\":467415.381300000008196,\"1266\":206904.633200000011129,\"1267\":503125.920999999972992,\"1268\":2453444.208999999798834,\"1269\":859989.486299999989569,\"1270\":469442.164600000018254,\"1271\":5768962.265999999828637,\"1272\":1005169.354999999981374,\"1273\":3796303.299000000115484,\"1274\":173117.234399999986636,\"1275\":120340.258100000020931,\"1276\":1284473.912000000011176,\"1277\":41045.816440000002331,\"1278\":779056.34429999999702,\"1279\":228093.731200000009267,\"1280\":1708255.874000000068918,\"1281\":849072.494399999966845,\"1282\":11735766.220000000670552,\"1283\":305134.527999999991152,\"1284\":2737539.344000000040978,\"1285\":2489488.70699999993667,\"1286\":0.0,\"1287\":6058700.150000000372529,\"1288\":2395865.13799999980256,\"1289\":12600603.859999999403954,\"1290\":57720.715360000001965,\"1291\":1490837.30199999990873,\"1292\":3990575.083999999798834,\"1293\":15616595.589999999850988,\"1294\":812843.743099999963306,\"1295\":4820750.127000000327826,\"1296\":608714.421100000035949,\"1297\":35619564.799999997019768,\"1298\":708222.571299999952316,\"1299\":2165088.222000000067055,\"1300\":946807.209299999987707,\"1301\":61533601.429999999701977,\"1302\":50473.813499999996566,\"1303\":4522836.014999999664724,\"1304\":294159.957099999999628,\"1305\":661652.618800000054762,\"1306\":5452853.167000000365078,\"1307\":1068206.922000000020489,\"1308\":19011.457610000001296,\"1309\":96254.932719999997062,\"1310\":79042245.290000006556511,\"1311\":0.0,\"1312\":161566.872800000011921,\"1313\":99692.403250000003027,\"1314\":2886784.295999999623746,\"1315\":723354.351200000033714,\"1316\":473000.551099999982398,\"1317\":4054833.327000000048429,\"1318\":142323.947299999999814,\"1319\":392574.104999999981374,\"1320\":0.0,\"1321\":302543.469800000020768,\"1322\":45148.901030000000901,\"1323\":4490706.893000000156462,\"1324\":5309366.122000000439584,\"1325\":1029548.334000000031665,\"1326\":79903.628190000003087,\"1327\":1818577.372999999905005,\"1328\":171435.925500000012107,\"1329\":1353223.3230000003241,\"1330\":89431.812829999995302,\"1331\":18114375.690000001341104,\"1332\":72071.722970000002533,\"1333\":105289.088900000002468,\"1334\":371131.658999999926891,\"1335\":9290498.237999999895692,\"1336\":240070.178000000014436,\"1337\":3314366.475999999791384,\"1338\":275607.980500000005122,\"1339\":37072.860549999997602,\"1340\":503252.59499999997206,\"1341\":56994067.479999996721745,\"1342\":3384728.100000000093132,\"1343\":62703.608150000000023,\"1344\":164664.626799999998184,\"1345\":55978.372669999997015,\"1346\":344806.507800000021234,\"1347\":321694.268800000019837,\"1348\":3432403.570999999996275,\"1349\":35494042.429999999701977,\"1350\":9397480.152000000700355,\"1351\":234231.660200000042096,\"1352\":188974.510500000003958,\"1353\":1656.895342999999912,\"1354\":1613826.19800000009127,\"1355\":3778453.787000000011176,\"1356\":572992.365600000019185,\"1357\":1040983.537999999942258,\"1358\":2637121.444999999832362,\"1359\":8630296.611999999731779,\"1360\":1164018.496000000042841,\"1361\":289565.147300000011455,\"1362\":25887550.25,\"1363\":2474978.780999999959022,\"1364\":8443049.473999999463558,\"1365\":11781829.480000000447035,\"1366\":62991.503499999998894,\"1367\":18821.446680000000924,\"1368\":1509147.446999999927357,\"1369\":7032477.395999999716878,\"1370\":29432117.850000001490116,\"1371\":105581.590599999995902,\"1372\":205683.956900000019232,\"1373\":83573718.159999996423721,\"1374\":1366121.034999999916181,\"1375\":1115767.235000000102445,\"1376\":6719938.200000000186264,\"1377\":4078555.904000000096858,\"1378\":172898.433900000032736,\"1379\":15856124.529999999329448,\"1380\":271473.803200000023935,\"1381\":1962525.050999999977648,\"1382\":228254.952599999989616,\"1383\":30814015.550000000745058,\"1384\":26666019.28999999910593,\"1385\":778031.436800000024959,\"1386\":10199441.449999999254942,\"1387\":68994.697430000000168,\"1388\":3284885.990999999921769,\"1389\":462463.581200000015087,\"1390\":21810952.029999997466803,\"1391\":556570.814600000041537,\"1392\":124762.330700000005891,\"1393\":232665.509499999985564,\"1394\":366997.481700000003912,\"1395\":1211463.649999999906868,\"1396\":536003.570500000030734,\"1397\":357554.514099999971222,\"1398\":103514.501999999993132,\"1399\":1714474.412999999942258,\"1400\":766676.84409999998752,\"1401\":40909.929830000000948,\"1402\":5279770.480000000447035,\"1403\":19019518.680000003427267,\"1404\":20593730.480000000447035,\"1405\":15259605.349999997764826,\"1406\":8606919.50899999961257,\"1407\":30628.610939999998664,\"1408\":227160.950299999996787,\"1409\":476040.726100000028964,\"1410\":286133.434599999978673,\"1411\":378248.432200000039302,\"1412\":284348.48340000002645,\"1413\":911315.46999999997206,\"1414\":4346644.058000000193715,\"1415\":893684.758499999996275,\"1416\":380724.332200000004377,\"1417\":62343.163159999996424,\"1418\":11563.029010000000198,\"1419\":79278.319480000005569,\"1420\":2260554.320999999996275,\"1421\":1968743.590000000083819,\"1422\":3404074.66800000006333,\"1423\":4152372.273000000044703,\"1424\":2066973.485000000102446,\"1425\":0.0,\"1426\":402811.663799999980256,\"1427\":3407759.728999999817461,\"1428\":101919561.700000002980232,\"1429\":292490.164099999994505,\"1430\":114900.18739999999525,\"1431\":41760.948499999998603,\"1432\":401003.680999999982305,\"1433\":62263.704039999996894,\"1434\":127422.483800000001793,\"1435\":4367027.048999999649823,\"1436\":0.0,\"1437\":55859.759789999996428,\"1438\":37581.859539999997651,\"1439\":1344816.779000000096858,\"1440\":297142.553000000014436,\"1441\":5919128.481999999843538,\"1442\":604303.864300000015646,\"1443\":702579.822399999946356,\"1444\":2029662.246999999973923,\"1445\":2016188.745000000111759,\"1446\":85442734.799999997019768,\"1447\":43966226.909999996423721,\"1448\":1945481.645999999949709,\"1449\":868280.872500000055879,\"1450\":281365.887600000016391,\"1451\":470812.54649999999674,\"1452\":9289461.814999999478459,\"1453\":155325.301500000001397,\"1454\":3995872.358000000007451,\"1455\":1078375.385999999940395,\"1456\":10751279.269999999552965,\"1457\":4161700.08199999993667,\"1458\":1668526.314999999944121,\"1459\":4533545.722000000067055,\"1460\":93314.945370000001276,\"1461\":1570411.577999999979511,\"1462\":3078407.442999999970198,\"1463\":3409256.783999999985099,\"1464\":1639276.147000000113621,\"1465\":826858.488899999996647,\"1466\":6387.361487000000125,\"1467\":0.0,\"1468\":51504.478869999999006,\"1469\":243985.554800000012619,\"1470\":1480473.06899999990128,\"1471\":177608.401899999997113,\"1472\":357750.282899999991059,\"1473\":961950.504900000058114,\"1474\":181800.158299999980954,\"1475\":39658.160829999993439,\"1476\":69330.959199999997509,\"1477\":577448.985600000014529,\"1478\":465020.091899999999441,\"1479\":126731.534899999998743,\"1480\":807085.835999999893829,\"1481\":2392986.183999999891967,\"1482\":11494509.910000000149012,\"1483\":1134687.716999999945983,\"1484\":780334.599700000020675,\"1485\":6223721.766999999992549,\"1486\":8456292.660000000149012,\"1487\":27892453.5,\"1488\":616084.542200000025332,\"1489\":14390161.380000000819564,\"1490\":33610055.229999996721745,\"1491\":778169.626599999959581,\"1492\":1025736.599999999976717,\"1493\":3008621.609999999869615,\"1494\":113785.456600000004983,\"1495\":4284458.661000000312924,\"1496\":9855348.923000000417232,\"1497\":46613712.590000003576279,\"1498\":467933.592899999930523,\"1499\":243570.985499999980675,\"1500\":3757725.320999999996275,\"1501\":7173546.120000000111759,\"1502\":1350459.527000000001863,\"1503\":961271.071899999980815,\"1504\":71601.877749999999651,\"1505\":36532.768869999999879,\"1506\":4937290.166000000201166,\"1507\":644067.970600000000559,\"1508\":0.0,\"1509\":0.0,\"1510\":14893402.459999999031424,\"1511\":6877704.854000000283122,\"1512\":1340210.45299999974668,\"1513\":4647667.440000000409782,\"1514\":574282.136799999978393,\"1515\":2541885.660999999847263,\"1516\":386355.565300000016578,\"1517\":232550.35130000000936,\"1518\":2288652.907999999821186,\"1519\":2917301.203000000212342,\"1520\":196471.30549999998766,\"1521\":155521.07029999999213,\"1522\":378202.368900000001304,\"1523\":1181868.007999999914318,\"1524\":10991729.470000000670552,\"1525\":425244.469800000020768,\"1526\":10505.071159999999509,\"1527\":201860.706600000004983,\"1528\":3782369.16399999987334,\"1529\":12502719.439999999478459,\"1530\":25215026.699999999254942,\"1531\":19176.133750000000873,\"1532\":67489580.510000005364418,\"1533\":59144.0699900000036,\"1534\":51852.256450000000768,\"1535\":60676.824849999997241,\"1536\":2995263.265000000130385,\"1537\":10447031.46000000089407,\"1538\":449070.689300000027288,\"1539\":11590.666960000000472,\"1540\":2554092.424000000115484,\"1541\":185600.376900000002934,\"1542\":1602080.067000000039116,\"1543\":1679811.813000000081956,\"1544\":80793.800620000009076,\"1545\":26636078.17000000551343,\"1546\":2033001.833000000100583,\"1547\":3910309.859000000171363,\"1548\":168407266.400000005960464,\"1549\":72775.339219999994384,\"1550\":15856124.529999999329448,\"1551\":880602.793599999975413,\"1552\":4300580.800999999977648,\"1553\":441262.96730000001844,\"1554\":593548.093899999978021,\"1555\":8954581.938999999314547,\"1556\":856903.248099999967962,\"1557\":178690.888399999996182,\"1558\":244250.418499999999767,\"1559\":170595.271100000012666,\"1560\":4545982.800999999977648,\"1561\":178356.929800000012619,\"1562\":2799839.898999999742955,\"1563\":254764.356800000008661,\"1564\":21823619.429999999701977,\"1565\":8176343.218000000342727,\"1566\":117392.209600000001956,\"1567\":732543.9708999999566,\"1568\":2159215.157000000122935,\"1569\":273961.21909999998752,\"1570\":0.0,\"1571\":1908631.040000000037253,\"1572\":434169.225800000014715,\"1573\":1256951.115999999921769,\"1574\":306009.729899999976624,\"1575\":238803.438400000013644,\"1576\":2999984.748999999836087,\"1577\":385111.857399999978952,\"1578\":380171.573099999979604,\"1579\":0.0,\"1580\":216266.990099999995436,\"1581\":221552.748800000001211,\"1582\":17586951.399999998509884,\"1583\":1373836.629999999888241,\"1584\":215449.367300000012619,\"1585\":596427.047400000039488,\"1586\":2726369.00400000018999,\"1587\":100815.195099999997183,\"1588\":2931120.180000000167638,\"1589\":10745406.199999999254942,\"1590\":36886304.359999999403954,\"1591\":6383791.583999999798834,\"1592\":450176.207500000018626,\"1593\":1062068.993000000016764,\"1594\":34784668.280000001192093,\"1595\":69655.705159999997704,\"1596\":65043621.579999998211861,\"1597\":392435.915199999988545,\"1598\":7513723.269999999552965,\"1599\":38272808.390000000596046,\"1600\":552643.921899999957532,\"1601\":14459256.269999999552965,\"1602\":306205.498699999996461,\"1603\":218742.890099999989616,\"1604\":444556.490099999937229,\"1605\":23887.253329999999551,\"1606\":304270.842000000004191,\"1607\":50835.410060000001977,\"1608\":7164563.785000000149012,\"1609\":3273715.651999999769032,\"1610\":188536.909600000013597,\"1611\":389349.677000000025146,\"1612\":216059.705400000006193,\"1613\":171205.60920000000624,\"1614\":9420166.30599999986589,\"1615\":10672395.939999999478459,\"1616\":504807.229899999976624,\"1617\":10745060.730000000447035,\"1618\":6247674.661000000312924,\"1619\":25793.120569999999134,\"1620\":3519002.493999999947846,\"1621\":2136298.686000000219792,\"1622\":61714.399709999997867,\"1623\":2930659.547999999951571,\"1624\":2823332.160000000149012,\"1625\":0.0,\"1626\":57223.232179999999062,\"1627\":4844818.179000000469387,\"1628\":6347862.243999999947846,\"1629\":3172491.645000000018626,\"1630\":0.0,\"1631\":137360.631400000012945,\"1632\":1250271.94399999990128,\"1633\":8275724.69400000013411,\"1634\":2516550.870000000111759,\"1635\":11520420.490000000223517,\"1636\":16069167.089999999850988,\"1637\":39291957.939999997615814,\"1638\":5761246.669999999925494,\"1639\":485115.18760000000475,\"1640\":2303968.941000000108033,\"1641\":2845672.839000000152737,\"1642\":374931.877700000011828,\"1643\":829104.072700000018813,\"1644\":51406594.450000002980232,\"1645\":768646.048300000140443,\"1646\":21330.74257999999827,\"1647\":2082865.308999999891967,\"1648\":51025.421000000002096,\"1649\":2426382.044999999925494,\"1650\":2146778.077000000048429,\"1651\":207250.107599999988452,\"1652\":380033.383399999991525,\"1653\":25220784.609999999403954,\"1654\":56020981.179999999701977,\"1655\":551308.087500000023283,\"1656\":2849703.373999999836087,\"1657\":3902018.473000000230968,\"1658\":12014448.919999999925494,\"1659\":156569.009400000009919,\"1660\":1229888.952999999979511,\"1661\":9859840.091000000014901,\"1662\":18791505.559999998658896,\"1663\":4228837.279000000096858,\"1664\":6267597.019000000320375,\"1665\":48950.271280000000843,\"1666\":383430.54849999997532,\"1667\":1151443.226999999955297,\"1668\":1673593.273000000044703,\"1669\":1682575.608000000007451,\"1670\":1834123.722999999998137,\"1671\":3329106.717999999877065,\"1672\":62887.861169999996491,\"1673\":185980.39879999999539,\"1674\":1228622.213999999919906,\"1675\":20111.217860000000655,\"1676\":883735.095100000035018,\"1677\":351508.711699999985285,\"1678\":165044.64869999999064,\"1679\":347835.166900000011083,\"1680\":1466423.77600000007078,\"1681\":2122364.550999999977648,\"1682\":346798.743699999991804,\"1683\":1177722.314999999944121,\"1684\":70300590.75,\"1685\":27248.719479999999748,\"1686\":249547.692999999999302,\"1687\":19892417.390000000596046,\"1688\":187938.087200000009034,\"1689\":10168.233589999999822,\"1690\":19594157.809999998658896,\"1691\":1826062.652999999932945,\"1692\":30158.765719999999419,\"1693\":7750142.934999999590218,\"1694\":2176604.035999999847263,\"1695\":1333991.912999999942258,\"1696\":33082630.940000001341104,\"1697\":51897168.130000002682209,\"1698\":396719.798100000072736,\"1699\":428584.055899999977555,\"1700\":1753743.340000000083819,\"1701\":5318463.615000000223517,\"1702\":810517.54859999998007,\"1703\":327958871.699999988079071,\"1704\":321567.594800000020768,\"1705\":343067.619899999990594,\"1706\":1237259.074000000022352,\"1707\":1165976.185000000055879,\"1708\":8570.644695000000866,\"1709\":376935.629399999976158,\"1710\":518925.618000000016764,\"1711\":1183595.379999999888241,\"1712\":2430182.263999999966472,\"1713\":122781.610700000004726,\"1714\":48169.499080000001413,\"1715\":2816422.671000000089407,\"1716\":385814.322099999990314,\"1717\":1298523.206000000005588,\"1718\":10984935.140000000596046,\"1719\":1059627.641000000061467,\"1720\":4118285.463000000454485,\"1721\":9749633.748999999836087,\"1722\":0.0,\"1723\":2191344.277999999932945,\"1724\":620898.152499999967404,\"1725\":258460.933199999999488,\"1726\":0.0,\"1727\":107698.197299999999814,\"1728\":0.0,\"1729\":141552.387799999996787,\"1730\":3591091.490000000223517,\"1731\":241429.043999999994412,\"1732\":949006.729799999971874,\"1733\":2209424.106000000145286,\"1734\":2088623.216000000014901,\"1735\":237732.467700000008335,\"1736\":3773732.302999999839812,\"1737\":675920.712599999969825,\"1738\":69017.729049999994459,\"1739\":1817425.791999999899417,\"1740\":2164973.063999999780208,\"1741\":648006.379099999903701,\"1742\":11077407.119999999180436,\"1743\":77562.463169999988168,\"1744\":3413978.268000000156462,\"1745\":1435676.55199999990873,\"1746\":618191.936199999996461,\"1747\":568466.650600000051782,\"1748\":0.0,\"1749\":741606.916599999996834,\"1750\":610752.72019999998156,\"1751\":6589464.025000000372529,\"1752\":311422.162499999976717,\"1753\":536901.804000000003725,\"1754\":765767.094700000016019,\"1755\":1404008.063000000081956,\"1756\":22627423.260000001639128,\"1757\":80308.984849999993458,\"1758\":109868.928199999994831,\"1759\":33516.777139999998326,\"1760\":593893.568300000042655,\"1761\":943490.65480000001844,\"1762\":8487155.041999999433756,\"1763\":54354642.869999997317791,\"1764\":32334.103019999998651,\"1765\":230535.083799999993062,\"1766\":34911.342230000002019,\"1767\":5183613.43199999909848,\"1768\":0.0,\"1769\":11617153.329999998211861,\"1770\":18249.110710000000836,\"1771\":1614747.462999999988824,\"1772\":3057563.820000000298023,\"1773\":11543.452119999999923,\"1774\":1046683.866000000038184,\"1775\":14456953.109999999403954,\"1776\":6027952.925999999046326,\"1777\":2836114.712999999988824,\"1778\":0.0,\"1779\":16380094.070000000298023,\"1780\":132431.862900000007358,\"1781\":1648834.273000000044703,\"1782\":161705.0625,\"1783\":26428793.519999999552965,\"1784\":896149.142800000146963,\"1785\":126167.259999999994761,\"1786\":18804172.96000000089407,\"1787\":24005.866210000000137,\"1788\":4962970.432000000029802,\"1789\":8762498.158999999985099,\"1790\":11735766.220000000670552,\"1791\":1130162.002000000094995,\"1792\":6571384.196999999694526,\"1793\":707635.26480000000447,\"1794\":843176.397600000025704,\"1795\":293169.597100000013597,\"1796\":2309842.006000000052154,\"1797\":10705446.330000000074506,\"1798\":628694.358699999982491,\"1799\":393218.990600000019185,\"1800\":23731789.839999999850988,\"1801\":3349144.234999999869615,\"1802\":2848091.15999999968335,\"1803\":1017283.992000000085682,\"1804\":7178037.286999999545515,\"1805\":4762364.949000000022352,\"1806\":12672.001910000000862,\"1807\":13604.782859999999346,\"1808\":376267.712100000004284,\"1809\":31480.781190000001516,\"1810\":4840096.695000000298023,\"1811\":5302341.475999999791384,\"1812\":206847.054100000008475,\"1813\":4275821.800999999977648,\"1814\":231675.149399999994785,\"1815\":7106063.449000000022352,\"1816\":0.0},\"Ctrl1_2_Soluble\":{\"0\":29467.893339999998716,\"1\":97593.294089999995776,\"2\":1777711.487999999895692,\"3\":1427344.716000000014901,\"4\":756095.3658000001451,\"5\":23024975.429999999701977,\"6\":50434884.240000002086163,\"7\":18759242.149999998509884,\"8\":11491092.830000000074506,\"9\":211870.526099999988219,\"10\":311917.100800000014715,\"11\":4162324.651999999769032,\"12\":353270.364200000010896,\"13\":1776590.803000000072643,\"14\":445146.129000000015367,\"15\":79127.467560000019148,\"16\":687040.815599999856204,\"17\":1300707.351000000024214,\"18\":162081.563800000003539,\"19\":877720.213899999973364,\"20\":1185684.354000000050291,\"21\":1405440.425000000046566,\"22\":2906750.328000000212342,\"23\":2033533.227999999886379,\"24\":64125.575379999994766,\"25\":16897886.839999999850988,\"26\":20667462.46000000089407,\"27\":3372649.498999999836087,\"28\":4516053.478000000119209,\"29\":62303.95343000000139,\"30\":934518.54929999995511,\"31\":398821.101000000024214,\"32\":6327793.026999999769032,\"33\":686653.670000000158325,\"34\":53054.229890000002342,\"35\":12843046.029999999329448,\"36\":46695872.740000002086163,\"37\":92047.94271000000299,\"38\":2191753.524000000208616,\"39\":377283.579700000002049,\"40\":1025222.689000000013038,\"41\":1189453.929999999934807,\"42\":354757.818399999989197,\"43\":935578.105699999956414,\"44\":6378733.237999998964369,\"45\":7647450.136000000871718,\"46\":150905.281500000040978,\"47\":6094283.099000000394881,\"48\":5905600.557000000029802,\"49\":309920.244499999971595,\"50\":98266.723689999984344,\"51\":7536502.355999999679625,\"52\":21824824.059999998658895,\"53\":4705754.824000000022352,\"54\":493396.696999999985564,\"55\":3017.698107000000164,\"56\":466367.820899999991525,\"57\":51692088.649999998509884,\"58\":281984.632700000016484,\"59\":3029719.997000000439584,\"60\":5338228.485000000335276,\"61\":2269895.808000000193715,\"62\":633869.423199999961071,\"63\":140594982.699999988079071,\"64\":4708811.236999999731779,\"65\":3195886.966000000014901,\"66\":17587617.300000000745058,\"67\":1736755.557999999960884,\"68\":763522.448600000003353,\"69\":9059410.907999999821186,\"70\":5319584.367999999783933,\"71\":1497030.925000000046566,\"72\":6269313.66399999987334,\"73\":768239.51210000005085,\"74\":454692.324599999992643,\"75\":173298.598300000012387,\"76\":51075712.090000003576279,\"77\":2049426.574000000022352,\"78\":1609812.55199999990873,\"79\":89680.241700000013225,\"80\":2443092.52600000007078,\"81\":617222.162200000020675,\"82\":4725010.224000000394881,\"83\":198789.079900000040652,\"84\":1861559.075999999884516,\"85\":3990758.020000000018626,\"86\":32759649.780000001192093,\"87\":305651.454800000006799,\"88\":978194.686299999943003,\"89\":1031131.753999999957159,\"90\":794137.515499999979511,\"91\":20128515.030000001192093,\"92\":2834007.705999999772757,\"93\":1783314.911000000312924,\"94\":162081.563800000003539,\"95\":3378558.563000000081956,\"96\":1777507.726999999955296,\"97\":277603.774600000004284,\"98\":57943.471360000003187,\"99\":34056587.549999997019768,\"100\":28024.247749999998632,\"101\":858648.198800000012852,\"102\":3928509.08199999993667,\"103\":2263273.580999999772757,\"104\":387308.613300000026356,\"105\":1539820.702000000048429,\"106\":4212653.580000000074506,\"107\":6617133.425999999977648,\"108\":18984397.879999998956919,\"109\":71958.142240000001038,\"110\":63669.151090000006661,\"111\":377894.862299999978859,\"112\":145505.619100000010803,\"113\":2246463.311000000219792,\"114\":62544.391230000008363,\"115\":5410257.94400000013411,\"116\":9085696.057000000029802,\"117\":732897.193599999882281,\"118\":176609.711999999999534,\"119\":59799732.649999998509884,\"120\":2551900.816999999806285,\"121\":973059.912999999942258,\"122\":21667.928209999998216,\"123\":143783839.900000005960464,\"124\":11868050.390000000596046,\"125\":12043284.720000000670552,\"126\":74829132.540000006556511,\"127\":6167840.764000000432134,\"128\":489301.103999999992084,\"129\":7716525.063000000081956,\"130\":3123755.626999999396503,\"131\":175794.668600000033621,\"132\":1818259.895999999949709,\"133\":2183.399330000000191,\"134\":10358182.529999999329448,\"135\":350448.276499999919906,\"136\":67532.45669999999518,\"137\":1730540.852999999886379,\"138\":3515791.492000000085682,\"139\":6412659.417999999597669,\"140\":0.0,\"141\":1534421.040000000037253,\"142\":36222565.329999998211861,\"143\":3047243.430000000167638,\"144\":23242.999540000000707,\"145\":941476.98210000002291,\"146\":122837.225099999996019,\"147\":40333440.369999997317791,\"148\":50363.567940000000817,\"149\":839148.285999999963678,\"150\":12888892.220000000670552,\"151\":6221633.627000000327826,\"152\":0.0,\"153\":191840.835099999996601,\"154\":54427577.990000002086163,\"155\":11107003.640000002458692,\"156\":310205.509699999995064,\"157\":365068.117099999974016,\"158\":1706497.07300000009127,\"159\":4463890.701000000350177,\"160\":34942.947229999997944,\"161\":370416.839299999992363,\"162\":12283722.509999999776483,\"163\":8487148.576999999582768,\"164\":212237.295699999987846,\"165\":1584036.804999999934807,\"166\":7724471.735999999567866,\"167\":1272180.833000000100583,\"168\":4461954.973000000230968,\"169\":2953819.083000000100583,\"170\":154522.036400000011781,\"171\":0.0,\"172\":19009867.990000002086163,\"173\":601919.722799999988638,\"174\":323938.990600000019185,\"175\":199991.268899999995483,\"176\":2479973.239000000059605,\"177\":19171857.859999999403954,\"178\":2833294.54300000006333,\"179\":1054564.250999999931082,\"180\":4932031.24199999962002,\"181\":13804797.220000002533197,\"182\":69299.063219999996363,\"183\":398036.621700000017881,\"184\":38926.471740000000864,\"185\":40780.695419999996375,\"186\":8011570.764999999664724,\"187\":33477.90675999999803,\"188\":20907900.260000005364418,\"189\":69806.42772999999579,\"190\":8197400.656000000424683,\"191\":85761920.659999996423721,\"192\":22706089.71000000461936,\"193\":666858.303900000057183,\"194\":912410.497699999948964,\"195\":86228.532990000006976,\"196\":13455347.370000001043081,\"197\":0.0,\"198\":22150841.410000000149012,\"199\":1382007.928000000072643,\"200\":2168626.66800000006333,\"201\":238695.641299999988405,\"202\":2182686.166999999899417,\"203\":3206991.932000000029802,\"204\":1357964.148000000044703,\"205\":29826512.420000001788139,\"206\":792018.402699999976903,\"207\":632432.909199999994598,\"208\":4574023.438000000081956,\"209\":847563.608899999991991,\"210\":13792571.570000000298023,\"211\":8997977.014000000432134,\"212\":10957239.410000000149012,\"213\":1383128.612999999895692,\"214\":5585084.747999999672174,\"215\":842836.35730000003241,\"216\":733681.672900000005029,\"217\":1404931.023000000044703,\"218\":0.0,\"219\":317734.472900000051595,\"220\":151985.213900000002468,\"221\":15157769.220000000670552,\"222\":1130261.40500000002794,\"223\":391271.761699999973644,\"224\":5762866.084999999962747,\"225\":267456.484500000020489,\"226\":665921.003999999957159,\"227\":176711.592399999994086,\"228\":3598212.753000000026077,\"229\":4353554.203999999910593,\"230\":1139226.881999999983236,\"231\":860706.183399999979883,\"232\":123723.584799999996903,\"233\":318355.943499999993946,\"234\":351935.730700000014622,\"235\":746936.315799999982119,\"236\":3432045.785000000149012,\"237\":443974.504100000020117,\"238\":483055.834099999978207,\"239\":207744.369000000006054,\"240\":196690.34320000000298,\"241\":1385573.743000000249594,\"242\":440439.253499999991618,\"243\":94120.190499999996973,\"244\":398739.596699999994598,\"245\":704207.666699999943376,\"246\":7078244.216999999247491,\"247\":394012.34509999997681,\"248\":218625.198100000008708,\"249\":987343.548199999844655,\"250\":652014.32640000001993,\"251\":4546617.604000000283122,\"252\":15838330.439999999478459,\"253\":215487.281099999992875,\"254\":105507.365300000004936,\"255\":24143622.470000002533197,\"256\":1411043.847999999998137,\"257\":417383.713899999973364,\"258\":15826104.78999999910593,\"259\":50605.024539999998524,\"260\":618556.79570000001695,\"261\":8398512.608999999240041,\"262\":230871.224900000001071,\"263\":2162411.962999999988824,\"264\":416313.969500000006519,\"265\":70696.862619999999879,\"266\":76657.886119999995572,\"267\":7073557.718000000342727,\"268\":767668.981700000003912,\"269\":7794871.106999999843538,\"270\":3997482.128000000026077,\"271\":10894073.550000000745058,\"272\":659258.024399999994785,\"273\":840839.501000000047497,\"274\":264084.242499999993015,\"275\":10024931.669999999925494,\"276\":177913.781400000007125,\"277\":71248.035699999993085,\"278\":0.0,\"279\":0.0,\"280\":474008.852599999983795,\"281\":12168.597639999999956,\"282\":6610.816840000000411,\"283\":12530273.130000000819564,\"284\":0.0,\"285\":3966204.839000000152737,\"286\":730227.926599999889731,\"287\":29139.838380000001052,\"288\":11731530.619999999180436,\"289\":185575.189199999993434,\"290\":3323746.896000000182539,\"291\":30889.125230000001466,\"292\":9932729.888000000268221,\"293\":2153650.24599999981001,\"294\":423873.496800000022631,\"295\":1278803.060000000055879,\"296\":272244.864400000020396,\"297\":20490.190529999999853,\"298\":1989622.765999999828637,\"299\":3604427.458999999798834,\"300\":2410694.5519999996759,\"301\":664382.609700000029989,\"302\":45839.058389999998326,\"303\":1926253.144000000087544,\"304\":0.0,\"305\":1106930.787999999942258,\"306\":754974.681100000045262,\"307\":137344.997299999988172,\"308\":336674.043400000024121,\"309\":507038.485500000009779,\"310\":2877408.765999999828637,\"311\":3614513.62099999981001,\"312\":2418743.104999999981374,\"313\":1911072.960999999893829,\"314\":2481195.804000000003725,\"315\":2880159.537000000011176,\"316\":2294347.109000000171363,\"317\":7882997.673000000417232,\"318\":172738.255899999989197,\"319\":72374.833169999998063,\"320\":2039544.172999999951571,\"321\":10625109.240000000223517,\"322\":614736.279899999964982,\"323\":1298873.503000000026077,\"324\":15940210.869999999180436,\"325\":23547622.0,\"326\":29462.799309999998513,\"327\":121033.941600000005565,\"328\":6574038.007000000216067,\"329\":5830412.804999999701977,\"330\":380390.932600000000093,\"331\":14561768.75,\"332\":5006505.830000000074506,\"333\":307077.78070000000298,\"334\":240855.506300000008196,\"335\":7180.124638999999661,\"336\":10376521.009999999776483,\"337\":27909.122869999999239,\"338\":1458825.766000000061467,\"339\":679909.185999999986961,\"340\":11636781.829999998211861,\"341\":2638193.533999999985099,\"342\":13280.113040000000183,\"343\":2420.984473999999864,\"344\":74012.051560000007157,\"345\":1569977.307000000029802,\"346\":114595.099000000001979,\"347\":3328840.916999999899417,\"348\":355593.237800000002608,\"349\":2203571.652999999932945,\"350\":323745.417799999995623,\"351\":553577.462399999960326,\"352\":13607149.199999999254942,\"353\":145230541.900000005960464,\"354\":16213250.400000000372529,\"355\":9143360.376000000163913,\"356\":20412761.399999998509884,\"357\":239052.222799999988638,\"358\":8065057.986999999731779,\"359\":2943121.63799999980256,\"360\":219430.05350000000908,\"361\":0.0,\"362\":197474.822500000009313,\"363\":94925045.829999998211861,\"364\":251940.096199999999953,\"365\":7297185.245000000111759,\"366\":4508921.848000000230968,\"367\":20003202.109999999403954,\"368\":11004104.410000000149012,\"369\":477910.872800000011921,\"370\":3653126.300999999977648,\"371\":6743974.552000000141561,\"372\":146942133.0,\"373\":13407463.570000000298023,\"374\":462608.433399999979883,\"375\":3534741.25,\"376\":470320.781299999973271,\"377\":13737.556140000000596,\"378\":956881.302000000025146,\"379\":341126.217900000046939,\"380\":3796.064534000000094,\"381\":12445712.380000000819564,\"382\":6678261.678999999538064,\"383\":13611224.410000000149012,\"384\":20592070.949999999254942,\"385\":15143505.970000000670552,\"386\":377497528.600000023841858,\"387\":23980613.78999999910593,\"388\":31947.662810000001628,\"389\":6363553.055000000633299,\"390\":2327560.126999999862164,\"391\":736320.375800000037998,\"392\":6796442.968999999575317,\"393\":1373959.375,\"394\":507486.759399999980815,\"395\":1751630.100000000093132,\"396\":386065.672100000025239,\"397\":147319.090599999995902,\"398\":4273883.713999999687076,\"399\":99968.126740000021528,\"400\":41317605.250000007450581,\"401\":1287972.297999999718741,\"402\":11624.556179999999586,\"403\":148898.237099999998463,\"404\":5181026.993999999947846,\"405\":2514816.342999999877065,\"406\":16341.619730000000345,\"407\":57650.055740000003425,\"408\":617884.384899999946356,\"409\":282860.804400000022724,\"410\":3801769.836999999824911,\"411\":135205.508399999991525,\"412\":622764.45719999994617,\"413\":662222.744700000039302,\"414\":1951111.966999999945983,\"415\":1401568.969000000273809,\"416\":707070.506599999964237,\"417\":15768032.949999999254942,\"418\":5243581.572999999858439,\"419\":633023.815700000035576,\"420\":42819.322670000008657,\"421\":7519692.087000000290573,\"422\":1381498.52600000007078,\"423\":3477688.214000000152737,\"424\":50698754.530000001192093,\"425\":12882779.400000000372529,\"426\":454040.289899999974296,\"427\":655957.098699999973178,\"428\":7378995.224000000394881,\"429\":756594.579799999948591,\"430\":10516097.189999999478459,\"431\":293313.735700000019278,\"432\":5009052.840999999083579,\"433\":1749083.088999999919906,\"434\":5614731.951000000350177,\"435\":15879.082609999999477,\"436\":2714094.449000000488013,\"437\":29051202.410000000149012,\"438\":22562.438310000001366,\"439\":71361.122969999996712,\"440\":861949.124500000034459,\"441\":0.0,\"442\":972255.057700000004843,\"443\":22606246.899999998509884,\"444\":166768.063200000004144,\"445\":1284712.125,\"446\":914060.960500000044704,\"447\":1206875.482000000076368,\"448\":1638135.310000000055879,\"449\":20626710.28999999910593,\"450\":16622809.699999997392297,\"451\":11498.224459999999453,\"452\":0.0,\"453\":228395.53059999999823,\"454\":355664.554100000008475,\"455\":484777.613300000026356,\"456\":3205463.725999999791384,\"457\":7596102.402999999932945,\"458\":23855.30087000000276,\"459\":189976.423399999999674,\"460\":1040708.51300000003539,\"461\":58099.348400000002584,\"462\":763553.012700000079349,\"463\":46882.313910000004398,\"464\":937198.004399999976158,\"465\":756278.750499999965541,\"466\":8314563.140999999828637,\"467\":62374.250919999998587,\"468\":506580.023600000014994,\"469\":1513943.074999999953434,\"470\":606728.478699999977834,\"471\":8206162.372000000439584,\"472\":3365517.868999999947846,\"473\":1886927.300999999977648,\"474\":2816280.51299999980256,\"475\":5217398.303999999538064,\"476\":13898527.21000000089407,\"477\":2797942.037000000011176,\"478\":15541858.419999999925494,\"479\":4673968.132000000216067,\"480\":1924724.936999999918044,\"481\":10764685.419999999925494,\"482\":6280.724272000000383,\"483\":84150.172380000003614,\"484\":1837820.936999999918044,\"485\":117763580.099999994039536,\"486\":7871179.543999999761581,\"487\":1308654.023999999975786,\"488\":700387.150900000007823,\"489\":17939104.75,\"490\":546995.987100000027567,\"491\":5382852.110000000335276,\"492\":197831403.900000005960464,\"493\":16265209.410000002011657,\"494\":0.0,\"495\":181438.844000000011874,\"496\":1042338.599999999976717,\"497\":30580427.550000000745058,\"498\":12453862.820000000298023,\"499\":481711.012500000011642,\"500\":79095.884629999985918,\"501\":18024684.309999998658896,\"502\":56174827.229999996721745,\"503\":656221.987800000002608,\"504\":249189.324800000002142,\"505\":53256.971929999999702,\"506\":4331038.631000000052154,\"507\":805211.917400000034832,\"508\":93904.203999999997905,\"509\":1066688.020999999949709,\"510\":715587.709900000016205,\"511\":1562132.514999999897554,\"512\":260121.09409999998752,\"513\":465145.255899999989197,\"514\":303461.025800000003073,\"515\":45584.357329999991634,\"516\":5106552.40500000026077,\"517\":3202712.953999999910593,\"518\":676251.678899999940768,\"519\":1962.420693999999912,\"520\":21397945.089999999850988,\"521\":759834.377300000167452,\"522\":4207253.917999999597669,\"523\":277053.620300000009593,\"524\":2112999.958000000100583,\"525\":15248442.800000000745058,\"526\":373279.679100000008475,\"527\":5189075.54700000025332,\"528\":124986.902000000001863,\"529\":5806165.264999999664724,\"530\":40969.174200000001292,\"531\":19919660.160000000149012,\"532\":2265616.830000000074506,\"533\":17110816.920000001788139,\"534\":4541523.582999999634922,\"535\":660490.777499999967404,\"536\":13500174.749999998137355,\"537\":357722.538600000087172,\"538\":1060371.435000000055879,\"539\":8726567.56900000013411,\"540\":120860.744900000005146,\"541\":987659.377499999944121,\"542\":1352870.127000000094995,\"543\":3400157.212999999988824,\"544\":2284464.708000000100583,\"545\":1360307.398000000044704,\"546\":22817139.370000001043081,\"547\":4032936.515000000130385,\"548\":5805961.503999999724328,\"549\":141542.470600000000559,\"550\":245552.193700000003446,\"551\":0.0,\"552\":292559.820599999977276,\"553\":3253041.882999999914318,\"554\":251420.506099999998696,\"555\":6232025.429999999701977,\"556\":4211532.894999999552965,\"557\":55334313.740000002086163,\"558\":48418670.679999992251396,\"559\":76622.227979999996023,\"560\":2565349.032999999821186,\"561\":12882.779399999999441,\"562\":329043.199800000002142,\"563\":130417.128500000020722,\"564\":647633.46820000000298,\"565\":12763579.300000000745058,\"566\":120127.205900000000838,\"567\":64185684.829999998211861,\"568\":2005516.11199999996461,\"569\":687866.047000000020489,\"570\":7619229.25899999961257,\"571\":0.0,\"572\":1720658.451999999815598,\"573\":1703848.181999999796972,\"574\":38647.31938000000082,\"575\":12854252.880000002682209,\"576\":4245255.315000000409782,\"577\":894571.235699999844655,\"578\":1117628.232000000076368,\"579\":1275950.408000000054017,\"580\":2938333.257999999914318,\"581\":18728678.019999999552965,\"582\":483137.338500000012573,\"583\":696760.207900000037625,\"584\":260579.556000000011409,\"585\":1023286.961000000010244,\"586\":87946236.909999996423721,\"587\":4851240.066999999806285,\"588\":2062874.790000000037253,\"589\":326954.651100000017323,\"590\":6567823.302000000141561,\"591\":41698.638030000001891,\"592\":15220.935090000000855,\"593\":278551.262500000011642,\"594\":456719745.0,\"595\":52857600.679999999701977,\"596\":159116843.5,\"597\":102858474.299999997019768,\"598\":2062874.790000000037253,\"599\":1219916.175999999977648,\"600\":7761148.688000000081956,\"601\":0.0,\"602\":5154538.083999998867512,\"603\":752488.798799999873154,\"604\":10500.815119999999297,\"605\":3947560.720999999903142,\"606\":674652.156200000084937,\"607\":393523.319000000017695,\"608\":60028.963600000002771,\"609\":1226844.044999999925494,\"610\":51937.62047000000166,\"611\":40773563.78999999910593,\"612\":116734.587799999993876,\"613\":4807737.127000000327826,\"614\":61250509.859999999403954,\"615\":427867.209399999992456,\"616\":1785658.161000000080094,\"617\":8707719.690999999642372,\"618\":1763346.34899999992922,\"619\":1070355.716000000014901,\"620\":1095723.941000000108033,\"621\":905115.859399999957532,\"622\":2601007.180000000167638,\"623\":7219450.481999999843538,\"624\":38742.068169999998645,\"625\":1970469.246999999973923,\"626\":12000.494940000000497,\"627\":139076.964399999997113,\"628\":596295.923500000033528,\"629\":660755.666599999996834,\"630\":1540024.462999999988824,\"631\":662253.308799999882467,\"632\":840004.081600000034086,\"633\":81129.417860000001383,\"634\":19064.883419999998296,\"635\":946204.233699999982491,\"636\":2455725.697999999858439,\"637\":951726.152600000030361,\"638\":3896212.989000000059605,\"639\":10901205.179999999701977,\"640\":341299.414600000018254,\"641\":1401059.567000000039116,\"642\":4203178.701000000350177,\"643\":32909.413999999997031,\"644\":277889.039800000027753,\"645\":1225417.719000000040978,\"646\":3885413.66399999987334,\"647\":47366.245920000001206,\"648\":450372.594700000016019,\"649\":124966.525899999978719,\"650\":2240961.768000000156462,\"651\":200296910.199999988079071,\"652\":355399.664999999979045,\"653\":19443878.589999996125698,\"654\":1340644.476999999955296,\"655\":332181.116800000017975,\"656\":697697.507699999841861,\"657\":3390580.453000000212342,\"658\":11366798.71000000089407,\"659\":7278541.127000000327826,\"660\":39289166.03999999910593,\"661\":8588927.118000000715256,\"662\":9203367.945000000298023,\"663\":10500815.119999999180436,\"664\":12336700.330000000074506,\"665\":92337.283110000003944,\"666\":2962.784560000000056,\"667\":704757.820999999996275,\"668\":13270943.800000000745058,\"669\":44742.825049999999464,\"670\":422559.239400000020396,\"671\":1202596.503999999957159,\"672\":83480.81799999998475,\"673\":0.0,\"674\":7389183.265999999828637,\"675\":133840.310700000001816,\"676\":2184010.61200000019744,\"677\":10424404.809999998658896,\"678\":2304229.509999999776483,\"679\":4611821.075000000186265,\"680\":20589014.53999999910593,\"681\":14459888.330000000074506,\"682\":3401787.299000000115484,\"683\":56505938.600000001490116,\"684\":99980352.390000000596046,\"685\":13018280.359999999403954,\"686\":12559818.46000000089407,\"687\":18683850.640000000596046,\"688\":25121674.519999999552965,\"689\":18240670.800000000745058,\"690\":24983117.149999998509884,\"691\":4492824.74100000038743,\"692\":21852331.769999999552965,\"693\":13059032.529999999329448,\"694\":21076002.949999999254942,\"695\":10713745.21000000089407,\"696\":16961052.699999999254942,\"697\":6960470.449000000022352,\"698\":42948710.810000002384186,\"699\":21427490.410000000149012,\"700\":38457.821799999997893,\"701\":10549717.730000000447035,\"702\":9790402.937999999150634,\"703\":12914362.330000000074506,\"704\":21479449.429999995976686,\"705\":5929440.576000000350177,\"706\":10436630.46000000089407,\"707\":16495459.169999999925494,\"708\":18272253.730000000447035,\"709\":5522224.527999999001622,\"710\":4501993.979000000283122,\"711\":10359201.339999999850988,\"712\":58614.863340000003518,\"713\":71559.789789999995264,\"714\":4076439.455999999772757,\"715\":4140420.361000000033528,\"716\":35041771.240000002086163,\"717\":6805204.684999998658896,\"718\":2137349.37900000018999,\"719\":396212.962200000009034,\"720\":267762.12579999997979,\"721\":1014005.65500000002794,\"722\":28831.140699999996286,\"723\":194683.298899999994319,\"724\":6615095.817999999970198,\"725\":0.0,\"726\":14124701.740000000223517,\"727\":1970876.769000000087544,\"728\":2136432.455000000074506,\"729\":2209786.359000000171363,\"730\":2657958.33600000012666,\"731\":383752.986499999999069,\"732\":1275542.887000000104308,\"733\":463729.118000000016764,\"734\":2472434.086999999824911,\"735\":46445.246899999998277,\"736\":143600.455199999996694,\"737\":1837.922818000000007,\"738\":37916836.749999992549419,\"739\":1402485.892999999923632,\"740\":6461256.379999999888241,\"741\":262861.677499999990687,\"742\":2552919.62099999981001,\"743\":162906.795199999993201,\"744\":13424.78324000000066,\"745\":234803.809199999988778,\"746\":13744.687770000000455,\"747\":484349.715499999991152,\"748\":10560924.570000000298023,\"749\":8767931.019999999552965,\"750\":840075.397899999981746,\"751\":11774.320400000000518,\"752\":569124.414800000027753,\"753\":1443238.061999999918044,\"754\":9920096.716000000014901,\"755\":898626.076499999966472,\"756\":137844.21129999999539,\"757\":6714327.349000000394881,\"758\":1006884.212999999988824,\"759\":292610.760799999989104,\"760\":208029.634200000000419,\"761\":1959364.280999999959022,\"762\":6298858.986999999731779,\"763\":1133929.100000000093132,\"764\":322716.425600000016857,\"765\":24614310.019999999552965,\"766\":16066542.589999999850988,\"767\":81790.621799999993527,\"768\":4666327.099999999627471,\"769\":21337835.640000000596046,\"770\":2303720.108000000007451,\"771\":29799004.71000000089407,\"772\":15272.894099999999526,\"773\":768229.324099999968894,\"774\":9202145.380000000819564,\"775\":73529.138359999997192,\"776\":2225577.824000000022352,\"777\":3266897.620000000111759,\"778\":86266.228749999994761,\"779\":0.0,\"780\":916506.090599999995902,\"781\":153014.206199999985984,\"782\":5127.539772000000084,\"783\":0.0,\"784\":1824984.003999999957159,\"785\":56323.572639999998501,\"786\":1852593.597999999765307,\"787\":10694387.919999999925494,\"788\":74170.985019999992801,\"789\":1505690.760999999940395,\"790\":87692.554659999994328,\"791\":2940268.98700000019744,\"792\":2602841.027999999932945,\"793\":311000.176999999966938,\"794\":13733.480919999999969,\"795\":761810.85750000004191,\"796\":584610.238999999943189,\"797\":435498.053000000072643,\"798\":20819.264289999999164,\"799\":407277.175999999977648,\"800\":265602.260799999989104,\"801\":721017.93640000000596,\"802\":4855213.402999999932945,\"803\":2441360.559000000357628,\"804\":9606101.254000000655651,\"805\":1189453.929999999934807,\"806\":201193.457900000008522,\"807\":9102.302566000000297,\"808\":4381163.798999999649823,\"809\":12765616.910000000149012,\"810\":4736115.190000000409782,\"811\":771275.548700000043027,\"812\":299273.740400000067893,\"813\":1178247083.0,\"814\":93153345.290000006556511,\"815\":6176500.599999999627471,\"816\":1933588.533999999985099,\"817\":1307023.936999999918044,\"818\":170435.758399999991525,\"819\":274903.943399999989197,\"820\":53654.305580000000191,\"821\":45037259.469999998807907,\"822\":632483.849399999948218,\"823\":6839742.149000001139939,\"824\":62338592.770000003278256,\"825\":55854.922700000002806,\"826\":372556.328099999984261,\"827\":1878267.465000000083819,\"828\":760924.497800000011921,\"829\":10299091.890000000596046,\"830\":1471866.459999999962747,\"831\":5278119.036000001244247,\"832\":997429.709999999962747,\"833\":29543.284850000000006,\"834\":33489.11359999999695,\"835\":151689.760700000013458,\"836\":2241063.649000000208616,\"837\":857833.155499999993481,\"838\":1036225.775000000023283,\"839\":591171.338199999998324,\"840\":5142006.792000000365078,\"841\":6632823.010999999940395,\"842\":118945.392999999996391,\"843\":3173575.152999999932945,\"844\":5500422.117999999783933,\"845\":3150957.700000000186264,\"846\":4581970.110999999567866,\"847\":1472783.384000000078231,\"848\":4724297.060999999754131,\"849\":1509154.695000000065193,\"850\":1706802.713999999919906,\"851\":1665948.665000000037253,\"852\":5093307.950000000186264,\"853\":1182424.18099999986589,\"854\":1402791.533999999985099,\"855\":162580.777800000010757,\"856\":0.0,\"857\":37336.118349999997008,\"858\":748922.98410000000149,\"859\":1512720.510000000242144,\"860\":13689672.339999999850988,\"861\":1870015.151000000070781,\"862\":1967922.236000000033528,\"863\":614165.749500000034459,\"864\":2490059.40100000007078,\"865\":7210892.526999999769032,\"866\":3301435.083000000100583,\"867\":0.0,\"868\":438096.003800000064075,\"869\":141593.410899999988032,\"870\":716025.79570000001695,\"871\":2463061.089000000152737,\"872\":790755.085399999981746,\"873\":43326.687180000000808,\"874\":2511250.527999999932945,\"875\":4849508.099999999627471,\"876\":482719.628700000001118,\"877\":14005501.650000000372529,\"878\":1279516.222999999998137,\"879\":662701.582700000028126,\"880\":1145950.989999999990687,\"881\":2966044.733000000007451,\"882\":143906.096400000009453,\"883\":6692219.29700000025332,\"884\":18762298.559999998658896,\"885\":2660505.347000000067055,\"886\":39445.043090000006487,\"887\":12024946.240000000223517,\"888\":3741354.746999999973923,\"889\":224330.501799999998184,\"890\":1627743.506000000052154,\"891\":937799.098899999982677,\"892\":942719.923300000024028,\"893\":656843.458400000003166,\"894\":140330.093599999992875,\"895\":0.0,\"896\":21623100.820000000298023,\"897\":14507772.130000000819564,\"898\":10870641.060000000521541,\"899\":23098.329340000000229,\"900\":0.0,\"901\":122979.857699999993201,\"902\":881652.798200000077486,\"903\":565375.215300000039861,\"904\":418820.227899999998044,\"905\":118843.512600000001839,\"906\":9698099.276000000536442,\"907\":14292.804439999999886,\"908\":4578811.817999999970198,\"909\":6347557.828999999910593,\"910\":256219.073899999988498,\"911\":184016.418700000009267,\"912\":91041.364140000005136,\"913\":245266.92860000001383,\"914\":3468111.453999999910593,\"915\":10735140.089999997988343,\"916\":321035.398600000014994,\"917\":925176.114599999971688,\"918\":0.0,\"919\":5940443.661000000312924,\"920\":46067.2705300000016,\"921\":11651045.089999999850988,\"922\":6665424.746000000275672,\"923\":2411203.953999999910593,\"924\":9013259.076999999582767,\"925\":199084.533099999971455,\"926\":110244.804900000002817,\"927\":135113.815999999991618,\"928\":45157.478360000000976,\"929\":1928086.990999999921769,\"930\":45776.911330000002636,\"931\":234844.56140000000596,\"932\":436577.985500000009779,\"933\":1966190.269000000320375,\"934\":1832625.035999999847263,\"935\":819169.535200000042096,\"936\":613798.979999999981374,\"937\":1170198.53000000002794,\"938\":597457.360299999942072,\"939\":5359521.493999999947846,\"940\":299161.671900000015739,\"941\":35702975.179999999701977,\"942\":65430.663589999989199,\"943\":3654654.507000000216067,\"944\":322767.365800000028685,\"945\":33291.465579999996407,\"946\":284572.395499999984168,\"947\":7128573.145999999716878,\"948\":4463.890701000000263,\"949\":7131833.31900000013411,\"950\":36805.321349999998347,\"951\":1463512.266000000061467,\"952\":2138470.063000000081956,\"953\":165239.856900000013411,\"954\":2636461.566999999806285,\"955\":22890493.269999999552965,\"956\":7392239.678999998606741,\"957\":907041.399399999994785,\"958\":77129.592480000006617,\"959\":3722201.226999999955297,\"960\":190679.398300000000745,\"961\":5407201.531000000424683,\"962\":1641599.243999999947846,\"963\":195457.590100000001257,\"964\":1292862.558999999891967,\"965\":205818829.099999994039536,\"966\":26388.048169999998208,\"967\":177475.69560000000638,\"968\":553771.035200000042096,\"969\":122042.557799999995041,\"970\":1376812.026000000070781,\"971\":925033.481999999959953,\"972\":1807256.810999999986962,\"973\":102675.089600000006612,\"974\":27137888.079999998211861,\"975\":112995.576300000000629,\"976\":801676.666700000059791,\"977\":15463410.490000000223517,\"978\":1594734.25,\"979\":1437736.519000000087544,\"980\":31506520.579999998211861,\"981\":4430881.445000000298023,\"982\":313180.418000000005122,\"983\":339180.301800000015646,\"984\":800280.904899999964982,\"985\":3975985.359000000171363,\"986\":610222.977199999964796,\"987\":13694766.359999999403954,\"988\":17471473.609999999403954,\"989\":156060.430800000001909,\"990\":3378151.041000000201166,\"991\":33785585.630000002682209,\"992\":41179047.869999997317791,\"993\":366086.921299999987241,\"994\":69623.042969999994966,\"995\":254354.662199999991572,\"996\":17857.600409999999101,\"997\":3898148.717000000178814,\"998\":26490947.399999998509884,\"999\":63076.207029999997758,\"1000\":12787011.800000002607703,\"1001\":2963497.723000000230968,\"1002\":496004.835799999942537,\"1003\":3479216.419999999925494,\"1004\":1591372.196000000229105,\"1005\":2611908.385999999940395,\"1006\":147573.791599999996834,\"1007\":7746.477907000000414,\"1008\":814299.650999999954365,\"1009\":344712.408700000029057,\"1010\":2922643.672999999951571,\"1011\":784367.182999999960884,\"1012\":11441171.419999999925494,\"1013\":11230278.949999999254942,\"1014\":1517916.411000000080094,\"1015\":4127175.905999999959022,\"1016\":96958.579060000003665,\"1017\":2195828.740999999921769,\"1018\":465481.461300000024494,\"1019\":472562.150599999993574,\"1020\":3067008.232000000309199,\"1021\":0.0,\"1022\":846758.753600000054576,\"1023\":419309.253900000010617,\"1024\":9136840.028999999165535,\"1025\":6280622.390999999828637,\"1026\":593107.066200000001118,\"1027\":776552.954600000055507,\"1028\":4512080.140999999828637,\"1029\":22997.467720000000554,\"1030\":734894.049899999867193,\"1031\":8501309.955000000074506,\"1032\":3947764.481999999843538,\"1033\":1675627.304999999934807,\"1034\":3904261.541999999899417,\"1035\":104040.287200000006123,\"1036\":8646082.035000000149012,\"1037\":17985969.75,\"1038\":0.0,\"1039\":3516810.296000000089407,\"1040\":126229.84320000000298,\"1041\":2443.194406000000072,\"1042\":1741340.17699999990873,\"1043\":2668553.899999999906868,\"1044\":37021307.840000003576279,\"1045\":868652.856299999984913,\"1046\":1926966.307000000029802,\"1047\":299538.629500000039116,\"1048\":31647115.570000000298023,\"1049\":121889.737200000003213,\"1050\":12188973.720000000670552,\"1051\":157598.825200000021141,\"1052\":1781888.584999999962747,\"1053\":5060909.975999999791384,\"1054\":2146620.496999999973923,\"1055\":3221560.83199999993667,\"1056\":3215244.24599999981001,\"1057\":18099.057010000000446,\"1058\":76724.108399999997346,\"1059\":233907.261499999964144,\"1060\":253773.943800000008196,\"1061\":7751.775689000000966,\"1062\":417067.884599999990314,\"1063\":2110249.186000000219792,\"1064\":13248530.109999999403954,\"1065\":897199.750600000028498,\"1066\":867104.273900000029244,\"1067\":26848547.679999999701977,\"1068\":35237.381650000002992,\"1069\":1635486.418999999994412,\"1070\":619830.300999999977648,\"1071\":1984426.864999999990687,\"1072\":101676.661399999997229,\"1073\":2582363.063000000081956,\"1074\":3280040.194999999832362,\"1075\":435548.993200000026263,\"1076\":4493843.546000000089407,\"1077\":1590862.793999999994412,\"1078\":31769.372070000001258,\"1079\":1510988.54300000006333,\"1080\":5404960.161999999545515,\"1081\":79350.585680000003776,\"1082\":49554.637390000003506,\"1083\":600972.234799999976531,\"1084\":10105620.96000000089407,\"1085\":973385.930399999953806,\"1086\":9431274.449999999254942,\"1087\":5099522.656000000424683,\"1088\":3564286.572999999858439,\"1089\":162580.777800000010757,\"1090\":57603190.75,\"1091\":350061.130899999989197,\"1092\":655855.218300000065938,\"1093\":1459844.570999999996275,\"1094\":175366.770799999998417,\"1095\":735495.144399999990128,\"1096\":0.0,\"1097\":153676.428899999998976,\"1098\":4883332.400000001303852,\"1099\":809918.792900000000372,\"1100\":350509.40480000001844,\"1101\":5882371.821000000461936,\"1102\":3832028.322999999858439,\"1103\":1818565.537000000011176,\"1104\":1997569.439000000013038,\"1105\":793230.779699999955483,\"1106\":17113873.329999998211861,\"1107\":841073.826000000000931,\"1108\":1885908.496999999973923,\"1109\":1988909.602999999886379,\"1110\":6051798.963000000454485,\"1111\":160206.964000000007218,\"1112\":452644.528099999995902,\"1113\":66912.004929999995511,\"1114\":1231734.305000000167638,\"1115\":1593002.281999999890104,\"1116\":3430211.936999999918044,\"1117\":10567037.400000000372529,\"1118\":523716.31060000002617,\"1119\":332252.433100000023842,\"1120\":5570.61772800000017,\"1121\":6535425.326999998651445,\"1122\":9833498.35700000077486,\"1123\":2555874.152999999932945,\"1124\":118171.101799999989453,\"1125\":4001.353583999999955,\"1126\":46786546.320000000298023,\"1127\":12004.570159999999305,\"1128\":1078098.628000000026077,\"1129\":65398.06184999999823,\"1130\":8680823.25899999961257,\"1131\":126892.06590000000142,\"1132\":690891.895499999984168,\"1133\":248537.290099999983795,\"1134\":552619.786399999982677,\"1135\":453877.281200000026729,\"1136\":3623275.336999999824911,\"1137\":1057416.902999999932945,\"1138\":10166341.699999999254942,\"1139\":9707166.632999999448657,\"1140\":95430.372730000002775,\"1141\":14000.407629999999699,\"1142\":4391963.122999999672174,\"1143\":14785.905679999999848,\"1144\":2867933.887000000104308,\"1145\":75779.676879999999073,\"1146\":0.0,\"1147\":4108939.310000000055879,\"1148\":1051202.196999999927357,\"1149\":13466554.21000000089407,\"1150\":642254.18189999985043,\"1151\":99888.660010000006878,\"1152\":847349.660000000032596,\"1153\":1393724.17699999990873,\"1154\":10131804.230000000447035,\"1155\":53130.640209999997751,\"1156\":3977615.445999999996275,\"1157\":844150.614700000034645,\"1158\":2110554.828000000212342,\"1159\":287445.423400000028778,\"1160\":1231021.141999999992549,\"1161\":1151656.29300000006333,\"1162\":713590.853600000031292,\"1163\":3411771.580999999772757,\"1164\":386381.501400000008289,\"1165\":86637.073480000006384,\"1166\":2840731.813999999780208,\"1167\":358883.975500000000466,\"1168\":6260551.947999999858439,\"1169\":16083862.259999997913837,\"1170\":485776.041399999987334,\"1171\":279641.382999999972526,\"1172\":13856756.230000000447035,\"1173\":260783.316900000005262,\"1174\":3813282.325000000186264,\"1175\":60847.063390000002983,\"1176\":7563.09314699999959,\"1177\":3531786.717999999877065,\"1178\":40400681.450000002980232,\"1179\":15743581.650000000372529,\"1180\":2928247.097000000067055,\"1181\":83145.631410000001779,\"1182\":583255.229399999952875,\"1183\":77387.349950000003446,\"1184\":0.0,\"1185\":4422119.728000000119209,\"1186\":5609332.288999998942018,\"1187\":2802526.655999999959022,\"1188\":707885.550000000046566,\"1189\":765305.356000000028871,\"1190\":2403155.399999999906868,\"1191\":1386185.024999999906868,\"1192\":1140245.685999999986962,\"1193\":3732083.628000000026077,\"1194\":18569744.570000000298023,\"1195\":1169689.128000000026077,\"1196\":1050998.435999999986962,\"1197\":1469726.972000000067055,\"1198\":8372838.742999999783933,\"1199\":193715.434899999992922,\"1200\":103632.765499999994063,\"1201\":4715331.583999999798834,\"1202\":146819.876500000013038,\"1203\":2765645.942999999970198,\"1204\":1047840.143000000040047,\"1205\":3838956.191000000108033,\"1206\":409070.271499999973457,\"1207\":10430517.630000000819564,\"1208\":317347.32730000000447,\"1209\":2814752.30599999986589,\"1210\":3433675.871999999973923,\"1211\":1216554.121999999973923,\"1212\":35289340.659999996423721,\"1213\":6503332.993999999947846,\"1214\":1545220.364000000059605,\"1215\":1119767.720999999903142,\"1216\":47771.730000000003201,\"1217\":12158409.589999999850988,\"1218\":86277.435590000008233,\"1219\":1899254.832000000169501,\"1220\":2022224.500999999931082,\"1221\":1840469.827999999979511,\"1222\":2883827.233000000007451,\"1223\":1480220.65500000002794,\"1224\":399096.178100000019185,\"1225\":7442.568607000000156,\"1226\":810458.759100000024773,\"1227\":34067794.399999998509884,\"1228\":5747787.782999999821186,\"1229\":599545.908900000038557,\"1230\":7562176.223000000230968,\"1231\":4489258.927000000141561,\"1232\":1904654.493999999947846,\"1233\":245980.091500000009546,\"1234\":1625094.615999999921769,\"1235\":624231.535200000042096,\"1236\":101313.967099999994389,\"1237\":199644.875499999994645,\"1238\":926062.474200000055134,\"1239\":165912.267699999996694,\"1240\":2236275.268999999854714,\"1241\":16720.614900000000489,\"1242\":1514044.954999999841675,\"1243\":299131.107799999997951,\"1244\":26314694.269999999552965,\"1245\":34461.05283000000054,\"1246\":841888.869399999966845,\"1247\":1044172.447999999974854,\"1248\":465725.974300000001676,\"1249\":1848620.261999999871478,\"1250\":34047.418319999997038,\"1251\":461345.116099999984726,\"1252\":3318449.114000000059605,\"1253\":117987.717000000018743,\"1254\":48311.696239999997488,\"1255\":167644.234800000005634,\"1256\":197230.309500000003027,\"1257\":782003.557200000039302,\"1258\":1397901.273999999975786,\"1259\":81988.269819999986794,\"1260\":12085.055689999999231,\"1261\":906053.159300000173971,\"1262\":514638.76500000001397,\"1263\":170354.254099999991013,\"1264\":31679717.300000000745058,\"1265\":479785.472599999979138,\"1266\":232053.037799999990966,\"1267\":524062.704100000031758,\"1268\":2262560.41800000006333,\"1269\":1022166.277000000001863,\"1270\":440530.945899999991525,\"1271\":5659457.457000000402331,\"1272\":1011224.319000000017695,\"1273\":4107614.865000000223517,\"1274\":209812.541599999996834,\"1275\":124691.4487999999983,\"1276\":1167549.638999999966472,\"1277\":41838.214209999998275,\"1278\":755861.040799999958836,\"1279\":226857.136300000012852,\"1280\":1592798.522000000113621,\"1281\":785915.765400000032969,\"1282\":11845636.699999999254942,\"1283\":299477.501199999998789,\"1284\":2907667.251000000163913,\"1285\":2434534.569999999832362,\"1286\":0.0,\"1287\":6101312.848000001162291,\"1288\":2811899.654000000096858,\"1289\":14225563.359999999403954,\"1290\":52580.485930000002554,\"1291\":1332901.564000000013038,\"1292\":3723525.672999999951571,\"1293\":15672265.359999997541308,\"1294\":1071985.803000000072643,\"1295\":4535818.28000000026077,\"1296\":641327.070099999895319,\"1297\":36180794.359999999403954,\"1298\":714069.691600000020117,\"1299\":2749548.83600000012666,\"1300\":936393.149100000038743,\"1301\":58600600.079999998211861,\"1302\":42685.859320000003208,\"1303\":4629140.746000000275672,\"1304\":397751.356599999999162,\"1305\":624914.134100000024773,\"1306\":4810284.137000000104308,\"1307\":1227149.685999999986962,\"1308\":22392.298009999998612,\"1309\":108064.563899999993737,\"1310\":77962974.329999998211861,\"1311\":0.0,\"1312\":175305.642599999991944,\"1313\":102746.405899999997928,\"1314\":2514612.58199999993667,\"1315\":703443.563600000110455,\"1316\":531143.39339999994263,\"1317\":4114950.254999999888241,\"1318\":202731.85229999999865,\"1319\":398046.809799999988172,\"1320\":0.0,\"1321\":329471.097599999979138,\"1322\":45384.671710000002349,\"1323\":5199263.588999999687076,\"1324\":5097994.450000000186264,\"1325\":946458.93480000004638,\"1326\":74083.367849999995087,\"1327\":1788205.172000000020489,\"1328\":171220.237699999997858,\"1329\":1299892.307999999960884,\"1330\":78095.418879999997444,\"1331\":16510741.230000000447035,\"1332\":72482.826419999997597,\"1333\":94774.262810000000172,\"1334\":345354.255400000023656,\"1335\":9371470.642000000923872,\"1336\":246754.382699999987381,\"1337\":3056005.146000000182539,\"1338\":246652.502299999992829,\"1339\":34161.524389999998675,\"1340\":527618.330799999996088,\"1341\":56232899.070000000298023,\"1342\":3663721.865000000223517,\"1343\":64008.412889999999606,\"1344\":245429.937199999985751,\"1345\":49560.750209999998333,\"1346\":327036.155499999993481,\"1347\":287302.790800000017043,\"1348\":3534333.729000000283122,\"1349\":37348344.0,\"1350\":8828753.631999999284744,\"1351\":242811.610400000005029,\"1352\":200378.414500000013504,\"1353\":3925.045148000000154,\"1354\":2095272.763999999966472,\"1355\":3985460.237999999895692,\"1356\":517532.168999999936204,\"1357\":1268513.13800000003539,\"1358\":2795802.547999999951571,\"1359\":9969508.721000000834465,\"1360\":1515573.162000000011176,\"1361\":330235.200699999986682,\"1362\":24044798.46000000089407,\"1363\":2538554.481999999843538,\"1364\":8659020.848999999463558,\"1365\":12229725.890000000596046,\"1366\":60552.628969999997935,\"1367\":17779.152490000000398,\"1368\":1633754.450999999884516,\"1369\":6374861.781999999657273,\"1370\":28794463.739999998360872,\"1371\":102685.277600000001257,\"1372\":164811.959100000007311,\"1373\":88487221.950000002980232,\"1374\":1774655.074999999953434,\"1375\":1241209.183999999891967,\"1376\":7383070.440999999642372,\"1377\":4221619.057000000029802,\"1378\":177170.054299999988871,\"1379\":16821476.519999999552965,\"1380\":268444.724600000015926,\"1381\":1987381.397000000113621,\"1382\":225369.682100000005448,\"1383\":40532107.189999997615814,\"1384\":26469552.510000001639128,\"1385\":848877.866299999994226,\"1386\":11040781.359999999403954,\"1387\":79075.508539999995264,\"1388\":2779399.799999999813736,\"1389\":488740.761700000031851,\"1390\":22536968.21000000089407,\"1391\":585211.333499999949709,\"1392\":124935.961800000019139,\"1393\":242862.550599999987753,\"1394\":373799.269299999985378,\"1395\":1122416.61199999996461,\"1396\":775636.030799999949522,\"1397\":415009.900100000028033,\"1398\":98312.569879999980912,\"1399\":1613684.007999999914318,\"1400\":731766.320900000049733,\"1401\":45461.082019999994372,\"1402\":5420955.388000000268221,\"1403\":18077662.129999998956919,\"1404\":19783140.390000000596046,\"1405\":15593817.429999999701977,\"1406\":7601400.184999999590218,\"1407\":36333.614990000001853,\"1408\":222058.568399999989197,\"1409\":502504.806700000015553,\"1410\":363356.526000000012573,\"1411\":358313.445100000011735,\"1412\":257349.946599999995669,\"1413\":990379.584799999953248,\"1414\":4005530.682000000029802,\"1415\":903872.918300000019372,\"1416\":395367.354700000025332,\"1417\":56648.571190000002389,\"1418\":11406.53208000000086,\"1419\":79841.649319999996806,\"1420\":2176573.341000000014901,\"1421\":1903839.450999999884516,\"1422\":2962682.679000000003725,\"1423\":3774771.524999999441206,\"1424\":2102506.274000000208616,\"1425\":0.0,\"1426\":411545.965700000000652,\"1427\":3935335.070999999996275,\"1428\":108135880.200000002980232,\"1429\":342766.492700000002515,\"1430\":131242.35999999998603,\"1431\":44978.168819999998959,\"1432\":447601.447199999995064,\"1433\":61425.744189999997616,\"1434\":158169.355600000038976,\"1435\":4539689.735999999567866,\"1436\":0.0,\"1437\":72220.99373000000196,\"1438\":31051.115099999999074,\"1439\":1412775.816000000340864,\"1440\":304928.103799999982584,\"1441\":6551013.031999999657273,\"1442\":628653.145600000047125,\"1443\":716219.368499999982305,\"1444\":2316149.520000000018626,\"1445\":2503303.854999999981374,\"1446\":74150608.930000007152557,\"1447\":54407201.899999998509884,\"1448\":2211008.924000000115484,\"1449\":838078.541599999996834,\"1450\":246754.382699999987381,\"1451\":418881.356099999975413,\"1452\":8954066.551999999210238,\"1453\":155917.798199999990174,\"1454\":4504031.588000000454485,\"1455\":1191899.060000000055879,\"1456\":10162062.720000000670552,\"1457\":3845374.657999999821186,\"1458\":1574663.80600000009872,\"1459\":3852608.16800000006333,\"1460\":85520.464059999998426,\"1461\":1377830.831000000238419,\"1462\":3281466.521000000182539,\"1463\":3553894.770000000018626,\"1464\":1914333.134000000078231,\"1465\":786588.176199999987148,\"1466\":7850.905340000000251,\"1467\":895.274210599999947,\"1468\":51302.905429999998887,\"1469\":214743.554000000003725,\"1470\":1646591.385000000009313,\"1471\":178830.705199999996694,\"1472\":356632.418100000009872,\"1473\":967059.156199999968521,\"1474\":173003.144999999989523,\"1475\":36999.912949999998091,\"1476\":61450.195489999998244,\"1477\":544622.173300000024028,\"1478\":533914.540900000021793,\"1479\":132179.659799999993993,\"1480\":867450.667299999971874,\"1481\":2286909.839000000152737,\"1482\":10960295.830000000074506,\"1483\":972795.023900000029244,\"1484\":662640.454400000046007,\"1485\":5884205.667999999597669,\"1486\":8962726.388000000268221,\"1487\":25597456.089999999850988,\"1488\":615204.929799999925308,\"1489\":15749694.480000000447035,\"1490\":37571462.119999997317791,\"1491\":875356.588100000051782,\"1492\":1203309.666999999899417,\"1493\":2851531.138999999966472,\"1494\":110367.06140000000596,\"1495\":3839465.592999999877065,\"1496\":9736610.074999999254942,\"1497\":44711242.110000006854534,\"1498\":448222.917700000049081,\"1499\":245317.868799999996554,\"1500\":3704677.794999999925494,\"1501\":7042789.830000000074506,\"1502\":1252721.672000000020489,\"1503\":841206.270499999984168,\"1504\":75023.724149999994552,\"1505\":37219.974670000003243,\"1506\":5034930.468000000342727,\"1507\":657149.099700000020675,\"1508\":0.0,\"1509\":0.0,\"1510\":14890842.519999999552965,\"1511\":8283183.970999999903142,\"1512\":1508135.891000000061467,\"1513\":4201344.853000000119209,\"1514\":617599.119799999869429,\"1515\":2845112.671999999787658,\"1516\":337957.736700000008568,\"1517\":236790.477400000003399,\"1518\":2300358.054000000003725,\"1519\":2921930.509999999776483,\"1520\":207336.847299999993993,\"1521\":162825.290899999992689,\"1522\":396783.492499999993015,\"1523\":1154101.422999999951571,\"1524\":11857862.349999999627471,\"1525\":411535.777699999976903,\"1526\":9121.252324999999473,\"1527\":212339.176100000011502,\"1528\":4247496.684999999590218,\"1529\":12969377.75,\"1530\":22980148.050000000745058,\"1531\":16235.664090000000215,\"1532\":69424376.140000000596046,\"1533\":62831.694020000002638,\"1534\":62589.218610000003537,\"1535\":52042.557300000000396,\"1536\":2852957.46500000031665,\"1537\":11620480.96000000089407,\"1538\":447795.020000000018626,\"1539\":10810.53161000000182,\"1540\":2875269.276999999769032,\"1541\":215894.802800000004936,\"1542\":1811128.266999999992549,\"1543\":1864207.966999999945983,\"1544\":92875.211739999998827,\"1545\":28655906.370000001043081,\"1546\":2173415.047999999951571,\"1547\":4315450.925999999977648,\"1548\":169416954.199999988079071,\"1549\":77439.30895999999484,\"1550\":15650870.470000000670552,\"1551\":918268.621900000027381,\"1552\":4798262.247000001370907,\"1553\":423027.889299999922514,\"1554\":591446.415400000056252,\"1555\":8979434.777000000700355,\"1556\":1105708.222999999998137,\"1557\":134889.679100000008475,\"1558\":229404.146799999987707,\"1559\":202619.783800000033807,\"1560\":4979507.519000000320375,\"1561\":263411.831799999985378,\"1562\":2751382.684000000357628,\"1563\":263646.15669999999227,\"1564\":23290883.329999998211861,\"1565\":7233713.74100000038743,\"1566\":133045.643400000000838,\"1567\":792568.557000000029802,\"1568\":2108619.100000000093132,\"1569\":241171.335599999962142,\"1570\":0.0,\"1571\":1850555.989999999990687,\"1572\":489219.599700000020675,\"1573\":1125371.144000000087544,\"1574\":311040.929200000013225,\"1575\":208162.078799999988405,\"1576\":2574008.867999999783933,\"1577\":407939.398800000024494,\"1578\":339740.644099999975879,\"1579\":0.0,\"1580\":211014.730600000009872,\"1581\":217616.581999999994878,\"1582\":17162775.929999999701977,\"1583\":1690603.726999999955296,\"1584\":209557.840599999995902,\"1585\":617242.538300000014715,\"1586\":2898803.65500000026077,\"1587\":89378.67565000000468,\"1588\":3413809.188999999780208,\"1589\":11500262.070000000298023,\"1590\":31622664.269999999552965,\"1591\":6287957.781999999657273,\"1592\":570204.347300000023097,\"1593\":1175801.952999999979511,\"1594\":34071869.619999997317791,\"1595\":70253.682780000002822,\"1596\":61732404.259999997913837,\"1597\":506080.809499999973923,\"1598\":7835317.634999999776483,\"1599\":34877743.759999997913837,\"1600\":676455.439699999988079,\"1601\":12935757.21000000089407,\"1602\":422875.068700000003446,\"1603\":225451.18640000000596,\"1604\":560046.869199999957345,\"1605\":23544.56557999999859,\"1606\":312844.212600000028033,\"1607\":46053.007279999997991,\"1608\":8249970.953999999910593,\"1609\":3270769.075999999884516,\"1610\":229414.334899999987101,\"1611\":449160.217599999974482,\"1612\":215263.144200000009732,\"1613\":174205.334000000002561,\"1614\":8570079.240000000223517,\"1615\":11453397.069999998435378,\"1616\":449251.909999999974389,\"1617\":10940938.550000000745058,\"1618\":7254802.989000000059605,\"1619\":25585.230439999999362,\"1620\":3259358.469000000040978,\"1621\":2226596.62900000018999,\"1622\":66181.522299999996903,\"1623\":3266591.978999999817461,\"1624\":2887596.808000000193715,\"1625\":0.0,\"1626\":55218.170059999996738,\"1627\":4560982.743999999947846,\"1628\":6902296.728000000119209,\"1629\":3083614.740999999921769,\"1630\":0.0,\"1631\":149387.263199999986682,\"1632\":1139023.121000000042841,\"1633\":10570093.810000002384186,\"1634\":2755661.660999999847263,\"1635\":11048931.78999999910593,\"1636\":15616231.120000001043081,\"1637\":43015951.890000000596046,\"1638\":5807489.709999999962747,\"1639\":429853.877600000007078,\"1640\":2310749.856999999843538,\"1641\":3900390.086000000592321,\"1642\":377517.904700000071898,\"1643\":904127.619300000020303,\"1644\":56081097.239999994635582,\"1645\":900490.488299999968149,\"1646\":18178.523740000000544,\"1647\":2400302.748999999836087,\"1648\":48540.927190000002156,\"1649\":2175248.896000000182539,\"1650\":1936746.827000000048429,\"1651\":233173.722399999969639,\"1652\":360840.079599999997299,\"1653\":25290796.019999999552965,\"1654\":86278454.400000005960464,\"1655\":504960.12489999999525,\"1656\":4001251.703999999910593,\"1657\":3836612.941999999806285,\"1658\":12618909.100000001490116,\"1659\":174368.342700000008335,\"1660\":1094297.615999999921769,\"1661\":10264452.53999999910593,\"1662\":17789340.530000001192093,\"1663\":4445959.747000000439584,\"1664\":6376899.389999999664724,\"1665\":45269.546829999999318,\"1666\":345934.973799999977928,\"1667\":1325362.412999999942258,\"1668\":1680925.086999999824911,\"1669\":2215695.422999999951571,\"1670\":1688464.237999999895692,\"1671\":4152951.652999999932945,\"1672\":79138.674410000006901,\"1673\":161877.802900000009686,\"1674\":1387407.590000000083819,\"1675\":26100.745380000000296,\"1676\":883252.320800000103191,\"1677\":363346.337999999988824,\"1678\":202405.834899999987101,\"1679\":347758.633399999991525,\"1680\":1288787.342000000178814,\"1681\":1976785.833000000100583,\"1682\":474110.733000000007451,\"1683\":1302235.557000000029802,\"1684\":79798859.540000006556511,\"1685\":28338.039450000000215,\"1686\":264165.746900000027381,\"1687\":18236595.589999999850988,\"1688\":156366.072100000019418,\"1689\":9250.946101999999882,\"1690\":26380916.53999999910593,\"1691\":2090586.264999999897555,\"1692\":52842.318620000005467,\"1693\":7256942.478000000119209,\"1694\":2300561.814999999944121,\"1695\":1267392.452999999979511,\"1696\":29966088.600000001490116,\"1697\":59188450.119999997317791,\"1698\":468812.951100000005681,\"1699\":462608.433399999979883,\"1700\":1751731.979999999981374,\"1701\":5124687.120000000111759,\"1702\":967303.669200000003912,\"1703\":303084068.199999988079071,\"1704\":376397.21999999997206,\"1705\":251522.386499999993248,\"1706\":1227760.969000000273809,\"1707\":1139736.283999999985099,\"1708\":8052.730456000000231,\"1709\":382459.105199999990873,\"1710\":629182.923799999989569,\"1711\":1167549.638999999966472,\"1712\":2289456.84899999992922,\"1713\":111864.703599999993458,\"1714\":42853.962019999999029,\"1715\":2989273.470000000204891,\"1716\":371924.669500000018161,\"1717\":1195770.516000000294298,\"1718\":10682162.269999999552965,\"1719\":1052934.164000000106171,\"1720\":3984033.913000000175089,\"1721\":10492664.689999999478459,\"1722\":0.0,\"1723\":1997671.320000000065193,\"1724\":594563.95629999996163,\"1725\":243127.439699999988079,\"1726\":0.0,\"1727\":100190.22609999999986,\"1728\":0.0,\"1729\":169722.595399999991059,\"1730\":3843642.691000000108033,\"1731\":280476.802499999990687,\"1732\":943555.342700000037439,\"1733\":2124410.564999999944121,\"1734\":2034653.912999999942258,\"1735\":199532.807000000000698,\"1736\":3394655.669999999925494,\"1737\":684636.437599999830127,\"1738\":37465.506479999996372,\"1739\":1604311.009000000078231,\"1740\":2265820.591000000014901,\"1741\":536716.252499999944121,\"1742\":10325580.800000000745058,\"1743\":78787.18695000000298,\"1744\":3265369.41399999987334,\"1745\":1302439.317999999970198,\"1746\":597793.565700000035576,\"1747\":612464.346499999985099,\"1748\":0.0,\"1749\":742586.021799999987707,\"1750\":558895.620400000014342,\"1751\":6400128.126999999396503,\"1752\":317958.609799999976531,\"1753\":631149.215899999951944,\"1754\":893318.106499999994412,\"1755\":1445479.43100000009872,\"1756\":22336263.780000001192093,\"1757\":100341.009099999995669,\"1758\":117142.109500000005937,\"1759\":37514.409090000001015,\"1760\":650720.444999999948777,\"1761\":865300.990400000009686,\"1762\":9025790.369000000879168,\"1763\":50431827.820000000298023,\"1764\":37827.181980000001204,\"1765\":262250.394900000013877,\"1766\":36657.594729999997071,\"1767\":4794492.67200000025332,\"1768\":0.0,\"1769\":12109506.990000000223517,\"1770\":16967.165519999998651,\"1771\":1610729.476000000024214,\"1772\":2604878.635999999940395,\"1773\":7835.317635000000337,\"1774\":810102.177600000053644,\"1775\":18350701.660000000149012,\"1776\":6348678.513000000268221,\"1777\":2194198.654000000096858,\"1778\":0.0,\"1779\":13912790.46000000089407,\"1780\":165229.668800000014016,\"1781\":1605635.455000000074506,\"1782\":170262.56170000002021,\"1783\":26365634.480000000447035,\"1784\":935761.49039999989327,\"1785\":122348.199099999997998,\"1786\":19471386.300000004470348,\"1787\":27803.167239999998856,\"1788\":4492926.622000000439584,\"1789\":10956220.609999999403954,\"1790\":11873144.410000000149012,\"1791\":1281044.429999999701977,\"1792\":6763535.593000000342727,\"1793\":651555.864500000025146,\"1794\":768086.691500000073574,\"1795\":267670.433399999979883,\"1796\":2236173.38799999980256,\"1797\":10131091.070000000298023,\"1798\":575400.24890000000596,\"1799\":690362.117300000041723,\"1800\":24704983.589999996125698,\"1801\":3654654.507000000216067,\"1802\":3643142.020000000018626,\"1803\":1427650.357000000076368,\"1804\":6913503.574000000022352,\"1805\":5304506.065999999642372,\"1806\":12987.716229999998177,\"1807\":15878.063809999999648,\"1808\":381521.805300000007264,\"1809\":33644.990649999999732,\"1810\":4735809.548000000417232,\"1811\":4654610.851999999955296,\"1812\":220489.609900000010384,\"1813\":3858517.231999999843538,\"1814\":186981.138999999995576,\"1815\":7919674.625,\"1816\":0.0},\"Ctrl1_3_Soluble\":{\"0\":25087.328929999999673,\"1\":94154.100319999997737,\"2\":1771564.46999999997206,\"3\":1338484.882999999914318,\"4\":528276.591200000024401,\"5\":22619122.910000000149012,\"6\":54442330.590000003576279,\"7\":16885895.679999999701977,\"8\":10867242.109999999403954,\"9\":218561.563400000013644,\"10\":336867.123599999933504,\"11\":3814649.898000000044704,\"12\":367257.710599999991246,\"13\":1697188.952000000048429,\"14\":407967.557700000004843,\"15\":66599.480209999994258,\"16\":579031.25,\"17\":1226052.519000000087544,\"18\":186725.548199999990175,\"19\":833005.806300000054762,\"20\":1262920.087999999988824,\"21\":1519986.76300000003539,\"22\":2456313.246999999973923,\"23\":1991580.610000000102446,\"24\":68550.808390000005602,\"25\":20310096.980000000447035,\"26\":20541548.469999998807907,\"27\":2644950.785000000149012,\"28\":4322836.86600000038743,\"29\":56809.90550999998959,\"30\":844861.977500000037253,\"31\":372627.75109999999404,\"32\":6702396.041000001132488,\"33\":730517.622699999832548,\"34\":52601.696600000002945,\"35\":13338192.599999999627471,\"36\":44732345.929999999701977,\"37\":102607.111300000004121,\"38\":1859479.442999999970198,\"39\":348311.622199999983422,\"40\":931111.963699999963865,\"41\":1122859.91800000006333,\"42\":393193.085100000025704,\"43\":1057083.783000000054017,\"44\":7321917.580000000074506,\"45\":8069606.524000000208616,\"46\":129338.386199999993551,\"47\":5483204.733000000007451,\"48\":5873104.436999999918044,\"49\":321882.240500000014436,\"50\":83409.445170000006328,\"51\":6537635.514000000432134,\"52\":22785621.609999999403954,\"53\":4524190.514000000432134,\"54\":479397.329900000011548,\"55\":3280.298848999999791,\"56\":387768.15490000002319,\"57\":50200273.03999999910593,\"58\":312651.625800000037998,\"59\":2845023.674000000115484,\"60\":5281576.635999999940395,\"61\":2590335.552000000141561,\"62\":563094.945900000049733,\"63\":139008118.400000005960464,\"64\":4765064.733000000007451,\"65\":3382027.725000000093132,\"66\":16118354.970000000670552,\"67\":1790684.375999999931082,\"68\":895580.043199999956414,\"69\":10701658.230000000447035,\"70\":5106753.0,\"71\":1588598.864999999757856,\"72\":6655099.432000000029802,\"73\":752711.3505999998888,\"74\":632164.461699999985285,\"75\":177156.446999999985564,\"76\":49412606.109999999403954,\"77\":1924340.75,\"78\":1706611.679999999934807,\"79\":74932.648690000001807,\"80\":2668004.452000000048429,\"81\":636894.122600000002421,\"82\":4323751.69400000013411,\"83\":193303.161599999992177,\"84\":1871463.689999999944121,\"85\":3783454.262000000104308,\"86\":34051728.740000002086163,\"87\":262473.308599999989383,\"88\":965783.945799999986775,\"89\":856279.031300000031479,\"90\":734405.64179999998305,\"91\":18983596.339999999850988,\"92\":2653184.237999999895692,\"93\":1543040.429999999934807,\"94\":159911.938699999998789,\"95\":3161828.618999999947846,\"96\":2134659.712999999988824,\"97\":238651.186799999995856,\"98\":41963.161500000001979,\"99\":46425692.600000001490116,\"100\":40147.22787000000244,\"101\":817581.805799999972805,\"102\":3868258.819999999832362,\"103\":2023874.039000000106171,\"104\":454504.85930000001099,\"105\":2267126.811000000219792,\"106\":4002647.057000000029802,\"107\":7129254.798000000417232,\"108\":18882965.260000001639128,\"109\":90222.169469999993453,\"110\":60895.527469999993627,\"111\":373505.98599999997532,\"112\":141935.568100000004051,\"113\":3615857.768000000156462,\"114\":50342.986210000002757,\"115\":4978402.627999999560416,\"116\":9795978.490000000223517,\"117\":708168.373999999952503,\"118\":176122.691300000005867,\"119\":67951596.030000001192093,\"120\":2788304.336999999824911,\"121\":994601.028600000077859,\"122\":26199.759799999999814,\"123\":147406239.599999994039536,\"124\":11427116.859999999403954,\"125\":12148001.339999999850988,\"126\":77106280.069999992847443,\"127\":6329146.207000000402331,\"128\":444844.275399999984074,\"129\":7546507.860000000335276,\"130\":3094314.311000000219792,\"131\":208617.38279999999213,\"132\":1844293.297999999951571,\"133\":1570.4852699999999,\"134\":10190269.370000001043081,\"135\":354376.931999999971595,\"136\":58205.01825000000099,\"137\":1507362.137000000104308,\"138\":3538829.248999999836087,\"139\":6808882.023000000044703,\"140\":0.0,\"141\":1407920.330000000074506,\"142\":35757883.009999997913837,\"143\":3121484.703999999910593,\"144\":20539.718809999998484,\"145\":883458.571899999980815,\"146\":123428.597099999999045,\"147\":43206412.78999999910593,\"148\":52094.881869999997434,\"149\":753013.243800000054762,\"150\":11508536.550000000745058,\"151\":6671108.923000000417232,\"152\":0.0,\"153\":192717.67170000000624,\"154\":55624288.390000000596046,\"155\":11146264.650000000372529,\"156\":303942.462999999988824,\"157\":350040.647100000001956,\"158\":1627387.57300000009127,\"159\":4311401.514999999664724,\"160\":35337.976940000000468,\"161\":368648.24920000002021,\"162\":12837781.669999999925494,\"163\":8933844.559000000357628,\"164\":209394.986600000003818,\"165\":1723627.482000000076368,\"166\":8303345.084999999962747,\"167\":1169699.112999999895692,\"168\":3973372.560000000055879,\"169\":2631045.399000000208616,\"170\":151522.965800000005402,\"171\":0.0,\"172\":20576311.929999999701977,\"173\":568547.320900000049733,\"174\":420509.849899999971967,\"175\":180971.279899999994086,\"176\":2535994.768000000156462,\"177\":18859179.730000000447035,\"178\":2944556.964000000152737,\"179\":1139784.236000000033528,\"180\":5159264.129000000655651,\"181\":13273239.810000000521541,\"182\":69837.971420000001672,\"183\":454358.486800000013318,\"184\":43224.709350000004633,\"185\":30590.934320000000298,\"186\":8724897.838999999687076,\"187\":28693.580999999998312,\"188\":20718110.279999997466803,\"189\":56191.481769999998505,\"190\":8209849.661000000312924,\"191\":85050646.640000000596046,\"192\":21473758.230000000447035,\"193\":687493.260699999984354,\"194\":786239.79769999999553,\"195\":86711.97432999999728,\"196\":13533050.970000000670552,\"197\":0.0,\"198\":22750858.150000002235174,\"199\":1204371.09499999997206,\"200\":2634887.677000000141561,\"201\":242255.60930000001099,\"202\":2301158.41399999987334,\"203\":3032563.419999999925494,\"204\":1399595.395000000018626,\"205\":27727522.609999999403954,\"206\":688243.419699999969453,\"207\":640324.727700000046752,\"208\":4582465.059000000357628,\"209\":804691.878900000010617,\"210\":14658289.439999999478459,\"211\":8260714.099000000394881,\"212\":10336641.849999997764826,\"213\":1652179.412999999942258,\"214\":6095499.129999998956919,\"215\":934405.344599999953061,\"216\":778033.790299999993294,\"217\":1369131.621999999973923,\"218\":0.0,\"219\":284502.367399999988265,\"220\":145466.804200000013225,\"221\":15587754.720000000670552,\"222\":1221203.929999999934807,\"223\":327865.215800000005402,\"224\":5084705.644999999552965,\"225\":283011.197800000023562,\"226\":789194.692200000048615,\"227\":163031.502299999992829,\"228\":3700021.945999999996275,\"229\":4426120.950000000186264,\"230\":913501.524199999985285,\"231\":1006219.34499999997206,\"232\":112853.185100000002421,\"233\":314097.054100000008475,\"234\":354495.859600000025239,\"235\":859929.195100000011735,\"236\":3355040.29799999948591,\"237\":408516.454499999992549,\"238\":478583.132900000025984,\"239\":206010.122899999987567,\"240\":179919.227600000012899,\"241\":1373248.347999999998137,\"242\":433866.339099999982864,\"243\":100585.341300000000047,\"244\":393714.537100000015926,\"245\":743169.694299999973737,\"246\":6758017.584999999031424,\"247\":573222.092100000008941,\"248\":251010.513500000000931,\"249\":1059553.817999999970198,\"250\":724269.347300000023097,\"251\":4224675.81900000013411,\"252\":16113780.830000000074506,\"253\":196843.546100000006845,\"254\":87911.313880000001518,\"255\":24272217.160000000149012,\"256\":1289816.031999999890104,\"257\":466324.43739999999525,\"258\":16809964.96000000089407,\"259\":79334.801139999995939,\"260\":774749.557700000004843,\"261\":8533973.230000000447035,\"262\":258502.954999999987194,\"263\":2243524.248000000137836,\"264\":460002.975700000009965,\"265\":70213.050910000005388,\"266\":69464.72157999999763,\"267\":7519794.881000000052154,\"268\":710153.550799999968149,\"269\":8169505.745000000111759,\"270\":4454572.100999999791384,\"271\":10983425.269999999552965,\"272\":680266.119300000020303,\"273\":839967.647600000025704,\"274\":286085.019900000013877,\"275\":9266293.063999999314547,\"276\":147250.718900000007125,\"277\":54789.965239999997721,\"278\":0.0,\"279\":0.0,\"280\":397730.632099999987986,\"281\":10016.452040000000125,\"282\":6405.076933000000281,\"283\":11461880.320000000298023,\"284\":0.0,\"285\":4288164.88399999961257,\"286\":754147.630600000033155,\"287\":26817.26872000000003,\"288\":11667716.630000000819564,\"289\":195251.745300000009593,\"290\":3909060.149999999906868,\"291\":33368.352209999997285,\"292\":9720962.592000000178814,\"293\":1939435.412999999942258,\"294\":319686.653300000005402,\"295\":1216904.239000000059605,\"296\":243005.768199999991339,\"297\":19655.994940000000497,\"298\":1680539.08199999993667,\"299\":3519068.962999999988824,\"300\":2376540.242999999783933,\"301\":715505.29480000003241,\"302\":42047.325680000001739,\"303\":1810536.144000000087544,\"304\":0.0,\"305\":1230901.107000000076368,\"306\":699550.694000000017695,\"307\":134424.829999999987194,\"308\":377275.07740000000922,\"309\":592104.14249999995809,\"310\":2856093.094000000040978,\"311\":3037320.525000000372529,\"312\":2391451.939999999944121,\"313\":1875671.898999999975786,\"314\":2343240.503000000026077,\"315\":2669102.245000000111759,\"316\":2251757.700000000186264,\"317\":7337927.070000000298023,\"318\":192617.040600000007544,\"319\":57935.143989999989572,\"320\":2327505.46100000012666,\"321\":10136294.519999999552965,\"322\":533674.07660000002943,\"323\":1269872.780999999959022,\"324\":15744190.310000000521541,\"325\":25776194.429999999701977,\"326\":26631.558629999999539,\"327\":117976.222099999999045,\"328\":7118185.378999999724328,\"329\":6081044.847000000067055,\"330\":362601.235900000028778,\"331\":13074722.130000000819564,\"332\":4767168.837000000290573,\"333\":317097.690000000002328,\"334\":375500.311099999991711,\"335\":6853.159700000000157,\"336\":10497651.589999999850988,\"337\":28120.898659999998927,\"338\":1516693.382000000216067,\"339\":691582.541899999952875,\"340\":11626549.369999999180436,\"341\":2640925.541999999899417,\"342\":11189.261570000000574,\"343\":4403.524698000000171,\"344\":54521.920619999997143,\"345\":1525750.179999999934807,\"346\":103384.715099999986705,\"347\":3355131.780999999959022,\"348\":315643.113399999972899,\"349\":2287070.061999999918044,\"350\":330627.996500000008382,\"351\":534781.018500000005588,\"352\":13255858.080000000074506,\"353\":128661413.400000005960464,\"354\":14377437.240000000223517,\"355\":8386045.537999999709427,\"356\":20789466.859999999403954,\"357\":234872.947099999990314,\"358\":7245803.888000000268221,\"359\":3179667.765999999828637,\"360\":237516.800099999993108,\"361\":0.0,\"362\":198956.798799999989569,\"363\":89892831.379999995231628,\"364\":255593.801899999991292,\"365\":7622621.550999999977648,\"366\":4192656.837999999988824,\"367\":19690758.410000000149012,\"368\":12794784.759999999776483,\"369\":450452.171199999982491,\"370\":3669558.172999999951571,\"371\":7357229.940999999642372,\"372\":135138395.800000011920929,\"373\":13129611.810000000521541,\"374\":142932.730600000009872,\"375\":3836148.356999999843538,\"376\":389204.434899999992922,\"377\":15331.602870000000621,\"378\":948951.11019999999553,\"379\":353892.073099999979604,\"380\":3361.078163000000131,\"381\":13358318.820000000298023,\"382\":7030544.854000000283122,\"383\":11987906.439999999478459,\"384\":20512273.969999998807907,\"385\":15343495.629999998956919,\"386\":382087072.899999976158142,\"387\":23451616.420000001788139,\"388\":28971.688719999998284,\"389\":5329239.175999999977648,\"390\":2801843.791999999899417,\"391\":712074.689699999988079,\"392\":6956809.714999999850988,\"393\":1460797.389999999897554,\"394\":475600.793599999975413,\"395\":1837706.536000000080094,\"396\":331131.151899999997113,\"397\":154313.191200000030221,\"398\":5230803.679999999701977,\"399\":97355.998399999996764,\"400\":47982729.899999998509884,\"401\":1327232.497999999905005,\"402\":12647.497439999999187,\"403\":133564.891600000002654,\"404\":4874203.716000000946224,\"405\":2320369.802000000141561,\"406\":14320.717899999999645,\"407\":48679.828860000001441,\"408\":597025.917300000088289,\"409\":190238.487799999973504,\"410\":4284231.122999999672174,\"411\":137837.138500000000931,\"412\":629941.429600000032224,\"413\":596541.058399999979883,\"414\":1774308.953999999910593,\"415\":1562800.715000000083819,\"416\":773029.680999999982305,\"417\":14521980.070000000298023,\"418\":5409927.00800000037998,\"419\":757358.676899999962188,\"420\":42367.515489999997953,\"421\":8356405.110000000335276,\"422\":1341869.746999999741092,\"423\":3662971.410999999847263,\"424\":53266776.570000007748604,\"425\":17987348.620000001043081,\"426\":441678.970399999991059,\"427\":659993.530200000037439,\"428\":7229702.915000000037253,\"429\":913089.851599999936298,\"430\":10597367.839999999850988,\"431\":329658.278799999970943,\"432\":5067781.3260000012815,\"433\":1512485.172999999951571,\"434\":5731854.990000000223517,\"435\":12819.485109999999622,\"436\":2681269.458000000100583,\"437\":26077172.850000001490116,\"438\":23888.904210000000603,\"439\":72307.092260000004899,\"440\":880320.711699999985285,\"441\":0.0,\"442\":924433.71909999998752,\"443\":23195464.569999996572733,\"444\":190979.498499999986962,\"445\":1258345.94800000009127,\"446\":871986.628400000045076,\"447\":1192112.398999999975786,\"448\":1424112.786000000080094,\"449\":18715551.730000000447035,\"450\":17090817.160000000149012,\"451\":13205.542540000000372,\"452\":0.0,\"453\":219869.767500000016298,\"454\":306083.160600000002887,\"455\":466708.665199999988545,\"456\":3068241.712999999988824,\"457\":6768172.176000000908971,\"458\":27237.174780000001192,\"459\":175464.015199999994365,\"460\":835503.286800000001676,\"461\":50229.547530000010738,\"462\":682388.520299999974668,\"463\":53425.041819999998552,\"464\":290430.452999999979511,\"465\":1304270.314999999944121,\"466\":8444045.634999999776483,\"467\":62652.912109999997483,\"468\":455657.542599999986123,\"469\":1488699.645000000018626,\"470\":563314.504599999985658,\"471\":8704131.242000000551343,\"472\":3689409.940999999642372,\"473\":1873659.277999999700114,\"474\":2527944.280999999959022,\"475\":7603684.611000000499189,\"476\":12663964.349999999627471,\"477\":2626745.708000000566244,\"478\":22834107.50000000372529,\"479\":4722982.644000001251698,\"480\":2160640.828999999910593,\"481\":8485670.310000000521541,\"482\":6527.572406000000228,\"483\":128935.861799999998766,\"484\":1957000.111000000033528,\"485\":121562347.900000005960464,\"486\":7352015.42200000025332,\"487\":1280576.269000000087544,\"488\":681839.623499999986962,\"489\":17014886.429999999701977,\"490\":461237.993599999987055,\"491\":5266390.49100000038743,\"492\":192781709.699999988079071,\"493\":17103624.75,\"494\":0.0,\"495\":192296.850799999985611,\"496\":1165948.317999999970198,\"497\":37355172.740000002086163,\"498\":11710713.550000000745058,\"499\":513858.901599999924656,\"500\":67149.291849999994156,\"501\":17801638.53999999910593,\"502\":50622923.580000005662441,\"503\":664421.297900000005029,\"504\":256700.743799999996554,\"505\":60155.431600000003527,\"506\":4524373.480000000447035,\"507\":786184.908000000054017,\"508\":78270.856150000006892,\"509\":1681819.841000000014901,\"510\":691344.686699999962002,\"511\":1449545.005000000121072,\"512\":304107.131999999925029,\"513\":455684.987499999988358,\"514\":285838.016400000022259,\"515\":37856.498500000001513,\"516\":4978951.525000000372529,\"517\":3179576.282999999821186,\"518\":598096.266100000008009,\"519\":2190.83015400000022,\"520\":21460950.629999998956919,\"521\":798535.086300000082701,\"522\":4538370.348000000230968,\"523\":261274.88389999998617,\"524\":2181132.976999999955296,\"525\":17710155.730000000447035,\"526\":330106.544500000018161,\"527\":4973919.970999999903142,\"528\":113475.268200000005891,\"529\":6350370.217000000178814,\"530\":42767.295330000000831,\"531\":22513002.859999999403954,\"532\":2284234.095000000204891,\"533\":16694696.630000000819564,\"534\":5935404.224999999627471,\"535\":765345.125600000028498,\"536\":13688571.740000000223517,\"537\":311014.083600000012666,\"538\":985544.23120000003837,\"539\":8452827.983999999240041,\"540\":101362.945200000001932,\"541\":976304.468100000172854,\"542\":1550542.019000000087544,\"543\":3442040.442999999970198,\"544\":2493546.746999999973923,\"545\":1627387.57300000009127,\"546\":22428838.690000001341104,\"547\":3824255.592000000178814,\"548\":6161915.644000000320375,\"549\":137773.100500000000466,\"550\":218515.821999999985564,\"551\":0.0,\"552\":280312.455100000021048,\"553\":3262734.151000000070781,\"554\":240142.356499999994412,\"555\":6561786.974000000394881,\"556\":4548799.388000000268221,\"557\":51714313.420000001788139,\"558\":48337683.180000007152557,\"559\":86336.894839999993564,\"560\":2580180.96100000012666,\"561\":11710.713550000000396,\"562\":396111.386499999964144,\"563\":86145.695789999997942,\"564\":798818.682999999960884,\"565\":13782799.019999999552965,\"566\":105781.564499999993132,\"567\":62833133.229999996721745,\"568\":2190738.671000000089407,\"569\":657642.422200000029989,\"570\":7085434.535000000149012,\"571\":0.0,\"572\":2126426.260999999940395,\"573\":1799649.689999999944121,\"574\":36293.05739999999787,\"575\":11716202.509999999776483,\"576\":3993041.362999999895692,\"577\":1053424.470999999903142,\"578\":1078033.344000000040978,\"579\":1366387.13800000003539,\"580\":2943825.100999999791384,\"581\":19332145.820000000298023,\"582\":427133.204800000006799,\"583\":738348.550599999958649,\"584\":276982.481099999975413,\"585\":918578.819699999992736,\"586\":86918725.469999983906746,\"587\":4334089.251000000163913,\"588\":2120754.327000000048429,\"589\":304601.139199999975972,\"590\":7351466.525000001303852,\"591\":50204.847179999997024,\"592\":15849.395529999999781,\"593\":286514.989100000006147,\"594\":371685478.199999988079071,\"595\":54099270.080000005662441,\"596\":160058311.199999988079071,\"597\":152693945.599999994039536,\"598\":1956451.213999999919906,\"599\":1188910.500999999931082,\"600\":8117817.96100000012666,\"601\":0.0,\"602\":4342231.21999999973923,\"603\":817746.474799999967217,\"604\":10166.483840000000782,\"605\":4052413.702000000048429,\"606\":768043.868299999972805,\"607\":434076.749499999976251,\"608\":67351.46885000000475,\"609\":1180036.668999999994412,\"610\":33917.249020000002929,\"611\":41729880.350000001490116,\"612\":108279.044999999998254,\"613\":5264286.385999999940395,\"614\":63537550.810000002384186,\"615\":528633.374199999962002,\"616\":1899823.358999999705702,\"617\":8075004.009999999776483,\"618\":1840359.537999999942258,\"619\":1083339.347000000067055,\"620\":966058.394199999980628,\"621\":904014.757599999895319,\"622\":2693711.118999999947846,\"623\":9022216.947000000625849,\"624\":39440.065810000000056,\"625\":2035034.941000000108033,\"626\":9644.117038000000321,\"627\":146573.746099999989383,\"628\":641605.486900000018068,\"629\":710638.409699999960139,\"630\":1514863.726000000024214,\"631\":844185.004799999995157,\"632\":1638731.441000000108033,\"633\":85332.413669999994454,\"634\":10838.882439999999406,\"635\":987373.887199999997392,\"636\":2538830.734999999869615,\"637\":898919.165500000002794,\"638\":3839807.669000000227243,\"639\":12185509.28999999910593,\"640\":388179.82750000001397,\"641\":1437103.344000000040978,\"642\":3992583.949000000022352,\"643\":30074.97132000000056,\"644\":263022.205399999977089,\"645\":1174913.631999999983236,\"646\":3402428.390000000130385,\"647\":57988.20401000000129,\"648\":430280.213199999998324,\"649\":107647.813700000013341,\"650\":1755280.530999999959022,\"651\":194785183.0,\"652\":395059.334199999982957,\"653\":17820849.920000001788139,\"654\":1399778.361000000033528,\"655\":334406.236199999984819,\"656\":706704.649199999985285,\"657\":3528400.208999999798834,\"658\":11027337.009999999776483,\"659\":7150844.739000000059605,\"660\":39726406.979999996721744,\"661\":9850868.17200000025332,\"662\":8345793.105000000447035,\"663\":11267936.779999999329448,\"664\":13514754.410000000149012,\"665\":114170.537500000005821,\"666\":5345.614598000000114,\"667\":670852.538900000043213,\"668\":12360241.439999999478459,\"669\":46333.294969999995374,\"670\":415112.364599999971688,\"671\":1046563.260000000009313,\"672\":87480.429880000010598,\"673\":0.0,\"674\":7560138.796999999321997,\"675\":119293.574399999997695,\"676\":2121303.223999999929219,\"677\":11299040.929999997839332,\"678\":2211962.68099999986589,\"679\":4880516.03000000026077,\"680\":19915806.100000001490116,\"681\":15004094.439999999478459,\"682\":3553009.083000000566244,\"683\":52273273.340000011026859,\"684\":94419400.439999997615814,\"685\":11470113.779999999329448,\"686\":11935761.240000002086163,\"687\":18247159.780000001192093,\"688\":21621045.53999999910593,\"689\":19387950.329999998211861,\"690\":23022562.070000000298023,\"691\":4510925.50800000037998,\"692\":21525903.420000001788139,\"693\":13206457.369999999180436,\"694\":21601834.149999998509884,\"695\":10789481.730000000447035,\"696\":16412014.769999999552965,\"697\":6999623.666000000201166,\"698\":40530540.810000002384186,\"699\":21436250.280000001192093,\"700\":33290.591820000001462,\"701\":10267114.919999999925494,\"702\":9480362.821000000461936,\"703\":12487402.540000000968576,\"704\":23673004.800000000745058,\"705\":5887284.270999999716878,\"706\":9696262.234999999403954,\"707\":14080118.130000000819564,\"708\":18696340.339999999850988,\"709\":4220193.161000000312924,\"710\":4372146.095999999903142,\"711\":11052952.199999999254942,\"712\":57043.186659999999392,\"713\":62897.171190000000934,\"714\":3502053.162000000011176,\"715\":3659678.030999999959022,\"716\":31933901.859999999403954,\"717\":5184513.381999999284744,\"718\":2246817.62900000018999,\"719\":380696.534299999999348,\"720\":316914.724400000006426,\"721\":1105478.185000000055879,\"722\":27176.796129999998811,\"723\":181209.135199999989709,\"724\":6061559.009999999776483,\"725\":0.0,\"726\":17613183.96000000089407,\"727\":2053240.019000000087544,\"728\":5606615.032999999821186,\"729\":2339855.638999999966472,\"730\":2541209.287000000011176,\"731\":344569.975600000005215,\"732\":1217636.101000000024214,\"733\":431286.523999999975786,\"734\":2608906.561000000685453,\"735\":42691.364609999996901,\"736\":157460.199600000021746,\"737\":3543.860803000000033,\"738\":39453788.229999996721745,\"739\":1294024.240999999921769,\"740\":6829831.584999999962747,\"741\":288555.055600000021514,\"742\":2663979.208000000100583,\"743\":148952.298999999999069,\"744\":15892.392449999999371,\"745\":235970.740699999994831,\"746\":16982.867450000001554,\"747\":497593.259299999976065,\"748\":11413394.439999999478459,\"749\":8580172.044999999925494,\"750\":808031.001200000056997,\"751\":10914.813159999999698,\"752\":550296.50179999996908,\"753\":1262005.260000000009313,\"754\":9485851.78999999910593,\"755\":863112.79660000000149,\"756\":134287.605799999990268,\"757\":5791135.845999999903142,\"758\":1143443.547999999951571,\"759\":282590.37689999997383,\"760\":200200.965000000025611,\"761\":2043451.358999999938533,\"762\":6126328.833999999798834,\"763\":1095415.077000000048429,\"764\":313731.122800000011921,\"765\":24523794.859999999403954,\"766\":15979301.109999999403954,\"767\":70291.726120000006631,\"768\":4669099.273000000044703,\"769\":23470827.809999998658896,\"770\":2516234.481999999843538,\"771\":27719289.149999998509884,\"772\":19003.722559999998339,\"773\":722604.360299999942072,\"774\":9999070.312000000849366,\"775\":72637.345170000000508,\"776\":2201076.228000000119209,\"777\":3835233.529000000096858,\"778\":98170.195349999994505,\"779\":0.0,\"780\":990118.371299999998882,\"781\":146043.145900000003166,\"782\":4281.212190999999621,\"783\":0.0,\"784\":1957091.594000000040978,\"785\":59204.010459999990417,\"786\":1864145.066000000108033,\"787\":12459957.699999999254942,\"788\":68853.616460000004736,\"789\":1575516.823999999789521,\"790\":85831.909769999983837,\"791\":3016005.032000000588596,\"792\":2859569.439999999944121,\"793\":289103.95240000000922,\"794\":15159.615200000000186,\"795\":734497.124599999981001,\"796\":682480.003099999972619,\"797\":494839.62689999997383,\"798\":19062.271550000001298,\"799\":419860.321999999985564,\"800\":236053.075299999996787,\"801\":755464.982899999944493,\"802\":4821418.138999999500811,\"803\":2842919.569999999832362,\"804\":10031089.28999999910593,\"805\":1305917.004999999888241,\"806\":187494.003700000001118,\"807\":6858.923115999999936,\"808\":4357234.400000000372529,\"809\":12875289.619999999180436,\"810\":6491345.216000000014901,\"811\":693119.452999999979511,\"812\":342831.802299999981187,\"813\":1200620300.0,\"814\":94794479.930000007152557,\"815\":7093759.46999999973923,\"816\":1876129.313000000081956,\"817\":1208945.235000000102445,\"818\":163031.502299999992829,\"819\":244533.530999999988126,\"820\":47134.684320000000298,\"821\":43037169.600000001490116,\"822\":608927.829900000011548,\"823\":6172070.235000000335276,\"824\":54914381.850000001490116,\"825\":42879.819179999998596,\"826\":341468.708600000012666,\"827\":1440671.174000000115484,\"828\":555364.648999999975786,\"829\":9573675.279999999329448,\"830\":1470494.567000000271946,\"831\":4853894.533999999985099,\"832\":1066597.993999999947846,\"833\":24535.687630000000354,\"834\":26680.044519999999466,\"835\":168767.473999999987427,\"836\":2151492.549000000115484,\"837\":969717.70629999996163,\"838\":1146462.480999999912456,\"839\":615432.257199999992736,\"840\":4401878.007000000216067,\"841\":6982790.831000000238419,\"842\":102643.704400000002352,\"843\":4296306.853000000119209,\"844\":4965686.518999999389052,\"845\":2836424.291000000201166,\"846\":4255688.489000000059605,\"847\":1701854.574999999953434,\"848\":5425753.532999999821186,\"849\":1446983.48699999996461,\"850\":1942911.759000000078231,\"851\":1894334.391000000061467,\"852\":4652266.438000000081956,\"853\":1262920.087999999988824,\"854\":1519437.865999999921769,\"855\":138148.179999999993015,\"856\":0.0,\"857\":39738.299740000002203,\"858\":738458.329899999895133,\"859\":1432529.203999999677762,\"860\":13402230.560000000521541,\"861\":1817671.803000000072643,\"862\":2187628.256000000052154,\"863\":579150.177700000000186,\"864\":2612474.390999999828637,\"865\":7211680.803000000305474,\"866\":2672853.039999999571592,\"867\":0.0,\"868\":464503.929599999974016,\"869\":170450.757600000011735,\"870\":730792.071099999942817,\"871\":2013902.414000000106171,\"872\":800007.959400000050664,\"873\":59472.055070000002161,\"874\":2245353.904000000096858,\"875\":5168503.891999999992549,\"876\":508004.002199999988079,\"877\":13295195.689999999478459,\"878\":1246178.735000000102446,\"879\":622613.657099999953061,\"880\":1233737.074000000022352,\"881\":2527120.936000000219792,\"882\":190229.339499999972759,\"883\":6039511.654000000096858,\"884\":19385205.849999997764826,\"885\":2445609.759000000078231,\"886\":30159.13550000000032,\"887\":11801281.519999999552965,\"888\":3390352.660000000149012,\"889\":260698.542199999996228,\"890\":1794618.135999999940395,\"891\":994966.959799999953248,\"892\":932850.136900000041351,\"893\":664229.184000000008382,\"894\":145402.766299999988405,\"895\":0.0,\"896\":22094011.629999998956919,\"897\":14006931.890000000596046,\"898\":12701472.300000000745058,\"899\":21621.045539999999164,\"900\":0.0,\"901\":130317.252099999983329,\"902\":799157.169400000013411,\"903\":541010.99730000004638,\"904\":387914.527400000020862,\"905\":128597.375500000009197,\"906\":9678880.503000000491738,\"907\":13471.757489999998143,\"908\":5004749.675999999977648,\"909\":6455575.440000000409782,\"910\":304143.725099999981467,\"911\":159207.521199999988312,\"912\":97081.55000000000291,\"913\":211306.9771999999939,\"914\":3630586.498999999836087,\"915\":10354938.410000000149012,\"916\":345493.951899999985471,\"917\":1030462.287000000011176,\"918\":0.0,\"919\":5833309.417999999597669,\"920\":47434.747920000001614,\"921\":13036299.349999999627471,\"922\":5847580.735000000335276,\"923\":2404625.462999999988824,\"924\":9046459.889000000432134,\"925\":204189.61510000002454,\"926\":98042.119420000017271,\"927\":159655.786900000006426,\"928\":38721.925810000000638,\"929\":2009145.307999999960884,\"930\":40534.200120000001334,\"931\":192004.105899999995017,\"932\":404198.466200000024401,\"933\":1836242.810999999986962,\"934\":1793703.307999999960884,\"935\":794894.070799999986775,\"936\":454202.966100000019651,\"937\":1060560.128999999957159,\"938\":569187.70050000003539,\"939\":4800102.645999999716878,\"940\":309806.510599999979604,\"941\":35543813.25,\"942\":65539.194529999993392,\"943\":3270235.740000000223517,\"944\":378034.384699999995064,\"945\":29385.190990000002785,\"946\":282681.859699999971781,\"947\":6675957.510999999940395,\"948\":2616.316667999999936,\"949\":7035027.510999999940395,\"950\":41018.144150000000082,\"951\":1493822.682000000029802,\"952\":2345253.123999999836087,\"953\":165711.948399999993853,\"954\":2195861.708000000100583,\"955\":28938754.910000000149012,\"956\":7913170.932000000029802,\"957\":948127.764899999951012,\"958\":84045.250639999998384,\"959\":3661324.720999999903142,\"960\":147104.346400000009453,\"961\":6686843.964999999850988,\"962\":1676879.770000000018626,\"963\":180513.865900000004331,\"964\":1527213.90500000002794,\"965\":197182032.5,\"966\":24060.891879999999219,\"967\":127206.836899999994785,\"968\":502853.520399999979418,\"969\":113585.047600000005332,\"970\":1356872.925999999977648,\"971\":973468.501199999940582,\"972\":1879788.625000000232831,\"973\":97237.070760000002338,\"974\":26846543.219999998807907,\"975\":113502.712999999988824,\"976\":642950.284100000048056,\"977\":16505327.220000000670552,\"978\":1329428.085999999893829,\"979\":1583750.277000000001863,\"980\":29781311.519999999552965,\"981\":4374341.684000000357628,\"982\":326849.756700000085402,\"983\":365052.974999999976717,\"984\":1153872.587999999988824,\"985\":3877407.100999999791384,\"986\":482187.555300000007264,\"987\":14171600.929999999701977,\"988\":16164096.369999999180436,\"989\":148988.892099999997299,\"990\":3243705.728000000119209,\"991\":33779109.990000002086163,\"992\":44172471.179999999701977,\"993\":391244.501400000008289,\"994\":62842.281510000000708,\"995\":211188.049499999993714,\"996\":18298.390149999999267,\"997\":4053328.529999999795109,\"998\":24671997.0,\"999\":65392.822039999999106,\"1000\":11946739.179999999701977,\"1001\":3102730.728999999817461,\"1002\":429520.90590000001248,\"1003\":3336652.254999999888241,\"1004\":1810170.212999999988824,\"1005\":2599483.833000000100583,\"1006\":175683.573899999988498,\"1007\":5284.778534000000036,\"1008\":810436.99890000000596,\"1009\":266022.841299999970943,\"1010\":2881799.760999999940395,\"1011\":773606.022600000025705,\"1012\":12308096.250000001862645,\"1013\":12676771.939999999478459,\"1014\":1418989.749000000068918,\"1015\":4237757.859000000171363,\"1016\":95462.304390000004787,\"1017\":2350925.058000000193715,\"1018\":555712.283700000029057,\"1019\":427901.660299999988638,\"1020\":3722252.266999999992549,\"1021\":0.0,\"1022\":826528.823899999959394,\"1023\":372170.337100000004284,\"1024\":10552541.269999999552965,\"1025\":6137672.701000000350177,\"1026\":591070.386900000041351,\"1027\":700639.339400000055321,\"1028\":4880241.581000000238419,\"1029\":26807.20560999999725,\"1030\":714425.79769999999553,\"1031\":8576512.732999999076128,\"1032\":3520075.274000000208616,\"1033\":1496750.131000000052154,\"1034\":3308384.06900000013411,\"1035\":99661.365030000000843,\"1036\":10283581.830000000074506,\"1037\":16671825.919999999925494,\"1038\":0.0,\"1039\":3872467.029000000096858,\"1040\":120995.154599999994389,\"1041\":2390.354146000000128,\"1042\":1792971.445999999996275,\"1043\":2855727.162000000011176,\"1044\":37504289.71000000089407,\"1045\":853314.988499999861233,\"1046\":2041987.634000000078231,\"1047\":276991.629399999976158,\"1048\":31957687.390000000596046,\"1049\":111846.874299999995856,\"1050\":12526740.139999998733401,\"1051\":170002.491899999964517,\"1052\":1727744.208000000100583,\"1053\":5929000.429000000469387,\"1054\":2378278.416000000666827,\"1055\":3243156.830999999772757,\"1056\":3101724.41800000006333,\"1057\":17180.470310000000609,\"1058\":73821.132639999996172,\"1059\":214051.46129999999539,\"1060\":269270.480800000019372,\"1061\":7812.631331999999929,\"1062\":410016.772500000020955,\"1063\":1918028.436999999918044,\"1064\":12628286.050000000745058,\"1065\":916566.198100000037812,\"1066\":812961.92429999995511,\"1067\":25579506.399999998509884,\"1068\":30084.11960000000181,\"1069\":1546150.84499999997206,\"1070\":558731.216200000024401,\"1071\":1717864.064999999944121,\"1072\":113868.64429999999993,\"1073\":2895888.112999999895692,\"1074\":3111604.561000000219792,\"1075\":406046.418799999984913,\"1076\":4944553.99100000038743,\"1077\":1357879.23699999996461,\"1078\":30208.536209999998391,\"1079\":1415787.851000000024214,\"1080\":5003377.433000000193715,\"1081\":87150.176959999997052,\"1082\":42959.409220000001369,\"1083\":593302.567200000048615,\"1084\":10214969.730000000447035,\"1085\":969900.671899999957532,\"1086\":11341123.019999999552965,\"1087\":5751798.24100000038743,\"1088\":3820870.728999999817461,\"1089\":131186.338799999997718,\"1090\":55959115.450000002980232,\"1091\":334140.936099999991711,\"1092\":701307.163799999980256,\"1093\":1440854.139000000199303,\"1094\":152575.018000000010943,\"1095\":765592.129199999966659,\"1096\":0.0,\"1097\":166718.259200000000419,\"1098\":5038049.416000000201166,\"1099\":724726.761300000012852,\"1100\":430234.471799999999348,\"1101\":5752255.65500000026077,\"1102\":4543493.384999999776483,\"1103\":1756927.222000000067055,\"1104\":2127889.986000000033528,\"1105\":720051.99010000017006,\"1106\":16287598.150000000372529,\"1107\":910171.550200000056066,\"1108\":2046378.808999999891967,\"1109\":1881618.281999999890104,\"1110\":5926438.911000000312924,\"1111\":177385.15400000003865,\"1112\":455730.728899999929126,\"1113\":58229.718610000003537,\"1114\":1175919.942999999970198,\"1115\":1790043.996000000042841,\"1116\":3065771.677000000141561,\"1117\":13029895.560000000521541,\"1118\":486066.426199999987148,\"1119\":313657.93660000001546,\"1120\":4056.347462000000178,\"1121\":6321553.13399999961257,\"1122\":9470299.712999999523163,\"1123\":2440852.652999999932945,\"1124\":121992.31710000000021,\"1125\":3174.72769500000004,\"1126\":58394387.649999991059303,\"1127\":11579.89314000000013,\"1128\":980329.711400000029244,\"1129\":65222.664029999999912,\"1130\":8291269.355000000447035,\"1131\":124407.463099999993574,\"1132\":587456.816200000001118,\"1133\":245795.993699999991804,\"1134\":558493.36089999997057,\"1135\":396852.397200000006706,\"1136\":3577252.026000000070781,\"1137\":1048667.364999999990687,\"1138\":9449258.668999999761581,\"1139\":9834401.267000000923872,\"1140\":91702.361210000002757,\"1141\":14061.821570000001884,\"1142\":4722159.298999999649823,\"1143\":16554.727940000000672,\"1144\":3505438.026000000070781,\"1145\":49153.709770000001299,\"1146\":0.0,\"1147\":4072631.40100000007078,\"1148\":1001370.756000000168569,\"1149\":13463524.03999999910593,\"1150\":661283.437799999956042,\"1151\":88874.62778999999864,\"1152\":815056.880500000086613,\"1153\":1399595.395000000018626,\"1154\":9318438.260999999940395,\"1155\":55330.628599999996368,\"1156\":4031372.657000000122935,\"1157\":822412.097799999988638,\"1158\":2069706.922999999951571,\"1159\":290759.791099999973085,\"1160\":1556854.333000000100583,\"1161\":1141522.408999999985099,\"1162\":788801.316100000054576,\"1163\":3265387.151999999769032,\"1164\":378528.39179999998305,\"1165\":67870.176340000005439,\"1166\":3061837.916000000201166,\"1167\":342776.912599999981467,\"1168\":6277458.423999999649823,\"1169\":15536524.349999999627471,\"1170\":494775.588999999978114,\"1171\":244387.1585999999661,\"1172\":14226490.609999999403954,\"1173\":261869.522100000001956,\"1174\":3478542.08199999993667,\"1175\":64602.410629999998491,\"1176\":5964.495756000000256,\"1177\":3304633.274000000208616,\"1178\":40841582.339999996125698,\"1179\":15389237.029999999329448,\"1180\":3028995.59000000031665,\"1181\":80566.159660000004806,\"1182\":499212.504899999999907,\"1183\":76377.162140000000363,\"1184\":0.0,\"1185\":4230805.166000000201166,\"1186\":5080222.987999999895692,\"1187\":2902474.873999999836087,\"1188\":616502.605899999965914,\"1189\":784556.51410000002943,\"1190\":2313691.558000000193715,\"1191\":1565179.267999999923632,\"1192\":926537.823600000003353,\"1193\":4067508.364000000059605,\"1194\":20795870.660000000149012,\"1195\":1004938.584999999962747,\"1196\":1027626.319999999948777,\"1197\":1843927.367000000085682,\"1198\":9914906.132999999448657,\"1199\":252355.310699999972712,\"1200\":98517.830000000001746,\"1201\":4495830.84499999973923,\"1202\":143225.475600000005215,\"1203\":2515228.171999999787658,\"1204\":1083705.277999999932945,\"1205\":3465917.455000000074506,\"1206\":454834.197400000004563,\"1207\":12960368.630000000819564,\"1208\":384648.591299999970943,\"1209\":2580363.927000000141561,\"1210\":4098521.033999999985099,\"1211\":1220563.550999999977648,\"1212\":35090058.549999997019768,\"1213\":6674859.718000000342727,\"1214\":1436279.999000000068918,\"1215\":1153323.691000000108033,\"1216\":49674.246919999997772,\"1217\":11826896.71000000089407,\"1218\":91867.030249999996158,\"1219\":1967795.081000000005588,\"1220\":2076019.23699999996461,\"1221\":1897902.21999999997206,\"1222\":2847676.675999999511987,\"1223\":1584116.208000000100583,\"1224\":397282.366300000052433,\"1225\":6010.786054000000149,\"1226\":848731.699999999953434,\"1227\":34653685.579999998211861,\"1228\":5421179.391999999992549,\"1229\":602258.733600000035949,\"1230\":7149381.014000000432134,\"1231\":3859019.057000000029802,\"1232\":1983713.088999999919906,\"1233\":240060.021999999997206,\"1234\":1693163.708000000100583,\"1235\":738183.881500000017695,\"1236\":93888.800189999994473,\"1237\":191866.881699999998091,\"1238\":924342.236299999989569,\"1239\":200182.668399999995017,\"1240\":2105476.699000000022352,\"1241\":18366.087429999999586,\"1242\":1215897.928000000072643,\"1243\":286633.916700000001583,\"1244\":25028779.929999999701977,\"1245\":36978.263590000002296,\"1246\":753113.874900000053458,\"1247\":1052784.091000000014901,\"1248\":440224.393800000019837,\"1249\":1790775.858999999938533,\"1250\":30019.166809999998804,\"1251\":448201.694200000027195,\"1252\":3218364.990999999921769,\"1253\":111892.615699999994831,\"1254\":46190.581799999992654,\"1255\":164650.747899999987567,\"1256\":184703.778200000000652,\"1257\":964777.635000000009313,\"1258\":1506996.205000000074506,\"1259\":68735.603650000004564,\"1260\":11855.256369999999151,\"1261\":922421.097500000032596,\"1262\":504655.731599999999162,\"1263\":148833.371400000003632,\"1264\":32862452.309999998658896,\"1265\":484502.070200000016484,\"1266\":223776.083199999993667,\"1267\":506064.566799999971408,\"1268\":2467565.631000000052154,\"1269\":856434.552000000025146,\"1270\":406046.418799999984913,\"1271\":5118371.315999999642372,\"1272\":923793.339500000001863,\"1273\":3396756.455999999772757,\"1274\":229466.31349999998929,\"1275\":131094.855999999999767,\"1276\":1097610.664000000106171,\"1277\":38111.735520000001998,\"1278\":808671.380800000042655,\"1279\":203384.566499999986263,\"1280\":1662334.003999999957159,\"1281\":813776.12120000005234,\"1282\":11551533.470000000670552,\"1283\":292873.043899999989662,\"1284\":2857831.266999999992549,\"1285\":2278745.126999999862164,\"1286\":0.0,\"1287\":8614569.578999999910593,\"1288\":2631502.813000000081956,\"1289\":15324284.240000000223517,\"1290\":51502.073309999999765,\"1291\":1339399.710999999893829,\"1292\":3400232.802999999839812,\"1293\":15552991.25,\"1294\":1079405.587000000057742,\"1295\":4845112.184999999590218,\"1296\":565811.985100000048988,\"1297\":41521299.560000002384186,\"1298\":663286.911100000026636,\"1299\":3020396.20699999993667,\"1300\":946023.660499999998137,\"1301\":58319371.759999997913837,\"1302\":48433.740120000002207,\"1303\":4593351.513000000268221,\"1304\":362848.239500000025146,\"1305\":618908.603600000031292,\"1306\":5257425.175999999977648,\"1307\":1170339.492000000085682,\"1308\":21124.293920000000071,\"1309\":110566.115099999995437,\"1310\":81220261.699999988079071,\"1311\":0.0,\"1312\":162061.784600000013597,\"1313\":111389.4603000000061,\"1314\":2930377.12900000018999,\"1315\":661548.73789999994915,\"1316\":496888.841699999989942,\"1317\":4274716.911999999545515,\"1318\":230609.848499999992782,\"1319\":433893.783899999980349,\"1320\":0.0,\"1321\":303018.486700000008568,\"1322\":48284.623149999999441,\"1323\":6314600.44099999871105,\"1324\":5096872.858000000007451,\"1325\":956269.734399999957532,\"1326\":79287.23008999999729,\"1327\":1663706.246000000042841,\"1328\":160671.246000000013737,\"1329\":1205377.405999999959022,\"1330\":86388.125209999998333,\"1331\":17368010.050000000745058,\"1332\":72111.319059999994352,\"1333\":90040.118689999988419,\"1334\":354440.969900000025518,\"1335\":10004559.279999999329448,\"1336\":240819.329300000012154,\"1337\":3152039.959999999962747,\"1338\":261869.522100000001956,\"1339\":27221.622709999999643,\"1340\":508379.081699999980628,\"1341\":52864252.240000009536743,\"1342\":4083883.785999999847263,\"1343\":60204.832320000001346,\"1344\":204143.873699999996461,\"1345\":59396.124340000009397,\"1346\":329429.571699999971315,\"1347\":326520.418599999975413,\"1348\":3057538.225000000093132,\"1349\":36935266.679999999701977,\"1350\":8657749.46199999935925,\"1351\":218717.084199999982957,\"1352\":216173.862300000007963,\"1353\":5195.491318999999748,\"1354\":2775862.675999999977648,\"1355\":3890489.140999999828637,\"1356\":540663.362700000056066,\"1357\":1378645.833000000100583,\"1358\":2382212.177000000607222,\"1359\":10216799.380000000819564,\"1360\":1474336.84499999997206,\"1361\":302506.183000000019092,\"1362\":26349791.599999997764826,\"1363\":2489978.91800000006333,\"1364\":8334998.13399999961257,\"1365\":13485479.910000000149012,\"1366\":49197.621520000000601,\"1367\":13722.420369999999821,\"1368\":1361721.514999999897554,\"1369\":6775856.731999999843538,\"1370\":26407425.769999999552965,\"1371\":103988.501600000003236,\"1372\":162610.681400000001304,\"1373\":82399475.030000001192093,\"1374\":1994142.128999999957159,\"1375\":1255235.533000000054017,\"1376\":10153676.25,\"1377\":4984897.906999999657273,\"1378\":174631.521700000012061,\"1379\":15500846.050000000745058,\"1380\":290439.601299999980256,\"1381\":2068883.577999999979511,\"1382\":225495.959800000011455,\"1383\":42242184.049999997019768,\"1384\":25081839.96000000089407,\"1385\":817746.474799999967217,\"1386\":10127146.240000000223517,\"1387\":71361.160080000001472,\"1388\":3121942.117999999783933,\"1389\":504719.769599999999628,\"1390\":23139660.059999998658895,\"1391\":565592.426399999996647,\"1392\":128350.371899999998277,\"1393\":237397.872399999992922,\"1394\":362610.384199999971315,\"1395\":1102733.700999999884516,\"1396\":548347.918100000009872,\"1397\":420326.884299999976065,\"1398\":93696.686299999986659,\"1399\":1862864.307000000029802,\"1400\":783998.469000000040978,\"1401\":46883.106619999998657,\"1402\":5277642.875,\"1403\":17450344.570000000298023,\"1404\":19344953.410000000149012,\"1405\":16041509.419999999925494,\"1406\":7591974.813000000081956,\"1407\":34106.618419999998878,\"1408\":222330.654899999994086,\"1409\":479479.664400000008754,\"1410\":379013.250699999975041,\"1411\":368135.945499999972526,\"1412\":277924.753900000010617,\"1413\":1179670.737999999895692,\"1414\":3845937.015999999828637,\"1415\":959563.115299999946728,\"1416\":376378.545999999972992,\"1417\":64782.631750000000466,\"1418\":14389.329999999999927,\"1419\":82329.948099999994156,\"1420\":2268224.604999999981374,\"1421\":1808889.453999999910593,\"1422\":3146093.577000000048429,\"1423\":3798365.958999999798834,\"1424\":2127524.055000000167638,\"1425\":0.0,\"1426\":455749.025399999925867,\"1427\":3660501.376000000163913,\"1428\":100448117.099999994039536,\"1429\":323528.930999999982305,\"1430\":117537.10460000000603,\"1431\":49335.760549999999057,\"1432\":492689.781100000080187,\"1433\":61545.055370000001858,\"1434\":163799.957800000003772,\"1435\":4632048.737999999895692,\"1436\":0.0,\"1437\":71627.375029999995604,\"1438\":31295.351900000001478,\"1439\":1332355.534999999916181,\"1440\":307391.364599999971688,\"1441\":7328504.341000000014901,\"1442\":643060.063500000047497,\"1443\":609842.657900000107475,\"1444\":1821880.010999999940395,\"1445\":2117735.395000000018626,\"1446\":80170039.129999995231628,\"1447\":64501779.549999997019768,\"1448\":2266486.432000000029802,\"1449\":831843.974700000137091,\"1450\":258914.627599999977974,\"1451\":451979.934000000008382,\"1452\":8187802.304999999701977,\"1453\":165830.87609999999404,\"1454\":5072355.467000000178814,\"1455\":1111333.084999999962747,\"1456\":9973455.127000000327826,\"1457\":3970536.593000000342727,\"1458\":1656662.070000000065193,\"1459\":3669466.689999999944121,\"1460\":86321.342770000002929,\"1461\":1511844.793999999994412,\"1462\":3114532.010999999940395,\"1463\":3398128.697999999858439,\"1464\":2037047.563000000081956,\"1465\":838787.519399999990128,\"1466\":6155.420364999999038,\"1467\":0.0,\"1468\":58435.554909999998927,\"1469\":254861.939400000002934,\"1470\":1817763.284999999916181,\"1471\":169261.481200000009267,\"1472\":338193.62420000002021,\"1473\":951055.214599999948405,\"1474\":150864.28959999998915,\"1475\":32848.729890000002342,\"1476\":63597.929459999999381,\"1477\":551540.667900000000372,\"1478\":710345.664699999964796,\"1479\":108388.824399999997695,\"1480\":742822.05960000003688,\"1481\":2368489.756000000052154,\"1482\":10363171.869999999180436,\"1483\":1022594.765999999945052,\"1484\":735164.949000000022352,\"1485\":5887101.304999999701977,\"1486\":8821595.161000000312924,\"1487\":26749571.449999999254942,\"1488\":629923.133099999977276,\"1489\":13750780.03999999910593,\"1490\":39751107.340000003576279,\"1491\":805670.744900000048801,\"1492\":1512393.691000000108033,\"1493\":2885733.521999999880791,\"1494\":95425.711269999999786,\"1495\":3761772.837999999988824,\"1496\":10329323.230000000447035,\"1497\":44270357.780000001192093,\"1498\":473203.944100000022445,\"1499\":258374.879099999991013,\"1500\":3586857.720000000204891,\"1501\":7562608.832999999634922,\"1502\":1353671.027999999932945,\"1503\":834679.941600000136532,\"1504\":78515.11522999999579,\"1505\":41069.374519999997574,\"1506\":4676600.862999999895692,\"1507\":731313.52309999987483,\"1508\":0.0,\"1509\":0.0,\"1510\":14749772.240000002086163,\"1511\":8625913.446000000461936,\"1512\":1381390.317999999970198,\"1513\":4308565.548999999649823,\"1514\":705817.265999999945052,\"1515\":2652543.858000000007451,\"1516\":330170.582400000013877,\"1517\":242273.90580000000773,\"1518\":2434265.890999999828637,\"1519\":3186528.975999999791384,\"1520\":180916.390199999994366,\"1521\":179589.889599999994971,\"1522\":353041.283100000000559,\"1523\":1112430.878000000026077,\"1524\":13838603.529999999329448,\"1525\":410519.927900000009686,\"1526\":12405.068020000000615,\"1527\":164559.265099999989616,\"1528\":3668551.862000000663102,\"1529\":12081218.900000000372529,\"1530\":21782055.269999999552965,\"1531\":15086.428959999999279,\"1532\":68884720.609999999403954,\"1533\":65812.728109999996377,\"1534\":37389.936199999996461,\"1535\":51534.092299999996612,\"1536\":2954345.623000000137836,\"1537\":13417782.640000002458692,\"1538\":436638.267999999923632,\"1539\":12600.841210000000501,\"1540\":2574417.545000000391156,\"1541\":224032.23499999998603,\"1542\":1614031.084000000031665,\"1543\":1823160.770999999949709,\"1544\":94245.583119999995688,\"1545\":28784148.969999995082617,\"1546\":2011889.791999999899417,\"1547\":3946110.685000000055879,\"1548\":160168090.599999994039536,\"1549\":69880.053509999997914,\"1550\":16744097.339999999850988,\"1551\":980787.125400000018999,\"1552\":4774030.048000000417233,\"1553\":413666.936300000001211,\"1554\":584822.111400000052527,\"1555\":9971625.471000000834465,\"1556\":1444239.003000000026077,\"1557\":181181.690299999987474,\"1558\":208342.934399999998277,\"1559\":185399.047500000015134,\"1560\":5058633.046000000089407,\"1561\":211727.798100000014529,\"1562\":2609821.388999999966472,\"1563\":243115.54759999999078,\"1564\":21485650.989999998360872,\"1565\":6951137.781000000424683,\"1566\":146884.787699999986216,\"1567\":808973.274100000038743,\"1568\":2211871.197999999858439,\"1569\":327124.205100000021048,\"1570\":0.0,\"1571\":1743021.835999999893829,\"1572\":525641.886500000022352,\"1573\":1165582.385999999940395,\"1574\":339099.304000000003725,\"1575\":207364.068399999989197,\"1576\":2605430.214999999850988,\"1577\":415286.181900000025053,\"1578\":395983.31060000002617,\"1579\":0.0,\"1580\":229841.392999999981839,\"1581\":208708.865599999990081,\"1582\":17589398.429999999701977,\"1583\":1538374.807000000029802,\"1584\":220125.919300000008661,\"1585\":559417.337199999950826,\"1586\":2649433.442999999970198,\"1587\":87848.19073999999091,\"1588\":3031191.177999999839813,\"1589\":13170779.070000000298023,\"1590\":33533021.25,\"1591\":5928725.980999999679625,\"1592\":496843.100299999990966,\"1593\":1224039.897000000113621,\"1594\":36845613.530000001192093,\"1595\":75053.405989999999292,\"1596\":62709631.450000002980232,\"1597\":542008.159899999969639,\"1598\":7286056.321000000461936,\"1599\":35657251.920000001788139,\"1600\":571163.729000000050291,\"1601\":12958538.970000000670552,\"1602\":366050.137600000016391,\"1603\":213722.123200000001816,\"1604\":653040.837300000013784,\"1605\":34552.13966999999684,\"1606\":320043.436200000054669,\"1607\":40437.22834999999759,\"1608\":9727366.388000000268221,\"1609\":3342873.08600000012666,\"1610\":241075.481100000004517,\"1611\":407043.581400000024587,\"1612\":207867.223800000007032,\"1613\":177595.564500000007683,\"1614\":8859011.627000000327826,\"1615\":11367653.03999999910593,\"1616\":424809.541599999996834,\"1617\":9666987.739000000059605,\"1618\":7064393.49100000038743,\"1619\":33053.651369999999588,\"1620\":3131456.328999999910593,\"1621\":2037962.391000000061467,\"1622\":60514.044190000000526,\"1623\":2922235.15999999968335,\"1624\":2984169.016999999992549,\"1625\":0.0,\"1626\":55192.489569999997912,\"1627\":4822058.519000000320375,\"1628\":7052409.243999999947846,\"1629\":3025793.691999999806285,\"1630\":0.0,\"1631\":132512.839399999997113,\"1632\":1216080.892999999923632,\"1633\":9337649.650000000372529,\"1634\":2543130.425999999977648,\"1635\":10181121.089999999850988,\"1636\":14572295.609999999403954,\"1637\":43480861.189999997615814,\"1638\":6225313.225999999791384,\"1639\":466736.10999999998603,\"1640\":2582742.479999999981374,\"1641\":7136298.973000000230968,\"1642\":322330.506299999949988,\"1643\":854732.971900000004098,\"1644\":48539860.170000001788139,\"1645\":927269.685999999986962,\"1646\":19715.458760000001348,\"1647\":2512483.686999999918044,\"1648\":38572.808839999997872,\"1649\":2037139.046000000089407,\"1650\":2358701.095999999903142,\"1651\":213822.754199999995762,\"1652\":323748.489700000034645,\"1653\":27968122.379999998956919,\"1654\":68397117.280000001192093,\"1655\":575253.010299999965355,\"1656\":4295574.99100000038743,\"1657\":3829836.04300000006333,\"1658\":13617215.150000000372529,\"1659\":181940.997600000002422,\"1660\":1210866.374000000068918,\"1661\":10104275.529999999329448,\"1662\":18326749.820000000298023,\"1663\":4659768.026999999769032,\"1664\":6570111.908999999985099,\"1665\":45334.302770000002056,\"1666\":353398.065999999991618,\"1667\":877987.900299999979325,\"1668\":1694535.950000000186264,\"1669\":2019116.933999999891967,\"1670\":1659223.589000000152737,\"1671\":3942176.924999999813736,\"1672\":75916.088810000001104,\"1673\":183313.239600000000792,\"1674\":1190557.192000000039116,\"1675\":28805.190019999998185,\"1676\":855318.461800000048242,\"1677\":325504.959499999997206,\"1678\":206531.574900000006892,\"1679\":325660.480299999995623,\"1680\":1134295.267999999923632,\"1681\":2096145.452999999979511,\"1682\":527636.211600000038743,\"1683\":1375169.48699999996461,\"1684\":90761003.170000001788139,\"1685\":28070.583109999999579,\"1686\":244597.568999999988591,\"1687\":17683625.719999998807907,\"1688\":173487.986600000003818,\"1689\":9675.221191000000545,\"1690\":23653793.410000000149012,\"1691\":2564079.987999999895692,\"1692\":60572.593180000003486,\"1693\":7041797.237999999895692,\"1694\":1921047.368999999947846,\"1695\":1370778.311999999918044,\"1696\":27701907.420000001788139,\"1697\":60862593.659999996423721,\"1698\":389076.35899999999674,\"1699\":529786.057499999995343,\"1700\":2085259.0,\"1701\":4479638.389000000432134,\"1702\":1084711.588999999919906,\"1703\":298325418.899999976158142,\"1704\":329914.430600000021514,\"1705\":313895.791900000011083,\"1706\":1268226.090999999782071,\"1707\":1192752.779000000096858,\"1708\":6171.52133799999956,\"1709\":368712.287100000015926,\"1710\":703475.306300000054762,\"1711\":1018478.040000000037253,\"1712\":2355133.266999999992549,\"1713\":116375.273000000001048,\"1714\":33304.3142399999997,\"1715\":2794891.098999999463558,\"1716\":355483.87390000000596,\"1717\":1220380.584999999962747,\"1718\":10612005.089999999850988,\"1719\":1029547.459000000031665,\"1720\":4405811.768000000156462,\"1721\":10812352.429999999701977,\"1722\":0.0,\"1723\":2051867.777000000001863,\"1724\":635366.359799999976531,\"1725\":244195.044699999998556,\"1726\":0.0,\"1727\":99267.988979999994626,\"1728\":0.0,\"1729\":177815.123200000001816,\"1730\":3822974.833000000100583,\"1731\":356782.929699999978766,\"1732\":974474.812099999981001,\"1733\":2271517.986000000033528,\"1734\":1932208.270999999949709,\"1735\":213301.302300000039395,\"1736\":3462166.660000000149012,\"1737\":644404.860699999961071,\"1738\":66802.572029999995721,\"1739\":1666450.729999999981374,\"1740\":2605613.180000000167638,\"1741\":571465.62230000004638,\"1742\":10805948.630000000819564,\"1743\":86579.324269999997341,\"1744\":3479639.875,\"1745\":1401242.085999999893829,\"1746\":652995.0958999999566,\"1747\":605158.738400000031106,\"1748\":0.0,\"1749\":701426.091499999980442,\"1750\":515651.964500000001863,\"1751\":6654276.087000000290573,\"1752\":331405.600299999990966,\"1753\":704326.096299999975599,\"1754\":843819.073600000003353,\"1755\":1283595.202000000048429,\"1756\":24285939.579999998211861,\"1757\":114573.061799999995856,\"1758\":130692.331600000004983,\"1759\":36590.376510000001872,\"1760\":576085.50379999994766,\"1761\":947304.419700000085868,\"1762\":8212136.730999999679625,\"1763\":49494940.630000002682209,\"1764\":34864.09603000000061,\"1765\":272399.192700000014156,\"1766\":34805.547030000001541,\"1767\":4705875.360000000335276,\"1768\":0.0,\"1769\":10723614.109999999403954,\"1770\":15270.309390000000349,\"1771\":1491627.09499999997206,\"1772\":2667638.520000000018626,\"1773\":7998.707352000000356,\"1774\":726958.941699999966659,\"1775\":18964384.96000000089407,\"1776\":5558129.148000000044703,\"1777\":2566732.989000000059605,\"1778\":0.0,\"1779\":12813081.320000000298023,\"1780\":171813.85130000000936,\"1781\":1664895.521999999880791,\"1782\":182306.928799999994226,\"1783\":23528461.969999998807907,\"1784\":926446.340800000005402,\"1785\":128139.96140000000014,\"1786\":27587553.920000001788139,\"1787\":33675.734420000000682,\"1788\":4162284.546999999321997,\"1789\":10881879.359999999403954,\"1790\":10679702.359999999403954,\"1791\":1141156.477999999886379,\"1792\":6999074.769999999552965,\"1793\":661759.148300000000745,\"1794\":774511.702399999951012,\"1795\":263799.809200000017881,\"1796\":2384224.797999999951571,\"1797\":9642287.381999999284744,\"1798\":609467.57839999999851,\"1799\":856333.92090000002645,\"1800\":24241113.0,\"1801\":3181222.97399999992922,\"1802\":3509920.683000000193715,\"1803\":1148109.171000000089407,\"1804\":6609358.031000000424683,\"1805\":4913266.872999999672174,\"1806\":15700.278560000000652,\"1807\":17174.066510000000562,\"1808\":363881.995200000004843,\"1809\":31489.29544000000169,\"1810\":4293928.299999999813736,\"1811\":4816112.137000000104308,\"1812\":221662.830400000006193,\"1813\":3326772.112000000663102,\"1814\":166581.034999999974389,\"1815\":8028805.194000001065433,\"1816\":0.0},\"DARK_1_Soluble\":{\"0\":37652.422960000003513,\"1\":96896.285279999996419,\"2\":1439365.002000000094995,\"3\":1101655.218000000109896,\"4\":567828.818300000042655,\"5\":21242350.440000001341104,\"6\":50017114.140000000596046,\"7\":15039753.830000000074506,\"8\":10845865.050000000745058,\"9\":171005.356999999989057,\"10\":384219.615300000004936,\"11\":3129360.424000000581145,\"12\":478396.478500000026543,\"13\":1574950.368999999947846,\"14\":314816.493799999996554,\"15\":84613.562489999996615,\"16\":514703.655499999993481,\"17\":1321812.68100000009872,\"18\":121563.950299999996787,\"19\":788478.092100000008941,\"20\":1124992.101999999955297,\"21\":1441775.837000000057742,\"22\":1969748.729000000050291,\"23\":3107180.739999999757856,\"24\":58265.063260000002629,\"25\":18238449.879999998956919,\"26\":22938614.030000001192093,\"27\":2320862.757000000216067,\"28\":4161101.422999999951571,\"29\":49459.729059999997844,\"30\":673934.49370000010822,\"31\":355521.033999999985099,\"32\":5856497.11500000115484,\"33\":740290.319699999992736,\"34\":51925.53121999999712,\"35\":15005037.810000002384186,\"36\":45055615.450000002980232,\"37\":80417.745039999994333,\"38\":1892023.40500000002794,\"39\":366147.995200000004843,\"40\":879655.876499999896623,\"41\":1176873.273999999975786,\"42\":372541.52990000002319,\"43\":965394.816800000029616,\"44\":6103848.798999999649823,\"45\":6634811.126000000163913,\"46\":146858.432399999990594,\"47\":4769692.642000000923872,\"48\":5994686.184000000357628,\"49\":183387.406199999997625,\"50\":127889.981599999999162,\"51\":6186492.226999999955297,\"52\":23490213.109999999403954,\"53\":5034113.037999999709427,\"54\":493035.069399999978486,\"55\":4695.921086999999716,\"56\":486950.121600000013132,\"57\":56953568.959999993443489,\"58\":361933.855400000000372,\"59\":2828391.766999999992549,\"60\":4785893.453999999910593,\"61\":2112566.601999999955296,\"62\":725709.588799999910407,\"63\":183454909.600000023841858,\"64\":3933711.453999999910593,\"65\":2874390.501000000163913,\"66\":18153588.480000000447035,\"67\":2080068.543999999994412,\"68\":703713.129199999966659,\"69\":9501969.122000001370907,\"70\":5922939.730999999679625,\"71\":2250948.538000000175089,\"72\":8866665.849999999627471,\"73\":667184.155400000163354,\"74\":412947.126600000017788,\"75\":204737.761999999987893,\"76\":53298742.909999996423721,\"77\":2075921.908000000054017,\"78\":1268195.708000000100583,\"79\":101438.298699999999371,\"80\":2654618.771000000182539,\"81\":493121.859500000020489,\"82\":4307776.632000000216067,\"83\":231150.871600000013132,\"84\":1495971.411000000080094,\"85\":3042473.925999999977648,\"86\":33845232.130000002682209,\"87\":265317.227000000013504,\"88\":1071278.695000000065193,\"89\":917399.911199999973178,\"90\":927303.621900000027381,\"91\":21092878.660000000149012,\"92\":2524626.541000000201166,\"93\":1430493.128999999957159,\"94\":150677.195199999987381,\"95\":3042281.058999999891967,\"96\":1439557.868999999947846,\"97\":235201.074599999992643,\"98\":34284.004119999997783,\"99\":20015717.529999997466803,\"100\":23354.242010000001756,\"101\":872905.538100000121631,\"102\":5054460.485999999567866,\"103\":1858175.28000000002794,\"104\":370892.518700000015087,\"105\":995192.738899999996647,\"106\":4228797.673000000417232,\"107\":7339932.182999999262393,\"108\":18074513.089999999850988,\"109\":65631.611069999999018,\"110\":52401.912239999997837,\"111\":315674.75109999999404,\"112\":264950.780099999974482,\"113\":1958273.154000000096858,\"114\":56661.375740000003134,\"115\":4141814.742000000085682,\"116\":8606970.690999999642372,\"117\":662738.575399999972433,\"118\":178797.176100000011502,\"119\":60671076.719999998807907,\"120\":2213532.376999999862164,\"121\":965587.683599999989383,\"122\":20917.36985999999888,\"123\":159462278.400000005960464,\"124\":12177610.380000002682209,\"125\":12262471.769999999552965,\"126\":75170803.480000004172325,\"127\":5903653.049999999813735,\"128\":445734.48430000001099,\"129\":8244284.65500000026077,\"130\":3140643.132000000216067,\"131\":160725.556000000011409,\"132\":1608991.361000000033528,\"133\":1399.345139000000017,\"134\":8727801.746999999508262,\"135\":307236.828099999984261,\"136\":84430.339019999999437,\"137\":1913142.320999999996275,\"138\":3325988.135999999940395,\"139\":5697478.429999999701977,\"140\":0.0,\"141\":1571093.033000000054017,\"142\":34899249.25,\"143\":3388380.549000000115484,\"144\":25099.686639999999898,\"145\":818603.887800000025891,\"146\":130223.669999999998254,\"147\":38531895.609999999403954,\"148\":59835.963430000003427,\"149\":593316.167200000025332,\"150\":11935562.529999999329448,\"151\":5355332.709999999962747,\"152\":0.0,\"153\":175508.796999999991385,\"154\":51917816.549999989569187,\"155\":13087941.720000000670552,\"156\":285057.145000000018626,\"157\":418154.530499999993481,\"158\":1410145.679999999934807,\"159\":3745473.447999999858439,\"160\":40668.859859999996843,\"161\":260399.123300000006566,\"162\":14283715.939999999478459,\"163\":8418539.817999999970198,\"164\":182866.665799999987939,\"165\":1706871.266999999992549,\"166\":7008972.737999999895692,\"167\":1473213.127000000094995,\"168\":4391287.96100000012666,\"169\":2773810.459999999962747,\"170\":149307.840900000010151,\"171\":0.0,\"172\":16655013.369999999180436,\"173\":524694.156300000031479,\"174\":276599.935400000016671,\"175\":225904.894399999990128,\"176\":2730608.293999999761581,\"177\":20935692.21000000089407,\"178\":2679595.023000000044703,\"179\":954285.68859999999404,\"180\":4497268.273000000044703,\"181\":12287544.46000000089407,\"182\":77642.391650000005029,\"183\":416071.568900000012945,\"184\":32427.661080000001675,\"185\":45856.012719999998808,\"186\":9049310.71900000050664,\"187\":34673.595079999999143,\"188\":21890382.920000001788139,\"189\":86278.967399999994086,\"190\":8308605.735999999567866,\"191\":89470913.099999994039536,\"192\":21960779.309999998658896,\"193\":567433.44129999994766,\"194\":820272.18570000003092,\"195\":94242.437980000016978,\"196\":14093742.130000000819564,\"197\":0.0,\"198\":25532672.620000001043081,\"199\":1123159.867000000085682,\"200\":2003500.421000000089407,\"201\":277246.039199999999255,\"202\":2852500.118000000249594,\"203\":3536695.126000000163913,\"204\":1530591.003000000026077,\"205\":24937678.519999999552965,\"206\":486709.038100000005215,\"207\":568339.915299999993294,\"208\":4782711.150999999605119,\"209\":1055270.75,\"210\":14473689.75,\"211\":7408496.333999999798834,\"212\":8930215.463999999687076,\"213\":1271570.877000000094995,\"214\":6343100.076000000350177,\"215\":807706.913100000005215,\"216\":564067.915500000002794,\"217\":1488256.737999999895692,\"218\":0.0,\"219\":248904.261499999964144,\"220\":150349.321599999995669,\"221\":14943320.429999999701977,\"222\":1232708.215000000083819,\"223\":322907.256400000012945,\"224\":5917925.194000001065433,\"225\":196531.279299999994691,\"226\":651446.223699999973178,\"227\":172529.004799999995157,\"228\":3627921.126999999862164,\"229\":4106134.382000000216067,\"230\":1227500.810999999986962,\"231\":946368.506000000052154,\"232\":66095.45574000000488,\"233\":306204.990700000023935,\"234\":323071.193199999979697,\"235\":668215.992800000007264,\"236\":2542370.288000000175089,\"237\":481974.157899999991059,\"238\":412590.322999999974854,\"239\":66430.079660000003059,\"240\":85367.671719999998459,\"241\":1392884.101000000024214,\"242\":357526.848799999977928,\"243\":56216.817739999998594,\"244\":418598.12410000001546,\"245\":502495.18640000000596,\"246\":3959555.606999999843538,\"247\":452504.10930000001099,\"248\":247727.77390000000014,\"249\":837610.911899999948218,\"250\":533228.512600000016391,\"251\":4640182.578999999910593,\"252\":16412965.519999999552965,\"253\":232886.672899999975925,\"254\":97494.172390000006999,\"255\":23870160.719999998807907,\"256\":1490571.139999999897555,\"257\":471433.986700000008568,\"258\":19367685.050000000745058,\"259\":44158.784789999997884,\"260\":712035.332000000169501,\"261\":9971214.070000000298023,\"262\":291219.239599999971688,\"263\":2357507.450000000186264,\"264\":384441.412100000015926,\"265\":80159.303520000001299,\"266\":69159.145019999996293,\"267\":7312737.963000001385808,\"268\":801091.581499999854714,\"269\":7814191.669000000692904,\"270\":4024648.154999999795109,\"271\":9352304.478000000119209,\"272\":631542.368900000001304,\"273\":760685.984799999860115,\"274\":230254.040999999997439,\"275\":10727251.970000000670552,\"276\":167032.300699999992503,\"277\":64285.400730000001204,\"278\":0.0,\"279\":0.0,\"280\":366022.631799999973737,\"281\":9377.666463000001386,\"282\":4806.819502000000284,\"283\":8586237.50899999961257,\"284\":0.0,\"285\":4565639.557000000029802,\"286\":567607.021500000031665,\"287\":33723.726040000001376,\"288\":13492962.019999999552965,\"289\":110416.248699999996461,\"290\":2643336.063000000547618,\"291\":30680.287779999998747,\"292\":10728216.300000000745058,\"293\":1877944.128000000026077,\"294\":355077.440300000016578,\"295\":971277.254500000039116,\"296\":240909.932200000010198,\"297\":12754.282139999999345,\"298\":1701760.297000000020489,\"299\":3260895.587999999988824,\"300\":1901184.57799999974668,\"301\":537847.67269999999553,\"302\":32312.905330000001413,\"303\":1702146.030999999959022,\"304\":0.0,\"305\":966359.150900000007823,\"306\":638119.127100000041537,\"307\":131361.584200000012061,\"308\":332174.506600000022445,\"309\":392667.181600000010803,\"310\":3249998.612999999895692,\"311\":3308822.990000000223517,\"312\":2142460.95699999993667,\"313\":1896845.074999999953434,\"314\":2522312.140000000130385,\"315\":2887312.577000000048429,\"316\":2185759.55599999986589,\"317\":6950823.394000000320375,\"318\":150551.831800000014482,\"319\":56733.700790000002598,\"320\":1811790.811999999918044,\"321\":9731094.892000000923872,\"322\":642699.713899999973364,\"323\":1198570.790000000037253,\"324\":14376292.009999999776483,\"325\":18412994.339999999850988,\"326\":21707.159449999999197,\"327\":108217.566999999980908,\"328\":7422672.044999999925494,\"329\":5237298.222000000067055,\"330\":338336.601199999975506,\"331\":15288552.019999999552965,\"332\":5715511.476999999955296,\"333\":293302.201100000005681,\"334\":188546.59330000000773,\"335\":6597.587832000000162,\"336\":10353090.349999999627471,\"337\":29210.642690000000584,\"338\":1565403.462000000057742,\"339\":585630.424800000037067,\"340\":12167967.029999999329448,\"341\":2491260.583000000100583,\"342\":12254.757100000000719,\"343\":9223.565882000000784,\"344\":85032.08346999999776,\"345\":1176583.97399999992922,\"346\":135826.450899999996182,\"347\":2926368.106000000145286,\"348\":325877.405299999983981,\"349\":2690202.697999999858439,\"350\":278017.506400000012945,\"351\":609999.146300000022165,\"352\":13187268.130000000819564,\"353\":123328681.600000008940697,\"354\":14393650.019999999552965,\"355\":10136115.189999999478459,\"356\":26887561.96000000089407,\"357\":256590.003900000010617,\"358\":6847253.917999999597669,\"359\":2875837.001999999862164,\"360\":223706.212800000008428,\"361\":0.0,\"362\":233580.993400000006659,\"363\":114244654.799999997019768,\"364\":236117.192000000010012,\"365\":7671759.53000000026077,\"366\":4253002.457999999634922,\"367\":18956878.739999998360872,\"368\":8347275.531000000424683,\"369\":430555.866399999998976,\"370\":4226579.705000000074506,\"371\":6135864.689000000245869,\"372\":133704915.900000005960464,\"373\":15058076.179999999701977,\"374\":957400.487500000046566,\"375\":2638900.126000000163913,\"376\":376765.313100000028498,\"377\":11703.158020000000761,\"378\":842345.792099999962375,\"379\":403245.926099999982398,\"380\":3281.82163700000001,\"381\":11822735.449999999254942,\"382\":7302516.021999999880791,\"383\":15403307.769999999552965,\"384\":24000345.820000000298023,\"385\":16319425.119999999180436,\"386\":470913246.300000011920929,\"387\":27939650.410000000149012,\"388\":24983.002219999998488,\"389\":6931247.412999998778105,\"390\":2293861.402999999932945,\"391\":700309.03000000002794,\"392\":6138082.657999999821186,\"393\":1407349.11199999996461,\"394\":495339.827800000028219,\"395\":2023172.835999999893829,\"396\":274912.350800000014715,\"397\":149298.197500000009313,\"398\":4560625.019999999552965,\"399\":84318.476269999999204,\"400\":45188693.549999997019768,\"401\":1272342.34499999997206,\"402\":11009.801840000000084,\"403\":123000.80800000000454,\"404\":5929207.902999999932945,\"405\":2808912.219000000040978,\"406\":19677.236280000000988,\"407\":76971.215150000003632,\"408\":661600.661199999973178,\"409\":216955.874400000029709,\"410\":4284246.881000000052154,\"411\":110377.675300000002608,\"412\":575678.497399999992922,\"413\":644898.395499999867752,\"414\":2050077.756000000052154,\"415\":1640525.084999999962747,\"416\":514366.138600000005681,\"417\":18618397.489999998360872,\"418\":4422821.684000000357628,\"419\":571801.874599999981001,\"420\":48274.562510000003385,\"421\":4944719.271999999880791,\"422\":1253152.097000000067055,\"423\":4285982.682000000029802,\"424\":53281384.899999998509884,\"425\":11147701.609999999403954,\"426\":405820.697999999974854,\"427\":627704.319400000036694,\"428\":6524202.010999999009073,\"429\":692565.427600000053644,\"430\":10690607.269999999552965,\"431\":287246.183299999975134,\"432\":4650018.786000000312924,\"433\":1445247.439999999944121,\"434\":6033355.980000000447035,\"435\":13833.371940000000905,\"436\":2798883.145000000018626,\"437\":24496977.859999999403954,\"438\":32034.212790000001405,\"439\":72595.067240000003949,\"440\":630606.964900000020862,\"441\":0.0,\"442\":981017.028399999951944,\"443\":28570324.879999998956919,\"444\":244844.415100000012899,\"445\":1231165.280999999959022,\"446\":999725.109000000054948,\"447\":1333963.290000000037253,\"448\":2089036.851000000024214,\"449\":20087078.25,\"450\":17319439.530000001192093,\"451\":7206.468351000000439,\"452\":0.0,\"453\":318018.082799999974668,\"454\":361075.598100000002887,\"455\":435416.10999999998603,\"456\":2668215.881000000052154,\"457\":6868855.0,\"458\":29164.354650000004767,\"459\":204294.168399999995017,\"460\":674079.14379999996163,\"461\":43887.80692000000272,\"462\":532620.98210000002291,\"463\":62436.772360000002664,\"464\":478184.325099999958184,\"465\":544482.290999999968335,\"466\":8799451.767000000923872,\"467\":58245.776579999997921,\"468\":379600.455200000025798,\"469\":1159322.394000000087544,\"470\":451530.131899999978486,\"471\":8146211.881999999284744,\"472\":2788757.637000000104308,\"473\":2028090.939000000013038,\"474\":2287978.966000000014901,\"475\":4512504.751000000163913,\"476\":12984757.970000002533197,\"477\":2029730.307000000029802,\"478\":11572008.589999999850988,\"479\":3749716.518000000156462,\"480\":1758945.30600000009872,\"481\":12537306.98000000230968,\"482\":7774.846840000000157,\"483\":92428.52563000000373,\"484\":1847181.871999999973923,\"485\":105035264.700000017881393,\"486\":6319377.458999999798834,\"487\":1098376.482000000076368,\"488\":747156.378099999972619,\"489\":17164181.739999998360872,\"490\":348221.025199999916367,\"491\":6062382.434999999590218,\"492\":205586376.0,\"493\":16968421.929999999701977,\"494\":0.0,\"495\":184187.803400000004331,\"496\":1078414.766999999992549,\"497\":31907885.030000001192093,\"498\":13327096.560000000521541,\"499\":516989.127199999988079,\"500\":82960.693929999993998,\"501\":16960707.260000001639128,\"502\":53022943.369999997317791,\"503\":716799.142200000002049,\"504\":310679.500699999975041,\"505\":40105.688779999996768,\"506\":4414046.243999999947846,\"507\":967419.918300000019372,\"508\":41286.033660000000964,\"509\":1047363.211000000010245,\"510\":512119.240300000004936,\"511\":1256720.132999999914318,\"512\":294565.478699999977834,\"513\":407527.569299999973737,\"514\":317680.565899999986868,\"515\":50968.911849999996775,\"516\":5614449.269000000320375,\"517\":3035530.720999999903142,\"518\":568407.41870000003837,\"519\":3810.180261999999857,\"520\":17663706.780000001192093,\"521\":846097.051600000006147,\"522\":4369108.276999999769032,\"523\":272491.872299999988172,\"524\":1873990.358000000007451,\"525\":13886410.310000000521541,\"526\":376177.069299999973737,\"527\":3907867.302000000141561,\"528\":135006.7668999999878,\"529\":5225822.646999999880791,\"530\":41104.738850000001548,\"531\":19668557.269999999552965,\"532\":2474481.171000000089407,\"533\":17105357.370000001043081,\"534\":4252423.856999999843538,\"535\":544983.744700000039302,\"536\":11781269.080000000074506,\"537\":338625.901399999973364,\"538\":898797.907400000025518,\"539\":8676402.742000000551343,\"540\":129220.762600000001839,\"541\":1086418.739999999990687,\"542\":1091240.409999999916181,\"543\":3364850.798000000417232,\"544\":2105430.529999999795109,\"545\":1279767.716999999945983,\"546\":22667636.159999996423721,\"547\":2371297.427000000141561,\"548\":4810194.67200000025332,\"549\":120503.182799999995041,\"550\":259097.272399999987101,\"551\":0.0,\"552\":232423.79259999995702,\"553\":3212196.717999999877065,\"554\":251941.91370000000461,\"555\":5789283.031999999657273,\"556\":5302969.371000000275672,\"557\":59033637.5,\"558\":50101975.530000001192093,\"559\":70277.772519999998622,\"560\":3047295.595999999903142,\"561\":15404.272100000000137,\"562\":1844674.602999999886379,\"563\":4421857.349999999627471,\"564\":663471.46929999999702,\"565\":14116886.150000000372529,\"566\":85180.590909999998985,\"567\":54326723.0,\"568\":1947954.78000000026077,\"569\":631339.858800000161864,\"570\":7966170.714999999850988,\"571\":0.0,\"572\":1361639.678000000072643,\"573\":1913335.186999999918044,\"574\":31849.060649999999441,\"575\":11441823.5,\"576\":2970727.472000000532716,\"577\":654859.966200000024401,\"578\":1139264.246000000042841,\"579\":1184009.345999999903142,\"580\":2977092.077000000048429,\"581\":19129494.53999999910593,\"582\":404759.930500000016764,\"583\":619912.500299999956042,\"584\":235663.954999999987194,\"585\":917563.847999999998137,\"586\":96693775.129999995231628,\"587\":3982410.324000000022352,\"588\":2030983.941000000108033,\"589\":302154.787699999986216,\"590\":9473424.834000002592802,\"591\":46796.238409999998112,\"592\":11949.063210000000254,\"593\":351702.271100000012666,\"594\":279570084.300000011920929,\"595\":39735384.5,\"596\":136491841.300000011920929,\"597\":69502447.939999997615814,\"598\":1846410.404000000096858,\"599\":1278224.781999999890104,\"600\":9017487.696000000461936,\"601\":0.0,\"602\":4827649.118000000715256,\"603\":817070.596699999994598,\"604\":10502.562130000000252,\"605\":3693495.842000000178814,\"606\":647357.447299999999814,\"607\":316947.672000000020489,\"608\":64813.85579000000871,\"609\":1295004.195000000298023,\"610\":26152.739420000001701,\"611\":33801837.100000001490116,\"612\":100203.951100000005681,\"613\":4454355.406999999657273,\"614\":84818001.310000002384186,\"615\":403274.856099999975413,\"616\":1809862.144000000087544,\"617\":8279965.014999999664724,\"618\":1889323.270000000018626,\"619\":1126824.337000000057742,\"620\":1012068.584999999846332,\"621\":883021.402299999957904,\"622\":2150657.796999999787658,\"623\":6342232.175999999977648,\"624\":36925.315080000007583,\"625\":1899930.94399999990128,\"626\":11870.952149999999165,\"627\":119133.82850000000326,\"628\":668698.159800000023097,\"629\":520094.28279999998631,\"630\":1243026.590000000083819,\"631\":523450.165299999993294,\"632\":626209.601600000052713,\"633\":83345.463220000005094,\"634\":17833.42957000000024,\"635\":899771.884799999999814,\"636\":2226550.887000000104308,\"637\":1052377.747999999905005,\"638\":3526087.450999999884516,\"639\":11556579.25,\"640\":301788.340700000000652,\"641\":1282371.418999999994412,\"642\":9143236.856000000610948,\"643\":25281.945769999998447,\"644\":308596.539100000052713,\"645\":987092.332900000037625,\"646\":3478642.216000000014901,\"647\":53248.597540000009758,\"648\":583875.336899999994785,\"649\":107176.086200000005192,\"650\":2093762.087999999988824,\"651\":220022456.699999988079071,\"652\":576044.944400000036694,\"653\":18118872.449999999254942,\"654\":1348910.467999999877065,\"655\":341981.783899999980349,\"656\":634146.070900000049733,\"657\":5282236.189000000245869,\"658\":12040674.939999999478459,\"659\":8285847.451999999582768,\"660\":47351694.829999998211861,\"661\":10662641.580000000074506,\"662\":9250181.502000000327826,\"663\":10754253.320000000298023,\"664\":14169924.519999999552965,\"665\":92728.433520000005956,\"666\":3466.29874000000018,\"667\":624464.156999999890104,\"668\":10494847.46000000089407,\"669\":39765.278859999998531,\"670\":374055.534400000004098,\"671\":1065974.858000000007451,\"672\":80033.940090000003693,\"673\":0.0,\"674\":6759595.951999999582768,\"675\":198488.877399999997578,\"676\":2239280.095999999903142,\"677\":11990529.570000002160668,\"678\":2321537.790000000037253,\"679\":3509018.739000000059605,\"680\":20554780.260000001639128,\"681\":12261507.439999999478459,\"682\":2607848.569999999832362,\"683\":58067374.780000001192093,\"684\":104784537.799999997019768,\"685\":15514206.189999999478459,\"686\":16888382.21000000089407,\"687\":24380293.440000001341104,\"688\":29518265.25,\"689\":23202841.560000002384186,\"690\":28466176.799999997019768,\"691\":5732773.057000000029802,\"692\":24266502.019999999552965,\"693\":16155488.330000000074506,\"694\":20277052.060000002384186,\"695\":12707029.769999999552965,\"696\":21160382.050000000745058,\"697\":8443516.06900000013411,\"698\":50556176.869999997317791,\"699\":25588604.0,\"700\":37456.663150000000314,\"701\":8138690.076000000350177,\"702\":14017559.740000000223517,\"703\":15298195.360000001266599,\"704\":19813207.379999998956919,\"705\":7478892.71999999973923,\"706\":12656884.400000000372529,\"707\":17766890.530000001192093,\"708\":19975215.5,\"709\":6776953.964999999850988,\"710\":4302183.493999999947846,\"711\":10167938.220000002533197,\"712\":56490.688609999997425,\"713\":100377.531199999997625,\"714\":4388394.957999999634922,\"715\":3500821.899000000208616,\"716\":37358301.070000000298023,\"717\":6770010.759999999776483,\"718\":2405338.419000000227243,\"719\":341470.686899999971502,\"720\":275163.07760000001872,\"721\":959637.742500000051223,\"722\":31838.452969999998459,\"723\":182818.449099999997998,\"724\":7814191.669000000692904,\"725\":0.0,\"726\":12989579.640000000596046,\"727\":2323562.891999999992549,\"728\":2863589.959999999497086,\"729\":2123752.876999999862164,\"730\":2916146.165000000037253,\"731\":286600.079499999992549,\"732\":1233190.381999999983236,\"733\":429919.40590000001248,\"734\":2319030.521999999880791,\"735\":42205.044000000001688,\"736\":142798.586000000010244,\"737\":3870.547574000000168,\"738\":41989997.509999990463257,\"739\":1248233.992999999783933,\"740\":7277732.637000000104308,\"741\":285520.025299999979325,\"742\":2728101.026000000070781,\"743\":199973.951800000009826,\"744\":18575.002459999999701,\"745\":283909.587500000023283,\"746\":12064.783289999999397,\"747\":594801.241599999950267,\"748\":8854804.540999999269843,\"749\":10320303.000000001862645,\"750\":841130.73120000003837,\"751\":9312.863214999997581,\"752\":553768.827799999970011,\"753\":1436182.700000000186264,\"754\":10405164.390000000596046,\"755\":904092.101299999980256,\"756\":110194.451799999980722,\"757\":7372237.373999998904765,\"758\":989117.434400000027381,\"759\":309474.083099999988917,\"760\":166858.720600000000559,\"761\":1758945.30600000009872,\"762\":7336846.314000000245869,\"763\":1197124.289000000106171,\"764\":340448.492800000007264,\"765\":26274245.510000001639128,\"766\":16809306.809999998658896,\"767\":50680.575960000001942,\"768\":3601401.941000000108033,\"769\":21468968.940000001341104,\"770\":2060974.729999999981374,\"771\":33302312.059999994933605,\"772\":17976.151010000001406,\"773\":544231.564099999959581,\"774\":8600509.653000000864267,\"775\":72544.921870000005583,\"776\":2320091.28899999987334,\"777\":3293297.211999999824911,\"778\":88627.120809999993071,\"779\":0.0,\"780\":922414.448199999984354,\"781\":126819.570800000001327,\"782\":5820.527455000000373,\"783\":0.0,\"784\":2272453.186999999918044,\"785\":46102.882230000002892,\"786\":1676591.178000000072643,\"787\":8706779.265000000596046,\"788\":64015.387199999997392,\"789\":1552867.120000000111759,\"790\":104109.504000000000815,\"791\":2995896.591000000480562,\"792\":2414210.29300000006333,\"793\":274796.630699999979697,\"794\":19519.0854900000013,\"795\":784109.658900000038557,\"796\":534433.930199999944307,\"797\":325549.53169999999227,\"798\":8636.961479999999938,\"799\":443111.495700000028592,\"800\":204795.622100000007776,\"801\":940081.047999999951571,\"802\":3512876.075000000186265,\"803\":1521140.529000000096858,\"804\":6900870.890999999828637,\"805\":1415256.65100000007078,\"806\":180397.970600000000559,\"807\":9213.440373999999792,\"808\":4122238.760999999940395,\"809\":12526699.300000002607703,\"810\":5749841.769000001251698,\"811\":607839.037999999825843,\"812\":202616.22709999998915,\"813\":1246208892.0,\"814\":75546893.760000005364418,\"815\":5463723.856999998912215,\"816\":1440907.936999999685213,\"817\":559053.378400000045076,\"818\":192153.202699999994366,\"819\":333775.301199999987148,\"820\":33532.787900000002992,\"821\":44317899.909999996423721,\"822\":545138.038100000005215,\"823\":5940490.610999999567866,\"824\":93201921.540000006556511,\"825\":62208.225190000004659,\"826\":458241.896900000050664,\"827\":2088458.250999999931082,\"828\":586720.12230000004638,\"829\":8679199.311000000685453,\"830\":1414967.351000000024214,\"831\":3951840.933999999891967,\"832\":753115.962500000023283,\"833\":28433.38944999999876,\"834\":30476.813300000001618,\"835\":192432.859599999996135,\"836\":2198778.066000000108033,\"837\":858315.163999999989755,\"838\":1016215.221000000019558,\"839\":589198.460800000000745,\"840\":4898334.803999999538064,\"841\":7389595.387000001035631,\"842\":104205.937399999980698,\"843\":2562428.436000000219792,\"844\":5546945.884999999776483,\"845\":2617781.209999999962747,\"846\":4078843.728999999817461,\"847\":1278417.648999999975786,\"848\":5373172.889999999664724,\"849\":1480059.898999999975786,\"850\":2026933.737999999895692,\"851\":923957.382699999958277,\"852\":4948673.041000000201166,\"853\":1169544.334999999962747,\"854\":1278899.816000000108033,\"855\":150445.75500000003376,\"856\":0.0,\"857\":34730.490790000003472,\"858\":1171665.870000000111759,\"859\":885065.790500000002794,\"860\":9967356.733999999240041,\"861\":1735511.989000000059605,\"862\":1902245.345999999903142,\"863\":900321.555199999944307,\"864\":2013818.794999999925494,\"865\":5918696.661000000312924,\"866\":3739783.876999999862164,\"867\":0.0,\"868\":539062.733600000035949,\"869\":171709.320799999986775,\"870\":776722.860100000048988,\"871\":1763477.675999999977648,\"872\":1119688.264999999897555,\"873\":51910.101880000001984,\"874\":2202924.702000000048429,\"875\":5119649.468000000342727,\"876\":498705.353599999973085,\"877\":13457281.660000000149012,\"878\":1340231.462000000057742,\"879\":715931.241599999950267,\"880\":1214675.168999999994412,\"881\":3023476.544999999925494,\"882\":112971.733900000006542,\"883\":6208189.742999999783933,\"884\":25095829.300000000745058,\"885\":2792614.97399999992922,\"886\":28833.588080000001355,\"887\":11760053.72999999858439,\"888\":4102469.913000000175089,\"889\":294334.038500000024214,\"890\":1286421.621999999973923,\"891\":924593.84320000000298,\"892\":879511.226400000043213,\"893\":626768.915400000056252,\"894\":159288.698299999989104,\"895\":0.0,\"896\":19335862.019999999552965,\"897\":18890339.690000001341104,\"898\":10988586.490000000223517,\"899\":23736.118289999998524,\"900\":0.0,\"901\":155662.802200000005541,\"902\":897717.853200000012294,\"903\":380304.418999999994412,\"904\":526121.370699999970384,\"905\":108400.790500000002794,\"906\":10149615.869999999180436,\"907\":13275.986860000000888,\"908\":4343167.691999999806285,\"909\":5665848.274000000208616,\"910\":254111.665299999993294,\"911\":116587.986599999989266,\"912\":107976.483500000002096,\"913\":123193.674799999993411,\"914\":3347396.351999999955296,\"915\":10923011.779999999329448,\"916\":281190.165500000002794,\"917\":1006089.714000000036322,\"918\":0.0,\"919\":7686031.673999999649823,\"920\":48132.805410000000848,\"921\":9819813.625,\"922\":4873358.551999999210238,\"923\":2639382.29300000006333,\"924\":9204761.368000000715256,\"925\":207785.057600000000093,\"926\":110204.095199999996112,\"927\":130773.340400000000955,\"928\":36558.86815000000206,\"929\":2176598.382999999914318,\"930\":44638.058810000002268,\"931\":270900.721100000024308,\"932\":557520.087300000013784,\"933\":1984213.739999999990687,\"934\":1794529.232000000309199,\"935\":799297.920200000051409,\"936\":802885.242799999890849,\"937\":981884.929099999950267,\"938\":566999.491000000038184,\"939\":4808748.171000000089407,\"940\":212057.057499999995343,\"941\":32693817.280000001192093,\"942\":57734.67953999999736,\"943\":3228590.396999999880791,\"944\":276484.215299999981653,\"945\":32461.412769999999,\"946\":255972.830099999991944,\"947\":5968649.165000000037253,\"948\":2223.079283999999916,\"949\":6937226.283999999985099,\"950\":33666.830329999997048,\"951\":1591247.614999999990687,\"952\":2585668.887000000104308,\"953\":148738.883800000010524,\"954\":3053370.899999999441206,\"955\":19238464.280000001192093,\"956\":8489900.537000000476837,\"957\":399851.47019999998156,\"958\":68716.515690000000177,\"959\":3670833.992000000085682,\"960\":151014.712100000004284,\"961\":3239680.239000000059605,\"962\":1950751.347999999998137,\"963\":194940.128100000001723,\"964\":1102523.118999999947846,\"965\":206560353.400000005960464,\"966\":13713.794519999999466,\"967\":171140.363699999987148,\"968\":410314.494699999981094,\"969\":121438.586800000004587,\"970\":1234058.283000000054017,\"971\":999339.375400000018999,\"972\":1701856.729999999981374,\"973\":125257.349700000006123,\"974\":32854861.059999998658895,\"975\":124090.505499999999302,\"976\":640327.452099999994971,\"977\":16181525.349999997764826,\"978\":1394812.769000000087544,\"979\":1481409.966999999945983,\"980\":32938758.120000001043081,\"981\":4147793.613000000361353,\"982\":289290.571500000020023,\"983\":391567.840700000000652,\"984\":706316.83109999995213,\"985\":3183652.43099999986589,\"986\":724446.311199999996461,\"987\":13790941.240000000223517,\"988\":21052376.630000002682209,\"989\":173695.848999999987427,\"990\":3881444.549000000115484,\"991\":34355364.840000003576279,\"992\":43198308.079999998211861,\"993\":321238.958500000066124,\"994\":59018.208160000001953,\"995\":271344.314799999992829,\"996\":16733.1244200000001,\"997\":4102469.913000000175089,\"998\":29423760.510000001639128,\"999\":176974.584700000006706,\"1000\":14681985.900000000372529,\"1001\":3272274.730000000447035,\"1002\":508994.797900000005029,\"1003\":3784336.109999999869615,\"1004\":1113998.69399999990128,\"1005\":2838517.274000000208616,\"1006\":122335.417499999995925,\"1007\":4328.220513999999639,\"1008\":764205.804099999833852,\"1009\":430092.98599999997532,\"1010\":2791264.905999999959022,\"1011\":1156622.259000000078231,\"1012\":11074412.220000000670552,\"1013\":10348268.679999999701977,\"1014\":1497321.477999999886379,\"1015\":4094465.940000000409782,\"1016\":75481.319050000005518,\"1017\":1994242.814000000245869,\"1018\":387180.120799999975134,\"1019\":399726.106800000008661,\"1020\":2237447.861000000033528,\"1021\":0.0,\"1022\":759953.090899999951944,\"1023\":436862.61099999997532,\"1024\":8201468.223000000230968,\"1025\":4565639.557000000029802,\"1026\":479563.322700000018813,\"1027\":677521.816400000010617,\"1028\":4719547.270999999716878,\"1029\":25005.181899999999587,\"1030\":676268.182099999976344,\"1031\":7831549.682000000029802,\"1032\":2884130.274999999441206,\"1033\":3319527.098000000230968,\"1034\":3805358.592000000178814,\"1035\":97368.80895999999484,\"1036\":7781211.44400000013411,\"1037\":20873010.5,\"1038\":0.0,\"1039\":3712975.390000000130385,\"1040\":154023.434399999969173,\"1041\":1513.040122999999994,\"1042\":1925485.796000000089407,\"1043\":2254034.407000000122935,\"1044\":33991810.909999996423721,\"1045\":732778.157400000025518,\"1046\":1583340.075999999884516,\"1047\":285963.619000000006054,\"1048\":31472970.370000001043081,\"1049\":167996.634699999995064,\"1050\":15109185.890000000596046,\"1051\":144447.597299999993993,\"1052\":2013722.36199999996461,\"1053\":5052628.252000000327826,\"1054\":2038698.614000000059605,\"1055\":3358293.327000000048429,\"1056\":2958673.296999999787658,\"1057\":17810.28556000000026,\"1058\":101197.215099999986705,\"1059\":267756.992099999974016,\"1060\":177784.625300000014249,\"1061\":10288.479970000000321,\"1062\":550316.511900000041351,\"1063\":1630110.277000000001863,\"1064\":10194939.570000000298023,\"1065\":762479.646200000075623,\"1066\":880813.077300000120886,\"1067\":31209707.170000001788139,\"1068\":33959.987880000000587,\"1069\":1464437.686999999918044,\"1070\":705632.1539000000339,\"1071\":1818348.283000000054017,\"1072\":92569.318400000003749,\"1073\":2222597.117000000085682,\"1074\":2790204.13799999980256,\"1075\":435608.976800000004005,\"1076\":3878455.112999999895692,\"1077\":1282371.418999999994412,\"1078\":32333.156340000001364,\"1079\":1517861.793999999994412,\"1080\":8230976.84499999973923,\"1081\":85563.431530000001658,\"1082\":52064.395330000006652,\"1083\":702073.761300000012852,\"1084\":10817899.369999999180436,\"1085\":927727.928799999994226,\"1086\":7286218.776999999769032,\"1087\":5185127.75,\"1088\":3670833.992000000085682,\"1089\":157215.380100000009406,\"1090\":64103141.600000001490116,\"1091\":320853.224899999971967,\"1092\":870755.073199999984354,\"1093\":1431457.462999999988824,\"1094\":190484.904799999989336,\"1095\":844939.850699999951758,\"1096\":0.0,\"1097\":175537.727000000013504,\"1098\":4859954.309000000357628,\"1099\":745256.64000000001397,\"1100\":304440.259400000039022,\"1101\":5734123.12400000076741,\"1102\":3307665.78899999987334,\"1103\":1770131.581000000005588,\"1104\":1643610.953999999910593,\"1105\":697367.811100000049919,\"1106\":17465053.969999998807907,\"1107\":755083.204000000027008,\"1108\":1858946.746999999973923,\"1109\":1996075.049000000115484,\"1110\":5390916.635999999940395,\"1111\":144900.834299999987706,\"1112\":459746.257999999972526,\"1113\":54375.90404000000126,\"1114\":1667430.004999999888241,\"1115\":1265206.273000000044703,\"1116\":3180759.427999999839812,\"1117\":8498772.410000000149012,\"1118\":428347.541399999987334,\"1119\":330660.502199999988079,\"1120\":5177.220210999999836,\"1121\":6653904.940999999642372,\"1122\":15082184.529999999329448,\"1123\":2482774.442999999970198,\"1124\":177495.325099999987287,\"1125\":12564.308329999999842,\"1126\":41669838.609999999403954,\"1127\":10303.909320000000662,\"1128\":1096447.814000000013038,\"1129\":72301.90969000000041,\"1130\":8491636.337999999523163,\"1131\":142383.922400000010384,\"1132\":404952.797299999976531,\"1133\":300968.65679999999702,\"1134\":561107.410000000032596,\"1135\":547539.229900000034831,\"1136\":3934386.487999999895692,\"1137\":1582182.875,\"1138\":9926854.704000001773238,\"1139\":8840918.130999999120831,\"1140\":105006.334600000001956,\"1141\":13140.980089999999109,\"1142\":4219636.5,\"1143\":15135.222900000000664,\"1144\":2044966.784999999916181,\"1145\":64604.595300000000862,\"1146\":0.0,\"1147\":4008158.04300000006333,\"1148\":951807.350100000039674,\"1149\":14300109.619999999180436,\"1150\":662815.722100000013597,\"1151\":72451.381460000004154,\"1152\":810686.705300000030547,\"1153\":1401466.674000000115484,\"1154\":10181438.890000000596046,\"1155\":53464.608359999998356,\"1156\":4285404.082000000402331,\"1157\":816810.226499999989755,\"1158\":2329734.629999999888241,\"1159\":259714.446200000034878,\"1160\":1135696.209999999962747,\"1161\":1069350.027000000001863,\"1162\":734494.672000000020489,\"1163\":3382401.678000000305474,\"1164\":441337.120999999984633,\"1165\":85280.881659999999101,\"1166\":1997810.850000000093132,\"1167\":411182.395299999974668,\"1168\":5978196.071999999694526,\"1169\":14185353.869999999180436,\"1170\":524260.205900000000838,\"1171\":200812.922400000010384,\"1172\":13663649.150000000372529,\"1173\":202143.70339999999851,\"1174\":3526183.884999999776483,\"1175\":57254.441180000001623,\"1176\":10553.671840000000884,\"1177\":4007000.842000000178814,\"1178\":35296554.869999997317791,\"1179\":13662684.810000000521541,\"1180\":2724725.856000000145286,\"1181\":74993.366020000001299,\"1182\":479736.902899999986403,\"1183\":86644.44999999999709,\"1184\":0.0,\"1185\":4096105.308000000193715,\"1186\":5281464.722000000067055,\"1187\":3131481.958000000100583,\"1188\":530017.280200000037439,\"1189\":759056.260299999965355,\"1190\":1932043.267999999923632,\"1191\":1731076.05199999990873,\"1192\":814650.118200000026263,\"1193\":3260606.288000000175089,\"1194\":23507571.120000001043081,\"1195\":1042155.807000000029802,\"1196\":1109177.023999999975786,\"1197\":1422585.590000000083819,\"1198\":10770647.0,\"1199\":141699.245200000004843,\"1200\":110628.402100000021164,\"1201\":3930818.452000000048429,\"1202\":150098.594799999962561,\"1203\":1743419.527999999932945,\"1204\":1315255.209999999962747,\"1205\":3608538.01299999980256,\"1206\":357999.372499999997672,\"1207\":10051253.800000000745058,\"1208\":226821.011800000007497,\"1209\":3511333.140999999828637,\"1210\":3090401.328000000212342,\"1211\":1391823.333000000100583,\"1212\":38060336.259999990463257,\"1213\":6567886.343000001274049,\"1214\":1511786.489000000059605,\"1215\":956619.37699999997858,\"1216\":40579.176800000001094,\"1217\":14173781.859999999403954,\"1218\":94229.90162999999302,\"1219\":1700699.529000000096858,\"1220\":1583243.641999999992549,\"1221\":1540620.077000000048429,\"1222\":2869568.830999999772757,\"1223\":1485749.46999999997206,\"1224\":349262.506000000052154,\"1225\":5436.915369999999712,\"1226\":850532.988200000021607,\"1227\":33497107.53999999910593,\"1228\":4880880.356999999843538,\"1229\":588050.903300000005402,\"1230\":6932597.480999999679625,\"1231\":3691760.041000000201166,\"1232\":2123463.577000000048429,\"1233\":239068.054200000013225,\"1234\":1158261.627000000094995,\"1235\":660105.943500000052154,\"1236\":91001.31123999999545,\"1237\":205740.669400000013411,\"1238\":783897.505400000140071,\"1239\":153493.050599999987753,\"1240\":2229926.05599999986589,\"1241\":17369.584900000001653,\"1242\":1034923.302000000025146,\"1243\":261508.107500000012806,\"1244\":26649371.449999999254942,\"1245\":35923.372009999999136,\"1246\":620953.981099999975413,\"1247\":1156236.524999999906868,\"1248\":420256.778700000024401,\"1249\":1697806.527000000001863,\"1250\":27405.409350000001723,\"1251\":491675.35840000002645,\"1252\":2244873.234000000171363,\"1253\":115305.422300000005634,\"1254\":56548.548649999996996,\"1255\":144814.044200000003912,\"1256\":155942.459100000007311,\"1257\":711109.571299999952316,\"1258\":928933.346400000038557,\"1259\":69568.98699000000488,\"1260\":12044.532279999999446,\"1261\":845422.017699999851175,\"1262\":533324.945999999996275,\"1263\":132248.771500000002561,\"1264\":31936815.050000000745058,\"1265\":453449.156699999934062,\"1266\":212375.287699999986216,\"1267\":515243.682600000000093,\"1268\":2487113.947000000160188,\"1269\":914603.342399999964982,\"1270\":451134.755000000004657,\"1271\":4697946.188000000081956,\"1272\":1020168.991000000038184,\"1273\":3534091.423999999649823,\"1274\":211902.763999999995576,\"1275\":108892.600900000004913,\"1276\":984006.464000000036322,\"1277\":42712.283710000003339,\"1278\":766491.275799999944866,\"1279\":194265.09419999999227,\"1280\":1867336.452999999979511,\"1281\":783492.485099999932572,\"1282\":11412893.470000000670552,\"1283\":298432.458299999998417,\"1284\":3192331.436999999918044,\"1285\":3218272.023000000044703,\"1286\":0.0,\"1287\":5677806.015999999828637,\"1288\":2486921.080000000074506,\"1289\":11968349.890000000596046,\"1290\":50220.588620000002266,\"1291\":1688548.919999999925494,\"1292\":3734576.473000000230968,\"1293\":16545079.279999999329448,\"1294\":902259.866599999950267,\"1295\":4077107.927000000141561,\"1296\":568957.089099999982864,\"1297\":36525116.450000002980232,\"1298\":684792.895099999965168,\"1299\":2064928.5,\"1300\":361229.89159999997355,\"1301\":62500418.409999996423721,\"1302\":36760.413959999998042,\"1303\":4068718.220999999903142,\"1304\":337372.267200000060257,\"1305\":352734.108599999977741,\"1306\":5577129.541000000201166,\"1307\":1248330.42699999990873,\"1308\":25352.342160000000149,\"1309\":101293.648499999995693,\"1310\":85385029.730000004172325,\"1311\":0.0,\"1312\":153618.414099999994505,\"1313\":102807.653000000005704,\"1314\":3089629.860999999567866,\"1315\":619642.48679999995511,\"1316\":589564.907800000044517,\"1317\":3146332.703000000212342,\"1318\":137022.22510000001057,\"1319\":340004.899099999980535,\"1320\":0.0,\"1321\":393274.711999999941327,\"1322\":46020.913840000001073,\"1323\":4434875.860000000335276,\"1324\":4900842.072000000625849,\"1325\":1171955.169999999925494,\"1326\":71337.575639999995474,\"1327\":1724615.013999999966472,\"1328\":168314.864999999990687,\"1329\":1101558.784999999916181,\"1330\":82599.068660000004456,\"1331\":17015674.300000000745058,\"1332\":64538.056250000001455,\"1333\":85658.900599999993574,\"1334\":371297.538999999989755,\"1335\":8112460.190000000409782,\"1336\":274169.81359999999404,\"1337\":3206314.280999999959022,\"1338\":228518.239700000005541,\"1339\":37449.912810000001628,\"1340\":343910.451999999990221,\"1341\":59630560.280000001192093,\"1342\":2967930.904000000096858,\"1343\":59090.533210000001418,\"1344\":198373.157299999991665,\"1345\":59908.288480000002892,\"1346\":409822.684300000022631,\"1347\":339657.738899999996647,\"1348\":5006533.083999999798834,\"1349\":40265768.229999996721745,\"1350\":8709575.834000000730157,\"1351\":221488.244500000000698,\"1352\":194805.121300000027986,\"1353\":3063.68927500000018,\"1354\":1495778.543999999994412,\"1355\":3550388.669999999925494,\"1356\":498705.353599999973085,\"1357\":1154982.891000000061467,\"1358\":2558185.365999999921769,\"1359\":9636397.28800000064075,\"1360\":1161540.36199999996461,\"1361\":282935.61009999999078,\"1362\":27118037.800000000745058,\"1363\":2719518.453000000212342,\"1364\":8679488.610999999567866,\"1365\":11923026.189999997615814,\"1366\":63032.730799999997544,\"1367\":16908.63321999999971,\"1368\":1310529.972999999998137,\"1369\":6966059.872000000439584,\"1370\":30291661.160000003874302,\"1371\":94243.402310000004945,\"1372\":269348.143299999996088,\"1373\":88150739.790000006556511,\"1374\":1155657.925000000046566,\"1375\":1061924.65500000002794,\"1376\":5670573.509999999776483,\"1377\":3441611.78899999987334,\"1378\":116057.602799999993294,\"1379\":12915325.919999999925494,\"1380\":271325.028099999995902,\"1381\":2235615.626999999862164,\"1382\":249280.351799999974901,\"1383\":36158669.509999997913837,\"1384\":23788192.329999998211861,\"1385\":834042.876000000047498,\"1386\":9444687.678999999538064,\"1387\":59595.844250000001921,\"1388\":3389827.049999999813735,\"1389\":353958.812800000014249,\"1390\":21542258.329999998211861,\"1391\":560268.43929999996908,\"1392\":107272.519700000004377,\"1393\":227177.815299999987474,\"1394\":489794.907000000006519,\"1395\":1160865.328999999910593,\"1396\":724176.29769999999553,\"1397\":360496.997700000007171,\"1398\":88534.544739999982994,\"1399\":1655761.562999999849126,\"1400\":647656.39089999999851,\"1401\":49177.179179999999178,\"1402\":5424089.726999999955296,\"1403\":18813192.969999998807907,\"1404\":21946314.300000000745058,\"1405\":18652149.179999999701977,\"1406\":7717372.53000000026077,\"1407\":30776.721190000000206,\"1408\":226088.117900000012014,\"1409\":454345.987399999983609,\"1410\":260244.829900000011548,\"1411\":299464.29570000001695,\"1412\":300399.699699999939185,\"1413\":922983.405299999983981,\"1414\":3775849.970000000670552,\"1415\":696798.854000000050291,\"1416\":374315.904600000008941,\"1417\":49048.922749999997904,\"1418\":11692.550349999999526,\"1419\":99644.637319999994361,\"1420\":2070810.938000000081956,\"1421\":2098390.890999999828637,\"1422\":2837552.939999999944121,\"1423\":4293022.321000000461936,\"1424\":2112952.33600000012666,\"1425\":0.0,\"1426\":140156.310700000001816,\"1427\":3108820.108000000007451,\"1428\":104987048.0,\"1429\":295770.896300000022166,\"1430\":127214.947799999994459,\"1431\":48828.090259999997215,\"1432\":440305.283600000024308,\"1433\":75002.045020000005024,\"1434\":94625.278590000001714,\"1435\":3996778.90100000007078,\"1436\":0.0,\"1437\":65253.59212000000116,\"1438\":35851.046950000003562,\"1439\":1608219.894000000087544,\"1440\":260158.03979999999865,\"1441\":6012719.230999999679625,\"1442\":413554.657100000011269,\"1443\":716664.135499999974854,\"1444\":1730497.452000000048429,\"1445\":2254805.873999999836087,\"1446\":86408188.159999996423721,\"1447\":47540704.299999997019768,\"1448\":1715260.97399999992922,\"1449\":855219.651700000045821,\"1450\":275568.097899999993388,\"1451\":574029.486200000043027,\"1452\":8598002.38399999961257,\"1453\":120069.232499999998254,\"1454\":3858396.964999999850988,\"1455\":1070121.495000000111759,\"1456\":11124557.589999999850988,\"1457\":4447508.635999999940395,\"1458\":1948340.51300000003539,\"1459\":3899670.461999999824911,\"1460\":91016.740579999983311,\"1461\":1483627.934999999823049,\"1462\":4245094.918999999761581,\"1463\":3169187.419999999925494,\"1464\":1584111.54300000006333,\"1465\":763135.393299999996088,\"1466\":11123.593259999999646,\"1467\":978.606193299999973,\"1468\":75650.077499999999418,\"1469\":322386.51600000000326,\"1470\":1229236.612999999895692,\"1471\":153772.707499999989523,\"1472\":293659.004699999990407,\"1473\":764495.104300000006333,\"1474\":172326.494600000005448,\"1475\":21731.267800000001444,\"1476\":89621.349210000000312,\"1477\":548021.396900000050664,\"1478\":353630.939200000022538,\"1479\":128198.568499999993946,\"1480\":879655.876499999896623,\"1481\":2241208.763999999966472,\"1482\":10112971.179999999701977,\"1483\":981884.929099999950267,\"1484\":611368.500600000028498,\"1485\":5665366.106999999843538,\"1486\":6890745.38300000037998,\"1487\":29859639.5,\"1488\":460864.885499999916647,\"1489\":12182432.050000000745058,\"1490\":37502951.179999999701977,\"1491\":813724.35750000004191,\"1492\":1200210.158000000054017,\"1493\":3259256.220000000204891,\"1494\":116173.322899999999208,\"1495\":4204207.15500000026077,\"1496\":10162152.21000000089407,\"1497\":49565805.799999997019768,\"1498\":741129.290299999993294,\"1499\":243860.794400000013411,\"1500\":3604005.643000000156462,\"1501\":6688428.099999999627471,\"1502\":1203103.160000000149012,\"1503\":858170.51390000001993,\"1504\":73955.742579999990994,\"1505\":30888.583940000000439,\"1506\":4244998.485000000335276,\"1507\":622988.725899999961257,\"1508\":0.0,\"1509\":0.0,\"1510\":12527663.640000000596046,\"1511\":6415039.396999999880791,\"1512\":863262.197600000072271,\"1513\":4734301.582000000402331,\"1514\":598311.417600000044331,\"1515\":3400434.725000000093132,\"1516\":258856.188900000008289,\"1517\":191015.288499999995111,\"1518\":2438607.94400000013411,\"1519\":2542177.421000000089407,\"1520\":189645.934100000013132,\"1521\":159115.11809999999241,\"1522\":457624.723100000002887,\"1523\":1100690.884000000078231,\"1524\":12639526.390000000596046,\"1525\":434229.979100000055041,\"1526\":6764.706922999999733,\"1527\":159192.26490000000922,\"1528\":3085001.057000000029802,\"1529\":12226791.410000000149012,\"1530\":25845116.859999995678663,\"1531\":19636.734250000001339,\"1532\":60138764.320000000298023,\"1533\":47063.358950000001641,\"1534\":82205.620370000004186,\"1535\":57455.98700000000099,\"1536\":2787311.135999999940395,\"1537\":8630982.608999999240041,\"1538\":417093.762999999977183,\"1539\":13263.450510000000577,\"1540\":3088954.82700000051409,\"1541\":217920.208500000007916,\"1542\":1748530.497999999905005,\"1543\":2049884.889000000199303,\"1544\":84190.21984999999404,\"1545\":25073649.620000001043081,\"1546\":1521140.529000000096858,\"1547\":3539588.128000000026077,\"1548\":165817239.800000011920929,\"1549\":55035.508530000006431,\"1550\":15677178.640000000596046,\"1551\":913224.344700000016019,\"1552\":3994657.365999999921769,\"1553\":475464.902999999991152,\"1554\":664329.726600000052713,\"1555\":8299155.262000000104308,\"1556\":834447.896300000022166,\"1557\":233214.54649999999674,\"1558\":246213.769499999994878,\"1559\":249309.281800000026124,\"1560\":4726104.742999999783933,\"1561\":194303.667599999986123,\"1562\":2805247.75,\"1563\":224333.029899999994086,\"1564\":21056233.969999998807907,\"1565\":6920446.872000001370907,\"1566\":103039.09320000000298,\"1567\":798584.312999999965541,\"1568\":1840817.26700000022538,\"1569\":278345.380000000004657,\"1570\":0.0,\"1571\":2192895.628000000026077,\"1572\":556179.662999999942258,\"1573\":1375333.220999999670312,\"1574\":287699.420299999997951,\"1575\":198440.660700000007637,\"1576\":3039098.757000000216067,\"1577\":413718.593899999978021,\"1578\":317748.069299999973737,\"1579\":0.0,\"1580\":285143.935100000002422,\"1581\":256792.513999999995576,\"1582\":15753361.029999999329448,\"1583\":1442547.304000000003725,\"1584\":152904.806899999995949,\"1585\":541425.351999999955296,\"1586\":2412281.623999999836087,\"1587\":76842.958719999995083,\"1588\":3344021.183000000193715,\"1589\":9087594.78099999949336,\"1590\":35998590.060000002384186,\"1591\":6559978.803999999538064,\"1592\":432860.624699999985751,\"1593\":868884.265200000023469,\"1594\":34261824.439999997615814,\"1595\":173011.17180000001099,\"1596\":58791589.649999998509884,\"1597\":372589.746700000017881,\"1598\":6284179.265999999828637,\"1599\":36485578.759999997913837,\"1600\":530518.733899999991991,\"1601\":16260600.740000002086163,\"1602\":277660.702800000028219,\"1603\":175595.586999999999534,\"1604\":538619.139899999951012,\"1605\":19023.417789999999513,\"1606\":436660.100900000019465,\"1607\":55985.377569999996922,\"1608\":6693539.070000000298023,\"1609\":2707946.44400000013411,\"1610\":205171.712300000013784,\"1611\":388038.378099999972619,\"1612\":215220.073100000008708,\"1613\":179684.363400000002002,\"1614\":9061172.028000000864267,\"1615\":11375284.449999999254942,\"1616\":438318.755500000028405,\"1617\":12058997.28999999910593,\"1618\":6454673.525999999605119,\"1619\":30781.542860000001383,\"1620\":5577418.841000000014901,\"1621\":2255480.907999999821186,\"1622\":69974.971619999996619,\"1623\":3376904.97399999992922,\"1624\":3135917.895000000018626,\"1625\":0.0,\"1626\":52775.109519999998156,\"1627\":5073361.434000000357628,\"1628\":5833063.798000000417232,\"1629\":3638625.234999999869615,\"1630\":0.0,\"1631\":135344.283800000004703,\"1632\":1201753.091999999945983,\"1633\":7651315.648000000044704,\"1634\":2205046.23700000019744,\"1635\":11863237.480000000447035,\"1636\":15217191.300000000745058,\"1637\":41747949.670000001788139,\"1638\":5289950.860999999567866,\"1639\":694204.795500000007451,\"1640\":2248055.535999999847263,\"1641\":2765613.620000000111759,\"1642\":501260.838899999973364,\"1643\":781843.473899999982677,\"1644\":46154956.270000003278255,\"1645\":831207.733800000045448,\"1646\":17622.240419999998267,\"1647\":2481424.376000000163913,\"1648\":41503.973149999997986,\"1649\":2515658.234999999869615,\"1650\":1928571.665000000037253,\"1651\":171969.690999999991618,\"1652\":281730.192500000004657,\"1653\":25043755.260000001639128,\"1654\":48254311.500000007450581,\"1655\":462388.533300000010058,\"1656\":3227529.629999999888241,\"1657\":3777682.204999999608845,\"1658\":12831428.859999999403954,\"1659\":169809.582800000003772,\"1660\":1268485.009000000078231,\"1661\":9644304.82799999974668,\"1662\":15970336.189999999478459,\"1663\":4281643.178999999538064,\"1664\":6804630.353000000119209,\"1665\":46721.984689999997499,\"1666\":322878.32640000001993,\"1667\":1818541.149999999906868,\"1668\":1741105.125999999931082,\"1669\":1781414.289000000106171,\"1670\":1817576.816000000108033,\"1671\":3041606.025000000372529,\"1672\":73601.831980000002659,\"1673\":201613.319699999992736,\"1674\":1512461.523000000044704,\"1675\":21901.954929999999877,\"1676\":1113323.659999999916181,\"1677\":353158.415599999949336,\"1678\":194862.981399999989662,\"1679\":447605.292399999976624,\"1680\":1425382.158000000054017,\"1681\":1903498.979999999748543,\"1682\":291759.26659999997355,\"1683\":1173208.804000000003725,\"1684\":60564035.640000000596046,\"1685\":25760.255460000000312,\"1686\":241912.839600000006612,\"1687\":19014738.78999999910593,\"1688\":201931.549900000012713,\"1689\":7208.686319000000367,\"1690\":16056161.919999999925494,\"1691\":1788839.662000000011176,\"1692\":43384.424550000003364,\"1693\":7017073.144000000320375,\"1694\":1168772.868000000016764,\"1695\":1266363.47400000016205,\"1696\":38179913.679999999701977,\"1697\":62725108.240000002086163,\"1698\":398424.255799999984447,\"1699\":490035.990500000014436,\"1700\":1844771.036000000080094,\"1701\":4326774.013000000268221,\"1702\":823396.628000000026077,\"1703\":326272782.300000011920929,\"1704\":371683.272600000025704,\"1705\":267332.685200000007171,\"1706\":986513.73250000004191,\"1707\":1011972.150999999954365,\"1708\":8374.469751000000542,\"1709\":476525.670500000007451,\"1710\":482678.121700000017881,\"1711\":908749.834799999953248,\"1712\":2270524.518999999854714,\"1713\":129211.119300000005751,\"1714\":40221.408860000003187,\"1715\":2345067.541000000201166,\"1716\":480151.566500000015367,\"1717\":1249391.19400000013411,\"1718\":9006204.986999999731779,\"1719\":974652.423700000043027,\"1720\":4182413.205000000074506,\"1721\":8633393.44400000013411,\"1722\":0.0,\"1723\":2385858.871999999973923,\"1724\":684735.035099999979138,\"1725\":210562.339700000011362,\"1726\":0.0,\"1727\":97908.836030000005849,\"1728\":0.0,\"1729\":120107.805800000001909,\"1730\":3827441.842000000178814,\"1731\":182799.162400000030175,\"1732\":753472.766099999891594,\"1733\":1922303.493999999947846,\"1734\":2000896.719000000040978,\"1735\":209800.51579999999376,\"1736\":3395516.62099999981001,\"1737\":573036.222199999960139,\"1738\":70663.506139999997686,\"1739\":2050270.621999999973923,\"1740\":1942843.808999999891967,\"1741\":555022.462100000004284,\"1742\":10885402.75,\"1743\":88736.090549999993527,\"1744\":3358004.026999999769032,\"1745\":1401273.807000000029802,\"1746\":627983.976299999863841,\"1747\":520431.799799999978859,\"1748\":0.0,\"1749\":694773.752499999944121,\"1750\":542148.602599999983795,\"1751\":8258074.632000000216067,\"1752\":485407.187099999981001,\"1753\":504115.267600000021048,\"1754\":1008693.415999999968335,\"1755\":1761452.574999999953434,\"1756\":18460246.71000000089407,\"1757\":119480.988699999987148,\"1758\":146434.125399999989895,\"1759\":33197.199650000002293,\"1760\":607057.927400000044145,\"1761\":588398.06359999999404,\"1762\":9725308.888000000268221,\"1763\":60883230.21000000089407,\"1764\":34745.920129999998608,\"1765\":229916.524000000004889,\"1766\":43646.723409999991418,\"1767\":5142793.485000000335276,\"1768\":0.0,\"1769\":14237427.900000000372529,\"1770\":20928.941869999998744,\"1771\":1876015.459999999962747,\"1772\":3142475.367000000085682,\"1773\":37799.00173000000359,\"1774\":852278.432799999951385,\"1775\":18389850.320000000298023,\"1776\":6770878.661000000312924,\"1777\":2062228.364999999990687,\"1778\":0.0,\"1779\":14211390.890000000596046,\"1780\":137812.978999999992084,\"1781\":1551806.351999999955296,\"1782\":141448.518400000000838,\"1783\":37097930.880000002682209,\"1784\":862355.723600000026636,\"1785\":154332.021299999993062,\"1786\":17583667.059999998658895,\"1787\":26194.205780000000232,\"1788\":5300847.83600000012666,\"1789\":11230634.339999999850988,\"1790\":13011759.330000000074506,\"1791\":1366268.480999999912456,\"1792\":7808502.098000000230968,\"1793\":669151.396900000050664,\"1794\":667000.931899999966845,\"1795\":266705.868000000016764,\"1796\":2366957.924000000581145,\"1797\":11176631.630000000819564,\"1798\":464346.131400000012945,\"1799\":624840.24730000004638,\"1800\":26317640.53999999910593,\"1801\":3344696.217000000178814,\"1802\":5405574.513999999500811,\"1803\":1189602.483000000007451,\"1804\":8267814.406000000424683,\"1805\":6398163.550999999977648,\"1806\":16305.924440000000686,\"1807\":13448.602650000000722,\"1808\":324710.561099999991711,\"1809\":39890.642290000003413,\"1810\":5701046.466000000014901,\"1811\":3370058.202000000048429,\"1812\":219183.486100000009174,\"1813\":3563600.046000000089407,\"1814\":208421.518099999986589,\"1815\":6974642.445000000298023,\"1816\":0.0},\"DARK_2_Soluble\":{\"0\":35820.861709999997402,\"1\":93012.508140000005369,\"2\":1639869.580999999772757,\"3\":1165384.057000000029802,\"4\":616145.873099999967962,\"5\":21662942.269999999552965,\"6\":47346657.92000000923872,\"7\":17518633.140000000596046,\"8\":12822470.830000000074506,\"9\":202616.680400000012014,\"10\":407866.385699999984354,\"11\":3719057.572000000160188,\"12\":503935.727599999983795,\"13\":1991360.378000000258908,\"14\":366657.741700000013225,\"15\":92498.5272399999958,\"16\":532547.33089999994263,\"17\":1398028.04300000006333,\"18\":123851.361999999993714,\"19\":887924.544499999959953,\"20\":1051586.882999999914318,\"21\":1667552.411999999778345,\"22\":2290280.847000000067055,\"23\":2834469.395000000018626,\"24\":61629.916559999997844,\"25\":15285070.529999999329448,\"26\":23845106.78999999910593,\"27\":2900565.535000000149012,\"28\":4691653.707000000402331,\"29\":51558.596120000001974,\"30\":686561.256099999998696,\"31\":417758.263600000005681,\"32\":5773448.239000000059605,\"33\":657787.342999999993481,\"34\":48734.406349999997474,\"35\":15843235.75,\"36\":43694688.380000002682209,\"37\":89035.017359999998007,\"38\":2397675.804000000003725,\"39\":431473.438100000028498,\"40\":990089.519500000053085,\"41\":1156727.537000000011176,\"42\":364908.403200000000652,\"43\":1006500.839000000036322,\"44\":5570020.009999999776483,\"45\":6263713.877999999560416,\"46\":163635.287000000011176,\"47\":5557035.229000000283122,\"48\":6020880.446999999694526,\"49\":170858.071200000005774,\"50\":100586.963499999998021,\"51\":6617368.804999999701977,\"52\":18909086.719999998807907,\"53\":4687776.307000000029802,\"54\":590230.415200000046752,\"55\":6144.506379000000379,\"56\":494215.176500000001397,\"57\":55401730.490000002086163,\"58\":286025.86119999998482,\"59\":3295789.793999999761581,\"60\":4606350.911999999545515,\"61\":2345736.68099999986589,\"62\":789826.330599999986589,\"63\":184176488.5,\"64\":3909230.50400000018999,\"65\":3049619.995000000111759,\"66\":17541176.160000000149012,\"67\":1944470.891999999992549,\"68\":681024.689999999944121,\"69\":8607827.46199999935925,\"70\":6081115.400999998673797,\"71\":2084598.316000000108033,\"72\":8220087.485999999567866,\"73\":741990.038199999951757,\"74\":442050.62400000001071,\"75\":205276.75690000000759,\"76\":61146594.179999999701977,\"77\":2068457.51300000003539,\"78\":1322644.178000000072643,\"79\":73218.833230000003823,\"80\":2675946.865000000223517,\"81\":525387.667099999962375,\"82\":4350532.700000000186264,\"83\":259821.852600000012899,\"84\":1658535.202999999979511,\"85\":3154129.444999999832362,\"86\":33406053.21000000089407,\"87\":270164.591000000014901,\"88\":1121740.766999999992549,\"89\":1127692.125,\"90\":986753.152200000011362,\"91\":20367169.379999998956919,\"92\":2741952.833000000100583,\"93\":1494512.175999999977648,\"94\":169776.0061000000278,\"95\":3613916.91800000006333,\"96\":1262950.256000000052154,\"97\":252373.638199999986682,\"98\":33514.259720000001835,\"99\":21965920.489999998360872,\"100\":18626.848089999999502,\"101\":837942.156399999978021,\"102\":3991918.308000000193715,\"103\":2172876.790000000037253,\"104\":357081.466000000014901,\"105\":932830.243999999947846,\"106\":4474068.459999999962747,\"107\":7327834.68099999986589,\"108\":19469055.390000000596046,\"109\":58058.200179999999818,\"110\":56407.149260000005597,\"111\":350769.41990000003716,\"112\":227486.142099999968195,\"113\":1902631.043999999994412,\"114\":59529.808649999999034,\"115\":3654223.841000000014901,\"116\":8257058.041999999433756,\"117\":647985.637099999934435,\"118\":184663.417799999966519,\"119\":66373870.079999998211861,\"120\":2359713.354999999981374,\"121\":904516.208499999949709,\"122\":26995.719519999998738,\"123\":161002262.0,\"124\":13224638.339999999850988,\"125\":11888287.999999998137355,\"126\":76327966.810000002384186,\"127\":5824124.951999999582768,\"128\":480400.8127000000095,\"129\":8352009.25,\"130\":3036995.902999999932945,\"131\":177584.908900000009453,\"132\":1393068.577999999979511,\"133\":1834.190428999999995,\"134\":8898993.131999999284744,\"135\":378434.216299999970943,\"136\":65781.439469999997527,\"137\":1735451.993999999947846,\"138\":3935470.582000000402331,\"139\":5927371.99199999962002,\"140\":0.0,\"141\":1502898.179999999934807,\"142\":36023748.909999996423721,\"143\":3238350.174000000115484,\"144\":21012.801520000000892,\"145\":856923.380800000042655,\"146\":106294.856599999999162,\"147\":38190584.170000001788139,\"148\":62481.141069999997853,\"149\":694550.503099999972619,\"150\":10870245.129999998956919,\"151\":5222586.957000000402331,\"152\":0.0,\"153\":167620.893199999991339,\"154\":54192522.799999997019768,\"155\":14431140.859999999403954,\"156\":337676.432800000009593,\"157\":389435.211000000010245,\"158\":1569084.493000000249594,\"159\":4336736.371000000275672,\"160\":55015.793949999999313,\"161\":302076.492700000002515,\"162\":14276946.599999999627471,\"163\":9215587.331000000238419,\"164\":175339.62390000000596,\"165\":1848076.93100000009872,\"166\":7677972.896999999880791,\"167\":1480806.019000000087544,\"168\":4473797.942999999970198,\"169\":2642583.192999999970198,\"170\":151245.642200000002049,\"171\":0.0,\"172\":17381571.559999998658896,\"173\":567200.464099999982864,\"174\":288604.782899999991059,\"175\":224708.841799999965588,\"176\":2712105.871999999973923,\"177\":19735063.03999999910593,\"178\":2489921.84899999992922,\"179\":1025978.010000000009313,\"180\":5079664.198999999091029,\"181\":11881975.949999999254942,\"182\":83177.438569999983883,\"183\":425666.355700000014622,\"184\":31916.410329999998794,\"185\":45692.901839999998629,\"186\":10053286.019999999552965,\"187\":36904.730199999998149,\"188\":19055165.510000001639128,\"189\":84355.987750000000233,\"190\":8870047.892000000923872,\"191\":87977298.780000001192093,\"192\":23638612.71000000089407,\"193\":623224.381999999983236,\"194\":843063.930999999982305,\"195\":94554.450830000001588,\"196\":14656571.080000000074506,\"197\":0.0,\"198\":24830687.699999999254942,\"199\":1445188.044999999925494,\"200\":1755019.337000000057742,\"201\":325521.235500000009779,\"202\":2825722.701999999582768,\"203\":3832403.885999999940395,\"204\":1796678.841000000014901,\"205\":25410494.219999998807907,\"206\":580022.934899999992922,\"207\":636046.852799999993294,\"208\":4458198.17200000025332,\"209\":988827.110299999942072,\"210\":14482538.949999997392297,\"211\":7235047.603000000119209,\"212\":9936062.309000000357628,\"213\":1185672.777000000001863,\"214\":5859742.927000000141561,\"215\":822450.591799999936484,\"216\":612385.697099999990314,\"217\":1516874.854000000050291,\"218\":0.0,\"219\":248144.567299999995157,\"220\":149198.735799999994924,\"221\":15589852.189999997615814,\"222\":965833.228000000002794,\"223\":324736.738300000026356,\"224\":6015920.981999999843538,\"225\":216043.304200000013225,\"226\":615478.599599999957718,\"227\":164419.784100000018952,\"228\":3733214.589999999385327,\"229\":4365140.57799999974668,\"230\":985490.743000000016764,\"231\":754352.631399999954738,\"232\":78067.386369999992894,\"233\":313889.036199999973178,\"234\":279335.09230000001844,\"235\":649139.839900000020862,\"236\":2627253.938000000081956,\"237\":573719.905999999959022,\"238\":439083.962300000071991,\"239\":70927.560490000003483,\"240\":105582.497099999978673,\"241\":1514710.72399999992922,\"242\":349200.425600000016857,\"243\":52796.658880000002682,\"244\":471951.68819999997504,\"245\":440598.853400000021793,\"246\":3727173.060000000055879,\"247\":426153.284999999974389,\"248\":220515.839700000011362,\"249\":783099.492899999953806,\"250\":561844.242100000032224,\"251\":4655494.700000000186264,\"252\":16140803.640000000596046,\"253\":234645.805800000001909,\"254\":101858.38990000000922,\"255\":20467260.390000000596046,\"256\":1445278.216999999945983,\"257\":413998.087600000028033,\"258\":20091242.78999999910593,\"259\":42728.043610000000626,\"260\":743946.772499999962747,\"261\":10259780.099999997764826,\"262\":336161.541800000006333,\"263\":2421481.234999999869615,\"264\":375395.417000000015832,\"265\":75254.017250000004424,\"266\":79640.889299999995274,\"267\":7193117.582999999634922,\"268\":760826.987299999920651,\"269\":8149392.56900000013411,\"270\":4332858.970999999903142,\"271\":9370683.321000000461936,\"272\":627399.349600000074133,\"273\":796201.497199999983422,\"274\":246278.005100000009406,\"275\":10927955.269999999552965,\"276\":181949.237900000007357,\"277\":60879.684800000002724,\"278\":0.0,\"279\":0.0,\"280\":393339.662399999971967,\"281\":10331.016050000000178,\"282\":5316.997132999999849,\"283\":8719550.677999999374151,\"284\":0.0,\"285\":4623032.747999999672174,\"286\":532781.778300000005402,\"287\":45957.106060000005527,\"288\":12628600.839999999850988,\"289\":110587.047999999995227,\"290\":2638705.79300000006333,\"291\":38681.120329999997921,\"292\":10903608.810000000521541,\"293\":1623818.949999999953434,\"294\":357415.102799999993294,\"295\":1207314.077999999979511,\"296\":250308.697400000033667,\"297\":17203.030829999999696,\"298\":1976031.122999999905005,\"299\":3323743.140999999828637,\"300\":2277746.927000000141561,\"301\":458705.408500000019558,\"302\":41048.137620000001334,\"303\":1728328.398999999975786,\"304\":0.0,\"305\":1098656.712999999988824,\"306\":707381.991099999984726,\"307\":129541.220700000005309,\"308\":395936.618499999982305,\"309\":406342.477399999974296,\"310\":3097591.546000000089407,\"311\":4604457.298000000417232,\"312\":2355475.266999999992549,\"313\":2046635.866999999852851,\"314\":2517243.990999999921769,\"315\":2909041.71100000012666,\"316\":2104526.347000000067055,\"317\":7417014.876000000163913,\"318\":159793.956100000010338,\"319\":64323.356809999997495,\"320\":1681438.912999999942258,\"321\":10631289.099999999627471,\"322\":580059.003700000001118,\"323\":1362951.101000000024214,\"324\":15395080.480000000447035,\"325\":16640357.009999999776483,\"326\":20913.612229999995179,\"327\":110956.75350000000617,\"328\":7029274.900000000372529,\"329\":6113938.040999999269843,\"330\":361328.571400000073481,\"331\":16454602.509999999776483,\"332\":5874621.321000000461936,\"333\":328587.086399999971036,\"334\":200984.565600000030827,\"335\":6804.926747000000432,\"336\":10072222.159999998286366,\"337\":32534.990849999998318,\"338\":1514169.691000000108033,\"339\":557083.15590000001248,\"340\":12593433.720000000670552,\"341\":2810754.135999999940395,\"342\":12037.973669999999402,\"343\":32377.189699999998993,\"344\":63518.120070000004489,\"345\":1330489.148999999975786,\"346\":153923.753200000006473,\"347\":2731583.043000000528991,\"348\":324962.168499999970663,\"349\":2711204.151000000070781,\"350\":355485.420099999930244,\"351\":688572.093699999968521,\"352\":13005520.160000000149012,\"353\":135537664.5,\"354\":15192193.279999999329448,\"355\":9927045.099999999627471,\"356\":28161644.609999999403954,\"357\":311977.387899999972433,\"358\":8743265.937000000849366,\"359\":2735550.615000000223517,\"360\":203653.659400000004098,\"361\":0.0,\"362\":223843.189699999988079,\"363\":115402237.400000005960464,\"364\":230795.457699999999022,\"365\":8258861.483000000007451,\"366\":3694981.625,\"367\":19623249.659999996423721,\"368\":9173206.449999999254942,\"369\":449904.612800000060815,\"370\":4159277.703000000212342,\"371\":6331523.287999999709427,\"372\":134167048.799999997019768,\"373\":14984797.480000000447035,\"374\":490716.499499999976251,\"375\":2825091.498000000137836,\"376\":476613.585100000025704,\"377\":13836.906810000000405,\"378\":876995.6875,\"379\":403565.177099999971688,\"380\":5877.236311999999998,\"381\":11699828.339999999850988,\"382\":7994386.751000000163913,\"383\":16209334.429999999701977,\"384\":23405067.0,\"385\":16958664.469999998807907,\"386\":487551459.300000011920929,\"387\":26888414.739999998360872,\"388\":25543.047190000001137,\"389\":6463445.052000000141561,\"390\":2320308.152999999932945,\"391\":693495.489700000034645,\"392\":6167500.260999999940395,\"393\":1240587.577999999979511,\"394\":528327.277200000011362,\"395\":1850241.060999999986961,\"396\":334944.218600000021979,\"397\":150163.577099999994971,\"398\":4476412.934000000357628,\"399\":98215.437579999997979,\"400\":42152745.689999997615814,\"401\":1293157.90500000002794,\"402\":13628.609290000000328,\"403\":155844.418600000004517,\"404\":6252532.539000000804663,\"405\":3172524.549999999813736,\"406\":16855.868289999998524,\"407\":90117.08241000000271,\"408\":657534.861200000043027,\"409\":192860.060499999992317,\"410\":4090205.884000000078231,\"411\":123923.499700000000303,\"412\":622701.383799999952316,\"413\":673062.494700000039302,\"414\":1925083.894000000087544,\"415\":1531933.593000000109896,\"416\":531402.145400000037625,\"417\":18560120.75,\"418\":4740887.666000000201166,\"419\":577687.477799999993294,\"420\":47853.425049999998009,\"421\":5718984.298000000417232,\"422\":1292797.216999999945983,\"423\":4388495.149000000208616,\"424\":51483753.28999999910593,\"425\":10164197.689999999478459,\"426\":412447.127700000011828,\"427\":623558.018700000015087,\"428\":7001952.757000000216067,\"429\":693829.126399999950081,\"430\":10504146.46000000089407,\"431\":258063.496899999998277,\"432\":4771365.832000000402331,\"433\":1614711.56899999990128,\"434\":6100953.259999999776483,\"435\":13262.51060999999936,\"436\":2669003.614000000059605,\"437\":25965954.280000001192093,\"438\":23855.025720000001456,\"439\":70697.621669999993173,\"440\":510337.945799999986775,\"441\":0.0,\"442\":1056275.83199999993667,\"443\":25329339.350000001490116,\"444\":238099.396700000041164,\"445\":1401544.753999999957159,\"446\":1068990.095999999903142,\"447\":1349244.94399999990128,\"448\":2024994.566000000108033,\"449\":18710708.129999998956919,\"450\":16902757.780000001192093,\"451\":6811.689653000000362,\"452\":0.0,\"453\":319930.565999999991618,\"454\":444945.148000000044703,\"455\":489057.333099999988917,\"456\":2892089.359000000171363,\"457\":7871842.88399999961257,\"458\":37228.447999999996682,\"459\":184555.21119999999064,\"460\":721286.526999999885447,\"461\":41161.754450000000361,\"462\":529815.116599999950267,\"463\":68999.68127000000095,\"464\":379516.281399999978021,\"465\":555928.953100000042468,\"466\":8962925.142000000923872,\"467\":54544.193939999997383,\"468\":386468.549300000013318,\"469\":1249875.303000000072643,\"470\":543881.962300000013784,\"471\":7758767.087000000290573,\"472\":2991188.483000000007451,\"473\":1971432.346000000135973,\"474\":2579733.248000000137836,\"475\":4097329.478999999817461,\"476\":13446461.669999999925494,\"477\":2081712.808999999659136,\"478\":12279634.859999999403954,\"479\":4155760.990999999921769,\"480\":2004796.019000000087544,\"481\":11616870.019999999552965,\"482\":7513.949870000000374,\"483\":77206.242939999996452,\"484\":1741944.384000000078231,\"485\":104906206.5,\"486\":6260377.510999999940395,\"487\":1103075.145000000018626,\"488\":833785.223200000007637,\"489\":15270643.0,\"490\":409390.293899999989662,\"491\":5605457.639999999664724,\"492\":196809597.900000035762787,\"493\":17433871.370000001043081,\"494\":0.0,\"495\":178387.440499999996973,\"496\":1051496.710999999893829,\"497\":32232012.639999996870756,\"498\":12790910.599999999627471,\"499\":519517.464299999992363,\"500\":90145.937479999993229,\"501\":18461833.170000001788139,\"502\":58493731.369999997317791,\"503\":740348.906300000031479,\"504\":318154.175899999972898,\"505\":39619.811750000000757,\"506\":4191288.794000000227243,\"507\":961955.828199999872595,\"508\":44319.580950000003213,\"509\":975211.125099999946542,\"510\":555469.07550000003539,\"511\":1472329.843000000109896,\"512\":271003.191400000010617,\"513\":401373.99540000007255,\"514\":327333.694399999978486,\"515\":45167.198570000000473,\"516\":5739453.361999999731779,\"517\":3076401.104999999981374,\"518\":598066.369599999976344,\"519\":2681.717878999999812,\"520\":17826119.949999999254942,\"521\":824046.637800000025891,\"522\":3991016.587999999988824,\"523\":281021.310300000011921,\"524\":2291903.944999999832362,\"525\":14450978.720000000670552,\"526\":394746.346900000004098,\"527\":4903197.423999999649823,\"528\":128468.172900000005029,\"529\":5470470.025000000372529,\"530\":43475.570209999998042,\"531\":19306745.629999998956919,\"532\":2191903.100000000093132,\"533\":18073191.469999998807907,\"534\":4004903.089000000152737,\"535\":613386.607199999969453,\"536\":11578096.019999999552965,\"537\":354177.924799999978859,\"538\":898285.317299999995157,\"539\":8513236.941999999806285,\"540\":131813.557299999985844,\"541\":1004697.398000000044704,\"542\":1163670.787999999942258,\"543\":3679291.682000000029802,\"544\":2096681.375999999931082,\"545\":1418497.107000000076368,\"546\":22261684.929999999701977,\"547\":2398216.83600000012666,\"548\":4433941.881000000052154,\"549\":117656.539600000003702,\"550\":297098.993499999982305,\"551\":0.0,\"552\":266476.552599999995436,\"553\":3161253.039999999571592,\"554\":249911.940199999982724,\"555\":6646223.872999999672174,\"556\":5605908.501000000163913,\"557\":58797611.299999997019768,\"558\":49202399.479999996721745,\"559\":78745.480469999994966,\"560\":2559354.356000000145286,\"561\":14111.931679999999687,\"562\":1712908.972000000067055,\"563\":4147465.158999999985099,\"564\":675659.450799999991432,\"565\":13583523.240000000223517,\"566\":92705.923039999994216,\"567\":48975165.820000000298023,\"568\":2278468.304000000003725,\"569\":658977.614599999971688,\"570\":6918543.576999999582768,\"571\":0.0,\"572\":887771.251900000032038,\"573\":1732476.314999999944121,\"574\":35113.91255000000092,\"575\":14001921.730000000447035,\"576\":3594439.746999999973923,\"577\":746327.315700000151992,\"578\":1058800.649999999906868,\"579\":1271967.465000000083819,\"580\":3291461.533999999985099,\"581\":20570958.28999999910593,\"582\":486794.013700000010431,\"583\":635063.976999999955296,\"584\":254186.097100000013597,\"585\":1198116.524999999906868,\"586\":88991734.760000005364418,\"587\":4796794.360000000335276,\"588\":2097763.441000000108033,\"589\":318866.535399999993388,\"590\":9529386.195000002160668,\"591\":47307.883930000003602,\"592\":14846.83418999999958,\"593\":316846.680600000021514,\"594\":301616615.100000023841858,\"595\":31103058.100000001490116,\"596\":125384287.5,\"597\":60393657.25,\"598\":1948889.324999999953434,\"599\":1253662.530999999959022,\"600\":8659315.723999999463558,\"601\":0.0,\"602\":5467584.519000001251698,\"603\":833920.481299999984913,\"604\":13525.813109999999142,\"605\":3764594.475999999325722,\"606\":622394.798799999989569,\"607\":375242.124399999971502,\"608\":76741.856690000000526,\"609\":1469534.507999999914318,\"610\":28922.697029999999358,\"611\":35197772.590000003576279,\"612\":124419.446200000005774,\"613\":4504817.141999999992549,\"614\":72521803.0,\"615\":376170.896899999992456,\"616\":1648435.929000000003725,\"617\":9271494.025000000372529,\"618\":2114625.62099999981001,\"619\":966464.432599999941886,\"620\":1043020.534999999916181,\"621\":923903.207300000009127,\"622\":2030495.064000000013039,\"623\":5686071.485999999567866,\"624\":37673.898110000001907,\"625\":1925715.097999999998137,\"626\":12725.986689999999726,\"627\":124031.706200000000536,\"628\":611123.287800000049174,\"629\":546821.572299999999814,\"630\":1293067.733000000007451,\"631\":520716.752999999967869,\"632\":607931.195900000049733,\"633\":86583.238310000000638,\"634\":17382.473290000001725,\"635\":1069350.783999999985099,\"636\":2310840.083000000100583,\"637\":1069801.645000000018626,\"638\":3643403.191000000108033,\"639\":13033473.509999999776483,\"640\":313032.401399999973364,\"641\":1545820.094000000040978,\"642\":10792697.140000000596046,\"643\":24157.102209999997285,\"644\":283762.541800000006333,\"645\":1029314.37699999997858,\"646\":3474330.526999999769032,\"647\":52173.569759999998496,\"648\":587371.959999999962747,\"649\":110154.221900000004098,\"650\":2349343.564999999944121,\"651\":210137032.400000005960464,\"652\":534693.426600000006147,\"653\":19139025.550000000745058,\"654\":1498750.263999999966472,\"655\":371752.46470000006957,\"656\":647462.638999999966472,\"657\":5090935.709999999962747,\"658\":11239048.970000000670552,\"659\":7673374.120000000111759,\"660\":42222178.200000002980232,\"661\":9723256.183000000193715,\"662\":7759308.118999999016523,\"663\":9793590.411000000312924,\"664\":14446470.119999999180436,\"665\":88399.304149999996298,\"666\":2104.255830999999944,\"667\":588949.971499999985099,\"668\":11449149.939999999478459,\"669\":46502.647179999999935,\"670\":431987.418999999994412,\"671\":882820.804299999959767,\"672\":86459.702550000016345,\"673\":0.0,\"674\":7276526.764000000432134,\"675\":136376.26500000001397,\"676\":2084147.456000000005588,\"677\":12051499.480000000447035,\"678\":2104075.48700000019744,\"679\":3497053.893000000156462,\"680\":21907308.630000002682209,\"681\":12212907.519999999552965,\"682\":2520760.703000000212342,\"683\":58905817.799999997019768,\"684\":103526573.500000014901161,\"685\":14316622.310000000521541,\"686\":15748555.060000000521541,\"687\":22113802.71000000089407,\"688\":30658509.71000000089407,\"689\":21726964.46000000089407,\"690\":27524127.949999999254942,\"691\":6169754.563000000081956,\"692\":21559244.370000001043081,\"693\":15561898.839999999850988,\"694\":18282390.719999998807907,\"695\":12088470.029999999329448,\"696\":20426682.96000000089407,\"697\":7800246.247000001370907,\"698\":47985978.020000003278255,\"699\":27971381.510000001639128,\"700\":38981.393380000001343,\"701\":8092043.121999999508262,\"702\":14027169.910000000149012,\"703\":14193988.279999999329448,\"704\":20848688.320000000298023,\"705\":7204028.40500000026077,\"706\":11301267.71000000089407,\"707\":17561915.739999998360872,\"708\":19870321.179999999701977,\"709\":7392037.207000000402331,\"710\":4606260.740000000223517,\"711\":10212890.619999999180436,\"712\":49294.375010000003385,\"713\":72150.293999999994412,\"714\":4897426.410000000149012,\"715\":4155490.475000000093132,\"716\":39501686.320000000298023,\"717\":5937831.953999999910593,\"718\":2377116.567999999970198,\"719\":303970.106599999999162,\"720\":300327.154199999989942,\"721\":1052308.260000000009313,\"722\":29142.716919999998936,\"723\":162508.135899999993853,\"724\":6139907.601999999955296,\"725\":0.0,\"726\":12724183.25,\"727\":2233292.087999999988824,\"728\":2676397.725999999791384,\"729\":2469993.817999999970198,\"730\":3306249.756000000052154,\"731\":371599.172100000083446,\"732\":1253121.498000000137836,\"733\":453763.978100000007544,\"734\":2826894.938999999780208,\"735\":44827.249799999997776,\"736\":119604.256699999998091,\"737\":3035.282632999999805,\"738\":46355666.680000007152557,\"739\":1272328.152999999932945,\"740\":7598350.942999999970198,\"741\":252292.483299999992596,\"742\":2435638.251999999862164,\"743\":222698.004199999995762,\"744\":20414.058860000001005,\"745\":298406.488799999991898,\"746\":9836.873013000000356,\"747\":655533.040900000021793,\"748\":8612696.754000000655651,\"749\":10716952.589999999850988,\"750\":962316.51659999997355,\"751\":10391.431350000000748,\"752\":604026.744599999976344,\"753\":1622466.368000000016764,\"754\":10928856.990000000223517,\"755\":978818.008599999942817,\"756\":138468.257400000002235,\"757\":7455338.013000000268221,\"758\":1153932.202000000048429,\"759\":286143.084900000016205,\"760\":200290.240500000043539,\"761\":1676299.104000000050291,\"762\":7526844.478000000119209,\"763\":1169982.834000000031665,\"764\":280137.62390000000596,\"765\":26567402.109999999403954,\"766\":17571834.670000001788139,\"767\":47926.464440000003378,\"768\":3311209.220999999903142,\"769\":21699011.109999999403954,\"770\":1988565.04300000006333,\"771\":32379894.859999999403954,\"772\":22235.535030000002735,\"773\":580040.96929999999702,\"774\":8840471.447000000625849,\"775\":77933.029959999999846,\"776\":2387396.186000000219792,\"777\":2741051.11200000019744,\"778\":85149.502120000019204,\"779\":0.0,\"780\":979719.72939999983646,\"781\":135104.838500000012573,\"782\":5604.105059000000438,\"783\":0.0,\"784\":2113633.728000000119209,\"785\":51290.785020000002987,\"786\":1793883.505999999819323,\"787\":8341098.427000000141561,\"788\":68859.012810000000172,\"789\":1610112.791999999899417,\"790\":147503.500499999994645,\"791\":3304987.347000000067055,\"792\":2615711.910999999847263,\"793\":258180.720600000000559,\"794\":22303.164089999998396,\"795\":765732.348899999982677,\"796\":572619.806499999947846,\"797\":293654.419799999974202,\"798\":7937.939024000000245,\"799\":430066.75359999993816,\"800\":240506.991500000003725,\"801\":1978826.458000000100583,\"802\":3613916.91800000006333,\"803\":1521653.974999999860302,\"804\":6886261.968999999575317,\"805\":1341580.316000000108033,\"806\":159938.231399999989662,\"807\":10373.396930000000793,\"808\":4448910.446999999694526,\"809\":13221933.169999999925494,\"810\":7414490.057000000029802,\"811\":770899.209499999997206,\"812\":246404.246000000013737,\"813\":1236349490.0,\"814\":73819379.340000003576279,\"815\":5036922.628999999724328,\"816\":1672331.533000000054017,\"817\":572917.374399999971502,\"818\":212499.541100000031292,\"819\":354800.112199999974109,\"820\":39121.160109999997076,\"821\":43339410.359999999403954,\"822\":627399.349600000074133,\"823\":6396447.190999999642372,\"824\":90857395.249999985098839,\"825\":50490.056889999999839,\"826\":495378.396499999973457,\"827\":2262958.705000000074506,\"828\":626479.59429999999702,\"829\":9130825.567999999970198,\"830\":1361688.692000000039116,\"831\":4013830.126000000163913,\"832\":799718.208600000012666,\"833\":30558.418689999998605,\"834\":32094.049340000001393,\"835\":200849.307399999990594,\"836\":2102903.25,\"837\":857410.310100000002421,\"838\":905508.101499999989755,\"839\":694911.191400000010617,\"840\":5843061.089999999850988,\"841\":6894828.317999999038875,\"842\":108179.453200000003562,\"843\":2288206.888999999966472,\"844\":5659560.893000000156462,\"845\":2911025.496999999973923,\"846\":4397963.218000000342727,\"847\":1343473.929999999934807,\"848\":5420695.032999999821186,\"849\":1669265.682000000029802,\"850\":1878374.752000000094995,\"851\":993516.058799999998882,\"852\":5033135.401999999769032,\"853\":1321832.628999999957159,\"854\":1373861.922999999951571,\"855\":146024.678299999999581,\"856\":0.0,\"857\":40134.694369999997434,\"858\":1093336.560000000055879,\"859\":955373.265800000051968,\"860\":9277806.071000000461936,\"861\":1876210.621999999973923,\"862\":1529498.946000000229105,\"863\":1028593.001000000047497,\"864\":2372788.307000000029802,\"865\":5651355.233000000007451,\"866\":2709490.882000000216067,\"867\":0.0,\"868\":571853.343800000031479,\"869\":172571.340800000005402,\"870\":791783.064899999997579,\"871\":1944561.064000000013039,\"872\":901720.873799999943003,\"873\":50371.029730000002019,\"874\":2397315.115000000223517,\"875\":5007706.872999998740852,\"876\":503070.075499999977183,\"877\":13942408.150000002235174,\"878\":1158170.290000000037253,\"879\":809231.363800000050105,\"880\":1231931.057999999960884,\"881\":2353040.620000000111759,\"882\":129225.618400000006659,\"883\":6176337.124999999068677,\"884\":26878495.809999998658896,\"885\":2839789.547999999951571,\"886\":33169.802340000002005,\"887\":11331926.220000000670552,\"888\":3807877.078000000212342,\"889\":258460.254099999991013,\"890\":1360065.594000000040978,\"891\":1051316.367000000085682,\"892\":967005.465100000030361,\"893\":682106.755000000004657,\"894\":123283.277900000000955,\"895\":0.0,\"896\":18984831.280000001192093,\"897\":19285104.329999998211861,\"898\":10813436.720000000670552,\"899\":28663.001420000000508,\"900\":0.0,\"901\":150857.902200000011362,\"902\":981793.687400000053458,\"903\":440986.59340000001248,\"904\":624658.118099999963306,\"905\":106926.061199999996461,\"906\":10390529.630000000819564,\"907\":11468.987789999999222,\"908\":4582635.652999999932945,\"909\":5829535.276999999769032,\"910\":253185.187000000034459,\"911\":135014.666399999987334,\"912\":113355.331099999995786,\"913\":131200.387099999992643,\"914\":3406160.428999999538064,\"915\":11349960.640000000596046,\"916\":263131.168200000014622,\"917\":862811.618099999963306,\"918\":0.0,\"919\":7797541.083999999798834,\"920\":40442.181190000002971,\"921\":12212907.519999999552965,\"922\":4902566.218999999575317,\"923\":2835912.148000000044703,\"924\":9028931.109999999403954,\"925\":201300.167900000000373,\"926\":138747.790899999992689,\"927\":118080.348400000002584,\"928\":38175.254910000003292,\"929\":2118503.021000000182539,\"930\":43825.437910000000556,\"931\":260534.212100000004284,\"932\":491825.616199999989476,\"933\":2084508.144000000087544,\"934\":1891630.049000000115484,\"935\":841269.50649999990128,\"936\":637435.50289999996312,\"937\":1027420.763999999966472,\"938\":645929.713600000017323,\"939\":4928716.123999999836087,\"940\":204122.554200000013225,\"941\":38459296.990000002086163,\"942\":65242.210379999996803,\"943\":3399938.555000000167638,\"944\":254754.181299999996554,\"945\":40527.844669999998587,\"946\":282391.926099999982398,\"947\":6310513.190999999642372,\"948\":3029.872307999999975,\"949\":6750643.150000001303852,\"950\":35231.136259999999311,\"951\":1734730.616999999852851,\"952\":2521031.219000000040978,\"953\":182868.99319999999716,\"954\":3248269.103999999817461,\"955\":21215688.719999998807907,\"956\":8438664.626000000163913,\"957\":391022.239699999976438,\"958\":73528.123489999998128,\"959\":3708687.782000000122935,\"960\":148269.963300000003073,\"961\":3723926.865000000223517,\"962\":2157998.395000000018626,\"963\":274132.162899999995716,\"964\":1090811.740999999921769,\"965\":207720420.5,\"966\":16468.128319999999803,\"967\":175321.589500000001863,\"968\":439516.788300000014715,\"969\":120965.855200000005425,\"970\":1456189.039000000106171,\"971\":1004517.052999999956228,\"972\":1601726.787999999942258,\"973\":134960.563200000004144,\"974\":32129216.46000000089407,\"975\":123193.105800000019372,\"976\":577813.718699999968521,\"977\":12503261.640000000596046,\"978\":1783333.371999999973923,\"979\":1563854.512000000104308,\"980\":30577354.829999998211861,\"981\":4628443.072999999858439,\"982\":303230.695500000030734,\"983\":421978.317299999936949,\"984\":822919.486700000008568,\"985\":3419956.757999999914318,\"986\":542953.189800000051036,\"987\":13390554.98000000230968,\"988\":20118294.420000001788139,\"989\":185087.226599999994505,\"990\":4404275.264000000432134,\"991\":32975030.640000000596046,\"992\":40653183.880000002682209,\"993\":283023.130699999979697,\"994\":67088.934729999993578,\"995\":247946.188699999998789,\"996\":18344.609459999999672,\"997\":3997869.666000000201166,\"998\":28997539.859999999403954,\"999\":222743.090300000010757,\"1000\":14981190.599999999627471,\"1001\":3332038.973000000230968,\"1002\":501744.5458000000217,\"1003\":3820771.686999999918044,\"1004\":1248252.206000000005588,\"1005\":3268828.339999999850988,\"1006\":142102.192500000004657,\"1007\":6927.921473999999762,\"1008\":897825.439700000104494,\"1009\":387532.57999999995809,\"1010\":2830411.65100000007078,\"1011\":1251588.57300000009127,\"1012\":10374298.650000000372529,\"1013\":9489710.476000001654029,\"1014\":1390814.276000000070781,\"1015\":4238448.794999999925494,\"1016\":75124.169439999997849,\"1017\":1965751.504999999888241,\"1018\":371950.843300000065938,\"1019\":413159.487199999974109,\"1020\":2283517.941000000108033,\"1021\":0.0,\"1022\":747436.432299999985844,\"1023\":471636.085900000063702,\"1024\":8649667.310000000521541,\"1025\":4846389.00899999961257,\"1026\":542917.120899999979883,\"1027\":695614.533700000029057,\"1028\":5164065.271999999880791,\"1029\":33748.707150000002002,\"1030\":658111.962599999969825,\"1031\":8065803.043999999761581,\"1032\":3063777.01299999980256,\"1033\":3331227.423999999649823,\"1034\":4140702.253000000491738,\"1035\":102687.973100000002887,\"1036\":7872834.776999999769032,\"1037\":20949681.059999998658895,\"1038\":0.0,\"1039\":3662249.157000000122935,\"1040\":167837.306199999991804,\"1041\":1939.331083000000035,\"1042\":2067465.620000000111759,\"1043\":2263589.910000000149012,\"1044\":35099485.009999997913837,\"1045\":706020.392600000021048,\"1046\":1403528.540000000037253,\"1047\":276927.497600000002421,\"1048\":30465541.440000001341104,\"1049\":171372.052100000000792,\"1050\":15266134.389999998733401,\"1051\":154122.131800000002841,\"1052\":2251957.709999999962747,\"1053\":5006714.980000000447035,\"1054\":2084959.003999999957159,\"1055\":2947094.33199999993667,\"1056\":3960267.905999999959022,\"1057\":17930.71958000000086,\"1058\":99459.812380000003032,\"1059\":280868.01779999997234,\"1060\":194311.831100000010338,\"1061\":12048.79432000000088,\"1062\":499003.31439999997383,\"1063\":1892982.629999999888241,\"1064\":11457265.419999999925494,\"1065\":852009.002100000041537,\"1066\":1043651.738999999943189,\"1067\":29778430.140000000596046,\"1068\":32227.504030000000057,\"1069\":1642304.227999999886379,\"1070\":667057.0335999999661,\"1071\":1790456.966999999945983,\"1072\":96944.01115000002028,\"1073\":2140324.666000000201166,\"1074\":2675946.865000000223517,\"1075\":434954.080699999991339,\"1076\":3502915.078999999910593,\"1077\":1317233.852999999886379,\"1078\":32668.445540000000619,\"1079\":1584053.058999999891967,\"1080\":7933881.280999999493361,\"1081\":102065.785699999993085,\"1082\":46059.00050999999803,\"1083\":638562.653999999980442,\"1084\":11516779.0,\"1085\":930936.630200000014156,\"1086\":8395021.33500000089407,\"1087\":4789580.593000000342727,\"1088\":3819328.933000000193715,\"1089\":137106.658900000009453,\"1090\":61391862.25,\"1091\":315169.479799999971874,\"1092\":788365.54280000005383,\"1093\":1545188.889000000199303,\"1094\":177440.633600000001024,\"1095\":714983.498100000084378,\"1096\":0.0,\"1097\":196944.856100000004517,\"1098\":4960096.010999999940395,\"1099\":784172.540700000012293,\"1100\":302996.24800000002142,\"1101\":5955505.683000000193715,\"1102\":2906156.203999999910593,\"1103\":1825984.770000000018626,\"1104\":1631573.749000000068918,\"1105\":755948.677400000044145,\"1106\":17490679.78999999910593,\"1107\":795101.397699999972247,\"1108\":1880629.053999999770895,\"1109\":2082704.702000000048429,\"1110\":5870834.093000000342727,\"1111\":139288.823399999993853,\"1112\":502772.507600000011735,\"1113\":50556.784229999997478,\"1114\":1618318.452000000048429,\"1115\":1436711.868000000016764,\"1116\":2941864.350999999791384,\"1117\":9018110.459000000730157,\"1118\":503313.540199999988545,\"1119\":348956.961000000010244,\"1120\":6201.675481999999647,\"1121\":6217094.908999999985099,\"1122\":15753965.390000000596046,\"1123\":2121478.700000000186264,\"1124\":179613.78090000001248,\"1125\":17330.173470000001544,\"1126\":41677538.78999999910593,\"1127\":10354.460789999999179,\"1128\":1166556.293999999994412,\"1129\":61658.771630000002915,\"1130\":8525861.033999999985099,\"1131\":136736.95329999999376,\"1132\":394890.622299999988172,\"1133\":289948.347000000008848,\"1134\":566100.364599999971688,\"1135\":481464.843400000070687,\"1136\":3782809.237999999895692,\"1137\":1392166.857000000076368,\"1138\":9834167.849999997764826,\"1139\":9789983.527000000700355,\"1140\":79158.468630000003031,\"1141\":10545.625620000000708,\"1142\":4088222.098000000230968,\"1143\":15118.252169999999751,\"1144\":2081261.949000000022352,\"1145\":66804.892659999997704,\"1146\":0.0,\"1147\":3941241.595000000204891,\"1148\":980441.106099999975413,\"1149\":13935194.380000000819564,\"1150\":748220.929499999969266,\"1151\":71957.325729999996838,\"1152\":846797.055399999953806,\"1153\":1329497.256000000052154,\"1154\":10354460.78999999910593,\"1155\":56287.220390000002226,\"1156\":3997779.493999999947846,\"1157\":876373.500099999946542,\"1158\":1920124.428999999770895,\"1159\":305151.360900000028778,\"1160\":1041487.609000000054948,\"1161\":1234185.360000000102446,\"1162\":742792.569800000055693,\"1163\":3319595.224999999627471,\"1164\":455892.039400000008754,\"1165\":94103.590389999997569,\"1166\":2181713.654000000096858,\"1167\":438975.755799999984447,\"1168\":6005551.191999999806285,\"1169\":14302194.779999999329448,\"1170\":537299.399899999960326,\"1171\":223725.965999999985797,\"1172\":15169650.259999999776483,\"1173\":173770.629599999985658,\"1174\":3943225.381000000517815,\"1175\":51522.527289999998175,\"1176\":16496.983390000001236,\"1177\":3912386.526999999769032,\"1178\":33391625.679999999701977,\"1179\":13449166.830000000074506,\"1180\":2672881.013999999966472,\"1181\":77061.06587999999465,\"1182\":480950.862499999988358,\"1183\":79993.462159999995492,\"1184\":0.0,\"1185\":4713475.351999999955296,\"1186\":6114569.246000000275671,\"1187\":3274509.18099999986589,\"1188\":650474.386799999978393,\"1189\":694036.522200000006706,\"1190\":2034552.807999999728054,\"1191\":1630581.855999999912456,\"1192\":867581.721600000048056,\"1193\":2526802.233000000007451,\"1194\":21624168.280000001192093,\"1195\":998114.835300000035204,\"1196\":1221921.956000000005588,\"1197\":1315340.239000000059605,\"1198\":9236326.911000000312924,\"1199\":135718.008700000005774,\"1200\":117377.006099999998696,\"1201\":4712844.146999999880791,\"1202\":164014.009699999995064,\"1203\":1604251.607000000076368,\"1204\":1322463.834000000031665,\"1205\":3536819.782999999821186,\"1206\":353213.083500000007916,\"1207\":9673661.535000000149012,\"1208\":303654.504299999971408,\"1209\":3626270.493999999947846,\"1210\":3035643.322000000160188,\"1211\":1511013.66800000006333,\"1212\":39149113.46000000089407,\"1213\":6724583.417000000365078,\"1214\":1597398.527999999932945,\"1215\":1082786.425000000046566,\"1216\":43715.427960000000894,\"1217\":13704353.840000001713634,\"1218\":86383.05627000000095,\"1219\":1518407.779000000096858,\"1220\":1636533.213999999919906,\"1221\":1627696.34899999992922,\"1222\":2683431.148000000044703,\"1223\":1449516.304999999934807,\"1224\":386666.927900000009686,\"1225\":4045.570700000000215,\"1226\":838266.775900000007823,\"1227\":32119297.530000001192093,\"1228\":5984631.268000000156462,\"1229\":630834.906100000021979,\"1230\":7335950.168999999761581,\"1231\":4111847.185000000055879,\"1232\":2155112.88799999980256,\"1233\":222779.159099999989849,\"1234\":1075031.625999999931082,\"1235\":571159.018700000015087,\"1236\":119964.945099999997183,\"1237\":232797.277999999962049,\"1238\":891576.513999999966472,\"1239\":164050.078600000008009,\"1240\":2327882.608000000007451,\"1241\":17070.477859999999055,\"1242\":1353843.71999999997206,\"1243\":284601.142200000002049,\"1244\":25703553.510000001639128,\"1245\":37962.448790000002191,\"1246\":687192.460700000054203,\"1247\":1183869.334999999962747,\"1248\":457136.414199999999255,\"1249\":1790096.278999999864027,\"1250\":34186.943489999997837,\"1251\":489174.556800000020303,\"1252\":2820853.410000000149012,\"1253\":136583.660800000012387,\"1254\":46060.80395999999746,\"1255\":138071.5002000000095,\"1256\":159712.801199999987148,\"1257\":702494.663999999989756,\"1258\":961504.967799999983981,\"1259\":72649.847359999999753,\"1260\":10914.429459999999381,\"1261\":845435.456899999990128,\"1262\":552799.981700000003912,\"1263\":139135.53080000000773,\"1264\":31079613.360000003129244,\"1265\":516117.976599999994505,\"1266\":207152.33629999999539,\"1267\":537200.210599999991246,\"1268\":2423104.33199999993667,\"1269\":952307.414899999974296,\"1270\":474864.246600000013132,\"1271\":5700679.364000000059605,\"1272\":1147620.155999999959022,\"1273\":3913107.904000000096858,\"1274\":202562.577099999994971,\"1275\":110145.204700000016601,\"1276\":1113535.107000000076368,\"1277\":37514.293510000003152,\"1278\":637354.347999999998137,\"1279\":223157.88190000000759,\"1280\":1836174.215000000083819,\"1281\":841341.644100000034086,\"1282\":10560053.150000000372529,\"1283\":301878.114100000006147,\"1284\":3255933.731000000145286,\"1285\":3227800.040000000037253,\"1286\":0.0,\"1287\":5441885.474000000394881,\"1288\":2534827.547999999951571,\"1289\":11911732.740000000223517,\"1290\":54307.041349999999511,\"1291\":1833288.708999999798834,\"1292\":3321037.978000000119209,\"1293\":16936121.449999999254942,\"1294\":958168.600499999942258,\"1295\":3976138.192999999970198,\"1296\":671105.760400000028312,\"1297\":32625162.940000001341104,\"1298\":695605.516500000027008,\"1299\":2178196.942999999970198,\"1300\":356351.072099999990314,\"1301\":62189885.229999996721745,\"1302\":40518.827469999996538,\"1303\":4399045.282999999821186,\"1304\":402636.404600000008941,\"1305\":384367.539700000023004,\"1306\":6017994.940000000409782,\"1307\":1115969.753000000026077,\"1308\":22143.559499999999389,\"1309\":102543.697799999994459,\"1310\":80274799.069999992847443,\"1311\":0.0,\"1312\":168648.855000000010477,\"1313\":80966.418980000002193,\"1314\":2956201.712999999523163,\"1315\":737183.866000000038184,\"1316\":579175.317299999995157,\"1317\":3362336.794000000227243,\"1318\":122967.675600000002305,\"1319\":357135.569299999973737,\"1320\":0.0,\"1321\":436072.214600000006612,\"1322\":44069.804270000000542,\"1323\":4332408.110000000335276,\"1324\":6274264.012000000104308,\"1325\":1211552.165999999968335,\"1326\":75594.867739999986952,\"1327\":1756462.090000000083819,\"1328\":172102.445999999996275,\"1329\":1268721.269000000087544,\"1330\":74948.333870000002207,\"1331\":16762089.320000000298023,\"1332\":64264.74496000000363,\"1333\":107620.3862999999983,\"1334\":354430.40669999999227,\"1335\":8717296.376000000163913,\"1336\":271553.241199999989476,\"1337\":3065580.455000000074506,\"1338\":252067.053099999990081,\"1339\":33783.874259999996866,\"1340\":333167.82850000000326,\"1341\":60603758.209999993443489,\"1342\":3181812.274999999906868,\"1343\":59648.835800000000745,\"1344\":194131.486899999988964,\"1345\":60680.40447999999742,\"1346\":428642.034600000013597,\"1347\":307441.731900000071619,\"1348\":4783268.54700000025332,\"1349\":44212276.170000001788139,\"1350\":9678170.138999998569489,\"1351\":219217.361600000003818,\"1352\":213392.244799999985844,\"1353\":5310.68508600000041,\"1354\":1388920.662000000011176,\"1355\":3798679.524999999906868,\"1356\":510770.771799999987706,\"1357\":1220749.719000000040978,\"1358\":2805975.015000000130385,\"1359\":9189437.425000000745058,\"1360\":1303527.695000000065193,\"1361\":325431.06339999998454,\"1362\":26709874.0,\"1363\":2780275.970000000204891,\"1364\":9276002.629000000655651,\"1365\":10495129.25,\"1366\":58441.431550000008428,\"1367\":13921.668569999999818,\"1368\":1482248.771999999880791,\"1369\":6986803.847000000067055,\"1370\":30167973.559999998658896,\"1371\":103616.745599999994738,\"1372\":334953.235800000024028,\"1373\":81746407.540000006556511,\"1374\":987474.5289000000339,\"1375\":1109657.70699999993667,\"1376\":6111864.082999999634922,\"1377\":3436999.282999999821186,\"1378\":142345.657100000011269,\"1379\":16635848.400000000372529,\"1380\":259785.783800000033807,\"1381\":2190099.657999999821186,\"1382\":254267.252000000007683,\"1383\":32807310.550000000745058,\"1384\":26818080.510000001639128,\"1385\":847329.070700000040233,\"1386\":9618656.561000000685453,\"1387\":60485.632779999999912,\"1388\":3385961.881000000052154,\"1389\":378019.424699999974109,\"1390\":22350955.300000000745058,\"1391\":551276.073399999993853,\"1392\":96204.600030000001425,\"1393\":251562.089399999997113,\"1394\":499345.96830000000773,\"1395\":1171155.070999999996275,\"1396\":601637.184200000017881,\"1397\":392537.130799999984447,\"1398\":104157.778099999995902,\"1399\":1560878.833000000100583,\"1400\":660185.920599999953993,\"1401\":48882.28856999999698,\"1402\":5470650.368999999947846,\"1403\":20496115.46000000089407,\"1404\":20957796.550000000745058,\"1405\":19825235.129999995231628,\"1406\":7847676.764999999664724,\"1407\":28913.6798200000012,\"1408\":274456.782400000025518,\"1409\":532321.900699999998324,\"1410\":256846.173700000013923,\"1411\":358127.462300000013784,\"1412\":290309.035299999988638,\"1413\":877690.012600000016391,\"1414\":4186419.501000000163913,\"1415\":687084.254199999966659,\"1416\":394358.607000000018161,\"1417\":50714.585390000000189,\"1418\":9520.368985999999495,\"1419\":112913.487800000002608,\"1420\":2045824.31899999990128,\"1421\":1752494.517999999923632,\"1422\":2794883.848000000696629,\"1423\":4335564.13399999961257,\"1424\":2361065.936000000219792,\"1425\":0.0,\"1426\":414521.085699999995995,\"1427\":3035553.149999999906868,\"1428\":104139743.700000002980232,\"1429\":320146.978999999992084,\"1430\":126601.610700000004726,\"1431\":49894.921110000002955,\"1432\":490067.260499999974854,\"1433\":61532.53070999999909,\"1434\":105889.082200000004377,\"1435\":3937905.228000000119209,\"1436\":0.0,\"1437\":62785.9227200000023,\"1438\":44141.941939999996976,\"1439\":1583512.027000000001863,\"1440\":272049.18760000000475,\"1441\":6742437.490000000223517,\"1442\":415900.718600000021979,\"1443\":630582.42429999995511,\"1444\":1895868.137000000104308,\"1445\":2434556.186999999918044,\"1446\":91569754.739999994635582,\"1447\":45711837.979999996721744,\"1448\":1812458.956000000005588,\"1449\":989999.347399999969639,\"1450\":260362.885100000014063,\"1451\":534603.254500000039116,\"1452\":9700713.161000000312924,\"1453\":149793.871600000013132,\"1454\":3647641.279000000096858,\"1455\":1061145.124000000068918,\"1456\":10999191.220000000670552,\"1457\":4357746.467000000178814,\"1458\":1918050.470999999903142,\"1459\":3381904.137000000104308,\"1460\":115167.789999999993597,\"1461\":1460968.159999999916181,\"1462\":4138898.811000000219792,\"1463\":2862422.742000000085682,\"1464\":1741583.695999999996275,\"1465\":773757.664600000018254,\"1466\":11952.3101800000004,\"1467\":0.0,\"1468\":93255.972769999993034,\"1469\":414665.36099999997532,\"1470\":1258171.135000000009313,\"1471\":168342.269900000013877,\"1472\":328370.673400000028778,\"1473\":956906.19129999994766,\"1474\":131281.541999999986729,\"1475\":20560.137640000000829,\"1476\":87949.345430000015767,\"1477\":635866.508599999942817,\"1478\":329200.256600000022445,\"1479\":145393.473700000002282,\"1480\":908123.091999999945983,\"1481\":2224725.740000000223517,\"1482\":10203873.410000000149012,\"1483\":1108395.297999999951571,\"1484\":672070.601699999999255,\"1485\":5807443.11600000038743,\"1486\":7508539.543999999761581,\"1487\":28009253.780000001192093,\"1488\":549851.354399999952875,\"1489\":12296767.560000000521541,\"1490\":31162571.679999999701977,\"1491\":855715.074900000006892,\"1492\":1223274.537000000011176,\"1493\":3392093.583000000100583,\"1494\":109117.242899999997462,\"1495\":4351795.109000000171363,\"1496\":11090265.030000001192093,\"1497\":49440453.78999999910593,\"1498\":837166.676499999826774,\"1499\":237215.7103000000061,\"1500\":3642411.297999999951571,\"1501\":6553887.65500000026077,\"1502\":1280714.157000000122935,\"1503\":964660.990800000028685,\"1504\":71762.554019999995944,\"1505\":28013.762389999999868,\"1506\":5133316.591000000014901,\"1507\":741764.608000000007451,\"1508\":0.0,\"1509\":0.0,\"1510\":13254395.119999999180436,\"1511\":7099609.127999999560416,\"1512\":1001902.062999999965541,\"1513\":4731690.112999999895692,\"1514\":631330.852599999983795,\"1515\":3288576.026999999769032,\"1516\":276097.914400000008754,\"1517\":213680.795500000007451,\"1518\":2431309.99199999962002,\"1519\":2734198.033999999985099,\"1520\":182526.339299999992363,\"1521\":154681.198700000008102,\"1522\":439507.771100000012666,\"1523\":1135717.441000000108033,\"1524\":10983861.96000000089407,\"1525\":453105.721900000004098,\"1526\":6121.241979999999785,\"1527\":199965.621000000013737,\"1528\":3526359.820999999996275,\"1529\":11807133.119999997317791,\"1530\":27661189.530000001192093,\"1531\":19601.608359999998356,\"1532\":64511816.479999996721745,\"1533\":56675.862079999998968,\"1534\":61100.606410000000324,\"1535\":69763.438850000005914,\"1536\":2799302.280999999959022,\"1537\":10029841.279999999329448,\"1538\":421428.26759999996284,\"1539\":10755.726580000000467,\"1540\":2765577.919999999925494,\"1541\":206376.856399999989662,\"1542\":2064850.628999999957159,\"1543\":1969448.560999999986962,\"1544\":74640.84704999999667,\"1545\":24852329.0,\"1546\":1886941.101000000024214,\"1547\":3817254.975000000093132,\"1548\":166935585.400000005960464,\"1549\":65125.888390000000072,\"1550\":16552890.079999998211861,\"1551\":870539.365999999921769,\"1552\":3979564.733000000007451,\"1553\":457686.463899999973364,\"1554\":737183.866000000038184,\"1555\":8539206.503000000491738,\"1556\":875038.95319999998901,\"1557\":218649.277499999996508,\"1558\":240723.404500000004191,\"1559\":202165.819900000002235,\"1560\":4206257.360000000335276,\"1561\":238757.652999999991152,\"1562\":2934921.100000000093132,\"1563\":252716.292099999991478,\"1564\":21073216.820000000298023,\"1565\":8680055.303999999538064,\"1566\":104058.588799999997718,\"1567\":794343.952200000057928,\"1568\":1812819.645000000018626,\"1569\":288568.713999999978114,\"1570\":0.0,\"1571\":2293346.697999999858439,\"1572\":513385.762300000002142,\"1573\":1241579.470999999903142,\"1574\":308099.988200000021607,\"1575\":236818.953100000013364,\"1576\":3221848.682000000029802,\"1577\":454782.92269999999553,\"1578\":297026.855800000019372,\"1579\":0.0,\"1580\":277107.841699999989942,\"1581\":306413.770100000023376,\"1582\":18632258.420000001788139,\"1583\":1631483.577000000048429,\"1584\":184636.36610000001383,\"1585\":578760.525699999998324,\"1586\":2656199.177999999839813,\"1587\":90668.033859999995911,\"1588\":3781186.139999999664724,\"1589\":8931725.599999999627471,\"1590\":34638705.649999998509884,\"1591\":6636755.803999999538064,\"1592\":467596.376300000003539,\"1593\":888366.387699999962933,\"1594\":35945299.189999997615814,\"1595\":186611.134799999999814,\"1596\":61471213.689999997615814,\"1597\":410120.687800000014249,\"1598\":6554518.860000000335276,\"1599\":35842503.009999997913837,\"1600\":653585.323800000012852,\"1601\":15644857.160000000149012,\"1602\":300480.446799999976065,\"1603\":203130.661200000002282,\"1604\":444773.820999999996275,\"1605\":20717.037079999998241,\"1606\":330706.130500000028405,\"1607\":56561.343529999998282,\"1608\":6755422.270999999716878,\"1609\":2790465.415999999735504,\"1610\":217567.21239999998943,\"1611\":426586.11099999997532,\"1612\":222274.195400000025984,\"1613\":181209.826800000009826,\"1614\":8121078.533999999985099,\"1615\":9720551.019999999552965,\"1616\":456153.538400000019465,\"1617\":11362584.730000000447035,\"1618\":7043792.605999999679625,\"1619\":31855.093310000000201,\"1620\":5446123.561999999918044,\"1621\":2323013.314999999944121,\"1622\":56311.566850000002887,\"1623\":3726992.716000000014901,\"1624\":3081901.603000000119209,\"1625\":0.0,\"1626\":47742.513390000000072,\"1627\":4871456.849000000394881,\"1628\":5797434.014000000432134,\"1629\":3632943.228999999817461,\"1630\":0.0,\"1631\":140650.421899999986636,\"1632\":1125527.995000000111759,\"1633\":7999256.043999998830259,\"1634\":2480904.640000000130385,\"1635\":11397751.849999997764826,\"1636\":16019071.320000000298023,\"1637\":42087821.78999999910593,\"1638\":5101125.15500000026077,\"1639\":700916.652400000020862,\"1640\":2127249.712999999988824,\"1641\":2736542.507999999914318,\"1642\":511149.494499999913387,\"1643\":826472.266900000046007,\"1644\":57308870.140000000596046,\"1645\":812315.249199999962002,\"1646\":18946.958999999998923,\"1647\":2127339.885999999940395,\"1648\":61386.451929999995627,\"1649\":2789653.867000000085682,\"1650\":2113273.040000000037253,\"1651\":167386.445799999986775,\"1652\":364105.871600000013132,\"1653\":25123746.989999998360872,\"1654\":45242943.119999997317791,\"1655\":473583.802900000009686,\"1656\":3304807.003000000026077,\"1657\":4078303.16800000006333,\"1658\":11808936.560000000521541,\"1659\":175438.813200000004144,\"1660\":1276566.240999999688938,\"1661\":9779162.877000000327826,\"1662\":16797256.440000001341104,\"1663\":4224021.260999999940395,\"1664\":6736576.303999999538064,\"1665\":50456.69322000000102,\"1666\":363700.097300000023097,\"1667\":1178639.354000000050291,\"1668\":1643386.29300000006333,\"1669\":1782882.512000000104308,\"1670\":1572330.688000000081956,\"1671\":3783620.787000000011176,\"1672\":71081.754759999996168,\"1673\":205889.927100000000792,\"1674\":1448614.584000000031665,\"1675\":21349.143410000000586,\"1676\":1134004.171000000089407,\"1677\":452582.723799999977928,\"1678\":181877.100299999990966,\"1679\":414385.82760000001872,\"1680\":1606596.081000000005588,\"1681\":1856282.591000000014901,\"1682\":295818.549899999983609,\"1683\":952938.619500000029802,\"1684\":55114983.25,\"1685\":25911.851030000001629,\"1686\":285187.260799999989104,\"1687\":19109268.760000005364418,\"1688\":164518.973400000017136,\"1689\":11523.091050000000905,\"1690\":14899134.0,\"1691\":2018953.036999999778345,\"1692\":29288.79569999999876,\"1693\":7227653.49199999962002,\"1694\":1464575.04300000006333,\"1695\":1099919.121999999973923,\"1696\":38861464.499999992549419,\"1697\":56255660.159999996423721,\"1698\":491798.564599999983329,\"1699\":471699.206300000019837,\"1700\":1766561.364000000292435,\"1701\":4735206.825000000186264,\"1702\":872288.704499999992549,\"1703\":327081212.600000023841858,\"1704\":342239.140499999921303,\"1705\":345449.26679999998305,\"1706\":1063309.253999999957159,\"1707\":1137971.743000000016764,\"1708\":5425.654497999999876,\"1709\":472267.290500000002794,\"1710\":523322.726299999980256,\"1711\":936527.299600000143982,\"1712\":2535278.408999999985099,\"1713\":146421.435499999992317,\"1714\":35222.119050000001153,\"1715\":2623015.850000000093132,\"1716\":509634.603500000026543,\"1717\":1237972.587999999988824,\"1718\":9056884.457000000402331,\"1719\":964480.646700000041164,\"1720\":4241514.645999999716878,\"1721\":8825593.052999999374151,\"1722\":0.0,\"1723\":2379821.729999999515712,\"1724\":602926.645099999965168,\"1725\":250317.714600000006612,\"1726\":0.0,\"1727\":92155.873309999995399,\"1728\":0.0,\"1729\":133445.672099999996135,\"1730\":3350884.938999999780208,\"1731\":149090.529299999994691,\"1732\":756570.864799999981187,\"1733\":1845732.45699999993667,\"1734\":1985589.364000000059605,\"1735\":250705.454600000026403,\"1736\":3343400.656000000424683,\"1737\":651655.641100000008009,\"1738\":76136.801980000003823,\"1739\":2019223.553000000305474,\"1740\":1917058.577999999979511,\"1741\":537669.105400000000373,\"1742\":10568168.640000000596046,\"1743\":79955.589879999999539,\"1744\":3409316.452000000048429,\"1745\":1506775.580000000074506,\"1746\":619833.911500000045635,\"1747\":608039.402400000020862,\"1748\":0.0,\"1749\":676966.945999999996275,\"1750\":627525.59050000004936,\"1751\":8410350.589999999850988,\"1752\":460508.850299999990966,\"1753\":606488.442500000004657,\"1754\":934272.997399999992922,\"1755\":1643656.808999999659136,\"1756\":21001079.149999998509884,\"1757\":110559.996299999998882,\"1758\":146628.831299999990733,\"1759\":27763.985710000000836,\"1760\":550978.505499999970198,\"1761\":821810.369999999995343,\"1762\":9238130.351999999955296,\"1763\":62673207.61999998986721,\"1764\":33441.220329999996466,\"1765\":268848.07850000000326,\"1766\":41771.317759999998088,\"1767\":4612121.925999999977648,\"1768\":0.0,\"1769\":14395072.029999999329448,\"1770\":19387.900509999999486,\"1771\":1613088.470999999903142,\"1772\":2235185.702000000048429,\"1773\":36269.01698999999644,\"1774\":946897.089599999948405,\"1775\":16875706.149999998509884,\"1776\":6475077.251000000163913,\"1777\":3299035.989000000059605,\"1778\":0.0,\"1779\":13895518.669999999925494,\"1780\":160993.244799999985844,\"1781\":1597939.560999999986962,\"1782\":161101.451299999986077,\"1783\":33806417.280000001192093,\"1784\":687922.854700000141747,\"1785\":156358.399499999999534,\"1786\":17552898.530000001192093,\"1787\":24290.556899999999587,\"1788\":4445574.080000000074506,\"1789\":6986082.46999999973923,\"1790\":12576301.029999999329448,\"1791\":1199559.277999999932945,\"1792\":7540640.807000000029802,\"1793\":601105.16890000004787,\"1794\":670474.555700000026263,\"1795\":274871.574000000022352,\"1796\":2325357.78899999987334,\"1797\":10336426.380000000819564,\"1798\":448182.325899999996182,\"1799\":771341.052700000000186,\"1800\":21211180.120000001043081,\"1801\":3304085.626000000629574,\"1802\":4462887.121000000275671,\"1803\":1489733.05600000009872,\"1804\":8609630.903000000864267,\"1805\":7040095.549999999813736,\"1806\":17871.205999999998312,\"1807\":12661.964509999999791,\"1808\":279082.610500000009779,\"1809\":40030.094749999996566,\"1810\":5007436.356999999843538,\"1811\":3882269.049999999813735,\"1812\":234420.375599999999395,\"1813\":3326718.819999999832362,\"1814\":203049.506400000012945,\"1815\":5228718.658999999985099,\"1816\":0.0},\"DARK_3_Soluble\":{\"0\":37060.722410000002128,\"1\":99860.027879999994184,\"2\":1708694.360000000102446,\"3\":1199774.391999999992549,\"4\":572118.252600000007078,\"5\":22008572.070000000298023,\"6\":57127596.350000001490116,\"7\":14991860.169999999925494,\"8\":11011822.310000000521541,\"9\":171977.71119999999064,\"10\":386335.865700000023935,\"11\":3523517.151999999769032,\"12\":514541.139899999951012,\"13\":1494220.945000000065193,\"14\":328093.787799999990966,\"15\":74217.199810000005527,\"16\":598184.885099999955855,\"17\":1279215.557000000029802,\"18\":132718.170799999992596,\"19\":783435.299999999930151,\"20\":1037877.552000000025146,\"21\":1530306.385000000242144,\"22\":2657289.262000000104308,\"23\":2761733.115999999921769,\"24\":58801.53519999999844,\"25\":17911500.339999999850988,\"26\":20660909.440000001341104,\"27\":2713678.304000000003725,\"28\":3841991.111000000033528,\"29\":57830.686130000001867,\"30\":961894.204499999992549,\"31\":365287.503199999977369,\"32\":6104379.757000000216067,\"33\":689648.620200000004843,\"34\":52714.887840000003052,\"35\":14744493.150000000372529,\"36\":46559084.119999997317791,\"37\":88369.430699999997159,\"38\":1836013.013999999966472,\"39\":366032.264199999975972,\"40\":810113.700399999972433,\"41\":1211477.778000000165775,\"42\":333883.417399999976624,\"43\":951432.086699999985285,\"44\":6987542.091000000014901,\"45\":7142523.293999999761581,\"46\":125040.040200000003097,\"47\":5429484.496000000275672,\"48\":5776507.623999999836087,\"49\":192742.355199999990873,\"50\":130599.148600000000442,\"51\":7084095.025999999605119,\"52\":21801102.949999999254942,\"53\":4608917.543999999761581,\"54\":477737.537300000025425,\"55\":3429.890064000000166,\"56\":484458.118100000021514,\"57\":54317010.46000000089407,\"58\":321931.777699999976903,\"59\":2717490.770000000018626,\"60\":4618936.350999999791384,\"61\":1836367.662000000011176,\"62\":697184.891500000027008,\"63\":171942246.400000005960464,\"64\":3808742.854999999981374,\"65\":2665623.490999999921769,\"66\":16146239.609999999403954,\"67\":1801168.841999999713153,\"68\":631335.61269999993965,\"69\":10208544.449999999254942,\"70\":5169704.791000000201166,\"71\":1893997.972000000067055,\"72\":6546005.254999999888241,\"73\":678202.354000000050291,\"74\":484759.568900000012945,\"75\":217860.304100000008475,\"76\":63576871.340000003576279,\"77\":1924763.691000000108033,\"78\":1408484.77600000007078,\"79\":88389.822960000004969,\"80\":2609766.42200000025332,\"81\":513370.801299999991898,\"82\":4368466.157999999821186,\"83\":211884.48430000001099,\"84\":1261128.506000000052154,\"85\":2659505.811999999452382,\"86\":32337696.859999999403954,\"87\":292859.502900000021327,\"88\":1013672.820999999996275,\"89\":1204828.127000000094995,\"90\":903199.950300000025891,\"91\":18507309.079999998211861,\"92\":2683001.24599999981001,\"93\":1849134.992000000085682,\"94\":146008.606900000013411,\"95\":3242015.253000000026077,\"96\":1534207.513999999966472,\"97\":257944.401200000022072,\"98\":37918.084100000000035,\"99\":29529770.82999999448657,\"100\":18300.726589999998396,\"101\":893624.452699999907054,\"102\":4529565.040000000037253,\"103\":2151915.774000000208616,\"104\":388579.014699999999721,\"105\":930064.540999999968335,\"106\":4073310.308999999891967,\"107\":7479261.629000000655651,\"108\":20127164.100000001490116,\"109\":71825.985249999997904,\"110\":58079.826390000001993,\"111\":355729.738000000012107,\"112\":246400.606800000037765,\"113\":3531230.746999999973923,\"114\":59617.225740000001679,\"115\":3530521.450999999418855,\"116\":8219323.470999999903142,\"117\":658705.576800000038929,\"118\":166844.18049999998766,\"119\":68374372.989999994635582,\"120\":2363463.343000000342727,\"121\":865217.143000000156462,\"122\":24349.249270000000251,\"123\":146691304.400000005960464,\"124\":11807120.580000000074506,\"125\":11135062.509999999776483,\"126\":77452476.75,\"127\":5913756.423999999649823,\"128\":438309.539099999994505,\"129\":7864675.408999999985099,\"130\":2770776.641999999992549,\"131\":156718.978299999987939,\"132\":1693355.831000000005588,\"133\":1557.880272000000104,\"134\":9788286.494000000879168,\"135\":344416.464799999957904,\"136\":73711.826319999992848,\"137\":1761093.611000000266358,\"138\":3383165.182000000029802,\"139\":5993197.588999999687076,\"140\":0.0,\"141\":1431891.547999999951571,\"142\":34778562.140000000596046,\"143\":3139610.625,\"144\":29193.741790000000037,\"145\":796699.137499999953434,\"146\":107254.440000000002328,\"147\":44986219.969999998807907,\"148\":59400.003799999998591,\"149\":736745.882699999958277,\"150\":14263058.410000000149012,\"151\":5434715.554999999701977,\"152\":0.0,\"153\":180303.074400000012247,\"154\":47388073.96000000089407,\"155\":12834713.339999999850988,\"156\":273876.965399999986403,\"157\":346402.494000000006054,\"158\":1393766.881000000052154,\"159\":3655534.893000000156462,\"160\":72404.948210000002291,\"161\":302390.669500000018161,\"162\":14529931.069999998435378,\"163\":8512174.10700000077486,\"164\":184044.611499999999069,\"165\":1869261.270000000018626,\"166\":7460110.63300000037998,\"167\":1303686.273999999975786,\"168\":4791117.985000000335276,\"169\":2355483.762000000104308,\"170\":153961.589600000006612,\"171\":0.0,\"172\":18260828.679999999701977,\"173\":507776.228100000007544,\"174\":361005.127900000021327,\"175\":201049.986000000004424,\"176\":2532807.791999999899417,\"177\":20252177.550000000745058,\"178\":2650994.259000000078231,\"179\":1057737.843000000109896,\"180\":5289575.835999999195337,\"181\":11486164.089999999850988,\"182\":76237.807140000004438,\"183\":433610.45230000000447,\"184\":33090.437369999999646,\"185\":46273.592429999996966,\"186\":9647313.890000002458692,\"187\":46034.204989999998361,\"188\":22058222.800000000745058,\"189\":103362.177500000005239,\"190\":8033044.576000000350177,\"191\":82554089.110000014305115,\"192\":21765638.149999998509884,\"193\":661835.346000000019558,\"194\":802125.252800000016578,\"195\":82332.434070000002976,\"196\":13121091.650000000372529,\"197\":0.0,\"198\":23347368.5,\"199\":1422493.374000000068918,\"200\":2444766.410999999847263,\"201\":285456.224600000015926,\"202\":2687345.685000000055879,\"203\":3478476.848000000230968,\"204\":1485975.377000000094995,\"205\":26814939.920000001788139,\"206\":631379.943699999828823,\"207\":523017.228500000026543,\"208\":4582762.248999999836087,\"209\":957372.441699999966659,\"210\":14075981.559999998658896,\"211\":6563648.996000000275672,\"212\":9415906.029999999329448,\"213\":1418503.584000000031665,\"214\":5602907.398000000044704,\"215\":895752.341000000014901,\"216\":581791.278500000014901,\"217\":1492447.703999999910593,\"218\":0.0,\"219\":322073.636899999983143,\"220\":145804.684199999988778,\"221\":14400484.529999999329448,\"222\":1390397.725000000093132,\"223\":324582.771999999997206,\"224\":5643780.587000000290573,\"225\":234635.157399999996414,\"226\":620190.797299999976531,\"227\":172261.42960000000312,\"228\":3899532.759000000078231,\"229\":3954946.518999999854714,\"230\":1143739.997999999905005,\"231\":1117052.730999999912456,\"232\":80909.408720000006724,\"233\":281333.440899999986868,\"234\":321789.918500000028871,\"235\":734600.261900000041351,\"236\":2458420.36200000019744,\"237\":546982.571299999952316,\"238\":454153.441200000001118,\"239\":73973.379259999986971,\"240\":89513.170689999999013,\"241\":1514967.855999999912456,\"242\":392666.333600000012666,\"243\":53636.086179999998421,\"244\":412650.751800000027288,\"245\":458090.034700000018347,\"246\":3425811.611000000033528,\"247\":401966.978999999992084,\"248\":226992.491699999984121,\"249\":884820.31449999997858,\"250\":572348.773900000029244,\"251\":4533643.492999999783933,\"252\":14495352.889999998733401,\"253\":218011.029500000004191,\"254\":90878.565730000002077,\"255\":22698362.550000000745058,\"256\":1346864.674999999813736,\"257\":434310.882199999992736,\"258\":21389711.199999999254942,\"259\":63949.251810000001569,\"260\":781520.20050000003539,\"261\":9855669.626000000163913,\"262\":353823.504599999985658,\"263\":2233396.166999999899417,\"264\":405132.212899999984074,\"265\":67562.22892999999749,\"266\":78921.606340000013006,\"267\":7773442.195000000298023,\"268\":754531.483000000007451,\"269\":8227480.376000000163913,\"270\":3839951.884999999776483,\"271\":8281741.529000000096858,\"272\":637435.559299999964424,\"273\":793276.783700000029057,\"274\":204844.72029999998631,\"275\":14157550.609999999403954,\"276\":178015.594400000030873,\"277\":64042.346920000003593,\"278\":0.0,\"279\":0.0,\"280\":430259.028099999995902,\"281\":11749.490270000000237,\"282\":3643.920168999999987,\"283\":9396400.385999999940395,\"284\":0.0,\"285\":4582939.572999999858439,\"286\":680401.172000000020489,\"287\":33769.588400000000547,\"288\":12090839.029999999329448,\"289\":129145.091599999985192,\"290\":3422265.129999999888241,\"291\":32658.653350000000501,\"292\":9250108.061000000685453,\"293\":2140212.38799999980256,\"294\":337279.172600000048988,\"295\":1141257.462000000057742,\"296\":207141.066499999986263,\"297\":16852.875879999999597,\"298\":1855164.009000000078231,\"299\":3234390.319999999832362,\"300\":2416039.91800000006333,\"301\":432741.56449999997858,\"302\":37780.65798000000359,\"303\":1691582.591000000014901,\"304\":0.0,\"305\":1101625.540999999968335,\"306\":730911.922099999967031,\"307\":131751.754799999995157,\"308\":308153.700499999977183,\"309\":467390.680099999997765,\"310\":3023995.357000000309199,\"311\":3325534.871999999973923,\"312\":2403095.263999999966472,\"313\":1819433.216999999945983,\"314\":2406287.095999999903142,\"315\":2532807.791999999899417,\"316\":2354597.141999999992549,\"317\":8524852.776000000536442,\"318\":133684.586700000014389,\"319\":55056.451670000002196,\"320\":2252724.486000000033528,\"321\":8804936.082000000402331,\"322\":658918.365600000019185,\"323\":1288968.37900000018999,\"324\":16093929.029999999329448,\"325\":21287749.879999998956919,\"326\":27106.637950000000274,\"327\":97820.801529999997001,\"328\":7482098.813000000081956,\"329\":5183890.713000000454485,\"330\":375590.029399999999441,\"331\":15677217.550000000745058,\"332\":5429129.848000000230968,\"333\":283354.934799999988172,\"334\":290838.008900000015274,\"335\":5913.667762000000039,\"336\":9251881.301000000908971,\"337\":22961.688730000001669,\"338\":1538729.276000000070781,\"339\":542044.09699999995064,\"340\":11604084.570000000298023,\"341\":2532807.791999999899417,\"342\":14791.484019999999873,\"343\":6337.028884999999718,\"344\":74398.070319999998901,\"345\":1116609.421000000089407,\"346\":139279.159899999998743,\"347\":3072316.155999999959022,\"348\":298143.759000000020023,\"349\":2726445.634000000078231,\"350\":291582.769900000013877,\"351\":606660.973800000036135,\"352\":12475632.179999999701977,\"353\":123541652.200000002980232,\"354\":15852768.339999999850988,\"355\":8565193.993000000715256,\"356\":27856718.600000001490116,\"357\":294357.89089999999851,\"358\":6407781.173000000417232,\"359\":3625921.779999999795109,\"360\":217957.832300000009127,\"361\":0.0,\"362\":235193.728100000007544,\"363\":106128432.399999991059303,\"364\":235131.664700000023004,\"365\":7794809.74100000038743,\"366\":3848020.128000000026077,\"367\":18814966.280000001192093,\"368\":9973590.106000002473593,\"369\":403678.15590000001248,\"370\":3926042.701999999582768,\"371\":6411238.99199999962002,\"372\":142009950.0,\"373\":14461661.320000000298023,\"374\":195109.630999999993946,\"375\":3183498.322999999858439,\"376\":535633.833300000056624,\"377\":15777.405629999999292,\"378\":874739.443399999989197,\"379\":408838.285199999983888,\"380\":3691.974980999999843,\"381\":12397609.610000001266599,\"382\":7242445.385999999940395,\"383\":17333424.0,\"384\":23645272.870000001043081,\"385\":14762225.560000000521541,\"386\":439134095.800000011920929,\"387\":27575660.010000001639128,\"388\":27079.152730000001611,\"389\":6557885.964999999850988,\"390\":2248114.061000000219792,\"391\":697459.743699999991804,\"392\":6153587.174999999813736,\"393\":1236303.141999999992549,\"394\":480033.883499999996275,\"395\":2056692.770000000018626,\"396\":289259.825100000016391,\"397\":132141.867700000002515,\"398\":4812928.841000000014901,\"399\":104647.776700000016717,\"400\":47044065.340000003576279,\"401\":1187805.020000000251457,\"402\":11435.6267399999997,\"403\":147835.044400000013411,\"404\":5694938.570000000298023,\"405\":2631577.276999999769032,\"406\":18486.916819999998552,\"407\":72287.027730000001611,\"408\":676012.402200000127777,\"409\":228508.612200000003213,\"410\":4896537.122000000439584,\"411\":121750.67949999999837,\"412\":667953.025000000023283,\"413\":669557.807499999995343,\"414\":2050752.415000000037253,\"415\":1319556.773999999975786,\"416\":573022.605199999990873,\"417\":16264160.099999999627471,\"418\":4727458.657999999821186,\"419\":673130.886700000031851,\"420\":41913.194510000008449,\"421\":5880508.167999999597669,\"422\":1263345.057000000029802,\"423\":4263578.993999999947846,\"424\":55750675.25,\"425\":15855428.199999999254942,\"426\":419965.368100000021514,\"427\":664796.657299999962561,\"428\":6428705.408999999985099,\"429\":779986.347599999979138,\"430\":10087077.490000000223517,\"431\":302009.422900000005029,\"432\":4734108.308999999426305,\"433\":1604250.506000000052154,\"434\":6146316.889999999664724,\"435\":13372.005150000000867,\"436\":2543890.544000000227243,\"437\":24481355.679999999701977,\"438\":26201.398779999999533,\"439\":64331.385090000003402,\"440\":585293.428100000019185,\"441\":0.0,\"442\":988581.4710999999661,\"443\":28035815.870000004768372,\"444\":233659.8752000000095,\"445\":1357060.807000000029802,\"446\":1007998.452000000048429,\"447\":1225043.066000000108033,\"448\":1847184.428000000072643,\"449\":20069533.78999999910593,\"450\":16885680.820000000298023,\"451\":8451.972599000000628,\"452\":0.0,\"453\":263760.629499999980908,\"454\":368169.018700000015087,\"455\":416746.936899999971502,\"456\":2848887.876999999862164,\"457\":6726166.46999999973923,\"458\":36304.435420000001614,\"459\":188309.254400000005262,\"460\":948151.592100000008941,\"461\":42567.520190000002913,\"462\":693070.974000000045635,\"463\":76330.015629999994417,\"464\":630360.330500000040047,\"465\":1010569.650999999954365,\"466\":8596137.036000000312924,\"467\":58203.953209999999672,\"468\":390219.261899999983143,\"469\":1266093.578999999910593,\"470\":466273.538699999975506,\"471\":7851819.417000000365078,\"472\":3435919.080999999772757,\"473\":1750631.493000000016764,\"474\":2546461.742999999783933,\"475\":6704089.627999999560416,\"476\":12698173.839999999850988,\"477\":1840180.128999999957159,\"478\":18904514.910000000149012,\"479\":4617517.75899999961257,\"480\":2027788.952999999979511,\"481\":11137722.369999999180436,\"482\":9222.622836000000461,\"483\":104160.135599999994156,\"484\":1841510.058999999891967,\"485\":115331549.599999994039536,\"486\":7810946.228000000119209,\"487\":989556.753299999982119,\"488\":782158.567000000039116,\"489\":15141698.980000000447035,\"490\":414521.520299999974668,\"491\":5453866.549999999813736,\"492\":193903827.599999994039536,\"493\":17059458.370000001043081,\"494\":0.0,\"495\":164609.89770000000135,\"496\":1182219.313000000081956,\"497\":39466122.890000000596046,\"498\":12181274.28999999910593,\"499\":438486.863100000016857,\"500\":76107.473970000006375,\"501\":16261500.230000000447035,\"502\":55614135.75,\"503\":644590.584000000031665,\"504\":323740.482799999997951,\"505\":42594.118790000000445,\"506\":4429908.934999999590218,\"507\":871503.27980000001844,\"508\":48055.69894000000204,\"509\":1293224.155999999959022,\"510\":542203.68859999999404,\"511\":1511421.375999999931082,\"512\":251560.736100000009174,\"513\":390334.522599999967497,\"514\":286972.34509999997681,\"515\":45525.285020000002987,\"516\":5422923.507000000216067,\"517\":2631665.940000000409782,\"518\":602547.056300000054762,\"519\":1989.575624000000062,\"520\":17649060.769999999552965,\"521\":804758.514700000057928,\"522\":4261805.753999999724328,\"523\":278753.376199999998789,\"524\":1902332.200999999651685,\"525\":15973348.679999999701977,\"526\":372522.323700000008102,\"527\":4127394.13799999980256,\"528\":128214.140400000003865,\"529\":5481085.78899999987334,\"530\":40909.540500000002794,\"531\":20847986.28999999910593,\"532\":2230558.981999999843538,\"533\":16836030.089999999850988,\"534\":5029352.820999999530613,\"535\":633436.902400000020862,\"536\":13359592.470000000670552,\"537\":338502.708400000003166,\"538\":864968.889300000038929,\"539\":8224909.178000000305474,\"540\":129162.823999999993248,\"541\":942920.533199999947101,\"542\":1165994.164000000106171,\"543\":3785336.083000000100583,\"544\":2303527.820999999996275,\"545\":1550787.310000000055879,\"546\":22467841.309999998658896,\"547\":2170268.811999999918044,\"548\":4803264.68099999986589,\"549\":128223.006599999993341,\"550\":296973.420400000002701,\"551\":0.0,\"552\":273522.317299999995157,\"553\":3206550.447000000160188,\"554\":242393.083799999993062,\"555\":5794594.674999999813736,\"556\":4833409.766999999992549,\"557\":53581115.729999989271164,\"558\":47201883.729999996721744,\"559\":80169.080900000000838,\"560\":2711284.429000000003725,\"561\":18240.436420000001817,\"562\":1560096.821999999927357,\"563\":4677275.957999999634922,\"564\":722054.586800000048242,\"565\":13264724.119999999180436,\"566\":92722.7356499999878,\"567\":57991164.380000002682209,\"568\":2164505.780999999959022,\"569\":580886.925900000031106,\"570\":7565175.121000000275671,\"571\":0.0,\"572\":1084336.44800000009127,\"573\":1776254.814999999944121,\"574\":27938.287660000001779,\"575\":11470204.929999999701977,\"576\":3500553.689999999944121,\"577\":963844.76879999996163,\"578\":1028834.025999999954365,\"579\":1365927.007999999914318,\"580\":2770421.993999999947846,\"581\":19103117.830000001937151,\"582\":416924.260999999998603,\"583\":694338.840800000005402,\"584\":244937.683599999989383,\"585\":907367.065100000007078,\"586\":91038157.360000014305115,\"587\":4272977.167999999597669,\"588\":2075311.79300000006333,\"589\":268220.328800000017509,\"590\":10101263.410000000149012,\"591\":46938.557539999994333,\"592\":15280.898339999999735,\"593\":297638.385499999974854,\"594\":353300398.800000011920929,\"595\":41672033.830000005662441,\"596\":130918331.900000005960464,\"597\":99647239.049999997019768,\"598\":1710112.952000000048429,\"599\":1208197.283000000286847,\"600\":8099275.101999999955297,\"601\":0.0,\"602\":4847595.689000000245869,\"603\":731585.753400000045076,\"604\":10607.523520000000644,\"605\":3580792.813999999780208,\"606\":711938.250800000037998,\"607\":317613.93760000000475,\"608\":62589.176489999998012,\"609\":1297302.608999999938533,\"610\":36437.42844999999943,\"611\":37604220.570000000298023,\"612\":105029.023400000005495,\"613\":5138229.775000000372529,\"614\":75158790.409999996423721,\"615\":432732.698299999989104,\"616\":1688745.405999999959022,\"617\":7845967.724000001326203,\"618\":2050220.442999999970198,\"619\":1038941.496000000042841,\"620\":1122904.424000000115484,\"621\":858868.942700000014156,\"622\":1952692.226000000024214,\"623\":7619968.247000000439584,\"624\":44518.084530000000086,\"625\":1806311.239000000059605,\"626\":13683.20882999999958,\"627\":127114.731400000018766,\"628\":663688.382100000046194,\"629\":549287.783700000029057,\"630\":1291184.929000000003725,\"631\":717231.373099999967962,\"632\":1245612.654000000096858,\"633\":69923.298399999999674,\"634\":11960.505870000000868,\"635\":941413.2789000000339,\"636\":2516759.967999999877065,\"637\":929621.230899999965914,\"638\":3562883.086999999824911,\"639\":12099705.230000000447035,\"640\":271110.710499999986496,\"641\":1342254.25,\"642\":8560938.216000000014901,\"643\":28620.098549999995157,\"644\":346198.571300000010524,\"645\":1161738.387000000104308,\"646\":3135886.820999999996275,\"647\":56808.41309000000183,\"648\":568013.201299999956973,\"649\":118612.044099999999162,\"650\":2219210.243999999947846,\"651\":201785880.699999988079071,\"652\":630874.570199999958277,\"653\":19627996.959999997168779,\"654\":1611609.452999999979511,\"655\":375111.254499999980908,\"656\":603203.155200000037439,\"657\":5628264.734000000171363,\"658\":11335438.660000000149012,\"659\":7465607.678000000305474,\"660\":44037536.399999998509884,\"661\":9541806.092000000178814,\"662\":8608727.041999999433756,\"663\":9949651.361999999731779,\"664\":13456234.070000000298023,\"665\":135049.981800000008661,\"666\":5111.808495000000221,\"667\":622806.326800000038929,\"668\":13630011.619999999180436,\"669\":43255.537429999989399,\"670\":356288.30870000005234,\"671\":1058181.152999999932945,\"672\":95444.659520000001066,\"673\":0.0,\"674\":6985325.541000000201166,\"675\":120934.988899999996647,\"676\":2029118.882999999914318,\"677\":11494143.669999999925494,\"678\":2602230.149999999906868,\"679\":3769199.595999999903142,\"680\":21150323.760000001639128,\"681\":14630119.150000000372529,\"682\":3058218.895000000484288,\"683\":57795221.320000000298023,\"684\":97164702.620000004768372,\"685\":15672784.449999999254942,\"686\":16362574.929999999701977,\"687\":22074181.96000000089407,\"688\":31427137.96000000089407,\"689\":20929555.339999999850988,\"690\":26475364.399999998509884,\"691\":5826601.661999999545515,\"692\":22307363.059999998658895,\"693\":15303950.470000002533197,\"694\":24054891.379999998956919,\"695\":14117652.699999997392297,\"696\":19639523.020000003278255,\"697\":7921773.747000000439584,\"698\":46793151.840000003576279,\"699\":26691699.719999998807907,\"700\":39174.424859999999171,\"701\":9284686.246999999508262,\"702\":14751586.109999999403954,\"703\":14243552.769999999552965,\"704\":21288636.5,\"705\":6913775.294999999925494,\"706\":11916174.859999999403954,\"707\":16637427.179999999701977,\"708\":17621575.550000000745058,\"709\":7518450.239000000059605,\"710\":4278740.199000000022352,\"711\":12494251.199999999254942,\"712\":56289.740299999990384,\"713\":86368.32901000000129,\"714\":4335749.873999999836087,\"715\":3770795.51299999980256,\"716\":36542049.619999997317791,\"717\":7868665.200000000186264,\"718\":2318511.700999999884516,\"719\":330257.14100000000326,\"720\":364728.932499999995343,\"721\":907987.699200000031851,\"722\":25570.125230000001466,\"723\":159742.353000000002794,\"724\":6667383.553999999538064,\"725\":0.0,\"726\":14614159.990000000223517,\"727\":2155816.902999999932945,\"728\":2429605.20699999993667,\"729\":2124785.197999999858439,\"730\":2898804.592000000178814,\"731\":338768.694399999978486,\"732\":1423557.317999999737367,\"733\":402046.774800000013784,\"734\":2583345.140999999828637,\"735\":44685.655729999991308,\"736\":161701.783599999995204,\"737\":2911.749245999999857,\"738\":42868971.03999999910593,\"739\":1391904.979000000050291,\"740\":7477577.049999999813735,\"741\":229005.119399999995949,\"742\":2473226.91800000006333,\"743\":197663.097000000008848,\"744\":17654.380499999999302,\"745\":275774.332500000018626,\"746\":14780.84458000000086,\"747\":550972.36199999996461,\"748\":9967383.765000000596046,\"749\":9590570.199999999254942,\"750\":799314.666899999952875,\"751\":9277.593285999999352,\"752\":552497.348600000026636,\"753\":1318404.16800000006333,\"754\":9364482.061000000685453,\"755\":860615.584400000050664,\"756\":117273.247700000007171,\"757\":7136228.291000000201166,\"758\":998068.306800000020303,\"759\":274639.458700000017416,\"760\":157268.682800000009593,\"761\":1777052.773999999975786,\"762\":7144207.872999999672174,\"763\":1073608.344000000040978,\"764\":299101.308799999998882,\"765\":25522247.739999998360872,\"766\":16171064.980000000447035,\"767\":44303.522449999996752,\"768\":3794113.623000000137836,\"769\":22694816.070000000298023,\"770\":2278347.808000000193715,\"771\":30708975.640000000596046,\"772\":18245.756140000001324,\"773\":552249.09499999997206,\"774\":9579930.757999999448657,\"775\":70396.753559999997378,\"776\":2251128.569999999832362,\"777\":3179951.842000000178814,\"778\":94061.532080000004498,\"779\":0.0,\"780\":788329.443199999979697,\"781\":142541.922099999996135,\"782\":4806.633837999999742,\"783\":0.0,\"784\":1946663.209000000031665,\"785\":46633.560210000003281,\"786\":1768541.21999999973923,\"787\":8864162.308000000193715,\"788\":64802.180399999997462,\"789\":1444392.891999999992549,\"790\":203567.987200000003213,\"791\":2851813.72399999992922,\"792\":2424285.486000000033528,\"793\":276953.537300000025425,\"794\":16965.476640000000771,\"795\":828227.350199999869801,\"796\":523859.517700000084005,\"797\":343804.696899999980815,\"798\":6839.653849999999693,\"799\":507527.974400000006426,\"800\":240079.005200000014156,\"801\":835400.107200000085868,\"802\":3200166.782000000122935,\"803\":1737686.838999999919906,\"804\":6383399.118999999016523,\"805\":1275669.077000000048429,\"806\":195313.55360000001383,\"807\":8639.138113000000885,\"808\":4086077.638999999966472,\"809\":12902983.089999999850988,\"810\":5849299.138000000268221,\"811\":668263.342100000008941,\"812\":237835.856200000009267,\"813\":1156507328.0,\"814\":78199010.9200000166893,\"815\":5605212.610000000335276,\"816\":1625086.078999999910593,\"817\":658661.245800000033341,\"818\":188096.465599999995902,\"819\":316700.718799999973271,\"820\":40535.386800000000221,\"821\":45077541.840000003576279,\"822\":594842.327200000057928,\"823\":6428173.436999998986721,\"824\":90674643.090000003576279,\"825\":48090.277119999998831,\"826\":475680.57850000000326,\"827\":2094374.127000000094995,\"828\":617069.894399999990128,\"829\":8663786.153999999165535,\"830\":1317872.195999999996275,\"831\":4897512.404000000096858,\"832\":855588.448100000037812,\"833\":34056.853329999998096,\"834\":31859.80859000000055,\"835\":207894.693599999969592,\"836\":2064051.716999999945983,\"837\":907278.40300000004936,\"838\":1155798.031999999890104,\"839\":598167.152699999860488,\"840\":4747141.626000000163913,\"841\":7045793.036000000312924,\"842\":114356.267399999996996,\"843\":3478033.538000000175089,\"844\":4959930.462000000290573,\"845\":2595669.160999999847263,\"846\":3825677.299999999813736,\"847\":1520021.591000000014901,\"848\":4797767.635999999940395,\"849\":1423291.33199999993667,\"850\":2200325.234999999869615,\"851\":1121131.183999999891967,\"852\":4814790.742999999783933,\"853\":1123081.747999999905005,\"854\":1546354.209999999962747,\"855\":166941.708699999988312,\"856\":0.0,\"857\":40452.931120000001101,\"858\":1114658.857000000076368,\"859\":859950.619199999957345,\"860\":9257201.021999999880791,\"861\":1693621.817000000039116,\"862\":1506367.641000000061467,\"863\":914548.688300000037998,\"864\":2121416.041000000201166,\"865\":6254750.535000000149012,\"866\":3369067.921000000089407,\"867\":0.0,\"868\":457868.379599999985658,\"869\":199888.513600000005681,\"870\":893269.804600000032224,\"871\":2311596.063999999780208,\"872\":1012254.229000000166707,\"873\":43025.016190000002098,\"874\":2078414.964000000152737,\"875\":5304293.730000000447035,\"876\":443664.724800000025425,\"877\":12800135.160000000149012,\"878\":1248627.162000000011176,\"879\":672359.527200000011362,\"880\":1311665.854999999981374,\"881\":2651348.906999999657273,\"882\":139057.504899999999907,\"883\":7120180.466000000014901,\"884\":22273671.5,\"885\":2670943.211999999824911,\"886\":33266.874779999998282,\"887\":10838044.759999999776483,\"888\":4391163.63399999961257,\"889\":213276.477899999998044,\"890\":1729973.243000000016764,\"891\":971913.012200000113808,\"892\":970139.771900000050664,\"893\":582890.6875,\"894\":125953.259000000005472,\"895\":0.0,\"896\":18720097.920000001788139,\"897\":17772300.980000000447035,\"898\":12096158.75,\"899\":24539.872609999998531,\"900\":0.0,\"901\":130483.888000000006286,\"902\":900983.39989999984391,\"903\":408900.348600000026636,\"904\":532371.071099999942817,\"905\":122123.059899999992922,\"906\":10320258.589999999850988,\"907\":11540.247919999999795,\"908\":4113740.188000000081956,\"909\":5091770.878999999724328,\"910\":292655.58029999997234,\"911\":143162.556199999991804,\"912\":109302.532500000001164,\"913\":120970.453700000012759,\"914\":3162574.086999999824911,\"915\":10822972.21000000089407,\"916\":248182.713400000007823,\"917\":911977.489800000097603,\"918\":0.0,\"919\":6820680.178999998606741,\"920\":43926.708879999998317,\"921\":15764992.949999999254942,\"922\":5252160.464999999850988,\"923\":2515784.685000000055879,\"924\":8430693.714999999850988,\"925\":185498.668500000028871,\"926\":109444.391699999992852,\"927\":141362.717299999989336,\"928\":39764.913880000007339,\"929\":2222756.725000000093132,\"930\":40288.019769999998971,\"931\":296875.892200000002049,\"932\":429469.936099999991711,\"933\":1778294.042000000132248,\"934\":1681031.810999999986962,\"935\":814582.265999999945052,\"936\":826134.926600000006147,\"937\":1004629.295999999972992,\"938\":500771.928899999998976,\"939\":4805037.92200000025332,\"940\":177173.305300000007264,\"941\":32203817.21000000089407,\"942\":57953.039709999997285,\"943\":3160800.847000000067055,\"944\":331994.916499999992084,\"945\":38208.008889999997336,\"946\":246125.754599999985658,\"947\":5065438.260999999940395,\"948\":3488.850304000000051,\"949\":6362297.559000000357628,\"950\":37386.998630000001867,\"951\":1707541.753999999957159,\"952\":2389529.976000000257045,\"953\":181331.553799999965122,\"954\":2864226.40599999949336,\"955\":26413300.989999998360872,\"956\":8640024.732999999076128,\"957\":427040.59689999994589,\"958\":63505.05511000000115,\"959\":3678941.664999999571592,\"960\":164193.186199999996461,\"961\":4711854.144000000320375,\"962\":1972197.868999999947846,\"963\":209561.539500000013504,\"964\":1430561.618000000016764,\"965\":205651544.599999994039536,\"966\":13054.595139999999446,\"967\":193753.10209999998915,\"968\":482764.67359999998007,\"969\":128480.126399999993737,\"970\":1142942.040000000037253,\"971\":964288.078899999964051,\"972\":1679435.895000000018626,\"973\":123222.468900000007125,\"974\":29662763.850000001490116,\"975\":105782.650500000003376,\"976\":667376.721900000004098,\"977\":13659270.080000000074506,\"978\":1501402.567999999970198,\"979\":1596980.21999999997206,\"980\":29999679.510000001639128,\"981\":4384336.658999999985099,\"982\":295262.243499999924097,\"983\":345746.395000000018626,\"984\":981754.495899999979883,\"985\":3327308.11200000019744,\"986\":584389.07550000003539,\"987\":13678775.730000000447035,\"988\":19254729.869999997317791,\"989\":167526.877999999996973,\"990\":3786931.998999999836087,\"991\":31541511.96000000089407,\"992\":42351184.869999997317791,\"993\":338139.194100000022445,\"994\":72137.188930000003893,\"995\":259345.261100000032457,\"996\":20660.022819999998319,\"997\":3660322.641999999992549,\"998\":29606020.160000000149012,\"999\":176659.065600000001723,\"1000\":13019130.330000000074506,\"1001\":3221622.990000000223517,\"1002\":489343.395099999965169,\"1003\":3902724.592000000178814,\"1004\":1431359.575999999884516,\"1005\":2674933.003000000026077,\"1006\":130918.33190000000468,\"1007\":4452.872397000000092,\"1008\":766403.326899999985471,\"1009\":408412.707500000018626,\"1010\":2996687.45699999993667,\"1011\":1107299.909999999916181,\"1012\":11062359.650000000372529,\"1013\":11601424.71000000089407,\"1014\":1365572.360000000335276,\"1015\":4075792.845000000204891,\"1016\":65267.655980000003183,\"1017\":2017770.145000000018626,\"1018\":476460.804300000017974,\"1019\":451103.467899999988731,\"1020\":2813511.733000000473112,\"1021\":0.0,\"1022\":698443.892100000171922,\"1023\":448629.79769999999553,\"1024\":9922166.137000000104308,\"1025\":5313337.256000000052154,\"1026\":497766.286599999992177,\"1027\":807923.748600000049919,\"1028\":4844758.504999999888241,\"1029\":28193.634259999998903,\"1030\":631034.161800000001676,\"1031\":7782397.059000000357628,\"1032\":3183675.646999999880791,\"1033\":3128705.197999999858439,\"1034\":3678764.341000000014901,\"1035\":100480.661999999996624,\"1036\":10117222.570000000298023,\"1037\":19526035.640000000596046,\"1038\":0.0,\"1039\":3784981.435000000055879,\"1040\":183273.251900000002934,\"1041\":3107.248990000000049,\"1042\":1822270.401000000303611,\"1043\":2366655.17600000044331,\"1044\":39885494.219999998807907,\"1045\":736125.248600000049919,\"1046\":1739903.388999999966472,\"1047\":277866.756099999998696,\"1048\":31436890.780000001192093,\"1049\":157233.217999999993481,\"1050\":14799463.599999999627471,\"1051\":128054.548800000004121,\"1052\":1794430.529000000096858,\"1053\":5650075.590000000782311,\"1054\":2142606.26299999980256,\"1055\":3078877.145000000018626,\"1056\":3064247.912000000011176,\"1057\":18766.202170000000478,\"1058\":95471.258119999998598,\"1059\":244769.225799999985611,\"1060\":200979.056400000001304,\"1061\":9982.456308000000718,\"1062\":462966.445499999972526,\"1063\":2156792.185000000055879,\"1064\":11789388.179999999701977,\"1065\":1009239.721000000019558,\"1066\":836552.713400000007823,\"1067\":30010318.949999999254942,\"1068\":29581.194800000001123,\"1069\":1409282.733999999938533,\"1070\":636735.129399999976158,\"1071\":1856139.290999999968335,\"1072\":105295.009399999980815,\"1073\":2393342.441999999806285,\"1074\":3154417.182000000029802,\"1075\":399165.259299999976065,\"1076\":4371392.004999999888241,\"1077\":1517450.392999999923632,\"1078\":28967.653650000000198,\"1079\":1505481.020999999949709,\"1080\":7324901.059999999590218,\"1081\":77757.474079999999958,\"1082\":45680.443550000003597,\"1083\":612734.321899999980815,\"1084\":10973697.640000000596046,\"1085\":892560.508499999996275,\"1086\":10795486.990000000223517,\"1087\":5500325.446000000461936,\"1088\":3830997.021000000182539,\"1089\":133028.487800000002608,\"1090\":59554275.71000000089407,\"1091\":285278.900599999993574,\"1092\":931217.147200000006706,\"1093\":1443151.624000000068918,\"1094\":181145.363600000011502,\"1095\":648589.240899999975227,\"1096\":0.0,\"1097\":197450.308199999999488,\"1098\":5218202.912999999709427,\"1099\":738731.911899999948218,\"1100\":410159.349199999996927,\"1101\":5424342.099000000394881,\"1102\":3069301.646999999880791,\"1103\":1625706.712999999988824,\"1104\":1977783.575999999884516,\"1105\":889014.027899999986403,\"1106\":17524047.329999998211861,\"1107\":752341.531199999968521,\"1108\":2019543.385999999940395,\"1109\":1839914.141999999992549,\"1110\":5818267.433000000193715,\"1111\":156222.470999999990454,\"1112\":457797.450000000011642,\"1113\":55814.511899999990419,\"1114\":1350677.141999999992549,\"1115\":1619057.061999999918044,\"1116\":3246448.353999999817461,\"1117\":9978023.207000000402331,\"1118\":453860.856599999999162,\"1119\":341171.435100000002421,\"1120\":5381.607006999999612,\"1121\":6827418.49199999962002,\"1122\":13708920.810000000521541,\"1123\":2184188.748000000137836,\"1124\":150805.221900000004098,\"1125\":11298.200619999999617,\"1126\":54301051.299999997019768,\"1127\":8079.858119999999872,\"1128\":1145690.561999999918044,\"1129\":62668.972310000004654,\"1130\":8083049.95299999974668,\"1131\":163909.467800000013085,\"1132\":428423.724399999948218,\"1133\":321736.721299999975599,\"1134\":531386.922799999942072,\"1135\":507811.692900000023656,\"1136\":3502592.916000000201166,\"1137\":1266714.212999999988824,\"1138\":9334336.975999999791384,\"1139\":9106475.596000000834465,\"1140\":78463.223719999994501,\"1141\":10843.364480000000185,\"1142\":4548184.063000000081956,\"1143\":16656.932820000001811,\"1144\":2918398.896999999880791,\"1145\":51701.481010000003152,\"1146\":0.0,\"1147\":4353216.291000000201166,\"1148\":970760.405999999959022,\"1149\":12523509.669999999925494,\"1150\":680853.348200000007637,\"1151\":69714.056049999999232,\"1152\":791166.62769999995362,\"1153\":1490319.816000000340864,\"1154\":8886593.798000000417232,\"1155\":58976.199370000002091,\"1156\":3808388.20699999993667,\"1157\":805343.684000000008382,\"1158\":1869970.566000000108033,\"1159\":278806.573499999998603,\"1160\":1576499.294999999925494,\"1161\":1084957.08199999993667,\"1162\":753352.278199999942444,\"1163\":3127020.618999999947846,\"1164\":413315.716899999999441,\"1165\":77044.631480000010924,\"1166\":2370556.304000000003725,\"1167\":383011.040099999983795,\"1168\":5786083.121000000275671,\"1169\":14670017.060000000521541,\"1170\":496711.208600000012666,\"1171\":200056.971400000009453,\"1172\":14146911.169999999925494,\"1173\":196217.906199999997625,\"1174\":3547721.882000000216067,\"1175\":58919.45567999999912,\"1176\":8658.998405000000275,\"1177\":3568468.794000000227243,\"1178\":31016632.829999998211861,\"1179\":12042074.919999999925494,\"1180\":2393519.765999999828637,\"1181\":67736.893100000001141,\"1182\":452123.081100000010338,\"1183\":66499.171369999996386,\"1184\":0.0,\"1185\":4277498.929999999701977,\"1186\":5504669.884999999776483,\"1187\":3186956.141999999992549,\"1188\":593175.481300000101328,\"1189\":744140.29480000003241,\"1190\":1948702.43500000028871,\"1191\":1604161.844000000040978,\"1192\":899387.483699999982491,\"1193\":3683640.751999999862164,\"1194\":22871253.480000000447035,\"1195\":1058003.828999999910593,\"1196\":1075470.246000000042841,\"1197\":1806843.21100000012666,\"1198\":8463409.998999999836087,\"1199\":153660.138799999986077,\"1200\":114418.330799999996088,\"1201\":4196816.496000000275672,\"1202\":135502.158100000000559,\"1203\":2638936.225000000093132,\"1204\":1272477.243999999947846,\"1205\":3679384.975000000093132,\"1206\":394120.390599999984261,\"1207\":11999517.160000000149012,\"1208\":269922.639499999990221,\"1209\":3377756.799000000115484,\"1210\":3559691.25400000018999,\"1211\":1396426.742000000085682,\"1212\":35839846.46000000089407,\"1213\":6468691.978000000119209,\"1214\":1478084.458000000333414,\"1215\":959234.344000000040978,\"1216\":41985.897369999998773,\"1217\":13381757.980000000447035,\"1218\":90745.572710000007646,\"1219\":1549634.703999999910593,\"1220\":1831668.574999999953434,\"1221\":1458135.503999999957159,\"1222\":2505411.229999999981374,\"1223\":1519578.280999999959022,\"1224\":338289.91960000002291,\"1225\":4353.482278000000406,\"1226\":845081.999300000141375,\"1227\":31912119.179999999701977,\"1228\":6228772.564000000245869,\"1229\":569582.518999999971129,\"1230\":6175398.031000000424683,\"1231\":3930209.816000000108033,\"1232\":2186227.97399999992922,\"1233\":213285.34409999998752,\"1234\":1137799.642999999923632,\"1235\":659308.478499999968335,\"1236\":87814.406480000005104,\"1237\":211875.61809999999241,\"1238\":806425.360600000014529,\"1239\":167207.694699999992736,\"1240\":2023444.513999999966472,\"1241\":15206.422249999999622,\"1242\":1026351.489999999990687,\"1243\":246728.656300000031479,\"1244\":26197852.28999999910593,\"1245\":33818.352509999996982,\"1246\":607201.812099999981001,\"1247\":1094089.269000000087544,\"1248\":426464.293799999984913,\"1249\":1737775.500999999931082,\"1250\":27654.569210000001476,\"1251\":460022.866600000008475,\"1252\":2424817.458000000100583,\"1253\":142905.436300000001211,\"1254\":53375.419859999994514,\"1255\":146824.297400000010384,\"1256\":179966.158699999999953,\"1257\":820673.346400000038557,\"1258\":1316985.575999999884516,\"1259\":77726.442370000004303,\"1260\":12234.471499999999651,\"1261\":831241.858699999982491,\"1262\":473437.429500000027474,\"1263\":154919.139399999985471,\"1264\":30311769.809999998658896,\"1265\":483731.089500000001863,\"1266\":207327.256699999998091,\"1267\":523628.996400000003632,\"1268\":2245808.84899999992922,\"1269\":917385.872800000011921,\"1270\":433326.733799999987241,\"1271\":4525397.924999999813736,\"1272\":966238.643200000049546,\"1273\":3367649.328999999910593,\"1274\":233225.431400000001304,\"1275\":109728.110199999980978,\"1276\":921996.297600000048988,\"1277\":38212.44198999999935,\"1278\":709163.129700000048615,\"1279\":201253.908599999995204,\"1280\":1755241.91800000006333,\"1281\":782415.68680000002496,\"1282\":11259189.330000000074506,\"1283\":283948.97029999998631,\"1284\":3063272.629999999888241,\"1285\":2905188.257000000216067,\"1286\":0.0,\"1287\":8138907.023000000044703,\"1288\":2545841.109000000171363,\"1289\":13208867.050000000745058,\"1290\":47727.649480000007316,\"1291\":1683780.333000000100583,\"1292\":3116381.177000000141561,\"1293\":16290758.699999999254942,\"1294\":1097458.425999999977648,\"1295\":3898734.800999999977648,\"1296\":611572.849500000011176,\"1297\":40870529.21000000089407,\"1298\":689125.514300000038929,\"1299\":2284022.177000000141561,\"1300\":341641.343700000026729,\"1301\":58908816.240000002086163,\"1302\":46396.832630000004428,\"1303\":4320943.317999999970198,\"1304\":385342.851100000087172,\"1305\":386149.675400000007358,\"1306\":5648479.674000000581145,\"1307\":1250400.402000000001863,\"1308\":22816.283029999998689,\"1309\":95967.76541000000725,\"1310\":87576792.280000001192093,\"1311\":0.0,\"1312\":148925.587200000009034,\"1313\":84962.149449999997159,\"1314\":2636631.011999999638647,\"1315\":590205.303799999994226,\"1316\":530331.844799999962561,\"1317\":3631241.501000000163913,\"1318\":156816.506499999988591,\"1319\":398748.547800000000279,\"1320\":0.0,\"1321\":397906.258700000005774,\"1322\":49298.740389999999024,\"1323\":5798052.493999999947846,\"1324\":4926593.544999999925494,\"1325\":1100650.259000000078231,\"1326\":80554.760659999999916,\"1327\":1701069.425999999977648,\"1328\":153917.258600000001024,\"1329\":1018992.542000000015832,\"1330\":68010.858730000007199,\"1331\":15908625.410000000149012,\"1332\":59845.087119999996503,\"1333\":122947.616699999998673,\"1334\":351908.405099999974482,\"1335\":7915390.082000001333654,\"1336\":277210.657200000016019,\"1337\":3034280.151000000070781,\"1338\":226380.723800000007032,\"1339\":36272.517099999997299,\"1340\":348893.896599999978207,\"1341\":56582324.950000002980232,\"1342\":3750757.896999999415129,\"1343\":47627.461400000007416,\"1344\":221566.376300000032643,\"1345\":60562.362820000009378,\"1346\":368257.680700000026263,\"1347\":335904.911299999977928,\"1348\":4391429.620000000111759,\"1349\":39799492.070000000298023,\"1350\":7846322.372000000439584,\"1351\":204756.058199999999488,\"1352\":207540.045500000007451,\"1353\":3903.079240000000027,\"1354\":1765615.374000000068918,\"1355\":3501794.958000000100583,\"1356\":573199.929200000013225,\"1357\":1344736.787000000011176,\"1358\":2447248.947999999858439,\"1359\":10616389.720000000670552,\"1360\":1505747.006999999983236,\"1361\":291024.199199999973644,\"1362\":26741350.449999999254942,\"1363\":2807571.378000000026077,\"1364\":8937131.146999999880791,\"1365\":12334659.570000000298023,\"1366\":58498.311110000002373,\"1367\":16281.892499999999927,\"1368\":1369828.137000000104308,\"1369\":6751523.807000000029802,\"1370\":27480791.660000000149012,\"1371\":97714.407110000000102,\"1372\":250505.658200000005308,\"1373\":82873272.359999999403954,\"1374\":1373019.96999999997206,\"1375\":1333299.387000000104308,\"1376\":8091738.831000000238419,\"1377\":4242566.095999999903142,\"1378\":107334.235799999994924,\"1379\":16600189.130000000819564,\"1380\":294003.242900000012014,\"1381\":2282160.274999999906868,\"1382\":238766.807299999985844,\"1383\":42485951.130000002682209,\"1384\":26517035.550000000745058,\"1385\":862433.15570000000298,\"1386\":9803359.037000000476837,\"1387\":88874.804180000021006,\"1388\":3294857.813999999780208,\"1389\":413821.09040000004461,\"1390\":25431812.479999996721745,\"1391\":578289.128900000010617,\"1392\":89273.783249999993132,\"1393\":267723.821500000020023,\"1394\":501835.87310000002617,\"1395\":1035572.339000000036322,\"1396\":649005.95230000000447,\"1397\":369250.695299999963026,\"1398\":87477.490820000006352,\"1399\":1601147.334999999962747,\"1400\":628533.893000000040047,\"1401\":46498.793949999999313,\"1402\":4647751.506000000052154,\"1403\":17588770.600000001490116,\"1404\":19785815.339999999850988,\"1405\":17761661.530000001192093,\"1406\":7392727.501999999396503,\"1407\":29452.634880000001431,\"1408\":219571.480999999999767,\"1409\":504761.719600000011269,\"1410\":304651.550899999972898,\"1411\":380413.243000000016764,\"1412\":295510.497099999978673,\"1413\":1052506.783999999985099,\"1414\":3734976.058000000193715,\"1415\":695003.805900000035763,\"1416\":360340.162799999990966,\"1417\":48397.934320000000298,\"1418\":9595.003301000000647,\"1419\":105073.354399999996531,\"1420\":1964129.625999999931082,\"1421\":1693887.803000000072643,\"1422\":2733893.242999999783933,\"1423\":3778952.41800000006333,\"1424\":1998264.502000000094995,\"1425\":0.0,\"1426\":112716.020099999994272,\"1427\":3678764.341000000014901,\"1428\":98308442.620000004768372,\"1429\":384793.146599999978207,\"1430\":129286.950800000005984,\"1431\":49481.384140000001935,\"1432\":420328.882400000002235,\"1433\":67290.036550000004354,\"1434\":119986.305399999997462,\"1435\":4045115.788000000175089,\"1436\":0.0,\"1437\":59747.558900000003632,\"1438\":32811.152020000001357,\"1
[truncated: 3,060,208 more chars]
