# Supplementary material for: RAPDOR: Using Jensen-Shannon Distance for the computational analysis of complex proteomics datasets
Source: Nat Commun. 2025 Sep 26;16:8527. doi: 10.1038/s41467-025-64086-7 (PMC12475003; doi:10.1038/s41467-025-64086-7)
Supplement: Supplementary file 3 — Supplementary Data 1 [file 41467_2025_64086_MOESM3_ESM.zip › RAPDORforSynechocystisabioticStressN.json]

{"state": {"distance_method": "Jensen-Shannon-Distance", "kernel_size": 0, "beta": null, "eps": 0, "permanova": null, "permanova_permutations": null, "permanova_cutoff": null, "scored": false, "anosim_r": true, "permanova_f": null, "cluster_method": null, "cluster_args": null}, "df": "{\"Accession\":{\"0\":\"sll0002\",\"1\":\"sll0005\",\"2\":\"sll0006\",\"3\":\"sll0007\",\"4\":\"sll0016\",\"5\":\"sll0017\",\"6\":\"sll0018\",\"7\":\"sll0019\",\"8\":\"sll0020\",\"9\":\"sll0021\",\"10\":\"sll0022\",\"11\":\"sll0023\",\"12\":\"sll0033\",\"13\":\"sll0036\",\"14\":\"sll0037\",\"15\":\"sll0038\",\"16\":\"sll0039\",\"17\":\"sll0041\",\"18\":\"sll0042\",\"19\":\"sll0043\",\"20\":\"sll0045\",\"21\":\"sll0048\",\"22\":\"sll0051\",\"23\":\"sll0053\",\"24\":\"sll0055\",\"25\":\"sll0057\",\"26\":\"sll0058\",\"27\":\"sll0064\",\"28\":\"sll0065\",\"29\":\"sll0066\",\"30\":\"sll0067\",\"31\":\"sll0068\",\"32\":\"sll0069\",\"33\":\"sll0070\",\"34\":\"sll0071\",\"35\":\"sll0078\",\"36\":\"sll0080\",\"37\":\"sll0085\",\"38\":\"sll0086\",\"39\":\"sll0094\",\"40\":\"sll0096\",\"41\":\"sll0098\",\"42\":\"sll0099\",\"43\":\"sll0100\",\"44\":\"sll0102\",\"45\":\"sll0103\",\"46\":\"sll0108\",\"47\":\"sll0135\",\"48\":\"sll0136\",\"49\":\"sll0141\",\"50\":\"sll0142\",\"51\":\"sll0144\",\"52\":\"sll0145\",\"53\":\"sll0148\",\"54\":\"sll0149\",\"55\":\"sll0154\",\"56\":\"sll0157\",\"57\":\"sll0158\",\"58\":\"sll0162\",\"59\":\"sll0163\",\"60\":\"sll0166\",\"61\":\"sll0167\",\"62\":\"sll0169\",\"63\":\"sll0170\",\"64\":\"sll0171\",\"65\":\"sll0172\",\"66\":\"sll0173\",\"67\":\"sll0175\",\"68\":\"sll0176\",\"69\":\"sll0179\",\"70\":\"sll0180\",\"71\":\"sll0184\",\"72\":\"sll0185\",\"73\":\"sll0188\",\"74\":\"sll0191\",\"75\":\"sll0195\",\"76\":\"sll0199\",\"77\":\"sll0202\",\"78\":\"sll0204\",\"79\":\"sll0205\",\"80\":\"sll0207\",\"81\":\"sll0208\",\"82\":\"sll0209\",\"83\":\"sll0216\",\"84\":\"sll0217\",\"85\":\"sll0219\",\"86\":\"sll0220\",\"87\":\"sll0221\",\"88\":\"sll0222\",\"89\":\"sll0224\",\"90\":\"sll0226\",\"91\":\"sll0227\",\"92\":\"sll0228\",\"93\":\"sll0230\",\"94\":\"sll0243\",\"95\":\"sll0245\",\"96\":\"sll0250\",\"97\":\"sll0254\",\"98\":\"sll0257\",\"99\":\"sll0258\",\"100\":\"sll0263\",\"101\":\"sll0271\",\"102\":\"sll0272\",\"103\":\"sll0274\",\"104\":\"sll0284\",\"105\":\"sll0288\",\"106\":\"sll0289\",\"107\":\"sll0290\",\"108\":\"sll0293\",\"109\":\"sll0294\",\"110\":\"sll0296\",\"111\":\"sll0301\",\"112\":\"sll0306\",\"113\":\"sll0314\",\"114\":\"sll0318\",\"115\":\"sll0319\",\"116\":\"sll0320\",\"117\":\"sll0321\",\"118\":\"sll0325\",\"119\":\"sll0329\",\"120\":\"sll0335\",\"121\":\"sll0336\",\"122\":\"sll0337\",\"123\":\"sll0359\",\"124\":\"sll0362\",\"125\":\"sll0368\",\"126\":\"sll0370\",\"127\":\"sll0373\",\"128\":\"sll0374\",\"129\":\"sll0377\",\"130\":\"sll0379\",\"131\":\"sll0380\",\"132\":\"sll0381\",\"133\":\"sll0384\",\"134\":\"sll0395\",\"135\":\"sll0396\",\"136\":\"sll0398\",\"137\":\"sll0400\",\"138\":\"sll0401\",\"139\":\"sll0402\",\"140\":\"sll0403\",\"141\":\"sll0404\",\"142\":\"sll0408\",\"143\":\"sll0410\",\"144\":\"sll0413\",\"145\":\"sll0414\",\"146\":\"sll0415\",\"147\":\"sll0416\",\"148\":\"sll0418\",\"149\":\"sll0420\",\"150\":\"sll0421\",\"151\":\"sll0422\",\"152\":\"sll0423\",\"153\":\"sll0424\",\"154\":\"sll0427\",\"155\":\"sll0430\",\"156\":\"sll0441\",\"157\":\"sll0443\",\"158\":\"sll0445\",\"159\":\"sll0446\",\"160\":\"sll0447\",\"161\":\"sll0451\",\"162\":\"sll0454\",\"163\":\"sll0455\",\"164\":\"sll0456\",\"165\":\"sll0459\",\"166\":\"sll0461\",\"167\":\"sll0467\",\"168\":\"sll0469\",\"169\":\"sll0470\",\"170\":\"sll0471\",\"171\":\"sll0474\",\"172\":\"sll0480\",\"173\":\"sll0487\",\"174\":\"sll0488\",\"175\":\"sll0489\",\"176\":\"sll0493\",\"177\":\"sll0495\",\"178\":\"sll0497\",\"179\":\"sll0499\",\"180\":\"sll0502\",\"181\":\"sll0504\",\"182\":\"sll0506\",\"183\":\"sll0509\",\"184\":\"sll0513\",\"185\":\"sll0517\",\"186\":\"sll0518\",\"187\":\"sll0519\",\"188\":\"sll0520\",\"189\":\"sll0521\",\"190\":\"sll0524\",\"191\":\"sll0529\",\"192\":\"sll0533\",\"193\":\"sll0534\",\"194\":\"sll0535\",\"195\":\"sll0540\",\"196\":\"sll0542\",\"197\":\"sll0544\",\"198\":\"sll0550\",\"199\":\"sll0553\",\"200\":\"sll0554\",\"201\":\"sll0558\",\"202\":\"sll0567\",\"203\":\"sll0569\",\"204\":\"sll0572\",\"205\":\"sll0576\",\"206\":\"sll0577\",\"207\":\"sll0578\",\"208\":\"sll0585\",\"209\":\"sll0586\",\"210\":\"sll0587\",\"211\":\"sll0588\",\"212\":\"sll0593\",\"213\":\"sll0596\",\"214\":\"sll0601\",\"215\":\"sll0602\",\"216\":\"sll0603\",\"217\":\"sll0606\",\"218\":\"sll0613\",\"219\":\"sll0614\",\"220\":\"sll0615\",\"221\":\"sll0616\",\"222\":\"sll0617\",\"223\":\"sll0622\",\"224\":\"sll0623\",\"225\":\"sll0625\",\"226\":\"sll0626\",\"227\":\"sll0629\",\"228\":\"sll0630\",\"229\":\"sll0631\",\"230\":\"sll0634\",\"231\":\"sll0635\",\"232\":\"sll0638\",\"233\":\"sll0639\",\"234\":\"sll0643\",\"235\":\"sll0644\",\"236\":\"sll0645\",\"237\":\"sll0647\",\"238\":\"sll0649\",\"239\":\"sll0654\",\"240\":\"sll0656\",\"241\":\"sll0659\",\"242\":\"sll0660\",\"243\":\"sll0661\",\"244\":\"sll0672\",\"245\":\"sll0679\",\"246\":\"sll0680\",\"247\":\"sll0704\",\"248\":\"sll0708\",\"249\":\"sll0709\",\"250\":\"sll0710\",\"251\":\"sll0711\",\"252\":\"sll0712\",\"253\":\"sll0721\",\"254\":\"sll0723\",\"255\":\"sll0726\",\"256\":\"sll0728\",\"257\":\"sll0729\",\"258\":\"sll0735\",\"259\":\"sll0736\",\"260\":\"sll0740\",\"261\":\"sll0741\",\"262\":\"sll0744\",\"263\":\"sll0745\",\"264\":\"sll0749\",\"265\":\"sll0750\",\"266\":\"sll0752\",\"267\":\"sll0753\",\"268\":\"sll0754\",\"269\":\"sll0755\",\"270\":\"sll0756\",\"271\":\"sll0757\",\"272\":\"sll0759\",\"273\":\"sll0764\",\"274\":\"sll0766\",\"275\":\"sll0767\",\"276\":\"sll0771\",\"277\":\"sll0772\",\"278\":\"sll0776\",\"279\":\"sll0782\",\"280\":\"sll0783\",\"281\":\"sll0787\",\"282\":\"sll0804\",\"283\":\"sll0807\",\"284\":\"sll0810\",\"285\":\"sll0816\",\"286\":\"sll0819\",\"287\":\"sll0821\",\"288\":\"sll0822\",\"289\":\"sll0823\",\"290\":\"sll0828\",\"291\":\"sll0829\",\"292\":\"sll0830\",\"293\":\"sll0837\",\"294\":\"sll0838\",\"295\":\"sll0842\",\"296\":\"sll0844\",\"297\":\"sll0848\",\"298\":\"sll0851\",\"299\":\"sll0853\",\"300\":\"sll0854\",\"301\":\"sll0858\",\"302\":\"sll0860\",\"303\":\"sll0861\",\"304\":\"sll0865\",\"305\":\"sll0867\",\"306\":\"sll0873\",\"307\":\"sll0876\",\"308\":\"sll0877\",\"309\":\"sll0886\",\"310\":\"sll0887\",\"311\":\"sll0891\",\"312\":\"sll0895\",\"313\":\"sll0897\",\"314\":\"sll0898\",\"315\":\"sll0899\",\"316\":\"sll0900\",\"317\":\"sll0902\",\"318\":\"sll0905\",\"319\":\"sll0912\",\"320\":\"sll0915\",\"321\":\"sll0920\",\"322\":\"sll0921\",\"323\":\"sll0923\",\"324\":\"sll0927\",\"325\":\"sll0928\",\"326\":\"sll0931\",\"327\":\"sll0933\",\"328\":\"sll0934\",\"329\":\"sll0936\",\"330\":\"sll0938\",\"331\":\"sll0945\",\"332\":\"sll0947\",\"333\":\"sll0981\",\"334\":\"sll0982\",\"335\":\"sll0983\",\"336\":\"sll0990\",\"337\":\"sll0994\",\"338\":\"sll0995\",\"339\":\"sll0996\",\"340\":\"sll0997\",\"341\":\"sll0998\",\"342\":\"sll1002\",\"343\":\"sll1003\",\"344\":\"sll1004\",\"345\":\"sll1009\",\"346\":\"sll1017\",\"347\":\"sll1018\",\"348\":\"sll1019\",\"349\":\"sll1021\",\"350\":\"sll1023\",\"351\":\"sll1025\",\"352\":\"sll1027\",\"353\":\"sll1028\",\"354\":\"sll1029\",\"355\":\"sll1030\",\"356\":\"sll1031\",\"357\":\"sll1032\",\"358\":\"sll1033\",\"359\":\"sll1035\",\"360\":\"sll1039\",\"361\":\"sll1040\",\"362\":\"sll1041\",\"363\":\"sll1043\",\"364\":\"sll1045\",\"365\":\"sll1049\",\"366\":\"sll1053\",\"367\":\"sll1056\",\"368\":\"sll1058\",\"369\":\"sll1059\",\"370\":\"sll1064\",\"371\":\"sll1069\",\"372\":\"sll1070\",\"373\":\"sll1074\",\"374\":\"sll1076\",\"375\":\"sll1077\",\"376\":\"sll1080\",\"377\":\"sll1082\",\"378\":\"sll1084\",\"379\":\"sll1085\",\"380\":\"sll1087\",\"381\":\"sll1089\",\"382\":\"sll1091\",\"383\":\"sll1096\",\"384\":\"sll1097\",\"385\":\"sll1098\",\"386\":\"sll1099\",\"387\":\"sll1101\",\"388\":\"sll1104\",\"389\":\"sll1106\",\"390\":\"sll1108\",\"391\":\"sll1109\",\"392\":\"sll1110\",\"393\":\"sll1118\",\"394\":\"sll1120\",\"395\":\"sll1121\",\"396\":\"sll1123\",\"397\":\"sll1124\",\"398\":\"sll1127\",\"399\":\"sll1129\",\"400\":\"sll1130\",\"401\":\"sll1135\",\"402\":\"sll1138\",\"403\":\"sll1142\",\"404\":\"sll1143\",\"405\":\"sll1144\",\"406\":\"sll1151\",\"407\":\"sll1160\",\"408\":\"sll1165\",\"409\":\"sll1170\",\"410\":\"sll1172\",\"411\":\"sll1174\",\"412\":\"sll1178\",\"413\":\"sll1180\",\"414\":\"sll1181\",\"415\":\"sll1182\",\"416\":\"sll1184\",\"417\":\"sll1185\",\"418\":\"sll1188\",\"419\":\"sll1189\",\"420\":\"sll1193\",\"421\":\"sll1194\",\"422\":\"sll1196\",\"423\":\"sll1209\",\"424\":\"sll1212\",\"425\":\"sll1213\",\"426\":\"sll1214\",\"427\":\"sll1217\",\"428\":\"sll1218\",\"429\":\"sll1220\",\"430\":\"sll1221\",\"431\":\"sll1222\",\"432\":\"sll1223\",\"433\":\"sll1224\",\"434\":\"sll1226\",\"435\":\"sll1229\",\"436\":\"sll1233\",\"437\":\"sll1234\",\"438\":\"sll1236\",\"439\":\"sll1237\",\"440\":\"sll1239\",\"441\":\"sll1241\",\"442\":\"sll1242\",\"443\":\"sll1244\",\"444\":\"sll1247\",\"445\":\"sll1249\",\"446\":\"sll1252\",\"447\":\"sll1253\",\"448\":\"sll1258\",\"449\":\"sll1260\",\"450\":\"sll1261\",\"451\":\"sll1262\",\"452\":\"sll1263\",\"453\":\"sll1268\",\"454\":\"sll1270\",\"455\":\"sll1272\",\"456\":\"sll1273\",\"457\":\"sll1275\",\"458\":\"sll1276\",\"459\":\"sll1277\",\"460\":\"sll1282\",\"461\":\"sll1283\",\"462\":\"sll1284\",\"463\":\"sll1285\",\"464\":\"sll1286\",\"465\":\"sll1289\",\"466\":\"sll1290\",\"467\":\"sll1291\",\"468\":\"sll1292\",\"469\":\"sll1294\",\"470\":\"sll1296\",\"471\":\"sll1298\",\"472\":\"sll1299\",\"473\":\"sll1300\",\"474\":\"sll1305\",\"475\":\"sll1306\",\"476\":\"sll1307\",\"477\":\"sll1308\",\"478\":\"sll1314\",\"479\":\"sll1315\",\"480\":\"sll1316\",\"481\":\"sll1317\",\"482\":\"sll1323\",\"483\":\"sll1324\",\"484\":\"sll1325\",\"485\":\"sll1326\",\"486\":\"sll1327\",\"487\":\"sll1329\",\"488\":\"sll1334\",\"489\":\"sll1336\",\"490\":\"sll1338\",\"491\":\"sll1341\",\"492\":\"sll1342\",\"493\":\"sll1343\",\"494\":\"sll1344\",\"495\":\"sll1349\",\"496\":\"sll1354\",\"497\":\"sll1356\",\"498\":\"sll1358\",\"499\":\"sll1359\",\"500\":\"sll1360\",\"501\":\"sll1362\",\"502\":\"sll1363\",\"503\":\"sll1366\",\"504\":\"sll1367\",\"505\":\"sll1369\",\"506\":\"sll1370\",\"507\":\"sll1371\",\"508\":\"sll1378\",\"509\":\"sll1380\",\"510\":\"sll1382\",\"511\":\"sll1383\",\"512\":\"sll1384\",\"513\":\"sll1387\",\"514\":\"sll1388\",\"515\":\"sll1390\",\"516\":\"sll1393\",\"517\":\"sll1394\",\"518\":\"sll1395\",\"519\":\"sll1396\",\"520\":\"sll1398\",\"521\":\"sll1414\",\"522\":\"sll1415\",\"523\":\"sll1418\",\"524\":\"sll1423\",\"525\":\"sll1425\",\"526\":\"sll1427\",\"527\":\"sll1430\",\"528\":\"sll1432\",\"529\":\"sll1433\",\"530\":\"sll1434\",\"531\":\"sll1435\",\"532\":\"sll1440\",\"533\":\"sll1443\",\"534\":\"sll1444\",\"535\":\"sll1446\",\"536\":\"sll1450\",\"537\":\"sll1452\",\"538\":\"sll1454\",\"539\":\"sll1456\",\"540\":\"sll1457\",\"541\":\"sll1459\",\"542\":\"sll1462\",\"543\":\"sll1463\",\"544\":\"sll1464\",\"545\":\"sll1466\",\"546\":\"sll1470\",\"547\":\"sll1471\",\"548\":\"sll1479\",\"549\":\"sll1481\",\"550\":\"sll1484\",\"551\":\"sll1486\",\"552\":\"sll1489\",\"553\":\"sll1491\",\"554\":\"sll1495\",\"555\":\"sll1496\",\"556\":\"sll1498\",\"557\":\"sll1499\",\"558\":\"sll1502\",\"559\":\"sll1507\",\"560\":\"sll1508\",\"561\":\"sll1512\",\"562\":\"sll1514\",\"563\":\"sll1515\",\"564\":\"sll1516\",\"565\":\"sll1521\",\"566\":\"sll1524\",\"567\":\"sll1525\",\"568\":\"sll1526\",\"569\":\"sll1528\",\"570\":\"sll1530\",\"571\":\"sll1531\",\"572\":\"sll1532\",\"573\":\"sll1533\",\"574\":\"sll1534\",\"575\":\"sll1536\",\"576\":\"sll1537\",\"577\":\"sll1538\",\"578\":\"sll1541\",\"579\":\"sll1545\",\"580\":\"sll1546\",\"581\":\"sll1553\",\"582\":\"sll1555\",\"583\":\"sll1556\",\"584\":\"sll1557\",\"585\":\"sll1558\",\"586\":\"sll1559\",\"587\":\"sll1561\",\"588\":\"sll1563\",\"589\":\"sll1564\",\"590\":\"sll1566\",\"591\":\"sll1568\",\"592\":\"sll1570\",\"593\":\"sll1573\",\"594\":\"sll1577\",\"595\":\"sll1578\",\"596\":\"sll1579\",\"597\":\"sll1580\",\"598\":\"sll1581\",\"599\":\"sll1582\",\"600\":\"sll1583\",\"601\":\"sll1590\",\"602\":\"sll1594\",\"603\":\"sll1595\",\"604\":\"sll1601\",\"605\":\"sll1605\",\"606\":\"sll1612\",\"607\":\"sll1613\",\"608\":\"sll1614\",\"609\":\"sll1615\",\"610\":\"sll1620\",\"611\":\"sll1621\",\"612\":\"sll1623\",\"613\":\"sll1625\",\"614\":\"sll1626\",\"615\":\"sll1628\",\"616\":\"sll1629\",\"617\":\"sll1633\",\"618\":\"sll1634\",\"619\":\"sll1635\",\"620\":\"sll1636\",\"621\":\"sll1639\",\"622\":\"sll1640\",\"623\":\"sll1641\",\"624\":\"sll1653\",\"625\":\"sll1654\",\"626\":\"sll1656\",\"627\":\"sll1659\",\"628\":\"sll1660\",\"629\":\"sll1662\",\"630\":\"sll1663\",\"631\":\"sll1665\",\"632\":\"sll1667\",\"633\":\"sll1669\",\"634\":\"sll1672\",\"635\":\"sll1673\",\"636\":\"sll1676\",\"637\":\"sll1679\",\"638\":\"sll1680\",\"639\":\"sll1682\",\"640\":\"sll1683\",\"641\":\"sll1687\",\"642\":\"sll1688\",\"643\":\"sll1689\",\"644\":\"sll1692\",\"645\":\"sll1693\",\"646\":\"sll1694\",\"647\":\"sll1697\",\"648\":\"sll1699\",\"649\":\"sll1708\",\"650\":\"sll1709\",\"651\":\"sll1712\",\"652\":\"sll1713\",\"653\":\"sll1721\",\"654\":\"sll1734\",\"655\":\"sll1735\",\"656\":\"sll1739\",\"657\":\"sll1740\",\"658\":\"sll1742\",\"659\":\"sll1743\",\"660\":\"sll1744\",\"661\":\"sll1745\",\"662\":\"sll1746\",\"663\":\"sll1747\",\"664\":\"sll1750\",\"665\":\"sll1757\",\"666\":\"sll1758\",\"667\":\"sll1760\",\"668\":\"sll1762\",\"669\":\"sll1764\",\"670\":\"sll1766\",\"671\":\"sll1767\",\"672\":\"sll1769\",\"673\":\"sll1770\",\"674\":\"sll1771\",\"675\":\"sll1772\",\"676\":\"sll1773\",\"677\":\"sll1775\",\"678\":\"sll1776\",\"679\":\"sll1783\",\"680\":\"sll1784\",\"681\":\"sll1785\",\"682\":\"sll1786\",\"683\":\"sll1787\",\"684\":\"sll1789\",\"685\":\"sll1799\",\"686\":\"sll1800\",\"687\":\"sll1801\",\"688\":\"sll1802\",\"689\":\"sll1803\",\"690\":\"sll1804\",\"691\":\"sll1805\",\"692\":\"sll1806\",\"693\":\"sll1807\",\"694\":\"sll1808\",\"695\":\"sll1809\",\"696\":\"sll1810\",\"697\":\"sll1811\",\"698\":\"sll1812\",\"699\":\"sll1813\",\"700\":\"sll1814\",\"701\":\"sll1815\",\"702\":\"sll1816\",\"703\":\"sll1817\",\"704\":\"sll1818\",\"705\":\"sll1819\",\"706\":\"sll1821\",\"707\":\"sll1822\",\"708\":\"sll1823\",\"709\":\"sll1824\",\"710\":\"sll1825\",\"711\":\"sll1830\",\"712\":\"sll1831\",\"713\":\"sll1833\",\"714\":\"sll1835\",\"715\":\"sll1837\",\"716\":\"sll1841\",\"717\":\"sll1852\",\"718\":\"sll1854\",\"719\":\"sll1863\",\"720\":\"sll1864\",\"721\":\"sll1865\",\"722\":\"sll1866\",\"723\":\"sll1872\",\"724\":\"sll1873\",\"725\":\"sll1878\",\"726\":\"sll1883\",\"727\":\"sll1884\",\"728\":\"sll1885\",\"729\":\"sll1888\",\"730\":\"sll1891\",\"731\":\"sll1892\",\"732\":\"sll1893\",\"733\":\"sll1894\",\"734\":\"sll1895\",\"735\":\"sll1897\",\"736\":\"sll1902\",\"737\":\"sll1905\",\"738\":\"sll1908\",\"739\":\"sll1909\",\"740\":\"sll1910\",\"741\":\"sll1911\",\"742\":\"sll1913\",\"743\":\"sll1920\",\"744\":\"sll1921\",\"745\":\"sll1924\",\"746\":\"sll1925\",\"747\":\"sll1927\",\"748\":\"sll1931\",\"749\":\"sll1932\",\"750\":\"sll1938\",\"751\":\"sll1939\",\"752\":\"sll1940\",\"753\":\"sll1941\",\"754\":\"sll1945\",\"755\":\"sll1949\",\"756\":\"sll1950\",\"757\":\"sll1951\",\"758\":\"sll1956\",\"759\":\"sll1957\",\"760\":\"sll1959\",\"761\":\"sll1961\",\"762\":\"sll1967\",\"763\":\"sll1971\",\"764\":\"sll1979\",\"765\":\"sll1981\",\"766\":\"sll1987\",\"767\":\"sll1988\",\"768\":\"sll1994\",\"769\":\"sll2001\",\"770\":\"sll2002\",\"771\":\"sll2005\",\"772\":\"sll2008\",\"773\":\"sll2009\",\"774\":\"sll2010\",\"775\":\"sll2011\",\"776\":\"sll2014\",\"777\":\"sll5034\",\"778\":\"sll5042\",\"779\":\"sll5043\",\"780\":\"sll5048\",\"781\":\"sll5059\",\"782\":\"sll5060\",\"783\":\"sll5062\",\"784\":\"sll5066\",\"785\":\"sll5076\",\"786\":\"sll5079\",\"787\":\"sll5080\",\"788\":\"sll5083\",\"789\":\"sll6036\",\"790\":\"sll6060\",\"791\":\"sll6076\",\"792\":\"sll6093\",\"793\":\"sll7028\",\"794\":\"sll7030\",\"795\":\"sll7043\",\"796\":\"sll7044\",\"797\":\"sll7062\",\"798\":\"sll7063\",\"799\":\"sll7066\",\"800\":\"sll7077\",\"801\":\"sll7078\",\"802\":\"sll7085\",\"803\":\"sll7087\",\"804\":\"sll7090\",\"805\":\"sll8001\",\"806\":\"sll8002\",\"807\":\"sll8006\",\"808\":\"sll8049\",\"809\":\"slr0001\",\"810\":\"slr0006\",\"811\":\"slr0007\",\"812\":\"slr0008\",\"813\":\"slr0009\",\"814\":\"slr0012\",\"815\":\"slr0013\",\"816\":\"slr0015\",\"817\":\"slr0017\",\"818\":\"slr0020\",\"819\":\"slr0021\",\"820\":\"slr0023\",\"821\":\"slr0032\",\"822\":\"slr0038\",\"823\":\"slr0039\",\"824\":\"slr0040\",\"825\":\"slr0041\",\"826\":\"slr0042\",\"827\":\"slr0043\",\"828\":\"slr0044\",\"829\":\"slr0049\",\"830\":\"slr0050\",\"831\":\"slr0051\",\"832\":\"slr0055\",\"833\":\"slr0056\",\"834\":\"slr0058\",\"835\":\"slr0060\",\"836\":\"slr0063\",\"837\":\"slr0064\",\"838\":\"slr0065\",\"839\":\"slr0066\",\"840\":\"slr0067\",\"841\":\"slr0070\",\"842\":\"slr0072\",\"843\":\"slr0073\",\"844\":\"slr0074\",\"845\":\"slr0075\",\"846\":\"slr0076\",\"847\":\"slr0077\",\"848\":\"slr0078\",\"849\":\"slr0079\",\"850\":\"slr0080\",\"851\":\"slr0082\",\"852\":\"slr0083\",\"853\":\"slr0086\",\"854\":\"slr0088\",\"855\":\"slr0089\",\"856\":\"slr0090\",\"857\":\"slr0091\",\"858\":\"slr0093\",\"859\":\"slr0105\",\"860\":\"slr0106\",\"861\":\"slr0110\",\"862\":\"slr0111\",\"863\":\"slr0115\",\"864\":\"slr0116\",\"865\":\"slr0118\",\"866\":\"slr0121\",\"867\":\"slr0143\",\"868\":\"slr0144\",\"869\":\"slr0145\",\"870\":\"slr0147\",\"871\":\"slr0148\",\"872\":\"slr0151\",\"873\":\"slr0152\",\"874\":\"slr0156\",\"875\":\"slr0161\",\"876\":\"slr0163\",\"877\":\"slr0164\",\"878\":\"slr0165\",\"879\":\"slr0168\",\"880\":\"slr0169\",\"881\":\"slr0172\",\"882\":\"slr0184\",\"883\":\"slr0185\",\"884\":\"slr0186\",\"885\":\"slr0191\",\"886\":\"slr0192\",\"887\":\"slr0193\",\"888\":\"slr0194\",\"889\":\"slr0197\",\"890\":\"slr0201\",\"891\":\"slr0207\",\"892\":\"slr0208\",\"893\":\"slr0209\",\"894\":\"slr0210\",\"895\":\"slr0211\",\"896\":\"slr0212\",\"897\":\"slr0213\",\"898\":\"slr0220\",\"899\":\"slr0222\",\"900\":\"slr0224\",\"901\":\"slr0226\",\"902\":\"slr0228\",\"903\":\"slr0229\",\"904\":\"slr0233\",\"905\":\"slr0236\",\"906\":\"slr0237\",\"907\":\"slr0239\",\"908\":\"slr0242\",\"909\":\"slr0244\",\"910\":\"slr0245\",\"911\":\"slr0250\",\"912\":\"slr0251\",\"913\":\"slr0257\",\"914\":\"slr0260\",\"915\":\"slr0261\",\"916\":\"slr0262\",\"917\":\"slr0267\",\"918\":\"slr0273\",\"919\":\"slr0280\",\"920\":\"slr0285\",\"921\":\"slr0288\",\"922\":\"slr0293\",\"923\":\"slr0298\",\"924\":\"slr0301\",\"925\":\"slr0302\",\"926\":\"slr0303\",\"927\":\"slr0309\",\"928\":\"slr0312\",\"929\":\"slr0315\",\"930\":\"slr0317\",\"931\":\"slr0320\",\"932\":\"slr0321\",\"933\":\"slr0322\",\"934\":\"slr0323\",\"935\":\"slr0325\",\"936\":\"slr0326\",\"937\":\"slr0328\",\"938\":\"slr0329\",\"939\":\"slr0333\",\"940\":\"slr0334\",\"941\":\"slr0335\",\"942\":\"slr0337\",\"943\":\"slr0338\",\"944\":\"slr0341\",\"945\":\"slr0342\",\"946\":\"slr0346\",\"947\":\"slr0348\",\"948\":\"slr0351\",\"949\":\"slr0355\",\"950\":\"slr0356\",\"951\":\"slr0357\",\"952\":\"slr0361\",\"953\":\"slr0362\",\"954\":\"slr0369\",\"955\":\"slr0370\",\"956\":\"slr0374\",\"957\":\"slr0376\",\"958\":\"slr0377\",\"959\":\"slr0378\",\"960\":\"slr0379\",\"961\":\"slr0380\",\"962\":\"slr0381\",\"963\":\"slr0384\",\"964\":\"slr0387\",\"965\":\"slr0394\",\"966\":\"slr0395\",\"967\":\"slr0397\",\"968\":\"slr0398\",\"969\":\"slr0399\",\"970\":\"slr0402\",\"971\":\"slr0404\",\"972\":\"slr0406\",\"973\":\"slr0408\",\"974\":\"slr0417\",\"975\":\"slr0418\",\"976\":\"slr0420\",\"977\":\"slr0426\",\"978\":\"slr0427\",\"979\":\"slr0431\",\"980\":\"slr0434\",\"981\":\"slr0435\",\"982\":\"slr0436\",\"983\":\"slr0439\",\"984\":\"slr0440\",\"985\":\"slr0442\",\"986\":\"slr0443\",\"987\":\"slr0444\",\"988\":\"slr0447\",\"989\":\"slr0448\",\"990\":\"slr0451\",\"991\":\"slr0452\",\"992\":\"slr0453\",\"993\":\"slr0455\",\"994\":\"slr0458\",\"995\":\"slr0459\",\"996\":\"slr0467\",\"997\":\"slr0468\",\"998\":\"slr0469\",\"999\":\"slr0473\",\"1000\":\"slr0476\",\"1001\":\"slr0477\",\"1002\":\"slr0479\",\"1003\":\"slr0480\",\"1004\":\"slr0483\",\"1005\":\"slr0484\",\"1006\":\"slr0491\",\"1007\":\"slr0492\",\"1008\":\"slr0493\",\"1009\":\"slr0500\",\"1010\":\"slr0502\",\"1011\":\"slr0503\",\"1012\":\"slr0506\",\"1013\":\"slr0513\",\"1014\":\"slr0518\",\"1015\":\"slr0520\",\"1016\":\"slr0523\",\"1017\":\"slr0525\",\"1018\":\"slr0526\",\"1019\":\"slr0527\",\"1020\":\"slr0528\",\"1021\":\"slr0533\",\"1022\":\"slr0534\",\"1023\":\"slr0535\",\"1024\":\"slr0536\",\"1025\":\"slr0537\",\"1026\":\"slr0541\",\"1027\":\"slr0542\",\"1028\":\"slr0543\",\"1029\":\"slr0544\",\"1030\":\"slr0546\",\"1031\":\"slr0549\",\"1032\":\"slr0550\",\"1033\":\"slr0551\",\"1034\":\"slr0552\",\"1035\":\"slr0553\",\"1036\":\"slr0557\",\"1037\":\"slr0559\",\"1038\":\"slr0565\",\"1039\":\"slr0569\",\"1040\":\"slr0575\",\"1041\":\"slr0579\",\"1042\":\"slr0580\",\"1043\":\"slr0583\",\"1044\":\"slr0585\",\"1045\":\"slr0591\",\"1046\":\"slr0592\",\"1047\":\"slr0596\",\"1048\":\"slr0597\",\"1049\":\"slr0599\",\"1050\":\"slr0600\",\"1051\":\"slr0603\",\"1052\":\"slr0604\",\"1053\":\"slr0605\",\"1054\":\"slr0606\",\"1055\":\"slr0608\",\"1056\":\"slr0609\",\"1057\":\"slr0611\",\"1058\":\"slr0612\",\"1059\":\"slr0613\",\"1060\":\"slr0615\",\"1061\":\"slr0617\",\"1062\":\"slr0618\",\"1063\":\"slr0619\",\"1064\":\"slr0623\",\"1065\":\"slr0624\",\"1066\":\"slr0626\",\"1067\":\"slr0628\",\"1068\":\"slr0630\",\"1069\":\"slr0633\",\"1070\":\"slr0634\",\"1071\":\"slr0635\",\"1072\":\"slr0637\",\"1073\":\"slr0638\",\"1074\":\"slr0645\",\"1075\":\"slr0646\",\"1076\":\"slr0649\",\"1077\":\"slr0650\",\"1078\":\"slr0651\",\"1079\":\"slr0652\",\"1080\":\"slr0653\",\"1081\":\"slr0654\",\"1082\":\"slr0655\",\"1083\":\"slr0656\",\"1084\":\"slr0657\",\"1085\":\"slr0658\",\"1086\":\"slr0659\",\"1087\":\"slr0661\",\"1088\":\"slr0662\",\"1089\":\"slr0664\",\"1090\":\"slr0665\",\"1091\":\"slr0667\",\"1092\":\"slr0670\",\"1093\":\"slr0676\",\"1094\":\"slr0678\",\"1095\":\"slr0680\",\"1096\":\"slr0686\",\"1097\":\"slr0688\",\"1098\":\"slr0689\",\"1099\":\"slr0692\",\"1100\":\"slr0695\",\"1101\":\"slr0697\",\"1102\":\"slr0699\",\"1103\":\"slr0707\",\"1104\":\"slr0708\",\"1105\":\"slr0709\",\"1106\":\"slr0710\",\"1107\":\"slr0711\",\"1108\":\"slr0713\",\"1109\":\"slr0719\",\"1110\":\"slr0721\",\"1111\":\"slr0722\",\"1112\":\"slr0723\",\"1113\":\"slr0727\",\"1114\":\"slr0729\",\"1115\":\"slr0731\",\"1116\":\"slr0737\",\"1117\":\"slr0738\",\"1118\":\"slr0739\",\"1119\":\"slr0740\",\"1120\":\"slr0742\",\"1121\":\"slr0743\",\"1122\":\"slr0744\",\"1123\":\"slr0746\",\"1124\":\"slr0747\",\"1125\":\"slr0750\",\"1126\":\"slr0752\",\"1127\":\"slr0755\",\"1128\":\"slr0756\",\"1129\":\"slr0757\",\"1130\":\"slr0758\",\"1131\":\"slr0765\",\"1132\":\"slr0769\",\"1133\":\"slr0772\",\"1134\":\"slr0773\",\"1135\":\"slr0774\",\"1136\":\"slr0776\",\"1137\":\"slr0780\",\"1138\":\"slr0782\",\"1139\":\"slr0783\",\"1140\":\"slr0788\",\"1141\":\"slr0804\",\"1142\":\"slr0806\",\"1143\":\"slr0807\",\"1144\":\"slr0809\",\"1145\":\"slr0816\",\"1146\":\"slr0820\",\"1147\":\"slr0821\",\"1148\":\"slr0823\",\"1149\":\"slr0825\",\"1150\":\"slr0827\",\"1151\":\"slr0833\",\"1152\":\"slr0835\",\"1153\":\"slr0836\",\"1154\":\"slr0838\",\"1155\":\"slr0839\",\"1156\":\"slr0841\",\"1157\":\"slr0842\",\"1158\":\"slr0848\",\"1159\":\"slr0852\",\"1160\":\"slr0854\",\"1161\":\"slr0861\",\"1162\":\"slr0862\",\"1163\":\"slr0863\",\"1164\":\"slr0864\",\"1165\":\"slr0865\",\"1166\":\"slr0869\",\"1167\":\"slr0872\",\"1168\":\"slr0876\",\"1169\":\"slr0877\",\"1170\":\"slr0878\",\"1171\":\"slr0880\",\"1172\":\"slr0884\",\"1173\":\"slr0885\",\"1174\":\"slr0886\",\"1175\":\"slr0887\",\"1176\":\"slr0889\",\"1177\":\"slr0891\",\"1178\":\"slr0898\",\"1179\":\"slr0899\",\"1180\":\"slr0900\",\"1181\":\"slr0902\",\"1182\":\"slr0903\",\"1183\":\"slr0904\",\"1184\":\"slr0905\",\"1185\":\"slr0906\",\"1186\":\"slr0907\",\"1187\":\"slr0909\",\"1188\":\"slr0912\",\"1189\":\"slr0917\",\"1190\":\"slr0918\",\"1191\":\"slr0922\",\"1192\":\"slr0923\",\"1193\":\"slr0924\",\"1194\":\"slr0925\",\"1195\":\"slr0927\",\"1196\":\"slr0929\",\"1197\":\"slr0930\",\"1198\":\"slr0936\",\"1199\":\"slr0937\",\"1200\":\"slr0938\",\"1201\":\"slr0940\",\"1202\":\"slr0941\",\"1203\":\"slr0942\",\"1204\":\"slr0946\",\"1205\":\"slr0947\",\"1206\":\"slr0951\",\"1207\":\"slr0952\",\"1208\":\"slr0953\",\"1209\":\"slr0955\",\"1210\":\"slr0958\",\"1211\":\"slr0962\",\"1212\":\"slr0963\",\"1213\":\"slr0965\",\"1214\":\"slr0966\",\"1215\":\"slr0969\",\"1216\":\"slr0971\",\"1217\":\"slr0974\",\"1218\":\"slr0982\",\"1219\":\"slr0983\",\"1220\":\"slr0984\",\"1221\":\"slr0985\",\"1222\":\"slr0989\",\"1223\":\"slr0990\",\"1224\":\"slr0992\",\"1225\":\"slr0993\",\"1226\":\"slr1019\",\"1227\":\"slr1020\",\"1228\":\"slr1022\",\"1229\":\"slr1024\",\"1230\":\"slr1028\",\"1231\":\"slr1030\",\"1232\":\"slr1031\",\"1233\":\"slr1033\",\"1234\":\"slr1034\",\"1235\":\"slr1035\",\"1236\":\"slr1037\",\"1237\":\"slr1039\",\"1238\":\"slr1042\",\"1239\":\"slr1043\",\"1240\":\"slr1044\",\"1241\":\"slr1046\",\"1242\":\"slr1047\",\"1243\":\"slr1048\",\"1244\":\"slr1051\",\"1245\":\"slr1053\",\"1246\":\"slr1055\",\"1247\":\"slr1056\",\"1248\":\"slr1063\",\"1249\":\"slr1064\",\"1250\":\"slr1065\",\"1251\":\"slr1066\",\"1252\":\"slr1067\",\"1253\":\"slr1070\",\"1254\":\"slr1071\",\"1255\":\"slr1072\",\"1256\":\"slr1073\",\"1257\":\"slr1076\",\"1258\":\"slr1077\",\"1259\":\"slr1083\",\"1260\":\"slr1085\",\"1261\":\"slr1087\",\"1262\":\"slr1090\",\"1263\":\"slr1095\",\"1264\":\"slr1096\",\"1265\":\"slr1097\",\"1266\":\"slr1098\",\"1267\":\"slr1099\",\"1268\":\"slr1100\",\"1269\":\"slr1101\",\"1270\":\"slr1102\",\"1271\":\"slr1103\",\"1272\":\"slr1104\",\"1273\":\"slr1105\",\"1274\":\"slr1106\",\"1275\":\"slr1109\",\"1276\":\"slr1110\",\"1277\":\"slr1113\",\"1278\":\"slr1116\",\"1279\":\"slr1117\",\"1280\":\"slr1122\",\"1281\":\"slr1123\",\"1282\":\"slr1124\",\"1283\":\"slr1125\",\"1284\":\"slr1128\",\"1285\":\"slr1129\",\"1286\":\"slr1130\",\"1287\":\"slr1133\",\"1288\":\"slr1139\",\"1289\":\"slr1140\",\"1290\":\"slr1142\",\"1291\":\"slr1143\",\"1292\":\"slr1150\",\"1293\":\"slr1159\",\"1294\":\"slr1160\",\"1295\":\"slr1161\",\"1296\":\"slr1164\",\"1297\":\"slr1165\",\"1298\":\"slr1166\",\"1299\":\"slr1171\",\"1300\":\"slr1173\",\"1301\":\"slr1176\",\"1302\":\"slr1178\",\"1303\":\"slr1179\",\"1304\":\"slr1183\",\"1305\":\"slr1189\",\"1306\":\"slr1192\",\"1307\":\"slr1194\",\"1308\":\"slr1196\",\"1309\":\"slr1197\",\"1310\":\"slr1198\",\"1311\":\"slr1199\",\"1312\":\"slr1201\",\"1313\":\"slr1203\",\"1314\":\"slr1205\",\"1315\":\"slr1206\",\"1316\":\"slr1207\",\"1317\":\"slr1208\",\"1318\":\"slr1210\",\"1319\":\"slr1211\",\"1320\":\"slr1212\",\"1321\":\"slr1216\",\"1322\":\"slr1219\",\"1323\":\"slr1220\",\"1324\":\"slr1223\",\"1325\":\"slr1224\",\"1326\":\"slr1225\",\"1327\":\"slr1226\",\"1328\":\"slr1227\",\"1329\":\"slr1228\",\"1330\":\"slr1232\",\"1331\":\"slr1233\",\"1332\":\"slr1235\",\"1333\":\"slr1236\",\"1334\":\"slr1237\",\"1335\":\"slr1238\",\"1336\":\"slr1239\",\"1337\":\"slr1240\",\"1338\":\"slr1243\",\"1339\":\"slr1245\",\"1340\":\"slr1247\",\"1341\":\"slr1251\",\"1342\":\"slr1254\",\"1343\":\"slr1255\",\"1344\":\"slr1256\",\"1345\":\"slr1257\",\"1346\":\"slr1258\",\"1347\":\"slr1259\",\"1348\":\"slr1263\",\"1349\":\"slr1265\",\"1350\":\"slr1266\",\"1351\":\"slr1269\",\"1352\":\"slr1270\",\"1353\":\"slr1272\",\"1354\":\"slr1273\",\"1355\":\"slr1274\",\"1356\":\"slr1275\",\"1357\":\"slr1276\",\"1358\":\"slr1277\",\"1359\":\"slr1280\",\"1360\":\"slr1281\",\"1361\":\"slr1287\",\"1362\":\"slr1289\",\"1363\":\"slr1295\",\"1364\":\"slr1299\",\"1365\":\"slr1301\",\"1366\":\"slr1305\",\"1367\":\"slr1307\",\"1368\":\"slr1311\",\"1369\":\"slr1312\",\"1370\":\"slr1322\",\"1371\":\"slr1324\",\"1372\":\"slr1325\",\"1373\":\"slr1329\",\"1374\":\"slr1330\",\"1375\":\"slr1331\",\"1376\":\"slr1334\",\"1377\":\"slr1338\",\"1378\":\"slr1340\",\"1379\":\"slr1342\",\"1380\":\"slr1343\",\"1381\":\"slr1347\",\"1382\":\"slr1348\",\"1383\":\"slr1349\",\"1384\":\"slr1351\",\"1385\":\"slr1353\",\"1386\":\"slr1356\",\"1387\":\"slr1362\",\"1388\":\"slr1363\",\"1389\":\"slr1364\",\"1390\":\"slr1367\",\"1391\":\"slr1368\",\"1392\":\"slr1376\",\"1393\":\"slr1378\",\"1394\":\"slr1383\",\"1395\":\"slr1385\",\"1396\":\"slr1390\",\"1397\":\"slr1391\",\"1398\":\"slr1393\",\"1399\":\"slr1395\",\"1400\":\"slr1396\",\"1401\":\"slr1398\",\"1402\":\"slr1406\",\"1403\":\"slr1407\",\"1404\":\"slr1409\",\"1405\":\"slr1410\",\"1406\":\"slr1411\",\"1407\":\"slr1413\",\"1408\":\"slr1414\",\"1409\":\"slr1416\",\"1410\":\"slr1417\",\"1411\":\"slr1418\",\"1412\":\"slr1419\",\"1413\":\"slr1420\",\"1414\":\"slr1423\",\"1415\":\"slr1424\",\"1416\":\"slr1426\",\"1417\":\"slr1429\",\"1418\":\"slr1431\",\"1419\":\"slr1434\",\"1420\":\"slr1435\",\"1421\":\"slr1437\",\"1422\":\"slr1438\",\"1423\":\"slr1444\",\"1424\":\"slr1448\",\"1425\":\"slr1450\",\"1426\":\"slr1452\",\"1427\":\"slr1459\",\"1428\":\"slr1463\",\"1429\":\"slr1467\",\"1430\":\"slr1468\",\"1431\":\"slr1470\",\"1432\":\"slr1471\",\"1433\":\"slr1472\",\"1434\":\"slr1474\",\"1435\":\"slr1476\",\"1436\":\"slr1478\",\"1437\":\"slr1495\",\"1438\":\"slr1498\",\"1439\":\"slr1501\",\"1440\":\"slr1503\",\"1441\":\"slr1506\",\"1442\":\"slr1507\",\"1443\":\"slr1510\",\"1444\":\"slr1511\",\"1445\":\"slr1512\",\"1446\":\"slr1513\",\"1447\":\"slr1516\",\"1448\":\"slr1517\",\"1449\":\"slr1519\",\"1450\":\"slr1520\",\"1451\":\"slr1521\",\"1452\":\"slr1531\",\"1453\":\"slr1533\",\"1454\":\"slr1534\",\"1455\":\"slr1537\",\"1456\":\"slr1540\",\"1457\":\"slr1541\",\"1458\":\"slr1549\",\"1459\":\"slr1550\",\"1460\":\"slr1552\",\"1461\":\"slr1556\",\"1462\":\"slr1557\",\"1463\":\"slr1559\",\"1464\":\"slr1560\",\"1465\":\"slr1563\",\"1466\":\"slr1564\",\"1467\":\"slr1567\",\"1468\":\"slr1570\",\"1469\":\"slr1571\",\"1470\":\"slr1573\",\"1471\":\"slr1579\",\"1472\":\"slr1588\",\"1473\":\"slr1590\",\"1474\":\"slr1592\",\"1475\":\"slr1593\",\"1476\":\"slr1596\",\"1477\":\"slr1597\",\"1478\":\"slr1600\",\"1479\":\"slr1603\",\"1480\":\"slr1604\",\"1481\":\"slr1609\",\"1482\":\"slr1610\",\"1483\":\"slr1612\",\"1484\":\"slr1613\",\"1485\":\"slr1615\",\"1486\":\"slr1616\",\"1487\":\"slr1617\",\"1488\":\"slr1618\",\"1489\":\"slr1619\",\"1490\":\"slr1622\",\"1491\":\"slr1623\",\"1492\":\"slr1624\",\"1493\":\"slr1626\",\"1494\":\"slr1629\",\"1495\":\"slr1639\",\"1496\":\"slr1641\",\"1497\":\"slr1643\",\"1498\":\"slr1645\",\"1499\":\"slr1646\",\"1500\":\"slr1648\",\"1501\":\"slr1649\",\"1502\":\"slr1653\",\"1503\":\"slr1655\",\"1504\":\"slr1656\",\"1505\":\"slr1657\",\"1506\":\"slr1658\",\"1507\":\"slr1659\",\"1508\":\"slr1661\",\"1509\":\"slr1664\",\"1510\":\"slr1665\",\"1511\":\"slr1666\",\"1512\":\"slr1668\",\"1513\":\"slr1670\",\"1514\":\"slr1673\",\"1515\":\"slr1678\",\"1516\":\"slr1681\",\"1517\":\"slr1686\",\"1518\":\"slr1689\",\"1519\":\"slr1691\",\"1520\":\"slr1693\",\"1521\":\"slr1694\",\"1522\":\"slr1697\",\"1523\":\"slr1702\",\"1524\":\"slr1703\",\"1525\":\"slr1706\",\"1526\":\"slr1710\",\"1527\":\"slr1717\",\"1528\":\"slr1718\",\"1529\":\"slr1719\",\"1530\":\"slr1720\",\"1531\":\"slr1721\",\"1532\":\"slr1722\",\"1533\":\"slr1724\",\"1534\":\"slr1727\",\"1535\":\"slr1729\",\"1536\":\"slr1732\",\"1537\":\"slr1734\",\"1538\":\"slr1735\",\"1539\":\"slr1739\",\"1540\":\"slr1740\",\"1541\":\"slr1742\",\"1542\":\"slr1743\",\"1543\":\"slr1744\",\"1544\":\"slr1748\",\"1545\":\"slr1751\",\"1546\":\"slr1753\",\"1547\":\"slr1755\",\"1548\":\"slr1756\",\"1549\":\"slr1760\",\"1550\":\"slr1761\",\"1551\":\"slr1762\",\"1552\":\"slr1763\",\"1553\":\"slr1764\",\"1554\":\"slr1768\",\"1555\":\"slr1772\",\"1556\":\"slr1773\",\"1557\":\"slr1774\",\"1558\":\"slr1777\",\"1559\":\"slr1778\",\"1560\":\"slr1779\",\"1561\":\"slr1783\",\"1562\":\"slr1784\",\"1563\":\"slr1791\",\"1564\":\"slr1793\",\"1565\":\"slr1794\",\"1566\":\"slr1795\",\"1567\":\"slr1796\",\"1568\":\"slr1800\",\"1569\":\"slr1803\",\"1570\":\"slr1805\",\"1571\":\"slr1808\",\"1572\":\"slr1813\",\"1573\":\"slr1814\",\"1574\":\"slr1815\",\"1575\":\"slr1816\",\"1576\":\"slr1818\",\"1577\":\"slr1819\",\"1578\":\"slr1822\",\"1579\":\"slr1827\",\"1580\":\"slr1829\",\"1581\":\"slr1830\",\"1582\":\"slr1834\",\"1583\":\"slr1835\",\"1584\":\"slr1837\",\"1585\":\"slr1838\",\"1586\":\"slr1839\",\"1587\":\"slr1840\",\"1588\":\"slr1841\",\"1589\":\"slr1842\",\"1590\":\"slr1843\",\"1591\":\"slr1844\",\"1592\":\"slr1846\",\"1593\":\"slr1847\",\"1594\":\"slr1848\",\"1595\":\"slr1851\",\"1596\":\"slr1852\",\"1597\":\"slr1853\",\"1598\":\"slr1854\",\"1599\":\"slr1855\",\"1600\":\"slr1856\",\"1601\":\"slr1857\",\"1602\":\"slr1859\",\"1603\":\"slr1861\",\"1604\":\"slr1867\",\"1605\":\"slr1869\",\"1606\":\"slr1870\",\"1607\":\"slr1871\",\"1608\":\"slr1874\",\"1609\":\"slr1877\",\"1610\":\"slr1878\",\"1611\":\"slr1880\",\"1612\":\"slr1881\",\"1613\":\"slr1882\",\"1614\":\"slr1884\",\"1615\":\"slr1887\",\"1616\":\"slr1888\",\"1617\":\"slr1890\",\"1618\":\"slr1894\",\"1619\":\"slr1897\",\"1620\":\"slr1898\",\"1621\":\"slr1900\",\"1622\":\"slr1907\",\"1623\":\"slr1908\",\"1624\":\"slr1909\",\"1625\":\"slr1911\",\"1626\":\"slr1916\",\"1627\":\"slr1923\",\"1628\":\"slr1924\",\"1629\":\"slr1926\",\"1630\":\"slr1927\",\"1631\":\"slr1931\",\"1632\":\"slr1933\",\"1633\":\"slr1934\",\"1634\":\"slr1938\",\"1635\":\"slr1940\",\"1636\":\"slr1942\",\"1637\":\"slr1944\",\"1638\":\"slr1945\",\"1639\":\"slr1949\",\"1640\":\"slr1951\",\"1641\":\"slr1958\",\"1642\":\"slr1959\",\"1643\":\"slr1962\",\"1644\":\"slr1963\",\"1645\":\"slr1968\",\"1646\":\"slr1969\",\"1647\":\"slr1970\",\"1648\":\"slr1972\",\"1649\":\"slr1974\",\"1650\":\"slr1975\",\"1651\":\"slr1982\",\"1652\":\"slr1983\",\"1653\":\"slr1984\",\"1654\":\"slr1986\",\"1655\":\"slr1991\",\"1656\":\"slr1992\",\"1657\":\"slr1993\",\"1658\":\"slr1994\",\"1659\":\"slr1998\",\"1660\":\"slr2000\",\"1661\":\"slr2001\",\"1662\":\"slr2002\",\"1663\":\"slr2004\",\"1664\":\"slr2005\",\"1665\":\"slr2013\",\"1666\":\"slr2015\",\"1667\":\"slr2017\",\"1668\":\"slr2018\",\"1669\":\"slr2023\",\"1670\":\"slr2024\",\"1671\":\"slr2025\",\"1672\":\"slr2026\",\"1673\":\"slr2030\",\"1674\":\"slr2032\",\"1675\":\"slr2033\",\"1676\":\"slr2034\",\"1677\":\"slr2035\",\"1678\":\"slr2041\",\"1679\":\"slr2043\",\"1680\":\"slr2046\",\"1681\":\"slr2047\",\"1682\":\"slr2048\",\"1683\":\"slr2049\",\"1684\":\"slr2051\",\"1685\":\"slr2052\",\"1686\":\"slr2053\",\"1687\":\"slr2058\",\"1688\":\"slr2059\",\"1689\":\"slr2060\",\"1690\":\"slr2067\",\"1691\":\"slr2070\",\"1692\":\"slr2071\",\"1693\":\"slr2072\",\"1694\":\"slr2073\",\"1695\":\"slr2074\",\"1696\":\"slr2075\",\"1697\":\"slr2076\",\"1698\":\"slr2079\",\"1699\":\"slr2080\",\"1700\":\"slr2084\",\"1701\":\"slr2088\",\"1702\":\"slr2089\",\"1703\":\"slr2094\",\"1704\":\"slr2097\",\"1705\":\"slr2099\",\"1706\":\"slr2100\",\"1707\":\"slr2102\",\"1708\":\"slr2104\",\"1709\":\"slr2105\",\"1710\":\"slr2122\",\"1711\":\"slr2123\",\"1712\":\"slr2124\",\"1713\":\"slr2125\",\"1714\":\"slr2127\",\"1715\":\"slr2130\",\"1716\":\"slr2131\",\"1717\":\"slr2132\",\"1718\":\"slr2136\",\"1719\":\"slr2141\",\"1720\":\"slr2143\",\"1721\":\"slr2144\",\"1722\":\"slr5013\",\"1723\":\"slr5023\",\"1724\":\"slr5024\",\"1725\":\"slr5058\",\"1726\":\"slr5078\",\"1727\":\"slr6001\",\"1728\":\"slr6031\",\"1729\":\"slr6037\",\"1730\":\"slr6039\",\"1731\":\"slr6050\",\"1732\":\"slr6071\",\"1733\":\"slr6095\",\"1734\":\"slr6097\",\"1735\":\"slr6100\",\"1736\":\"slr6102\",\"1737\":\"slr6110\",\"1738\":\"slr7010\",\"1739\":\"slr7011\",\"1740\":\"slr7012\",\"1741\":\"slr7014\",\"1742\":\"slr7024\",\"1743\":\"slr7041\",\"1744\":\"slr7060\",\"1745\":\"slr7061\",\"1746\":\"slr7080\",\"1747\":\"slr7094\",\"1748\":\"slr7101\",\"1749\":\"slr8015\",\"1750\":\"slr8016\",\"1751\":\"slr8030\",\"1752\":\"slr9102\",\"1753\":\"slr9201\",\"1754\":\"sml0006\",\"1755\":\"sml0011\",\"1756\":\"ssl0020\",\"1757\":\"ssl0105\",\"1758\":\"ssl0294\",\"1759\":\"ssl0352\",\"1760\":\"ssl0546\",\"1761\":\"ssl0563\",\"1762\":\"ssl0601\",\"1763\":\"ssl0707\",\"1764\":\"ssl0788\",\"1765\":\"ssl0832\",\"1766\":\"ssl1046\",\"1767\":\"ssl1377\",\"1768\":\"ssl1378\",\"1769\":\"ssl1426\",\"1770\":\"ssl1533\",\"1771\":\"ssl1690\",\"1772\":\"ssl1784\",\"1773\":\"ssl1911\",\"1774\":\"ssl1972\",\"1775\":\"ssl2084\",\"1776\":\"ssl2233\",\"1777\":\"ssl2245\",\"1778\":\"ssl2501\",\"1779\":\"ssl2595\",\"1780\":\"ssl2667\",\"1781\":\"ssl2781\",\"1782\":\"ssl2814\",\"1783\":\"ssl2874\",\"1784\":\"ssl2982\",\"1785\":\"ssl3044\",\"1786\":\"ssl3093\",\"1787\":\"ssl3364\",\"1788\":\"ssl3432\",\"1789\":\"ssl3436\",\"1790\":\"ssl3437\",\"1791\":\"ssl3441\",\"1792\":\"ssl3445\",\"1793\":\"ssl6082\",\"1794\":\"ssr0330\",\"1795\":\"ssr0332\",\"1796\":\"ssr0335\",\"1797\":\"ssr0482\",\"1798\":\"ssr0693\",\"1799\":\"ssr1398\",\"1800\":\"ssr1399\",\"1801\":\"ssr1480\",\"1802\":\"ssr1528\",\"1803\":\"ssr1600\",\"1804\":\"ssr1604\",\"1805\":\"ssr1736\",\"1806\":\"ssr2087\",\"1807\":\"ssr2406\",\"1808\":\"ssr2554\",\"1809\":\"ssr2723\",\"1810\":\"ssr2799\",\"1811\":\"ssr2831\",\"1812\":\"ssr2975\",\"1813\":\"ssr2998\",\"1814\":\"ssr3341\",\"1815\":\"ssr3383\",\"1816\":\"ssr6003\"},\"Gene\":{\"0\":\"ponA\",\"1\":\"sll0005\",\"2\":\"aspC\",\"3\":\"sll0007\",\"4\":\"mltA\",\"5\":\"hemL\",\"6\":\"fbaA, fda\",\"7\":\"dxr\",\"8\":\"clpC\",\"9\":\"sll0021\",\"10\":\"sll0022\",\"11\":\"sll0023\",\"12\":\"crtH\",\"13\":\"sll0036\",\"14\":\"cbiX\",\"15\":\"pixG, pisG, taxP1, rer1\",\"16\":\"pixH, pisH\",\"17\":\"pixJ1, pisJ1, taxD1\",\"18\":\"pixJ2, pisJ2\",\"19\":\"pixL, taxAY1, hik18\",\"20\":\"spsA\",\"21\":\"sll0048\",\"22\":\"sll0051\",\"23\":\"accC\",\"24\":\"sll0055\",\"25\":\"grpE\",\"26\":\"dnaK1\",\"27\":\"sll0064\",\"28\":\"ilvN\",\"29\":\"sll0066\",\"30\":\"gst\",\"31\":\"sll0068\",\"32\":\"sll0069\",\"33\":\"purU\",\"34\":\"sll0071\",\"35\":\"thrS\",\"36\":\"argC\",\"37\":\"sll0085\",\"38\":\"sll0086\",\"39\":\"hik37\",\"40\":\"sll0096\",\"41\":\"rlmN\",\"42\":\"cbiE, cbiT, cobL\",\"43\":\"sll0100\",\"44\":\"sll0102\",\"45\":\"sll0103\",\"46\":\"amt1\",\"47\":\"mtnP\",\"48\":\"pepP\",\"49\":\"sll0141\",\"50\":\"sll0142\",\"51\":\"pyrH\",\"52\":\"frr, rrf\",\"53\":\"sll0148\",\"54\":\"sll0149\",\"55\":\"sll0154\",\"56\":\"sll0157\",\"57\":\"glgB\",\"58\":\"sll0162\",\"59\":\"sll0163\",\"60\":\"cobA\\/hemD\",\"61\":\"sll0167\",\"62\":\"sll0169\",\"63\":\"dnaK2\",\"64\":\"gcvT\",\"65\":\"sll0172\",\"66\":\"vgb\",\"67\":\"sll0175\",\"68\":\"sll0176\",\"69\":\"gltX\",\"70\":\"sll0180\",\"71\":\"sigC\",\"72\":\"sll0185\",\"73\":\"sll0188\",\"74\":\"sll0191\",\"75\":\"sll0195\",\"76\":\"petE\",\"77\":\"mnmG\",\"78\":\"trmFO\",\"79\":\"sll0205\",\"80\":\"rfbA\",\"81\":\"sll0208\",\"82\":\"sll0209\",\"83\":\"sll0216\",\"84\":\"dfa2\",\"85\":\"dfa4\",\"86\":\"glmS\",\"87\":\"bcp\",\"88\":\"phoA\",\"89\":\"sll0224\",\"90\":\"ycf4\",\"91\":\"ppiB\",\"92\":\"speB1\",\"93\":\"sll0230\",\"94\":\"sll0243\",\"95\":\"ychF\",\"96\":\"coaBC\",\"97\":\"sll0254\",\"98\":\"tsaE\",\"99\":\"psbV\",\"100\":\"sll0263\",\"101\":\"nusB\",\"102\":\"sll0272\",\"103\":\"sll0274\",\"104\":\"sll0284\",\"105\":\"minC\",\"106\":\"minD\",\"107\":\"ppk\",\"108\":\"sll0293\",\"109\":\"sll0294\",\"110\":\"sll0296\",\"111\":\"sll0301\",\"112\":\"sigB\",\"113\":\"sll0314\",\"114\":\"sll0318\",\"115\":\"sll0319\",\"116\":\"rnd\",\"117\":\"sll0321\",\"118\":\"sll0325\",\"119\":\"gnd\",\"120\":\"sll0335\",\"121\":\"accD, ycf11, zfpA\",\"122\":\"phoR, hik7\",\"123\":\"sll0359\",\"124\":\"alaS\",\"125\":\"pyrR\",\"126\":\"pyrA\",\"127\":\"proA\",\"128\":\"urtE\",\"129\":\"mfd\",\"130\":\"lpxA\",\"131\":\"rfbW\",\"132\":\"sll0381\",\"133\":\"sll0384\",\"134\":\"sll0395\",\"135\":\"sll0396\",\"136\":\"sll0398\",\"137\":\"sll0400\",\"138\":\"gltA\",\"139\":\"aspC\",\"140\":\"sll0403\",\"141\":\"glcD\",\"142\":\"sll0408\",\"143\":\"sll0410\",\"144\":\"sll0413\",\"145\":\"sll0414\",\"146\":\"sll0415\",\"147\":\"groEL-2\",\"148\":\"sll0418\",\"149\":\"ureB\",\"150\":\"purB\",\"151\":\"sll0422\",\"152\":\"sll0423\",\"153\":\"sll0424\",\"154\":\"psbO\",\"155\":\"htpG\",\"156\":\"sll0441\",\"157\":\"sll0443\",\"158\":\"sll0445\",\"159\":\"sll0446\",\"160\":\"sll0447\",\"161\":\"sll0451\",\"162\":\"pheS\",\"163\":\"thrA\",\"164\":\"sll0456\",\"165\":\"uvrB\",\"166\":\"proA\",\"167\":\"queA\",\"168\":\"prs\",\"169\":\"sll0470\",\"170\":\"sll0471\",\"171\":\"hik28\",\"172\":\"dapL\",\"173\":\"cpcM\",\"174\":\"sll0488\",\"175\":\"sll0489\",\"176\":\"sll0493\",\"177\":\"asnS\",\"178\":\"sll0497\",\"179\":\"sll0499\",\"180\":\"argS\",\"181\":\"lysA\",\"182\":\"uppS\",\"183\":\"sll0509\",\"184\":\"sll0513\",\"185\":\"rbp1,rbpA\",\"186\":\"sll0518\",\"187\":\"ndhA\",\"188\":\"ndhI\",\"189\":\"ndhG\",\"190\":\"sll0524\",\"191\":\"sll0529\",\"192\":\"tig\",\"193\":\"clpP2\",\"194\":\"clpX\",\"195\":\"sll0540\",\"196\":\"acsA\",\"197\":\"sll0544\",\"198\":\"dfa1\",\"199\":\"sll0553\",\"200\":\"ftrC\",\"201\":\"ycf53\",\"202\":\"fur\",\"203\":\"recA\",\"204\":\"sll0572\",\"205\":\"sll0576\",\"206\":\"sll0577\",\"207\":\"purK\",\"208\":\"sll0585\",\"209\":\"sll0586\",\"210\":\"pyk1\",\"211\":\"sll0588\",\"212\":\"glk\",\"213\":\"sll0596\",\"214\":\"sll0601\",\"215\":\"sll0602\",\"216\":\"menD\",\"217\":\"sll0606\",\"218\":\"ruvB\",\"219\":\"sll0614\",\"220\":\"sll0615\",\"221\":\"secA\",\"222\":\"vipp1\",\"223\":\"nadA\",\"224\":\"sll0623\",\"225\":\"sll0625\",\"226\":\"lim17\",\"227\":\"psaK2\",\"228\":\"sll0630\",\"229\":\"nadB\",\"230\":\"btpA\",\"231\":\"thiE\",\"232\":\"sll0638\",\"233\":\"sll0639\",\"234\":\"ureG\",\"235\":\"sll0644\",\"236\":\"sll0645\",\"237\":\"sll0647\",\"238\":\"sll0649\",\"239\":\"sll0654\",\"240\":\"nucH\",\"241\":\"sll0659\",\"242\":\"pdxA\",\"243\":\"ycf35\",\"244\":\"pacL\",\"245\":\"sphX\",\"246\":\"pstS\",\"247\":\"nifS\",\"248\":\"rsmA\",\"249\":\"llaI.2\",\"250\":\"sll0710\",\"251\":\"ispE\",\"252\":\"cysM\",\"253\":\"sll0721\",\"254\":\"sll0723\",\"255\":\"pgm\",\"256\":\"accA\",\"257\":\"sll0729\",\"258\":\"sll0735\",\"259\":\"sll0736\",\"260\":\"sll0740\",\"261\":\"nifJ\",\"262\":\"sll0744\",\"263\":\"pfkA2\",\"264\":\"sll0749\",\"265\":\"hik8, sasA\",\"266\":\"sll0752\",\"267\":\"folD\",\"268\":\"rbfA\",\"269\":\"tpx;ycf42\",\"270\":\"sll0756\",\"271\":\"purF\",\"272\":\"sll0759\",\"273\":\"urtD\",\"274\":\"radC\",\"275\":\"rpl20\",\"276\":\"glcP, gtr\",\"277\":\"sll0772\",\"278\":\"spkD\",\"279\":\"sll0782\",\"280\":\"sll0783\",\"281\":\"sll0787\",\"282\":\"sll0804\",\"283\":\"rpe\",\"284\":\"sll0810\",\"285\":\"sll0816\",\"286\":\"psaF\",\"287\":\"cph2\",\"288\":\"sll0822\",\"289\":\"sdhB\",\"290\":\"sll0828\",\"291\":\"sll0829\",\"292\":\"fus\",\"293\":\"sll0837\",\"294\":\"pyrF\",\"295\":\"nplT\",\"296\":\"mnmA\",\"297\":\"dnaA\",\"298\":\"psbC\",\"299\":\"cpcS1\",\"300\":\"sll0854\",\"301\":\"sll0858\",\"302\":\"sll0860\",\"303\":\"murQ\",\"304\":\"uvrC\",\"305\":\"sll0867\",\"306\":\"napC\",\"307\":\"ruvA\",\"308\":\"sll0877\",\"309\":\"sll0886\",\"310\":\"sll0887\",\"311\":\"mdh\",\"312\":\"cysQ\",\"313\":\"dnaJ\",\"314\":\"rsgA\",\"315\":\"glmU\",\"316\":\"hisG\",\"317\":\"argF\",\"318\":\"sll0905\",\"319\":\"sll0912\",\"320\":\"pqqE\",\"321\":\"ppc\",\"322\":\"sll0921\",\"323\":\"epsB\",\"324\":\"metK\",\"325\":\"apcD\",\"326\":\"sll0931\",\"327\":\"sll0933\",\"328\":\"ccmA\",\"329\":\"sll0936\",\"330\":\"sll0938\",\"331\":\"glgA\",\"332\":\"lrtA\",\"333\":\"sll0981\",\"334\":\"sll0982\",\"335\":\"sll0983\",\"336\":\"frmA\",\"337\":\"sll0994\",\"338\":\"sll0995\",\"339\":\"miaB\",\"340\":\"sll0997\",\"341\":\"ycf30\",\"342\":\"ycf22\",\"343\":\"hik13\",\"344\":\"sll1004\",\"345\":\"frpC\",\"346\":\"amt2\",\"347\":\"pyrC\",\"348\":\"gloB\",\"349\":\"sll1021\",\"350\":\"sucC\",\"351\":\"sll1025\",\"352\":\"gltD\",\"353\":\"ccmK2\",\"354\":\"ccmK1\",\"355\":\"ccmL\",\"356\":\"ccmM\",\"357\":\"ccmN\",\"358\":\"sll1033\",\"359\":\"upp\",\"360\":\"sll1039\",\"361\":\"sll1040\",\"362\":\"cysA\",\"363\":\"pnp\",\"364\":\"mutT\",\"365\":\"sll1049\",\"366\":\"sll1053\",\"367\":\"purL\",\"368\":\"dapB\",\"369\":\"adk2\",\"370\":\"sll1064\",\"371\":\"fabF\",\"372\":\"tktA\",\"373\":\"leuS\",\"374\":\"pacL\",\"375\":\"speB2\",\"376\":\"sll1080\",\"377\":\"nrtD\",\"378\":\"sll1084\",\"379\":\"glpD\",\"380\":\"sll1087\",\"381\":\"sll1089\",\"382\":\"chlP\",\"383\":\"rps12\",\"384\":\"rps7\",\"385\":\"fus\",\"386\":\"tufA\",\"387\":\"rps10\",\"388\":\"gtrC\",\"389\":\"sll1106\",\"390\":\"surE\",\"391\":\"sll1109\",\"392\":\"prfA\",\"393\":\"sll1118\",\"394\":\"smc\",\"395\":\"sll1121\",\"396\":\"sll1123\",\"397\":\"plpA, hik3\",\"398\":\"menB\",\"399\":\"todF\",\"400\":\"sll1130\",\"401\":\"sll1135\",\"402\":\"sll1138\",\"403\":\"sll1142\",\"404\":\"pcrA\",\"405\":\"rsmH\",\"406\":\"sll1151\",\"407\":\"sll1160\",\"408\":\"mutS\",\"409\":\"sll1170\",\"410\":\"thrC\",\"411\":\"sll1174\",\"412\":\"sll1178\",\"413\":\"hlyB\",\"414\":\"hlyD\",\"415\":\"petC3\",\"416\":\"ho1\",\"417\":\"hemF\",\"418\":\"sll1188\",\"419\":\"glcE\",\"420\":\"sll1193\",\"421\":\"psbU\",\"422\":\"pfkA1\",\"423\":\"lig\",\"424\":\"rfbD\",\"425\":\"fcl\",\"426\":\"ycf59\",\"427\":\"sll1217\",\"428\":\"ycf39\",\"429\":\"hoxE\",\"430\":\"hoxF\",\"431\":\"sll1222\",\"432\":\"hoxU\",\"433\":\"hoxY\",\"434\":\"hoxH\",\"435\":\"hik41\",\"436\":\"sll1233\",\"437\":\"ahcY\",\"438\":\"sll1236\",\"439\":\"hemK\",\"440\":\"sll1239\",\"441\":\"sll1241\",\"442\":\"sll1242\",\"443\":\"rpl9\",\"444\":\"sll1247\",\"445\":\"panC\",\"446\":\"sll1252\",\"447\":\"pcnB\",\"448\":\"sll1258\",\"449\":\"rps2\",\"450\":\"tsf\",\"451\":\"ndhN\",\"452\":\"sll1263\",\"453\":\"sll1268\",\"454\":\"bgtB\",\"455\":\"sll1272\",\"456\":\"sll1273\",\"457\":\"pyk2\",\"458\":\"sll1276\",\"459\":\"recF\",\"460\":\"ribH\",\"461\":\"spoIID\",\"462\":\"sll1284\",\"463\":\"cofG\",\"464\":\"sll1286\",\"465\":\"sll1289\",\"466\":\"sll1290\",\"467\":\"sll1291\",\"468\":\"sll1292\",\"469\":\"pilJ\",\"470\":\"hik39\",\"471\":\"sll1298\",\"472\":\"ackA\",\"473\":\"trmB\",\"474\":\"sll1305\",\"475\":\"sll1306\",\"476\":\"sll1307\",\"477\":\"sll1308\",\"478\":\"dctP\",\"479\":\"sll1315\",\"480\":\"petC1\",\"481\":\"petA\",\"482\":\"atpG\",\"483\":\"atpF\",\"484\":\"atpD\",\"485\":\"atpA\",\"486\":\"atpC\",\"487\":\"sll1329\",\"488\":\"sll1334\",\"489\":\"sll1336\",\"490\":\"sll1338\",\"491\":\"bfr\",\"492\":\"gap2\",\"493\":\"ape2\",\"494\":\"sll1344\",\"495\":\"cbbZp\",\"496\":\"recJ\",\"497\":\"glgP\",\"498\":\"mncA\",\"499\":\"sll1359\",\"500\":\"dnaX\",\"501\":\"ileS\",\"502\":\"ilvC\",\"503\":\"sll1366\",\"504\":\"sll1367\",\"505\":\"sll1369\",\"506\":\"rfbM\",\"507\":\"sycrp1\",\"508\":\"sll1378\",\"509\":\"sll1380\",\"510\":\"petF, fdx\",\"511\":\"suhB\",\"512\":\"sll1384\",\"513\":\"pppA\",\"514\":\"sll1388\",\"515\":\"sll1390\",\"516\":\"glgA\",\"517\":\"msrA1\",\"518\":\"rfbD\",\"519\":\"sll1396\",\"520\":\"psb28, psbW, psb13, ycf79\",\"521\":\"thf1\",\"522\":\"nadK2\",\"523\":\"psbP2\",\"524\":\"ntcA, ycf28\",\"525\":\"proS\",\"526\":\"hhoB\",\"527\":\"apt\",\"528\":\"hypB\",\"529\":\"nnr\",\"530\":\"mrcA\",\"531\":\"gatB\",\"532\":\"pdxH\",\"533\":\"pyrG\",\"534\":\"leuD\",\"535\":\"sll1446\",\"536\":\"nrtA\",\"537\":\"nrtC\",\"538\":\"narB\",\"539\":\"sll1456\",\"540\":\"rfbJ\",\"541\":\"sll1459\",\"542\":\"hypE\",\"543\":\"ftsH\",\"544\":\"sll1464\",\"545\":\"sll1466\",\"546\":\"leuC\",\"547\":\"cpcG2\",\"548\":\"pgl\",\"549\":\"sll1481\",\"550\":\"ndbC\",\"551\":\"sll1486\",\"552\":\"cpmA\",\"553\":\"sll1491\",\"554\":\"sll1495\",\"555\":\"sll1496\",\"556\":\"carA\",\"557\":\"glsF\",\"558\":\"gltB\",\"559\":\"sll1507\",\"560\":\"lpxC\",\"561\":\"sll1512\",\"562\":\"hspA\",\"563\":\"gifB\",\"564\":\"sll1516\",\"565\":\"dfa3\",\"566\":\"sll1524\",\"567\":\"prk\",\"568\":\"sll1526\",\"569\":\"sll1528\",\"570\":\"sll1530\",\"571\":\"sll1531\",\"572\":\"sll1532\",\"573\":\"pilT2\",\"574\":\"sll1534\",\"575\":\"moeB\",\"576\":\"sll1537\",\"577\":\"bgl\",\"578\":\"sll1541\",\"579\":\"gst1\",\"580\":\"ppx\",\"581\":\"pheT\",\"582\":\"hik42\",\"583\":\"fni\",\"584\":\"sucD\",\"585\":\"sll1558\",\"586\":\"sll1559\",\"587\":\"putA\",\"588\":\"sll1563\",\"589\":\"cimA\",\"590\":\"ggpS\",\"591\":\"sll1568\",\"592\":\"sll1570\",\"593\":\"sll1573\",\"594\":\"cpcB\",\"595\":\"cpcA\",\"596\":\"cpcC2\",\"597\":\"cpcC1\",\"598\":\"gumB\",\"599\":\"sll1582\",\"600\":\"lig\",\"601\":\"hik20\",\"602\":\"ndhR\",\"603\":\"kaiC2\",\"604\":\"sll1601\",\"605\":\"fabZ\",\"606\":\"folC\",\"607\":\"sll1613\",\"608\":\"pma1\",\"609\":\"mnmE\",\"610\":\"sll1620\",\"611\":\"sll1621\",\"612\":\"sll1623\",\"613\":\"sdhB\",\"614\":\"lexA\",\"615\":\"sll1628\",\"616\":\"cry\",\"617\":\"ftsZ\",\"618\":\"sll1634\",\"619\":\"thyX\",\"620\":\"fbp\",\"621\":\"ureD\",\"622\":\"sll1640\",\"623\":\"gad\",\"624\":\"menG\",\"625\":\"sll1654\",\"626\":\"sll1656\",\"627\":\"cofH\",\"628\":\"sll1660\",\"629\":\"pheA\",\"630\":\"sll1663\",\"631\":\"sll1665\",\"632\":\"mom72\",\"633\":\"aroK\",\"634\":\"hik12\",\"635\":\"sll1673\",\"636\":\"malQ\",\"637\":\"hhoA\",\"638\":\"sll1680\",\"639\":\"sll1682\",\"640\":\"cad\",\"641\":\"hik17\",\"642\":\"thrC\",\"643\":\"sigE\",\"644\":\"sll1692\",\"645\":\"sll1693\",\"646\":\"pilA1\",\"647\":\"sll1697\",\"648\":\"sll1699\",\"649\":\"sll1708\",\"650\":\"gdh\",\"651\":\"hup\",\"652\":\"hisC\",\"653\":\"pdhB\",\"654\":\"cupA\",\"655\":\"sll1735\",\"656\":\"sll1739\",\"657\":\"rpl19\",\"658\":\"nusG\",\"659\":\"rpl11\",\"660\":\"rpl1\",\"661\":\"rpl10\",\"662\":\"rpl12\",\"663\":\"aroC\",\"664\":\"ureC\",\"665\":\"sll1757\",\"666\":\"glmM\",\"667\":\"thrB\",\"668\":\"sll1762\",\"669\":\"sll1764\",\"670\":\"sll1766\",\"671\":\"rps6\",\"672\":\"sll1769\",\"673\":\"sll1770\",\"674\":\"pphA\",\"675\":\"mutS\",\"676\":\"sll1773\",\"677\":\"sll1775\",\"678\":\"deoC\",\"679\":\"sll1783\",\"680\":\"sll1784\",\"681\":\"sll1785\",\"682\":\"tatD\",\"683\":\"rpoB\",\"684\":\"rpoC2\",\"685\":\"rpl3\",\"686\":\"rpl4\",\"687\":\"rpl23\",\"688\":\"rpl2\",\"689\":\"rpl22\",\"690\":\"rps3\",\"691\":\"rpl16\",\"692\":\"rpl14\",\"693\":\"rpl24\",\"694\":\"rpl5\",\"695\":\"rps8\",\"696\":\"rpl6\",\"697\":\"rpl18\",\"698\":\"rps5\",\"699\":\"rpl15\",\"700\":\"secY\",\"701\":\"adk\",\"702\":\"rps13\",\"703\":\"rps11\",\"704\":\"rpoA\",\"705\":\"rpl17\",\"706\":\"rpl13\",\"707\":\"rps9\",\"708\":\"purA\",\"709\":\"rpl25\",\"710\":\"sll1825\",\"711\":\"sll1830\",\"712\":\"glcF\",\"713\":\"ftsI\",\"714\":\"sll1835\",\"715\":\"sll1837\",\"716\":\"odhB\",\"717\":\"ndk\",\"718\":\"xthA\",\"719\":\"sll1863\",\"720\":\"sll1864\",\"721\":\"prfB\",\"722\":\"sll1866\",\"723\":\"lytR\",\"724\":\"sll1873\",\"725\":\"sll1878\",\"726\":\"argJ\",\"727\":\"sll1884\",\"728\":\"sll1885\",\"729\":\"hik5\",\"730\":\"sll1891\",\"731\":\"sll1892\",\"732\":\"hisF\",\"733\":\"ribA\",\"734\":\"sll1895\",\"735\":\"sll1897\",\"736\":\"sll1902\",\"737\":\"hik19\",\"738\":\"serA\",\"739\":\"prmA\",\"740\":\"zam\",\"741\":\"sll1911\",\"742\":\"sll1913\",\"743\":\"pacS\",\"744\":\"sll1921\",\"745\":\"sycrp2\",\"746\":\"sll1925\",\"747\":\"sll1927\",\"748\":\"glyA\",\"749\":\"dnaK\",\"750\":\"sll1938\",\"751\":\"sll1939\",\"752\":\"sll1940\",\"753\":\"gyrA\",\"754\":\"dxs\",\"755\":\"sll1949\",\"756\":\"sll1950\",\"757\":\"hlyA\",\"758\":\"sll1956\",\"759\":\"arsA\",\"760\":\"suhB\",\"761\":\"sll1961\",\"762\":\"sll1967\",\"763\":\"sll1971\",\"764\":\"sll1979\",\"765\":\"ilvB\",\"766\":\"cpx, katG\",\"767\":\"hsp33\",\"768\":\"hemB\",\"769\":\"pepA\",\"770\":\"sll2002\",\"771\":\"gyrB\",\"772\":\"sll2008\",\"773\":\"sll2009\",\"774\":\"murD\",\"775\":\"queE\",\"776\":\"sfsA\",\"777\":\"sll5034\",\"778\":\"sll5042\",\"779\":\"sll5043\",\"780\":\"sll5048\",\"781\":\"crr43\",\"782\":\"chy44\",\"783\":\"sll5062\",\"784\":\"sll5066\",\"785\":\"sll5076\",\"786\":\"sll5079\",\"787\":\"sll5080\",\"788\":\"sll5083\",\"789\":\"sll6036\",\"790\":\"sll6060\",\"791\":\"sll6076\",\"792\":\"sll6093\",\"793\":\"sll7028\",\"794\":\"sll7030\",\"795\":\"sll7043\",\"796\":\"sll7044\",\"797\":\"sll7062\",\"798\":\"sll7063\",\"799\":\"sll7066\",\"800\":\"sll7077\",\"801\":\"sll7078\",\"802\":\"sll7085\",\"803\":\"sll7087\",\"804\":\"sll7090\",\"805\":\"sll8001\",\"806\":\"sll8002\",\"807\":\"sll8006\",\"808\":\"sll8049\",\"809\":\"slr0001\",\"810\":\"slr0006\",\"811\":\"slr0007\",\"812\":\"ctpA\",\"813\":\"rbcL\",\"814\":\"rbcS\",\"815\":\"slr0013\",\"816\":\"lpxB\",\"817\":\"murA\",\"818\":\"recG\",\"819\":\"slr0021\",\"820\":\"slr0023\",\"821\":\"ilvE\",\"822\":\"slr0038\",\"823\":\"slr0039\",\"824\":\"cmpA\",\"825\":\"cmpB\",\"826\":\"slr0042\",\"827\":\"cmpC\",\"828\":\"cmpD\",\"829\":\"slr0049\",\"830\":\"ycf56\",\"831\":\"ecaB\",\"832\":\"trpG\",\"833\":\"chlG\",\"834\":\"slr0058\",\"835\":\"slr0060\",\"836\":\"pilB1\",\"837\":\"slr0064\",\"838\":\"slr0065\",\"839\":\"ribD\",\"840\":\"mrp\",\"841\":\"fmt\",\"842\":\"gidB\",\"843\":\"hik36\",\"844\":\"ycf24\",\"845\":\"ycf16\",\"846\":\"slr0076\",\"847\":\"nifS\",\"848\":\"queD\",\"849\":\"gspE\",\"850\":\"rnhA\",\"851\":\"rimO\",\"852\":\"crhR\",\"853\":\"slr0086\",\"854\":\"crtO\",\"855\":\"erg6\",\"856\":\"slr0090\",\"857\":\"slr0091\",\"858\":\"dnaJ\",\"859\":\"slr0105\",\"860\":\"slr0106\",\"861\":\"slr0110\",\"862\":\"slr0111\",\"863\":\"rpaA, ycf27\",\"864\":\"pcyA\",\"865\":\"thiC\",\"866\":\"slr0121\",\"867\":\"hat\",\"868\":\"slr0144\",\"869\":\"slr0145\",\"870\":\"slr0147\",\"871\":\"slr0148\",\"872\":\"slr0151\",\"873\":\"slr0152\",\"874\":\"clpB2\",\"875\":\"pilT1\",\"876\":\"pilC'\",\"877\":\"clpP4\",\"878\":\"clpP3\",\"879\":\"slr0168\",\"880\":\"slr0169\",\"881\":\"guaB\",\"882\":\"slr0184\",\"883\":\"pyrE\",\"884\":\"leuA\",\"885\":\"lytB\",\"886\":\"slr0192\",\"887\":\"rbp3\",\"888\":\"rpiA\",\"889\":\"comA\",\"890\":\"hdrB\",\"891\":\"slr0207\",\"892\":\"slr0208\",\"893\":\"slr0209\",\"894\":\"hik9\",\"895\":\"slr0211\",\"896\":\"metH\",\"897\":\"guaA\",\"898\":\"glyS\",\"899\":\"hik25\",\"900\":\"slr0224\",\"901\":\"slr0226\",\"902\":\"ftsH\",\"903\":\"slr0229\",\"904\":\"trxM1\",\"905\":\"slr0236\",\"906\":\"glgX\",\"907\":\"cobM\",\"908\":\"bcp\",\"909\":\"slr0244\",\"910\":\"slr0245\",\"911\":\"slr0250\",\"912\":\"ycf85\",\"913\":\"ctpB\",\"914\":\"cobO\",\"915\":\"ndhH\",\"916\":\"slr0262\",\"917\":\"slr0267\",\"918\":\"slr0273\",\"919\":\"slr0280\",\"920\":\"slr0285\",\"921\":\"glnN\",\"922\":\"gcvP\",\"923\":\"fraH\",\"924\":\"ppsA\",\"925\":\"slr0302\",\"926\":\"slr0303\",\"927\":\"slr0309\",\"928\":\"slr0312\",\"929\":\"slr0315\",\"930\":\"slr0317\",\"931\":\"slr0320\",\"932\":\"era\",\"933\":\"hik43\",\"934\":\"ams1\",\"935\":\"slr0325\",\"936\":\"slr0326\",\"937\":\"slr0328\",\"938\":\"xylR\",\"939\":\"slr0333\",\"940\":\"slr0334\",\"941\":\"apcE\",\"942\":\"slr0337\",\"943\":\"slr0338\",\"944\":\"slr0341\",\"945\":\"petB\",\"946\":\"rnc\",\"947\":\"ispH\",\"948\":\"slr0351\",\"949\":\"slr0355\",\"950\":\"slr0356\",\"951\":\"hisS\",\"952\":\"slr0361\",\"953\":\"slr0362\",\"954\":\"slr0369\",\"955\":\"gabD\",\"956\":\"slr0374\",\"957\":\"slr0376\",\"958\":\"slr0377\",\"959\":\"slr0378\",\"960\":\"tmk\",\"961\":\"slr0380\",\"962\":\"gloA\",\"963\":\"sqdX\",\"964\":\"nifS\",\"965\":\"pgk\",\"966\":\"ntcB\",\"967\":\"slr0397\",\"968\":\"slr0398\",\"969\":\"ycf39\",\"970\":\"slr0402\",\"971\":\"slr0404\",\"972\":\"pyrC\",\"973\":\"slr0408\",\"974\":\"gyrA\",\"975\":\"slr0418\",\"976\":\"slr0420\",\"977\":\"folE\",\"978\":\"slr0427\",\"979\":\"slr0431\",\"980\":\"efp\",\"981\":\"accB\",\"982\":\"ccmO\",\"983\":\"slr0439\",\"984\":\"slr0440\",\"985\":\"slr0442\",\"986\":\"slr0443\",\"987\":\"aroA\",\"988\":\"urtA\",\"989\":\"radA\",\"990\":\"ski2\",\"991\":\"ilvD\",\"992\":\"slr0453\",\"993\":\"slr0455\",\"994\":\"slr0458\",\"995\":\"slr0459\",\"996\":\"natA\",\"997\":\"slr0468\",\"998\":\"rps4\",\"999\":\"cph1, hik35\",\"1000\":\"slr0476\",\"1001\":\"purN\",\"1002\":\"slr0479\",\"1003\":\"ycf46\",\"1004\":\"slr0483\",\"1005\":\"hik26\",\"1006\":\"slr0491\",\"1007\":\"menE\",\"1008\":\"rfbM\",\"1009\":\"hisB\",\"1010\":\"cobW\",\"1011\":\"ycf66\",\"1012\":\"por\",\"1013\":\"futA2\",\"1014\":\"abfB\",\"1015\":\"purL\",\"1016\":\"bioD\",\"1017\":\"chlM\",\"1018\":\"panB\",\"1019\":\"queC\",\"1020\":\"murE\",\"1021\":\"hik10\",\"1022\":\"slt\",\"1023\":\"slr0535\",\"1024\":\"hemE\",\"1025\":\"slr0537\",\"1026\":\"slr0541\",\"1027\":\"clpP\",\"1028\":\"trpB\",\"1029\":\"slr0544\",\"1030\":\"trpC\",\"1031\":\"asd\",\"1032\":\"dapA\",\"1033\":\"rnj\",\"1034\":\"slr0552\",\"1035\":\"coaE\",\"1036\":\"valS\",\"1037\":\"natB\",\"1038\":\"slr0565\",\"1039\":\"slr0569\",\"1040\":\"slr0575\",\"1041\":\"slr0579\",\"1042\":\"slr0580\",\"1043\":\"slr0583\",\"1044\":\"argG\",\"1045\":\"slr0591\",\"1046\":\"slr0592\",\"1047\":\"slr0596\",\"1048\":\"purH\",\"1049\":\"spkC\",\"1050\":\"slr0600\",\"1051\":\"dnaE\",\"1052\":\"lepA\",\"1053\":\"slr0605\",\"1054\":\"slr0606\",\"1055\":\"hisIE\",\"1056\":\"slr0609\",\"1057\":\"sds\",\"1058\":\"slr0612\",\"1059\":\"slr0613\",\"1060\":\"slr0615\",\"1061\":\"slr0617\",\"1062\":\"cobQ\",\"1063\":\"slr0619\",\"1064\":\"trxA\",\"1065\":\"slr0624\",\"1066\":\"slr0626\",\"1067\":\"rps14\",\"1068\":\"slr0630\",\"1069\":\"thiG\",\"1070\":\"slr0634\",\"1071\":\"slr0635\",\"1072\":\"slr0637\",\"1073\":\"glyQ\",\"1074\":\"slr0645\",\"1075\":\"dacB\",\"1076\":\"metS\",\"1077\":\"slr0650\",\"1078\":\"slr0651\",\"1079\":\"hisA\",\"1080\":\"sigA\",\"1081\":\"slr0654\",\"1082\":\"slr0655\",\"1083\":\"slr0656\",\"1084\":\"lysC\",\"1085\":\"slr0658\",\"1086\":\"prlC\",\"1087\":\"proC\",\"1088\":\"speA1\",\"1089\":\"slr0664\",\"1090\":\"acnB\",\"1091\":\"slr0667\",\"1092\":\"slr0670\",\"1093\":\"cysC\",\"1094\":\"slr0678\",\"1095\":\"slr0680\",\"1096\":\"slr0686\",\"1097\":\"slr0688\",\"1098\":\"slr0689\",\"1099\":\"ycf45\",\"1100\":\"slr0695\",\"1101\":\"slr0697\",\"1102\":\"slr0699\",\"1103\":\"polA\",\"1104\":\"slr0708\",\"1105\":\"slr0709\",\"1106\":\"gdhA\",\"1107\":\"queF\",\"1108\":\"tgt\",\"1109\":\"slr0719\",\"1110\":\"me\",\"1111\":\"rsmE\",\"1112\":\"slr0723\",\"1113\":\"slr0727\",\"1114\":\"slr0729\",\"1115\":\"slr0731\",\"1116\":\"psaD\",\"1117\":\"trpE\",\"1118\":\"crtE\",\"1119\":\"slr0740\",\"1120\":\"rimP\",\"1121\":\"nusA\",\"1122\":\"infB\",\"1123\":\"stpA\",\"1124\":\"ggtA\",\"1125\":\"chlN\",\"1126\":\"eno\",\"1127\":\"slr0755\",\"1128\":\"kaiA\",\"1129\":\"kaiB1\",\"1130\":\"kaiC1\",\"1131\":\"slr0765\",\"1132\":\"slr0769\",\"1133\":\"chlB\",\"1134\":\"slr0773\",\"1135\":\"secD\",\"1136\":\"lpxD\",\"1137\":\"nrdR\",\"1138\":\"slr0782\",\"1139\":\"tpi\",\"1140\":\"slr0788\",\"1141\":\"dacB\",\"1142\":\"slr0806\",\"1143\":\"tsaD\",\"1144\":\"rfbB\",\"1145\":\"slr0816\",\"1146\":\"slr0820\",\"1147\":\"slr0821\",\"1148\":\"ycf3\",\"1149\":\"slr0825\",\"1150\":\"alr\",\"1151\":\"dnaB\",\"1152\":\"moxR\",\"1153\":\"rfbB\",\"1154\":\"purM\",\"1155\":\"hemH, scpA\",\"1156\":\"slr0841\",\"1157\":\"slr0842\",\"1158\":\"slr0848\",\"1159\":\"slr0852\",\"1160\":\"phrA\",\"1161\":\"purT\",\"1162\":\"lmbP\",\"1163\":\"slr0863\",\"1164\":\"slr0864\",\"1165\":\"slr0865\",\"1166\":\"slr0869\",\"1167\":\"slr0872\",\"1168\":\"slr0876\",\"1169\":\"gatA\",\"1170\":\"slr0878\",\"1171\":\"slr0880\",\"1172\":\"gap1\",\"1173\":\"slr0885\",\"1174\":\"fabG1\",\"1175\":\"slr0887\",\"1176\":\"slr0889\",\"1177\":\"amiA\",\"1178\":\"nirA\",\"1179\":\"cynS\",\"1180\":\"moeA\",\"1181\":\"moaC\",\"1182\":\"moaE\",\"1183\":\"comM\",\"1184\":\"bchE\",\"1185\":\"psbB\",\"1186\":\"slr0907\",\"1187\":\"slr0909\",\"1188\":\"slr0912\",\"1189\":\"bioF\",\"1190\":\"slr0918\",\"1191\":\"pth\",\"1192\":\"ycf65\",\"1193\":\"slr0924\",\"1194\":\"ssb\",\"1195\":\"psbD2\",\"1196\":\"slr0929\",\"1197\":\"slr0930\",\"1198\":\"nadC\",\"1199\":\"slr0937\",\"1200\":\"slr0938\",\"1201\":\"crtQ-2\",\"1202\":\"slr0941\",\"1203\":\"slr0942\",\"1204\":\"arsC\",\"1205\":\"rpaB, ycf27\",\"1206\":\"ispD\",\"1207\":\"fbpII\",\"1208\":\"slr0953\",\"1209\":\"slr0955\",\"1210\":\"cysS\",\"1211\":\"slr0962\",\"1212\":\"sir\",\"1213\":\"dnaN\",\"1214\":\"trpA\",\"1215\":\"cobJ\",\"1216\":\"slr0971\",\"1217\":\"infC\",\"1218\":\"rfbB\",\"1219\":\"rfbF\",\"1220\":\"rfbG\",\"1221\":\"rfbC\",\"1222\":\"slr0989\",\"1223\":\"slr0990\",\"1224\":\"slr0992\",\"1225\":\"nlpD\",\"1226\":\"slr1019\",\"1227\":\"sqdB\",\"1228\":\"argD\",\"1229\":\"slr1024\",\"1230\":\"slr1028\",\"1231\":\"chlI\",\"1232\":\"tyrS\",\"1233\":\"slr1033\",\"1234\":\"ycf41\",\"1235\":\"slr1035\",\"1236\":\"slr1037\",\"1237\":\"slr1039\",\"1238\":\"slr1042\",\"1239\":\"cheW\",\"1240\":\"ctr1\",\"1241\":\"tatA\",\"1242\":\"pleD\",\"1243\":\"slr1048\",\"1244\":\"fabI\",\"1245\":\"slr1053\",\"1246\":\"chlH\",\"1247\":\"slr1056\",\"1248\":\"slr1063\",\"1249\":\"rfbU\",\"1250\":\"slr1065\",\"1251\":\"slr1066\",\"1252\":\"galE\",\"1253\":\"slr1070\",\"1254\":\"slr1071\",\"1255\":\"yefA\",\"1256\":\"slr1073\",\"1257\":\"slr1076\",\"1258\":\"slr1077\",\"1259\":\"slr1083\",\"1260\":\"slr1085\",\"1261\":\"slr1087\",\"1262\":\"obg\",\"1263\":\"slr1095\",\"1264\":\"lpdA\",\"1265\":\"slr1097\",\"1266\":\"slr1098\",\"1267\":\"ubiX\",\"1268\":\"slr1100\",\"1269\":\"slr1101\",\"1270\":\"slr1102\",\"1271\":\"slr1103\",\"1272\":\"slr1104\",\"1273\":\"typA\",\"1274\":\"phb\",\"1275\":\"ank\",\"1276\":\"slr1110\",\"1277\":\"slr1113\",\"1278\":\"slr1116\",\"1279\":\"slr1117\",\"1280\":\"slr1122\",\"1281\":\"gmk\",\"1282\":\"gpmB\",\"1283\":\"crtX\",\"1284\":\"slr1128\",\"1285\":\"rne\",\"1286\":\"rhnB\",\"1287\":\"argH\",\"1288\":\"trxA\",\"1289\":\"slr1140\",\"1290\":\"slr1142\",\"1291\":\"slr1143\",\"1292\":\"slr1150\",\"1293\":\"purD\",\"1294\":\"slr1160\",\"1295\":\"slr1161\",\"1296\":\"nrdA\",\"1297\":\"sat\",\"1298\":\"slr1166\",\"1299\":\"gpx1\",\"1300\":\"slr1173\",\"1301\":\"glgC\",\"1302\":\"slr1178\",\"1303\":\"anmK\",\"1304\":\"slr1183\",\"1305\":\"slr1189\",\"1306\":\"slr1192\",\"1307\":\"slr1194\",\"1308\":\"slr1196\",\"1309\":\"smf\",\"1310\":\"slr1198\",\"1311\":\"mutL\",\"1312\":\"slr1201\",\"1313\":\"slr1203\",\"1314\":\"slr1205\",\"1315\":\"slr1206\",\"1316\":\"slr1207\",\"1317\":\"slr1208\",\"1318\":\"slr1210\",\"1319\":\"cobN\",\"1320\":\"ETR1\",\"1321\":\"mgtE\",\"1322\":\"ureE\",\"1323\":\"slr1220\",\"1324\":\"slr1223\",\"1325\":\"malK\",\"1326\":\"spkF\",\"1327\":\"purC\",\"1328\":\"IAP75\",\"1329\":\"prfC\",\"1330\":\"slr1232\",\"1331\":\"frdA\",\"1332\":\"slr1235\",\"1333\":\"slr1236\",\"1334\":\"codA\",\"1335\":\"gshB\",\"1336\":\"pntA\",\"1337\":\"slr1240\",\"1338\":\"slr1243\",\"1339\":\"slr1245\",\"1340\":\"pstS\",\"1341\":\"slr1251\",\"1342\":\"pds, crtD, crtP\",\"1343\":\"pys, crtB\",\"1344\":\"ureA\",\"1345\":\"slr1257\",\"1346\":\"slr1258\",\"1347\":\"slr1259\",\"1348\":\"slr1263\",\"1349\":\"rpoC1\",\"1350\":\"slr1266\",\"1351\":\"ggt\",\"1352\":\"slr1270\",\"1353\":\"slr1272\",\"1354\":\"slr1273\",\"1355\":\"pilM\",\"1356\":\"slr1275\",\"1357\":\"slr1276\",\"1358\":\"gspD\",\"1359\":\"ndhK\",\"1360\":\"ndhJ\",\"1361\":\"slr1287\",\"1362\":\"icd\",\"1363\":\"futA1\",\"1364\":\"slr1299\",\"1365\":\"slr1301\",\"1366\":\"slr1305\",\"1367\":\"slr1307\",\"1368\":\"psbA2\",\"1369\":\"speA2\",\"1370\":\"tldD\",\"1371\":\"hik23\",\"1372\":\"spoT\",\"1373\":\"atpB\",\"1374\":\"atpE\",\"1375\":\"ymxG\",\"1376\":\"slr1334\",\"1377\":\"slr1338\",\"1378\":\"slr1340\",\"1379\":\"slr1342\",\"1380\":\"slr1343\",\"1381\":\"icfA\",\"1382\":\"cysE\",\"1383\":\"pgi\",\"1384\":\"murF\",\"1385\":\"slr1353\",\"1386\":\"rps1a\",\"1387\":\"slr1362\",\"1388\":\"slr1363\",\"1389\":\"bioB\",\"1390\":\"glgP\",\"1391\":\"cobL\",\"1392\":\"slr1376\",\"1393\":\"slr1378\",\"1394\":\"slr1383\",\"1395\":\"slr1385\",\"1396\":\"ftsH\",\"1397\":\"slr1391\",\"1398\":\"hik1\",\"1399\":\"slr1395\",\"1400\":\"slr1396\",\"1401\":\"slr1398\",\"1402\":\"slr1406\",\"1403\":\"slr1407\",\"1404\":\"slr1409\",\"1405\":\"slr1410\",\"1406\":\"slr1411\",\"1407\":\"slr1413\",\"1408\":\"hik11\",\"1409\":\"morR\",\"1410\":\"ycf57\",\"1411\":\"pyrD\",\"1412\":\"slr1419\",\"1413\":\"slr1420\",\"1414\":\"murC\",\"1415\":\"murB\",\"1416\":\"recR\",\"1417\":\"slr1429\",\"1418\":\"slr1431\",\"1419\":\"pntB\",\"1420\":\"pmbA\",\"1421\":\"slr1437\",\"1422\":\"slr1438\",\"1423\":\"slr1444\",\"1424\":\"cscK\",\"1425\":\"slr1450\",\"1426\":\"sbpA\",\"1427\":\"apcF\",\"1428\":\"fus\",\"1429\":\"slr1467\",\"1430\":\"slr1468\",\"1431\":\"slr1470\",\"1432\":\"yidC\",\"1433\":\"slr1472\",\"1434\":\"slr1474\",\"1435\":\"pyrB\",\"1436\":\"slr1478\",\"1437\":\"slr1495\",\"1438\":\"hypD\",\"1439\":\"slr1501\",\"1440\":\"slr1503\",\"1441\":\"slr1506\",\"1442\":\"slr1507\",\"1443\":\"plsX\",\"1444\":\"fabH\",\"1445\":\"sbtA\",\"1446\":\"sbtB\",\"1447\":\"sodB\",\"1448\":\"leuB\",\"1449\":\"hglK\",\"1450\":\"slr1520\",\"1451\":\"hflX\",\"1452\":\"ffh\",\"1453\":\"slr1533\",\"1454\":\"slr1534\",\"1455\":\"slr1537\",\"1456\":\"slr1540\",\"1457\":\"slr1541\",\"1458\":\"def\",\"1459\":\"lysS\",\"1460\":\"slr1552\",\"1461\":\"ddh\",\"1462\":\"slr1557\",\"1463\":\"aroE\",\"1464\":\"hisS\",\"1465\":\"slr1563\",\"1466\":\"sigF\",\"1467\":\"slr1567\",\"1468\":\"slr1570\",\"1469\":\"slr1571\",\"1470\":\"slr1573\",\"1471\":\"slr1579\",\"1472\":\"slr1588\",\"1473\":\"slr1590\",\"1474\":\"slr1592\",\"1475\":\"slr1593\",\"1476\":\"pxcA\",\"1477\":\"slr1597\",\"1478\":\"slr1600\",\"1479\":\"slr1603\",\"1480\":\"ftsH\",\"1481\":\"slr1609\",\"1482\":\"slr1610\",\"1483\":\"slr1612\",\"1484\":\"slr1613\",\"1485\":\"rfbE\",\"1486\":\"slr1616\",\"1487\":\"slr1617\",\"1488\":\"slr1618\",\"1489\":\"slr1619\",\"1490\":\"ppa\",\"1491\":\"ndhM\",\"1492\":\"slr1624\",\"1493\":\"folB\",\"1494\":\"slr1629\",\"1495\":\"smpB\",\"1496\":\"clpB1\",\"1497\":\"petH\",\"1498\":\"psb27, psbZ\",\"1499\":\"rnc\",\"1500\":\"slr1648\",\"1501\":\"cpcT\",\"1502\":\"ama\",\"1503\":\"psaL\",\"1504\":\"murG\",\"1505\":\"slr1657\",\"1506\":\"slr1658\",\"1507\":\"slr1659\",\"1508\":\"slr1661\",\"1509\":\"slr1664\",\"1510\":\"dapF\",\"1511\":\"degT\",\"1512\":\"slr1668\",\"1513\":\"slr1670\",\"1514\":\"slr1673\",\"1515\":\"rpl21\",\"1516\":\"slr1681\",\"1517\":\"slr1686\",\"1518\":\"fpg\",\"1519\":\"nadE\",\"1520\":\"slr1693\",\"1521\":\"slr1694\",\"1522\":\"spkB\",\"1523\":\"slr1702\",\"1524\":\"serS\",\"1525\":\"dfrA\",\"1526\":\"mrcB\",\"1527\":\"slr1717\",\"1528\":\"comB\",\"1529\":\"drgA\",\"1530\":\"aspS\",\"1531\":\"slr1721\",\"1532\":\"guaB\",\"1533\":\"slr1724\",\"1534\":\"nhaS1\",\"1535\":\"kdpB\",\"1536\":\"slr1732\",\"1537\":\"opcA\",\"1538\":\"bgtA\",\"1539\":\"psb28-2\",\"1540\":\"slr1740\",\"1541\":\"slr1742\",\"1542\":\"ndbB\",\"1543\":\"amiA\",\"1544\":\"slr1748\",\"1545\":\"prc\",\"1546\":\"slr1753\",\"1547\":\"gpsA\",\"1548\":\"glnA\",\"1549\":\"rre8\",\"1550\":\"ytfC\",\"1551\":\"slr1762\",\"1552\":\"slr1763\",\"1553\":\"slr1764\",\"1554\":\"slr1768\",\"1555\":\"slr1772\",\"1556\":\"slr1773\",\"1557\":\"slr1774\",\"1558\":\"chlD\",\"1559\":\"slr1778\",\"1560\":\"pdxJ\",\"1561\":\"ycf29\",\"1562\":\"bvdR\",\"1563\":\"cysH\",\"1564\":\"tal\",\"1565\":\"slr1794\",\"1566\":\"msrA2\",\"1567\":\"slr1796\",\"1568\":\"slr1800\",\"1569\":\"mbpA\",\"1570\":\"hik16\",\"1571\":\"hemA\",\"1572\":\"slr1813\",\"1573\":\"slr1814\",\"1574\":\"slr1815\",\"1575\":\"slr1816\",\"1576\":\"slr1818\",\"1577\":\"slr1819\",\"1578\":\"nth\",\"1579\":\"slr1827\",\"1580\":\"phaE\",\"1581\":\"phaC\",\"1582\":\"psaA\",\"1583\":\"psaB\",\"1584\":\"rre16\",\"1585\":\"ccmK3\",\"1586\":\"ccmK4\",\"1587\":\"slr1840\",\"1588\":\"slr1841\",\"1589\":\"cysK\",\"1590\":\"zwf\",\"1591\":\"uvrA\",\"1592\":\"ycf64\",\"1593\":\"slr1847\",\"1594\":\"hisD\",\"1595\":\"slr1851\",\"1596\":\"slr1852\",\"1597\":\"slr1853\",\"1598\":\"slr1854\",\"1599\":\"slr1855\",\"1600\":\"slr1856\",\"1601\":\"glgX\",\"1602\":\"slr1859\",\"1603\":\"slr1861\",\"1604\":\"trpD\",\"1605\":\"slr1869\",\"1606\":\"slr1870\",\"1607\":\"slr1871\",\"1608\":\"ddl\",\"1609\":\"hpcE\",\"1610\":\"cpcE\",\"1611\":\"slr1880\",\"1612\":\"natE\",\"1613\":\"ribF\",\"1614\":\"trpS\",\"1615\":\"hemC\",\"1616\":\"slr1888\",\"1617\":\"bfr\",\"1618\":\"slr1894\",\"1619\":\"srrA\",\"1620\":\"argB\",\"1621\":\"slr1900\",\"1622\":\"slr1907\",\"1623\":\"slr1908\",\"1624\":\"slr1909\",\"1625\":\"slr1911\",\"1626\":\"slr1916\",\"1627\":\"slr1923\",\"1628\":\"slr1924\",\"1629\":\"slr1926\",\"1630\":\"slr1927\",\"1631\":\"pilA8\",\"1632\":\"rfbC\",\"1633\":\"pdhA\",\"1634\":\"mtnA\",\"1635\":\"slr1940\",\"1636\":\"kaiC3\",\"1637\":\"slr1944\",\"1638\":\"gpmI\",\"1639\":\"slr1949\",\"1640\":\"slr1951\",\"1641\":\"slr1958\",\"1642\":\"slr1959\",\"1643\":\"slr1962\",\"1644\":\"ocp\",\"1645\":\"slr1968\",\"1646\":\"hik24\",\"1647\":\"slr1970\",\"1648\":\"ycf81\",\"1649\":\"der\",\"1650\":\"slr1975\",\"1651\":\"rre21\",\"1652\":\"rre22\",\"1653\":\"nbp1,rps1b\",\"1654\":\"apcB\",\"1655\":\"cya1\",\"1656\":\"gpx2\",\"1657\":\"phaA\",\"1658\":\"phaB\",\"1659\":\"slr1998\",\"1660\":\"slr2000\",\"1661\":\"cphB\",\"1662\":\"cphA\",\"1663\":\"slr2004\",\"1664\":\"slr2005\",\"1665\":\"slr2013\",\"1666\":\"pilA9\",\"1667\":\"pilA11\",\"1668\":\"slr2018\",\"1669\":\"fabD\",\"1670\":\"slr2024\",\"1671\":\"slr2025\",\"1672\":\"folP\",\"1673\":\"slr2030\",\"1674\":\"ycf23\",\"1675\":\"rubA\",\"1676\":\"ycf48\",\"1677\":\"proB\",\"1678\":\"divK\",\"1679\":\"zntC\",\"1680\":\"slr2046\",\"1681\":\"slr2047\",\"1682\":\"slr2048\",\"1683\":\"ycf58\",\"1684\":\"cpcG1\",\"1685\":\"slr2052\",\"1686\":\"slr2053\",\"1687\":\"topA\",\"1688\":\"slr2059\",\"1689\":\"slr2060\",\"1690\":\"apcA\",\"1691\":\"slr2070\",\"1692\":\"slr2071\",\"1693\":\"ilvA\",\"1694\":\"ycf50\",\"1695\":\"manA\",\"1696\":\"groES\",\"1697\":\"groEL1\",\"1698\":\"glsA\",\"1699\":\"slr2080\",\"1700\":\"slr2084\",\"1701\":\"ilvG\",\"1702\":\"shc\",\"1703\":\"fbpI\",\"1704\":\"glbN\",\"1705\":\"hik40\",\"1706\":\"slr2100\",\"1707\":\"ftsY\",\"1708\":\"hik22\",\"1709\":\"slr2105\",\"1710\":\"slr2122\",\"1711\":\"slr2123\",\"1712\":\"slr2124\",\"1713\":\"slr2125\",\"1714\":\"slr2127\",\"1715\":\"aroB\",\"1716\":\"slr2131\",\"1717\":\"pta\",\"1718\":\"ispG\",\"1719\":\"slr2141\",\"1720\":\"cefD\",\"1721\":\"slr2144\",\"1722\":\"slr5013\",\"1723\":\"slr5023\",\"1724\":\"slr5024\",\"1725\":\"slr5058\",\"1726\":\"slr5078\",\"1727\":\"chy46\",\"1728\":\"slr6031\",\"1729\":\"arsI2\",\"1730\":\"slr6039\",\"1731\":\"slr6050\",\"1732\":\"slr6071\",\"1733\":\"slr6095\",\"1734\":\"slr6097\",\"1735\":\"slr6100\",\"1736\":\"slr6102\",\"1737\":\"slr6110\",\"1738\":\"slr7010\",\"1739\":\"slr7011\",\"1740\":\"slr7012\",\"1741\":\"slr7014\",\"1742\":\"slr7024\",\"1743\":\"slr7041\",\"1744\":\"slr7060\",\"1745\":\"slr7061\",\"1746\":\"slr7080\",\"1747\":\"slr7094\",\"1748\":\"slr7101\",\"1749\":\"slr8015\",\"1750\":\"slr8016\",\"1751\":\"slr8030\",\"1752\":\"slr9102\",\"1753\":\"slr9201\",\"1754\":\"rpl36\",\"1755\":\"sml0011\",\"1756\":\"petF\",\"1757\":\"ssl0105\",\"1758\":\"ssl0294\",\"1759\":\"ssl0352\",\"1760\":\"minE\",\"1761\":\"psaC\",\"1762\":\"rps21\",\"1763\":\"glnB\",\"1764\":\"ssl0788\",\"1765\":\"ssl0832\",\"1766\":\"ssl1046\",\"1767\":\"ssl1377\",\"1768\":\"ssl1378\",\"1769\":\"rpl35\",\"1770\":\"ssl1533\",\"1771\":\"ndhO\",\"1772\":\"rps15\",\"1773\":\"gifA\",\"1774\":\"ssl1972\",\"1775\":\"acpP\",\"1776\":\"rps20\",\"1777\":\"ssl2245\",\"1778\":\"ssl2501\",\"1779\":\"ssl2595\",\"1780\":\"cnfU, synifU\",\"1781\":\"ssl2781\",\"1782\":\"ssl2814\",\"1783\":\"ssl2874\",\"1784\":\"ycf61\",\"1785\":\"ssl3044\",\"1786\":\"cpcD\",\"1787\":\"cp12\",\"1788\":\"rps19\",\"1789\":\"rpl29\",\"1790\":\"rps17\",\"1791\":\"infA\",\"1792\":\"rpl31\",\"1793\":\"ssl6082\",\"1794\":\"ftrV\",\"1795\":\"ssr0332\",\"1796\":\"ssr0335\",\"1797\":\"rps16\",\"1798\":\"ssr0693\",\"1799\":\"rpl33\",\"1800\":\"rps18\",\"1801\":\"rbp2\",\"1802\":\"ssr1528\",\"1803\":\"ssr1600\",\"1804\":\"rpl28\",\"1805\":\"rpl32\",\"1806\":\"ssr2087\",\"1807\":\"ssr2406\",\"1808\":\"ssr2554\",\"1809\":\"ssr2723\",\"1810\":\"rpl27\",\"1811\":\"psaE\",\"1812\":\"ssr2975\",\"1813\":\"ssr2998\",\"1814\":\"ssr3341\",\"1815\":\"apcC\",\"1816\":\"ssr6003\"},\"Ctrl1_1_Soluble\":{\"0\":32458.473809999999503,\"1\":95261.11795999998867,\"2\":1519281.362999999895692,\"3\":1294377.51300000003539,\"4\":630663.562900000135414,\"5\":23213578.199999999254942,\"6\":49942934.469999998807907,\"7\":17818419.260000001639128,\"8\":12015600.5,\"9\":214942.671399999991991,\"10\":343724.021300000022165,\"11\":4545061.536000000312924,\"12\":334522.885799999989104,\"13\":1849439.754999999655411,\"14\":354330.086100000073202,\"15\":83961.80109999999695,\"16\":601609.163799999980256,\"17\":1259023.962999999988824,\"18\":141759.672400000010384,\"19\":855348.613200000021607,\"20\":1338713.397000000346452,\"21\":1462853.874000000301748,\"22\":2612938.234999999869615,\"23\":2196296.078000000212342,\"24\":63533.89835000000312,\"25\":16173961.0,\"26\":21420565.929999999701977,\"27\":3065855.205999999772757,\"28\":4563601.997000000439584,\"29\":47986.397640000002866,\"30\":684039.361599999945611,\"31\":415651.79660000000149,\"32\":5427172.900999999605119,\"33\":703547.150799999944866,\"34\":50107.610610000003362,\"35\":14197847.28999999910593,\"36\":45601472.520000003278255,\"37\":95578.954429999997956,\"38\":2237062.060000000055879,\"39\":385065.794200000003912,\"40\":1088048.669999999925494,\"41\":1157224.165999999968335,\"42\":333578.588999999919906,\"43\":911050.606299999984913,\"44\":6175009.872999999672174,\"45\":6848454.685999999754131,\"46\":123979.255300000004354,\"47\":5368672.565000000409782,\"48\":6052366.451999999582768,\"49\":278475.418200000014622,\"50\":123299.822299999999814,\"51\":7282370.564000001177192,\"52\":21705006.53999999910593,\"53\":4949036.29700000025332,\"54\":545561.696200000005774,\"55\":3194.256534000000102,\"56\":485967.357900000002701,\"57\":53756972.119999997317791,\"58\":282782.332700000028126,\"59\":3500462.032999999821186,\"60\":5410590.128999999724329,\"61\":2413254.016999999992549,\"62\":581468.004799999995157,\"63\":150085606.099999994039536,\"64\":4862091.900000000372529,\"65\":2965897.938999999780208,\"66\":18783444.489999998360872,\"67\":1798194.381999999983236,\"68\":940842.017499999841675,\"69\":10189653.009999999776483,\"70\":5114633.705000000074506,\"71\":1623499.480999999912456,\"72\":4552316.498999999836087,\"73\":771294.68550000002142,\"74\":371016.50089999998454,\"75\":182352.917400000005728,\"76\":78472212.489999994635582,\"77\":2413944.966000000014901,\"78\":1672556.850000000093132,\"79\":81568.814920000018901,\"80\":2686178.813000000081956,\"81\":545745.949200000031851,\"82\":4778141.615000000223517,\"83\":178679.372599999973318,\"84\":1970931.59499999997206,\"85\":4047923.837999999988824,\"86\":33858796.820000000298023,\"87\":300850.645100000023376,\"88\":931468.144800000009127,\"89\":810241.169100000057369,\"90\":848577.314400000032038,\"91\":21252435.050000000745058,\"92\":2900833.589000000152737,\"93\":1547379.949999999953434,\"94\":164595.53190000000177,\"95\":3425378.924000000115484,\"96\":1235416.543999999761581,\"97\":259197.94529999999213,\"98\":46500.857609999999113,\"99\":23137573.829999998211861,\"100\":23508.383040000000619,\"101\":770603.736700000008568,\"102\":3531439.5730000003241,\"103\":2726369.00400000018999,\"104\":389441.803499999979977,\"105\":1138637.641999999992549,\"106\":4083622.86200000019744,\"107\":6897627.212000000290573,\"108\":19698951.719999998807907,\"109\":71915.107900000002701,\"110\":75377.913220000002184,\"111\":352740.903799999970943,\"112\":142070.599400000006426,\"113\":1853930.922999999951571,\"114\":51350.166960000002291,\"115\":5340919.45299999974668,\"116\":9351532.052999999374151,\"117\":692814.411999999894761,\"118\":183297.214100000011968,\"119\":59817745.119999997317791,\"120\":2472445.302000000141561,\"121\":950135.279600000008941,\"122\":19673.616920000000391,\"123\":153275486.599999994039536,\"124\":13079661.730000000447035,\"125\":12828616.980000000447035,\"126\":78669132.909999996423721,\"127\":5748464.11600000038743,\"128\":474762.470700000005309,\"129\":8756855.410000000149012,\"130\":3028428.810000000055879,\"131\":155210.143400000000838,\"132\":1594018.996999999973923,\"133\":1452.604798999999957,\"134\":9562386.610999999567866,\"135\":375162.194000000017695,\"136\":67092.284929999994347,\"137\":1964137.264999999897555,\"138\":3710625.640999999828637,\"139\":6121921.96999999973923,\"140\":0.0,\"141\":1554059.121999999973923,\"142\":30340715.590000003576279,\"143\":3414899.532999999821186,\"144\":23552.143140000003768,\"145\":833560.692700000014156,\"146\":135713.869999999995343,\"147\":38776049.469999998807907,\"148\":55028.317999999999302,\"149\":852412.080500000040047,\"150\":11968385.660000000149012,\"151\":6008260.88399999961257,\"152\":0.0,\"153\":214459.007299999997485,\"154\":55076684.420000001788139,\"155\":10734235.859999999403954,\"156\":310777.277000000001863,\"157\":369047.296599999943282,\"158\":1630178.654000000096858,\"159\":4390979.941999999806285,\"160\":51261.495190000001458,\"161\":285027.916499999992084,\"162\":13045114.28999999910593,\"163\":8891129.802999999374151,\"164\":202056.475399999966612,\"165\":1744415.53000000002794,\"166\":7587309.322999999858439,\"167\":1320748.726999999955296,\"168\":4490591.735000000335276,\"169\":2408187.058999999891967,\"170\":145721.112499999988358,\"171\":0.0,\"172\":16955884.780000001192093,\"173\":599018.105600000009872,\"174\":304639.347999999998137,\"175\":188456.298899999994319,\"176\":2554898.530999999959022,\"177\":21033634.579999998211861,\"178\":2759534.549000000115484,\"179\":944239.182700000004843,\"180\":4534121.512000000104308,\"181\":13968682.589999999850988,\"182\":71714.732730000003357,\"183\":420649.659900000027846,\"184\":35044.925680000000284,\"185\":25151.689719999998488,\"186\":8622926.49100000038743,\"187\":23647.724389999999403,\"188\":21715370.780000001192093,\"189\":73579.143049999998766,\"190\":8555443.820000000298023,\"191\":87780445.079999998211861,\"192\":21595606.309999998658896,\"193\":548924.314000000013038,\"194\":919261.381799999973737,\"195\":88786.927240000019083,\"196\":15100687.119999999180436,\"197\":0.0,\"198\":25349761.730000000447035,\"199\":1306353.958999999798834,\"200\":1913237.365999999921769,\"201\":251758.729300000006333,\"202\":2499161.990999999921769,\"203\":3307572.145000000018626,\"204\":1493946.571999999927357,\"205\":27021857.949999999254942,\"206\":587939.892400000011548,\"207\":627208.818699999945238,\"208\":4874183.505000000819564,\"209\":939137.677000000025146,\"210\":15340216.050000000745058,\"211\":8501780.126000000163913,\"212\":10393598.080000000074506,\"213\":1328924.954999999841675,\"214\":5819056.057000000029802,\"215\":792967.447799999965355,\"216\":708717.751399999950081,\"217\":1382128.015999999828637,\"218\":0.0,\"219\":253232.753599999996368,\"220\":122378.557199999995646,\"221\":16065712.349999999627471,\"222\":901837.95499999995809,\"223\":294102.378000000026077,\"224\":6001236.236999999731779,\"225\":257148.130399999994552,\"226\":635465.657400000025518,\"227\":133629.507600000011735,\"228\":4211909.031999999657273,\"229\":4760292.103000000119209,\"230\":903991.412200000020675,\"231\":816505.771999999997206,\"232\":107007.248399999996764,\"233\":278544.513099999981932,\"234\":311168.814599999983329,\"235\":693896.898500000010244,\"236\":3471902.813999999780208,\"237\":456820.832200000004377,\"238\":475752.830699999991339,\"239\":216900.359900000039488,\"240\":201250.368399999977555,\"241\":1347119.941000000108033,\"242\":376440.449299999920186,\"243\":102384.800600000002305,\"244\":385940.995999999984633,\"245\":680400.364300000015646,\"246\":7281449.298999999649823,\"247\":372928.12599999998929,\"248\":222646.751100000023143,\"249\":1032715.182999999960884,\"250\":643284.895200000028126,\"251\":4770080.544999999925494,\"252\":16327121.330000000074506,\"253\":230419.925699999992503,\"254\":112635.026800000006915,\"255\":22774825.679999999701977,\"256\":1517323.675000000046566,\"257\":480796.757299999997485,\"258\":15425433.080000000074506,\"259\":43619.600909999993746,\"260\":550029.832099999999628,\"261\":9150696.254000000655651,\"262\":236373.601599999994505,\"263\":2344619.765000000130385,\"264\":390029.11009999999078,\"265\":80698.21936000000278,\"266\":73896.979519999993499,\"267\":7201990.18099999986589,\"268\":737196.359799999976531,\"269\":8519744.796000000089407,\"270\":4000939.316000000108033,\"271\":12066270.089999999850988,\"272\":633139.462999999988824,\"273\":801086.096800000057556,\"274\":260176.789500000013504,\"275\":10705100.849999999627471,\"276\":168361.203100000013364,\"277\":58689.195330000002286,\"278\":0.0,\"279\":0.0,\"280\":407371.926199999987148,\"281\":12351.862279999999373,\"282\":5495.231362999999874,\"283\":12547631.119999999180436,\"284\":0.0,\"285\":4133025.705000000074506,\"286\":487948.077899999974761,\"287\":26488.675749999998516,\"288\":12560298.509999999776483,\"289\":193983.889699999999721,\"290\":2608792.541999999899417,\"291\":38185.288200000002689,\"292\":10738151.240000000223517,\"293\":1654246.705000000074506,\"294\":367296.89289999997709,\"295\":1215609.344000000040978,\"296\":248522.785600000002887,\"297\":11326.263870000000679,\"298\":1771477.692999999970198,\"299\":3483879.259999999776483,\"300\":2092308.276000000070781,\"301\":611167.289499999955296,\"302\":37436.76028000000224,\"303\":1808788.93100000009872,\"304\":0.0,\"305\":1103433.797999999951571,\"306\":653027.273999999975786,\"307\":125649.048399999985122,\"308\":369404.286900000006426,\"309\":459181.574100000027102,\"310\":2933653.658999999985099,\"311\":3817262.080000000074506,\"312\":2451831.99500000057742,\"313\":1825602.020000000018626,\"314\":2392064.919000000227243,\"315\":3012882.46100000012666,\"316\":2187659.217999999877065,\"317\":7762119.382000000216067,\"318\":172345.674800000007963,\"319\":60349.775730000001204,\"320\":1778962.972999999998137,\"321\":12377197.070000000298023,\"322\":699205.688800000003539,\"323\":1281364.641999999992549,\"324\":16403125.699999999254942,\"325\":21268557.190000001341104,\"326\":23264.247780000001512,\"327\":102863.858500000002096,\"328\":6751606.689000000245869,\"329\":6657292.171000000089407,\"330\":358936.411800000001676,\"331\":14756364.279999999329448,\"332\":5031374.367999999783933,\"333\":294010.251500000013039,\"334\":174717.932600000000093,\"335\":9392.988983999999618,\"336\":10691281.869999999180436,\"337\":25350.91330999999991,\"338\":1547379.949999999953434,\"339\":626206.942799999960698,\"340\":12052451.109999999403954,\"341\":2732011.752999999560416,\"342\":11446.488970000000336,\"343\":3975.719682999999804,\"344\":90286.286240000001271,\"345\":1715165.36199999996461,\"346\":105148.596000000005006,\"347\":2653243.583999999798834,\"348\":337160.007199999992736,\"349\":2089544.480999999912456,\"350\":326542.426600000006147,\"351\":561188.655999999959022,\"352\":13771762.160000002011657,\"353\":138005517.0,\"354\":14394767.71000000089407,\"355\":9878495.71000000089407,\"356\":22098847.390000000596046,\"357\":280502.20150000002468,\"358\":8475754.385999999940395,\"359\":2552710.526999999769032,\"360\":202954.708899999997811,\"361\":0.0,\"362\":224765.660899999958929,\"363\":101757188.700000002980232,\"364\":217165.223599999997532,\"365\":8291731.674999999813736,\"366\":4152372.273000000044703,\"367\":19108190.449999999254942,\"368\":9661883.244999999180436,\"369\":443358.845499999995809,\"370\":4012224.813999999780208,\"371\":7005069.757999999448657,\"372\":139986237.0,\"373\":13988259.470000000670552,\"374\":426131.1875,\"375\":3742063.813999999780208,\"376\":382094.714099999982864,\"377\":16275.300160000000687,\"378\":912685.851899999892339,\"379\":334776.233699999982491,\"380\":4546.328274999999849,\"381\":11069806.689999999478459,\"382\":7311735.889999999664724,\"383\":17673320.0,\"384\":21381412.17000000551343,\"385\":16726720.080000000074506,\"386\":403732928.899999976158142,\"387\":24246546.730000000447035,\"388\":24769.364689999998518,\"389\":6270821.446999999694526,\"390\":2112000.317999999970198,\"391\":593582.641300000133924,\"392\":6270015.339999999850988,\"393\":1452259.324999999953434,\"394\":526410.897299999953248,\"395\":1787599.833000000100583,\"396\":376106.490700000023935,\"397\":188675.099300000001676,\"398\":4497501.223000000230968,\"399\":90454.417130000001634,\"400\":35631080.619999997317791,\"401\":1379940.012000000104308,\"402\":11338.816100000000006,\"403\":131130.575899999996182,\"404\":6222339.868999999947846,\"405\":2856612.862999999895692,\"406\":17129.773580000000948,\"407\":42647.666190000003553,\"408\":632506.09320000000298,\"409\":340142.603100000007544,\"410\":3561495.848000000230968,\"411\":113648.418399999995017,\"412\":644966.20409999997355,\"413\":584865.17000000004191,\"414\":1616129.360000000102446,\"415\":1378558.114000000059605,\"416\":626333.616799999959767,\"417\":16340940.300000000745058,\"418\":4907349.049999999813735,\"419\":590300.634300000034273,\"420\":46500.857609999999113,\"421\":5259502.646999999880791,\"422\":1369921.253000000026077,\"423\":3790775.708000000100583,\"424\":55235602.659999996423721,\"425\":11414359.849999999627471,\"426\":448610.056700000015553,\"427\":620333.877600000007078,\"428\":6762316.395999999716878,\"429\":719853.54370000003837,\"430\":10143820.070000000298023,\"431\":255985.033100000000559,\"432\":4467560.106999999843538,\"433\":1634784.979000000050291,\"434\":5709310.348000001162291,\"435\":14667.692510000000766,\"436\":2949200.007999999914318,\"437\":27193443.580000001937151,\"438\":27050.647479999999632,\"439\":73665.511650000000372,\"440\":799070.82929999998305,\"441\":0.0,\"442\":990406.081700000097044,\"443\":25201207.730000000447035,\"444\":185945.85140000001411,\"445\":1272267.148999999975786,\"446\":955490.133200000040233,\"447\":1291613.716999999945983,\"448\":1432452.124000000068918,\"449\":20274742.420000001788139,\"450\":17637620.980000000447035,\"451\":8044.141671000000315,\"452\":0.0,\"453\":254188.566099999967264,\"454\":330239.002900000021327,\"455\":545481.085500000044703,\"456\":3327379.345999999903142,\"457\":8073737.313000000081956,\"458\":37763.809399999998277,\"459\":221138.17949999999837,\"460\":762151.129100000020117,\"461\":53444.893549999993411,\"462\":628521.621499999891967,\"463\":53566.961179999998421,\"464\":530671.748499999986962,\"465\":509194.755100000009406,\"466\":8988438.433000000193715,\"467\":54811.820699999996577,\"468\":445017.122700000007171,\"469\":1287928.656999999890104,\"470\":647522.714900000020862,\"471\":7713177.17200000025332,\"472\":3172376.48700000019744,\"473\":2031159.303000000072643,\"474\":2430988.37099999981001,\"475\":3894763.509999999776483,\"476\":12897711.869999999180436,\"477\":2337595.117999999783933,\"478\":12556843.769999999552965,\"479\":4530321.293999999761581,\"480\":1675550.960999999893829,\"481\":9329652.005999999120831,\"482\":5395.2740960000001,\"483\":75696.901270000002114,\"484\":1701000.911000000080094,\"485\":108970694.700000002980232,\"486\":7150053.859000000171363,\"487\":1131716.637000000104308,\"488\":733488.267600000021048,\"489\":19036792.399999994784594,\"490\":416377.292900000000372,\"491\":5398613.682000000029802,\"492\":212409192.300000011920929,\"493\":16869516.170000001788139,\"494\":0.0,\"495\":208862.321599999995669,\"496\":1063600.597000000067055,\"497\":29990634.839999999850988,\"498\":12040935.28999999910593,\"499\":502895.604700000025332,\"500\":90498.177219999983208,\"501\":18709743.280000001192093,\"502\":51183187.649999998509884,\"503\":726636.35820000001695,\"504\":272832.669300000008661,\"505\":49020.517749999999069,\"506\":4447868.064000000245869,\"507\":836842.699799999943934,\"508\":73958.013330000001588,\"509\":894928.4664000000339,\"510\":811024.244399999966845,\"511\":1257987.539999999804422,\"512\":270034.32640000001993,\"513\":472919.940400000021327,\"514\":275343.116800000017975,\"515\":44740.089619999998831,\"516\":4895142.286999999545515,\"517\":3135525.882000000216067,\"518\":611213.352799999993294,\"519\":1835.966253000000052,\"520\":20502755.53999999910593,\"521\":863352.104000000050291,\"522\":4419884.635999999940395,\"523\":251585.99210000000312,\"524\":2396671.245000000111759,\"525\":16043832.300000000745058,\"526\":348445.505100000009406,\"527\":5938475.049999999813735,\"528\":110422.838900000002468,\"529\":5304529.480000000447035,\"530\":45374.610990000008314,\"531\":20893141.649999998509884,\"532\":2229576.780999999959022,\"533\":17332451.899999998509884,\"534\":4577305.815999999642372,\"535\":543108.827799999970011,\"536\":11079595.130000000819564,\"537\":337355.776100000017323,\"538\":1112300.975000000093132,\"539\":9318711.982999999076128,\"540\":109389.87039999999979,\"541\":982091.663900000043213,\"542\":1194305.087000000057742,\"543\":3246423.171999999787658,\"544\":2164857.904999999795109,\"545\":1317869.773000000044704,\"546\":23849251.140000000596046,\"547\":4243232.04700000025332,\"548\":5316160.45299999974668,\"549\":119603.245999999984633,\"550\":220988.473900000011781,\"551\":0.0,\"552\":233563.742999999958556,\"553\":3625869.248999999836087,\"554\":262813.910900000017136,\"555\":7080843.815999999642372,\"556\":4838369.322999998927116,\"557\":58319537.689999997615814,\"558\":51606969.609999991953373,\"559\":85623.533079999993788,\"560\":2897724.31900000013411,\"561\":11609.092259999999442,\"562\":344288.296199999982491,\"563\":86965.125440000003437,\"564\":621093.921300000045448,\"565\":13559871.179999999701977,\"566\":119557.182700000004843,\"567\":57520340.189999990165234,\"568\":1973234.757999999914318,\"569\":705700.608000000007451,\"570\":8100914.634999999776483,\"571\":0.0,\"572\":1094048.408999999985099,\"573\":1541276.567999999970198,\"574\":35749.693500000001222,\"575\":13686545.140000000596046,\"576\":3442998.120000000111759,\"577\":781854.687099999981001,\"578\":1097698.922000000020489,\"579\":1208354.381000000052154,\"580\":3138289.6769999996759,\"581\":20464753.359999999403954,\"582\":524614.430199999944307,\"583\":724632.606499999994412,\"584\":253601.259599999990314,\"585\":1235762.017999999923632,\"586\":97101345.069999992847443,\"587\":4943163.231999999843538,\"588\":2348880.615999999921769,\"589\":370486.773400000005495,\"590\":7250817.233000000007451,\"591\":53062.568520000000717,\"592\":12700.791450000000623,\"593\":278187.522899999981746,\"594\":353466400.100000023841858,\"595\":38959150.909999996423721,\"596\":161002597.899999976158142,\"597\":74437071.200000002980232,\"598\":1941796.584999999962747,\"599\":1220791.459999999962747,\"600\":7884071.854000000283122,\"601\":0.0,\"602\":4399731.96100000012666,\"603\":786794.971399999922141,\"604\":10488.833860000000641,\"605\":3969501.143999999854714,\"606\":660489.521599999978207,\"607\":381588.018299999996088,\"608\":65217.510379999999714,\"609\":1258217.855999999912456,\"610\":35360.458980000003066,\"611\":36571922.640000000596046,\"612\":111018.206500000000233,\"613\":4727011.400000000372529,\"614\":61365470.540000006556511,\"615\":388889.044500000018161,\"616\":1876271.601999999955296,\"617\":9227967.367000000551343,\"618\":1949397.022000000113621,\"619\":1039693.765999999945052,\"620\":1058729.406999999890104,\"621\":961662.609599999850616,\"622\":2783372.283999999985099,\"623\":7402480.504999999888241,\"624\":37812.175819999996747,\"625\":2051196.820000000065193,\"626\":11509.825940000000628,\"627\":111317.617700000002515,\"628\":633991.633200000040233,\"629\":629730.782000000006519,\"630\":1414832.929000000003725,\"631\":539066.777000000001863,\"632\":628786.48519999999553,\"633\":71881.712039999998524,\"634\":18812.23402999999962,\"635\":1161485.016999999992549,\"636\":2093690.174000000115484,\"637\":963032.991400000057183,\"638\":3805746.265999999828637,\"639\":11720795.660000000149012,\"640\":286651.646300000022166,\"641\":1643882.472999999998137,\"642\":4079016.537000000011176,\"643\":35967.342389999997977,\"644\":270690.727799999993294,\"645\":1221367.250999999931082,\"646\":3861137.33199999993667,\"647\":48255.867689999999129,\"648\":446997.842799999983981,\"649\":123414.980400000014924,\"650\":2163936.640000000130385,\"651\":229544723.800000011920929,\"652\":392205.598899999982677,\"653\":20145765.309999994933605,\"654\":1482085.283000000286847,\"655\":300516.68650000001071,\"656\":684373.320199999958277,\"657\":3954645.742999999783933,\"658\":11809467.429999999701977,\"659\":6862964.612000000663102,\"660\":38831325.380000002682209,\"661\":8872474.184000000357628,\"662\":8374991.012000000104308,\"663\":10638078.810000000521541,\"664\":12976019.400000000372529,\"665\":81572.269660000005388,\"666\":5416.11772000000019,\"667\":646785.702799999970011,\"668\":11588363.800000000745058,\"669\":45619.897830000001704,\"670\":450406.523700000019744,\"671\":1177607.156999999890104,\"672\":76298.026769999996759,\"673\":0.0,\"674\":7371502.964999999850988,\"675\":132523.989399999991292,\"676\":2091502.168999999994412,\"677\":10732623.650000000372529,\"678\":2026437.81899999990128,\"679\":4928653.30599999986589,\"680\":23831977.420000001788139,\"681\":12765280.009999999776483,\"682\":3301929.396000000182539,\"683\":55804483.880000002682209,\"684\":98343901.409999996423721,\"685\":13615147.089999999850988,\"686\":12882741.310000000521541,\"687\":18622223.089999999850988,\"688\":26676383.519999999552965,\"689\":19538881.899999998509884,\"690\":26763903.71000000089407,\"691\":5389746.504999999888241,\"692\":20915021.690000001341104,\"693\":13524172.160000000149012,\"694\":17789629.730000000447035,\"695\":10755770.429999999701977,\"696\":16758964.359999999403954,\"697\":7019694.842000000178814,\"698\":46748447.619999997317791,\"699\":22795554.149999998509884,\"700\":33297.976669999996375,\"701\":8383052.082000000402331,\"702\":9859955.248999999836087,\"703\":13768307.419999999925494,\"704\":20213708.609999999403954,\"705\":6131940.728000000119209,\"706\":11049078.220000000670552,\"707\":15918309.919999999925494,\"708\":19070188.260000001639128,\"709\":5942160.110999999567866,\"710\":4889729.854000000283122,\"711\":9644494.36600000038743,\"712\":56919.214690000000701,\"713\":100644.761100000003353,\"714\":3845706.140999999828637,\"715\":4473087.696999999694526,\"716\":37421789.719999998807907,\"717\":6188137.900999999605119,\"718\":2214606.223000000230968,\"719\":360122.540700000012293,\"720\":325056.886500000022352,\"721\":1062782.97399999992922,\"722\":28809.112300000000687,\"723\":194743.933400000008987,\"724\":5987302.101999999955297,\"725\":0.0,\"726\":12142274.46000000089407,\"727\":1993387.432999999960884,\"728\":4268681.996000000275672,\"729\":2470142.138999999966472,\"730\":3019331.316999999806285,\"731\":373492.400900000007823,\"732\":1205590.584999999962747,\"733\":455761.377299999992829,\"734\":2811931.50400000018999,\"735\":47213.686509999999544,\"736\":127894.632199999992736,\"737\":3149.92064900000014,\"738\":40357170.75,\"739\":1313839.237999999895692,\"740\":7125985.807000000029802,\"741\":220562.388799999986077,\"742\":2686639.444999999366701,\"743\":152227.54749999998603,\"744\":17092.922969999999623,\"745\":258829.439199999993434,\"746\":10765.904350000000704,\"747\":518223.153400000010151,\"748\":9949548.282999999821186,\"749\":9945632.90599999949336,\"750\":832167.279199999989942,\"751\":11839.408550000001924,\"752\":553645.797799999942072,\"753\":1561659.558999999891967,\"754\":10402925.890000000596046,\"755\":914885.372399999992922,\"756\":135817.512300000002142,\"757\":6195392.864000000059605,\"758\":1020715.70499999995809,\"759\":286536.488100000016857,\"760\":179370.32149999999092,\"761\":1864755.787999999942258,\"762\":6767498.512000000104308,\"763\":1185437.910000000149012,\"764\":250710.790299999993294,\"765\":25631899.179999999701977,\"766\":16973158.5,\"767\":67512.612139999997453,\"768\":4054718.169000000227243,\"769\":20411780.610000003129244,\"770\":1840687.73699999996461,\"771\":28984152.679999999701977,\"772\":16359.365610000000743,\"773\":743921.595300000044517,\"774\":9121215.769999999552965,\"775\":77618.890660000004573,\"776\":2385961.538000000175089,\"777\":3123894.908999999985099,\"778\":97044.917580000008456,\"779\":0.0,\"780\":1025022.618999999947846,\"781\":132777.33739999998943,\"782\":6278.306725999999799,\"783\":0.0,\"784\":2017685.800000000046566,\"785\":62488.262419999999111,\"786\":1972658.966999999945983,\"787\":10451522.619999999180436,\"788\":66355.272819999998319,\"789\":1410687.236000000033528,\"790\":258737.3127000000095,\"791\":3100632.964999999850988,\"792\":2369033.291000000201166,\"793\":308232.282000000006519,\"794\":13350.283369999999195,\"795\":745741.093899999978021,\"796\":602783.776799999992363,\"797\":411379.429500000027474,\"798\":18332.024570000001404,\"799\":384098.465800000005402,\"800\":219618.092000000004191,\"801\":1225628.101999999955297,\"802\":5151484.309999999590218,\"803\":2266772.861000000033528,\"804\":10127122.140000000596046,\"805\":1343089.405999999959022,\"806\":179554.574499999987893,\"807\":8889.863063000000693,\"808\":4734611.837000000290573,\"809\":12582178.560000000521541,\"810\":6036704.945000000298023,\"811\":750589.251700000022538,\"812\":324930.212600000028033,\"813\":1270885252.0,\"814\":81203763.609999999403954,\"815\":5382721.858000000007451,\"816\":1710098.404000000096858,\"817\":1182443.799000000348315,\"818\":190863.103999999992084,\"819\":254038.860500000009779,\"820\":41787.434870000004594,\"821\":48721106.579999998211861,\"822\":580846.150799999944866,\"823\":5924310.599000000394881,\"824\":59194739.570000000298023,\"825\":52928.985079999998561,\"826\":323433.156699999934062,\"827\":1549683.112999999662861,\"828\":550525.01210000005085,\"829\":10159481.580000000074506,\"830\":1532870.023999999975786,\"831\":4098708.578999999444932,\"832\":853529.114500000025146,\"833\":26376.972350000000006,\"834\":23428.923929999997199,\"835\":153586.413599999970756,\"836\":2254105.464999999850988,\"837\":835541.412800000049174,\"838\":930351.110800000024028,\"839\":661652.618800000054762,\"840\":5323185.099000000394881,\"841\":7010712.507000000216067,\"842\":117277.051500000001397,\"843\":2674202.365999999921769,\"844\":5663016.775000000372529,\"845\":2991578.205000000074506,\"846\":4423454.537999999709427,\"847\":1495213.311999999918044,\"848\":5296468.410000000149012,\"849\":1506038.17699999990873,\"850\":1638009.406999999890104,\"851\":1343780.354999999981374,\"852\":5021701.083999999798834,\"853\":1394219.621000000042841,\"854\":1374297.26300000003539,\"855\":167992.697099999990314,\"856\":0.0,\"857\":34416.162219999998342,\"858\":858365.756500000017695,\"859\":1531027.493999999947846,\"860\":14454649.939999999478459,\"861\":1730135.921000000089407,\"862\":2175797.929000000003725,\"863\":621232.11109999998007,\"864\":2555128.848000000230968,\"865\":6647043.096000000834465,\"866\":4348256.271999999880791,\"867\":0.0,\"868\":437474.264399999985471,\"869\":149440.720499999995809,\"870\":734110.121599999954924,\"871\":2206429.995000000111759,\"872\":673513.907400000025518,\"873\":61235.341840000000957,\"874\":2402544.310000000055879,\"875\":5105651.370000000111759,\"876\":540690.506799999973737,\"877\":12798675.869999999180436,\"878\":1114028.347000000067055,\"879\":638724.63280000013765,\"880\":1103963.524999999906868,\"881\":2647255.361000000033528,\"882\":125614.500899999999092,\"883\":5965422.054999999701977,\"884\":21277769.839999999850988,\"885\":2664644.240000000689179,\"886\":26051.074809999998251,\"887\":11768010.5,\"888\":3299395.917000000365078,\"889\":233022.499699999985751,\"890\":1348271.522999999811873,\"891\":1046637.802000000141561,\"892\":881581.637799999909476,\"893\":691351.903599999961443,\"894\":136934.546299999987241,\"895\":0.0,\"896\":23294188.899999998509884,\"897\":16308696.019999999552965,\"898\":11017870.360000001266599,\"899\":21339.955239999999321,\"900\":0.0,\"901\":126846.693100000004051,\"902\":807949.522000000113621,\"903\":493061.099400000006426,\"904\":478585.721000000019558,\"905\":117968.000299999999697,\"906\":10426878.779999999329448,\"907\":13282.340060000000449,\"908\":4756722.200000000186264,\"909\":6776480.847000000067055,\"910\":248787.649299999990035,\"911\":177953.876300000003539,\"912\":83893.857799999997951,\"913\":229798.071700000000419,\"914\":3563338.378000000026077,\"915\":11511898.78999999910593,\"916\":350575.930700000026263,\"917\":938527.338899999973364,\"918\":0.0,\"919\":6286367.79600000102073,\"920\":47206.777020000001357,\"921\":12473929.910000000149012,\"922\":5694915.581000000238419,\"923\":2612247.285999999847263,\"924\":9747330.585999999195337,\"925\":213054.077900000003865,\"926\":109805.591300000000047,\"927\":129990.510299999994459,\"928\":47472.792329999996582,\"929\":2117758.225999999791384,\"930\":46531.950310000000172,\"931\":247186.951100000005681,\"932\":425186.89069999998901,\"933\":2043826.699000000022352,\"934\":2025401.395999999949709,\"935\":895147.266899999929592,\"936\":679732.447099999990314,\"937\":1131808.763999999966472,\"938\":598649.599500000011176,\"939\":6072403.968999999575317,\"940\":299100.241399999998976,\"941\":35755451.409999996423721,\"942\":65781.785269999993034,\"943\":3726517.464999999850988,\"944\":278636.639599999994971,\"945\":30438.600009999998292,\"946\":271462.287399999971967,\"947\":7475490.766999999061227,\"948\":2092.423433999999816,\"949\":7197844.487999999895692,\"950\":40833.925459999998566,\"951\":1521469.368000000016764,\"952\":2335291.955000000074506,\"953\":197530.760399999999208,\"954\":2468645.083000000100583,\"955\":19791078.230000000447035,\"956\":8181525.333999999798834,\"957\":869789.444099999964237,\"958\":67402.060329999992973,\"959\":3474436.29300000006333,\"960\":160956.534600000013597,\"961\":4492434.264999999664724,\"962\":1769404.847000000067055,\"963\":217280.381699999998091,\"964\":1128964.358000000007451,\"965\":216105768.699999988079071,\"966\":19110.493610000001354,\"967\":215046.313800000003539,\"968\":464789.775599999993574,\"969\":103574.384200000000419,\"970\":1533560.972999999765307,\"971\":921737.28179999999702,\"972\":1996957.334999999962747,\"973\":106072.164300000004005,\"974\":29426359.940000001341104,\"975\":111405.137799999996787,\"976\":645979.595800000126474,\"977\":14531805.899999998509884,\"978\":1472066.524999999906868,\"979\":1664035.147000000113621,\"980\":29325020.780000001192093,\"981\":4226994.748999999836087,\"982\":289058.45140000001993,\"983\":353040.315000000002328,\"984\":747076.928300000028685,\"985\":4120703.783999999985099,\"986\":464536.427700000000186,\"987\":14232394.730000000447035,\"988\":17649136.78999999910593,\"989\":163777.909099999989849,\"990\":3712698.487999999895692,\"991\":34920554.880000002682209,\"992\":42852647.679999999701977,\"993\":328546.178200000023935,\"994\":69755.892739999995683,\"995\":232331.550799999997253,\"996\":19860.173109999999724,\"997\":4331097.708999999798834,\"998\":26801905.890000000596046,\"999\":61280.253510000002279,\"1000\":11954566.689999999478459,\"1001\":3370448.490999999921769,\"1002\":548682.481900000013411,\"1003\":3735845.274000000208616,\"1004\":976276.177700000000186,\"1005\":2853849.066999999806285,\"1006\":140942.049599999998463,\"1007\":6722.932310999999572,\"1008\":877931.124700000043958,\"1009\":367492.661699999996927,\"1010\":3198171.910999999847263,\"1011\":859667.043500000028871,\"1012\":11875107.570000000298023,\"1013\":9673744.533999999985099,\"1014\":1402741.324000000022352,\"1015\":3847778.987999999895692,\"1016\":105028.831500000000233,\"1017\":2000296.921000000089407,\"1018\":408143.485699999961071,\"1019\":408949.592700000037439,\"1020\":2940678.30599999986589,\"1021\":0.0,\"1022\":806774.908999999985099,\"1023\":429931.406200000026729,\"1024\":8761346.576999999582768,\"1025\":5415887.403000000864267,\"1026\":535185.947700000018813,\"1027\":640889.605899999849498,\"1028\":4766856.11699999962002,\"1029\":31431.263190000001487,\"1030\":735676.272300000069663,\"1031\":8006945.591000000014901,\"1032\":3075298.174000000115484,\"1033\":1597704.057999999960884,\"1034\":3532015.364000000059605,\"1035\":93213.606199999994715,\"1036\":7807376.532000000588596,\"1037\":17090619.809999998658896,\"1038\":0.0,\"1039\":3672393.13799999980256,\"1040\":145698.080900000000838,\"1041\":0.0,\"1042\":1748446.064999999944121,\"1043\":2391489.128000000026077,\"1044\":34994256.090000003576279,\"1045\":849222.199999999953434,\"1046\":1537246.033000000054017,\"1047\":278832.408500000019558,\"1048\":31562543.469999998807907,\"1049\":129921.415399999998044,\"1050\":13404407.689999999478459,\"1051\":201572.811199999996461,\"1052\":1969664.854999999981374,\"1053\":4940975.226999999955297,\"1054\":1911164.519000000087544,\"1055\":3301583.921999999787658,\"1056\":3111457.830000000074506,\"1057\":22362.559529999998631,\"1058\":79144.736030000000028,\"1059\":205419.09309999999823,\"1060\":208724.131800000002841,\"1061\":6586.469912999999906,\"1062\":496366.138099999981932,\"1063\":1991890.377000000094995,\"1064\":13786732.720000000670552,\"1065\":886809.817500000004657,\"1066\":974686.995400000014342,\"1067\":28129679.269999999552965,\"1068\":37632.529119999999239,\"1069\":1415984.510000000242144,\"1070\":626644.543799999984913,\"1071\":1761458.935000000055879,\"1072\":81477.839980000004289,\"1073\":2321933.611000000033528,\"1074\":2908434.026000000070781,\"1075\":421697.598999999987427,\"1076\":4311635.983000000007451,\"1077\":1422778.840000000083819,\"1078\":30246.285909999998694,\"1079\":1536439.925999999977648,\"1080\":5375351.736999999731779,\"1081\":93365.614950000002864,\"1082\":47148.046369999996386,\"1083\":671406.513400000054389,\"1084\":10507834.949999999254942,\"1085\":1059834.925000000046566,\"1086\":8247741.264999999664724,\"1087\":4693845.855000000447035,\"1088\":3535815.58199999993667,\"1089\":134838.668100000009872,\"1090\":61151276.399999998509884,\"1091\":331125.720600000000559,\"1092\":651012.006599999964237,\"1093\":1439476.770999999949709,\"1094\":166253.809100000013132,\"1095\":744082.816699999966659,\"1096\":0.0,\"1097\":173739.088399999978719,\"1098\":5063273.173000000417232,\"1099\":821019.9710999999661,\"1100\":309452.958299999998417,\"1101\":6378379.150999999605119,\"1102\":3454168.460000000428408,\"1103\":1963561.47399999992922,\"1104\":1739118.256000000052154,\"1105\":671498.64000000001397,\"1106\":17234567.480000000447035,\"1107\":856765.058300000033341,\"1108\":1806831.243000000016764,\"1109\":2297520.084999999962747,\"1110\":6459565.640999999828637,\"1111\":154991.342899999988731,\"1112\":490562.167699999990873,\"1113\":57560.645539999997709,\"1114\":1025989.947000000043772,\"1115\":1483236.864999999990687,\"1116\":3116755.104999999981374,\"1117\":9052466.358999999240041,\"1118\":494293.291499999992084,\"1119\":324354.421900000015739,\"1120\":4737.721107000000302,\"1121\":6166257.854000000283122,\"1122\":9008821.424000000581145,\"1123\":2459317.274000000208616,\"1124\":136485.42949999999837,\"1125\":2236.255952999999863,\"1126\":42609664.0,\"1127\":12096.211199999999735,\"1128\":1185783.385000000009313,\"1129\":68643.465089999997872,\"1130\":8432109.449999999254942,\"1131\":102827.00789999999688,\"1132\":572255.353499999968335,\"1133\":225732.989299999986542,\"1134\":568627.871999999973923,\"1135\":444775.290600000007544,\"1136\":3960864.282999999821186,\"1137\":1165976.185000000055879,\"1138\":10861831.080000000074506,\"1139\":10510138.119999999180436,\"1140\":138258.864899999985937,\"1141\":13263.91475999999966,\"1142\":4342383.207000000402331,\"1143\":16666.837849999999889,\"1144\":2276676.46100000012666,\"1145\":75248.936100000006263,\"1146\":0.0,\"1147\":4045160.04300000006333,\"1148\":1009775.680999999982305,\"1149\":14682663.060000000521541,\"1150\":639450.129100000020117,\"1151\":88644.131139999983134,\"1152\":846919.03719999990426,\"1153\":1459053.65500000002794,\"1154\":10257481.150000000372529,\"1155\":57210.564789999989444,\"1156\":3967428.296999999787658,\"1157\":775843.43210000009276,\"1158\":1756161.661000000312924,\"1159\":293595.682199999981094,\"1160\":1111748.216000000014901,\"1161\":1137831.534999999916181,\"1162\":821054.51859999995213,\"1163\":3545028.234000000171363,\"1164\":380113.994100000010803,\"1165\":75961.764999999999418,\"1166\":2735811.972000000067055,\"1167\":354859.81359999999404,\"1168\":6436073.379999999888241,\"1169\":15033895.400000000372529,\"1170\":507962.563000000081956,\"1171\":281918.646699999982957,\"1172\":13404407.689999999478459,\"1173\":211464.895599999988917,\"1174\":3890272.342000000178814,\"1175\":50569.394760000002862,\"1176\":17319.784510000001319,\"1177\":3697612.771000000182539,\"1178\":41131033.46000000089407,\"1179\":16264935.929999999701977,\"1180\":3038102.094000000040978,\"1181\":83882.34197999999742,\"1182\":606203.973600000026636,\"1183\":68686.073610000006738,\"1184\":0.0,\"1185\":4366566.416000000201166,\"1186\":5522408.684000000357628,\"1187\":2701149.37099999981001,\"1188\":683590.244799999985844,\"1189\":742044.517600000137463,\"1190\":2375021.513999999966472,\"1191\":1642961.20699999993667,\"1192\":860334.960700000054203,\"1193\":2201247.878000000026077,\"1194\":19401843.71000000089407,\"1195\":977715.654499999945983,\"1196\":1074137.567000000039116,\"1197\":1424621.371000000042841,\"1198\":11035374.400000000372529,\"1199\":187949.60299999997369,\"1200\":107223.745699999999488,\"1201\":5236701.334999999962747,\"1202\":173623.930200000002515,\"1203\":2078374.141000000061467,\"1204\":1297832.256999999983236,\"1205\":3619420.393000000156462,\"1206\":410630.901599999924656,\"1207\":9898072.59400000050664,\"1208\":270598.601299999980256,\"1209\":2547182.936000000219792,\"1210\":3084050.191999999806285,\"1211\":1353338.480999999912456,\"1212\":37473610.880000002682209,\"1213\":6699440.049999999813735,\"1214\":1547034.475000000093132,\"1215\":1061159.243999999947846,\"1216\":47943.789129999997385,\"1217\":11770313.660000000149012,\"1218\":102844.281600000002072,\"1219\":2086550.368999999947846,\"1220\":1744415.53000000002794,\"1221\":1781726.767999999690801,\"1222\":3143932.425999999977648,\"1223\":1540931.094000000040978,\"1224\":407003.420099999930244,\"1225\":4669.892960999999559,\"1226\":839410.726299999980256,\"1227\":37405667.579999998211861,\"1228\":5442949.566999999806285,\"1229\":601252.173500000033528,\"1230\":7508195.678999999538064,\"1231\":4188416.771000000182539,\"1232\":1966555.584999999962747,\"1233\":239356.197500000009313,\"1234\":1333876.754999999888241,\"1235\":675747.975399999879301,\"1236\":99122.370450000002165,\"1237\":215760.294299999979558,\"1238\":843602.482700000051409,\"1239\":170917.713900000031572,\"1240\":2121558.44400000013411,\"1241\":20000.666049999999814,\"1242\":1439591.929000000003725,\"1243\":340096.539800000027753,\"1244\":26374669.190000001341104,\"1245\":36842.544269999998505,\"1246\":812475.23699999996461,\"1247\":1156072.584000000031665,\"1248\":466574.726800000004005,\"1249\":1981295.827999999979511,\"1250\":33691.817510000000766,\"1251\":503160.46840000001248,\"1252\":3366417.955999999772757,\"1253\":152377.253099999972619,\"1254\":44460.255340000003343,\"1255\":157133.284299999999348,\"1256\":192947.466400000004796,\"1257\":760734.683899999945424,\"1258\":1268466.93100000009872,\"1259\":67688.804099999993923,\"1260\":12973.716239999999743,\"1261\":896632.806899999966845,\"1262\":503621.101000000024214,\"1263\":140170.490099999995436,\"1264\":32503385.489999998360872,\"1265\":467415.381300000008196,\"1266\":206904.633200000011129,\"1267\":503125.920999999972992,\"1268\":2453444.208999999798834,\"1269\":859989.486299999989569,\"1270\":469442.164600000018254,\"1271\":5768962.265999999828637,\"1272\":1005169.354999999981374,\"1273\":3796303.299000000115484,\"1274\":173117.234399999986636,\"1275\":120340.258100000020931,\"1276\":1284473.912000000011176,\"1277\":41045.816440000002331,\"1278\":779056.34429999999702,\"1279\":228093.731200000009267,\"1280\":1708255.874000000068918,\"1281\":849072.494399999966845,\"1282\":11735766.220000000670552,\"1283\":305134.527999999991152,\"1284\":2737539.344000000040978,\"1285\":2489488.70699999993667,\"1286\":0.0,\"1287\":6058700.150000000372529,\"1288\":2395865.13799999980256,\"1289\":12600603.859999999403954,\"1290\":57720.715360000001965,\"1291\":1490837.30199999990873,\"1292\":3990575.083999999798834,\"1293\":15616595.589999999850988,\"1294\":812843.743099999963306,\"1295\":4820750.127000000327826,\"1296\":608714.421100000035949,\"1297\":35619564.799999997019768,\"1298\":708222.571299999952316,\"1299\":2165088.222000000067055,\"1300\":946807.209299999987707,\"1301\":61533601.429999999701977,\"1302\":50473.813499999996566,\"1303\":4522836.014999999664724,\"1304\":294159.957099999999628,\"1305\":661652.618800000054762,\"1306\":5452853.167000000365078,\"1307\":1068206.922000000020489,\"1308\":19011.457610000001296,\"1309\":96254.932719999997062,\"1310\":79042245.290000006556511,\"1311\":0.0,\"1312\":161566.872800000011921,\"1313\":99692.403250000003027,\"1314\":2886784.295999999623746,\"1315\":723354.351200000033714,\"1316\":473000.551099999982398,\"1317\":4054833.327000000048429,\"1318\":142323.947299999999814,\"1319\":392574.104999999981374,\"1320\":0.0,\"1321\":302543.469800000020768,\"1322\":45148.901030000000901,\"1323\":4490706.893000000156462,\"1324\":5309366.122000000439584,\"1325\":1029548.334000000031665,\"1326\":79903.628190000003087,\"1327\":1818577.372999999905005,\"1328\":171435.925500000012107,\"1329\":1353223.3230000003241,\"1330\":89431.812829999995302,\"1331\":18114375.690000001341104,\"1332\":72071.722970000002533,\"1333\":105289.088900000002468,\"1334\":371131.658999999926891,\"1335\":9290498.237999999895692,\"1336\":240070.178000000014436,\"1337\":3314366.475999999791384,\"1338\":275607.980500000005122,\"1339\":37072.860549999997602,\"1340\":503252.59499999997206,\"1341\":56994067.479999996721745,\"1342\":3384728.100000000093132,\"1343\":62703.608150000000023,\"1344\":164664.626799999998184,\"1345\":55978.372669999997015,\"1346\":344806.507800000021234,\"1347\":321694.268800000019837,\"1348\":3432403.570999999996275,\"1349\":35494042.429999999701977,\"1350\":9397480.152000000700355,\"1351\":234231.660200000042096,\"1352\":188974.510500000003958,\"1353\":1656.895342999999912,\"1354\":1613826.19800000009127,\"1355\":3778453.787000000011176,\"1356\":572992.365600000019185,\"1357\":1040983.537999999942258,\"1358\":2637121.444999999832362,\"1359\":8630296.611999999731779,\"1360\":1164018.496000000042841,\"1361\":289565.147300000011455,\"1362\":25887550.25,\"1363\":2474978.780999999959022,\"1364\":8443049.473999999463558,\"1365\":11781829.480000000447035,\"1366\":62991.503499999998894,\"1367\":18821.446680000000924,\"1368\":1509147.446999999927357,\"1369\":7032477.395999999716878,\"1370\":29432117.850000001490116,\"1371\":105581.590599999995902,\"1372\":205683.956900000019232,\"1373\":83573718.159999996423721,\"1374\":1366121.034999999916181,\"1375\":1115767.235000000102445,\"1376\":6719938.200000000186264,\"1377\":4078555.904000000096858,\"1378\":172898.433900000032736,\"1379\":15856124.529999999329448,\"1380\":271473.803200000023935,\"1381\":1962525.050999999977648,\"1382\":228254.952599999989616,\"1383\":30814015.550000000745058,\"1384\":26666019.28999999910593,\"1385\":778031.436800000024959,\"1386\":10199441.449999999254942,\"1387\":68994.697430000000168,\"1388\":3284885.990999999921769,\"1389\":462463.581200000015087,\"1390\":21810952.029999997466803,\"1391\":556570.814600000041537,\"1392\":124762.330700000005891,\"1393\":232665.509499999985564,\"1394\":366997.481700000003912,\"1395\":1211463.649999999906868,\"1396\":536003.570500000030734,\"1397\":357554.514099999971222,\"1398\":103514.501999999993132,\"1399\":1714474.412999999942258,\"1400\":766676.84409999998752,\"1401\":40909.929830000000948,\"1402\":5279770.480000000447035,\"1403\":19019518.680000003427267,\"1404\":20593730.480000000447035,\"1405\":15259605.349999997764826,\"1406\":8606919.50899999961257,\"1407\":30628.610939999998664,\"1408\":227160.950299999996787,\"1409\":476040.726100000028964,\"1410\":286133.434599999978673,\"1411\":378248.432200000039302,\"1412\":284348.48340000002645,\"1413\":911315.46999999997206,\"1414\":4346644.058000000193715,\"1415\":893684.758499999996275,\"1416\":380724.332200000004377,\"1417\":62343.163159999996424,\"1418\":11563.029010000000198,\"1419\":79278.319480000005569,\"1420\":2260554.320999999996275,\"1421\":1968743.590000000083819,\"1422\":3404074.66800000006333,\"1423\":4152372.273000000044703,\"1424\":2066973.485000000102446,\"1425\":0.0,\"1426\":402811.663799999980256,\"1427\":3407759.728999999817461,\"1428\":101919561.700000002980232,\"1429\":292490.164099999994505,\"1430\":114900.18739999999525,\"1431\":41760.948499999998603,\"1432\":401003.680999999982305,\"1433\":62263.704039999996894,\"1434\":127422.483800000001793,\"1435\":4367027.048999999649823,\"1436\":0.0,\"1437\":55859.759789999996428,\"1438\":37581.859539999997651,\"1439\":1344816.779000000096858,\"1440\":297142.553000000014436,\"1441\":5919128.481999999843538,\"1442\":604303.864300000015646,\"1443\":702579.822399999946356,\"1444\":2029662.246999999973923,\"1445\":2016188.745000000111759,\"1446\":85442734.799999997019768,\"1447\":43966226.909999996423721,\"1448\":1945481.645999999949709,\"1449\":868280.872500000055879,\"1450\":281365.887600000016391,\"1451\":470812.54649999999674,\"1452\":9289461.814999999478459,\"1453\":155325.301500000001397,\"1454\":3995872.358000000007451,\"1455\":1078375.385999999940395,\"1456\":10751279.269999999552965,\"1457\":4161700.08199999993667,\"1458\":1668526.314999999944121,\"1459\":4533545.722000000067055,\"1460\":93314.945370000001276,\"1461\":1570411.577999999979511,\"1462\":3078407.442999999970198,\"1463\":3409256.783999999985099,\"1464\":1639276.147000000113621,\"1465\":826858.488899999996647,\"1466\":6387.361487000000125,\"1467\":0.0,\"1468\":51504.478869999999006,\"1469\":243985.554800000012619,\"1470\":1480473.06899999990128,\"1471\":177608.401899999997113,\"1472\":357750.282899999991059,\"1473\":961950.504900000058114,\"1474\":181800.158299999980954,\"1475\":39658.160829999993439,\"1476\":69330.959199999997509,\"1477\":577448.985600000014529,\"1478\":465020.091899999999441,\"1479\":126731.534899999998743,\"1480\":807085.835999999893829,\"1481\":2392986.183999999891967,\"1482\":11494509.910000000149012,\"1483\":1134687.716999999945983,\"1484\":780334.599700000020675,\"1485\":6223721.766999999992549,\"1486\":8456292.660000000149012,\"1487\":27892453.5,\"1488\":616084.542200000025332,\"1489\":14390161.380000000819564,\"1490\":33610055.229999996721745,\"1491\":778169.626599999959581,\"1492\":1025736.599999999976717,\"1493\":3008621.609999999869615,\"1494\":113785.456600000004983,\"1495\":4284458.661000000312924,\"1496\":9855348.923000000417232,\"1497\":46613712.590000003576279,\"1498\":467933.592899999930523,\"1499\":243570.985499999980675,\"1500\":3757725.320999999996275,\"1501\":7173546.120000000111759,\"1502\":1350459.527000000001863,\"1503\":961271.071899999980815,\"1504\":71601.877749999999651,\"1505\":36532.768869999999879,\"1506\":4937290.166000000201166,\"1507\":644067.970600000000559,\"1508\":0.0,\"1509\":0.0,\"1510\":14893402.459999999031424,\"1511\":6877704.854000000283122,\"1512\":1340210.45299999974668,\"1513\":4647667.440000000409782,\"1514\":574282.136799999978393,\"1515\":2541885.660999999847263,\"1516\":386355.565300000016578,\"1517\":232550.35130000000936,\"1518\":2288652.907999999821186,\"1519\":2917301.203000000212342,\"1520\":196471.30549999998766,\"1521\":155521.07029999999213,\"1522\":378202.368900000001304,\"1523\":1181868.007999999914318,\"1524\":10991729.470000000670552,\"1525\":425244.469800000020768,\"1526\":10505.071159999999509,\"1527\":201860.706600000004983,\"1528\":3782369.16399999987334,\"1529\":12502719.439999999478459,\"1530\":25215026.699999999254942,\"1531\":19176.133750000000873,\"1532\":67489580.510000005364418,\"1533\":59144.0699900000036,\"1534\":51852.256450000000768,\"1535\":60676.824849999997241,\"1536\":2995263.265000000130385,\"1537\":10447031.46000000089407,\"1538\":449070.689300000027288,\"1539\":11590.666960000000472,\"1540\":2554092.424000000115484,\"1541\":185600.376900000002934,\"1542\":1602080.067000000039116,\"1543\":1679811.813000000081956,\"1544\":80793.800620000009076,\"1545\":26636078.17000000551343,\"1546\":2033001.833000000100583,\"1547\":3910309.859000000171363,\"1548\":168407266.400000005960464,\"1549\":72775.339219999994384,\"1550\":15856124.529999999329448,\"1551\":880602.793599999975413,\"1552\":4300580.800999999977648,\"1553\":441262.96730000001844,\"1554\":593548.093899999978021,\"1555\":8954581.938999999314547,\"1556\":856903.248099999967962,\"1557\":178690.888399999996182,\"1558\":244250.418499999999767,\"1559\":170595.271100000012666,\"1560\":4545982.800999999977648,\"1561\":178356.929800000012619,\"1562\":2799839.898999999742955,\"1563\":254764.356800000008661,\"1564\":21823619.429999999701977,\"1565\":8176343.218000000342727,\"1566\":117392.209600000001956,\"1567\":732543.9708999999566,\"1568\":2159215.157000000122935,\"1569\":273961.21909999998752,\"1570\":0.0,\"1571\":1908631.040000000037253,\"1572\":434169.225800000014715,\"1573\":1256951.115999999921769,\"1574\":306009.729899999976624,\"1575\":238803.438400000013644,\"1576\":2999984.748999999836087,\"1577\":385111.857399999978952,\"1578\":380171.573099999979604,\"1579\":0.0,\"1580\":216266.990099999995436,\"1581\":221552.748800000001211,\"1582\":17586951.399999998509884,\"1583\":1373836.629999999888241,\"1584\":215449.367300000012619,\"1585\":596427.047400000039488,\"1586\":2726369.00400000018999,\"1587\":100815.195099999997183,\"1588\":2931120.180000000167638,\"1589\":10745406.199999999254942,\"1590\":36886304.359999999403954,\"1591\":6383791.583999999798834,\"1592\":450176.207500000018626,\"1593\":1062068.993000000016764,\"1594\":34784668.280000001192093,\"1595\":69655.705159999997704,\"1596\":65043621.579999998211861,\"1597\":392435.915199999988545,\"1598\":7513723.269999999552965,\"1599\":38272808.390000000596046,\"1600\":552643.921899999957532,\"1601\":14459256.269999999552965,\"1602\":306205.498699999996461,\"1603\":218742.890099999989616,\"1604\":444556.490099999937229,\"1605\":23887.253329999999551,\"1606\":304270.842000000004191,\"1607\":50835.410060000001977,\"1608\":7164563.785000000149012,\"1609\":3273715.651999999769032,\"1610\":188536.909600000013597,\"1611\":389349.677000000025146,\"1612\":216059.705400000006193,\"1613\":171205.60920000000624,\"1614\":9420166.30599999986589,\"1615\":10672395.939999999478459,\"1616\":504807.229899999976624,\"1617\":10745060.730000000447035,\"1618\":6247674.661000000312924,\"1619\":25793.120569999999134,\"1620\":3519002.493999999947846,\"1621\":2136298.686000000219792,\"1622\":61714.399709999997867,\"1623\":2930659.547999999951571,\"1624\":2823332.160000000149012,\"1625\":0.0,\"1626\":57223.232179999999062,\"1627\":4844818.179000000469387,\"1628\":6347862.243999999947846,\"1629\":3172491.645000000018626,\"1630\":0.0,\"1631\":137360.631400000012945,\"1632\":1250271.94399999990128,\"1633\":8275724.69400000013411,\"1634\":2516550.870000000111759,\"1635\":11520420.490000000223517,\"1636\":16069167.089999999850988,\"1637\":39291957.939999997615814,\"1638\":5761246.669999999925494,\"1639\":485115.18760000000475,\"1640\":2303968.941000000108033,\"1641\":2845672.839000000152737,\"1642\":374931.877700000011828,\"1643\":829104.072700000018813,\"1644\":51406594.450000002980232,\"1645\":768646.048300000140443,\"1646\":21330.74257999999827,\"1647\":2082865.308999999891967,\"1648\":51025.421000000002096,\"1649\":2426382.044999999925494,\"1650\":2146778.077000000048429,\"1651\":207250.107599999988452,\"1652\":380033.383399999991525,\"1653\":25220784.609999999403954,\"1654\":56020981.179999999701977,\"1655\":551308.087500000023283,\"1656\":2849703.373999999836087,\"1657\":3902018.473000000230968,\"1658\":12014448.919999999925494,\"1659\":156569.009400000009919,\"1660\":1229888.952999999979511,\"1661\":9859840.091000000014901,\"1662\":18791505.559999998658896,\"1663\":4228837.279000000096858,\"1664\":6267597.019000000320375,\"1665\":48950.271280000000843,\"1666\":383430.54849999997532,\"1667\":1151443.226999999955297,\"1668\":1673593.273000000044703,\"1669\":1682575.608000000007451,\"1670\":1834123.722999999998137,\"1671\":3329106.717999999877065,\"1672\":62887.861169999996491,\"1673\":185980.39879999999539,\"1674\":1228622.213999999919906,\"1675\":20111.217860000000655,\"1676\":883735.095100000035018,\"1677\":351508.711699999985285,\"1678\":165044.64869999999064,\"1679\":347835.166900000011083,\"1680\":1466423.77600000007078,\"1681\":2122364.550999999977648,\"1682\":346798.743699999991804,\"1683\":1177722.314999999944121,\"1684\":70300590.75,\"1685\":27248.719479999999748,\"1686\":249547.692999999999302,\"1687\":19892417.390000000596046,\"1688\":187938.087200000009034,\"1689\":10168.233589999999822,\"1690\":19594157.809999998658896,\"1691\":1826062.652999999932945,\"1692\":30158.765719999999419,\"1693\":7750142.934999999590218,\"1694\":2176604.035999999847263,\"1695\":1333991.912999999942258,\"1696\":33082630.940000001341104,\"1697\":51897168.130000002682209,\"1698\":396719.798100000072736,\"1699\":428584.055899999977555,\"1700\":1753743.340000000083819,\"1701\":5318463.615000000223517,\"1702\":810517.54859999998007,\"1703\":327958871.699999988079071,\"1704\":321567.594800000020768,\"1705\":343067.619899999990594,\"1706\":1237259.074000000022352,\"1707\":1165976.185000000055879,\"1708\":8570.644695000000866,\"1709\":376935.629399999976158,\"1710\":518925.618000000016764,\"1711\":1183595.379999999888241,\"1712\":2430182.263999999966472,\"1713\":122781.610700000004726,\"1714\":48169.499080000001413,\"1715\":2816422.671000000089407,\"1716\":385814.322099999990314,\"1717\":1298523.206000000005588,\"1718\":10984935.140000000596046,\"1719\":1059627.641000000061467,\"1720\":4118285.463000000454485,\"1721\":9749633.748999999836087,\"1722\":0.0,\"1723\":2191344.277999999932945,\"1724\":620898.152499999967404,\"1725\":258460.933199999999488,\"1726\":0.0,\"1727\":107698.197299999999814,\"1728\":0.0,\"1729\":141552.387799999996787,\"1730\":3591091.490000000223517,\"1731\":241429.043999999994412,\"1732\":949006.729799999971874,\"1733\":2209424.106000000145286,\"1734\":2088623.216000000014901,\"1735\":237732.467700000008335,\"1736\":3773732.302999999839812,\"1737\":675920.712599999969825,\"1738\":69017.729049999994459,\"1739\":1817425.791999999899417,\"1740\":2164973.063999999780208,\"1741\":648006.379099999903701,\"1742\":11077407.119999999180436,\"1743\":77562.463169999988168,\"1744\":3413978.268000000156462,\"1745\":1435676.55199999990873,\"1746\":618191.936199999996461,\"1747\":568466.650600000051782,\"1748\":0.0,\"1749\":741606.916599999996834,\"1750\":610752.72019999998156,\"1751\":6589464.025000000372529,\"1752\":311422.162499999976717,\"1753\":536901.804000000003725,\"1754\":765767.094700000016019,\"1755\":1404008.063000000081956,\"1756\":22627423.260000001639128,\"1757\":80308.984849999993458,\"1758\":109868.928199999994831,\"1759\":33516.777139999998326,\"1760\":593893.568300000042655,\"1761\":943490.65480000001844,\"1762\":8487155.041999999433756,\"1763\":54354642.869999997317791,\"1764\":32334.103019999998651,\"1765\":230535.083799999993062,\"1766\":34911.342230000002019,\"1767\":5183613.43199999909848,\"1768\":0.0,\"1769\":11617153.329999998211861,\"1770\":18249.110710000000836,\"1771\":1614747.462999999988824,\"1772\":3057563.820000000298023,\"1773\":11543.452119999999923,\"1774\":1046683.866000000038184,\"1775\":14456953.109999999403954,\"1776\":6027952.925999999046326,\"1777\":2836114.712999999988824,\"1778\":0.0,\"1779\":16380094.070000000298023,\"1780\":132431.862900000007358,\"1781\":1648834.273000000044703,\"1782\":161705.0625,\"1783\":26428793.519999999552965,\"1784\":896149.142800000146963,\"1785\":126167.259999999994761,\"1786\":18804172.96000000089407,\"1787\":24005.866210000000137,\"1788\":4962970.432000000029802,\"1789\":8762498.158999999985099,\"1790\":11735766.220000000670552,\"1791\":1130162.002000000094995,\"1792\":6571384.196999999694526,\"1793\":707635.26480000000447,\"1794\":843176.397600000025704,\"1795\":293169.597100000013597,\"1796\":2309842.006000000052154,\"1797\":10705446.330000000074506,\"1798\":628694.358699999982491,\"1799\":393218.990600000019185,\"1800\":23731789.839999999850988,\"1801\":3349144.234999999869615,\"1802\":2848091.15999999968335,\"1803\":1017283.992000000085682,\"1804\":7178037.286999999545515,\"1805\":4762364.949000000022352,\"1806\":12672.001910000000862,\"1807\":13604.782859999999346,\"1808\":376267.712100000004284,\"1809\":31480.781190000001516,\"1810\":4840096.695000000298023,\"1811\":5302341.475999999791384,\"1812\":206847.054100000008475,\"1813\":4275821.800999999977648,\"1814\":231675.149399999994785,\"1815\":7106063.449000000022352,\"1816\":0.0},\"Ctrl1_2_Soluble\":{\"0\":29467.893339999998716,\"1\":97593.294089999995776,\"2\":1777711.487999999895692,\"3\":1427344.716000000014901,\"4\":756095.3658000001451,\"5\":23024975.429999999701977,\"6\":50434884.240000002086163,\"7\":18759242.149999998509884,\"8\":11491092.830000000074506,\"9\":211870.526099999988219,\"10\":311917.100800000014715,\"11\":4162324.651999999769032,\"12\":353270.364200000010896,\"13\":1776590.803000000072643,\"14\":445146.129000000015367,\"15\":79127.467560000019148,\"16\":687040.815599999856204,\"17\":1300707.351000000024214,\"18\":162081.563800000003539,\"19\":877720.213899999973364,\"20\":1185684.354000000050291,\"21\":1405440.425000000046566,\"22\":2906750.328000000212342,\"23\":2033533.227999999886379,\"24\":64125.575379999994766,\"25\":16897886.839999999850988,\"26\":20667462.46000000089407,\"27\":3372649.498999999836087,\"28\":4516053.478000000119209,\"29\":62303.95343000000139,\"30\":934518.54929999995511,\"31\":398821.101000000024214,\"32\":6327793.026999999769032,\"33\":686653.670000000158325,\"34\":53054.229890000002342,\"35\":12843046.029999999329448,\"36\":46695872.740000002086163,\"37\":92047.94271000000299,\"38\":2191753.524000000208616,\"39\":377283.579700000002049,\"40\":1025222.689000000013038,\"41\":1189453.929999999934807,\"42\":354757.818399999989197,\"43\":935578.105699999956414,\"44\":6378733.237999998964369,\"45\":7647450.136000000871718,\"46\":150905.281500000040978,\"47\":6094283.099000000394881,\"48\":5905600.557000000029802,\"49\":309920.244499999971595,\"50\":98266.723689999984344,\"51\":7536502.355999999679625,\"52\":21824824.059999998658895,\"53\":4705754.824000000022352,\"54\":493396.696999999985564,\"55\":3017.698107000000164,\"56\":466367.820899999991525,\"57\":51692088.649999998509884,\"58\":281984.632700000016484,\"59\":3029719.997000000439584,\"60\":5338228.485000000335276,\"61\":2269895.808000000193715,\"62\":633869.423199999961071,\"63\":140594982.699999988079071,\"64\":4708811.236999999731779,\"65\":3195886.966000000014901,\"66\":17587617.300000000745058,\"67\":1736755.557999999960884,\"68\":763522.448600000003353,\"69\":9059410.907999999821186,\"70\":5319584.367999999783933,\"71\":1497030.925000000046566,\"72\":6269313.66399999987334,\"73\":768239.51210000005085,\"74\":454692.324599999992643,\"75\":173298.598300000012387,\"76\":51075712.090000003576279,\"77\":2049426.574000000022352,\"78\":1609812.55199999990873,\"79\":89680.241700000013225,\"80\":2443092.52600000007078,\"81\":617222.162200000020675,\"82\":4725010.224000000394881,\"83\":198789.079900000040652,\"84\":1861559.075999999884516,\"85\":3990758.020000000018626,\"86\":32759649.780000001192093,\"87\":305651.454800000006799,\"88\":978194.686299999943003,\"89\":1031131.753999999957159,\"90\":794137.515499999979511,\"91\":20128515.030000001192093,\"92\":2834007.705999999772757,\"93\":1783314.911000000312924,\"94\":162081.563800000003539,\"95\":3378558.563000000081956,\"96\":1777507.726999999955296,\"97\":277603.774600000004284,\"98\":57943.471360000003187,\"99\":34056587.549999997019768,\"100\":28024.247749999998632,\"101\":858648.198800000012852,\"102\":3928509.08199999993667,\"103\":2263273.580999999772757,\"104\":387308.613300000026356,\"105\":1539820.702000000048429,\"106\":4212653.580000000074506,\"107\":6617133.425999999977648,\"108\":18984397.879999998956919,\"109\":71958.142240000001038,\"110\":63669.151090000006661,\"111\":377894.862299999978859,\"112\":145505.619100000010803,\"113\":2246463.311000000219792,\"114\":62544.391230000008363,\"115\":5410257.94400000013411,\"116\":9085696.057000000029802,\"117\":732897.193599999882281,\"118\":176609.711999999999534,\"119\":59799732.649999998509884,\"120\":2551900.816999999806285,\"121\":973059.912999999942258,\"122\":21667.928209999998216,\"123\":143783839.900000005960464,\"124\":11868050.390000000596046,\"125\":12043284.720000000670552,\"126\":74829132.540000006556511,\"127\":6167840.764000000432134,\"128\":489301.103999999992084,\"129\":7716525.063000000081956,\"130\":3123755.626999999396503,\"131\":175794.668600000033621,\"132\":1818259.895999999949709,\"133\":2183.399330000000191,\"134\":10358182.529999999329448,\"135\":350448.276499999919906,\"136\":67532.45669999999518,\"137\":1730540.852999999886379,\"138\":3515791.492000000085682,\"139\":6412659.417999999597669,\"140\":0.0,\"141\":1534421.040000000037253,\"142\":36222565.329999998211861,\"143\":3047243.430000000167638,\"144\":23242.999540000000707,\"145\":941476.98210000002291,\"146\":122837.225099999996019,\"147\":40333440.369999997317791,\"148\":50363.567940000000817,\"149\":839148.285999999963678,\"150\":12888892.220000000670552,\"151\":6221633.627000000327826,\"152\":0.0,\"153\":191840.835099999996601,\"154\":54427577.990000002086163,\"155\":11107003.640000002458692,\"156\":310205.509699999995064,\"157\":365068.117099999974016,\"158\":1706497.07300000009127,\"159\":4463890.701000000350177,\"160\":34942.947229999997944,\"161\":370416.839299999992363,\"162\":12283722.509999999776483,\"163\":8487148.576999999582768,\"164\":212237.295699999987846,\"165\":1584036.804999999934807,\"166\":7724471.735999999567866,\"167\":1272180.833000000100583,\"168\":4461954.973000000230968,\"169\":2953819.083000000100583,\"170\":154522.036400000011781,\"171\":0.0,\"172\":19009867.990000002086163,\"173\":601919.722799999988638,\"174\":323938.990600000019185,\"175\":199991.268899999995483,\"176\":2479973.239000000059605,\"177\":19171857.859999999403954,\"178\":2833294.54300000006333,\"179\":1054564.250999999931082,\"180\":4932031.24199999962002,\"181\":13804797.220000002533197,\"182\":69299.063219999996363,\"183\":398036.621700000017881,\"184\":38926.471740000000864,\"185\":40780.695419999996375,\"186\":8011570.764999999664724,\"187\":33477.90675999999803,\"188\":20907900.260000005364418,\"189\":69806.42772999999579,\"190\":8197400.656000000424683,\"191\":85761920.659999996423721,\"192\":22706089.71000000461936,\"193\":666858.303900000057183,\"194\":912410.497699999948964,\"195\":86228.532990000006976,\"196\":13455347.370000001043081,\"197\":0.0,\"198\":22150841.410000000149012,\"199\":1382007.928000000072643,\"200\":2168626.66800000006333,\"201\":238695.641299999988405,\"202\":2182686.166999999899417,\"203\":3206991.932000000029802,\"204\":1357964.148000000044703,\"205\":29826512.420000001788139,\"206\":792018.402699999976903,\"207\":632432.909199999994598,\"208\":4574023.438000000081956,\"209\":847563.608899999991991,\"210\":13792571.570000000298023,\"211\":8997977.014000000432134,\"212\":10957239.410000000149012,\"213\":1383128.612999999895692,\"214\":5585084.747999999672174,\"215\":842836.35730000003241,\"216\":733681.672900000005029,\"217\":1404931.023000000044703,\"218\":0.0,\"219\":317734.472900000051595,\"220\":151985.213900000002468,\"221\":15157769.220000000670552,\"222\":1130261.40500000002794,\"223\":391271.761699999973644,\"224\":5762866.084999999962747,\"225\":267456.484500000020489,\"226\":665921.003999999957159,\"227\":176711.592399999994086,\"228\":3598212.753000000026077,\"229\":4353554.203999999910593,\"230\":1139226.881999999983236,\"231\":860706.183399999979883,\"232\":123723.584799999996903,\"233\":318355.943499999993946,\"234\":351935.730700000014622,\"235\":746936.315799999982119,\"236\":3432045.785000000149012,\"237\":443974.504100000020117,\"238\":483055.834099999978207,\"239\":207744.369000000006054,\"240\":196690.34320000000298,\"241\":1385573.743000000249594,\"242\":440439.253499999991618,\"243\":94120.190499999996973,\"244\":398739.596699999994598,\"245\":704207.666699999943376,\"246\":7078244.216999999247491,\"247\":394012.34509999997681,\"248\":218625.198100000008708,\"249\":987343.548199999844655,\"250\":652014.32640000001993,\"251\":4546617.604000000283122,\"252\":15838330.439999999478459,\"253\":215487.281099999992875,\"254\":105507.365300000004936,\"255\":24143622.470000002533197,\"256\":1411043.847999999998137,\"257\":417383.713899999973364,\"258\":15826104.78999999910593,\"259\":50605.024539999998524,\"260\":618556.79570000001695,\"261\":8398512.608999999240041,\"262\":230871.224900000001071,\"263\":2162411.962999999988824,\"264\":416313.969500000006519,\"265\":70696.862619999999879,\"266\":76657.886119999995572,\"267\":7073557.718000000342727,\"268\":767668.981700000003912,\"269\":7794871.106999999843538,\"270\":3997482.128000000026077,\"271\":10894073.550000000745058,\"272\":659258.024399999994785,\"273\":840839.501000000047497,\"274\":264084.242499999993015,\"275\":10024931.669999999925494,\"276\":177913.781400000007125,\"277\":71248.035699999993085,\"278\":0.0,\"279\":0.0,\"280\":474008.852599999983795,\"281\":12168.597639999999956,\"282\":6610.816840000000411,\"283\":12530273.130000000819564,\"284\":0.0,\"285\":3966204.839000000152737,\"286\":730227.926599999889731,\"287\":29139.838380000001052,\"288\":11731530.619999999180436,\"289\":185575.189199999993434,\"290\":3323746.896000000182539,\"291\":30889.125230000001466,\"292\":9932729.888000000268221,\"293\":2153650.24599999981001,\"294\":423873.496800000022631,\"295\":1278803.060000000055879,\"296\":272244.864400000020396,\"297\":20490.190529999999853,\"298\":1989622.765999999828637,\"299\":3604427.458999999798834,\"300\":2410694.5519999996759,\"301\":664382.609700000029989,\"302\":45839.058389999998326,\"303\":1926253.144000000087544,\"304\":0.0,\"305\":1106930.787999999942258,\"306\":754974.681100000045262,\"307\":137344.997299999988172,\"308\":336674.043400000024121,\"309\":507038.485500000009779,\"310\":2877408.765999999828637,\"311\":3614513.62099999981001,\"312\":2418743.104999999981374,\"313\":1911072.960999999893829,\"314\":2481195.804000000003725,\"315\":2880159.537000000011176,\"316\":2294347.109000000171363,\"317\":7882997.673000000417232,\"318\":172738.255899999989197,\"319\":72374.833169999998063,\"320\":2039544.172999999951571,\"321\":10625109.240000000223517,\"322\":614736.279899999964982,\"323\":1298873.503000000026077,\"324\":15940210.869999999180436,\"325\":23547622.0,\"326\":29462.799309999998513,\"327\":121033.941600000005565,\"328\":6574038.007000000216067,\"329\":5830412.804999999701977,\"330\":380390.932600000000093,\"331\":14561768.75,\"332\":5006505.830000000074506,\"333\":307077.78070000000298,\"334\":240855.506300000008196,\"335\":7180.124638999999661,\"336\":10376521.009999999776483,\"337\":27909.122869999999239,\"338\":1458825.766000000061467,\"339\":679909.185999999986961,\"340\":11636781.829999998211861,\"341\":2638193.533999999985099,\"342\":13280.113040000000183,\"343\":2420.984473999999864,\"344\":74012.051560000007157,\"345\":1569977.307000000029802,\"346\":114595.099000000001979,\"347\":3328840.916999999899417,\"348\":355593.237800000002608,\"349\":2203571.652999999932945,\"350\":323745.417799999995623,\"351\":553577.462399999960326,\"352\":13607149.199999999254942,\"353\":145230541.900000005960464,\"354\":16213250.400000000372529,\"355\":9143360.376000000163913,\"356\":20412761.399999998509884,\"357\":239052.222799999988638,\"358\":8065057.986999999731779,\"359\":2943121.63799999980256,\"360\":219430.05350000000908,\"361\":0.0,\"362\":197474.822500000009313,\"363\":94925045.829999998211861,\"364\":251940.096199999999953,\"365\":7297185.245000000111759,\"366\":4508921.848000000230968,\"367\":20003202.109999999403954,\"368\":11004104.410000000149012,\"369\":477910.872800000011921,\"370\":3653126.300999999977648,\"371\":6743974.552000000141561,\"372\":146942133.0,\"373\":13407463.570000000298023,\"374\":462608.433399999979883,\"375\":3534741.25,\"376\":470320.781299999973271,\"377\":13737.556140000000596,\"378\":956881.302000000025146,\"379\":341126.217900000046939,\"380\":3796.064534000000094,\"381\":12445712.380000000819564,\"382\":6678261.678999999538064,\"383\":13611224.410000000149012,\"384\":20592070.949999999254942,\"385\":15143505.970000000670552,\"386\":377497528.600000023841858,\"387\":23980613.78999999910593,\"388\":31947.662810000001628,\"389\":6363553.055000000633299,\"390\":2327560.126999999862164,\"391\":736320.375800000037998,\"392\":6796442.968999999575317,\"393\":1373959.375,\"394\":507486.759399999980815,\"395\":1751630.100000000093132,\"396\":386065.672100000025239,\"397\":147319.090599999995902,\"398\":4273883.713999999687076,\"399\":99968.126740000021528,\"400\":41317605.250000007450581,\"401\":1287972.297999999718741,\"402\":11624.556179999999586,\"403\":148898.237099999998463,\"404\":5181026.993999999947846,\"405\":2514816.342999999877065,\"406\":16341.619730000000345,\"407\":57650.055740000003425,\"408\":617884.384899999946356,\"409\":282860.804400000022724,\"410\":3801769.836999999824911,\"411\":135205.508399999991525,\"412\":622764.45719999994617,\"413\":662222.744700000039302,\"414\":1951111.966999999945983,\"415\":1401568.969000000273809,\"416\":707070.506599999964237,\"417\":15768032.949999999254942,\"418\":5243581.572999999858439,\"419\":633023.815700000035576,\"420\":42819.322670000008657,\"421\":7519692.087000000290573,\"422\":1381498.52600000007078,\"423\":3477688.214000000152737,\"424\":50698754.530000001192093,\"425\":12882779.400000000372529,\"426\":454040.289899999974296,\"427\":655957.098699999973178,\"428\":7378995.224000000394881,\"429\":756594.579799999948591,\"430\":10516097.189999999478459,\"431\":293313.735700000019278,\"432\":5009052.840999999083579,\"433\":1749083.088999999919906,\"434\":5614731.951000000350177,\"435\":15879.082609999999477,\"436\":2714094.449000000488013,\"437\":29051202.410000000149012,\"438\":22562.438310000001366,\"439\":71361.122969999996712,\"440\":861949.124500000034459,\"441\":0.0,\"442\":972255.057700000004843,\"443\":22606246.899999998509884,\"444\":166768.063200000004144,\"445\":1284712.125,\"446\":914060.960500000044704,\"447\":1206875.482000000076368,\"448\":1638135.310000000055879,\"449\":20626710.28999999910593,\"450\":16622809.699999997392297,\"451\":11498.224459999999453,\"452\":0.0,\"453\":228395.53059999999823,\"454\":355664.554100000008475,\"455\":484777.613300000026356,\"456\":3205463.725999999791384,\"457\":7596102.402999999932945,\"458\":23855.30087000000276,\"459\":189976.423399999999674,\"460\":1040708.51300000003539,\"461\":58099.348400000002584,\"462\":763553.012700000079349,\"463\":46882.313910000004398,\"464\":937198.004399999976158,\"465\":756278.750499999965541,\"466\":8314563.140999999828637,\"467\":62374.250919999998587,\"468\":506580.023600000014994,\"469\":1513943.074999999953434,\"470\":606728.478699999977834,\"471\":8206162.372000000439584,\"472\":3365517.868999999947846,\"473\":1886927.300999999977648,\"474\":2816280.51299999980256,\"475\":5217398.303999999538064,\"476\":13898527.21000000089407,\"477\":2797942.037000000011176,\"478\":15541858.419999999925494,\"479\":4673968.132000000216067,\"480\":1924724.936999999918044,\"481\":10764685.419999999925494,\"482\":6280.724272000000383,\"483\":84150.172380000003614,\"484\":1837820.936999999918044,\"485\":117763580.099999994039536,\"486\":7871179.543999999761581,\"487\":1308654.023999999975786,\"488\":700387.150900000007823,\"489\":17939104.75,\"490\":546995.987100000027567,\"491\":5382852.110000000335276,\"492\":197831403.900000005960464,\"493\":16265209.410000002011657,\"494\":0.0,\"495\":181438.844000000011874,\"496\":1042338.599999999976717,\"497\":30580427.550000000745058,\"498\":12453862.820000000298023,\"499\":481711.012500000011642,\"500\":79095.884629999985918,\"501\":18024684.309999998658896,\"502\":56174827.229999996721745,\"503\":656221.987800000002608,\"504\":249189.324800000002142,\"505\":53256.971929999999702,\"506\":4331038.631000000052154,\"507\":805211.917400000034832,\"508\":93904.203999999997905,\"509\":1066688.020999999949709,\"510\":715587.709900000016205,\"511\":1562132.514999999897554,\"512\":260121.09409999998752,\"513\":465145.255899999989197,\"514\":303461.025800000003073,\"515\":45584.357329999991634,\"516\":5106552.40500000026077,\"517\":3202712.953999999910593,\"518\":676251.678899999940768,\"519\":1962.420693999999912,\"520\":21397945.089999999850988,\"521\":759834.377300000167452,\"522\":4207253.917999999597669,\"523\":277053.620300000009593,\"524\":2112999.958000000100583,\"525\":15248442.800000000745058,\"526\":373279.679100000008475,\"527\":5189075.54700000025332,\"528\":124986.902000000001863,\"529\":5806165.264999999664724,\"530\":40969.174200000001292,\"531\":19919660.160000000149012,\"532\":2265616.830000000074506,\"533\":17110816.920000001788139,\"534\":4541523.582999999634922,\"535\":660490.777499999967404,\"536\":13500174.749999998137355,\"537\":357722.538600000087172,\"538\":1060371.435000000055879,\"539\":8726567.56900000013411,\"540\":120860.744900000005146,\"541\":987659.377499999944121,\"542\":1352870.127000000094995,\"543\":3400157.212999999988824,\"544\":2284464.708000000100583,\"545\":1360307.398000000044704,\"546\":22817139.370000001043081,\"547\":4032936.515000000130385,\"548\":5805961.503999999724328,\"549\":141542.470600000000559,\"550\":245552.193700000003446,\"551\":0.0,\"552\":292559.820599999977276,\"553\":3253041.882999999914318,\"554\":251420.506099999998696,\"555\":6232025.429999999701977,\"556\":4211532.894999999552965,\"557\":55334313.740000002086163,\"558\":48418670.679999992251396,\"559\":76622.227979999996023,\"560\":2565349.032999999821186,\"561\":12882.779399999999441,\"562\":329043.199800000002142,\"563\":130417.128500000020722,\"564\":647633.46820000000298,\"565\":12763579.300000000745058,\"566\":120127.205900000000838,\"567\":64185684.829999998211861,\"568\":2005516.11199999996461,\"569\":687866.047000000020489,\"570\":7619229.25899999961257,\"571\":0.0,\"572\":1720658.451999999815598,\"573\":1703848.181999999796972,\"574\":38647.31938000000082,\"575\":12854252.880000002682209,\"576\":4245255.315000000409782,\"577\":894571.235699999844655,\"578\":1117628.232000000076368,\"579\":1275950.408000000054017,\"580\":2938333.257999999914318,\"581\":18728678.019999999552965,\"582\":483137.338500000012573,\"583\":696760.207900000037625,\"584\":260579.556000000011409,\"585\":1023286.961000000010244,\"586\":87946236.909999996423721,\"587\":4851240.066999999806285,\"588\":2062874.790000000037253,\"589\":326954.651100000017323,\"590\":6567823.302000000141561,\"591\":41698.638030000001891,\"592\":15220.935090000000855,\"593\":278551.262500000011642,\"594\":456719745.0,\"595\":52857600.679999999701977,\"596\":159116843.5,\"597\":102858474.299999997019768,\"598\":2062874.790000000037253,\"599\":1219916.175999999977648,\"600\":7761148.688000000081956,\"601\":0.0,\"602\":5154538.083999998867512,\"603\":752488.798799999873154,\"604\":10500.815119999999297,\"605\":3947560.720999999903142,\"606\":674652.156200000084937,\"607\":393523.319000000017695,\"608\":60028.963600000002771,\"609\":1226844.044999999925494,\"610\":51937.62047000000166,\"611\":40773563.78999999910593,\"612\":116734.587799999993876,\"613\":4807737.127000000327826,\"614\":61250509.859999999403954,\"615\":427867.209399999992456,\"616\":1785658.161000000080094,\"617\":8707719.690999999642372,\"618\":1763346.34899999992922,\"619\":1070355.716000000014901,\"620\":1095723.941000000108033,\"621\":905115.859399999957532,\"622\":2601007.180000000167638,\"623\":7219450.481999999843538,\"624\":38742.068169999998645,\"625\":1970469.246999999973923,\"626\":12000.494940000000497,\"627\":139076.964399999997113,\"628\":596295.923500000033528,\"629\":660755.666599999996834,\"630\":1540024.462999999988824,\"631\":662253.308799999882467,\"632\":840004.081600000034086,\"633\":81129.417860000001383,\"634\":19064.883419999998296,\"635\":946204.233699999982491,\"636\":2455725.697999999858439,\"637\":951726.152600000030361,\"638\":3896212.989000000059605,\"639\":10901205.179999999701977,\"640\":341299.414600000018254,\"641\":1401059.567000000039116,\"642\":4203178.701000000350177,\"643\":32909.413999999997031,\"644\":277889.039800000027753,\"645\":1225417.719000000040978,\"646\":3885413.66399999987334,\"647\":47366.245920000001206,\"648\":450372.594700000016019,\"649\":124966.525899999978719,\"650\":2240961.768000000156462,\"651\":200296910.199999988079071,\"652\":355399.664999999979045,\"653\":19443878.589999996125698,\"654\":1340644.476999999955296,\"655\":332181.116800000017975,\"656\":697697.507699999841861,\"657\":3390580.453000000212342,\"658\":11366798.71000000089407,\"659\":7278541.127000000327826,\"660\":39289166.03999999910593,\"661\":8588927.118000000715256,\"662\":9203367.945000000298023,\"663\":10500815.119999999180436,\"664\":12336700.330000000074506,\"665\":92337.283110000003944,\"666\":2962.784560000000056,\"667\":704757.820999999996275,\"668\":13270943.800000000745058,\"669\":44742.825049999999464,\"670\":422559.239400000020396,\"671\":1202596.503999999957159,\"672\":83480.81799999998475,\"673\":0.0,\"674\":7389183.265999999828637,\"675\":133840.310700000001816,\"676\":2184010.61200000019744,\"677\":10424404.809999998658896,\"678\":2304229.509999999776483,\"679\":4611821.075000000186265,\"680\":20589014.53999999910593,\"681\":14459888.330000000074506,\"682\":3401787.299000000115484,\"683\":56505938.600000001490116,\"684\":99980352.390000000596046,\"685\":13018280.359999999403954,\"686\":12559818.46000000089407,\"687\":18683850.640000000596046,\"688\":25121674.519999999552965,\"689\":18240670.800000000745058,\"690\":24983117.149999998509884,\"691\":4492824.74100000038743,\"692\":21852331.769999999552965,\"693\":13059032.529999999329448,\"694\":21076002.949999999254942,\"695\":10713745.21000000089407,\"696\":16961052.699999999254942,\"697\":6960470.449000000022352,\"698\":42948710.810000002384186,\"699\":21427490.410000000149012,\"700\":38457.821799999997893,\"701\":10549717.730000000447035,\"702\":9790402.937999999150634,\"703\":12914362.330000000074506,\"704\":21479449.429999995976686,\"705\":5929440.576000000350177,\"706\":10436630.46000000089407,\"707\":16495459.169999999925494,\"708\":18272253.730000000447035,\"709\":5522224.527999999001622,\"710\":4501993.979000000283122,\"711\":10359201.339999999850988,\"712\":58614.863340000003518,\"713\":71559.789789999995264,\"714\":4076439.455999999772757,\"715\":4140420.361000000033528,\"716\":35041771.240000002086163,\"717\":6805204.684999998658896,\"718\":2137349.37900000018999,\"719\":396212.962200000009034,\"720\":267762.12579999997979,\"721\":1014005.65500000002794,\"722\":28831.140699999996286,\"723\":194683.298899999994319,\"724\":6615095.817999999970198,\"725\":0.0,\"726\":14124701.740000000223517,\"727\":1970876.769000000087544,\"728\":2136432.455000000074506,\"729\":2209786.359000000171363,\"730\":2657958.33600000012666,\"731\":383752.986499999999069,\"732\":1275542.887000000104308,\"733\":463729.118000000016764,\"734\":2472434.086999999824911,\"735\":46445.246899999998277,\"736\":143600.455199999996694,\"737\":1837.922818000000007,\"738\":37916836.749999992549419,\"739\":1402485.892999999923632,\"740\":6461256.379999999888241,\"741\":262861.677499999990687,\"742\":2552919.62099999981001,\"743\":162906.795199999993201,\"744\":13424.78324000000066,\"745\":234803.809199999988778,\"746\":13744.687770000000455,\"747\":484349.715499999991152,\"748\":10560924.570000000298023,\"749\":8767931.019999999552965,\"750\":840075.397899999981746,\"751\":11774.320400000000518,\"752\":569124.414800000027753,\"753\":1443238.061999999918044,\"754\":9920096.716000000014901,\"755\":898626.076499999966472,\"756\":137844.21129999999539,\"757\":6714327.349000000394881,\"758\":1006884.212999999988824,\"759\":292610.760799999989104,\"760\":208029.634200000000419,\"761\":1959364.280999999959022,\"762\":6298858.986999999731779,\"763\":1133929.100000000093132,\"764\":322716.425600000016857,\"765\":24614310.019999999552965,\"766\":16066542.589999999850988,\"767\":81790.621799999993527,\"768\":4666327.099999999627471,\"769\":21337835.640000000596046,\"770\":2303720.108000000007451,\"771\":29799004.71000000089407,\"772\":15272.894099999999526,\"773\":768229.324099999968894,\"774\":9202145.380000000819564,\"775\":73529.138359999997192,\"776\":2225577.824000000022352,\"777\":3266897.620000000111759,\"778\":86266.228749999994761,\"779\":0.0,\"780\":916506.090599999995902,\"781\":153014.206199999985984,\"782\":5127.539772000000084,\"783\":0.0,\"784\":1824984.003999999957159,\"785\":56323.572639999998501,\"786\":1852593.597999999765307,\"787\":10694387.919999999925494,\"788\":74170.985019999992801,\"789\":1505690.760999999940395,\"790\":87692.554659999994328,\"791\":2940268.98700000019744,\"792\":2602841.027999999932945,\"793\":311000.176999999966938,\"794\":13733.480919999999969,\"795\":761810.85750000004191,\"796\":584610.238999999943189,\"797\":435498.053000000072643,\"798\":20819.264289999999164,\"799\":407277.175999999977648,\"800\":265602.260799999989104,\"801\":721017.93640000000596,\"802\":4855213.402999999932945,\"803\":2441360.559000000357628,\"804\":9606101.254000000655651,\"805\":1189453.929999999934807,\"806\":201193.457900000008522,\"807\":9102.302566000000297,\"808\":4381163.798999999649823,\"809\":12765616.910000000149012,\"810\":4736115.190000000409782,\"811\":771275.548700000043027,\"812\":299273.740400000067893,\"813\":1178247083.0,\"814\":93153345.290000006556511,\"815\":6176500.599999999627471,\"816\":1933588.533999999985099,\"817\":1307023.936999999918044,\"818\":170435.758399999991525,\"819\":274903.943399999989197,\"820\":53654.305580000000191,\"821\":45037259.469999998807907,\"822\":632483.849399999948218,\"823\":6839742.149000001139939,\"824\":62338592.770000003278256,\"825\":55854.922700000002806,\"826\":372556.328099999984261,\"827\":1878267.465000000083819,\"828\":760924.497800000011921,\"829\":10299091.890000000596046,\"830\":1471866.459999999962747,\"831\":5278119.036000001244247,\"832\":997429.709999999962747,\"833\":29543.284850000000006,\"834\":33489.11359999999695,\"835\":151689.760700000013458,\"836\":2241063.649000000208616,\"837\":857833.155499999993481,\"838\":1036225.775000000023283,\"839\":591171.338199999998324,\"840\":5142006.792000000365078,\"841\":6632823.010999999940395,\"842\":118945.392999999996391,\"843\":3173575.152999999932945,\"844\":5500422.117999999783933,\"845\":3150957.700000000186264,\"846\":4581970.110999999567866,\"847\":1472783.384000000078231,\"848\":4724297.060999999754131,\"849\":1509154.695000000065193,\"850\":1706802.713999999919906,\"851\":1665948.665000000037253,\"852\":5093307.950000000186264,\"853\":1182424.18099999986589,\"854\":1402791.533999999985099,\"855\":162580.777800000010757,\"856\":0.0,\"857\":37336.118349999997008,\"858\":748922.98410000000149,\"859\":1512720.510000000242144,\"860\":13689672.339999999850988,\"861\":1870015.151000000070781,\"862\":1967922.236000000033528,\"863\":614165.749500000034459,\"864\":2490059.40100000007078,\"865\":7210892.526999999769032,\"866\":3301435.083000000100583,\"867\":0.0,\"868\":438096.003800000064075,\"869\":141593.410899999988032,\"870\":716025.79570000001695,\"871\":2463061.089000000152737,\"872\":790755.085399999981746,\"873\":43326.687180000000808,\"874\":2511250.527999999932945,\"875\":4849508.099999999627471,\"876\":482719.628700000001118,\"877\":14005501.650000000372529,\"878\":1279516.222999999998137,\"879\":662701.582700000028126,\"880\":1145950.989999999990687,\"881\":2966044.733000000007451,\"882\":143906.096400000009453,\"883\":6692219.29700000025332,\"884\":18762298.559999998658896,\"885\":2660505.347000000067055,\"886\":39445.043090000006487,\"887\":12024946.240000000223517,\"888\":3741354.746999999973923,\"889\":224330.501799999998184,\"890\":1627743.506000000052154,\"891\":937799.098899999982677,\"892\":942719.923300000024028,\"893\":656843.458400000003166,\"894\":140330.093599999992875,\"895\":0.0,\"896\":21623100.820000000298023,\"897\":14507772.130000000819564,\"898\":10870641.060000000521541,\"899\":23098.329340000000229,\"900\":0.0,\"901\":122979.857699999993201,\"902\":881652.798200000077486,\"903\":565375.215300000039861,\"904\":418820.227899999998044,\"905\":118843.512600000001839,\"906\":9698099.276000000536442,\"907\":14292.804439999999886,\"908\":4578811.817999999970198,\"909\":6347557.828999999910593,\"910\":256219.073899999988498,\"911\":184016.418700000009267,\"912\":91041.364140000005136,\"913\":245266.92860000001383,\"914\":3468111.453999999910593,\"915\":10735140.089999997988343,\"916\":321035.398600000014994,\"917\":925176.114599999971688,\"918\":0.0,\"919\":5940443.661000000312924,\"920\":46067.2705300000016,\"921\":11651045.089999999850988,\"922\":6665424.746000000275672,\"923\":2411203.953999999910593,\"924\":9013259.076999999582767,\"925\":199084.533099999971455,\"926\":110244.804900000002817,\"927\":135113.815999999991618,\"928\":45157.478360000000976,\"929\":1928086.990999999921769,\"930\":45776.911330000002636,\"931\":234844.56140000000596,\"932\":436577.985500000009779,\"933\":1966190.269000000320375,\"934\":1832625.035999999847263,\"935\":819169.535200000042096,\"936\":613798.979999999981374,\"937\":1170198.53000000002794,\"938\":597457.360299999942072,\"939\":5359521.493999999947846,\"940\":299161.671900000015739,\"941\":35702975.179999999701977,\"942\":65430.663589999989199,\"943\":3654654.507000000216067,\"944\":322767.365800000028685,\"945\":33291.465579999996407,\"946\":284572.395499999984168,\"947\":7128573.145999999716878,\"948\":4463.890701000000263,\"949\":7131833.31900000013411,\"950\":36805.321349999998347,\"951\":1463512.266000000061467,\"952\":2138470.063000000081956,\"953\":165239.856900000013411,\"954\":2636461.566999999806285,\"955\":22890493.269999999552965,\"956\":7392239.678999998606741,\"957\":907041.399399999994785,\"958\":77129.592480000006617,\"959\":3722201.226999999955297,\"960\":190679.398300000000745,\"961\":5407201.531000000424683,\"962\":1641599.243999999947846,\"963\":195457.590100000001257,\"964\":1292862.558999999891967,\"965\":205818829.099999994039536,\"966\":26388.048169999998208,\"967\":177475.69560000000638,\"968\":553771.035200000042096,\"969\":122042.557799999995041,\"970\":1376812.026000000070781,\"971\":925033.481999999959953,\"972\":1807256.810999999986962,\"973\":102675.089600000006612,\"974\":27137888.079999998211861,\"975\":112995.576300000000629,\"976\":801676.666700000059791,\"977\":15463410.490000000223517,\"978\":1594734.25,\"979\":1437736.519000000087544,\"980\":31506520.579999998211861,\"981\":4430881.445000000298023,\"982\":313180.418000000005122,\"983\":339180.301800000015646,\"984\":800280.904899999964982,\"985\":3975985.359000000171363,\"986\":610222.977199999964796,\"987\":13694766.359999999403954,\"988\":17471473.609999999403954,\"989\":156060.430800000001909,\"990\":3378151.041000000201166,\"991\":33785585.630000002682209,\"992\":41179047.869999997317791,\"993\":366086.921299999987241,\"994\":69623.042969999994966,\"995\":254354.662199999991572,\"996\":17857.600409999999101,\"997\":3898148.717000000178814,\"998\":26490947.399999998509884,\"999\":63076.207029999997758,\"1000\":12787011.800000002607703,\"1001\":2963497.723000000230968,\"1002\":496004.835799999942537,\"1003\":3479216.419999999925494,\"1004\":1591372.196000000229105,\"1005\":2611908.385999999940395,\"1006\":147573.791599999996834,\"1007\":7746.477907000000414,\"1008\":814299.650999999954365,\"1009\":344712.408700000029057,\"1010\":2922643.672999999951571,\"1011\":784367.182999999960884,\"1012\":11441171.419999999925494,\"1013\":11230278.949999999254942,\"1014\":1517916.411000000080094,\"1015\":4127175.905999999959022,\"1016\":96958.579060000003665,\"1017\":2195828.740999999921769,\"1018\":465481.461300000024494,\"1019\":472562.150599999993574,\"1020\":3067008.232000000309199,\"1021\":0.0,\"1022\":846758.753600000054576,\"1023\":419309.253900000010617,\"1024\":9136840.028999999165535,\"1025\":6280622.390999999828637,\"1026\":593107.066200000001118,\"1027\":776552.954600000055507,\"1028\":4512080.140999999828637,\"1029\":22997.467720000000554,\"1030\":734894.049899999867193,\"1031\":8501309.955000000074506,\"1032\":3947764.481999999843538,\"1033\":1675627.304999999934807,\"1034\":3904261.541999999899417,\"1035\":104040.287200000006123,\"1036\":8646082.035000000149012,\"1037\":17985969.75,\"1038\":0.0,\"1039\":3516810.296000000089407,\"1040\":126229.84320000000298,\"1041\":2443.194406000000072,\"1042\":1741340.17699999990873,\"1043\":2668553.899999999906868,\"1044\":37021307.840000003576279,\"1045\":868652.856299999984913,\"1046\":1926966.307000000029802,\"1047\":299538.629500000039116,\"1048\":31647115.570000000298023,\"1049\":121889.737200000003213,\"1050\":12188973.720000000670552,\"1051\":157598.825200000021141,\"1052\":1781888.584999999962747,\"1053\":5060909.975999999791384,\"1054\":2146620.496999999973923,\"1055\":3221560.83199999993667,\"1056\":3215244.24599999981001,\"1057\":18099.057010000000446,\"1058\":76724.108399999997346,\"1059\":233907.261499999964144,\"1060\":253773.943800000008196,\"1061\":7751.775689000000966,\"1062\":417067.884599999990314,\"1063\":2110249.186000000219792,\"1064\":13248530.109999999403954,\"1065\":897199.750600000028498,\"1066\":867104.273900000029244,\"1067\":26848547.679999999701977,\"1068\":35237.381650000002992,\"1069\":1635486.418999999994412,\"1070\":619830.300999999977648,\"1071\":1984426.864999999990687,\"1072\":101676.661399999997229,\"1073\":2582363.063000000081956,\"1074\":3280040.194999999832362,\"1075\":435548.993200000026263,\"1076\":4493843.546000000089407,\"1077\":1590862.793999999994412,\"1078\":31769.372070000001258,\"1079\":1510988.54300000006333,\"1080\":5404960.161999999545515,\"1081\":79350.585680000003776,\"1082\":49554.637390000003506,\"1083\":600972.234799999976531,\"1084\":10105620.96000000089407,\"1085\":973385.930399999953806,\"1086\":9431274.449999999254942,\"1087\":5099522.656000000424683,\"1088\":3564286.572999999858439,\"1089\":162580.777800000010757,\"1090\":57603190.75,\"1091\":350061.130899999989197,\"1092\":655855.218300000065938,\"1093\":1459844.570999999996275,\"1094\":175366.770799999998417,\"1095\":735495.144399999990128,\"1096\":0.0,\"1097\":153676.428899999998976,\"1098\":4883332.400000001303852,\"1099\":809918.792900000000372,\"1100\":350509.40480000001844,\"1101\":5882371.821000000461936,\"1102\":3832028.322999999858439,\"1103\":1818565.537000000011176,\"1104\":1997569.439000000013038,\"1105\":793230.779699999955483,\"1106\":17113873.329999998211861,\"1107\":841073.826000000000931,\"1108\":1885908.496999999973923,\"1109\":1988909.602999999886379,\"1110\":6051798.963000000454485,\"1111\":160206.964000000007218,\"1112\":452644.528099999995902,\"1113\":66912.004929999995511,\"1114\":1231734.305000000167638,\"1115\":1593002.281999999890104,\"1116\":3430211.936999999918044,\"1117\":10567037.400000000372529,\"1118\":523716.31060000002617,\"1119\":332252.433100000023842,\"1120\":5570.61772800000017,\"1121\":6535425.326999998651445,\"1122\":9833498.35700000077486,\"1123\":2555874.152999999932945,\"1124\":118171.101799999989453,\"1125\":4001.353583999999955,\"1126\":46786546.320000000298023,\"1127\":12004.570159999999305,\"1128\":1078098.628000000026077,\"1129\":65398.06184999999823,\"1130\":8680823.25899999961257,\"1131\":126892.06590000000142,\"1132\":690891.895499999984168,\"1133\":248537.290099999983795,\"1134\":552619.786399999982677,\"1135\":453877.281200000026729,\"1136\":3623275.336999999824911,\"1137\":1057416.902999999932945,\"1138\":10166341.699999999254942,\"1139\":9707166.632999999448657,\"1140\":95430.372730000002775,\"1141\":14000.407629999999699,\"1142\":4391963.122999999672174,\"1143\":14785.905679999999848,\"1144\":2867933.887000000104308,\"1145\":75779.676879999999073,\"1146\":0.0,\"1147\":4108939.310000000055879,\"1148\":1051202.196999999927357,\"1149\":13466554.21000000089407,\"1150\":642254.18189999985043,\"1151\":99888.660010000006878,\"1152\":847349.660000000032596,\"1153\":1393724.17699999990873,\"1154\":10131804.230000000447035,\"1155\":53130.640209999997751,\"1156\":3977615.445999999996275,\"1157\":844150.614700000034645,\"1158\":2110554.828000000212342,\"1159\":287445.423400000028778,\"1160\":1231021.141999999992549,\"1161\":1151656.29300000006333,\"1162\":713590.853600000031292,\"1163\":3411771.580999999772757,\"1164\":386381.501400000008289,\"1165\":86637.073480000006384,\"1166\":2840731.813999999780208,\"1167\":358883.975500000000466,\"1168\":6260551.947999999858439,\"1169\":16083862.259999997913837,\"1170\":485776.041399999987334,\"1171\":279641.382999999972526,\"1172\":13856756.230000000447035,\"1173\":260783.316900000005262,\"1174\":3813282.325000000186264,\"1175\":60847.063390000002983,\"1176\":7563.09314699999959,\"1177\":3531786.717999999877065,\"1178\":40400681.450000002980232,\"1179\":15743581.650000000372529,\"1180\":2928247.097000000067055,\"1181\":83145.631410000001779,\"1182\":583255.229399999952875,\"1183\":77387.349950000003446,\"1184\":0.0,\"1185\":4422119.728000000119209,\"1186\":5609332.288999998942018,\"1187\":2802526.655999999959022,\"1188\":707885.550000000046566,\"1189\":765305.356000000028871,\"1190\":2403155.399999999906868,\"1191\":1386185.024999999906868,\"1192\":1140245.685999999986962,\"1193\":3732083.628000000026077,\"1194\":18569744.570000000298023,\"1195\":1169689.128000000026077,\"1196\":1050998.435999999986962,\"1197\":1469726.972000000067055,\"1198\":8372838.742999999783933,\"1199\":193715.434899999992922,\"1200\":103632.765499999994063,\"1201\":4715331.583999999798834,\"1202\":146819.876500000013038,\"1203\":2765645.942999999970198,\"1204\":1047840.143000000040047,\"1205\":3838956.191000000108033,\"1206\":409070.271499999973457,\"1207\":10430517.630000000819564,\"1208\":317347.32730000000447,\"1209\":2814752.30599999986589,\"1210\":3433675.871999999973923,\"1211\":1216554.121999999973923,\"1212\":35289340.659999996423721,\"1213\":6503332.993999999947846,\"1214\":1545220.364000000059605,\"1215\":1119767.720999999903142,\"1216\":47771.730000000003201,\"1217\":12158409.589999999850988,\"1218\":86277.435590000008233,\"1219\":1899254.832000000169501,\"1220\":2022224.500999999931082,\"1221\":1840469.827999999979511,\"1222\":2883827.233000000007451,\"1223\":1480220.65500000002794,\"1224\":399096.178100000019185,\"1225\":7442.568607000000156,\"1226\":810458.759100000024773,\"1227\":34067794.399999998509884,\"1228\":5747787.782999999821186,\"1229\":599545.908900000038557,\"1230\":7562176.223000000230968,\"1231\":4489258.927000000141561,\"1232\":1904654.493999999947846,\"1233\":245980.091500000009546,\"1234\":1625094.615999999921769,\"1235\":624231.535200000042096,\"1236\":101313.967099999994389,\"1237\":199644.875499999994645,\"1238\":926062.474200000055134,\"1239\":165912.267699999996694,\"1240\":2236275.268999999854714,\"1241\":16720.614900000000489,\"1242\":1514044.954999999841675,\"1243\":299131.107799999997951,\"1244\":26314694.269999999552965,\"1245\":34461.05283000000054,\"1246\":841888.869399999966845,\"1247\":1044172.447999999974854,\"1248\":465725.974300000001676,\"1249\":1848620.261999999871478,\"1250\":34047.418319999997038,\"1251\":461345.116099999984726,\"1252\":3318449.114000000059605,\"1253\":117987.717000000018743,\"1254\":48311.696239999997488,\"1255\":167644.234800000005634,\"1256\":197230.309500000003027,\"1257\":782003.557200000039302,\"1258\":1397901.273999999975786,\"1259\":81988.269819999986794,\"1260\":12085.055689999999231,\"1261\":906053.159300000173971,\"1262\":514638.76500000001397,\"1263\":170354.254099999991013,\"1264\":31679717.300000000745058,\"1265\":479785.472599999979138,\"1266\":232053.037799999990966,\"1267\":524062.704100000031758,\"1268\":2262560.41800000006333,\"1269\":1022166.277000000001863,\"1270\":440530.945899999991525,\"1271\":5659457.457000000402331,\"1272\":1011224.319000000017695,\"1273\":4107614.865000000223517,\"1274\":209812.541599999996834,\"1275\":124691.4487999999983,\"1276\":1167549.638999999966472,\"1277\":41838.214209999998275,\"1278\":755861.040799999958836,\"1279\":226857.136300000012852,\"1280\":1592798.522000000113621,\"1281\":785915.765400000032969,\"1282\":11845636.699999999254942,\"1283\":299477.501199999998789,\"1284\":2907667.251000000163913,\"1285\":2434534.569999999832362,\"1286\":0.0,\"1287\":6101312.848000001162291,\"1288\":2811899.654000000096858,\"1289\":14225563.359999999403954,\"1290\":52580.485930000002554,\"1291\":1332901.564000000013038,\"1292\":3723525.672999999951571,\"1293\":15672265.359999997541308,\"1294\":1071985.803000000072643,\"1295\":4535818.28000000026077,\"1296\":641327.070099999895319,\"1297\":36180794.359999999403954,\"1298\":714069.691600000020117,\"1299\":2749548.83600000012666,\"1300\":936393.149100000038743,\"1301\":58600600.079999998211861,\"1302\":42685.859320000003208,\"1303\":4629140.746000000275672,\"1304\":397751.356599999999162,\"1305\":624914.134100000024773,\"1306\":4810284.137000000104308,\"1307\":1227149.685999999986962,\"1308\":22392.298009999998612,\"1309\":108064.563899999993737,\"1310\":77962974.329999998211861,\"1311\":0.0,\"1312\":175305.642599999991944,\"1313\":102746.405899999997928,\"1314\":2514612.58199999993667,\"1315\":703443.563600000110455,\"1316\":531143.39339999994263,\"1317\":4114950.254999999888241,\"1318\":202731.85229999999865,\"1319\":398046.809799999988172,\"1320\":0.0,\"1321\":329471.097599999979138,\"1322\":45384.671710000002349,\"1323\":5199263.588999999687076,\"1324\":5097994.450000000186264,\"1325\":946458.93480000004638,\"1326\":74083.367849999995087,\"1327\":1788205.172000000020489,\"1328\":171220.237699999997858,\"1329\":1299892.307999999960884,\"1330\":78095.418879999997444,\"1331\":16510741.230000000447035,\"1332\":72482.826419999997597,\"1333\":94774.262810000000172,\"1334\":345354.255400000023656,\"1335\":9371470.642000000923872,\"1336\":246754.382699999987381,\"1337\":3056005.146000000182539,\"1338\":246652.502299999992829,\"1339\":34161.524389999998675,\"1340\":527618.330799999996088,\"1341\":56232899.070000000298023,\"1342\":3663721.865000000223517,\"1343\":64008.412889999999606,\"1344\":245429.937199999985751,\"1345\":49560.750209999998333,\"1346\":327036.155499999993481,\"1347\":287302.790800000017043,\"1348\":3534333.729000000283122,\"1349\":37348344.0,\"1350\":8828753.631999999284744,\"1351\":242811.610400000005029,\"1352\":200378.414500000013504,\"1353\":3925.045148000000154,\"1354\":2095272.763999999966472,\"1355\":3985460.237999999895692,\"1356\":517532.168999999936204,\"1357\":1268513.13800000003539,\"1358\":2795802.547999999951571,\"1359\":9969508.721000000834465,\"1360\":1515573.162000000011176,\"1361\":330235.200699999986682,\"1362\":24044798.46000000089407,\"1363\":2538554.481999999843538,\"1364\":8659020.848999999463558,\"1365\":12229725.890000000596046,\"1366\":60552.628969999997935,\"1367\":17779.152490000000398,\"1368\":1633754.450999999884516,\"1369\":6374861.781999999657273,\"1370\":28794463.739999998360872,\"1371\":102685.277600000001257,\"1372\":164811.959100000007311,\"1373\":88487221.950000002980232,\"1374\":1774655.074999999953434,\"1375\":1241209.183999999891967,\"1376\":7383070.440999999642372,\"1377\":4221619.057000000029802,\"1378\":177170.054299999988871,\"1379\":16821476.519999999552965,\"1380\":268444.724600000015926,\"1381\":1987381.397000000113621,\"1382\":225369.682100000005448,\"1383\":40532107.189999997615814,\"1384\":26469552.510000001639128,\"1385\":848877.866299999994226,\"1386\":11040781.359999999403954,\"1387\":79075.508539999995264,\"1388\":2779399.799999999813736,\"1389\":488740.761700000031851,\"1390\":22536968.21000000089407,\"1391\":585211.333499999949709,\"1392\":124935.961800000019139,\"1393\":242862.550599999987753,\"1394\":373799.269299999985378,\"1395\":1122416.61199999996461,\"1396\":775636.030799999949522,\"1397\":415009.900100000028033,\"1398\":98312.569879999980912,\"1399\":1613684.007999999914318,\"1400\":731766.320900000049733,\"1401\":45461.082019999994372,\"1402\":5420955.388000000268221,\"1403\":18077662.129999998956919,\"1404\":19783140.390000000596046,\"1405\":15593817.429999999701977,\"1406\":7601400.184999999590218,\"1407\":36333.614990000001853,\"1408\":222058.568399999989197,\"1409\":502504.806700000015553,\"1410\":363356.526000000012573,\"1411\":358313.445100000011735,\"1412\":257349.946599999995669,\"1413\":990379.584799999953248,\"1414\":4005530.682000000029802,\"1415\":903872.918300000019372,\"1416\":395367.354700000025332,\"1417\":56648.571190000002389,\"1418\":11406.53208000000086,\"1419\":79841.649319999996806,\"1420\":2176573.341000000014901,\"1421\":1903839.450999999884516,\"1422\":2962682.679000000003725,\"1423\":3774771.524999999441206,\"1424\":2102506.274000000208616,\"1425\":0.0,\"1426\":411545.965700000000652,\"1427\":3935335.070999999996275,\"1428\":108135880.200000002980232,\"1429\":342766.492700000002515,\"1430\":131242.35999999998603,\"1431\":44978.168819999998959,\"1432\":447601.447199999995064,\"1433\":61425.744189999997616,\"1434\":158169.355600000038976,\"1435\":4539689.735999999567866,\"1436\":0.0,\"1437\":72220.99373000000196,\"1438\":31051.115099999999074,\"1439\":1412775.816000000340864,\"1440\":304928.103799999982584,\"1441\":6551013.031999999657273,\"1442\":628653.145600000047125,\"1443\":716219.368499999982305,\"1444\":2316149.520000000018626,\"1445\":2503303.854999999981374,\"1446\":74150608.930000007152557,\"1447\":54407201.899999998509884,\"1448\":2211008.924000000115484,\"1449\":838078.541599999996834,\"1450\":246754.382699999987381,\"1451\":418881.356099999975413,\"1452\":8954066.551999999210238,\"1453\":155917.798199999990174,\"1454\":4504031.588000000454485,\"1455\":1191899.060000000055879,\"1456\":10162062.720000000670552,\"1457\":3845374.657999999821186,\"1458\":1574663.80600000009872,\"1459\":3852608.16800000006333,\"1460\":85520.464059999998426,\"1461\":1377830.831000000238419,\"1462\":3281466.521000000182539,\"1463\":3553894.770000000018626,\"1464\":1914333.134000000078231,\"1465\":786588.176199999987148,\"1466\":7850.905340000000251,\"1467\":895.274210599999947,\"1468\":51302.905429999998887,\"1469\":214743.554000000003725,\"1470\":1646591.385000000009313,\"1471\":178830.705199999996694,\"1472\":356632.418100000009872,\"1473\":967059.156199999968521,\"1474\":173003.144999999989523,\"1475\":36999.912949999998091,\"1476\":61450.195489999998244,\"1477\":544622.173300000024028,\"1478\":533914.540900000021793,\"1479\":132179.659799999993993,\"1480\":867450.667299999971874,\"1481\":2286909.839000000152737,\"1482\":10960295.830000000074506,\"1483\":972795.023900000029244,\"1484\":662640.454400000046007,\"1485\":5884205.667999999597669,\"1486\":8962726.388000000268221,\"1487\":25597456.089999999850988,\"1488\":615204.929799999925308,\"1489\":15749694.480000000447035,\"1490\":37571462.119999997317791,\"1491\":875356.588100000051782,\"1492\":1203309.666999999899417,\"1493\":2851531.138999999966472,\"1494\":110367.06140000000596,\"1495\":3839465.592999999877065,\"1496\":9736610.074999999254942,\"1497\":44711242.110000006854534,\"1498\":448222.917700000049081,\"1499\":245317.868799999996554,\"1500\":3704677.794999999925494,\"1501\":7042789.830000000074506,\"1502\":1252721.672000000020489,\"1503\":841206.270499999984168,\"1504\":75023.724149999994552,\"1505\":37219.974670000003243,\"1506\":5034930.468000000342727,\"1507\":657149.099700000020675,\"1508\":0.0,\"1509\":0.0,\"1510\":14890842.519999999552965,\"1511\":8283183.970999999903142,\"1512\":1508135.891000000061467,\"1513\":4201344.853000000119209,\"1514\":617599.119799999869429,\"1515\":2845112.671999999787658,\"1516\":337957.736700000008568,\"1517\":236790.477400000003399,\"1518\":2300358.054000000003725,\"1519\":2921930.509999999776483,\"1520\":207336.847299999993993,\"1521\":162825.290899999992689,\"1522\":396783.492499999993015,\"1523\":1154101.422999999951571,\"1524\":11857862.349999999627471,\"1525\":411535.777699999976903,\"1526\":9121.252324999999473,\"1527\":212339.176100000011502,\"1528\":4247496.684999999590218,\"1529\":12969377.75,\"1530\":22980148.050000000745058,\"1531\":16235.664090000000215,\"1532\":69424376.140000000596046,\"1533\":62831.694020000002638,\"1534\":62589.218610000003537,\"1535\":52042.557300000000396,\"1536\":2852957.46500000031665,\"1537\":11620480.96000000089407,\"1538\":447795.020000000018626,\"1539\":10810.53161000000182,\"1540\":2875269.276999999769032,\"1541\":215894.802800000004936,\"1542\":1811128.266999999992549,\"1543\":1864207.966999999945983,\"1544\":92875.211739999998827,\"1545\":28655906.370000001043081,\"1546\":2173415.047999999951571,\"1547\":4315450.925999999977648,\"1548\":169416954.199999988079071,\"1549\":77439.30895999999484,\"1550\":15650870.470000000670552,\"1551\":918268.621900000027381,\"1552\":4798262.247000001370907,\"1553\":423027.889299999922514,\"1554\":591446.415400000056252,\"1555\":8979434.777000000700355,\"1556\":1105708.222999999998137,\"1557\":134889.679100000008475,\"1558\":229404.146799999987707,\"1559\":202619.783800000033807,\"1560\":4979507.519000000320375,\"1561\":263411.831799999985378,\"1562\":2751382.684000000357628,\"1563\":263646.15669999999227,\"1564\":23290883.329999998211861,\"1565\":7233713.74100000038743,\"1566\":133045.643400000000838,\"1567\":792568.557000000029802,\"1568\":2108619.100000000093132,\"1569\":241171.335599999962142,\"1570\":0.0,\"1571\":1850555.989999999990687,\"1572\":489219.599700000020675,\"1573\":1125371.144000000087544,\"1574\":311040.929200000013225,\"1575\":208162.078799999988405,\"1576\":2574008.867999999783933,\"1577\":407939.398800000024494,\"1578\":339740.644099999975879,\"1579\":0.0,\"1580\":211014.730600000009872,\"1581\":217616.581999999994878,\"1582\":17162775.929999999701977,\"1583\":1690603.726999999955296,\"1584\":209557.840599999995902,\"1585\":617242.538300000014715,\"1586\":2898803.65500000026077,\"1587\":89378.67565000000468,\"1588\":3413809.188999999780208,\"1589\":11500262.070000000298023,\"1590\":31622664.269999999552965,\"1591\":6287957.781999999657273,\"1592\":570204.347300000023097,\"1593\":1175801.952999999979511,\"1594\":34071869.619999997317791,\"1595\":70253.682780000002822,\"1596\":61732404.259999997913837,\"1597\":506080.809499999973923,\"1598\":7835317.634999999776483,\"1599\":34877743.759999997913837,\"1600\":676455.439699999988079,\"1601\":12935757.21000000089407,\"1602\":422875.068700000003446,\"1603\":225451.18640000000596,\"1604\":560046.869199999957345,\"1605\":23544.56557999999859,\"1606\":312844.212600000028033,\"1607\":46053.007279999997991,\"1608\":8249970.953999999910593,\"1609\":3270769.075999999884516,\"1610\":229414.334899999987101,\"1611\":449160.217599999974482,\"1612\":215263.144200000009732,\"1613\":174205.334000000002561,\"1614\":8570079.240000000223517,\"1615\":11453397.069999998435378,\"1616\":449251.909999999974389,\"1617\":10940938.550000000745058,\"1618\":7254802.989000000059605,\"1619\":25585.230439999999362,\"1620\":3259358.469000000040978,\"1621\":2226596.62900000018999,\"1622\":66181.522299999996903,\"1623\":3266591.978999999817461,\"1624\":2887596.808000000193715,\"1625\":0.0,\"1626\":55218.170059999996738,\"1627\":4560982.743999999947846,\"1628\":6902296.728000000119209,\"1629\":3083614.740999999921769,\"1630\":0.0,\"1631\":149387.263199999986682,\"1632\":1139023.121000000042841,\"1633\":10570093.810000002384186,\"1634\":2755661.660999999847263,\"1635\":11048931.78999999910593,\"1636\":15616231.120000001043081,\"1637\":43015951.890000000596046,\"1638\":5807489.709999999962747,\"1639\":429853.877600000007078,\"1640\":2310749.856999999843538,\"1641\":3900390.086000000592321,\"1642\":377517.904700000071898,\"1643\":904127.619300000020303,\"1644\":56081097.239999994635582,\"1645\":900490.488299999968149,\"1646\":18178.523740000000544,\"1647\":2400302.748999999836087,\"1648\":48540.927190000002156,\"1649\":2175248.896000000182539,\"1650\":1936746.827000000048429,\"1651\":233173.722399999969639,\"1652\":360840.079599999997299,\"1653\":25290796.019999999552965,\"1654\":86278454.400000005960464,\"1655\":504960.12489999999525,\"1656\":4001251.703999999910593,\"1657\":3836612.941999999806285,\"1658\":12618909.100000001490116,\"1659\":174368.342700000008335,\"1660\":1094297.615999999921769,\"1661\":10264452.53999999910593,\"1662\":17789340.530000001192093,\"1663\":4445959.747000000439584,\"1664\":6376899.389999999664724,\"1665\":45269.546829999999318,\"1666\":345934.973799999977928,\"1667\":1325362.412999999942258,\"1668\":1680925.086999999824911,\"1669\":2215695.422999999951571,\"1670\":1688464.237999999895692,\"1671\":4152951.652999999932945,\"1672\":79138.674410000006901,\"1673\":161877.802900000009686,\"1674\":1387407.590000000083819,\"1675\":26100.745380000000296,\"1676\":883252.320800000103191,\"1677\":363346.337999999988824,\"1678\":202405.834899999987101,\"1679\":347758.633399999991525,\"1680\":1288787.342000000178814,\"1681\":1976785.833000000100583,\"1682\":474110.733000000007451,\"1683\":1302235.557000000029802,\"1684\":79798859.540000006556511,\"1685\":28338.039450000000215,\"1686\":264165.746900000027381,\"1687\":18236595.589999999850988,\"1688\":156366.072100000019418,\"1689\":9250.946101999999882,\"1690\":26380916.53999999910593,\"1691\":2090586.264999999897555,\"1692\":52842.318620000005467,\"1693\":7256942.478000000119209,\"1694\":2300561.814999999944121,\"1695\":1267392.452999999979511,\"1696\":29966088.600000001490116,\"1697\":59188450.119999997317791,\"1698\":468812.951100000005681,\"1699\":462608.433399999979883,\"1700\":1751731.979999999981374,\"1701\":5124687.120000000111759,\"1702\":967303.669200000003912,\"1703\":303084068.199999988079071,\"1704\":376397.21999999997206,\"1705\":251522.386499999993248,\"1706\":1227760.969000000273809,\"1707\":1139736.283999999985099,\"1708\":8052.730456000000231,\"1709\":382459.105199999990873,\"1710\":629182.923799999989569,\"1711\":1167549.638999999966472,\"1712\":2289456.84899999992922,\"1713\":111864.703599999993458,\"1714\":42853.962019999999029,\"1715\":2989273.470000000204891,\"1716\":371924.669500000018161,\"1717\":1195770.516000000294298,\"1718\":10682162.269999999552965,\"1719\":1052934.164000000106171,\"1720\":3984033.913000000175089,\"1721\":10492664.689999999478459,\"1722\":0.0,\"1723\":1997671.320000000065193,\"1724\":594563.95629999996163,\"1725\":243127.439699999988079,\"1726\":0.0,\"1727\":100190.22609999999986,\"1728\":0.0,\"1729\":169722.595399999991059,\"1730\":3843642.691000000108033,\"1731\":280476.802499999990687,\"1732\":943555.342700000037439,\"1733\":2124410.564999999944121,\"1734\":2034653.912999999942258,\"1735\":199532.807000000000698,\"1736\":3394655.669999999925494,\"1737\":684636.437599999830127,\"1738\":37465.506479999996372,\"1739\":1604311.009000000078231,\"1740\":2265820.591000000014901,\"1741\":536716.252499999944121,\"1742\":10325580.800000000745058,\"1743\":78787.18695000000298,\"1744\":3265369.41399999987334,\"1745\":1302439.317999999970198,\"1746\":597793.565700000035576,\"1747\":612464.346499999985099,\"1748\":0.0,\"1749\":742586.021799999987707,\"1750\":558895.620400000014342,\"1751\":6400128.126999999396503,\"1752\":317958.609799999976531,\"1753\":631149.215899999951944,\"1754\":893318.106499999994412,\"1755\":1445479.43100000009872,\"1756\":22336263.780000001192093,\"1757\":100341.009099999995669,\"1758\":117142.109500000005937,\"1759\":37514.409090000001015,\"1760\":650720.444999999948777,\"1761\":865300.990400000009686,\"1762\":9025790.369000000879168,\"1763\":50431827.820000000298023,\"1764\":37827.181980000001204,\"1765\":262250.394900000013877,\"1766\":36657.594729999997071,\"1767\":4794492.67200000025332,\"1768\":0.0,\"1769\":12109506.990000000223517,\"1770\":16967.165519999998651,\"1771\":1610729.476000000024214,\"1772\":2604878.635999999940395,\"1773\":7835.317635000000337,\"1774\":810102.177600000053644,\"1775\":18350701.660000000149012,\"1776\":6348678.513000000268221,\"1777\":2194198.654000000096858,\"1778\":0.0,\"1779\":13912790.46000000089407,\"1780\":165229.668800000014016,\"1781\":1605635.455000000074506,\"1782\":170262.56170000002021,\"1783\":26365634.480000000447035,\"1784\":935761.49039999989327,\"1785\":122348.199099999997998,\"1786\":19471386.300000004470348,\"1787\":27803.167239999998856,\"1788\":4492926.622000000439584,\"1789\":10956220.609999999403954,\"1790\":11873144.410000000149012,\"1791\":1281044.429999999701977,\"1792\":6763535.593000000342727,\"1793\":651555.864500000025146,\"1794\":768086.691500000073574,\"1795\":267670.433399999979883,\"1796\":2236173.38799999980256,\"1797\":10131091.070000000298023,\"1798\":575400.24890000000596,\"1799\":690362.117300000041723,\"1800\":24704983.589999996125698,\"1801\":3654654.507000000216067,\"1802\":3643142.020000000018626,\"1803\":1427650.357000000076368,\"1804\":6913503.574000000022352,\"1805\":5304506.065999999642372,\"1806\":12987.716229999998177,\"1807\":15878.063809999999648,\"1808\":381521.805300000007264,\"1809\":33644.990649999999732,\"1810\":4735809.548000000417232,\"1811\":4654610.851999999955296,\"1812\":220489.609900000010384,\"1813\":3858517.231999999843538,\"1814\":186981.138999999995576,\"1815\":7919674.625,\"1816\":0.0},\"Ctrl1_3_Soluble\":{\"0\":25087.328929999999673,\"1\":94154.100319999997737,\"2\":1771564.46999999997206,\"3\":1338484.882999999914318,\"4\":528276.591200000024401,\"5\":22619122.910000000149012,\"6\":54442330.590000003576279,\"7\":16885895.679999999701977,\"8\":10867242.109999999403954,\"9\":218561.563400000013644,\"10\":336867.123599999933504,\"11\":3814649.898000000044704,\"12\":367257.710599999991246,\"13\":1697188.952000000048429,\"14\":407967.557700000004843,\"15\":66599.480209999994258,\"16\":579031.25,\"17\":1226052.519000000087544,\"18\":186725.548199999990175,\"19\":833005.806300000054762,\"20\":1262920.087999999988824,\"21\":1519986.76300000003539,\"22\":2456313.246999999973923,\"23\":1991580.610000000102446,\"24\":68550.808390000005602,\"25\":20310096.980000000447035,\"26\":20541548.469999998807907,\"27\":2644950.785000000149012,\"28\":4322836.86600000038743,\"29\":56809.90550999998959,\"30\":844861.977500000037253,\"31\":372627.75109999999404,\"32\":6702396.041000001132488,\"33\":730517.622699999832548,\"34\":52601.696600000002945,\"35\":13338192.599999999627471,\"36\":44732345.929999999701977,\"37\":102607.111300000004121,\"38\":1859479.442999999970198,\"39\":348311.622199999983422,\"40\":931111.963699999963865,\"41\":1122859.91800000006333,\"42\":393193.085100000025704,\"43\":1057083.783000000054017,\"44\":7321917.580000000074506,\"45\":8069606.524000000208616,\"46\":129338.386199999993551,\"47\":5483204.733000000007451,\"48\":5873104.436999999918044,\"49\":321882.240500000014436,\"50\":83409.445170000006328,\"51\":6537635.514000000432134,\"52\":22785621.609999999403954,\"53\":4524190.514000000432134,\"54\":479397.329900000011548,\"55\":3280.298848999999791,\"56\":387768.15490000002319,\"57\":50200273.03999999910593,\"58\":312651.625800000037998,\"59\":2845023.674000000115484,\"60\":5281576.635999999940395,\"61\":2590335.552000000141561,\"62\":563094.945900000049733,\"63\":139008118.400000005960464,\"64\":4765064.733000000007451,\"65\":3382027.725000000093132,\"66\":16118354.970000000670552,\"67\":1790684.375999999931082,\"68\":895580.043199999956414,\"69\":10701658.230000000447035,\"70\":5106753.0,\"71\":1588598.864999999757856,\"72\":6655099.432000000029802,\"73\":752711.3505999998888,\"74\":632164.461699999985285,\"75\":177156.446999999985564,\"76\":49412606.109999999403954,\"77\":1924340.75,\"78\":1706611.679999999934807,\"79\":74932.648690000001807,\"80\":2668004.452000000048429,\"81\":636894.122600000002421,\"82\":4323751.69400000013411,\"83\":193303.161599999992177,\"84\":1871463.689999999944121,\"85\":3783454.262000000104308,\"86\":34051728.740000002086163,\"87\":262473.308599999989383,\"88\":965783.945799999986775,\"89\":856279.031300000031479,\"90\":734405.64179999998305,\"91\":18983596.339999999850988,\"92\":2653184.237999999895692,\"93\":1543040.429999999934807,\"94\":159911.938699999998789,\"95\":3161828.618999999947846,\"96\":2134659.712999999988824,\"97\":238651.186799999995856,\"98\":41963.161500000001979,\"99\":46425692.600000001490116,\"100\":40147.22787000000244,\"101\":817581.805799999972805,\"102\":3868258.819999999832362,\"103\":2023874.039000000106171,\"104\":454504.85930000001099,\"105\":2267126.811000000219792,\"106\":4002647.057000000029802,\"107\":7129254.798000000417232,\"108\":18882965.260000001639128,\"109\":90222.169469999993453,\"110\":60895.527469999993627,\"111\":373505.98599999997532,\"112\":141935.568100000004051,\"113\":3615857.768000000156462,\"114\":50342.986210000002757,\"115\":4978402.627999999560416,\"116\":9795978.490000000223517,\"117\":708168.373999999952503,\"118\":176122.691300000005867,\"119\":67951596.030000001192093,\"120\":2788304.336999999824911,\"121\":994601.028600000077859,\"122\":26199.759799999999814,\"123\":147406239.599999994039536,\"124\":11427116.859999999403954,\"125\":12148001.339999999850988,\"126\":77106280.069999992847443,\"127\":6329146.207000000402331,\"128\":444844.275399999984074,\"129\":7546507.860000000335276,\"130\":3094314.311000000219792,\"131\":208617.38279999999213,\"132\":1844293.297999999951571,\"133\":1570.4852699999999,\"134\":10190269.370000001043081,\"135\":354376.931999999971595,\"136\":58205.01825000000099,\"137\":1507362.137000000104308,\"138\":3538829.248999999836087,\"139\":6808882.023000000044703,\"140\":0.0,\"141\":1407920.330000000074506,\"142\":35757883.009999997913837,\"143\":3121484.703999999910593,\"144\":20539.718809999998484,\"145\":883458.571899999980815,\"146\":123428.597099999999045,\"147\":43206412.78999999910593,\"148\":52094.881869999997434,\"149\":753013.243800000054762,\"150\":11508536.550000000745058,\"151\":6671108.923000000417232,\"152\":0.0,\"153\":192717.67170000000624,\"154\":55624288.390000000596046,\"155\":11146264.650000000372529,\"156\":303942.462999999988824,\"157\":350040.647100000001956,\"158\":1627387.57300000009127,\"159\":4311401.514999999664724,\"160\":35337.976940000000468,\"161\":368648.24920000002021,\"162\":12837781.669999999925494,\"163\":8933844.559000000357628,\"164\":209394.986600000003818,\"165\":1723627.482000000076368,\"166\":8303345.084999999962747,\"167\":1169699.112999999895692,\"168\":3973372.560000000055879,\"169\":2631045.399000000208616,\"170\":151522.965800000005402,\"171\":0.0,\"172\":20576311.929999999701977,\"173\":568547.320900000049733,\"174\":420509.849899999971967,\"175\":180971.279899999994086,\"176\":2535994.768000000156462,\"177\":18859179.730000000447035,\"178\":2944556.964000000152737,\"179\":1139784.236000000033528,\"180\":5159264.129000000655651,\"181\":13273239.810000000521541,\"182\":69837.971420000001672,\"183\":454358.486800000013318,\"184\":43224.709350000004633,\"185\":30590.934320000000298,\"186\":8724897.838999999687076,\"187\":28693.580999999998312,\"188\":20718110.279999997466803,\"189\":56191.481769999998505,\"190\":8209849.661000000312924,\"191\":85050646.640000000596046,\"192\":21473758.230000000447035,\"193\":687493.260699999984354,\"194\":786239.79769999999553,\"195\":86711.97432999999728,\"196\":13533050.970000000670552,\"197\":0.0,\"198\":22750858.150000002235174,\"199\":1204371.09499999997206,\"200\":2634887.677000000141561,\"201\":242255.60930000001099,\"202\":2301158.41399999987334,\"203\":3032563.419999999925494,\"204\":1399595.395000000018626,\"205\":27727522.609999999403954,\"206\":688243.419699999969453,\"207\":640324.727700000046752,\"208\":4582465.059000000357628,\"209\":804691.878900000010617,\"210\":14658289.439999999478459,\"211\":8260714.099000000394881,\"212\":10336641.849999997764826,\"213\":1652179.412999999942258,\"214\":6095499.129999998956919,\"215\":934405.344599999953061,\"216\":778033.790299999993294,\"217\":1369131.621999999973923,\"218\":0.0,\"219\":284502.367399999988265,\"220\":145466.804200000013225,\"221\":15587754.720000000670552,\"222\":1221203.929999999934807,\"223\":327865.215800000005402,\"224\":5084705.644999999552965,\"225\":283011.197800000023562,\"226\":789194.692200000048615,\"227\":163031.502299999992829,\"228\":3700021.945999999996275,\"229\":4426120.950000000186264,\"230\":913501.524199999985285,\"231\":1006219.34499999997206,\"232\":112853.185100000002421,\"233\":314097.054100000008475,\"234\":354495.859600000025239,\"235\":859929.195100000011735,\"236\":3355040.29799999948591,\"237\":408516.454499999992549,\"238\":478583.132900000025984,\"239\":206010.122899999987567,\"240\":179919.227600000012899,\"241\":1373248.347999999998137,\"242\":433866.339099999982864,\"243\":100585.341300000000047,\"244\":393714.537100000015926,\"245\":743169.694299999973737,\"246\":6758017.584999999031424,\"247\":573222.092100000008941,\"248\":251010.513500000000931,\"249\":1059553.817999999970198,\"250\":724269.347300000023097,\"251\":4224675.81900000013411,\"252\":16113780.830000000074506,\"253\":196843.546100000006845,\"254\":87911.313880000001518,\"255\":24272217.160000000149012,\"256\":1289816.031999999890104,\"257\":466324.43739999999525,\"258\":16809964.96000000089407,\"259\":79334.801139999995939,\"260\":774749.557700000004843,\"261\":8533973.230000000447035,\"262\":258502.954999999987194,\"263\":2243524.248000000137836,\"264\":460002.975700000009965,\"265\":70213.050910000005388,\"266\":69464.72157999999763,\"267\":7519794.881000000052154,\"268\":710153.550799999968149,\"269\":8169505.745000000111759,\"270\":4454572.100999999791384,\"271\":10983425.269999999552965,\"272\":680266.119300000020303,\"273\":839967.647600000025704,\"274\":286085.019900000013877,\"275\":9266293.063999999314547,\"276\":147250.718900000007125,\"277\":54789.965239999997721,\"278\":0.0,\"279\":0.0,\"280\":397730.632099999987986,\"281\":10016.452040000000125,\"282\":6405.076933000000281,\"283\":11461880.320000000298023,\"284\":0.0,\"285\":4288164.88399999961257,\"286\":754147.630600000033155,\"287\":26817.26872000000003,\"288\":11667716.630000000819564,\"289\":195251.745300000009593,\"290\":3909060.149999999906868,\"291\":33368.352209999997285,\"292\":9720962.592000000178814,\"293\":1939435.412999999942258,\"294\":319686.653300000005402,\"295\":1216904.239000000059605,\"296\":243005.768199999991339,\"297\":19655.994940000000497,\"298\":1680539.08199999993667,\"299\":3519068.962999999988824,\"300\":2376540.242999999783933,\"301\":715505.29480000003241,\"302\":42047.325680000001739,\"303\":1810536.144000000087544,\"304\":0.0,\"305\":1230901.107000000076368,\"306\":699550.694000000017695,\"307\":134424.829999999987194,\"308\":377275.07740000000922,\"309\":592104.14249999995809,\"310\":2856093.094000000040978,\"311\":3037320.525000000372529,\"312\":2391451.939999999944121,\"313\":1875671.898999999975786,\"314\":2343240.503000000026077,\"315\":2669102.245000000111759,\"316\":2251757.700000000186264,\"317\":7337927.070000000298023,\"318\":192617.040600000007544,\"319\":57935.143989999989572,\"320\":2327505.46100000012666,\"321\":10136294.519999999552965,\"322\":533674.07660000002943,\"323\":1269872.780999999959022,\"324\":15744190.310000000521541,\"325\":25776194.429999999701977,\"326\":26631.558629999999539,\"327\":117976.222099999999045,\"328\":7118185.378999999724328,\"329\":6081044.847000000067055,\"330\":362601.235900000028778,\"331\":13074722.130000000819564,\"332\":4767168.837000000290573,\"333\":317097.690000000002328,\"334\":375500.311099999991711,\"335\":6853.159700000000157,\"336\":10497651.589999999850988,\"337\":28120.898659999998927,\"338\":1516693.382000000216067,\"339\":691582.541899999952875,\"340\":11626549.369999999180436,\"341\":2640925.541999999899417,\"342\":11189.261570000000574,\"343\":4403.524698000000171,\"344\":54521.920619999997143,\"345\":1525750.179999999934807,\"346\":103384.715099999986705,\"347\":3355131.780999999959022,\"348\":315643.113399999972899,\"349\":2287070.061999999918044,\"350\":330627.996500000008382,\"351\":534781.018500000005588,\"352\":13255858.080000000074506,\"353\":128661413.400000005960464,\"354\":14377437.240000000223517,\"355\":8386045.537999999709427,\"356\":20789466.859999999403954,\"357\":234872.947099999990314,\"358\":7245803.888000000268221,\"359\":3179667.765999999828637,\"360\":237516.800099999993108,\"361\":0.0,\"362\":198956.798799999989569,\"363\":89892831.379999995231628,\"364\":255593.801899999991292,\"365\":7622621.550999999977648,\"366\":4192656.837999999988824,\"367\":19690758.410000000149012,\"368\":12794784.759999999776483,\"369\":450452.171199999982491,\"370\":3669558.172999999951571,\"371\":7357229.940999999642372,\"372\":135138395.800000011920929,\"373\":13129611.810000000521541,\"374\":142932.730600000009872,\"375\":3836148.356999999843538,\"376\":389204.434899999992922,\"377\":15331.602870000000621,\"378\":948951.11019999999553,\"379\":353892.073099999979604,\"380\":3361.078163000000131,\"381\":13358318.820000000298023,\"382\":7030544.854000000283122,\"383\":11987906.439999999478459,\"384\":20512273.969999998807907,\"385\":15343495.629999998956919,\"386\":382087072.899999976158142,\"387\":23451616.420000001788139,\"388\":28971.688719999998284,\"389\":5329239.175999999977648,\"390\":2801843.791999999899417,\"391\":712074.689699999988079,\"392\":6956809.714999999850988,\"393\":1460797.389999999897554,\"394\":475600.793599999975413,\"395\":1837706.536000000080094,\"396\":331131.151899999997113,\"397\":154313.191200000030221,\"398\":5230803.679999999701977,\"399\":97355.998399999996764,\"400\":47982729.899999998509884,\"401\":1327232.497999999905005,\"402\":12647.497439999999187,\"403\":133564.891600000002654,\"404\":4874203.716000000946224,\"405\":2320369.802000000141561,\"406\":14320.717899999999645,\"407\":48679.828860000001441,\"408\":597025.917300000088289,\"409\":190238.487799999973504,\"410\":4284231.122999999672174,\"411\":137837.138500000000931,\"412\":629941.429600000032224,\"413\":596541.058399999979883,\"414\":1774308.953999999910593,\"415\":1562800.715000000083819,\"416\":773029.680999999982305,\"417\":14521980.070000000298023,\"418\":5409927.00800000037998,\"419\":757358.676899999962188,\"420\":42367.515489999997953,\"421\":8356405.110000000335276,\"422\":1341869.746999999741092,\"423\":3662971.410999999847263,\"424\":53266776.570000007748604,\"425\":17987348.620000001043081,\"426\":441678.970399999991059,\"427\":659993.530200000037439,\"428\":7229702.915000000037253,\"429\":913089.851599999936298,\"430\":10597367.839999999850988,\"431\":329658.278799999970943,\"432\":5067781.3260000012815,\"433\":1512485.172999999951571,\"434\":5731854.990000000223517,\"435\":12819.485109999999622,\"436\":2681269.458000000100583,\"437\":26077172.850000001490116,\"438\":23888.904210000000603,\"439\":72307.092260000004899,\"440\":880320.711699999985285,\"441\":0.0,\"442\":924433.71909999998752,\"443\":23195464.569999996572733,\"444\":190979.498499999986962,\"445\":1258345.94800000009127,\"446\":871986.628400000045076,\"447\":1192112.398999999975786,\"448\":1424112.786000000080094,\"449\":18715551.730000000447035,\"450\":17090817.160000000149012,\"451\":13205.542540000000372,\"452\":0.0,\"453\":219869.767500000016298,\"454\":306083.160600000002887,\"455\":466708.665199999988545,\"456\":3068241.712999999988824,\"457\":6768172.176000000908971,\"458\":27237.174780000001192,\"459\":175464.015199999994365,\"460\":835503.286800000001676,\"461\":50229.547530000010738,\"462\":682388.520299999974668,\"463\":53425.041819999998552,\"464\":290430.452999999979511,\"465\":1304270.314999999944121,\"466\":8444045.634999999776483,\"467\":62652.912109999997483,\"468\":455657.542599999986123,\"469\":1488699.645000000018626,\"470\":563314.504599999985658,\"471\":8704131.242000000551343,\"472\":3689409.940999999642372,\"473\":1873659.277999999700114,\"474\":2527944.280999999959022,\"475\":7603684.611000000499189,\"476\":12663964.349999999627471,\"477\":2626745.708000000566244,\"478\":22834107.50000000372529,\"479\":4722982.644000001251698,\"480\":2160640.828999999910593,\"481\":8485670.310000000521541,\"482\":6527.572406000000228,\"483\":128935.861799999998766,\"484\":1957000.111000000033528,\"485\":121562347.900000005960464,\"486\":7352015.42200000025332,\"487\":1280576.269000000087544,\"488\":681839.623499999986962,\"489\":17014886.429999999701977,\"490\":461237.993599999987055,\"491\":5266390.49100000038743,\"492\":192781709.699999988079071,\"493\":17103624.75,\"494\":0.0,\"495\":192296.850799999985611,\"496\":1165948.317999999970198,\"497\":37355172.740000002086163,\"498\":11710713.550000000745058,\"499\":513858.901599999924656,\"500\":67149.291849999994156,\"501\":17801638.53999999910593,\"502\":50622923.580000005662441,\"503\":664421.297900000005029,\"504\":256700.743799999996554,\"505\":60155.431600000003527,\"506\":4524373.480000000447035,\"507\":786184.908000000054017,\"508\":78270.856150000006892,\"509\":1681819.841000000014901,\"510\":691344.686699999962002,\"511\":1449545.005000000121072,\"512\":304107.131999999925029,\"513\":455684.987499999988358,\"514\":285838.016400000022259,\"515\":37856.498500000001513,\"516\":4978951.525000000372529,\"517\":3179576.282999999821186,\"518\":598096.266100000008009,\"519\":2190.83015400000022,\"520\":21460950.629999998956919,\"521\":798535.086300000082701,\"522\":4538370.348000000230968,\"523\":261274.88389999998617,\"524\":2181132.976999999955296,\"525\":17710155.730000000447035,\"526\":330106.544500000018161,\"527\":4973919.970999999903142,\"528\":113475.268200000005891,\"529\":6350370.217000000178814,\"530\":42767.295330000000831,\"531\":22513002.859999999403954,\"532\":2284234.095000000204891,\"533\":16694696.630000000819564,\"534\":5935404.224999999627471,\"535\":765345.125600000028498,\"536\":13688571.740000000223517,\"537\":311014.083600000012666,\"538\":985544.23120000003837,\"539\":8452827.983999999240041,\"540\":101362.945200000001932,\"541\":976304.468100000172854,\"542\":1550542.019000000087544,\"543\":3442040.442999999970198,\"544\":2493546.746999999973923,\"545\":1627387.57300000009127,\"546\":22428838.690000001341104,\"547\":3824255.592000000178814,\"548\":6161915.644000000320375,\"549\":137773.100500000000466,\"550\":218515.821999999985564,\"551\":0.0,\"552\":280312.455100000021048,\"553\":3262734.151000000070781,\"554\":240142.356499999994412,\"555\":6561786.974000000394881,\"556\":4548799.388000000268221,\"557\":51714313.420000001788139,\"558\":48337683.180000007152557,\"559\":86336.894839999993564,\"560\":2580180.96100000012666,\"561\":11710.713550000000396,\"562\":396111.386499999964144,\"563\":86145.695789999997942,\"564\":798818.682999999960884,\"565\":13782799.019999999552965,\"566\":105781.564499999993132,\"567\":62833133.229999996721745,\"568\":2190738.671000000089407,\"569\":657642.422200000029989,\"570\":7085434.535000000149012,\"571\":0.0,\"572\":2126426.260999999940395,\"573\":1799649.689999999944121,\"574\":36293.05739999999787,\"575\":11716202.509999999776483,\"576\":3993041.362999999895692,\"577\":1053424.470999999903142,\"578\":1078033.344000000040978,\"579\":1366387.13800000003539,\"580\":2943825.100999999791384,\"581\":19332145.820000000298023,\"582\":427133.204800000006799,\"583\":738348.550599999958649,\"584\":276982.481099999975413,\"585\":918578.819699999992736,\"586\":86918725.469999983906746,\"587\":4334089.251000000163913,\"588\":2120754.327000000048429,\"589\":304601.139199999975972,\"590\":7351466.525000001303852,\"591\":50204.847179999997024,\"592\":15849.395529999999781,\"593\":286514.989100000006147,\"594\":371685478.199999988079071,\"595\":54099270.080000005662441,\"596\":160058311.199999988079071,\"597\":152693945.599999994039536,\"598\":1956451.213999999919906,\"599\":1188910.500999999931082,\"600\":8117817.96100000012666,\"601\":0.0,\"602\":4342231.21999999973923,\"603\":817746.474799999967217,\"604\":10166.483840000000782,\"605\":4052413.702000000048429,\"606\":768043.868299999972805,\"607\":434076.749499999976251,\"608\":67351.46885000000475,\"609\":1180036.668999999994412,\"610\":33917.249020000002929,\"611\":41729880.350000001490116,\"612\":108279.044999999998254,\"613\":5264286.385999999940395,\"614\":63537550.810000002384186,\"615\":528633.374199999962002,\"616\":1899823.358999999705702,\"617\":8075004.009999999776483,\"618\":1840359.537999999942258,\"619\":1083339.347000000067055,\"620\":966058.394199999980628,\"621\":904014.757599999895319,\"622\":2693711.118999999947846,\"623\":9022216.947000000625849,\"624\":39440.065810000000056,\"625\":2035034.941000000108033,\"626\":9644.117038000000321,\"627\":146573.746099999989383,\"628\":641605.486900000018068,\"629\":710638.409699999960139,\"630\":1514863.726000000024214,\"631\":844185.004799999995157,\"632\":1638731.441000000108033,\"633\":85332.413669999994454,\"634\":10838.882439999999406,\"635\":987373.887199999997392,\"636\":2538830.734999999869615,\"637\":898919.165500000002794,\"638\":3839807.669000000227243,\"639\":12185509.28999999910593,\"640\":388179.82750000001397,\"641\":1437103.344000000040978,\"642\":3992583.949000000022352,\"643\":30074.97132000000056,\"644\":263022.205399999977089,\"645\":1174913.631999999983236,\"646\":3402428.390000000130385,\"647\":57988.20401000000129,\"648\":430280.213199999998324,\"649\":107647.813700000013341,\"650\":1755280.530999999959022,\"651\":194785183.0,\"652\":395059.334199999982957,\"653\":17820849.920000001788139,\"654\":1399778.361000000033528,\"655\":334406.236199999984819,\"656\":706704.649199999985285,\"657\":3528400.208999999798834,\"658\":11027337.009999999776483,\"659\":7150844.739000000059605,\"660\":39726406.979999996721744,\"661\":9850868.17200000025332,\"662\":8345793.105000000447035,\"663\":11267936.779999999329448,\"664\":13514754.410000000149012,\"665\":114170.537500000005821,\"666\":5345.614598000000114,\"667\":670852.538900000043213,\"668\":12360241.439999999478459,\"669\":46333.294969999995374,\"670\":415112.364599999971688,\"671\":1046563.260000000009313,\"672\":87480.429880000010598,\"673\":0.0,\"674\":7560138.796999999321997,\"675\":119293.574399999997695,\"676\":2121303.223999999929219,\"677\":11299040.929999997839332,\"678\":2211962.68099999986589,\"679\":4880516.03000000026077,\"680\":19915806.100000001490116,\"681\":15004094.439999999478459,\"682\":3553009.083000000566244,\"683\":52273273.340000011026859,\"684\":94419400.439999997615814,\"685\":11470113.779999999329448,\"686\":11935761.240000002086163,\"687\":18247159.780000001192093,\"688\":21621045.53999999910593,\"689\":19387950.329999998211861,\"690\":23022562.070000000298023,\"691\":4510925.50800000037998,\"692\":21525903.420000001788139,\"693\":13206457.369999999180436,\"694\":21601834.149999998509884,\"695\":10789481.730000000447035,\"696\":16412014.769999999552965,\"697\":6999623.666000000201166,\"698\":40530540.810000002384186,\"699\":21436250.280000001192093,\"700\":33290.591820000001462,\"701\":10267114.919999999925494,\"702\":9480362.821000000461936,\"703\":12487402.540000000968576,\"704\":23673004.800000000745058,\"705\":5887284.270999999716878,\"706\":9696262.234999999403954,\"707\":14080118.130000000819564,\"708\":18696340.339999999850988,\"709\":4220193.161000000312924,\"710\":4372146.095999999903142,\"711\":11052952.199999999254942,\"712\":57043.186659999999392,\"713\":62897.171190000000934,\"714\":3502053.162000000011176,\"715\":3659678.030999999959022,\"716\":31933901.859999999403954,\"717\":5184513.381999999284744,\"718\":2246817.62900000018999,\"719\":380696.534299999999348,\"720\":316914.724400000006426,\"721\":1105478.185000000055879,\"722\":27176.796129999998811,\"723\":181209.135199999989709,\"724\":6061559.009999999776483,\"725\":0.0,\"726\":17613183.96000000089407,\"727\":2053240.019000000087544,\"728\":5606615.032999999821186,\"729\":2339855.638999999966472,\"730\":2541209.287000000011176,\"731\":344569.975600000005215,\"732\":1217636.101000000024214,\"733\":431286.523999999975786,\"734\":2608906.561000000685453,\"735\":42691.364609999996901,\"736\":157460.199600000021746,\"737\":3543.860803000000033,\"738\":39453788.229999996721745,\"739\":1294024.240999999921769,\"740\":6829831.584999999962747,\"741\":288555.055600000021514,\"742\":2663979.208000000100583,\"743\":148952.298999999999069,\"744\":15892.392449999999371,\"745\":235970.740699999994831,\"746\":16982.867450000001554,\"747\":497593.259299999976065,\"748\":11413394.439999999478459,\"749\":8580172.044999999925494,\"750\":808031.001200000056997,\"751\":10914.813159999999698,\"752\":550296.50179999996908,\"753\":1262005.260000000009313,\"754\":9485851.78999999910593,\"755\":863112.79660000000149,\"756\":134287.605799999990268,\"757\":5791135.845999999903142,\"758\":1143443.547999999951571,\"759\":282590.37689999997383,\"760\":200200.965000000025611,\"761\":2043451.358999999938533,\"762\":6126328.833999999798834,\"763\":1095415.077000000048429,\"764\":313731.122800000011921,\"765\":24523794.859999999403954,\"766\":15979301.109999999403954,\"767\":70291.726120000006631,\"768\":4669099.273000000044703,\"769\":23470827.809999998658896,\"770\":2516234.481999999843538,\"771\":27719289.149999998509884,\"772\":19003.722559999998339,\"773\":722604.360299999942072,\"774\":9999070.312000000849366,\"775\":72637.345170000000508,\"776\":2201076.228000000119209,\"777\":3835233.529000000096858,\"778\":98170.195349999994505,\"779\":0.0,\"780\":990118.371299999998882,\"781\":146043.145900000003166,\"782\":4281.212190999999621,\"783\":0.0,\"784\":1957091.594000000040978,\"785\":59204.010459999990417,\"786\":1864145.066000000108033,\"787\":12459957.699999999254942,\"788\":68853.616460000004736,\"789\":1575516.823999999789521,\"790\":85831.909769999983837,\"791\":3016005.032000000588596,\"792\":2859569.439999999944121,\"793\":289103.95240000000922,\"794\":15159.615200000000186,\"795\":734497.124599999981001,\"796\":682480.003099999972619,\"797\":494839.62689999997383,\"798\":19062.271550000001298,\"799\":419860.321999999985564,\"800\":236053.075299999996787,\"801\":755464.982899999944493,\"802\":4821418.138999999500811,\"803\":2842919.569999999832362,\"804\":10031089.28999999910593,\"805\":1305917.004999999888241,\"806\":187494.003700000001118,\"807\":6858.923115999999936,\"808\":4357234.400000000372529,\"809\":12875289.619999999180436,\"810\":6491345.216000000014901,\"811\":693119.452999999979511,\"812\":342831.802299999981187,\"813\":1200620300.0,\"814\":94794479.930000007152557,\"815\":7093759.46999999973923,\"816\":1876129.313000000081956,\"817\":1208945.235000000102445,\"818\":163031.502299999992829,\"819\":244533.530999999988126,\"820\":47134.684320000000298,\"821\":43037169.600000001490116,\"822\":608927.829900000011548,\"823\":6172070.235000000335276,\"824\":54914381.850000001490116,\"825\":42879.819179999998596,\"826\":341468.708600000012666,\"827\":1440671.174000000115484,\"828\":555364.648999999975786,\"829\":9573675.279999999329448,\"830\":1470494.567000000271946,\"831\":4853894.533999999985099,\"832\":1066597.993999999947846,\"833\":24535.687630000000354,\"834\":26680.044519999999466,\"835\":168767.473999999987427,\"836\":2151492.549000000115484,\"837\":969717.70629999996163,\"838\":1146462.480999999912456,\"839\":615432.257199999992736,\"840\":4401878.007000000216067,\"841\":6982790.831000000238419,\"842\":102643.704400000002352,\"843\":4296306.853000000119209,\"844\":4965686.518999999389052,\"845\":2836424.291000000201166,\"846\":4255688.489000000059605,\"847\":1701854.574999999953434,\"848\":5425753.532999999821186,\"849\":1446983.48699999996461,\"850\":1942911.759000000078231,\"851\":1894334.391000000061467,\"852\":4652266.438000000081956,\"853\":1262920.087999999988824,\"854\":1519437.865999999921769,\"855\":138148.179999999993015,\"856\":0.0,\"857\":39738.299740000002203,\"858\":738458.329899999895133,\"859\":1432529.203999999677762,\"860\":13402230.560000000521541,\"861\":1817671.803000000072643,\"862\":2187628.256000000052154,\"863\":579150.177700000000186,\"864\":2612474.390999999828637,\"865\":7211680.803000000305474,\"866\":2672853.039999999571592,\"867\":0.0,\"868\":464503.929599999974016,\"869\":170450.757600000011735,\"870\":730792.071099999942817,\"871\":2013902.414000000106171,\"872\":800007.959400000050664,\"873\":59472.055070000002161,\"874\":2245353.904000000096858,\"875\":5168503.891999999992549,\"876\":508004.002199999988079,\"877\":13295195.689999999478459,\"878\":1246178.735000000102446,\"879\":622613.657099999953061,\"880\":1233737.074000000022352,\"881\":2527120.936000000219792,\"882\":190229.339499999972759,\"883\":6039511.654000000096858,\"884\":19385205.849999997764826,\"885\":2445609.759000000078231,\"886\":30159.13550000000032,\"887\":11801281.519999999552965,\"888\":3390352.660000000149012,\"889\":260698.542199999996228,\"890\":1794618.135999999940395,\"891\":994966.959799999953248,\"892\":932850.136900000041351,\"893\":664229.184000000008382,\"894\":145402.766299999988405,\"895\":0.0,\"896\":22094011.629999998956919,\"897\":14006931.890000000596046,\"898\":12701472.300000000745058,\"899\":21621.045539999999164,\"900\":0.0,\"901\":130317.252099999983329,\"902\":799157.169400000013411,\"903\":541010.99730000004638,\"904\":387914.527400000020862,\"905\":128597.375500000009197,\"906\":9678880.503000000491738,\"907\":13471.757489999998143,\"908\":5004749.675999999977648,\"909\":6455575.440000000409782,\"910\":304143.725099999981467,\"911\":159207.521199999988312,\"912\":97081.55000000000291,\"913\":211306.9771999999939,\"914\":3630586.498999999836087,\"915\":10354938.410000000149012,\"916\":345493.951899999985471,\"917\":1030462.287000000011176,\"918\":0.0,\"919\":5833309.417999999597669,\"920\":47434.747920000001614,\"921\":13036299.349999999627471,\"922\":5847580.735000000335276,\"923\":2404625.462999999988824,\"924\":9046459.889000000432134,\"925\":204189.61510000002454,\"926\":98042.119420000017271,\"927\":159655.786900000006426,\"928\":38721.925810000000638,\"929\":2009145.307999999960884,\"930\":40534.200120000001334,\"931\":192004.105899999995017,\"932\":404198.466200000024401,\"933\":1836242.810999999986962,\"934\":1793703.307999999960884,\"935\":794894.070799999986775,\"936\":454202.966100000019651,\"937\":1060560.128999999957159,\"938\":569187.70050000003539,\"939\":4800102.645999999716878,\"940\":309806.510599999979604,\"941\":35543813.25,\"942\":65539.194529999993392,\"943\":3270235.740000000223517,\"944\":378034.384699999995064,\"945\":29385.190990000002785,\"946\":282681.859699999971781,\"947\":6675957.510999999940395,\"948\":2616.316667999999936,\"949\":7035027.510999999940395,\"950\":41018.144150000000082,\"951\":1493822.682000000029802,\"952\":2345253.123999999836087,\"953\":165711.948399999993853,\"954\":2195861.708000000100583,\"955\":28938754.910000000149012,\"956\":7913170.932000000029802,\"957\":948127.764899999951012,\"958\":84045.250639999998384,\"959\":3661324.720999999903142,\"960\":147104.346400000009453,\"961\":6686843.964999999850988,\"962\":1676879.770000000018626,\"963\":180513.865900000004331,\"964\":1527213.90500000002794,\"965\":197182032.5,\"966\":24060.891879999999219,\"967\":127206.836899999994785,\"968\":502853.520399999979418,\"969\":113585.047600000005332,\"970\":1356872.925999999977648,\"971\":973468.501199999940582,\"972\":1879788.625000000232831,\"973\":97237.070760000002338,\"974\":26846543.219999998807907,\"975\":113502.712999999988824,\"976\":642950.284100000048056,\"977\":16505327.220000000670552,\"978\":1329428.085999999893829,\"979\":1583750.277000000001863,\"980\":29781311.519999999552965,\"981\":4374341.684000000357628,\"982\":326849.756700000085402,\"983\":365052.974999999976717,\"984\":1153872.587999999988824,\"985\":3877407.100999999791384,\"986\":482187.555300000007264,\"987\":14171600.929999999701977,\"988\":16164096.369999999180436,\"989\":148988.892099999997299,\"990\":3243705.728000000119209,\"991\":33779109.990000002086163,\"992\":44172471.179999999701977,\"993\":391244.501400000008289,\"994\":62842.281510000000708,\"995\":211188.049499999993714,\"996\":18298.390149999999267,\"997\":4053328.529999999795109,\"998\":24671997.0,\"999\":65392.822039999999106,\"1000\":11946739.179999999701977,\"1001\":3102730.728999999817461,\"1002\":429520.90590000001248,\"1003\":3336652.254999999888241,\"1004\":1810170.212999999988824,\"1005\":2599483.833000000100583,\"1006\":175683.573899999988498,\"1007\":5284.778534000000036,\"1008\":810436.99890000000596,\"1009\":266022.841299999970943,\"1010\":2881799.760999999940395,\"1011\":773606.022600000025705,\"1012\":12308096.250000001862645,\"1013\":12676771.939999999478459,\"1014\":1418989.749000000068918,\"1015\":4237757.859000000171363,\"1016\":95462.304390000004787,\"1017\":2350925.058000000193715,\"1018\":555712.283700000029057,\"1019\":427901.660299999988638,\"1020\":3722252.266999999992549,\"1021\":0.0,\"1022\":826528.823899999959394,\"1023\":372170.337100000004284,\"1024\":10552541.269999999552965,\"1025\":6137672.701000000350177,\"1026\":591070.386900000041351,\"1027\":700639.339400000055321,\"1028\":4880241.581000000238419,\"1029\":26807.20560999999725,\"1030\":714425.79769999999553,\"1031\":8576512.732999999076128,\"1032\":3520075.274000000208616,\"1033\":1496750.131000000052154,\"1034\":3308384.06900000013411,\"1035\":99661.365030000000843,\"1036\":10283581.830000000074506,\"1037\":16671825.919999999925494,\"1038\":0.0,\"1039\":3872467.029000000096858,\"1040\":120995.154599999994389,\"1041\":2390.354146000000128,\"1042\":1792971.445999999996275,\"1043\":2855727.162000000011176,\"1044\":37504289.71000000089407,\"1045\":853314.988499999861233,\"1046\":2041987.634000000078231,\"1047\":276991.629399999976158,\"1048\":31957687.390000000596046,\"1049\":111846.874299999995856,\"1050\":12526740.139999998733401,\"1051\":170002.491899999964517,\"1052\":1727744.208000000100583,\"1053\":5929000.429000000469387,\"1054\":2378278.416000000666827,\"1055\":3243156.830999999772757,\"1056\":3101724.41800000006333,\"1057\":17180.470310000000609,\"1058\":73821.132639999996172,\"1059\":214051.46129999999539,\"1060\":269270.480800000019372,\"1061\":7812.631331999999929,\"1062\":410016.772500000020955,\"1063\":1918028.436999999918044,\"1064\":12628286.050000000745058,\"1065\":916566.198100000037812,\"1066\":812961.92429999995511,\"1067\":25579506.399999998509884,\"1068\":30084.11960000000181,\"1069\":1546150.84499999997206,\"1070\":558731.216200000024401,\"1071\":1717864.064999999944121,\"1072\":113868.64429999999993,\"1073\":2895888.112999999895692,\"1074\":3111604.561000000219792,\"1075\":406046.418799999984913,\"1076\":4944553.99100000038743,\"1077\":1357879.23699999996461,\"1078\":30208.536209999998391,\"1079\":1415787.851000000024214,\"1080\":5003377.433000000193715,\"1081\":87150.176959999997052,\"1082\":42959.409220000001369,\"1083\":593302.567200000048615,\"1084\":10214969.730000000447035,\"1085\":969900.671899999957532,\"1086\":11341123.019999999552965,\"1087\":5751798.24100000038743,\"1088\":3820870.728999999817461,\"1089\":131186.338799999997718,\"1090\":55959115.450000002980232,\"1091\":334140.936099999991711,\"1092\":701307.163799999980256,\"1093\":1440854.139000000199303,\"1094\":152575.018000000010943,\"1095\":765592.129199999966659,\"1096\":0.0,\"1097\":166718.259200000000419,\"1098\":5038049.416000000201166,\"1099\":724726.761300000012852,\"1100\":430234.471799999999348,\"1101\":5752255.65500000026077,\"1102\":4543493.384999999776483,\"1103\":1756927.222000000067055,\"1104\":2127889.986000000033528,\"1105\":720051.99010000017006,\"1106\":16287598.150000000372529,\"1107\":910171.550200000056066,\"1108\":2046378.808999999891967,\"1109\":1881618.281999999890104,\"1110\":5926438.911000000312924,\"1111\":177385.15400000003865,\"1112\":455730.728899999929126,\"1113\":58229.718610000003537,\"1114\":1175919.942999999970198,\"1115\":1790043.996000000042841,\"1116\":3065771.677000000141561,\"1117\":13029895.560000000521541,\"1118\":486066.426199999987148,\"1119\":313657.93660000001546,\"1120\":4056.347462000000178,\"1121\":6321553.13399999961257,\"1122\":9470299.712999999523163,\"1123\":2440852.652999999932945,\"1124\":121992.31710000000021,\"1125\":3174.72769500000004,\"1126\":58394387.649999991059303,\"1127\":11579.89314000000013,\"1128\":980329.711400000029244,\"1129\":65222.664029999999912,\"1130\":8291269.355000000447035,\"1131\":124407.463099999993574,\"1132\":587456.816200000001118,\"1133\":245795.993699999991804,\"1134\":558493.36089999997057,\"1135\":396852.397200000006706,\"1136\":3577252.026000000070781,\"1137\":1048667.364999999990687,\"1138\":9449258.668999999761581,\"1139\":9834401.267000000923872,\"1140\":91702.361210000002757,\"1141\":14061.821570000001884,\"1142\":4722159.298999999649823,\"1143\":16554.727940000000672,\"1144\":3505438.026000000070781,\"1145\":49153.709770000001299,\"1146\":0.0,\"1147\":4072631.40100000007078,\"1148\":1001370.756000000168569,\"1149\":13463524.03999999910593,\"1150\":661283.437799999956042,\"1151\":88874.62778999999864,\"1152\":815056.880500000086613,\"1153\":1399595.395000000018626,\"1154\":9318438.260999999940395,\"1155\":55330.628599999996368,\"1156\":4031372.657000000122935,\"1157\":822412.097799999988638,\"1158\":2069706.922999999951571,\"1159\":290759.791099999973085,\"1160\":1556854.333000000100583,\"1161\":1141522.408999999985099,\"1162\":788801.316100000054576,\"1163\":3265387.151999999769032,\"1164\":378528.39179999998305,\"1165\":67870.176340000005439,\"1166\":3061837.916000000201166,\"1167\":342776.912599999981467,\"1168\":6277458.423999999649823,\"1169\":15536524.349999999627471,\"1170\":494775.588999999978114,\"1171\":244387.1585999999661,\"1172\":14226490.609999999403954,\"1173\":261869.522100000001956,\"1174\":3478542.08199999993667,\"1175\":64602.410629999998491,\"1176\":5964.495756000000256,\"1177\":3304633.274000000208616,\"1178\":40841582.339999996125698,\"1179\":15389237.029999999329448,\"1180\":3028995.59000000031665,\"1181\":80566.159660000004806,\"1182\":499212.504899999999907,\"1183\":76377.162140000000363,\"1184\":0.0,\"1185\":4230805.166000000201166,\"1186\":5080222.987999999895692,\"1187\":2902474.873999999836087,\"1188\":616502.605899999965914,\"1189\":784556.51410000002943,\"1190\":2313691.558000000193715,\"1191\":1565179.267999999923632,\"1192\":926537.823600000003353,\"1193\":4067508.364000000059605,\"1194\":20795870.660000000149012,\"1195\":1004938.584999999962747,\"1196\":1027626.319999999948777,\"1197\":1843927.367000000085682,\"1198\":9914906.132999999448657,\"1199\":252355.310699999972712,\"1200\":98517.830000000001746,\"1201\":4495830.84499999973923,\"1202\":143225.475600000005215,\"1203\":2515228.171999999787658,\"1204\":1083705.277999999932945,\"1205\":3465917.455000000074506,\"1206\":454834.197400000004563,\"1207\":12960368.630000000819564,\"1208\":384648.591299999970943,\"1209\":2580363.927000000141561,\"1210\":4098521.033999999985099,\"1211\":1220563.550999999977648,\"1212\":35090058.549999997019768,\"1213\":6674859.718000000342727,\"1214\":1436279.999000000068918,\"1215\":1153323.691000000108033,\"1216\":49674.246919999997772,\"1217\":11826896.71000000089407,\"1218\":91867.030249999996158,\"1219\":1967795.081000000005588,\"1220\":2076019.23699999996461,\"1221\":1897902.21999999997206,\"1222\":2847676.675999999511987,\"1223\":1584116.208000000100583,\"1224\":397282.366300000052433,\"1225\":6010.786054000000149,\"1226\":848731.699999999953434,\"1227\":34653685.579999998211861,\"1228\":5421179.391999999992549,\"1229\":602258.733600000035949,\"1230\":7149381.014000000432134,\"1231\":3859019.057000000029802,\"1232\":1983713.088999999919906,\"1233\":240060.021999999997206,\"1234\":1693163.708000000100583,\"1235\":738183.881500000017695,\"1236\":93888.800189999994473,\"1237\":191866.881699999998091,\"1238\":924342.236299999989569,\"1239\":200182.668399999995017,\"1240\":2105476.699000000022352,\"1241\":18366.087429999999586,\"1242\":1215897.928000000072643,\"1243\":286633.916700000001583,\"1244\":25028779.929999999701977,\"1245\":36978.263590000002296,\"1246\":753113.874900000053458,\"1247\":1052784.091000000014901,\"1248\":440224.393800000019837,\"1249\":1790775.858999999938533,\"1250\":30019.166809999998804,\"1251\":448201.694200000027195,\"1252\":3218364.990999999921769,\"1253\":111892.615699999994831,\"1254\":46190.581799999992654,\"1255\":164650.747899999987567,\"1256\":184703.778200000000652,\"1257\":964777.635000000009313,\"1258\":1506996.205000000074506,\"1259\":68735.603650000004564,\"1260\":11855.256369999999151,\"1261\":922421.097500000032596,\"1262\":504655.731599999999162,\"1263\":148833.371400000003632,\"1264\":32862452.309999998658896,\"1265\":484502.070200000016484,\"1266\":223776.083199999993667,\"1267\":506064.566799999971408,\"1268\":2467565.631000000052154,\"1269\":856434.552000000025146,\"1270\":406046.418799999984913,\"1271\":5118371.315999999642372,\"1272\":923793.339500000001863,\"1273\":3396756.455999999772757,\"1274\":229466.31349999998929,\"1275\":131094.855999999999767,\"1276\":1097610.664000000106171,\"1277\":38111.735520000001998,\"1278\":808671.380800000042655,\"1279\":203384.566499999986263,\"1280\":1662334.003999999957159,\"1281\":813776.12120000005234,\"1282\":11551533.470000000670552,\"1283\":292873.043899999989662,\"1284\":2857831.266999999992549,\"1285\":2278745.126999999862164,\"1286\":0.0,\"1287\":8614569.578999999910593,\"1288\":2631502.813000000081956,\"1289\":15324284.240000000223517,\"1290\":51502.073309999999765,\"1291\":1339399.710999999893829,\"1292\":3400232.802999999839812,\"1293\":15552991.25,\"1294\":1079405.587000000057742,\"1295\":4845112.184999999590218,\"1296\":565811.985100000048988,\"1297\":41521299.560000002384186,\"1298\":663286.911100000026636,\"1299\":3020396.20699999993667,\"1300\":946023.660499999998137,\"1301\":58319371.759999997913837,\"1302\":48433.740120000002207,\"1303\":4593351.513000000268221,\"1304\":362848.239500000025146,\"1305\":618908.603600000031292,\"1306\":5257425.175999999977648,\"1307\":1170339.492000000085682,\"1308\":21124.293920000000071,\"1309\":110566.115099999995437,\"1310\":81220261.699999988079071,\"1311\":0.0,\"1312\":162061.784600000013597,\"1313\":111389.4603000000061,\"1314\":2930377.12900000018999,\"1315\":661548.73789999994915,\"1316\":496888.841699999989942,\"1317\":4274716.911999999545515,\"1318\":230609.848499999992782,\"1319\":433893.783899999980349,\"1320\":0.0,\"1321\":303018.486700000008568,\"1322\":48284.623149999999441,\"1323\":6314600.44099999871105,\"1324\":5096872.858000000007451,\"1325\":956269.734399999957532,\"1326\":79287.23008999999729,\"1327\":1663706.246000000042841,\"1328\":160671.246000000013737,\"1329\":1205377.405999999959022,\"1330\":86388.125209999998333,\"1331\":17368010.050000000745058,\"1332\":72111.319059999994352,\"1333\":90040.118689999988419,\"1334\":354440.969900000025518,\"1335\":10004559.279999999329448,\"1336\":240819.329300000012154,\"1337\":3152039.959999999962747,\"1338\":261869.522100000001956,\"1339\":27221.622709999999643,\"1340\":508379.081699999980628,\"1341\":52864252.240000009536743,\"1342\":4083883.785999999847263,\"1343\":60204.832320000001346,\"1344\":204143.873699999996461,\"1345\":59396.124340000009397,\"1346\":329429.571699999971315,\"1347\":326520.418599999975413,\"1348\":3057538.225000000093132,\"1349\":36935266.679999999701977,\"1350\":8657749.46199999935925,\"1351\":218717.084199999982957,\"1352\":216173.862300000007963,\"1353\":5195.491318999999748,\"1354\":2775862.675999999977648,\"1355\":3890489.140999999828637,\"1356\":540663.362700000056066,\"1357\":1378645.833000000100583,\"1358\":2382212.177000000607222,\"1359\":10216799.380000000819564,\"1360\":1474336.84499999997206,\"1361\":302506.183000000019092,\"1362\":26349791.599999997764826,\"1363\":2489978.91800000006333,\"1364\":8334998.13399999961257,\"1365\":13485479.910000000149012,\"1366\":49197.621520000000601,\"1367\":13722.420369999999821,\"1368\":1361721.514999999897554,\"1369\":6775856.731999999843538,\"1370\":26407425.769999999552965,\"1371\":103988.501600000003236,\"1372\":162610.681400000001304,\"1373\":82399475.030000001192093,\"1374\":1994142.128999999957159,\"1375\":1255235.533000000054017,\"1376\":10153676.25,\"1377\":4984897.906999999657273,\"1378\":174631.521700000012061,\"1379\":15500846.050000000745058,\"1380\":290439.601299999980256,\"1381\":2068883.577999999979511,\"1382\":225495.959800000011455,\"1383\":42242184.049999997019768,\"1384\":25081839.96000000089407,\"1385\":817746.474799999967217,\"1386\":10127146.240000000223517,\"1387\":71361.160080000001472,\"1388\":3121942.117999999783933,\"1389\":504719.769599999999628,\"1390\":23139660.059999998658895,\"1391\":565592.426399999996647,\"1392\":128350.371899999998277,\"1393\":237397.872399999992922,\"1394\":362610.384199999971315,\"1395\":1102733.700999999884516,\"1396\":548347.918100000009872,\"1397\":420326.884299999976065,\"1398\":93696.686299999986659,\"1399\":1862864.307000000029802,\"1400\":783998.469000000040978,\"1401\":46883.106619999998657,\"1402\":5277642.875,\"1403\":17450344.570000000298023,\"1404\":19344953.410000000149012,\"1405\":16041509.419999999925494,\"1406\":7591974.813000000081956,\"1407\":34106.618419999998878,\"1408\":222330.654899999994086,\"1409\":479479.664400000008754,\"1410\":379013.250699999975041,\"1411\":368135.945499999972526,\"1412\":277924.753900000010617,\"1413\":1179670.737999999895692,\"1414\":3845937.015999999828637,\"1415\":959563.115299999946728,\"1416\":376378.545999999972992,\"1417\":64782.631750000000466,\"1418\":14389.329999999999927,\"1419\":82329.948099999994156,\"1420\":2268224.604999999981374,\"1421\":1808889.453999999910593,\"1422\":3146093.577000000048429,\"1423\":3798365.958999999798834,\"1424\":2127524.055000000167638,\"1425\":0.0,\"1426\":455749.025399999925867,\"1427\":3660501.376000000163913,\"1428\":100448117.099999994039536,\"1429\":323528.930999999982305,\"1430\":117537.10460000000603,\"1431\":49335.760549999999057,\"1432\":492689.781100000080187,\"1433\":61545.055370000001858,\"1434\":163799.957800000003772,\"1435\":4632048.737999999895692,\"1436\":0.0,\"1437\":71627.375029999995604,\"1438\":31295.351900000001478,\"1439\":1332355.534999999916181,\"1440\":307391.364599999971688,\"1441\":7328504.341000000014901,\"1442\":643060.063500000047497,\"1443\":609842.657900000107475,\"1444\":1821880.010999999940395,\"1445\":2117735.395000000018626,\"1446\":80170039.129999995231628,\"1447\":64501779.549999997019768,\"1448\":2266486.432000000029802,\"1449\":831843.974700000137091,\"1450\":258914.627599999977974,\"1451\":451979.934000000008382,\"1452\":8187802.304999999701977,\"1453\":165830.87609999999404,\"1454\":5072355.467000000178814,\"1455\":1111333.084999999962747,\"1456\":9973455.127000000327826,\"1457\":3970536.593000000342727,\"1458\":1656662.070000000065193,\"1459\":3669466.689999999944121,\"1460\":86321.342770000002929,\"1461\":1511844.793999999994412,\"1462\":3114532.010999999940395,\"1463\":3398128.697999999858439,\"1464\":2037047.563000000081956,\"1465\":838787.519399999990128,\"1466\":6155.420364999999038,\"1467\":0.0,\"1468\":58435.554909999998927,\"1469\":254861.939400000002934,\"1470\":1817763.284999999916181,\"1471\":169261.481200000009267,\"1472\":338193.62420000002021,\"1473\":951055.214599999948405,\"1474\":150864.28959999998915,\"1475\":32848.729890000002342,\"1476\":63597.929459999999381,\"1477\":551540.667900000000372,\"1478\":710345.664699999964796,\"1479\":108388.824399999997695,\"1480\":742822.05960000003688,\"1481\":2368489.756000000052154,\"1482\":10363171.869999999180436,\"1483\":1022594.765999999945052,\"1484\":735164.949000000022352,\"1485\":5887101.304999999701977,\"1486\":8821595.161000000312924,\"1487\":26749571.449999999254942,\"1488\":629923.133099999977276,\"1489\":13750780.03999999910593,\"1490\":39751107.340000003576279,\"1491\":805670.744900000048801,\"1492\":1512393.691000000108033,\"1493\":2885733.521999999880791,\"1494\":95425.711269999999786,\"1495\":3761772.837999999988824,\"1496\":10329323.230000000447035,\"1497\":44270357.780000001192093,\"1498\":473203.944100000022445,\"1499\":258374.879099999991013,\"1500\":3586857.720000000204891,\"1501\":7562608.832999999634922,\"1502\":1353671.027999999932945,\"1503\":834679.941600000136532,\"1504\":78515.11522999999579,\"1505\":41069.374519999997574,\"1506\":4676600.862999999895692,\"1507\":731313.52309999987483,\"1508\":0.0,\"1509\":0.0,\"1510\":14749772.240000002086163,\"1511\":8625913.446000000461936,\"1512\":1381390.317999999970198,\"1513\":4308565.548999999649823,\"1514\":705817.265999999945052,\"1515\":2652543.858000000007451,\"1516\":330170.582400000013877,\"1517\":242273.90580000000773,\"1518\":2434265.890999999828637,\"1519\":3186528.975999999791384,\"1520\":180916.390199999994366,\"1521\":179589.889599999994971,\"1522\":353041.283100000000559,\"1523\":1112430.878000000026077,\"1524\":13838603.529999999329448,\"1525\":410519.927900000009686,\"1526\":12405.068020000000615,\"1527\":164559.265099999989616,\"1528\":3668551.862000000663102,\"1529\":12081218.900000000372529,\"1530\":21782055.269999999552965,\"1531\":15086.428959999999279,\"1532\":68884720.609999999403954,\"1533\":65812.728109999996377,\"1534\":37389.936199999996461,\"1535\":51534.092299999996612,\"1536\":2954345.623000000137836,\"1537\":13417782.640000002458692,\"1538\":436638.267999999923632,\"1539\":12600.841210000000501,\"1540\":2574417.545000000391156,\"1541\":224032.23499999998603,\"1542\":1614031.084000000031665,\"1543\":1823160.770999999949709,\"1544\":94245.583119999995688,\"1545\":28784148.969999995082617,\"1546\":2011889.791999999899417,\"1547\":3946110.685000000055879,\"1548\":160168090.599999994039536,\"1549\":69880.053509999997914,\"1550\":16744097.339999999850988,\"1551\":980787.125400000018999,\"1552\":4774030.048000000417233,\"1553\":413666.936300000001211,\"1554\":584822.111400000052527,\"1555\":9971625.471000000834465,\"1556\":1444239.003000000026077,\"1557\":181181.690299999987474,\"1558\":208342.934399999998277,\"1559\":185399.047500000015134,\"1560\":5058633.046000000089407,\"1561\":211727.798100000014529,\"1562\":2609821.388999999966472,\"1563\":243115.54759999999078,\"1564\":21485650.989999998360872,\"1565\":6951137.781000000424683,\"1566\":146884.787699999986216,\"1567\":808973.274100000038743,\"1568\":2211871.197999999858439,\"1569\":327124.205100000021048,\"1570\":0.0,\"1571\":1743021.835999999893829,\"1572\":525641.886500000022352,\"1573\":1165582.385999999940395,\"1574\":339099.304000000003725,\"1575\":207364.068399999989197,\"1576\":2605430.214999999850988,\"1577\":415286.181900000025053,\"1578\":395983.31060000002617,\"1579\":0.0,\"1580\":229841.392999999981839,\"1581\":208708.865599999990081,\"1582\":17589398.429999999701977,\"1583\":1538374.807000000029802,\"1584\":220125.919300000008661,\"1585\":559417.337199999950826,\"1586\":2649433.442999999970198,\"1587\":87848.19073999999091,\"1588\":3031191.177999999839813,\"1589\":13170779.070000000298023,\"1590\":33533021.25,\"1591\":5928725.980999999679625,\"1592\":496843.100299999990966,\"1593\":1224039.897000000113621,\"1594\":36845613.530000001192093,\"1595\":75053.405989999999292,\"1596\":62709631.450000002980232,\"1597\":542008.159899999969639,\"1598\":7286056.321000000461936,\"1599\":35657251.920000001788139,\"1600\":571163.729000000050291,\"1601\":12958538.970000000670552,\"1602\":366050.137600000016391,\"1603\":213722.123200000001816,\"1604\":653040.837300000013784,\"1605\":34552.13966999999684,\"1606\":320043.436200000054669,\"1607\":40437.22834999999759,\"1608\":9727366.388000000268221,\"1609\":3342873.08600000012666,\"1610\":241075.481100000004517,\"1611\":407043.581400000024587,\"1612\":207867.223800000007032,\"1613\":177595.564500000007683,\"1614\":8859011.627000000327826,\"1615\":11367653.03999999910593,\"1616\":424809.541599999996834,\"1617\":9666987.739000000059605,\"1618\":7064393.49100000038743,\"1619\":33053.651369999999588,\"1620\":3131456.328999999910593,\"1621\":2037962.391000000061467,\"1622\":60514.044190000000526,\"1623\":2922235.15999999968335,\"1624\":2984169.016999999992549,\"1625\":0.0,\"1626\":55192.489569999997912,\"1627\":4822058.519000000320375,\"1628\":7052409.243999999947846,\"1629\":3025793.691999999806285,\"1630\":0.0,\"1631\":132512.839399999997113,\"1632\":1216080.892999999923632,\"1633\":9337649.650000000372529,\"1634\":2543130.425999999977648,\"1635\":10181121.089999999850988,\"1636\":14572295.609999999403954,\"1637\":43480861.189999997615814,\"1638\":6225313.225999999791384,\"1639\":466736.10999999998603,\"1640\":2582742.479999999981374,\"1641\":7136298.973000000230968,\"1642\":322330.506299999949988,\"1643\":854732.971900000004098,\"1644\":48539860.170000001788139,\"1645\":927269.685999999986962,\"1646\":19715.458760000001348,\"1647\":2512483.686999999918044,\"1648\":38572.808839999997872,\"1649\":2037139.046000000089407,\"1650\":2358701.095999999903142,\"1651\":213822.754199999995762,\"1652\":323748.489700000034645,\"1653\":27968122.379999998956919,\"1654\":68397117.280000001192093,\"1655\":575253.010299999965355,\"1656\":4295574.99100000038743,\"1657\":3829836.04300000006333,\"1658\":13617215.150000000372529,\"1659\":181940.997600000002422,\"1660\":1210866.374000000068918,\"1661\":10104275.529999999329448,\"1662\":18326749.820000000298023,\"1663\":4659768.026999999769032,\"1664\":6570111.908999999985099,\"1665\":45334.302770000002056,\"1666\":353398.065999999991618,\"1667\":877987.900299999979325,\"1668\":1694535.950000000186264,\"1669\":2019116.933999999891967,\"1670\":1659223.589000000152737,\"1671\":3942176.924999999813736,\"1672\":75916.088810000001104,\"1673\":183313.239600000000792,\"1674\":1190557.192000000039116,\"1675\":28805.190019999998185,\"1676\":855318.461800000048242,\"1677\":325504.959499999997206,\"1678\":206531.574900000006892,\"1679\":325660.480299999995623,\"1680\":1134295.267999999923632,\"1681\":2096145.452999999979511,\"1682\":527636.211600000038743,\"1683\":1375169.48699999996461,\"1684\":90761003.170000001788139,\"1685\":28070.583109999999579,\"1686\":244597.568999999988591,\"1687\":17683625.719999998807907,\"1688\":173487.986600000003818,\"1689\":9675.221191000000545,\"1690\":23653793.410000000149012,\"1691\":2564079.987999999895692,\"1692\":60572.593180000003486,\"1693\":7041797.237999999895692,\"1694\":1921047.368999999947846,\"1695\":1370778.311999999918044,\"1696\":27701907.420000001788139,\"1697\":60862593.659999996423721,\"1698\":389076.35899999999674,\"1699\":529786.057499999995343,\"1700\":2085259.0,\"1701\":4479638.389000000432134,\"1702\":1084711.588999999919906,\"1703\":298325418.899999976158142,\"1704\":329914.430600000021514,\"1705\":313895.791900000011083,\"1706\":1268226.090999999782071,\"1707\":1192752.779000000096858,\"1708\":6171.52133799999956,\"1709\":368712.287100000015926,\"1710\":703475.306300000054762,\"1711\":1018478.040000000037253,\"1712\":2355133.266999999992549,\"1713\":116375.273000000001048,\"1714\":33304.3142399999997,\"1715\":2794891.098999999463558,\"1716\":355483.87390000000596,\"1717\":1220380.584999999962747,\"1718\":10612005.089999999850988,\"1719\":1029547.459000000031665,\"1720\":4405811.768000000156462,\"1721\":10812352.429999999701977,\"1722\":0.0,\"1723\":2051867.777000000001863,\"1724\":635366.359799999976531,\"1725\":244195.044699999998556,\"1726\":0.0,\"1727\":99267.988979999994626,\"1728\":0.0,\"1729\":177815.123200000001816,\"1730\":3822974.833000000100583,\"1731\":356782.929699999978766,\"1732\":974474.812099999981001,\"1733\":2271517.986000000033528,\"1734\":1932208.270999999949709,\"1735\":213301.302300000039395,\"1736\":3462166.660000000149012,\"1737\":644404.860699999961071,\"1738\":66802.572029999995721,\"1739\":1666450.729999999981374,\"1740\":2605613.180000000167638,\"1741\":571465.62230000004638,\"1742\":10805948.630000000819564,\"1743\":86579.324269999997341,\"1744\":3479639.875,\"1745\":1401242.085999999893829,\"1746\":652995.0958999999566,\"1747\":605158.738400000031106,\"1748\":0.0,\"1749\":701426.091499999980442,\"1750\":515651.964500000001863,\"1751\":6654276.087000000290573,\"1752\":331405.600299999990966,\"1753\":704326.096299999975599,\"1754\":843819.073600000003353,\"1755\":1283595.202000000048429,\"1756\":24285939.579999998211861,\"1757\":114573.061799999995856,\"1758\":130692.331600000004983,\"1759\":36590.376510000001872,\"1760\":576085.50379999994766,\"1761\":947304.419700000085868,\"1762\":8212136.730999999679625,\"1763\":49494940.630000002682209,\"1764\":34864.09603000000061,\"1765\":272399.192700000014156,\"1766\":34805.547030000001541,\"1767\":4705875.360000000335276,\"1768\":0.0,\"1769\":10723614.109999999403954,\"1770\":15270.309390000000349,\"1771\":1491627.09499999997206,\"1772\":2667638.520000000018626,\"1773\":7998.707352000000356,\"1774\":726958.941699999966659,\"1775\":18964384.96000000089407,\"1776\":5558129.148000000044703,\"1777\":2566732.989000000059605,\"1778\":0.0,\"1779\":12813081.320000000298023,\"1780\":171813.85130000000936,\"1781\":1664895.521999999880791,\"1782\":182306.928799999994226,\"1783\":23528461.969999998807907,\"1784\":926446.340800000005402,\"1785\":128139.96140000000014,\"1786\":27587553.920000001788139,\"1787\":33675.734420000000682,\"1788\":4162284.546999999321997,\"1789\":10881879.359999999403954,\"1790\":10679702.359999999403954,\"1791\":1141156.477999999886379,\"1792\":6999074.769999999552965,\"1793\":661759.148300000000745,\"1794\":774511.702399999951012,\"1795\":263799.809200000017881,\"1796\":2384224.797999999951571,\"1797\":9642287.381999999284744,\"1798\":609467.57839999999851,\"1799\":856333.92090000002645,\"1800\":24241113.0,\"1801\":3181222.97399999992922,\"1802\":3509920.683000000193715,\"1803\":1148109.171000000089407,\"1804\":6609358.031000000424683,\"1805\":4913266.872999999672174,\"1806\":15700.278560000000652,\"1807\":17174.066510000000562,\"1808\":363881.995200000004843,\"1809\":31489.29544000000169,\"1810\":4293928.299999999813736,\"1811\":4816112.137000000104308,\"1812\":221662.830400000006193,\"1813\":3326772.112000000663102,\"1814\":166581.034999999974389,\"1815\":8028805.194000001065433,\"1816\":0.0},\"N_1_Soluble\":{\"0\":40276.113960000002407,\"1\":79085.097120000005816,\"2\":2107855.126999999862164,\"3\":1554937.125999999931082,\"4\":906398.850499999942258,\"5\":29818905.019999999552965,\"6\":35489058.469999998807907,\"7\":20777472.260000001639128,\"8\":9325393.554999999701977,\"9\":195510.032700000010664,\"10\":379530.729400000011083,\"11\":3433206.924000000115484,\"12\":249885.505299999989802,\"13\":2086407.023999999975786,\"14\":721945.163900000043213,\"15\":76796.292499999995925,\"16\":415871.670299999997951,\"17\":1080057.999000000068918,\"18\":134518.877600000007078,\"19\":696136.953499999945052,\"20\":933012.623499999986962,\"21\":1102815.141000000061467,\"22\":3320226.77600000007078,\"23\":1719070.496999999973923,\"24\":61738.314400000002934,\"25\":9798258.776000000536442,\"26\":26579536.579999998211861,\"27\":3135249.473000000230968,\"28\":3481742.067999999970198,\"29\":38915.720190000000002,\"30\":971045.245699999970384,\"31\":281997.242700000002515,\"32\":8020382.212000001221895,\"33\":510484.992599999997765,\"34\":63387.703730000001087,\"35\":15067040.679999999701977,\"36\":61319421.869999997317791,\"37\":55141.764009999998962,\"38\":1839904.881000000052154,\"39\":307875.939899999997578,\"40\":945237.035299999988638,\"41\":1071599.591999999945983,\"42\":345102.999599999981001,\"43\":803327.121299999998882,\"44\":6678415.686999999918044,\"45\":6358808.74199999962002,\"46\":276660.39079999999376,\"47\":6173428.658999999985099,\"48\":7852422.418999999761581,\"49\":325719.150499999988824,\"50\":102004.358800000001793,\"51\":6508643.377999999560416,\"52\":8313707.678000000305474,\"53\":5224576.661000000312924,\"54\":454176.169899999978952,\"55\":5527.367487999999867,\"56\":457338.002900000021327,\"57\":69041745.930000007152557,\"58\":147307.183199999999488,\"59\":2578404.356000000145286,\"60\":3904360.325000000651926,\"61\":2715047.904000000096858,\"62\":585130.433100000023842,\"63\":209224735.199999988079071,\"64\":4443785.152999999932945,\"65\":4814746.709999999962747,\"66\":29337581.390000000596046,\"67\":2361305.24599999981001,\"68\":647390.349200000055134,\"69\":7753338.224000000394881,\"70\":5229712.122999999672174,\"71\":954631.9085999999661,\"72\":6447622.014000000432134,\"73\":1523419.490999999921769,\"74\":364929.907999999995809,\"75\":168866.051100000040606,\"76\":54753080.070000000298023,\"77\":1440950.024999999906868,\"78\":1408727.521999999880791,\"79\":112184.65559999999823,\"80\":3442772.979999999981374,\"81\":529798.354900000034831,\"82\":3029116.606000000610948,\"83\":165261.1585999999661,\"84\":865717.941400000010617,\"85\":1630257.226000000024214,\"86\":32304065.5,\"87\":327199.371700000017881,\"88\":1242278.158999999985099,\"89\":1575277.580999999772757,\"90\":661507.833100000047125,\"91\":23859755.99999999627471,\"92\":3140687.021000000182539,\"93\":1622402.990999999921769,\"94\":167395.899399999965681,\"95\":3135551.558999999891967,\"96\":2292026.865999999921769,\"97\":567277.152899999986403,\"98\":41171.295359999996435,\"99\":25877690.200000002980232,\"100\":43719.893900000002759,\"101\":669271.442200000048615,\"102\":3837800.719000000040978,\"103\":1778077.955000000074506,\"104\":344408.201899999927264,\"105\":2235637.48700000019744,\"106\":3881905.268999999854714,\"107\":7242510.867999999783933,\"108\":19599337.019999999552965,\"109\":61398.971169999997073,\"110\":40780.597509999999602,\"111\":333241.090900000010151,\"112\":102900.547200000000885,\"113\":3476203.825999999884516,\"114\":43929.340159999999742,\"115\":5244111.553000000305474,\"116\":6703388.126000000163913,\"117\":622931.45609999995213,\"118\":176961.954800000006799,\"119\":80508928.939999997615814,\"120\":4966595.252000000327826,\"121\":478705.549699999974109,\"122\":22602.071449999999459,\"123\":132716431.299999997019768,\"124\":10328318.939999999478459,\"125\":8081504.270999998785555,\"126\":113997171.400000005960464,\"127\":7740147.137000000104308,\"128\":696287.996500000008382,\"129\":4977772.433000000193715,\"130\":3336640.112999999895692,\"131\":127621.248200000001816,\"132\":2160518.779000000096858,\"133\":3818.668607999999949,\"134\":10982838.519999999552965,\"135\":276106.566500000015367,\"136\":34609.988330000000133,\"137\":1667011.016999999992549,\"138\":3414678.984999999869615,\"139\":8670068.41499999910593,\"140\":0.0,\"141\":1851384.147999999811873,\"142\":42561897.719999998807907,\"143\":2889854.979000000283122,\"144\":18535.994449999998324,\"145\":756584.353900000103749,\"146\":80189.724780000004102,\"147\":42865997.590000003576279,\"148\":54957.491569999998319,\"149\":897406.758499999996275,\"150\":9689709.221999999135733,\"151\":6014128.662999999709427,\"152\":0.0,\"153\":187273.155499999993481,\"154\":48630804.640000000596046,\"155\":11597079.969999998807907,\"156\":167828.889300000009826,\"157\":380396.709099999978207,\"158\":1232107.932000000262633,\"159\":4019354.379999999888241,\"160\":31859.99913999999626,\"161\":266318.981499999994412,\"162\":8005076.523000000044704,\"163\":10914365.699999999254942,\"164\":200262.851800000004005,\"165\":1521002.804000000003725,\"166\":8133261.665000000037253,\"167\":1408828.218000000109896,\"168\":3378428.669999999925494,\"169\":4329193.878999999724328,\"170\":131628.921899999986636,\"171\":0.0,\"172\":20650596.160000000149012,\"173\":485180.258800000068732,\"174\":305952.659299999999348,\"175\":173276.506099999998696,\"176\":1304205.78000000002794,\"177\":14590751.820000000298023,\"178\":2608814.342000000178814,\"179\":1684934.783999999985099,\"180\":5685257.748999998904765,\"181\":9585993.041999999433756,\"182\":52087.674959999996645,\"183\":284413.930400000012014,\"184\":39199.680999999996857,\"185\":34966.449760000003152,\"186\":9728980.395999999716878,\"187\":37980.260670000003302,\"188\":11123811.96000000089407,\"189\":82512.76579999999376,\"190\":9781341.962999999523163,\"191\":102699156.5,\"192\":22991762.339999999850988,\"193\":678293.742899999953806,\"194\":778374.821099999942817,\"195\":94541.82868999998027,\"196\":14125539.439999997615814,\"197\":0.0,\"198\":19449301.0,\"199\":1800130.229999999981374,\"200\":1040585.434000000008382,\"201\":225215.152000000001863,\"202\":1637910.070000000065193,\"203\":3440154.90100000007078,\"204\":886602.150699999998324,\"205\":33133794.940000001341104,\"206\":640945.848800000036135,\"207\":533705.333300000056624,\"208\":3446901.487999999895692,\"209\":929246.618499999982305,\"210\":16424413.589999999850988,\"211\":8411281.442999999970198,\"212\":12705735.439999999478459,\"213\":1410338.647000000346452,\"214\":6129626.195000001229346,\"215\":788112.058500000042841,\"216\":750915.207399999955669,\"217\":1426651.289000000106171,\"218\":0.0,\"219\":342031.792299999971874,\"220\":148142.954300000012154,\"221\":11197319.550000000745058,\"222\":697415.784100000048056,\"223\":329706.685200000007171,\"224\":10294082.529999999329448,\"225\":241165.290600000007544,\"226\":932801.163300000014715,\"227\":159672.568399999989197,\"228\":3237354.527999999932945,\"229\":4387395.774000000208616,\"230\":1040887.518999999971129,\"231\":806791.040299999993294,\"232\":72482.50500999999349,\"233\":191331.176899999991292,\"234\":223815.486999999993714,\"235\":996057.963199999998324,\"236\":4316002.792000000365078,\"237\":671657.921300000045448,\"238\":307392.602399999974296,\"239\":58558.356200000001991,\"240\":74066.442389999996522,\"241\":1417890.796000000089407,\"242\":486529.576099999947473,\"243\":34754.989589999997406,\"244\":405953.181299999938346,\"245\":515398.924200000008568,\"246\":4021972.458000000100583,\"247\":661145.329900000011548,\"248\":123925.729900000005728,\"249\":509397.48320000001695,\"250\":342625.894700000004377,\"251\":4852306.064000000245869,\"252\":19823887.579999998211861,\"253\":246461.864399999991292,\"254\":111671.109500000005937,\"255\":27937916.440000001341104,\"256\":603658.371900000027381,\"257\":293929.638099999981932,\"258\":11247667.21000000089407,\"259\":62331.409829999989597,\"260\":453753.249499999976251,\"261\":13985572.949999999254942,\"262\":579259.895999999949709,\"263\":3154180.192999999970198,\"264\":456623.06609999993816,\"265\":43549.718809999998484,\"266\":71226.834369999996852,\"267\":8650734.91300000064075,\"268\":503949.866399999998976,\"269\":8022295.423000000417232,\"270\":5147544.74199999962002,\"271\":8038910.150999999605119,\"272\":503537.015599999984261,\"273\":1353546.486999999731779,\"274\":208247.990599999990081,\"275\":14131581.160000000149012,\"276\":141104.351499999989755,\"277\":45095.391960000000836,\"278\":0.0,\"279\":0.0,\"280\":1043908.378999999957159,\"281\":13438.797360000000481,\"282\":5313.490628999999899,\"283\":5186413.134999999776483,\"284\":0.0,\"285\":5009894.240000000223517,\"286\":456341.119200000015553,\"287\":22518.494340000001102,\"288\":13047092.570000000298023,\"289\":150640.198200000013458,\"290\":4778697.786000000312924,\"291\":34295.818930000001274,\"292\":11110721.570000002160668,\"293\":2522115.671999999787658,\"294\":429666.929000000003725,\"295\":1451623.727999999886379,\"296\":340450.87579999997979,\"297\":16636.88072000000102,\"298\":1355761.783999999985099,\"299\":3322542.768000000156462,\"300\":3284580.632000000216067,\"301\":655677.574099999968894,\"302\":53348.380360000002838,\"303\":2129605.316000000108033,\"304\":0.0,\"305\":1526339.655999999959022,\"306\":898655.380400000023656,\"307\":149109.629400000005262,\"308\":303848.127099999983329,\"309\":516637.476699999999255,\"310\":3252156.739999999757856,\"311\":2775263.706000000238419,\"312\":3087117.111000000033528,\"313\":1383553.692000000039116,\"314\":3085203.899000000208616,\"315\":2468445.066000000573695,\"316\":1622402.990999999921769,\"317\":7600684.120000000111759,\"318\":148153.02379999999539,\"319\":44439.865429999998014,\"320\":2679703.847000000067055,\"321\":13960399.119999999180436,\"322\":878526.386000000056811,\"323\":1389192.629999999888241,\"324\":18052656.910000000149012,\"325\":10573008.570000000298023,\"326\":24702.575819999998202,\"327\":92896.467170000018086,\"328\":4488997.350999999791384,\"329\":5752522.222000000067055,\"330\":467296.770000000018626,\"331\":15636976.189999999478459,\"332\":4803267.44400000013411,\"333\":218347.731200000009267,\"334\":222566.865099999995436,\"335\":5008.987981999999647,\"336\":10866031.949999997392297,\"337\":29165.392390000000887,\"338\":1024776.268000000040047,\"339\":585885.648000000044704,\"340\":14595786.589999999850988,\"341\":2139876.237999999895692,\"342\":13665.361829999999827,\"343\":5909.103444000000309,\"344\":109788.107000000003609,\"345\":1084287.202000000048429,\"346\":458073.078700000012759,\"347\":4241488.254999999888241,\"348\":395823.232100000022911,\"349\":2267759.294000000227243,\"350\":237389.216100000019651,\"351\":550914.163500000024214,\"352\":16652991.970000000670552,\"353\":143521039.099999994039536,\"354\":16976223.940000001341104,\"355\":5823512.423000000417232,\"356\":9347143.744000000879168,\"357\":216887.64900000000489,\"358\":7976176.967000000178814,\"359\":2819771.037000000011176,\"360\":321218.069800000055693,\"361\":0.0,\"362\":213091.435499999992317,\"363\":108126634.299999997019768,\"364\":221942.554100000008475,\"365\":18857212.519999999552965,\"366\":4043319.86600000038743,\"367\":23480134.640000000596046,\"368\":9949704.537000000476837,\"369\":378805.723100000002887,\"370\":4759867.760999999940395,\"371\":6374416.516999999992549,\"372\":169913282.400000005960464,\"373\":15876631.050000000745058,\"374\":623283.889700000057928,\"375\":4736506.446999999694526,\"376\":1044210.464999999967404,\"377\":82232.832810000007157,\"378\":1000166.332000000053085,\"379\":316706.919400000013411,\"380\":3700.049520999999913,\"381\":14922039.419999999925494,\"382\":4726940.390999999828637,\"383\":18112067.149999998509884,\"384\":13942273.960000002756715,\"385\":14886796.060000000521541,\"386\":460419279.699999988079071,\"387\":24682436.760000001639128,\"388\":36949.140599999998813,\"389\":2704474.895999999716878,\"390\":2625026.28899999987334,\"391\":676894.077900000032969,\"392\":5757959.769999999552965,\"393\":893036.581600000034086,\"394\":446442.769299999985378,\"395\":1624819.678000000072643,\"396\":378030.369100000010803,\"397\":145514.806500000006054,\"398\":3286191.757999999914318,\"399\":95524.615009999994072,\"400\":47936006.930000007152557,\"401\":1429873.539000000106171,\"402\":8012.42728199999965,\"403\":157557.966699999989942,\"404\":2751197.524000000674278,\"405\":2197272.570999999996275,\"406\":16449.587419999999838,\"407\":517886.098600000026636,\"408\":604745.881399999954738,\"409\":316938.518700000015087,\"410\":4819278.0,\"411\":139624.130299999989802,\"412\":495692.850199999986216,\"413\":609599.395800000056624,\"414\":1742733.898000000044704,\"415\":689682.383499999996275,\"416\":159642.359800000034738,\"417\":12182119.77000000141561,\"418\":3911912.47399999992922,\"419\":813970.616599999950267,\"420\":25247.337500000001455,\"421\":4969515.417000000365078,\"422\":1790161.392999999923632,\"423\":3091950.486000000033528,\"424\":43614163.810000002384186,\"425\":12631220.900000000372529,\"426\":272874.246800000022631,\"427\":532235.181699999957345,\"428\":8364659.509999999776483,\"429\":641117.030799999949522,\"430\":12618130.509999999776483,\"431\":264738.065000000002328,\"432\":5242500.428000000305474,\"433\":1830842.30199999990873,\"434\":5292042.525000001303852,\"435\":11984.75695000000087,\"436\":2947654.092999999411404,\"437\":38475681.649999998509884,\"438\":25544.38868999999977,\"439\":65192.163860000000568,\"440\":297705.712600000028033,\"441\":0.0,\"442\":1018633.854000000050291,\"443\":24214203.519999999552965,\"444\":164697.26490000000922,\"445\":1295143.202000000048429,\"446\":826638.087799999979325,\"447\":1102311.664000000106171,\"448\":1139871.019000000087544,\"449\":11539683.630000000819564,\"450\":10838844.21000000089407,\"451\":15742.706280000000334,\"452\":0.0,\"453\":212819.558099999994738,\"454\":502137.350600000005215,\"455\":479662.155299999983981,\"456\":2536615.797999999951571,\"457\":5682438.28000000026077,\"458\":13513.311900000000605,\"459\":206959.090499999991152,\"460\":1113589.540000000037253,\"461\":83073.638730000006035,\"462\":871397.157400000025518,\"463\":63928.437599999997474,\"464\":962214.266199999954551,\"465\":847733.757300000055693,\"466\":7925930.002000000327826,\"467\":81702.168479999992996,\"468\":438689.22970000008354,\"469\":2219425.541000000201166,\"470\":861146.37390000000596,\"471\":11032179.219999998807907,\"472\":3466234.989000000059605,\"473\":1285476.450999999884516,\"474\":4154588.19400000013411,\"475\":9175861.005000000819564,\"476\":24858653.570000000298023,\"477\":2672051.003000000026077,\"478\":21214489.950000002980232,\"479\":7323067.122999999672174,\"480\":1823390.84899999992922,\"481\":8717797.995999999344349,\"482\":4919.872623999999632,\"483\":61630.570410000000265,\"484\":1606392.435000000055879,\"485\":142987353.900000005960464,\"486\":5311577.416999999433756,\"487\":1475085.737999999895692,\"488\":497736.965099999972154,\"489\":14637071.669999999925494,\"490\":639526.04480000003241,\"491\":4810618.201999999582768,\"492\":207734444.5,\"493\":19048533.620000001043081,\"494\":0.0,\"495\":80975.148270000019693,\"496\":1097075.507999999914318,\"497\":12767159.580000000074506,\"498\":22723912.78999999910593,\"499\":667358.231099999858998,\"500\":77277.616129999994882,\"501\":16576463.519999999552965,\"502\":52195418.950000002980232,\"503\":515499.619499999971595,\"504\":173105.324099999997998,\"505\":97710.710399999996298,\"506\":4645578.572999999858439,\"507\":599801.741200000047684,\"508\":58980.269590000003518,\"509\":1179544.975000000093132,\"510\":394111.411699999938719,\"511\":2119334.393000000156462,\"512\":136895.287099999986822,\"513\":341135.603999999992084,\"514\":231649.582900000008522,\"515\":76189.099730000001728,\"516\":4582543.303000000305474,\"517\":3274108.31900000013411,\"518\":781284.915799999958836,\"519\":0.0,\"520\":13665361.830000000074506,\"521\":446694.507600000011735,\"522\":4595835.084999999962747,\"523\":255252.565799999982119,\"524\":1632170.436999999918044,\"525\":14368215.160000000149012,\"526\":808563.277899999986403,\"527\":3698740.481999999843538,\"528\":104068.612899999992806,\"529\":7790293.406999999657273,\"530\":31122.90940000000046,\"531\":17720362.359999999403954,\"532\":1298969.624000000068918,\"533\":19898402.120000001043081,\"534\":5556166.349000000394881,\"535\":502610.618599999987055,\"536\":18389986.230000000447035,\"537\":535618.544400000013411,\"538\":1120235.43100000009872,\"539\":5575499.849999999627471,\"540\":144427.296999999991385,\"541\":1266344.340000000083819,\"542\":1434404.828999999910593,\"543\":2707898.537000000011176,\"544\":2751600.305000000167638,\"545\":1338844.96999999997206,\"546\":27714372.829999998211861,\"547\":1016015.775999999954365,\"548\":5044231.343999999575317,\"549\":119525.344500000021071,\"550\":240329.519499999994878,\"551\":0.0,\"552\":381323.106099999975413,\"553\":4176439.079000000376254,\"554\":263026.244499999971595,\"555\":8072441.691999999806285,\"556\":7092374.145999999716878,\"557\":67729685.920000001788139,\"558\":65880919.850000001490116,\"559\":87441.801699999996344,\"560\":965829.228200000012293,\"561\":12441.913699999999153,\"562\":1008161.540999999968335,\"563\":191703.749600000010105,\"564\":534823.051399999996647,\"565\":11288952.28999999910593,\"566\":57857.516780000005383,\"567\":36723583.090000003576279,\"568\":1436418.735000000102446,\"569\":514905.517200000002049,\"570\":5720299.71999999973923,\"571\":0.0,\"572\":1517478.466999999945983,\"573\":1105131.132999999914318,\"574\":24160.834999999999127,\"575\":8356201.103000000119209,\"576\":4526858.791000000201166,\"577\":900629.008700000005774,\"578\":1577492.878000000026077,\"579\":1247615.010999999940395,\"580\":2420916.876000000163913,\"581\":16678165.800000000745058,\"582\":357649.636400000017602,\"583\":792492.30489999987185,\"584\":185098.136599999997998,\"585\":1295646.678000000072643,\"586\":68634936.840000003576279,\"587\":3347414.512000000104308,\"588\":1776064.047999999951571,\"589\":275079.474300000001676,\"590\":7527176.536000000312924,\"591\":31131.971979999998439,\"592\":14437.694929999999658,\"593\":242796.554800000012619,\"594\":222083527.5,\"595\":20475386.300000000745058,\"596\":25129523.980000000447035,\"597\":54101581.350000001490116,\"598\":2427059.290000000037253,\"599\":1248722.658999999985099,\"600\":6417111.332000000402331,\"601\":0.0,\"602\":4502994.001000000163913,\"603\":840080.912999999942258,\"604\":13404.560960000000705,\"605\":3848474.422999999951571,\"606\":690266.416399999987334,\"607\":363641.007899999967776,\"608\":49932.795120000002498,\"609\":1579607.479999999981374,\"610\":40493.615850000001956,\"611\":39580309.299999997019768,\"612\":95830.728780000004917,\"613\":5264351.313000000081956,\"614\":38983186.060000002384186,\"615\":326766.381899999978486,\"616\":1013397.697000000043772,\"617\":8598574.737999999895692,\"618\":7374321.041000000201166,\"619\":737331.408799999975599,\"620\":948227.686299999943003,\"621\":868879.774399999994785,\"622\":1479314.941000000108033,\"623\":5478933.03899999987334,\"624\":29091.884809999999561,\"625\":1191729.108000000007451,\"626\":7321.153911999999764,\"627\":242373.634499999985564,\"628\":416465.772600000025704,\"629\":607162.569000000017695,\"630\":1088818.492000000085682,\"631\":699701.567799999960698,\"632\":1492606.72399999992922,\"633\":78609.815210000000661,\"634\":20299.169490000000224,\"635\":710022.838100000168197,\"636\":4414986.291000000201166,\"637\":1166958.060000000055879,\"638\":3459689.79300000006333,\"639\":15717532.450000001117587,\"640\":633403.769300000043586,\"641\":1244392.760999999940395,\"642\":1174006.732000000076368,\"643\":45247.441900000005262,\"644\":176589.382099999987986,\"645\":896238.692799999844283,\"646\":2360902.464999999850988,\"647\":136331.393299999996088,\"648\":606135.476799999945797,\"649\":107985.660799999997835,\"650\":2638620.157000000122935,\"651\":215437636.400000005960464,\"652\":558103.809299999964424,\"653\":14400437.669999999925494,\"654\":1027797.127999999909662,\"655\":369702.866199999989476,\"656\":492732.407799999928102,\"657\":3453144.598000000230968,\"658\":8494052.995999999344349,\"659\":6558588.256000000052154,\"660\":24323961.420000001788139,\"661\":4223967.269999999552965,\"662\":3912315.254999999888241,\"663\":13377373.220000000670552,\"664\":16297537.490000000223517,\"665\":86226.409190000005765,\"666\":6337.56203000000005,\"667\":813507.418100000009872,\"668\":21357477.300000000745058,\"669\":54779.26086000000214,\"670\":523827.122499999997672,\"671\":703024.513400000054389,\"672\":81247.02563000000373,\"673\":0.0,\"674\":9764626.539000000804663,\"675\":106042.241099999999278,\"676\":2545980.462999999988824,\"677\":13244455.400000000372529,\"678\":2324450.759000000078231,\"679\":2946143.663000000175089,\"680\":29660813.359999999403954,\"681\":21016120.170000001788139,\"682\":3136860.598000000230968,\"683\":85162059.65999998152256,\"684\":150509294.300000011920929,\"685\":16824174.010000001639128,\"686\":17732445.78999999910593,\"687\":22496341.370000001043081,\"688\":31801595.859999999403954,\"689\":21497443.800000004470348,\"690\":29314421.459999997168779,\"691\":6029535.04700000025332,\"692\":24854625.760000001639128,\"693\":16318683.509999999776483,\"694\":13533450.96000000089407,\"695\":10045264.400000000372529,\"696\":21971718.75,\"697\":8910528.837999999523163,\"698\":49496784.390000000596046,\"699\":27896631.359999999403954,\"700\":33918.211479999998119,\"701\":8565647.368000000715256,\"702\":16212953.419999998062849,\"703\":15941076.060000000521541,\"704\":22647384.350000001490116,\"705\":7134666.179999999701977,\"706\":12188161.490000000223517,\"707\":20325350.280000001192093,\"708\":25441679.469999998807907,\"709\":2250137.612999999895692,\"710\":5567444.224999999627471,\"711\":11913263.269999999552965,\"712\":66500.19607000000542,\"713\":43086.520340000002761,\"714\":5479134.428999998606741,\"715\":4578716.881000000052154,\"716\":32266808.239999998360872,\"717\":7500492.276999999769032,\"718\":2288401.834999999962747,\"719\":110925.964200000002165,\"720\":392419.730299999995623,\"721\":832448.207700000028126,\"722\":25385.2900899999986,\"723\":231246.801600000006147,\"724\":1732462.975000000093132,\"725\":0.0,\"726\":16186772.640000000596046,\"727\":1150444.027000000001863,\"728\":1895690.087999999988824,\"729\":2186699.561999999918044,\"730\":3407630.313000000081956,\"731\":501392.20529999997234,\"732\":1373584.855999999912456,\"733\":341910.957999999984168,\"734\":2125879.589000000152737,\"735\":31989.896110000001499,\"736\":106555.787299999996321,\"737\":2912.108644999999797,\"738\":41774460.320000000298023,\"739\":1110770.070999999996275,\"740\":5406734.495000000111759,\"741\":183909.931899999995949,\"742\":2879785.446999999694526,\"743\":178885.235400000005029,\"744\":9632.614975000000413,\"745\":143500.900099999998929,\"746\":19220.722620000000461,\"747\":530040.023700000019744,\"748\":9664031.91499999910593,\"749\":9824640.949999999254942,\"750\":799611.464000000152737,\"751\":7106.874272000000019,\"752\":812560.882100000046194,\"753\":1251441.432999999728054,\"754\":5996607.677000000141561,\"755\":1037363.182999999960884,\"756\":111399.232199999998556,\"757\":5913030.561999999918044,\"758\":1181860.966999999945983,\"759\":180002.95339999999851,\"760\":211389.684600000007776,\"761\":1974735.914000000106171,\"762\":7916061.860999999567866,\"763\":1133829.300000000046566,\"764\":151496.108399999997346,\"765\":26515091.579999998211861,\"766\":19124055.109999999403954,\"767\":80832.160919999994803,\"768\":3289917.484000000171363,\"769\":24855632.71000000461936,\"770\":2144508.223000000230968,\"771\":38224950.299999997019768,\"772\":19165.340190000002622,\"773\":916760.398900000029244,\"774\":10131963.070000000298023,\"775\":91737.464040000006207,\"776\":1644052.483999999938533,\"777\":1608104.254999999888241,\"778\":66490.126529999994091,\"779\":0.0,\"780\":808120.218499999959022,\"781\":187494.685199999978067,\"782\":9313.410812000000078,\"783\":0.0,\"784\":1349015.19800000009127,\"785\":94692.871669999993173,\"786\":1928113.980999999912456,\"787\":8775697.804999999701977,\"788\":64715.875000000007276,\"789\":1766900.773999999975786,\"790\":55339.12683000000834,\"791\":2783923.503000000026077,\"792\":3021765.848000000230968,\"793\":274062.451599999971222,\"794\":12886.987010000000737,\"795\":720515.290400000056252,\"796\":704504.734599999967031,\"797\":317260.743699999991804,\"798\":13072.266400000000431,\"799\":207543.123400000011316,\"800\":431066.59399999998277,\"801\":809167.449799999827519,\"802\":3322744.158999999985099,\"803\":1904349.885999999940395,\"804\":6091261.277999999932945,\"805\":817545.30039999994915,\"806\":122717.386100000003353,\"807\":7915.860469999999623,\"808\":4281162.21100000012666,\"809\":14523285.96000000089407,\"810\":3343286.00400000018999,\"811\":657550.506999999983236,\"812\":381917.208500000007916,\"813\":998837154.0,\"814\":44942335.079999998211861,\"815\":6375826.251000000163913,\"816\":1405303.881000000052154,\"817\":1486867.090000000083819,\"818\":154396.13369999997667,\"819\":234328.07839999999851,\"820\":44277.745970000003581,\"821\":30758392.350000001490116,\"822\":567871.255299999960698,\"823\":6640654.941999999806285,\"824\":95184264.829999998211861,\"825\":67920.000069999994594,\"826\":274938.50079999997979,\"827\":2471868.70699999993667,\"828\":731883.792000000015832,\"829\":9899054.790999999269843,\"830\":1200086.820000000065193,\"831\":6314100.019999999552965,\"832\":1147926.644000000087544,\"833\":28441.393039999999019,\"834\":19950.76368999999977,\"835\":212245.594799999962561,\"836\":1758039.585999999893829,\"837\":810113.985800000024028,\"838\":1466425.939999999944121,\"839\":712147.509300000034273,\"840\":3837095.851999999955296,\"841\":6782836.733000000007451,\"842\":89053.933770000003278,\"843\":2452535.205999999772757,\"844\":5744265.206000000238419,\"845\":2598039.942999999970198,\"846\":4116726.75400000018999,\"847\":1390098.88800000003539,\"848\":5596343.781999998725951,\"849\":1487672.652999999932945,\"850\":1276514.567999999970198,\"851\":1314174.617000000085682,\"852\":8813055.768999999389052,\"853\":1159204.520000000018626,\"854\":1304205.78000000002794,\"855\":103373.815199999997276,\"856\":0.0,\"857\":30796.656569999999192,\"858\":428508.932900000014342,\"859\":647672.296100000035949,\"860\":4655245.324000000022352,\"861\":1269465.895000000018626,\"862\":444438.932399999990594,\"863\":511572.502099999983329,\"864\":1625725.935999999986962,\"865\":5830259.00899999961257,\"866\":3657455.40100000007078,\"867\":0.0,\"868\":275744.06339999998454,\"869\":104098.821500000005472,\"870\":545154.391199999954551,\"871\":2209456.703999999910593,\"872\":688635.152199999894947,\"873\":39503.780859999998938,\"874\":2010986.229000000050291,\"875\":2401583.374000000301748,\"876\":427733.578900000022259,\"877\":20447191.609999999403954,\"878\":810879.270299999974668,\"879\":789189.498400000040419,\"880\":1125370.892999999923632,\"881\":1334716.462000000057742,\"882\":149532.549700000003213,\"883\":9454283.563999999314547,\"884\":12563755.03999999910593,\"885\":5770143.902999999932945,\"886\":33663.452319999996689,\"887\":10042042.150000000372529,\"888\":3528968.172999999951571,\"889\":250731.345999999990454,\"890\":1432088.835999999893829,\"891\":728309.108099999953993,\"892\":967168.475899999961257,\"893\":478967.357599999988452,\"894\":143148.466400000004796,\"895\":0.0,\"896\":20184376.829999998211861,\"897\":15228153.189999999478459,\"898\":10029757.320000000298023,\"899\":22811.517719999999827,\"900\":0.0,\"901\":117732.967799999998533,\"902\":989784.64469999994617,\"903\":486066.377600000007078,\"904\":223936.32139999998617,\"905\":151999.584999999991851,\"906\":15100270.140000000596046,\"907\":12420.767680000000837,\"908\":3175326.21100000012666,\"909\":4272301.023000000044703,\"910\":174615.753800000005867,\"911\":203918.091899999999441,\"912\":98877.769149999992806,\"913\":305862.033500000019558,\"914\":2038576.746999999973923,\"915\":6925622.696999999694526,\"916\":200645.494000000006054,\"917\":316495.459299999987707,\"918\":0.0,\"919\":6334541.169999999925494,\"920\":45517.305350000002363,\"921\":94805650.430000007152557,\"922\":15256347.880000000819564,\"923\":2623918.640000000130385,\"924\":6923407.400000000372529,\"925\":155352.739200000010896,\"926\":193073.205900000000838,\"927\":114540.92609999999695,\"928\":35548.468699999997625,\"929\":2262523.13799999980256,\"930\":42555.855999999999767,\"931\":237892.692700000014156,\"932\":276660.39079999999376,\"933\":1745654.061999999918044,\"934\":1683625.745000000111759,\"935\":867238.440700000035576,\"936\":762968.437200000043958,\"937\":765737.558500000042841,\"938\":587738.441899999976158,\"939\":5109280.519999999552965,\"940\":347449.200499999977183,\"941\":17988211.910000000149012,\"942\":67985.452030000000377,\"943\":3561089.979999999981374,\"944\":412458.098899999982677,\"945\":39171.48631000000023,\"946\":212487.263600000005681,\"947\":6338065.506000000052154,\"948\":2807.888989000000038,\"949\":5814651.235000000335276,\"950\":55263.605340000001888,\"951\":1199381.952999999979511,\"952\":1787039.837999999988824,\"953\":130259.465500000005704,\"954\":2691988.675999999977648,\"955\":33149906.190000001341104,\"956\":7464745.438000000081956,\"957\":806509.09340000001248,\"958\":57103.308830000001762,\"959\":5926423.03899999987334,\"960\":203696.562199999985751,\"961\":6172723.791000000201166,\"962\":2080063.219000000040978,\"963\":188491.568900000012945,\"964\":1399765.638999999966472,\"965\":203092390.300000011920929,\"966\":19693.99062000000049,\"967\":142453.668700000009267,\"968\":509830.473000000056345,\"969\":141205.04680000001099,\"970\":1082071.90500000002794,\"971\":710153.741999999969266,\"972\":1396845.475000000093132,\"973\":164234.066400000010617,\"974\":22332208.0,\"975\":112698.201799999995274,\"976\":819377.955300000030547,\"977\":5573485.94400000013411,\"978\":1548794.712000000057742,\"979\":1788650.962999999988824,\"980\":24032951.950000002980232,\"981\":4754732.299999999813736,\"982\":187696.075899999996182,\"983\":320422.576699999975972,\"984\":1049748.708000000100583,\"985\":6935692.229000000283122,\"986\":425024.8747999999905,\"987\":12398614.71000000089407,\"988\":29168413.25,\"989\":133834.149399999994785,\"990\":2955206.242000000085682,\"991\":38991241.679999999701977,\"992\":43166069.640000000596046,\"993\":332546.293200000014622,\"994\":63964.687919999996666,\"995\":400163.200399999972433,\"996\":21370.567689999999857,\"997\":2443774.713000000454485,\"998\":33555708.329999998211861,\"999\":69392.165649999995367,\"1000\":11771282.869999999180436,\"1001\":1531777.20299999974668,\"1002\":403687.536599999992177,\"1003\":3391821.148000000044703,\"1004\":1474280.175000000046566,\"1005\":2601564.278999999631196,\"1006\":141255.394399999990128,\"1007\":5334.334560000000238,\"1008\":673530.854199999943376,\"1009\":313464.530099999974482,\"1010\":2328176.486000000033528,\"1011\":645446.929600000032224,\"1012\":5058227.992999999783933,\"1013\":15983368.089999999850988,\"1014\":1052769.567000000039116,\"1015\":4981397.463999999687076,\"1016\":69249.178289999996196,\"1017\":2251446.652999999932945,\"1018\":376640.773700000019744,\"1019\":518842.704199999920092,\"1020\":4760774.019000000320375,\"1021\":0.0,\"1022\":592531.539100000052713,\"1023\":436484.002199999988079,\"1024\":8550240.983999999240041,\"1025\":5657365.144999999552965,\"1026\":625771.064099999959581,\"1027\":901202.971999999834225,\"1028\":4057819.992000000085682,\"1029\":23946.353970000000118,\"1030\":420523.793999999994412,\"1031\":9990284.751000000163913,\"1032\":4846868.516999999992549,\"1033\":954329.822700000018813,\"1034\":3192444.415000000037253,\"1035\":98879.783060000001569,\"1036\":9687695.314999999478459,\"1037\":21154072.760000001639128,\"1038\":0.0,\"1039\":3116318.753000000026077,\"1040\":156399.970499999995809,\"1041\":3778.99465199999986,\"1042\":2505601.638999999966472,\"1043\":2736596.703000000678003,\"1044\":56592783.560000002384186,\"1045\":909208.249900000053458,\"1046\":2012395.963999999919906,\"1047\":233874.949499999987893,\"1048\":37299560.310000002384186,\"1049\":172078.231800000008661,\"1050\":15662150.019999999552965,\"1051\":126604.225399999981164,\"1052\":1497540.793999999994412,\"1053\":5451241.826000000350177,\"1054\":2161928.51299999980256,\"1055\":1468741.932999999960884,\"1056\":2612338.677999999839812,\"1057\":23496.245889999998326,\"1058\":81880.399189999996452,\"1059\":199809.722799999988638,\"1060\":275190.239100000006147,\"1061\":8013.736321000000316,\"1062\":653754.293500000028871,\"1063\":2471868.70699999993667,\"1064\":10847906.789999997243285,\"1065\":1136548.07300000009127,\"1066\":745820.0242000001017,\"1067\":37154559.049999997019768,\"1068\":30184.429029999999329,\"1069\":2055493.560999999986962,\"1070\":626838.434499999973923,\"1071\":2274807.967000000178814,\"1072\":82222.763279999984661,\"1073\":3237455.223000000230968,\"1074\":3340164.449000000022352,\"1075\":684174.349500000011176,\"1076\":2521712.891000000294298,\"1077\":1510127.709000000031665,\"1078\":24746.881760000000213,\"1079\":1446689.658000000054017,\"1080\":3333216.472000000067055,\"1081\":46891.796470000001136,\"1082\":40103.92497000000003,\"1083\":556492.684200000017881,\"1084\":10305159.019999999552965,\"1085\":748236.711899999994785,\"1086\":11627288.560000000521541,\"1087\":4226081.871000000275672,\"1088\":4227995.082000000402331,\"1089\":128366.393500000005588,\"1090\":110583600.099999994039536,\"1091\":229766.580400000006193,\"1092\":627392.258799999952316,\"1093\":1164843.458000000100583,\"1094\":169903.212900000013178,\"1095\":283417.04680000001099,\"1096\":0.0,\"1097\":160447.922400000010384,\"1098\":5588086.764999999664724,\"1099\":838067.006599999964237,\"1100\":330109.466499999980442,\"1101\":5835998.641999999992549,\"1102\":2712127.740000000223517,\"1103\":1830942.997999999672174,\"1104\":2834069.771999999880791,\"1105\":817364.048900000052527,\"1106\":14571619.71000000089407,\"1107\":629516.929999999934807,\"1108\":3421224.18099999986589,\"1109\":1759348.625000000232831,\"1110\":6512469.799999998882413,\"1111\":135989.029199999989942,\"1112\":363338.922000000020489,\"1113\":49271.226869999998598,\"1114\":779915.459499999997206,\"1115\":1405605.966999999945983,\"1116\":1110971.462000000057742,\"1117\":11018081.880000000819564,\"1118\":298944.26500000001397,\"1119\":333815.054300000017975,\"1120\":4667.731542999999874,\"1121\":5635212.174999999813736,\"1122\":7104860.366000001318753,\"1123\":1818456.777999999932945,\"1124\":183507.150599999993574,\"1125\":2298.269976000000042,\"1126\":40010278.320000000298023,\"1127\":9689.910611999999674,\"1128\":598210.755099999951199,\"1129\":57306.713380000001052,\"1130\":8252686.315000000409782,\"1131\":102115.123699999996461,\"1132\":680841.334400000050664,\"1133\":309396.439200000022538,\"1134\":769372.65949999995064,\"1135\":361022.929599999974016,\"1136\":3829745.092999999877065,\"1137\":415992.504599999985658,\"1138\":12141841.649999998509884,\"1139\":10490438.400000000372529,\"1140\":87895.937590000015916,\"1141\":11841.76958999999988,\"1142\":6027923.92200000025332,\"1143\":22076.441889999998239,\"1144\":2894486.964000000152737,\"1145\":38844.226519999996526,\"1146\":0.0,\"1147\":4151063.858000000007451,\"1148\":662283.187000000034459,\"1149\":16424413.589999999850988,\"1150\":602782.322599999955855,\"1151\":72834.938630000004196,\"1152\":749555.820599999977276,\"1153\":1391105.841000000014901,\"1154\":12634241.759999999776483,\"1155\":50355.715459999999439,\"1156\":4613557.462000000290573,\"1157\":750220.409699999960139,\"1158\":731340.037299999967217,\"1159\":230995.063300000008894,\"1160\":835781.222799999988638,\"1161\":1103217.922000000020489,\"1162\":495420.972799999988638,\"1163\":3855623.790000000037253,\"1164\":372179.97099999996135,\"1165\":72091.807170000000042,\"1166\":2112688.501999999862164,\"1167\":510736.730900000024121,\"1168\":6281877.518000000156462,\"1169\":17628729.620000001043081,\"1170\":671899.590100000030361,\"1171\":136361.601900000008754,\"1172\":27846283.699999999254942,\"1173\":242534.746999999973923,\"1174\":3727640.03899999987334,\"1175\":70122.206709999998566,\"1176\":6751.721878999999717,\"1177\":5334636.645999999716878,\"1178\":29390949.910000000149012,\"1179\":15502044.46000000089407,\"1180\":1388890.543999999994412,\"1181\":39774.651270000002114,\"1182\":349694.706200000015087,\"1183\":85411.784050000002026,\"1184\":0.0,\"1185\":2854410.226999999955297,\"1186\":4894296.013000000268221,\"1187\":1714941.989000000059605,\"1188\":722237.180399999953806,\"1189\":541076.230699999956414,\"1190\":1346497.814999999944121,\"1191\":778717.185199999948964,\"1192\":1004325.048999999999069,\"1193\":6011107.803000000305474,\"1194\":16907751.129999998956919,\"1195\":849898.706600000150502,\"1196\":1071599.591999999945983,\"1197\":1257684.54300000006333,\"1198\":8520737.255999999120832,\"1199\":295893.196899999980815,\"1200\":114752.3862999999983,\"1201\":3338452.628000000026077,\"1202\":134861.241600000008475,\"1203\":2645467.438000000081956,\"1204\":1212472.344000000273809,\"1205\":2806680.645000000018626,\"1206\":339786.286699999996927,\"1207\":10257832.220000000670552,\"1208\":335486.596600000048056,\"1209\":4267769.734000000171363,\"1210\":3860658.55599999986589,\"1211\":1200590.296000000089407,\"1212\":35327945.950000002980232,\"1213\":8743374.60700000077486,\"1214\":1378317.536000000080094,\"1215\":1111676.328999999910593,\"1216\":49335.671869999998307,\"1217\":14533355.490000000223517,\"1218\":105830.781000000002678,\"1219\":2001017.392999999923632,\"1220\":2534400.501000000163913,\"1221\":1788147.48699999996461,\"1222\":2697224.833000000100583,\"1223\":1643045.530999999959022,\"1224\":380175.179400000022724,\"1225\":9027.134018000000651,\"1226\":829749.573199999984354,\"1227\":23660379.260000001639128,\"1228\":12224411.810000000521541,\"1229\":566904.58019999996759,\"1230\":7724640.058000001125038,\"1231\":2729145.248999999836087,\"1232\":1342772.087999999988824,\"1233\":174011.581899999990128,\"1234\":693498.73609999998007,\"1235\":349674.567099999985658,\"1236\":93334.491810000006808,\"1237\":189045.393199999962235,\"1238\":653945.614599999971688,\"1239\":191814.514399999985471,\"1240\":1866387.75,\"1241\":11005.998439999999391,\"1242\":1013498.393000000040047,\"1243\":223674.513600000005681,\"1244\":19983993.140000004321337,\"1245\":42623.321859999996377,\"1246\":608511.886300000012852,\"1247\":958810.764399999985471,\"1248\":404956.29759999999078,\"1249\":1616864.747999999905005,\"1250\":34169.949780000002647,\"1251\":398149.293999999994412,\"1252\":3409946.304999999701977,\"1253\":100627.853799999997136,\"1254\":28057.743869999998424,\"1255\":180798.446500000020023,\"1256\":155805.86809999999241,\"1257\":544066.881700000027195,\"1258\":1103419.313000000081956,\"1259\":57860.537640000002284,\"1260\":12100.556570000000647,\"1261\":1277320.129999999888241,\"1262\":444489.280100000032689,\"1263\":181150.880100000009406,\"1264\":18428250.449999999254942,\"1265\":436906.92249999998603,\"1266\":155473.573600000003353,\"1267\":737875.163500000024214,\"1268\":1649691.422000000020489,\"1269\":1091134.483999999938533,\"1270\":433694.741800000017974,\"1271\":4819882.17200000025332,\"1272\":969927.527699999976903,\"1273\":3709917.662999999709427,\"1274\":177827.934500000003027,\"1275\":140792.195999999996275,\"1276\":1025581.831000000005588,\"1277\":28807.924009999998816,\"1278\":524954.910099999979138,\"1279\":236623.931699999986449,\"1280\":2047337.239999999990687,\"1281\":781999.852599999983795,\"1282\":11930381.470000000670552,\"1283\":270377.002900000021327,\"1284\":2454347.722000000067055,\"1285\":1706886.364000000059605,\"1286\":0.0,\"1287\":5212493.223000000230968,\"1288\":2773551.884999999776483,\"1289\":16010555.830000000074506,\"1290\":42690.787729999996372,\"1291\":2262221.052000000141561,\"1292\":4114511.45699999993667,\"1293\":20358579.730000000447035,\"1294\":1364018.800000000046566,\"1295\":2720082.669999999459833,\"1296\":1148530.816000000108033,\"1297\":27803991.670000001788139,\"1298\":760672.583899999968708,\"1299\":3520308.376000000629574,\"1300\":406728.535199999983888,\"1301\":63025200.579999998211861,\"1302\":32336.288010000000213,\"1303\":5554353.832999999634922,\"1304\":511743.684100000013132,\"1305\":469532.206100000010338,\"1306\":7090259.543999999761581,\"1307\":491936.914700000023004,\"1308\":31362.564269999995304,\"1309\":104129.030100000003586,\"1310\":79978264.599999994039536,\"1311\":0.0,\"1312\":189820.747100000007776,\"1313\":41650.60508000000118,\"1314\":2576994.62099999981001,\"1315\":652112.959700000006706,\"1316\":571758.094599999953061,\"1317\":2535306.759000000078231,\"1318\":220411.98519999999553,\"1319\":430935.690100000007078,\"1320\":0.0,\"1321\":306848.847599999979138,\"1322\":42298.075980000001437,\"1323\":6955831.292000000365078,\"1324\":5246326.850000000558794,\"1325\":1086905.280999999959022,\"1326\":86407.660769999987679,\"1327\":1085294.15500000002794,\"1328\":221630.39859999998589,\"1329\":899319.969500000006519,\"1330\":117783.315400000006775,\"1331\":18246998.879999998956919,\"1332\":82186.512959999992745,\"1333\":101128.309500000003027,\"1334\":323967.052000000025146,\"1335\":10558911.220000000670552,\"1336\":275391.629799999995157,\"1337\":2152362.458000000100583,\"1338\":141869.635899999993853,\"1339\":31433.050989999999729,\"1340\":256088.336999999999534,\"1341\":71428225.010000005364418,\"1342\":3983003.370000000111759,\"1343\":45366.262369999996736,\"1344\":211379.61510000002454,\"1345\":63619.302969999997004,\"1346\":309275.604799999971874,\"1347\":285491.370300000009593,\"1348\":5181176.979000000283122,\"1349\":52904314.0,\"1350\":12111633.050000000745058,\"1351\":193395.431000000011409,\"1352\":204089.27390000000014,\"1353\":3356.879871999999978,\"1354\":1333407.423000000184402,\"1355\":3768018.861999999731779,\"1356\":584647.095600000000559,\"1357\":1343275.564000000013038,\"1358\":3013810.91800000006333,\"1359\":10504535.75,\"1360\":1067068.303000000072643,\"1361\":523645.870899999979883,\"1362\":35963333.420000001788139,\"1363\":2687960.862999999895692,\"1364\":14012760.689999999478459,\"1365\":8891900.203999999910593,\"1366\":53179.212230000004638,\"1367\":15299.64687000000049,\"1368\":957803.811199999880046,\"1369\":6302520.058000000193715,\"1370\":31614302.560000002384186,\"1371\":84827.751199999998789,\"1372\":155513.851699999999255,\"1373\":115749270.0,\"1374\":1214284.860000000102446,\"1375\":2340159.228999999817461,\"1376\":6945157.588999999687076,\"1377\":4021267.59099999954924,\"1378\":94890.234490000002552,\"1379\":19949756.730000000447035,\"1380\":232888.135299999994459,\"1381\":1122853.510000000009313,\"1382\":256098.406500000011874,\"1383\":61472478.75,\"1384\":28409170.53999999910593,\"1385\":1031724.244999999995343,\"1386\":10279985.189999999478459,\"1387\":89242.234010000000126,\"1388\":1939593.247999999905005,\"1389\":438054.849199999996927,\"1390\":32362468.78999999910593,\"1391\":525236.856999999959953,\"1392\":140651.222500000003492,\"1393\":326877.146699999982957,\"1394\":363449.68680000002496,\"1395\":868708.592399999964982,\"1396\":632014.173900000052527,\"1397\":462835.96740000002319,\"1398\":73921.441130000006524,\"1399\":1221434.227999999886379,\"1400\":300686.294099999999162,\"1401\":56443.75448999999935,\"1402\":8726055.012000000104308,\"1403\":25868627.620000001043081,\"1404\":28704207.829999998211861,\"1405\":26860476.519999999552965,\"1406\":7829161.799999999813736,\"1407\":22341.270580000000336,\"1408\":214752.908300000010058,\"1409\":500304.695799999928568,\"1410\":276046.149399999994785,\"1411\":410111.897999999986496,\"1412\":218680.025699999998324,\"1413\":1007053.891999999992549,\"1414\":4022173.84899999992922,\"1415\":932760.885200000018813,\"1416\":288159.796299999987241,\"1417\":36022.743660000000091,\"1418\":11723.956070000000182,\"1419\":105317.234800000005634,\"1420\":2239061.128000000026077,\"1421\":593387.449299999861978,\"1422\":2951883.296000000089407,\"1423\":2436323.260000000242144,\"1424\":1970406.014999999897555,\"1425\":0.0,\"1426\":155523.921200000011595,\"1427\":2855316.484999999869615,\"1428\":114621482.400000005960464,\"1429\":348224.554500000027474,\"1430\":99296.661680000004708,\"1431\":34658.322079999998095,\"1432\":368313.270799999998417,\"1433\":72603.339389999993728,\"1434\":378131.06439999997383,\"1435\":4043521.257000000216067,\"1436\":0.0,\"1437\":63641.455939999999828,\"1438\":50467.487269999997807,\"1439\":1343980.432000000029802,\"1440\":298249.46730000001844,\"1441\":6253078.656000000424683,\"1442\":473177.376700000022538,\"1443\":463923.476800000004005,\"1444\":1928214.675999999977648,\"1445\":2734985.57799999974668,\"1446\":53643417.649999998509884,\"1447\":47569475.969999998807907,\"1448\":2329686.916000000201166,\"1449\":767852.160200000042096,\"1450\":258927.945000000006985,\"1451\":578444.26390000001993,\"1452\":5369376.531000000424683,\"1453\":91832.117639999996754,\"1454\":5680525.06900000013411,\"1455\":1166655.97399999992922,\"1456\":10645509.199999999254942,\"1457\":3264542.263999999966472,\"1458\":910678.401599999982864,\"1459\":2098389.766999999992549,\"1460\":74425.924679999996442,\"1461\":1237646.174000000115484,\"1462\":2658054.352999999653548,\"1463\":4297273.462000000290573,\"1464\":2148032.558999999891967,\"1465\":721290.644399999990128,\"1466\":7574.402640999999676,\"1467\":0.0,\"1468\":73732.133919999992941,\"1469\":272088.823299999989104,\"1470\":1747365.881999999983236,\"1471\":116846.848899999982677,\"1472\":290324.745700000028592,\"1473\":664025.216099999961443,\"1474\":166469.502500000002328,\"1475\":83543.885869999998249,\"1476\":38270.263200000001234,\"1477\":579612.329600000055507,\"1478\":367900.419999999983702,\"1479\":151707.568599999998696,\"1480\":883742.403599999961443,\"1481\":1613642.497999999905005,\"1482\":10058153.400000000372529,\"1483\":867470.039899999974296,\"1484\":982715.833300000056624,\"1485\":7673486.83600000012666,\"1486\":9471703.855000000447035,\"1487\":17548173.359999999403954,\"1488\":507131.838500000012573,\"1489\":14554501.509999999776483,\"1490\":17987204.949999999254942,\"1491\":871638.826200000010431,\"1492\":1417890.796000000089407,\"1493\":2135949.12099999981001,\"1494\":90714.399590000000899,\"1495\":4371385.218000000342727,\"1496\":8833295.528000000864267,\"1497\":51318362.719999998807907,\"1498\":317129.839800000016112,\"1499\":187101.973499999963678,\"1500\":4314693.752999999560416,\"1501\":5771553.638000001199544,\"1502\":1090429.617000000085682,\"1503\":521903.841899999999441,\"1504\":68501.012069999997038,\"1505\":40508.720150000001013,\"1506\":5340577.669999999925494,\"1507\":599721.184899999992922,\"1508\":0.0,\"1509\":0.0,\"1510\":15875624.099999999627471,\"1511\":9406956.764000000432134,\"1512\":2638922.242999999318272,\"1513\":3510440.234000000171363,\"1514\":673349.602700000046752,\"1515\":3597642.381000000052154,\"1516\":866412.739100000006147,\"1517\":205378.173999999999069,\"1518\":1848766.06899999990128,\"1519\":2532587.984999999869615,\"1520\":194493.010000000038417,\"1521\":172712.612300000007963,\"1522\":234912.111299999989569,\"1523\":867188.092999999993481,\"1524\":10708947.25,\"1525\":445174.008299999986775,\"1526\":18823.983059999998659,\"1527\":222687.699499999987893,\"1528\":4596036.475999999791384,\"1529\":7891592.898000000044704,\"1530\":24418615.019999999552965,\"1531\":16354.933820000000196,\"1532\":78843428.349999994039536,\"1533\":34165.921970000003057,\"1534\":84005.07043999999587,\"1535\":111147.493900000001304,\"1536\":1788046.790999999968335,\"1537\":14793149.410000000149012,\"1538\":484606.295500000007451,\"1539\":4573.178638000000319,\"1540\":3051974.44400000013411,\"1541\":212749.07139999998617,\"1542\":1718869.107000000076368,\"1543\":2870521.478000000119209,\"1544\":100593.617400000002817,\"1545\":44600977.939999997615814,\"1546\":2609317.81900000013411,\"1547\":5083401.822999999858439,\"1548\":245565676.099999994039536,\"1549\":47764.824890000010782,\"1550\":15321799.839999999850988,\"1551\":1116811.790999999968335,\"1552\":4402197.985999999567866,\"1553\":560832.652499999967404,\"1554\":629970.058899999945424,\"1555\":9971857.506999999284744,\"1556\":1588468.66800000006333,\"1557\":187081.834399999992456,\"1558\":119797.221799999999348,\"1559\":129957.379600000014761,\"1560\":3371480.692999999970198,\"1561\":245968.457400000013877,\"1562\":3111586.0730000003241,\"1563\":223130.75889999998617,\"1564\":22103629.620000001043081,\"1565\":6648307.786000000312924,\"1566\":144417.227500000008149,\"1567\":787215.870099999941886,\"1568\":1831144.38800000003539,\"1569\":256732.787000000011176,\"1570\":0.0,\"1571\":2205428.891999999992549,\"1572\":664528.692700000014156,\"1573\":988284.28449999995064,\"1574\":281131.262999999977183,\"1575\":157336.437000000005355,\"1576\":2260207.145000000018626,\"1577\":246824.367599999997765,\"1578\":136079.654999999998836,\"1579\":0.0,\"1580\":121790.989100000006147,\"1581\":294141.098300000012387,\"1582\":12136806.880000000819564,\"1583\":1305011.343000000109896,\"1584\":160468.06140000000596,\"1585\":419406.076000000000931,\"1586\":2268564.856999999843538,\"1587\":77869.704610000000684,\"1588\":3412866.470000000204891,\"1589\":11152006.650000000372529,\"1590\":25871648.480000000447035,\"1591\":6815361.321999999694526,\"1592\":487284.791000000026543,\"1593\":733233.10930000001099,\"1594\":33432860.03999999910593,\"1595\":59618.677920000001904,\"1596\":56026875.869999997317791,\"1597\":570157.039100000052713,\"1598\":9109200.703999999910593,\"1599\":47552357.759999997913837,\"1600\":886239.647499999846332,\"1601\":18321513.410000000149012,\"1602\":551719.726000000024214,\"1603\":210382.731399999989662,\"1604\":491564.342100000008941,\"1605\":20804.659999999999854,\"1606\":303556.110700000077486,\"1607\":43969.618289999991248,\"1608\":10185331.589999999850988,\"1609\":4133039.396000000182539,\"1610\":391362.429400000022724,\"1611\":333492.8291999999783,\"1612\":241890.296899999986636,\"1613\":151103.396700000041164,\"1614\":4149553.427999999839812,\"1615\":5443286.895999999716878,\"1616\":425065.152899999986403,\"1617\":10271929.560000000521541,\"1618\":7941437.081000000238419,\"1619\":45882.829360000003362,\"1620\":4407031.360999999567866,\"1621\":1995076.368999999947846,\"1622\":60426.254379999998491,\"1623\":2848368.507999999914318,\"1624\":2087413.976999999722466,\"1625\":0.0,\"1626\":40316.39209000000119,\"1627\":4561497.980999999679625,\"1628\":9653257.516000000759959,\"1629\":3141996.060000000055879,\"1630\":0.0,\"1631\":158333.320700000011129,\"1632\":1043807.684000000008382,\"1633\":10116858.769999999552965,\"1634\":2499257.833999999798834,\"1635\":15835345.970000000670552,\"1636\":15163708.189999999478459,\"1637\":60447400.399999998509884,\"1638\":7004869.912999999709427,\"1639\":296728.967999999993481,\"1640\":2108056.516999999992549,\"1641\":3005755.292000000365078,\"1642\":452635.531499999982771,\"1643\":932066.087500000023283,\"1644\":42939505.170000001788139,\"1645\":1620791.864999999990687,\"1646\":12723.860590000000229,\"1647\":1430981.188000000081956,\"1648\":43003.950169999996433,\"1649\":2371475.47399999992922,\"1650\":1570746.291999999899417,\"1651\":134337.62599999998929,\"1652\":299175.864299999957438,\"1653\":22146928.609999995678663,\"1654\":63957639.240000002086163,\"1655\":423897.087200000009034,\"1656\":5027213.834999999031424,\"1657\":7068610.049999998882413,\"1658\":16194828.259999997913837,\"1659\":160065.280200000008335,\"1660\":1353546.486999999731779,\"1661\":11743088.179999999701977,\"1662\":28254099.75,\"1663\":6539254.754999999888241,\"1664\":8685676.188999999314547,\"1665\":42077.553229999997711,\"1666\":419788.71820000000298,\"1667\":1688358.425000000046566,\"1668\":1668320.05600000009872,\"1669\":2383961.692999999970198,\"1670\":832226.677999999956228,\"1671\":3774564.058000000193715,\"1672\":84830.772060000002966,\"1673\":211148.01579999999376,\"1674\":1239962.165999999968335,\"1675\":19412.043730000004871,\"1676\":1086804.584999999962747,\"1677\":346704.055200000002515,\"1678\":205297.617800000007264,\"1679\":383165.83039999997709,\"1680\":807203.891100000008009,\"1681\":1213479.297000000020489,\"1682\":486328.185400000016671,\"1683\":1058911.982000000076368,\"1684\":32962612.899999998509884,\"1685\":37930.91997000000265,\"1686\":242645.511800000007497,\"1687\":15147596.939999999478459,\"1688\":178945.652600000001257,\"1689\":15472.842819999999847,\"1690\":17041675.899999998509884,\"1691\":2017531.425000000046566,\"1692\":43561.802239999997255,\"1693\":6067799.268000000156462,\"1694\":4480337.553999999538064,\"1695\":1119731.955000000074506,\"1696\":16721464.78999999910593,\"1697\":49176573.270000003278255,\"1698\":396286.430600000021514,\"1699\":422004.015200000023469,\"1700\":1522311.843000000109896,\"1701\":4170195.969000000040978,\"1702\":1597229.161000000080094,\"1703\":338839750.699999988079071,\"1704\":193848.559899999992922,\"1705\":246582.698800000012852,\"1706\":811141.078099999926053,\"1707\":1060019.629999999888241,\"1708\":5003.852520999999797,\"1709\":411290.033200000005309,\"1710\":539616.148599999956787,\"1711\":782734.928399999975227,\"1712\":3365741.060000000055879,\"1713\":133189.699300000007497,\"1714\":44951.397660000002361,\"1715\":2923084.435000000055879,\"1716\":419949.830699999991339,\"1717\":1162225.379999999888241,\"1718\":7517912.566999999806285,\"1719\":702631.801600000006147,\"1720\":5727046.30599999986589,\"1721\":13880849.820000000298023,\"1722\":0.0,\"1723\":1845443.124000000068918,\"1724\":301511.995699999970384,\"1725\":182721.72709999998915,\"1726\":0.0,\"1727\":73448.173120000006747,\"1728\":0.0,\"1729\":109475.951499999995576,\"1730\":2219123.455000000074506,\"1731\":375140.413400000019465,\"1732\":616406.399399999994785,\"1733\":1188104.077000000048429,\"1734\":1918245.840000000083819,\"1735\":199618.401699999987613,\"1736\":2610626.858000000007451,\"1737\":542506.104300000006333,\"1738\":69210.914069999998901,\"1739\":1943520.364999999990687,\"1740\":2855215.78899999987334,\"1741\":522840.308299999975134,\"1742\":7813554.025000000372529,\"1743\":60472.574229999998352,\"1744\":3421929.047999999951571,\"1745\":1652007.415000000037253,\"1746\":512790.915399999998044,\"1747\":700456.782699999865144,\"1748\":0.0,\"1749\":609911.551300000050105,\"1750\":398340.615099999995436,\"1751\":10837837.259999999776483,\"1752\":450661.903200000000652,\"1753\":579672.746799999964424,\"1754\":1258288.715000000083819,\"1755\":631158.263699999894016,\"1756\":28814972.679999999701977,\"1757\":75952.465719999992871,\"1758\":120834.383600000001024,\"1759\":28619.623759999998583,\"1760\":507252.672900000005029,\"1761\":487455.972999999998137,\"1762\":11245653.300000000745058,\"1763\":78753809.519999995827675,\"1764\":32151.008620000000519,\"1765\":302559.227000000013504,\"1766\":28649.832350000000588,\"1767\":3005251.816000000108033,\"1768\":0.0,\"1769\":15472842.820000000298023,\"1770\":14837.45535000000018,\"1771\":425417.586599999980535,\"1772\":651700.108899999991991,\"1773\":27300.515070000001288,\"1774\":555395.105199999990873,\"1775\":18014392.690000001341104,\"1776\":6773874.849999999627471,\"1777\":3868512.791000000201166,\"1778\":0.0,\"1779\":11058360.009999999776483,\"1780\":135012.284600000013597,\"1781\":980571.023000000044703,\"1782\":136109.863600000011502,\"1783\":35341036.350000001490116,\"1784\":349342.272500000020955,\"1785\":115175.306599999996251,\"1786\":14359152.589999999850988,\"1787\":25914.947470000002795,\"1788\":5592718.75,\"1789\":1604781.310000000055879,\"1790\":14724676.599999999627471,\"1791\":1438231.250999999931082,\"1792\":7367473.75899999961257,\"1793\":195862.466300000000047,\"1794\":374385.198499999998603,\"1795\":143480.760999999998603,\"1796\":1118120.830000000074506,\"1797\":7133558.531999999657273,\"1798\":407272.289999999979045,\"1799\":963825.391299999901094,\"1800\":4066681.180000000633299,\"1801\":2610022.686000000219792,\"1802\":2320926.422999999951571,\"1803\":767781.673500000033528,\"1804\":8399500.091000000014901,\"1805\":7338473.507000000216067,\"1806\":12523.476909999999407,\"1807\":11055.33914999999979,\"1808\":438789.924999999988358,\"1809\":19903.43688999999722,\"1810\":6038396.235000000335276,\"1811\":2488080.654000000096858,\"1812\":141064.073299999989104,\"1813\":2029514.16800000006333,\"1814\":122757.664199999999255,\"1815\":1704771.762000000104308,\"1816\":0.0},\"N_2_Soluble\":{\"0\":38893.976080000000366,\"1\":82811.714070000016363,\"2\":2185534.962999999988824,\"3\":1351235.020999999949709,\"4\":841768.462199999950826,\"5\":28291512.800000000745058,\"6\":28652648.870000001043081,\"7\":20483599.809999998658896,\"8\":9752564.528000002726912,\"9\":183082.7497999999905,\"10\":376101.46820000000298,\"11\":3625163.236000000033528,\"12\":254241.68069999999716,\"13\":1963559.182000000029802,\"14\":840936.525699999998324,\"15\":73950.645120000001043,\"16\":424079.623499999986962,\"17\":1211885.659999999916181,\"18\":122757.900699999998324,\"19\":695877.054800000041723,\"20\":1049752.584000000031665,\"21\":965519.014399999985471,\"22\":3191043.651000000536442,\"23\":1991353.424000000115484,\"24\":52693.722530000006373,\"25\":7979027.201999999582768,\"26\":28118507.829999998211861,\"27\":3650310.407000000122935,\"28\":3798168.208999999798834,\"29\":40304.486579999997048,\"30\":942754.206899999990128,\"31\":280939.278899999975692,\"32\":6631195.557000000029802,\"33\":561916.37300000002142,\"34\":54707.38698000000295,\"35\":15036306.589999999850988,\"36\":61995339.67000000923872,\"37\":65981.071739999999409,\"38\":2079463.061000000219792,\"39\":333067.662699999986216,\"40\":855750.667400000034832,\"41\":1157715.25,\"42\":297029.68680000002496,\"43\":763972.946899999864399,\"44\":5191472.746000000275672,\"45\":5062144.438000000081956,\"46\":238075.642200000002049,\"47\":6081833.861999999731779,\"48\":7785223.815999999642372,\"49\":303751.355500000005122,\"50\":139368.269000000000233,\"51\":6938728.441999999806285,\"52\":7354602.146999998949468,\"53\":5173888.63399999961257,\"54\":474373.965599999995902,\"55\":3428.240088000000014,\"56\":540560.185300000011921,\"57\":75937838.859999999403954,\"58\":151677.147399999987101,\"59\":2632039.05599999986589,\"60\":4958719.60700000077486,\"61\":2318172.109000000171363,\"62\":638388.352900000172667,\"63\":212493595.300000011920929,\"64\":4638045.906999999657273,\"65\":4231626.025999999605119,\"66\":26638039.03999999910593,\"67\":2522941.930999999400228,\"68\":449737.300999999977648,\"69\":7689929.273000000044703,\"70\":5007595.875,\"71\":830603.496399999945424,\"72\":5676264.824999999254942,\"73\":1393682.689999999944121,\"74\":308799.697299999999814,\"75\":193907.377899999992223,\"76\":70697584.390000000596046,\"77\":1616509.314000000013038,\"78\":1411266.80199999990873,\"79\":95682.149659999995492,\"80\":3533366.608000000007451,\"81\":538716.689699999988079,\"82\":3296264.708999999798834,\"83\":160459.749600000010105,\"84\":937601.87300000002142,\"85\":1901163.945999999996275,\"86\":36062555.880000002682209,\"87\":340337.653200000000652,\"88\":1086811.571999999927357,\"89\":1676919.247999999905005,\"90\":655556.496799999964424,\"91\":19615738.78999999910593,\"92\":3074478.004999999888241,\"93\":1694314.283000000054017,\"94\":147498.557399999990594,\"95\":3685100.477999999653548,\"96\":1151759.341000000014901,\"97\":541165.229999999981374,\"98\":48180.467100000001665,\"99\":24166809.519999999552965,\"100\":24555.361680000001797,\"101\":639664.619100000010803,\"102\":3135266.092000000178814,\"103\":1871006.247999999905005,\"104\":291442.477000000013504,\"105\":834337.756700000027195,\"106\":3933736.041000000201166,\"107\":7878533.05599999986589,\"108\":21650201.649999998509884,\"109\":59095.851940000000468,\"110\":47515.863290000001143,\"111\":329201.048799999989569,\"112\":100692.6762000000017,\"113\":3240959.841000000014901,\"114\":61042.394240000001446,\"115\":5027827.058000000193715,\"116\":6872740.752999998629093,\"117\":571360.742899999953806,\"118\":167899.908900000009453,\"119\":78289004.819999992847443,\"120\":4294966.644999999552965,\"121\":506800.580900000000838,\"122\":25555.576219999999012,\"123\":143641397.300000011920929,\"124\":10057923.029999999329448,\"125\":7363677.816999999806285,\"126\":112689578.5,\"127\":6370364.560999999754131,\"128\":765249.213100000051782,\"129\":4751113.638000000268221,\"130\":2995349.501000000163913,\"131\":99974.185620000003837,\"132\":1732318.65500000002794,\"133\":1623.410605999999916,\"134\":9866010.412000000476837,\"135\":302115.84399999998277,\"136\":31295.937969999999041,\"137\":1635227.885000000009313,\"138\":3879565.631000000052154,\"139\":8262830.989000000059605,\"140\":0.0,\"141\":1782612.996999999973923,\"142\":39154901.609999999403954,\"143\":2962072.041000000201166,\"144\":21392.112270000001445,\"145\":686309.785300000105053,\"146\":78186.90352000000712,\"147\":42785169.909999996423721,\"148\":66351.661630000002333,\"149\":1117252.885000000009313,\"150\":10015380.830000000074506,\"151\":5192039.975999998860061,\"152\":0.0,\"153\":182534.428000000014436,\"154\":51344661.890000000596046,\"155\":10740489.099999997764826,\"156\":160242.311699999991106,\"157\":337397.51400000002468,\"158\":1199879.304000000003725,\"159\":4071761.867000000085682,\"160\":72630.891329999998561,\"161\":260386.666100000002189,\"162\":7747975.751000000163913,\"163\":10328302.390000000596046,\"164\":216691.092999999993481,\"165\":1566498.587000000057742,\"166\":7225084.762000000104308,\"167\":1471487.658999999985099,\"168\":3544805.734000000171363,\"169\":3617978.330000000074506,\"170\":126567.791700000001583,\"171\":0.0,\"172\":19724457.769999999552965,\"173\":462632.316500000073574,\"174\":252955.960699999995995,\"175\":184151.03179999999702,\"176\":1246864.807999999728054,\"177\":15747234.140000000596046,\"178\":2057246.574999999953434,\"179\":1714640.003999999957159,\"180\":5803796.906999999657273,\"181\":8806898.542999999597669,\"182\":58797.111109999998007,\"183\":258996.954100000002654,\"184\":32424.724519999999757,\"185\":32404.871490000001359,\"186\":10140171.300000000745058,\"187\":31780.919129999998404,\"188\":11332298.470000000670552,\"189\":89197.771980000004987,\"190\":9764854.498999999836087,\"191\":98839726.769999995827675,\"192\":26173856.28999999910593,\"193\":645639.43570000003092,\"194\":877475.554299999959767,\"195\":83885.668449999997392,\"196\":14711095.060000000521541,\"197\":0.0,\"198\":19603448.820000000298023,\"199\":2162278.55599999986589,\"200\":1111013.361000000033528,\"201\":246376.099400000006426,\"202\":1790081.516999999992549,\"203\":3892800.984999999869615,\"204\":835897.637600000132807,\"205\":31819679.809999998658896,\"206\":590712.71999999997206,\"207\":533063.303100000019185,\"208\":3722537.620000000111759,\"209\":1026401.638999999850057,\"210\":17598292.820000000298023,\"211\":7517680.605000000447035,\"212\":12145327.310000000521541,\"213\":1202148.222000000067055,\"214\":5382723.599999999627471,\"215\":662958.840699999826029,\"216\":701209.011399999959394,\"217\":1387443.165999999968335,\"218\":0.0,\"219\":332831.317099999985658,\"220\":143121.437000000005355,\"221\":11638602.359999999403954,\"222\":603740.089099999982864,\"223\":359755.807000000029802,\"224\":11410765.199999999254942,\"225\":274624.124599999981001,\"226\":551053.929600000032224,\"227\":121888.149000000019441,\"228\":3738892.734999999869615,\"229\":4181142.606999999843538,\"230\":957861.417200000025332,\"231\":689580.808300000033341,\"232\":74085.834799999996903,\"233\":166963.980299999995623,\"234\":230474.768000000010943,\"235\":853907.17180000001099,\"236\":3426538.399999999906868,\"237\":616171.867199999978766,\"238\":311616.93680000002496,\"239\":71685.508960000006482,\"240\":96145.387020000009215,\"241\":1379407.415999999968335,\"242\":421924.151699999987613,\"243\":27936.994409999999334,\"244\":390376.742000000027474,\"245\":478382.386799999978393,\"246\":3576476.044000000227243,\"247\":374059.442299999995157,\"248\":123958.536300000007032,\"249\":476548.34499999997206,\"250\":362629.769399999990128,\"251\":4481490.58600000012666,\"252\":17039571.839999999850988,\"253\":276618.881400000012945,\"254\":120177.006899999993038,\"255\":22709975.28999999910593,\"256\":703345.575599999981932,\"257\":232015.741199999989476,\"258\":10811392.779999999329448,\"259\":54981.547870000002149,\"260\":446844.430999999982305,\"261\":14986201.330000000074506,\"262\":569611.785499999998137,\"263\":3238123.692999999970198,\"264\":350585.598100000002887,\"265\":50436.149429999997665,\"266\":68061.858340000006137,\"267\":7779078.831000000238419,\"268\":479488.48420000000624,\"269\":8174248.661000000312924,\"270\":4336847.083999999798834,\"271\":7632450.025000000372529,\"272\":534141.038999999989755,\"273\":1515353.40100000007078,\"274\":187223.524500000028638,\"275\":13010352.169999999925494,\"276\":142960.722000000008848,\"277\":49583.414539999990666,\"278\":0.0,\"279\":0.0,\"280\":1047672.741999999969266,\"281\":14149.537930000000415,\"282\":4021.183910000000196,\"283\":5663880.315999999642372,\"284\":0.0,\"285\":4936692.196999999694526,\"286\":388608.876999999920372,\"287\":21686.126179999999295,\"288\":13253315.439999999478459,\"289\":157084.734600000025239,\"290\":3269132.234999999869615,\"291\":27460.521700000001147,\"292\":11217907.199999999254942,\"293\":2513677.183000000193715,\"294\":476406.537699999986216,\"295\":1420437.010999999940395,\"296\":335062.419500000018161,\"297\":17030.118009999998321,\"298\":1345184.574000000255182,\"299\":3061620.805000000167638,\"300\":3505194.212999999988824,\"301\":519752.319299999973737,\"302\":45751.779790000000503,\"303\":2060271.799000000115484,\"304\":0.0,\"305\":1277400.658000000054017,\"306\":1008439.373999999952503,\"307\":147385.111499999999069,\"308\":233783.606300000014016,\"309\":470063.021999999997206,\"310\":3339185.06900000013411,\"311\":3085160.825999999884516,\"312\":2558488.308000000193715,\"313\":1531424.90100000007078,\"314\":3311863.518000000156462,\"315\":2863090.507000000216067,\"316\":1690343.67699999990873,\"317\":8104952.13399999961257,\"318\":147318.934700000012526,\"319\":54818.94210000000021,\"320\":2122477.958999999798834,\"321\":13882940.099999999627471,\"322\":808396.464500000001863,\"323\":1561488.060000000055879,\"324\":18013315.679999999701977,\"325\":9998363.94400000013411,\"326\":21999.993129999998928,\"327\":78719.153789999982109,\"328\":4523938.254999999888241,\"329\":5720792.334999999962747,\"330\":453225.761999999987893,\"331\":18244934.359999999403954,\"332\":5031797.664000000804663,\"333\":245440.170899999968242,\"334\":211926.365900000004331,\"335\":7759.036724999999933,\"336\":10964544.730000000447035,\"337\":23351.889920000001439,\"338\":1041716.832999999984168,\"339\":639976.595300000044517,\"340\":13829998.689999999478459,\"341\":2239327.220000000204891,\"342\":15321.81206999999813,\"343\":5812.210809999999583,\"344\":97761.990869999994175,\"345\":1148734.118000000016764,\"346\":394271.71740000002319,\"347\":3156442.657000000122935,\"348\":334485.736299999989569,\"349\":2612564.179000000469387,\"350\":245128.194699999992736,\"351\":520225.010499999974854,\"352\":16190618.470000000670552,\"353\":149635121.5,\"354\":17651234.230000000447035,\"355\":7038277.206000000238419,\"356\":9370535.512000000104308,\"357\":211028.252600000007078,\"358\":8671141.634999999776483,\"359\":3044982.075000000186265,\"360\":286488.673400000028778,\"361\":0.0,\"362\":242982.176700000010896,\"363\":122975338.700000002980232,\"364\":201007.199499999987893,\"365\":19440843.050000000745058,\"366\":3441853.59400000050664,\"367\":23547584.070000000298023,\"368\":9173045.134999999776483,\"369\":472360.30109999992419,\"370\":4499358.313000000081956,\"371\":6142243.796000000089407,\"372\":162114168.800000011920929,\"373\":14216660.080000000074506,\"374\":212588.133499999996275,\"375\":4978478.098000000230968,\"376\":1202053.682999999960884,\"377\":92871.52787000000535,\"378\":1093996.477999999886379,\"379\":291782.814599999983329,\"380\":4086.982523000000128,\"381\":12878944.029999999329448,\"382\":4763403.609000000171363,\"383\":19901244.269999999552965,\"384\":14820759.410000000149012,\"385\":14049327.400000000372529,\"386\":489452814.399999976158142,\"387\":28165776.949999999254942,\"388\":32939.01252999999997,\"389\":2896840.658000000286847,\"390\":2177026.521000000182539,\"391\":696756.260400000028312,\"392\":4332214.709999999962747,\"393\":770042.301800000015646,\"394\":466858.175700000021607,\"395\":1438682.891000000061467,\"396\":322451.018700000015087,\"397\":164014.387400000006892,\"398\":2862050.586999999824911,\"399\":98489.935299999982817,\"400\":40448184.700000002980232,\"401\":1341213.968000000109896,\"402\":11101.625169999999343,\"403\":164799.05470000000787,\"404\":3204657.157999999355525,\"405\":2130608.246999999973923,\"406\":15393.661130000000412,\"407\":462736.308600000047591,\"408\":665029.228099999949336,\"409\":311900.551500000001397,\"410\":4014093.54300000006333,\"411\":134622.449499999987893,\"412\":570869.144100000034086,\"413\":657248.731200000154786,\"414\":1615658.46999999997206,\"415\":1242799.662999999942258,\"416\":160904.0793999999878,\"417\":12750372.019999999552965,\"418\":3528923.310000000055879,\"419\":674870.658600000082515,\"420\":28523.13148000000001,\"421\":5036902.729000000283122,\"422\":1837256.097999999998137,\"423\":3489879.018999999854714,\"424\":42747354.619999997317791,\"425\":10721581.46000000089407,\"426\":315559.181299999938346,\"427\":509485.466799999994691,\"428\":7809520.143000000156462,\"429\":545920.503299999982119,\"430\":11014649.990000000223517,\"431\":258713.339299999992363,\"432\":4760851.076999999582767,\"433\":1826762.352999999886379,\"434\":5674563.137000000104308,\"435\":12259.718570000000909,\"436\":3080150.299000000115484,\"437\":37664033.619999997317791,\"438\":21919.635630000000674,\"439\":66404.603040000001784,\"440\":274378.325200000021141,\"441\":0.0,\"442\":1257547.628000000026077,\"443\":24279310.019999999552965,\"444\":158984.953100000013364,\"445\":1305478.514999999897554,\"446\":890389.477399999974296,\"447\":1057504.719000000040978,\"448\":1159795.091000000014901,\"449\":11600787.060000000521541,\"450\":10976834.699999999254942,\"451\":7665.538408000000345,\"452\":0.0,\"453\":196422.095000000001164,\"454\":590816.712100000004284,\"455\":504427.671099999977741,\"456\":2558299.231000000145286,\"457\":6074648.955999999307096,\"458\":20417.423040000001492,\"459\":203692.08540000001085,\"460\":1054668.571999999927357,\"461\":90330.34006000001682,\"462\":836890.289100000052713,\"463\":69636.86536999999953,\"464\":626192.920399999944493,\"465\":617684.479000000050291,\"466\":7343541.173000000417232,\"467\":75683.531010000006063,\"468\":499766.935999999986962,\"469\":2286501.799999999813736,\"470\":921502.011199999949895,\"471\":8540489.790999999269843,\"472\":3369248.228000000584871,\"473\":1225593.703999999910593,\"474\":3685005.939999999944121,\"475\":7433068.88300000037998,\"476\":23194956.449999999254942,\"477\":2264096.237999999895692,\"478\":17076441.75,\"479\":7360368.979000001214445,\"480\":2080408.442999999970198,\"481\":8793095.960999999195337,\"482\":6800.324462999999923,\"483\":62315.824289999996836,\"484\":1761247.354999999981374,\"485\":144860940.5,\"486\":6221183.223000000230968,\"487\":1253104.331000000005588,\"488\":552226.203699999954551,\"489\":15332211.279999999329448,\"490\":659933.617100000032224,\"491\":5215107.304999999701977,\"492\":200298162.699999988079071,\"493\":18253442.800000000745058,\"494\":0.0,\"495\":93132.453410000001895,\"496\":1036989.922000000020489,\"497\":11823897.300000000745058,\"498\":20272779.53999999910593,\"499\":595222.193899999954738,\"500\":78181.231230000004871,\"501\":17105748.600000001490116,\"502\":51505376.890000000596046,\"503\":520678.79400000005262,\"504\":148519.570299999963026,\"505\":79018.840009999999893,\"506\":4519022.265999999828637,\"507\":615689.722199999960139,\"508\":57578.5132400000075,\"509\":1220677.716000000014901,\"510\":389100.475800000014715,\"511\":1798495.421000000322238,\"512\":163154.089399999997113,\"513\":361069.888500000059139,\"514\":270908.771899999992456,\"515\":86038.304099999993923,\"516\":4720861.401999999769032,\"517\":3208438.686999999452382,\"518\":743505.418599999975413,\"519\":0.0,\"520\":13946280.720000000670552,\"521\":459711.085000000020955,\"522\":3851582.313000000081956,\"523\":288729.229600000020582,\"524\":1616698.391000000061467,\"525\":14083361.160000000149012,\"526\":827389.196299999952316,\"527\":4071667.328999999444932,\"528\":123504.752800000002026,\"529\":7031943.144000000320375,\"530\":32533.443500000001222,\"531\":15672548.929999999701977,\"532\":1212736.503999999957159,\"533\":21428982.179999999701977,\"534\":3996414.891999999992549,\"535\":520555.894299999985378,\"536\":14209097.019999999552965,\"537\":602047.854599999962375,\"538\":1189574.635999999707565,\"539\":5326095.196000001393259,\"540\":145059.470800000010058,\"541\":1224931.936999999685213,\"542\":1163103.929999999934807,\"543\":2965097.265000000130385,\"544\":2258423.942999999970198,\"545\":1170288.835999999893829,\"546\":26777955.629999998956919,\"547\":950581.972900000051595,\"548\":4493118.78899999987334,\"549\":98546.658240000004298,\"550\":270398.265399999974761,\"551\":0.0,\"552\":384401.925400000007358,\"553\":3959828.595000000204891,\"554\":254099.873400000011316,\"555\":8147210.725999999791384,\"556\":6517182.442999999970198,\"557\":69875101.719999998807907,\"558\":68935391.650000005960464,\"559\":84863.193820000000414,\"560\":931589.241099999984726,\"561\":10481.454340000000229,\"562\":1141549.212000000057742,\"563\":133639.251799999998184,\"564\":565338.657200000016019,\"565\":11418328.259999999776483,\"566\":61209.726920000000973,\"567\":35826210.28999999910593,\"568\":1613673.166999999899417,\"569\":546601.178599999984726,\"570\":5925373.080000000074506,\"571\":0.0,\"572\":837202.265299999970011,\"573\":1006548.609000000054948,\"574\":30635.115699999998469,\"575\":9364863.218000000342727,\"576\":4291941.421000000089407,\"577\":942858.199000000022352,\"578\":1469880.509000000311062,\"579\":1202904.527000000001863,\"580\":2596209.063999999780208,\"581\":15855007.730000000447035,\"582\":410948.262400000006892,\"583\":821017.319099999964237,\"584\":194720.40669999999227,\"585\":1281749.417000000132248,\"586\":69109342.0,\"587\":3266107.012000000104308,\"588\":1887361.362999999895692,\"589\":306644.225500000000466,\"590\":7971842.29600000102073,\"591\":41560.899749999989581,\"592\":18157.013800000000629,\"593\":233102.930900000006659,\"594\":212049265.599999994039536,\"595\":19052290.899999998509884,\"596\":19476767.579999998211861,\"597\":33364434.600000001490116,\"598\":2655011.848000000696629,\"599\":1230509.692999999970198,\"600\":5657546.253999999724329,\"601\":0.0,\"602\":5304729.553999999538064,\"603\":839348.283300000010058,\"604\":14176.008640000000014,\"605\":3896298.899000000208616,\"606\":673953.637700000079349,\"607\":386462.85899999999674,\"608\":49755.474130000002333,\"609\":1446624.101999999955297,\"610\":40871.716000000000349,\"611\":32474829.78999999910593,\"612\":120488.982999999992899,\"613\":4800273.520999998785555,\"614\":35608772.340000003576279,\"615\":331318.70539999997709,\"616\":838875.592100000008941,\"617\":9187982.176999999210238,\"618\":7730108.024000000208616,\"619\":706465.337399999960326,\"620\":998796.473800000036135,\"621\":896354.840199999860488,\"622\":1663305.742000000085682,\"623\":5298395.49199999962002,\"624\":32363.27466999999524,\"625\":1197610.386000000173226,\"626\":10981.561610000000655,\"627\":236544.122800000011921,\"628\":418719.305500000016764,\"629\":640865.254700000048615,\"630\":1122452.487999999895692,\"631\":570566.621700000017881,\"632\":897262.407299999962561,\"633\":73323.856610000002547,\"634\":15750.070279999999912,\"635\":769248.180599999963306,\"636\":3423607.714000000152737,\"637\":1058733.716000000014901,\"638\":3119761.820999999996275,\"639\":15549649.220000000670552,\"640\":423257.14079999999376,\"641\":1399733.137000000104308,\"642\":1038218.918999999994412,\"643\":36895.437750000004598,\"644\":131521.59529999998631,\"645\":938641.793599999975413,\"646\":2824613.444999999832362,\"647\":123504.752800000002026,\"648\":531711.406300000031479,\"649\":140748.527200000011362,\"650\":2792564.981999999843538,\"651\":239890776.399999976158142,\"652\":549749.301899999962188,\"653\":13572854.679999999701977,\"654\":1170477.912000000011176,\"655\":508804.791499999992084,\"656\":482778.414800000085961,\"657\":4321437.350999999791384,\"658\":8866552.171000000089407,\"659\":5527745.254999999888241,\"660\":24391810.530000001192093,\"661\":4209315.002000000327826,\"662\":4654211.945000000298023,\"663\":10262125.630000000819564,\"664\":16856167.660000000149012,\"665\":98092.874700000000303,\"666\":8105.141209999999774,\"667\":689495.723800000036135,\"668\":18770566.949999999254942,\"669\":59668.753660000002128,\"670\":577987.873299999977462,\"671\":657730.876200000056997,\"672\":93663.758299999986775,\"673\":0.0,\"674\":9177015.74100000038743,\"675\":169138.359800000034738,\"676\":2031437.635999999940395,\"677\":13683464.419999999925494,\"678\":2501576.28899999987334,\"679\":2977387.236000000033528,\"680\":28182793.829999998211861,\"681\":15058050.390000000596046,\"682\":3047250.992999999783933,\"683\":92123730.419999986886978,\"684\":159599451.699999988079071,\"685\":18428338.53999999910593,\"686\":20487381.339999996125698,\"687\":23369852.179999999701977,\"688\":39871501.450000002980232,\"689\":23851997.190000001341104,\"690\":32166635.140000000596046,\"691\":6139880.339999999850988,\"692\":23808509.600000005215406,\"693\":18139051.530000001192093,\"694\":13541657.070000000298023,\"695\":9710022.321000000461936,\"696\":24580887.0,\"697\":9809287.470000000670552,\"698\":59340705.979999996721744,\"699\":32624200.199999999254942,\"700\":39122.758609999997134,\"701\":8672843.323000000789762,\"702\":17707957.170000001788139,\"703\":17496191.519999999552965,\"704\":22951047.78999999910593,\"705\":7657219.042999999597669,\"706\":13094491.21000000089407,\"707\":22967119.28999999910593,\"708\":23328255.359999999403954,\"709\":3908683.407999999821186,\"710\":4815683.253999999724329,\"711\":12325895.339999999850988,\"712\":55812.538970000001427,\"713\":38633.995929999997316,\"714\":5451925.588999999687076,\"715\":4504841.531000000424683,\"716\":35159715.719999998807907,\"717\":7410663.321000000461936,\"718\":2020187.585999999893829,\"719\":121935.41809999999532,\"720\":372187.585199999914039,\"721\":790141.130899999989197,\"722\":18720.46169000000009,\"723\":272478.106700000003912,\"724\":1724661.057000000029802,\"725\":0.0,\"726\":14730948.089999999850988,\"727\":1170666.989000000059605,\"728\":1879609.227999999886379,\"729\":1983884.902999999932945,\"730\":3691150.924999999813736,\"731\":469004.193699999945238,\"732\":1424407.617000000085682,\"733\":330486.768900000082795,\"734\":2048643.595999999903142,\"735\":32485.228989999999612,\"736\":86605.533519999997225,\"737\":3803.462351000000126,\"738\":42582858.090000003576279,\"739\":1154973.641000000061467,\"740\":5483690.436999999918044,\"741\":139377.722799999988638,\"742\":2677511.947999999858439,\"743\":171520.723399999988032,\"744\":14284.727609999998094,\"745\":158190.831999999994878,\"746\":10922.947899999999208,\"747\":512425.606000000028871,\"748\":9174179.59400000050664,\"749\":10001200.089999999850988,\"750\":727670.263899999903515,\"751\":8127.168619000000945,\"752\":771167.306800000020303,\"753\":1330342.070999999996275,\"754\":6302297.031000000424683,\"755\":1105151.989999999990687,\"756\":116943.799199999994016,\"757\":5850026.105000000447035,\"758\":1016947.814999999944121,\"759\":178828.529100000014296,\"760\":165753.890900000027614,\"761\":2004116.085999999893829,\"762\":8974892.990000000223517,\"763\":1074994.29300000006333,\"764\":157349.441599999991013,\"765\":26474487.890000000596046,\"766\":20009963.239999994635582,\"767\":89320.671690000002854,\"768\":2644045.412000000011176,\"769\":20997887.820000000298023,\"770\":2026332.571999999927357,\"771\":32885125.739999998360872,\"772\":18361.216390000001411,\"773\":954741.655400000046939,\"774\":9766745.264000000432134,\"775\":83592.599910000004456,\"776\":1489922.614999999990687,\"777\":1500321.820999999996275,\"778\":66819.625899999999092,\"779\":0.0,\"780\":758527.544499999959953,\"781\":191827.536699999996927,\"782\":9639.118644000000131,\"783\":0.0,\"784\":1402663.821999999927357,\"785\":97062.40791999999783,\"786\":1771362.946000000229105,\"787\":7205137.19400000013411,\"788\":63795.34769999999844,\"789\":1546645.557000000029802,\"790\":168060.62390000000596,\"791\":2925580.282000000122935,\"792\":2653971.927000000141561,\"793\":269821.582200000004377,\"794\":10639.333189999999377,\"795\":616937.62699999997858,\"796\":623262.23499999998603,\"797\":302437.273999999975786,\"798\":7870.78092099999958,\"799\":193132.164300000004005,\"800\":445218.373299999977462,\"801\":595137.109500000020489,\"802\":3685100.477999999653548,\"803\":1465531.75,\"804\":5677682.899000000208616,\"805\":862784.312200000043958,\"806\":134244.29649999999674,\"807\":8776.173616000000038,\"808\":4269157.706000000238419,\"809\":14787671.029999999329448,\"810\":3377473.055000000167638,\"811\":705756.300599999958649,\"812\":363858.766500000027008,\"813\":1032452086.00000011920929,\"814\":43091473.799999997019768,\"815\":4947469.55599999986589,\"816\":1442748.03499999968335,\"817\":1657066.218000000109896,\"818\":144038.457900000008522,\"819\":224585.035800000012387,\"820\":51714.306400000001304,\"821\":32456867.519999999552965,\"822\":647303.30870000005234,\"823\":6907436.286000000312924,\"824\":87878963.579999998211861,\"825\":72293.389830000000074,\"826\":309792.348799999977928,\"827\":2599328.825999999418855,\"828\":883232.932900000014342,\"829\":10213911.119999999180436,\"830\":1254995.095999999903142,\"831\":6155951.839999999850988,\"832\":974500.146900000050664,\"833\":39102.905579999998736,\"834\":21804.298979999999574,\"835\":165659.352699999988545,\"836\":1866279.335999999893829,\"837\":865478.652000000001863,\"838\":1158944.246999999973923,\"839\":640903.070000000065193,\"840\":4063442.501999999862164,\"841\":6662298.637000000104308,\"842\":128505.825500000006286,\"843\":1929619.955000000074506,\"844\":5495129.563000000081956,\"845\":2563876.98700000019744,\"846\":4124797.817999999970198,\"847\":1468178.820000000065193,\"848\":5630224.703999999910593,\"849\":1505805.039000000106171,\"850\":1122830.641000000061467,\"851\":1460143.070000000065193,\"852\":9763909.116000002250075,\"853\":1111958.743000000016764,\"854\":1154406.412000000011176,\"855\":127976.411399999997229,\"856\":0.0,\"857\":28848.343020000000251,\"858\":401967.129899999999907,\"859\":669056.557000000029802,\"860\":5485108.509999999776483,\"861\":1340646.739000000059605,\"862\":438326.535800000012387,\"863\":627289.563899999950081,\"864\":1605448.341000000014901,\"865\":5219361.525999998673797,\"866\":3870962.651999999769032,\"867\":0.0,\"868\":273716.557600000000093,\"869\":81428.619670000000042,\"870\":547726.18370000005234,\"871\":2393991.774999999906868,\"872\":569356.532299999962561,\"873\":38853.324639999998908,\"874\":1908916.081000000005588,\"875\":2555746.699000000022352,\"876\":443705.761500000022352,\"877\":17821403.059999998658895,\"878\":813246.276100000017323,\"879\":833146.574999999953434,\"880\":1178040.970999999903142,\"881\":1254427.866999999852851,\"882\":124648.665500000017346,\"883\":9312016.34400000050664,\"884\":12606673.900000000372529,\"885\":5466768.092000000178814,\"886\":35924.53005999999732,\"887\":10953200.140000000596046,\"888\":3399973.154999999795109,\"889\":169998.65779999998631,\"890\":1375625.885999999940395,\"891\":767867.922299999976531,\"892\":1058450.101000000024214,\"893\":544483.522099999943748,\"894\":122285.209499999997206,\"895\":0.0,\"896\":20088429.980000000447035,\"897\":16664255.029999999329448,\"898\":9305398.666999999433756,\"899\":28051.385679999999411,\"900\":0.0,\"901\":115317.741500000003725,\"902\":921624.910999999963678,\"903\":486900.282000000006519,\"904\":363196.99890000000596,\"905\":110638.098800000007031,\"906\":14897335.380000000819564,\"907\":13492.497180000000299,\"908\":3233302.242999999783933,\"909\":4131226.41800000006333,\"910\":167228.68739999999525,\"911\":201971.489499999996042,\"912\":101165.367400000002817,\"913\":311219.876199999998789,\"914\":2019714.895000000018626,\"915\":7374644.252999999560416,\"916\":173430.395799999998417,\"917\":320843.868699999991804,\"918\":0.0,\"919\":6711742.134999999776483,\"920\":29046.873319999998785,\"921\":137382966.0,\"922\":15092084.149999998509884,\"923\":2772333.799999999348074,\"924\":6826795.169999999925494,\"925\":134546.818900000012945,\"926\":194663.683799999998882,\"927\":120782.051600000006147,\"928\":36112.661149999999907,\"929\":2279127.816999999806285,\"930\":43369.416219999999157,\"931\":289693.519599999999628,\"932\":278660.907400000025518,\"933\":1868642.791999999899417,\"934\":1483210.399999999906868,\"935\":963722.787899999995716,\"936\":929774.106999999959953,\"937\":717403.411399999982677,\"938\":536665.209900000016205,\"939\":5382534.523000000044704,\"940\":361306.234100000059698,\"941\":18204282.910000000149012,\"942\":64306.799570000002859,\"943\":3990931.674999999813736,\"944\":338286.173400000028778,\"945\":31095.516909999998461,\"946\":219782.493400000006659,\"947\":7216387.243999999947846,\"948\":2865.359425000000101,\"949\":5619825.497999999672174,\"950\":46156.403449999997974,\"951\":1188440.17699999990873,\"952\":1881216.378000000258908,\"953\":155175.062199999985751,\"954\":2849855.154000000096858,\"955\":29796561.530000001192093,\"956\":7991411.71100000012666,\"957\":805730.486200000043027,\"958\":47482.774910000000091,\"959\":5412503.144000000320375,\"960\":197707.815000000002328,\"961\":6559913.726999999955296,\"962\":2396355.231000000145286,\"963\":148481.75500000003376,\"964\":1370048.129999999888241,\"965\":205091251.300000011920929,\"966\":26051.901969999998982,\"967\":219640.685999999986962,\"968\":559940.523900000029244,\"969\":142488.03080000000773,\"970\":1072252.683999999891967,\"971\":709216.400099999969825,\"972\":1452012.781999999890104,\"973\":189369.542500000010477,\"974\":22825311.940000001341104,\"975\":127919.688500000003842,\"976\":740281.664800000027753,\"977\":5307093.00999999884516,\"978\":1705375.256999999983236,\"979\":2055166.733999999705702,\"980\":27366928.839999999850988,\"981\":5137207.798000000417232,\"982\":192744.557600000029197,\"983\":323670.561999999976251,\"984\":1090782.178000000072643,\"985\":8214427.411999999545515,\"986\":376782.143500000063796,\"987\":12605728.52000000141561,\"988\":26183310.120000001043081,\"989\":151469.163299999985611,\"990\":3054246.822000000160188,\"991\":37176216.310000002384186,\"992\":36402893.53999999910593,\"993\":291395.207899999979418,\"994\":73670.811939999999595,\"995\":390613.087600000028033,\"996\":22870.69028999999864,\"997\":2024347.269000000087544,\"998\":38219918.450000002980232,\"999\":70519.852499999993597,\"1000\":12502681.839999999850988,\"1001\":2021889.274999999906868,\"1002\":429127.965299999981653,\"1003\":3983935.845000000204891,\"1004\":1210467.585999999893829,\"1005\":2511030.112999999895692,\"1006\":119562.508300000001327,\"1007\":4837.805201999999554,\"1008\":726592.52800000004936,\"1009\":321080.214299999992363,\"1010\":2551776.092999999877065,\"1011\":688493.618499999982305,\"1012\":5777515.276999999769032,\"1013\":10443639.03999999910593,\"1014\":991233.414800000027753,\"1015\":4523749.178000000305474,\"1016\":57707.085240000007616,\"1017\":2306732.983000000007451,\"1018\":366638.190699999977369,\"1019\":455589.217899999988731,\"1020\":4010879.243000000249594,\"1021\":0.0,\"1022\":588179.095300000044517,\"1023\":470838.235500000009779,\"1024\":8309816.493000000715256,\"1025\":5573029.071000000461936,\"1026\":548860.64249999995809,\"1027\":788373.26589999999851,\"1028\":4311038.144999999552965,\"1029\":26856.422360000000481,\"1030\":424798.114100000006147,\"1031\":8748757.528000000864267,\"1032\":4124136.049999999813735,\"1033\":987168.270699999993667,\"1034\":3480519.733000000473112,\"1035\":119241.07829999999376,\"1036\":7539897.091000000014901,\"1037\":21164275.120000001043081,\"1038\":0.0,\"1039\":3360928.862999999895692,\"1040\":181305.430900000006659,\"1041\":2963.868268000000171,\"1042\":2591293.075999999884516,\"1043\":2348424.345000000204891,\"1044\":55477873.609999999403954,\"1045\":829818.829000000027008,\"1046\":1492758.762000000337139,\"1047\":247567.281199999997625,\"1048\":34130194.320000000298023,\"1049\":166349.481800000008661,\"1050\":17569931.339999999850988,\"1051\":116991.068299999998999,\"1052\":1453809.007999999914318,\"1053\":5401347.632000000216067,\"1054\":1731656.887000000104308,\"1055\":1475552.803000000072643,\"1056\":2984761.217999999877065,\"1057\":21728.66838999999527,\"1058\":98111.78234999999404,\"1059\":220274.092200000042794,\"1060\":218591.311599999986356,\"1061\":7910.865133000000242,\"1062\":578781.994500000029802,\"1063\":2619087.317999999970198,\"1064\":11683980.71000000089407,\"1065\":1103450.30199999990873,\"1066\":775468.79660000000149,\"1067\":39945241.280000001192093,\"1068\":30246.563539999999193,\"1069\":1943422.537999999942258,\"1070\":668205.712900000042282,\"1071\":2173434.067999999970198,\"1072\":86304.901930000007269,\"1073\":2556219.390000000130385,\"1074\":3337105.228000000119209,\"1075\":633273.834299999987706,\"1076\":2597059.907999999821186,\"1077\":1571414.574999999953434,\"1078\":23455.881979999998293,\"1079\":1604881.111000000033528,\"1080\":3043374.924999999813736,\"1081\":59413.500419999996666,\"1082\":40958.691180000001623,\"1083\":564402.728699999977834,\"1084\":10012544.679999999701977,\"1085\":795964.686299999943003,\"1086\":11683980.71000000089407,\"1087\":3933452.425999999977648,\"1088\":4211016.690000000409782,\"1089\":117615.020600000003469,\"1090\":106383878.099999994039536,\"1091\":222155.403099999995902,\"1092\":674851.75089999998454,\"1093\":1333556.371000000042841,\"1094\":170074.288299999985611,\"1095\":278311.115899999975227,\"1096\":0.0,\"1097\":197755.084100000036415,\"1098\":5162922.199000000022352,\"1099\":829393.406899999943562,\"1100\":272534.829599999997299,\"1101\":6181193.548999999649823,\"1102\":2271092.066999999806285,\"1103\":1628232.05600000009872,\"1104\":2478319.882999999914318,\"1105\":989531.726600000052713,\"1106\":14200588.580000000074506,\"1107\":737237.533500000019558,\"1108\":3514458.960000000428408,\"1109\":1573210.80199999990873,\"1110\":7091691.309999999590218,\"1111\":136049.976900000008754,\"1112\":397022.780099999974482,\"1113\":37341.658230000000913,\"1114\":743741.764199999975972,\"1115\":1263692.614000000059605,\"1116\":914695.258200000040233,\"1117\":9202541.064999999478459,\"1118\":330855.467999999993481,\"1119\":368547.863100000016857,\"1120\":6105.279344999999921,\"1121\":5574258.067999999970198,\"1122\":6820272.031000000424683,\"1123\":1728820.739999999990687,\"1124\":188216.176000000006752,\"1125\":3944.891552999999931,\"1126\":38807000.899999998509884,\"1127\":11488.286560000000463,\"1128\":742720.751300000003539,\"1129\":56887.438730000001669,\"1130\":8465142.816999999806285,\"1131\":101278.813299999994342,\"1132\":808434.279799999902025,\"1133\":284352.10920000000624,\"1134\":705964.284699999960139,\"1135\":407819.04670000000624,\"1136\":4358779.955000000074506,\"1137\":495087.293300000019372,\"1138\":11199944.939999999478459,\"1139\":10983452.369999999180436,\"1140\":70145.481079999997746,\"1141\":8627.181355000000622,\"1142\":5028583.364000000059605,\"1143\":20228.34657000000152,\"1144\":2895611.660999999847263,\"1145\":52527.335240000007616,\"1146\":0.0,\"1147\":3896771.59099999954924,\"1148\":809218.947200000053272,\"1149\":16219925.320000000298023,\"1150\":583423.821899999980815,\"1151\":73275.642110000000684,\"1152\":834763.178799999994226,\"1153\":1350289.638999999966472,\"1154\":11596060.150000000372529,\"1155\":48782.675669999989623,\"1156\":4669527.139999999664724,\"1157\":777992.96750000002794,\"1158\":509258.575000000011642,\"1159\":212342.334100000007311,\"1160\":825356.624199999962002,\"1161\":1026685.253999999957159,\"1162\":471462.187900000018999,\"1163\":3929576.359000000171363,\"1164\":356626.591399999975692,\"1165\":85047.543380000002799,\"1166\":1732035.040000000037253,\"1167\":542441.49620000005234,\"1168\":6255595.141999999992549,\"1169\":15538304.630000000819564,\"1170\":649884.20250000001397,\"1171\":117520.482399999993504,\"1172\":32661070.120000001043081,\"1173\":148425.032100000011269,\"1174\":3921162.455999999772757,\"1175\":65517.834380000000238,\"1176\":7422.575138999999581,\"1177\":4905210.963999999687076,\"1178\":27034154.25,\"1179\":16216143.78999999910593,\"1180\":1162820.314999999944121,\"1181\":45592.010170000001381,\"1182\":406486.057600000000093,\"1183\":71492.650959999999031,\"1184\":0.0,\"1185\":3006126.859999999869615,\"1186\":5005421.495999999344349,\"1187\":1837350.635999999707565,\"1188\":773483.493600000045262,\"1189\":544086.461499999975786,\"1190\":1368346.442000000039116,\"1191\":793705.222500000032596,\"1192\":947840.364100000006147,\"1193\":4553812.338000000454485,\"1194\":17769407.019999999552965,\"1195\":727358.287800000049174,\"1196\":1217179.801000000210479,\"1197\":1247999.266999999992549,\"1198\":7792408.722000000067055,\"1199\":228716.356800000008661,\"1200\":125026.818400000003749,\"1201\":3579879.419999999925494,\"1202\":136560.483299999992596,\"1203\":2526345.307000000029802,\"1204\":1340835.814999999944121,\"1205\":2927281.970000000204891,\"1206\":276495.981700000003912,\"1207\":8469397.037000000476837,\"1208\":309111.67349999997532,\"1209\":4575934.285000000149012,\"1210\":3200592.01299999980256,\"1211\":1185982.182999999960884,\"1212\":36764974.979999996721744,\"1213\":8136055.213999999687076,\"1214\":1433672.364000000059605,\"1215\":1063366.090000000083819,\"1216\":50013.563520000003336,\"1217\":14704477.380000000819564,\"1218\":104927.989199999996344,\"1219\":1680700.777000000001863,\"1220\":2271659.296999999787658,\"1221\":1867035.641999999992549,\"1222\":2654633.694999999832362,\"1223\":1572076.343000000109896,\"1224\":383068.936300000001211,\"1225\":7265.641666000000441,\"1226\":747891.992800000007264,\"1227\":24924060.800000000745058,\"1228\":13070856.650000000372529,\"1229\":564969.958100000047125,\"1230\":7870686.382000000216067,\"1231\":3206926.075000000186265,\"1232\":1382999.868999999947846,\"1233\":188320.168100000009872,\"1234\":958523.184799999929965,\"1235\":319548.694900000002235,\"1236\":90058.069940000001225,\"1237\":201564.97510000001057,\"1238\":605810.476499999989755,\"1239\":210470.477000000013504,\"1240\":1944935.149999999906868,\"1241\":11075.154459999999744,\"1242\":913570.253200000035577,\"1243\":201385.352400000003399,\"1244\":18395250.149999998509884,\"1245\":40524.760670000003302,\"1246\":592140.247399999992922,\"1247\":927098.674900000100024,\"1248\":451202.643700000015087,\"1249\":1823264.439000000013038,\"1250\":41320.772620000003371,\"1251\":453566.099600000015926,\"1252\":3289079.803000000305474,\"1253\":165659.352699999988545,\"1254\":39457.423970000003464,\"1255\":163626.78059999999823,\"1256\":171218.201000000000931,\"1257\":575945.847399999969639,\"1258\":1037746.226999999955297,\"1259\":55370.10001999999804,\"1260\":10979.67084000000068,\"1261\":1185225.877000000094995,\"1262\":453670.091699999989942,\"1263\":179726.642300000006799,\"1264\":19481494.5,\"1265\":440094.400800000003073,\"1266\":172825.350999999995111,\"1267\":704413.857599999988452,\"1268\":1569429.272000000113621,\"1269\":1064311.472000000067055,\"1270\":440784.530000000086147,\"1271\":4685031.411000000312924,\"1272\":1009195.680000000051223,\"1273\":3856120.149000000208616,\"1274\":202718.341600000014296,\"1275\":129460.661699999996927,\"1276\":874015.454799999948591,\"1277\":30688.057110000001558,\"1278\":490530.550300000002608,\"1279\":235381.302500000019791,\"1280\":2328760.391999999992549,\"1281\":765750.265800000051968,\"1282\":10039960.76999999769032,\"1283\":279417.213199999998324,\"1284\":2834539.959999999962747,\"1285\":1792539.512000000104308,\"1286\":0.0,\"1287\":5608575.447999999858439,\"1288\":2723173.916999999899417,\"1289\":13226844.740000000223517,\"1290\":41017.304880000003322,\"1291\":1956185.199999999953434,\"1292\":4125365.047999999951571,\"1293\":18765840.03999999910593,\"1294\":1380352.797999999951571,\"1295\":2754182.458000000100583,\"1296\":1089458.642999999923632,\"1297\":24907043.920000001788139,\"1298\":810287.229199999943376,\"1299\":2816955.848000000230968,\"1300\":396436.642999999981839,\"1301\":67144837.439999997615814,\"1302\":29093.197049999998853,\"1303\":5405412.775999999605119,\"1304\":514940.323099999979604,\"1305\":522805.904399999999441,\"1306\":6935325.065999999642372,\"1307\":647085.870699999970384,\"1308\":30386.480129999999917,\"1309\":89030.439300000012736,\"1310\":62984209.630000002682209,\"1311\":0.0,\"1312\":174867.377000000007683,\"1313\":41971.195690000000468,\"1314\":2386428.716000000014901,\"1315\":651302.276100000017323,\"1316\":467605.027799999981653,\"1317\":2389075.786999999545515,\"1318\":112453.232900000002701,\"1319\":375014.278500000014901,\"1320\":0.0,\"1321\":371856.70140000001993,\"1322\":44903.771809999998368,\"1323\":5020831.228000000119209,\"1324\":5049476.314000000245869,\"1325\":1053345.037000000011176,\"1326\":92535.917130000001634,\"1327\":1280993.111000000033528,\"1328\":246083.03090000001248,\"1329\":868371.522099999943748,\"1330\":77022.192439999998896,\"1331\":18110690.059999998658895,\"1332\":78691.737710000001243,\"1333\":166680.365599999990081,\"1334\":278991.791199999977834,\"1335\":9056668.564999999478459,\"1336\":282726.051500000001397,\"1337\":2098276.169999999925494,\"1338\":131729.5793999999878,\"1339\":24892.863180000000284,\"1340\":267533.756899999978486,\"1341\":73570601.409999996423721,\"1342\":3553030.561000000219792,\"1343\":47396.745119999999588,\"1344\":199352.780300000013085,\"1345\":65061.21469999999681,\"1346\":307920.491700000013225,\"1347\":252417.092800000013085,\"1348\":5697630.467000000178814,\"1349\":61256050.659999988973141,\"1350\":10824628.140000000596046,\"1351\":214100.745300000009593,\"1352\":241280.488400000002002,\"1353\":4241.268925999999738,\"1354\":1182767.882999999914318,\"1355\":3916530.08199999993667,\"1356\":516358.396599999978207,\"1357\":1329869.379999999888241,\"1358\":3293050.408999999985099,\"1359\":9850884.293999999761581,\"1360\":1139942.061999999918044,\"1361\":541240.860600000014529,\"1362\":36677054.420000001788139,\"1363\":2431617.993999999947846,\"1364\":13304366.090000001713634,\"1365\":6483621.368999999947846,\"1366\":49558.834600000001956,\"1367\":17093.458630000000994,\"1368\":1041244.141999999992549,\"1369\":6602928.623999999836087,\"1370\":30686166.339999999850988,\"1371\":81717.906669999996666,\"1372\":156460.782199999986915,\"1373\":107905943.700000002980232,\"1374\":1189858.250999999931082,\"1375\":2050534.360000000102446,\"1376\":6417728.218000000342727,\"1377\":3669123.515999999828637,\"1378\":98300.858819999994012,\"1379\":21778773.660000000149012,\"1380\":226466.346699999994598,\"1381\":1084637.192999999970198,\"1382\":271173.478999999992084,\"1383\":41714051.689999997615814,\"1384\":27621236.699999999254942,\"1385\":997472.938500000047498,\"1386\":10634606.279999999329448,\"1387\":94547.690810000000056,\"1388\":1914493.837000000057742,\"1389\":433760.338999999978114,\"1390\":33751095.990000002086163,\"1391\":589512.084400000050664,\"1392\":144397.70319999998901,\"1393\":311163.153200000000652,\"1394\":352731.615999999979977,\"1395\":893565.962199999950826,\"1396\":587441.697000000043772,\"1397\":451996.76490000000922,\"1398\":71660.929019999995944,\"1399\":1121318.029000000096858,\"1400\":247945.434200000017881,\"1401\":49025.638939999997092,\"1402\":7004243.440000000409782,\"1403\":24344541.410000000149012,\"1404\":26821443.219999998807907,\"1405\":25617971.46000000089407,\"1406\":9030103.321000000461936,\"1407\":20667.949369999998453,\"1408\":244239.535299999988638,\"1409\":492903.460000000020955,\"1410\":256879.29759999999078,\"1411\":383040.574800000002142,\"1412\":231372.881200000003446,\"1413\":886995.554699999978766,\"1414\":4041131.478000000119209,\"1415\":954552.578899999964051,\"1416\":304857.452800000028219,\"1417\":34820.323450000003504,\"1418\":10404.878360000000612,\"1419\":120167.552999999999884,\"1420\":2318455.72399999992922,\"1421\":773464.585899999830872,\"1422\":2839645.024000000208616,\"1423\":2362983.234000000171363,\"1424\":1780816.770000000018626,\"1425\":0.0,\"1426\":79206.025720000005094,\"1427\":3015769.759999999776483,\"1428\":105551941.599999994039536,\"1429\":376640.336200000019744,\"1430\":82727.575039999996079,\"1431\":41609.114249999998719,\"1432\":353081.40749999997206,\"1433\":66420.674540000007255,\"1434\":288568.514599999994971,\"1435\":3658629.771999999880791,\"1436\":0.0,\"1437\":59772.745719999998982,\"1438\":52515.045270000002347,\"1439\":1548347.245000000111759,\"1440\":264792.147999999986496,\"1441\":6185920.46100000012666,\"1442\":538546.520800000056624,\"1443\":494349.895000000018626,\"1444\":1974998.308999999891967,\"1445\":2428592.770000000018626,\"1446\":50092975.630000002682209,\"1447\":41746194.689999997615814,\"1448\":2422258.708000000100583,\"1449\":798365.957599999965168,\"1450\":248153.418299999990268,\"1451\":503028.505200000014156,\"1452\":5599688.853000000119209,\"1453\":113710.591499999994994,\"1454\":4456816.105999999679625,\"1455\":1187211.179999999934807,\"1456\":10656350.070000000298023,\"1457\":3533744.760000000242144,\"1458\":947651.287600000039674,\"1459\":2385294.257999999448657,\"1460\":78514.951199999995879,\"1461\":1210845.739000000059605,\"1462\":2940422.785000000149012,\"1463\":3565698.685000000055879,\"1464\":2153486.5,\"1465\":570112.838199999998324,\"1466\":7032.415834999999788,\"1467\":0.0,\"1468\":65858.172030000001541,\"1469\":305528.674300000013318,\"1470\":1529817.750999999931082,\"1471\":135879.807999999989988,\"1472\":299071.712699999974575,\"1473\":638605.790900000021793,\"1474\":148131.963500000012573,\"1475\":96646.43967999999586,\"1476\":54980.602489999997488,\"1477\":677461.006300000008196,\"1478\":353979.520799999998417,\"1479\":141202.310800000006566,\"1480\":899909.477900000056252,\"1481\":1674650.330000000074506,\"1482\":10297104.769999999552965,\"1483\":979321.59699999995064,\"1484\":897394.760800000047311,\"1485\":7428247.433000001125038,\"1486\":9290178.010999999940395,\"1487\":17382745.640000000596046,\"1488\":576673.791800000006333,\"1489\":14763091.089999999850988,\"1490\":16139567.820000000298023,\"1491\":889907.332399999955669,\"1492\":1315972.259000000078231,\"1493\":1981143.293999999761581,\"1494\":87669.088690000004135,\"1495\":4587751.565000000409782,\"1496\":8775700.925000000745058,\"1497\":50970290.469999998807907,\"1498\":371365.102499999979045,\"1499\":188944.120400000014342,\"1500\":4285607.359000000171363,\"1501\":5535024.699000000022352,\"1502\":1049658.044999999925494,\"1503\":635495.482899999828078,\"1504\":63427.593959999998333,\"1505\":53475.553749999999127,\"1506\":5438879.311999999918044,\"1507\":653429.386399999959394,\"1508\":0.0,\"1509\":0.0,\"1510\":14303635.259999999776483,\"1511\":8966668.164000000804663,\"1512\":2309663.66800000006333,\"1513\":3596518.149999999906868,\"1514\":624633.039400000008754,\"1515\":4069682.026000000070781,\"1516\":852630.905600000056438,\"1517\":184680.445999999996275,\"1518\":1770228.487999999895692,\"1519\":2339443.212999999988824,\"1520\":191657.367900000041118,\"1521\":168769.660700000007637,\"1522\":244976.933500000013737,\"1523\":942584.038100000005215,\"1524\":8938117.61600000038743,\"1525\":504276.409900000027847,\"1526\":9338.10889700000007,\"1527\":251320.449200000002747,\"1528\":4630577.385999999940395,\"1529\":8761520.189999999478459,\"1530\":21997156.980000000447035,\"1531\":16738.940239999999903,\"1532\":77129966.030000001192093,\"1533\":36988.085220000000845,\"1534\":46018.377619999999297,\"1535\":167673.017099999997299,\"1536\":1999861.864999999990687,\"1537\":13170121.800000000745058,\"1538\":546572.817200000048615,\"1539\":5677.588361000000077,\"1540\":2567185.825000000186264,\"1541\":189747.69550000000163,\"1542\":1972729.391000000061467,\"1543\":2433225.143999999854714,\"1544\":105533.033999999985099,\"1545\":40048287.950000002980232,\"1546\":2752953.46100000012666,\"1547\":4554190.49100000038743,\"1548\":235343487.199999988079071,\"1549\":43840.216639999998733,\"1550\":13967079.130000000819564,\"1551\":907718.336299999966286,\"1552\":4469389.691999999806285,\"1553\":663535.523999999975786,\"1554\":713130.283100000000559,\"1555\":8359827.221000000834465,\"1556\":1254333.327999999979511,\"1557\":193585.947899999999208,\"1558\":141514.287000000011176,\"1559\":147375.657600000005914,\"1560\":3024278.200999999884516,\"1561\":234341.38190000000759,\"1562\":3531381.305000000167638,\"1563\":219990.477500000008149,\"1564\":23696954.480000000447035,\"1565\":6530985.026000000536442,\"1566\":108652.795800000007148,\"1567\":790443.653300000005402,\"1568\":1610364.329000000143424,\"1569\":269320.529500000004191,\"1570\":0.0,\"1571\":2230724.240000000223517,\"1572\":623999.633299999986775,\"1573\":971380.385099999955855,\"1574\":307268.177900000009686,\"1575\":161849.461700000014389,\"1576\":2313256.12099999981001,\"1577\":246432.822400000004564,\"1578\":129659.19199999999546,\"1579\":0.0,\"1580\":113360.80000000000291,\"1581\":308913.143199999991339,\"1582\":10212965.740000000223517,\"1583\":1101086.845999999903142,\"1584\":183196.195599999977276,\"1585\":513900.402500000025611,\"1586\":2372153.442999999970198,\"1587\":76197.819010000006529,\"1588\":3267525.084999999962747,\"1589\":9531345.053000001236796,\"1590\":29787107.71000000089407,\"1591\":7095661.916000000201166,\"1592\":533649.44019999995362,\"1593\":918372.795599999953993,\"1594\":33473153.570000000298023,\"1595\":57313.806179999999586,\"1596\":63033369.509999997913837,\"1597\":578696.910099999979138,\"1598\":9084651.88399999961257,\"1599\":43798619.820000000298023,\"1600\":893792.854000000050291,\"1601\":18583381.25,\"1602\":554599.113499999977648,\"1603\":214809.782100000011269,\"1604\":454917.996400000003632,\"1605\":18660.902600000001257,\"1606\":281090.539999999979045,\"1607\":44885.80953999999474,\"1608\":8608179.168999999761581,\"1609\":3493376.933000000193715,\"1610\":262920.290900000021793,\"1611\":315644.26569999998901,\"1612\":235050.418600000004517,\"1613\":154929.262799999996787,\"1614\":4436301.309000000357628,\"1615\":5564709.706000000238419,\"1616\":403441.926399999996647,\"1617\":10387861.480000000447035,\"1618\":7422102.448000000789762,\"1619\":54078.707710000002408,\"1620\":4926387.53000000026077,\"1621\":2128906.558999999891967,\"1622\":56192.582679999999527,\"1623\":3456223.405999999959022,\"1624\":2250293.654999999795109,\"1625\":0.0,\"1626\":42475.084499999997206,\"1627\":4117423.835999999660999,\"1628\":8891321.188999999314547,\"1629\":3339657.759999999776483,\"1630\":0.0,\"1631\":174952.46140000000014,\"1632\":951243.740600000019185,\"1633\":7244181.485999999567866,\"1634\":2592143.919999999925494,\"1635\":16560262.970000000670552,\"1636\":16253013.699999999254942,\"1637\":47618909.969999998807907,\"1638\":5691863.63399999961257,\"1639\":337643.313399999926332,\"1640\":1844251.92699999990873,\"1641\":2398340.533999999985099,\"1642\":436927.369899999990594,\"1643\":833184.390200000023469,\"1644\":44214588.060000002384186,\"1645\":1149395.885000000009313,\"1646\":15134.626360000000204,\"1647\":1430930.754999999888241,\"1648\":49478.477090000000317,\"1649\":2431145.302000000141561,\"1650\":1801520.644000000087544,\"1651\":110004.692599999994854,\"1652\":323453.12400000001071,\"1653\":20615007.96000000089407,\"1654\":54695097.010000005364418,\"1655\":419815.949000000022352,\"1656\":4498885.622000000439584,\"1657\":6966617.221999999135733,\"1658\":14272437.640000000596046,\"1659\":156905.111899999988964,\"1660\":1098345.23699999996461,\"1661\":13535984.769999999552965,\"1662\":29061054.050000000745058,\"1663\":5916864.639000000432134,\"1664\":7360085.364000000059605,\"1665\":47595.275410000002012,\"1666\":438770.865500000014436,\"1667\":994353.176699999952689,\"1668\":1824398.896999999880791,\"1669\":2370262.677999999839812,\"1670\":890502.923300000024028,\"1671\":4430250.861999999731779,\"1672\":90271.726360000000568,\"1673\":229037.786800000001676,\"1674\":1278346.040999999968335,\"1675\":15579.901459999999133,\"1676\":1107704.523000000044704,\"1677\":357704.32730000000447,\"1678\":204732.005999999993946,\"1679\":404774.915500000002794,\"1680\":1082557.351999999955296,\"1681\":1115929.34899999992922,\"1682\":449009.356599999999162,\"1683\":930067.175500000012107,\"1684\":31099298.440000001341104,\"1685\":41392.621679999996559,\"1686\":263591.512400000006892,\"1687\":15636624.400000000372529,\"1688\":150088.904999999998836,\"1689\":16070.554910000000746,\"1690\":16929907.480000000447035,\"1691\":1796510.118000000016764,\"1692\":18268.568920000001526,\"1693\":6317328.610000000335276,\"1694\":5597703.549999999813736,\"1695\":855731.759799999999814,\"1696\":29939314.269999999552965,\"1697\":49493603.21000000089407,\"1698\":399736.027500000025611,\"1699\":394678.231800000008661,\"1700\":1450216.554999999934807,\"1701\":3835699.888999999966472,\"1702\":1406634.428000000072643,\"1703\":359699084.100000023841858,\"1704\":191685.729300000006333,\"1705\":260963.349400000006426,\"1706\":836672.851200000033714,\"1707\":1074805.216000000014901,\"1708\":6975.125662999999804,\"1709\":366893.443900000071153,\"1710\":484593.548999999999069,\"1711\":836162.344700000132434,\"1712\":2781882.162000000011176,\"1713\":141419.748699999996461,\"1714\":45446.421289999998407,\"1715\":2737165.575999999884516,\"1716\":416081.68859999999404,\"1717\":1256791.3230000003241,\"1718\":7533279.415000000037253,\"1719\":640345.294400000013411,\"1720\":5364572.25800000037998,\"1721\":11377676.820000000298023,\"1722\":0.0,\"1723\":2119736.350000000093132,\"1724\":248541.024999999994179,\"1725\":192508.21199999997043,\"1726\":0.0,\"1727\":77288.790270000012242,\"1728\":0.0,\"1729\":123958.536300000007032,\"1730\":2152446.580000000074506,\"1731\":198397.944099999993341,\"1732\":628433.476600000052713,\"1733\":1259249.317000000039116,\"1734\":2005628.69800000009127,\"1735\":210375.938800000003539,\"1736\":2595925.450000000186264,\"1737\":571738.895800000056624,\"1738\":67383.0737999999983,\"1739\":2036637.239000000059605,\"1740\":2336512.526999999769032,\"1741\":612040.546300000045449,\"1742\":8009941.206000000238419,\"1743\":60097.011870000002091,\"1744\":3033921.101999999955297,\"1745\":1695448.742000000085682,\"1746\":462755.216200000024401,\"1747\":649657.310799999977462,\"1748\":0.0,\"1749\":600695.957799999974668,\"1750\":410806.455000000016298,\"1751\":10708346.099999999627471,\"1752\":338872.31050000002142,\"1753\":521917.244999999995343,\"1754\":1355394.703999999910593,\"1755\":668801.303799999994226,\"1756\":33322837.769999999552965,\"1757\":62371.601849999999104,\"1758\":150363.065899999986868,\"1759\":34256.875560000000405,\"1760\":565801.894599999999628,\"1761\":552802.886999999987893,\"1762\":13199428.650000000372529,\"1763\":97147492.329999998211861,\"1764\":31684.490129999998317,\"1765\":264527.440899999986868,\"1766\":25877.951610000000073,\"1767\":2952807.294000000227243,\"1768\":0.0,\"1769\":19070253.170000001788139,\"1770\":18056.803270000000339,\"1771\":584993.156700000050478,\"1772\":415514.459199999982957,\"1773\":23021.951469999999972,\"1774\":726762.696899999980815,\"1775\":13761931.160000000149012,\"1776\":7614960.4510000012815,\"1777\":4266983.326999999582768,\"1778\":0.0,\"1779\":12614236.96000000089407,\"1780\":154863.086000000010245,\"1781\":1147221.506000000052154,\"1782\":130339.867300000012619,\"1783\":42371092.439999997615814,\"1784\":421356.922299999976531,\"1785\":140861.973100000002887,\"1786\":12484719.580000000074506,\"1787\":25617.971460000000661,\"1788\":6195657.899000000208616,\"1789\":1388104.933999999891967,\"1790\":15730217.25,\"1791\":1303209.596999999834225,\"1792\":7723679.423999999649823,\"1793\":221068.213400000007823,\"1794\":439120.657000000006519,\"1795\":152537.44539999999688,\"1796\":1245824.887000000104308,\"1797\":8183513.409000000916421,\"1798\":341519.381099999998696,\"1799\":744706.054200000013225,\"1800\":3616087.564999999944121,\"1801\":3341170.371999999973923,\"1802\":2077950.449000000022352,\"1803\":907396.906300000031479,\"1804\":9731766.116000002250075,\"1805\":8256780.542000000365078,\"1806\":14122.121839999999793,\"1807\":10766.959810000000289,\"1808\":444887.489500000025146,\"1809\":18174.976060000000871,\"1810\":6793045.019000000320375,\"1811\":3389290.333999999798834,\"1812\":149313.691499999986263,\"1813\":2680631.709999999962747,\"1814\":123003.700100000001839,\"1815\":1833380.03000000002794,\"1816\":0.0},\"N_3_Soluble\":{\"0\":36991.196829999993497,\"1\":79734.84352999998373,\"2\":2403686.09000000031665,\"3\":1660736.806999999796972,\"4\":985276.896100000129081,\"5\":30192435.21000000089407,\"6\":32889745.370000001043081,\"7\":21744939.929999999701977,\"8\":9636825.61600000038743,\"9\":199807.043199999985518,\"10\":332294.569799999997485,\"11\":3782575.501000000629574,\"12\":249167.139599999994971,\"13\":2044724.159999999916181,\"14\":735260.477399999974296,\"15\":72706.210399999996298,\"16\":419045.590299999981653,\"17\":1084755.777999999932945,\"18\":132555.468900000007125,\"19\":673183.843200000119396,\"20\":1001481.14000000001397,\"21\":1164191.675000000046566,\"22\":3555421.674000000115484,\"23\":1689272.58199999993667,\"24\":62132.120460000005551,\"25\":9457118.176000000908971,\"26\":27195046.469999998807907,\"27\":3321586.850999999791384,\"28\":3276744.918999999761581,\"29\":38078.273970000002009,\"30\":1078108.753999999957159,\"31\":299931.377399999997579,\"32\":7891047.669999999925494,\"33\":531399.542299999971874,\"34\":53924.68804000000091,\"35\":14399242.630000000819564,\"36\":63098033.78999999910593,\"37\":65729.666370000006282,\"38\":1805227.476999999955296,\"39\":320970.849500000011176,\"40\":931523.196200000005774,\"41\":1124513.360000000102446,\"42\":361192.703799999959301,\"43\":764169.935100000002422,\"44\":6159650.849000000394881,\"45\":6005874.729000000283122,\"46\":249065.22620000000461,\"47\":7005872.460999999195337,\"48\":7788341.528000000864267,\"49\":323699.866099999984726,\"50\":93836.272320000003674,\"51\":7111409.532999999821186,\"52\":6476941.49000000115484,\"53\":5501629.467000000178814,\"54\":437944.879399999976158,\"55\":4226.918281999999636,\"56\":439450.934199999959674,\"57\":68656848.049999997019768,\"58\":129101.73420000000624,\"59\":2673077.393999999854714,\"60\":4541377.992999999783933,\"61\":2781105.685000000055879,\"62\":580816.257400000002235,\"63\":208458365.5,\"64\":4643517.949000000022352,\"65\":4954920.254999999888241,\"66\":28874354.179999999701977,\"67\":2357485.311999999918044,\"68\":529825.545200000051409,\"69\":7767279.407999999821186,\"70\":5321129.36699999962002,\"71\":791652.604099999996834,\"72\":6020595.565000000409782,\"73\":1458495.164000000106171,\"74\":426213.505200000014156,\"75\":161600.811199999996461,\"76\":57609426.600000001490116,\"77\":1527456.620000000111759,\"78\":1414219.41800000006333,\"79\":105996.815499999996973,\"80\":3449884.600999999791384,\"81\":551567.087999999988824,\"82\":3093074.177000000141561,\"83\":152598.453600000008009,\"84\":977588.089999999967404,\"85\":1722451.08199999993667,\"86\":34540743.780000001192093,\"87\":292389.77970000001369,\"88\":1200880.529000000096858,\"89\":1822439.531999999890104,\"90\":604618.717199999955483,\"91\":22875047.21000000089407,\"92\":3293956.973999999463558,\"93\":1683157.773000000044704,\"94\":163978.792500000010477,\"95\":3452602.294000000227243,\"96\":2180382.328000000212342,\"97\":578834.606299999984913,\"98\":42727.793489999996382,\"99\":25248498.969999998807907,\"100\":56867.722930000003544,\"101\":677033.908000000054017,\"102\":3066576.671999999787658,\"103\":1696746.23699999996461,\"104\":341534.725500000000466,\"105\":2372206.148000000044703,\"106\":3975984.641999999992549,\"107\":7797740.216000000014901,\"108\":18608269.429999999701977,\"109\":67227.794550000005984,\"110\":38451.956740000001446,\"111\":289037.958500000007916,\"112\":105308.333299999998417,\"113\":3272441.904999999795109,\"114\":51277.202259999998205,\"115\":5015728.63300000037998,\"116\":6708738.041999999433756,\"117\":620811.637199999997392,\"118\":167104.139200000005076,\"119\":83764955.560000002384186,\"120\":4875427.739000000059605,\"121\":485459.209399999992456,\"122\":22991.681530000001658,\"123\":128875259.799999997019768,\"124\":9991258.059000000357628,\"125\":7456103.576999999582768,\"126\":115898276.400000005960464,\"127\":7533557.822999999858439,\"128\":733697.804000000003725,\"129\":4258964.411000000312924,\"130\":3301883.578000000212342,\"131\":122047.056499999991502,\"132\":2152639.212999999988824,\"133\":2167.586523999999827,\"134\":10892060.0,\"135\":288143.384599999990314,\"136\":29762.133849999998347,\"137\":1457476.029000000096858,\"138\":3686663.591000000014901,\"139\":9033044.854000000283122,\"140\":0.0,\"141\":1751892.754999999888241,\"142\":42431112.020000003278255,\"143\":2628235.461999999824911,\"144\":15227.006579999999303,\"145\":684371.678699999931268,\"146\":74739.950549999994109,\"147\":47666067.880000002682209,\"148\":56463.466119999997318,\"149\":903463.01749999995809,\"150\":10303000.080000000074506,\"151\":5689942.934000000357628,\"152\":0.0,\"153\":186127.989200000010896,\"154\":48866382.220000006258488,\"155\":11399589.140000000596046,\"156\":155871.008800000010524,\"157\":354885.39159999997355,\"158\":1172118.28000000002794,\"159\":4234165.463000000454485,\"160\":39088.349820000003092,\"161\":274554.920400000002701,\"162\":8254312.615000000223517,\"163\":11324852.589999999850988,\"164\":207677.028800000000047,\"165\":1588944.421000000089407,\"166\":8062715.269000000320375,\"167\":1348881.55199999990873,\"168\":3687116.540000000502914,\"169\":4482154.935999999754131,\"170\":137979.53080000000773,\"171\":0.0,\"172\":19561726.670000001788139,\"173\":485085.526600000041071,\"174\":271271.041499999992084,\"175\":176151.791700000001583,\"176\":1256932.94399999990128,\"177\":14823882.139999998733401,\"178\":2364279.544000000227243,\"179\":1881436.114000000059605,\"180\":6713720.479000000283122,\"181\":9394045.054999999701977,\"182\":43486.482750000002852,\"183\":274656.833900000026915,\"184\":37440.748520000001008,\"185\":23243.068119999999908,\"186\":9485427.476999999955296,\"187\":37344.496899999998277,\"188\":10436393.5,\"189\":78884.432149999993271,\"190\":9930676.155999999493361,\"191\":103670923.299999997019768,\"192\":24087817.640000000596046,\"193\":797472.996299999882467,\"194\":772073.89179999998305,\"195\":76464.553140000003623,\"196\":14632511.259999999776483,\"197\":0.0,\"198\":19174455.440000001341104,\"199\":2226130.157000000122935,\"200\":1066275.466999999945983,\"201\":224153.041700000001583,\"202\":1606496.186999999918044,\"203\":3511372.401999999769032,\"204\":807256.690500000026077,\"205\":31562605.359999999403954,\"206\":643266.574299999978393,\"207\":562630.362700000056066,\"208\":3508541.472000000067055,\"209\":945292.839999999967404,\"210\":17949228.920000001788139,\"211\":8138357.71999999973923,\"212\":13457109.109999999403954,\"213\":1299849.844000000040978,\"214\":6726742.75800000037998,\"215\":724502.943199999979697,\"216\":789818.161399999982677,\"217\":1404367.780999999959022,\"218\":0.0,\"219\":329973.207099999999627,\"220\":143120.4997999999905,\"221\":11913686.03999999910593,\"222\":706373.667099999962375,\"223\":344977.136400000017602,\"224\":10741907.470000002533197,\"225\":253175.736600000003818,\"226\":930764.506900000036694,\"227\":141772.97709999998915,\"228\":3079712.186999999918044,\"229\":4136215.283999999985099,\"230\":1017039.930999999982305,\"231\":764611.560199999948964,\"232\":86367.146460000003572,\"233\":174215.435499999992317,\"234\":220201.063300000008894,\"235\":1003666.618000000016764,\"236\":4500839.075000000186265,\"237\":714447.479599999962375,\"238\":276264.802099999971688,\"239\":59565.033080000001064,\"240\":78429.218590000004042,\"241\":1370736.33199999993667,\"242\":507959.441500000015367,\"243\":27489.463199999998324,\"244\":382118.938699999998789,\"245\":483500.205799999996088,\"246\":3904871.680000000167638,\"247\":654930.006199999945238,\"248\":107245.821800000005169,\"249\":464589.59309999999823,\"250\":355055.247399999934714,\"251\":4317281.570000000298023,\"252\":19360164.449999999254942,\"253\":252281.16270000001532,\"254\":101975.762400000006892,\"255\":27339990.089999999850988,\"256\":611378.978200000012294,\"257\":242848.503800000034971,\"258\":11365617.980000000447035,\"259\":62335.947419999996782,\"260\":440436.097799999988638,\"261\":14133135.199999999254942,\"262\":636347.781300000031479,\"263\":3349782.915000000037253,\"264\":375381.325200000021141,\"265\":42497.921970000003057,\"266\":73941.628270000001066,\"267\":8379439.723000000230968,\"268\":503565.837999999988824,\"269\":8125901.627000000327826,\"270\":4926610.955000001005828,\"271\":8261106.847000000067055,\"272\":520630.684400000027381,\"273\":1423278.394000000087544,\"274\":205751.996299999998882,\"275\":12380223.310000000521541,\"276\":146449.673600000009174,\"277\":35451.170879999997851,\"278\":0.0,\"279\":0.0,\"280\":1100427.807000000029802,\"281\":14654.026330000000598,\"282\":4330.870033999999578,\"283\":5268247.593999999575317,\"284\":0.0,\"285\":5016181.582000000402331,\"286\":397485.227000000013504,\"287\":22029.165310000000318,\"288\":12153748.910000000149012,\"289\":139678.088900000002468,\"290\":4222275.557000000029802,\"291\":34227.07673000000068,\"292\":10528568.580000000074506,\"293\":2417953.978000000119209,\"294\":433415.391300000017509,\"295\":1571732.365999999921769,\"296\":363185.678499999979977,\"297\":13711.892809999999372,\"298\":1242438.58199999993667,\"299\":2964549.953000000678003,\"300\":3736374.723000000230968,\"301\":542157.076499999966472,\"302\":63604.204089999999269,\"303\":2233150.864000000059605,\"304\":0.0,\"305\":1445246.411000000080094,\"306\":980249.164299999945797,\"307\":151477.405299999983981,\"308\":261464.699800000002142,\"309\":497745.445799999986775,\"310\":3058650.067999999970198,\"311\":2996482.844000000040978,\"312\":2953226.233000000007451,\"313\":1488955.970999999903142,\"314\":3091715.330999999307096,\"315\":2541722.240000000223517,\"316\":1741135.220999999903142,\"317\":8742817.904999999329448,\"318\":162540.679999999993015,\"319\":46524.6368799999982,\"320\":2608758.66399999987334,\"321\":14712909.679999999701977,\"322\":843175.531099999905564,\"323\":1610685.963999999919906,\"324\":18223262.940000001341104,\"325\":10021832.099999999627471,\"326\":21226.313549999995303,\"327\":78194.817580000002636,\"328\":4660843.24100000038743,\"329\":5804425.746000000275672,\"330\":480442.801399999996647,\"331\":16708149.179999999701977,\"332\":4307769.644999999552965,\"333\":217573.96020000000135,\"334\":220053.855000000010477,\"335\":5622.113849999999729,\"336\":10735339.709999999031424,\"337\":28730.542929999999615,\"338\":955099.181699999957345,\"339\":585085.299899999983609,\"340\":14654026.330000000074506,\"341\":2171436.589000000152737,\"342\":13342.739530000000741,\"343\":8180.029010000000198,\"344\":102173.927500000005239,\"345\":1070680.394000000087544,\"346\":468541.571400000015274,\"347\":4163731.924000000115484,\"348\":347049.377199999988079,\"349\":2462456.1980000003241,\"350\":260853.218900000007125,\"351\":567805.302799999946728,\"352\":16678707.509999999776483,\"353\":150956514.199999988079071,\"354\":17814476.640000000596046,\"355\":5413191.212000000290573,\"356\":8165647.884999999776483,\"357\":183908.540000000008149,\"358\":7930907.165000000037253,\"359\":2792316.16800000006333,\"360\":327651.844500000006519,\"361\":0.0,\"362\":206680.54139999995823,\"363\":111474098.900000005960464,\"364\":200611.027399999991758,\"365\":19317134.320000000298023,\"366\":3939975.212000000290573,\"367\":23043770.640000000596046,\"368\":10026701.299999998882413,\"369\":415874.948700000008102,\"370\":4571499.088999999687076,\"371\":6312747.546000000089407,\"372\":167319289.900000005960464,\"373\":16990109.809999998658896,\"374\":345384.790299999993294,\"375\":5017313.953999999910593,\"376\":1181403.729999999981374,\"377\":83812.515180000002147,\"378\":1088877.61199999996461,\"379\":300237.117800000007264,\"380\":3793.785984000000099,\"381\":13905528.429999999701977,\"382\":4044266.674999999813736,\"383\":17857506.780000001192093,\"384\":11858199.810000000521541,\"385\":14458125.970000000670552,\"386\":474056223.199999988079071,\"387\":22738030.199999999254942,\"388\":36457.849609999997483,\"389\":2485556.587999999988824,\"390\":2642616.586999999824911,\"391\":758836.462900000042282,\"392\":5218196.75,\"393\":744829.020999999949709,\"394\":440628.601100000028964,\"395\":1583848.746999999973923,\"396\":384666.775800000003073,\"397\":157218.531500000011874,\"398\":3089790.297999999951571,\"399\":102744.643000000010943,\"400\":46138498.020000003278255,\"401\":1369830.43500000028871,\"402\":11278.765049999998155,\"403\":165077.193300000013551,\"404\":2562104.936000000219792,\"405\":1965005.168999999994412,\"406\":17979.802960000000894,\"407\":536948.165200000046752,\"408\":608174.365400000009686,\"409\":305094.993799999996554,\"410\":4587465.533999999985099,\"411\":139032.636800000007497,\"412\":504969.979300000064541,\"413\":609963.513200000161305,\"414\":1723356.979999999981374,\"415\":630425.475600000005215,\"416\":136167.735600000014529,\"417\":11744962.609999999403954,\"418\":4003727.757000000216067,\"419\":834648.76969999994617,\"420\":20647.671439999998256,\"421\":5415795.667999999597669,\"422\":1976555.364000000059605,\"423\":2991047.458000000100583,\"424\":44844196.799999997019768,\"425\":12213764.630000000819564,\"426\":270036.755999999993946,\"427\":501572.863300000026356,\"428\":8138923.906000001356006,\"429\":602965.45409999997355,\"430\":11559253.599999999627471,\"431\":249767.29680000001099,\"432\":5301879.042999999597669,\"433\":1903857.080000000074506,\"434\":5412851.501000000163913,\"435\":15284.757550000000265,\"436\":2830703.580000000074506,\"437\":38784874.109999999403954,\"438\":20151.692500000001019,\"439\":61192.251680000001215,\"440\":267590.832400000013877,\"441\":0.0,\"442\":1103111.529000000096858,\"443\":25189615.620000001043081,\"444\":145136.122000000003027,\"445\":1382399.763999999966472,\"446\":851940.090499999932945,\"447\":1055200.868000000016764,\"448\":1142903.081000000005588,\"449\":11730241.769999999552965,\"450\":10424956.53999999910593,\"451\":11838.949490000000878,\"452\":0.0,\"453\":207178.785100000008242,\"454\":485798.920999999972992,\"455\":502716.559000000008382,\"456\":2528473.48700000019744,\"457\":5921060.064000000245869,\"458\":15221.344719999999143,\"459\":202570.031000000017229,\"460\":1165890.233999999938533,\"461\":91751.575429999997141,\"462\":903814.052799999946728,\"463\":61963.397030000000086,\"464\":734479.14069999998901,\"465\":765336.278300000005402,\"466\":7588138.154000000096858,\"467\":78776.856799999994109,\"468\":517969.61019999999553,\"469\":2308680.078000000212342,\"470\":897472.769500000053085,\"471\":10474667.669999999925494,\"472\":3773856.23700000019744,\"473\":1116167.777999999932945,\"474\":4193286.833000000100583,\"475\":9108800.541999999433756,\"476\":24104803.230000000447035,\"477\":2682589.31900000013411,\"478\":20156221.989999998360872,\"479\":7832504.036999999545515,\"480\":2012678.030999999959022,\"481\":11163602.810000000521541,\"482\":5993.418636000000333,\"483\":53932.614650000010442,\"484\":1541950.982000000076368,\"485\":153832739.099999994039536,\"486\":6337886.205000000074506,\"487\":1474008.661000000080094,\"488\":502977.004599999985658,\"489\":13777570.390000000596046,\"490\":662256.453199999872595,\"491\":5026372.929999999701977,\"492\":202513412.400000005960464,\"493\":19019320.480000000447035,\"494\":0.0,\"495\":81540.976909999997588,\"496\":1039755.314000000013038,\"497\":13539772.259999999776483,\"498\":23448027.449999999254942,\"499\":689727.79839999997057,\"500\":74853.187749999997322,\"501\":16121580.470000000670552,\"502\":55643628.770000003278256,\"503\":529633.042000000015832,\"504\":154081.861000000004424,\"505\":89145.987410000001546,\"506\":4682924.496000000275672,\"507\":565461.292699999990873,\"508\":60147.072299999999814,\"509\":1138600.067999999970198,\"510\":405615.658200000063516,\"511\":2220694.771999999880791,\"512\":166594.571800000005169,\"513\":369730.788799999980256,\"514\":272912.980900000024121,\"515\":77150.770579999996698,\"516\":5133382.08600000012666,\"517\":3420895.876999999862164,\"518\":821671.786399999982677,\"519\":0.0,\"520\":13220443.349999999627471,\"521\":436495.443199999979697,\"522\":4369936.868999999947846,\"523\":280771.64279999997234,\"524\":1521341.810999999754131,\"525\":14614393.310000000521541,\"526\":831047.826700000092387,\"527\":3300637.969000000040978,\"528\":113792.064499999993131,\"529\":8439908.389000000432134,\"530\":33343.826549999997951,\"531\":16748914.569999998435378,\"532\":1294414.458000000100583,\"533\":20200384.489999998360872,\"534\":4669449.269000000320375,\"535\":488992.210100000025704,\"536\":17525721.780000001192093,\"537\":561622.551600000006147,\"538\":1145281.063000000081956,\"539\":5239032.394999999552965,\"540\":144332.137900000001537,\"541\":1303020.485000000102446,\"542\":1358733.189000000013039,\"543\":2725506.219000000040978,\"544\":2884378.013999999966472,\"545\":1337557.83199999993667,\"546\":26631125.209999997168779,\"547\":914333.788900000043213,\"548\":4996138.597000000067055,\"549\":115479.298800000004121,\"550\":228580.616299999994226,\"551\":0.0,\"552\":421231.068299999984447,\"553\":4053778.599999999627471,\"554\":268009.810100000002422,\"555\":7797853.45299999974668,\"556\":7104841.775999999605119,\"557\":67113424.980000004172325,\"558\":65708151.299999997019768,\"559\":94618.74138999999559,\"560\":795049.720099999918602,\"561\":8625.730638000000908,\"562\":1052358.614999999990687,\"563\":45067.274089999998978,\"564\":575007.188899999950081,\"565\":11359956.119999999180436,\"566\":60690.610869999989518,\"567\":38157540.009999997913837,\"568\":1528815.466000000014901,\"569\":542009.868200000026263,\"570\":5710891.816999999806285,\"571\":0.0,\"572\":1282637.789000000106171,\"573\":1003338.230000000097789,\"574\":26332.17899000000034,\"575\":8478295.801000000908971,\"576\":5336982.575000000186264,\"577\":1085106.813000000081956,\"578\":1617480.195999999996275,\"579\":1092806.942999999970198,\"580\":2456341.388999999966472,\"581\":15957386.529999999329448,\"582\":378359.463600000017323,\"583\":887111.565500000026077,\"584\":212523.581000000005588,\"585\":1380135.020000000018626,\"586\":67045482.659999996423721,\"587\":3261231.421999999787658,\"588\":1953228.5,\"589\":261747.792799999995623,\"590\":7994093.524000000208616,\"591\":38390.808649999999034,\"592\":17488.353500000001077,\"593\":201822.665399999998044,\"594\":226700878.699999988079071,\"595\":19977307.21000000089407,\"596\":22191094.510000001639128,\"597\":46731860.96000000089407,\"598\":2379000.379999999888241,\"599\":1260443.297000000020489,\"600\":5710552.105000000447035,\"601\":0.0,\"602\":4757321.337000000290573,\"603\":869695.683799999998882,\"604\":12591.976880000000165,\"605\":3937370.757000000216067,\"606\":722057.019599999999627,\"607\":360116.950299999967683,\"608\":47262.943440000002738,\"609\":1573544.161000000080094,\"610\":36192.874559999996563,\"611\":36586940.020000003278255,\"612\":107566.283100000000559,\"613\":5089332.814000000245869,\"614\":34377682.21000000089407,\"615\":339779.548799999989569,\"616\":890565.300200000056066,\"617\":9446700.354000000283122,\"618\":7469805.277999999932945,\"619\":772775.962500000023283,\"620\":961655.615699999965727,\"621\":914118.63820000004489,\"622\":1561541.017999999923632,\"623\":5843945.529000000096858,\"624\":30262.642280000000028,\"625\":1255687.334999999962747,\"626\":6016.179313999999977,\"627\":234808.662400000001071,\"628\":409726.168599999975413,\"629\":677113.174099999945611,\"630\":1105161.121999999973923,\"631\":706543.522899999981746,\"632\":1193859.821999999927357,\"633\":70208.19771999999648,\"634\":19932.012330000001384,\"635\":745519.76789999997709,\"636\":4357141.065000000409782,\"637\":1133051.445000000065193,\"638\":3431653.412000000011176,\"639\":16079682.71000000089407,\"640\":613904.16780000005383,\"641\":1370396.621000000042841,\"642\":1007799.775999999954365,\"643\":34565.655959999996412,\"644\":160830.798199999990174,\"645\":927775.04480000003241,\"646\":2764573.054000000003725,\"647\":135250.514300000009825,\"648\":593385.586800000164658,\"649\":105278.891600000002654,\"650\":2776689.433999999891967,\"651\":198821879.599999994039536,\"652\":555156.707300000009127,\"653\":13958749.910000000149012,\"654\":1116994.409999999916181,\"655\":387724.180200000002515,\"656\":458327.575799999991432,\"657\":3215257.117999999783933,\"658\":7938041.109000000171363,\"659\":5239372.106999999843538,\"660\":22926003.949999999254942,\"661\":3835570.512000000104308,\"662\":3850064.873999999836087,\"663\":12984909.970000000670552,\"664\":16569999.78999999910593,\"665\":89768.792019999993499,\"666\":6546.582368999999744,\"667\":809000.543399999965914,\"668\":21414287.300000000745058,\"669\":64095.653539999999339,\"670\":567986.48230000003241,\"671\":658610.215199999860488,\"672\":86908.420289999994566,\"673\":0.0,\"674\":9528910.562000000849366,\"675\":113848.683099999994738,\"676\":2533569.160999999847263,\"677\":13317827.349999999627471,\"678\":2432448.339999999850988,\"679\":2817907.77600000007078,\"680\":30807313.219999998807907,\"681\":18589019.109999999403954,\"682\":3258626.967000000178814,\"683\":85867770.400000005960464,\"684\":152258742.0,\"685\":15564453.439999999478459,\"686\":18125878.949999999254942,\"687\":20469889.03999999910593,\"688\":31391617.179999999701977,\"689\":20249076.489999998360872,\"690\":29811958.21000000089407,\"691\":5414323.583999999798834,\"692\":22750486.28999999910593,\"693\":17026345.719999998807907,\"694\":13480888.919999999925494,\"695\":9321573.244999999180436,\"696\":22769736.609999999403954,\"697\":7790266.559999999590218,\"698\":48729365.209999993443489,\"699\":27359240.419999998062849,\"700\":30533.279190000001108,\"701\":9244571.948000000789762,\"702\":15658440.320000000298023,\"703\":15879252.859999999403954,\"704\":25194145.109999999403954,\"705\":6626527.833999999798834,\"706\":10576807.630000000819564,\"707\":19332987.530000001192093,\"708\":24633620.96000000089407,\"709\":2280823.725999999791384,\"710\":5802840.424999999813736,\"711\":12582917.900000000372529,\"712\":63897.488440000000992,\"713\":39304.632870000001276,\"714\":4655181.381000000052154,\"715\":4611811.532999999821186,\"716\":31525237.079999998211861,\"717\":8131903.199000000022352,\"718\":2245720.192999999970198,\"719\":89810.68978000000061,\"720\":412364.595399999991059,\"721\":810710.425200000056066,\"722\":19937.674190000001545,\"723\":258826.272999999986496,\"724\":1435734.486000000033528,\"725\":0.0,\"726\":15419509.820000000298023,\"727\":1114061.566000000108033,\"728\":1959116.834999999962747,\"729\":2177211.686000000219792,\"730\":3740224.788000000175089,\"731\":391030.706499999971129,\"732\":1369490.722999999998137,\"733\":346653.047000000020489,\"734\":2099983.91399999987334,\"735\":33440.078170000000682,\"736\":86958.244659999996657,\"737\":1839.651585999999952,\"738\":43288317.640000000596046,\"739\":1090610.141999999992549,\"740\":5435045.992000000551343,\"741\":157343.092399999994086,\"742\":3038040.896999999880791,\"743\":175664.871699999988778,\"744\":12030.32035999999971,\"745\":131910.016800000012154,\"746\":16630.015510000001086,\"747\":554749.053399999975227,\"748\":9394158.291999999433756,\"749\":9777013.271999999880791,\"750\":728828.604300000006333,\"751\":9761.499776000000566,\"752\":858756.970100000035018,\"753\":1269162.561999999918044,\"754\":5873500.439000001177192,\"755\":968121.459900000016205,\"756\":114697.962100000004284,\"757\":5732180.410999999381602,\"758\":1138486.831000000005588,\"759\":166096.328100000013364,\"760\":179435.6706000000122,\"761\":1990370.30199999990873,\"762\":7560734.751000000163913,\"763\":1091006.472000000067055,\"764\":155100.995800000004238,\"765\":25820346.839999999850988,\"766\":19046497.399999998509884,\"767\":83207.828519999995478,\"768\":3263949.115000000223517,\"769\":23623545.120000001043081,\"770\":2191706.047999999951571,\"771\":36267611.109999999403954,\"772\":18507.488320000000385,\"773\":945768.436200000112876,\"774\":10225092.880000000819564,\"775\":104363.934999999997672,\"776\":1598569.583000000100583,\"777\":1336878.408999999985099,\"778\":68800.659289999995963,\"779\":0.0,\"780\":767918.086499999975786,\"781\":201109.271000000007916,\"782\":8569.678223000000798,\"783\":0.0,\"784\":1092535.174000000115484,\"785\":100101.686700000005658,\"786\":1891740.699000000022352,\"787\":8628788.041999999433756,\"788\":69998.708889999994426,\"789\":1738983.713999999919906,\"790\":67197.220509999999194,\"791\":2714975.158999999985099,\"792\":2886529.520000000018626,\"793\":257705.224699999991572,\"794\":10857.74913000000015,\"795\":659629.350100000039674,\"796\":759549.85730000003241,\"797\":338284.817800000018906,\"798\":8980.502791999999317,\"799\":188981.566699999995762,\"800\":504007.463099999993574,\"801\":589376.989799999981187,\"802\":3219107.183000000193715,\"803\":1742607.304000000003725,\"804\":6018670.531999999657273,\"805\":758813.81539999996312,\"806\":126610.515700000003562,\"807\":6926.040232999999716,\"808\":4565271.042999999597669,\"809\":14938251.71000000089407,\"810\":3304488.033999999985099,\"811\":681925.755200000014156,\"812\":356889.690100000007078,\"813\":985944995.5,\"814\":46174733.929999999701977,\"815\":5725499.416000000201166,\"816\":1469932.121000000042841,\"817\":1656094.08199999993667,\"818\":144388.756499999988591,\"819\":215026.123200000001816,\"820\":41625.995519999996759,\"821\":31840036.510000001639128,\"822\":611616.776300000026822,\"823\":6664349.059000000357628,\"824\":94050290.629999995231628,\"825\":71702.928780000002007,\"826\":261668.526799999992363,\"827\":2569691.828999999910593,\"828\":790010.664600000018254,\"829\":9882776.819000001996756,\"830\":1132485.259000000078231,\"831\":6515781.849999999627471,\"832\":1085050.195000000065193,\"833\":27462.286270000000513,\"834\":17992.25905000000057,\"835\":201369.716600000014296,\"836\":1744305.861999999731779,\"837\":794902.511799999978393,\"838\":1112045.94399999990128,\"839\":695015.975700000068173,\"840\":3667186.791999999899417,\"841\":6565606.218999999575317,\"842\":90361.022589999993215,\"843\":2220015.348000000230968,\"844\":5274022.690999999642372,\"845\":2528586.72399999992922,\"846\":3968171.276000000070781,\"847\":1506054.789000000106171,\"848\":5516237.065999999642372,\"849\":1477858.725000000093132,\"850\":1132938.208000000100583,\"851\":1468573.274999999906868,\"852\":8587116.752000000327826,\"853\":1147885.517999999923632,\"854\":1222169.122999999905005,\"855\":114414.869099999996251,\"856\":0.0,\"857\":27318.475020000001678,\"858\":366107.198299999989104,\"859\":601266.896100000012666,\"860\":4320565.449000000022352,\"861\":1304039.619999999878928,\"862\":354477.737699999997858,\"863\":543844.310799999977462,\"864\":1625633.273999999975786,\"865\":5690056.17200000025332,\"866\":3119231.970999999437481,\"867\":0.0,\"868\":236733.694900000002235,\"869\":84016.342149999996764,\"870\":581756.12609999999404,\"871\":2421690.80599999986589,\"872\":627345.423699999926612,\"873\":39270.661710000000312,\"874\":2022303.193000000203028,\"875\":2499824.475000000093132,\"876\":438522.389099999971222,\"877\":20681642.600000001490116,\"878\":814175.483600000035949,\"879\":842620.668799999984913,\"880\":1305511.703999999910593,\"881\":1237569.381999999983236,\"882\":154353.630299999989802,\"883\":9709750.373999999836087,\"884\":12111851.140000000596046,\"885\":5590973.620000000111759,\"886\":32875.024530000002414,\"887\":10297451.449999999254942,\"888\":3567085.104999999981374,\"889\":240300.666700000001583,\"890\":1536289.121999999973923,\"891\":782797.454900000011548,\"892\":967170.267400000011548,\"893\":480125.737199999974109,\"894\":147865.138600000005681,\"895\":0.0,\"896\":20711084.280000001192093,\"897\":14694791.730000000447035,\"898\":10095209.810000000521541,\"899\":19386.209009999998671,\"900\":0.0,\"901\":118163.020499999998719,\"902\":896861.288599999970756,\"903\":459097.588700000022072,\"904\":221707.11809999999241,\"905\":158192.371400000003632,\"906\":15351567.5,\"907\":14066.325249999999869,\"908\":3017884.675000000279397,\"909\":4170639.393000000156462,\"910\":165620.731900000013411,\"911\":216736.004899999999907,\"912\":101381.267099999997299,\"913\":313406.60440000006929,\"914\":1968628.760000000009313,\"915\":7590516.135999999940395,\"916\":171350.534299999999348,\"917\":289479.583600000012666,\"918\":0.0,\"919\":6330752.262000000104308,\"920\":48193.753239999998186,\"921\":120314527.300000011920929,\"922\":14716306.78999999910593,\"923\":2755287.603000000584871,\"924\":6572966.637000000104308,\"925\":128909.230899999995017,\"926\":202671.944399999978486,\"927\":129373.50350000000617,\"928\":35619.894310000003316,\"929\":2289316.515999999828637,\"930\":42024.590470000002824,\"931\":252439.694799999997485,\"932\":267387.005500000028405,\"933\":1880190.504999999655411,\"934\":1634012.827000000048429,\"935\":837796.763999999966472,\"936\":708944.151599999982864,\"937\":731127.319499999983236,\"938\":592049.387800000025891,\"939\":4592561.207999999634922,\"940\":324730.3247000000556,\"941\":17065978.739999998360872,\"942\":66193.938899999993737,\"943\":3785859.379999999888241,\"944\":372516.423999999940861,\"945\":44982.346189999996568,\"946\":216781.299800000007963,\"947\":6668312.360999999567866,\"948\":1382.852712999999994,\"949\":5863648.803000000305474,\"950\":51933.978029999998398,\"951\":1208807.132999999914318,\"952\":1735020.412000000011176,\"953\":145034.208500000007916,\"954\":2582487.632999999914318,\"955\":34479595.689999997615814,\"956\":8055241.613000000827014,\"957\":804006.782800000044517,\"958\":53522.69597999999678,\"959\":6069174.325000000186264,\"960\":203294.749099999986356,\"961\":6969183.60700000077486,\"962\":2203709.191000000108033,\"963\":134740.946900000009919,\"964\":1499713.504999999888241,\"965\":210292808.099999994039536,\"966\":22177.506040000000212,\"967\":126972.874800000005052,\"968\":490917.242599999997765,\"969\":157161.912899999995716,\"970\":1029892.353999999933876,\"971\":643017.45250000001397,\"972\":1474688.084000000031665,\"973\":169504.767900000006193,\"974\":21889883.550000000745058,\"975\":117834.632599999997183,\"976\":782876.7208999999566,\"977\":5599466.410000000149012,\"978\":1684629.857000000076368,\"979\":1632880.455000000074506,\"980\":26579036.089999999850988,\"981\":4833756.448999999091029,\"982\":183059.260999999998603,\"983\":317200.050700000021607,\"984\":1062606.581000000005588,\"985\":7227364.428000000305474,\"986\":358565.600699999951758,\"987\":11883112.0,\"988\":29777987.050000000745058,\"989\":135635.520799999998417,\"990\":2887888.367000000085682,\"991\":38302483.630000002682209,\"992\":43179609.929999999701977,\"993\":334072.393800000019837,\"994\":66212.056849999993574,\"995\":404019.013600000005681,\"996\":21785.705320000000938,\"997\":2188195.694999999832362,\"998\":33700523.740000002086163,\"999\":56205.28530000000319,\"1000\":11683814.519999999552965,\"1001\":1814626.165000000037253,\"1002\":374928.376400000008289,\"1003\":3698327.023000000044703,\"1004\":1530514.024000000208616,\"1005\":2594264.302000000141561,\"1006\":134095.494799999985844,\"1007\":6542.50583000000006,\"1008\":616440.681199999991804,\"1009\":307948.571300000010524,\"1010\":2479555.015999999828637,\"1011\":565687.767100000055507,\"1012\":5427459.100000000558794,\"1013\":14610996.199999999254942,\"1014\":855393.825199999962933,\"1015\":4941445.027999999932945,\"1016\":57600.367629999993369,\"1017\":2176871.97399999992922,\"1018\":407982.315699999977369,\"1019\":545542.868900000001304,\"1020\":4800917.660000001080334,\"1021\":0.0,\"1022\":554398.018099999986589,\"1023\":418060.426700000010896,\"1024\":8556542.707000000402331,\"1025\":5713949.220999999903142,\"1026\":652506.729999999981374,\"1027\":974870.397200000006706,\"1028\":4421573.032999999821186,\"1029\":20417.799920000001293,\"1030\":424662.15559999999823,\"1031\":10322816.589999999850988,\"1032\":4685868.662999999709427,\"1033\":876036.967100000008941,\"1034\":3135991.07700000051409,\"1035\":100072.244999999995343,\"1036\":9113896.216000000014901,\"1037\":20834512.829999998211861,\"1038\":0.0,\"1039\":3168150.441999999806285,\"1040\":173343.509099999995669,\"1041\":2820.851943000000119,\"1042\":2718711.98700000019744,\"1043\":2853464.257000000681728,\"1044\":62528450.660000003874302,\"1045\":944477.532099999953061,\"1046\":2031362.169999999925494,\"1047\":221254.169300000008661,\"1048\":36179286.090000003576279,\"1049\":155916.303699999989476,\"1050\":16816856.890000000596046,\"1051\":160649.618699999991804,\"1052\":1587472.337000000057742,\"1053\":5676241.233000000007451,\"1054\":1929788.398999999975786,\"1055\":1290224.68100000009872,\"1056\":2389078.490999999921769,\"1057\":22672.35262000000148,\"1058\":83866.869040000005043,\"1059\":227742.660999999992782,\"1060\":262880.164800000027753,\"1061\":5987.303826999999728,\"1062\":578947.843499999959022,\"1063\":2716900.191999999806285,\"1064\":12571594.179999999701977,\"1065\":1211185.114000000059605,\"1066\":747308.915700000012294,\"1067\":37312790.490000002086163,\"1068\":35020.869509999996808,\"1069\":2068503.972000000067055,\"1070\":625375.096400000038557,\"1071\":2457247.287000000011176,\"1072\":79474.397970000005444,\"1073\":3159204.703000000678003,\"1074\":3337440.058999999891967,\"1075\":688776.605899999965914,\"1076\":2657337.422999999951571,\"1077\":1567769.064000000013039,\"1078\":23606.559539999998378,\"1079\":1531193.44800000009127,\"1080\":2982101.719000000040978,\"1081\":59364.603239999996731,\"1082\":40606.86069999999745,\"1083\":507110.162499999976717,\"1084\":9516114.757999999448657,\"1085\":750898.535000000032596,\"1086\":13140044.939999999478459,\"1087\":4031244.396999999880791,\"1088\":4277875.023000000044703,\"1089\":114607.372300000002724,\"1090\":111004164.499999985098839,\"1091\":227991.78279999998631,\"1092\":703033.169699999969453,\"1093\":1280599.519000000087544,\"1094\":165314.991399999998976,\"1095\":264397.543300000019372,\"1096\":0.0,\"1097\":180466.129099999991013,\"1098\":5423948.747000000439584,\"1099\":833799.490699999965727,\"1100\":290419.45240000000922,\"1101\":5857986.941999999806285,\"1102\":2197367.907999999821186,\"1103\":2012451.557000000029802,\"1104\":2997841.689999999944121,\"1105\":849369.606000000028871,\"1106\":13822865.269999999552965,\"1107\":646629.719300000113435,\"1108\":3392246.865000000223517,\"1109\":1576148.617000000085682,\"1110\":7385556.799999999813736,\"1111\":146766.737699999997858,\"1112\":378178.284100000048056,\"1113\":49473.333629999993718,\"1114\":703361.557499999995343,\"1115\":1330084.17699999990873,\"1116\":790803.325100000016391,\"1117\":11786860.369999999180436,\"1118\":301833.762400000006892,\"1119\":312636.591499999980442,\"1120\":4643.744424000000436,\"1121\":5457806.669999999925494,\"1122\":6400166.666000000201166,\"1123\":1838066.266000000061467,\"1124\":180556.718900000007125,\"1125\":0.0,\"1126\":44730959.600000001490116,\"1127\":10483.047230000000127,\"1128\":677543.475399999995716,\"1129\":58650.076489999999467,\"1130\":8279224.798999999649823,\"1131\":102614.420199999993201,\"1132\":737751.69579999987036,\"1133\":337990.401000000012573,\"1134\":751815.756300000008196,\"1135\":423586.402100000006612,\"1136\":3737167.382999999914318,\"1137\":403566.064799999992829,\"1138\":12100527.419999999925494,\"1139\":10755269.46000000089407,\"1140\":84369.64222000000882,\"1141\":9381.362488000000667,\"1142\":5811446.45200000051409,\"1143\":20187.928400000000693,\"1144\":3172793.16800000006333,\"1145\":37889.167849999997998,\"1146\":0.0,\"1147\":4286254.576000000350177,\"1148\":685345.518700000015087,\"1149\":15710529.429999999701977,\"1150\":609431.298300000024028,\"1151\":69536.701109999994514,\"1152\":760863.408799999975599,\"1153\":1410256.1160000001546,\"1154\":11766477.679999999701977,\"1155\":51879.624169999995502,\"1156\":4411494.92200000025332,\"1157\":754646.68640000000596,\"1158\":530267.170299999997951,\"1159\":222001.534799999993993,\"1160\":828567.932000000029802,\"1161\":1137694.169999999925494,\"1162\":448555.205200000084005,\"1163\":3932275.08199999993667,\"1164\":327448.017500000016298,\"1165\":88298.973129999983939,\"1166\":1980518.666000000201166,\"1167\":510699.781800000055227,\"1168\":6284438.246000000275671,\"1169\":17726151.629999998956919,\"1170\":680816.030600000056438,\"1171\":133835.049200000008568,\"1172\":29729295.059999998658895,\"1173\":227821.926999999996042,\"1174\":3674094.262000000104308,\"1175\":81470.769839999993564,\"1176\":6825.372360999999728,\"1177\":5528353.447000000625849,\"1178\":29232183.739999998360872,\"1179\":14301858.630000000819564,\"1180\":1150150.262000000104308,\"1181\":34866.866920000000391,\"1182\":348396.899900000018533,\"1183\":87441.767510000005132,\"1184\":0.0,\"1185\":2752796.384999999776483,\"1186\":5086841.595999999903142,\"1187\":1816777.672000000020489,\"1188\":839302.818699999945238,\"1189\":512726.727699999988545,\"1190\":1212657.19800000009127,\"1191\":756469.805399999953806,\"1192\":977588.089999999967404,\"1193\":4821526.831000000238419,\"1194\":14304123.379999998956919,\"1195\":790271.11019999999553,\"1196\":1053638.195000000065193,\"1197\":1372434.889999999897554,\"1198\":8704883.441999999806285,\"1199\":312387.469600000011269,\"1200\":104893.885099999999511,\"1201\":3561310.007999999914318,\"1202\":120291.879899999999907,\"1203\":2956510.111000000033528,\"1204\":1050829.912000000011176,\"1205\":2726072.404999999795109,\"1206\":319917.743599999987055,\"1207\":9656189.177999999374151,\"1208\":352575.352699999988545,\"1209\":4379448.793999999761581,\"1210\":3889924.368999999947846,\"1211\":1075674.15500000002794,\"1212\":32852377.089999999850988,\"1213\":8504340.35700000077486,\"1214\":1372774.601999999722466,\"1215\":1208807.132999999914318,\"1216\":47909.527859999994689,\"1217\":12727861.519999999552965,\"1218\":97172.240300000004936,\"1219\":1909518.939999999944121,\"1220\":2821078.418000000528991,\"1221\":1906688.010000000009313,\"1222\":2525302.845999999903142,\"1223\":1774993.144000000087544,\"1224\":379084.181700000015553,\"1225\":8114.80438200000026,\"1226\":818750.266500000027008,\"1227\":24350527.949999999254942,\"1228\":13913455.029999999329448,\"1229\":589444.932200000039302,\"1230\":7762183.734000000171363,\"1231\":3092055.041999999899417,\"1232\":1241192.972999999765307,\"1233\":193499.731100000004517,\"1234\":834558.180000000167638,\"1235\":295413.212999999988824,\"1236\":95602.772670000005746,\"1237\":195379.468599999992875,\"1238\":664226.780499999993481,\"1239\":203804.316499999986263,\"1240\":2048121.276000000070781,\"1241\":12202.440909999999349,\"1242\":797155.932099999976344,\"1243\":210802.375599999999395,\"1244\":18063598.489999998360872,\"1245\":39476.753420000000915,\"1246\":561146.955300000030547,\"1247\":905320.107599999872036,\"1248\":409318.514699999941513,\"1249\":1580791.341999999945983,\"1250\":36346.877150000000256,\"1251\":412047.531200000026729,\"1252\":3436862.3230000003241,\"1253\":117789.337700000003679,\"1254\":25529.327229999995325,\"1255\":164193.943100000004051,\"1256\":159064.297900000005029,\"1257\":568088.395800000056624,\"1258\":1030809.574999999953434,\"1259\":57318.406990000003134,\"1260\":13727.746020000000499,\"1261\":1216054.314000000013038,\"1262\":448441.967999999993481,\"1263\":188324.790899999992689,\"1264\":18082848.809999998658896,\"1265\":430629.756099999998696,\"1266\":166956.930900000006659,\"1267\":734207.371399999945424,\"1268\":1358733.189000000013039,\"1269\":1135655.90100000007078,\"1270\":387350.497499999997672,\"1271\":4816431.156999999657273,\"1272\":871745.277200000011362,\"1273\":3906457.0,\"1274\":221684.470700000005309,\"1275\":152236.094600000011269,\"1276\":1048089.571999999927357,\"1277\":28958.149710000001505,\"1278\":514130.869000000006054,\"1279\":244275.292500000010477,\"1280\":2040421.145999999949709,\"1281\":775946.604099999996834,\"1282\":10939619.630000000819564,\"1283\":292118.010400000028312,\"1284\":2489746.364000000059605,\"1285\":1619065.516999999992549,\"1286\":0.0,\"1287\":5531977.036999999545515,\"1288\":2774990.876000000163913,\"1289\":16122712.839999999850988,\"1290\":43401.554850000000442,\"1291\":2192838.419999999925494,\"1292\":3943259.091000000480562,\"1293\":19288825.019999999552965,\"1294\":1470385.069999999832362,\"1295\":2532323.552000000141561,\"1296\":1208354.183999999891967,\"1297\":26508829.030000001192093,\"1298\":742971.930900000035763,\"1299\":3183890.413000000175089,\"1300\":379537.130500000028405,\"1301\":61963397.030000001192093,\"1302\":38325.131070000003092,\"1303\":5474226.064000000245869,\"1304\":457885.950699999986682,\"1305\":489920.755200000014156,\"1306\":6744181.286999999545515,\"1307\":518048.876200000056997,\"1308\":27310.548419999999169,\"1309\":91138.962159999995492,\"1310\":71715384.879999995231628,\"1311\":0.0,\"1312\":198844.527000000001863,\"1313\":39922.908000000003085,\"1314\":2548289.998000000137836,\"1315\":630538.712799999979325,\"1316\":559108.68570000003092,\"1317\":2539004.546999999321997,\"1318\":203238.130399999994552,\"1319\":437061.629200000024866,\"1320\":0.0,\"1321\":322114.545299999997951,\"1322\":41965.707119999999122,\"1323\":6762638.951000000350177,\"1324\":5582707.303999998606741,\"1325\":1045156.729000000050291,\"1326\":102644.994300000005751,\"1327\":1147206.09499999997206,\"1328\":206318.182299999985844,\"1329\":853163.052299999981187,\"1330\":119102.889200000005076,\"1331\":17989994.309999998658896,\"1332\":71379.070389999993495,\"1333\":100996.260599999994156,\"1334\":305729.122099999978673,\"1335\":10881415.71000000089407,\"1336\":282289.021300000022165,\"1337\":1970327.317999999970198,\"1338\":118321.552499999990687,\"1339\":31359.910769999998592,\"1340\":252315.133900000015274,\"1341\":70302184.590000003576279,\"1342\":3850970.771000000182539,\"1343\":41877.382109999998647,\"1344\":231275.661699999996927,\"1345\":62056.251530000001367,\"1346\":286852.480500000005122,\"1347\":308729.907999999995809,\"1348\":5611469.553000001236796,\"1349\":55146517.46000000089407,\"1350\":12120910.119999999180436,\"1351\":216815.271000000007916,\"1352\":223258.467800000013085,\"1353\":4447.277877999999873,\"1354\":1104108.016000000061467,\"1355\":4219784.338999999687076,\"1356\":541251.178900000057183,\"1357\":1356921.394000000087544,\"1358\":2846443.550999999977648,\"1359\":12636139.390000000596046,\"1360\":1136448.560999999986962,\"1361\":531648.664199999999255,\"1362\":37642310.740000002086163,\"1363\":2632198.763999999966472,\"1364\":14406036.859999999403954,\"1365\":6904978.114000000059605,\"1366\":50408.672919999997248,\"1367\":16008.343269999999393,\"1368\":1094879.183999999891967,\"1369\":6080384.808000000193715,\"1370\":29617190.230000000447035,\"1371\":83627.938540000002831,\"1372\":149744.87609999999404,\"1373\":118083754.400000005960464,\"1374\":1283090.737999999895692,\"1375\":2277313.373000000137836,\"1376\":7416810.268000000156462,\"1377\":4166223.141999999992549,\"1378\":103542.965299999996205,\"1379\":22396053.840000003576279,\"1380\":213123.738199999992503,\"1381\":977304.996999999857508,\"1382\":266401.841799999994692,\"1383\":58602516.869999997317791,\"1384\":30150537.449999999254942,\"1385\":961293.256599999964237,\"1386\":11677020.28999999910593,\"1387\":79661.239350000003469,\"1388\":1856750.404000000096858,\"1389\":450910.539000000047963,\"1390\":35352654.520000003278255,\"1391\":507427.226599999994505,\"1392\":119340.68739999999525,\"1393\":324571.792599999986123,\"1394\":357852.206300000019837,\"1395\":885526.244700000039302,\"1396\":835498.048700000159442,\"1397\":421423.571600000024773,\"1398\":70939.710040000005392,\"1399\":1236776.722000000067055,\"1400\":274781.394800000009127,\"1401\":51837.726409999995667,\"1402\":9201994.759999999776483,\"1403\":26733038.690000001341104,\"1404\":27695554.910000000149012,\"1405\":28198328.079999998211861,\"1406\":7485545.248999999836087,\"1407\":26894.967889999999898,\"1408\":219136.633600000001024,\"1409\":488074.988799999991898,\"1410\":254477.964399999997113,\"1411\":383726.907000000006519,\"1412\":203917.553699999960372,\"1413\":982627.145499999984168,\"1414\":4191475.038000000175089,\"1415\":1027650.256999999983236,\"1416\":282017.25199999997858,\"1417\":30558.191380000003846,\"1418\":11524.150059999999939,\"1419\":101024.569900000002235,\"1420\":2220355.060000000055879,\"1421\":447185.035099999979138,\"1422\":2834100.695999999996275,\"1423\":2160339.342999999877065,\"1424\":2219562.399999999906868,\"1425\":0.0,\"1426\":98468.806259999997565,\"1427\":2961039.59899999992922,\"1428\":114143099.800000011920929,\"1429\":383002.188900000008289,\"1430\":94989.027040000000852,\"1431\":36697.91247999999905,\"1432\":375800.302800000004936,\"1433\":61560.272590000000491,\"1434\":348623.374300000024959,\"1435\":4395302.002000000327826,\"1436\":0
[truncated: 3,046,320 more chars]
