# Supplementary material for: RAPDOR: Using Jensen-Shannon Distance for the computational analysis of complex proteomics datasets
Source: Nat Commun. 2025 Sep 26;16:8527. doi: 10.1038/s41467-025-64086-7 (PMC12475003; doi:10.1038/s41467-025-64086-7)
Supplement: Supplementary file 3 — Supplementary Data 1 [file 41467_2025_64086_MOESM3_ESM.zip › RAPDORforSynechocystisabioticStressFe.json]

{"state": {"distance_method": "Jensen-Shannon-Distance", "kernel_size": 0, "beta": null, "eps": 0, "permanova": null, "permanova_permutations": null, "permanova_cutoff": null, "scored": false, "anosim_r": true, "permanova_f": null, "cluster_method": null, "cluster_args": null}, "df": "{\"Accession\":{\"0\":\"sll0002\",\"1\":\"sll0005\",\"2\":\"sll0006\",\"3\":\"sll0007\",\"4\":\"sll0016\",\"5\":\"sll0017\",\"6\":\"sll0018\",\"7\":\"sll0019\",\"8\":\"sll0020\",\"9\":\"sll0021\",\"10\":\"sll0022\",\"11\":\"sll0023\",\"12\":\"sll0033\",\"13\":\"sll0036\",\"14\":\"sll0037\",\"15\":\"sll0038\",\"16\":\"sll0039\",\"17\":\"sll0041\",\"18\":\"sll0042\",\"19\":\"sll0043\",\"20\":\"sll0045\",\"21\":\"sll0048\",\"22\":\"sll0051\",\"23\":\"sll0053\",\"24\":\"sll0055\",\"25\":\"sll0057\",\"26\":\"sll0058\",\"27\":\"sll0064\",\"28\":\"sll0065\",\"29\":\"sll0066\",\"30\":\"sll0067\",\"31\":\"sll0068\",\"32\":\"sll0069\",\"33\":\"sll0070\",\"34\":\"sll0071\",\"35\":\"sll0078\",\"36\":\"sll0080\",\"37\":\"sll0085\",\"38\":\"sll0086\",\"39\":\"sll0094\",\"40\":\"sll0096\",\"41\":\"sll0098\",\"42\":\"sll0100\",\"43\":\"sll0102\",\"44\":\"sll0103\",\"45\":\"sll0108\",\"46\":\"sll0135\",\"47\":\"sll0136\",\"48\":\"sll0141\",\"49\":\"sll0142\",\"50\":\"sll0144\",\"51\":\"sll0145\",\"52\":\"sll0148\",\"53\":\"sll0149\",\"54\":\"sll0154\",\"55\":\"sll0157\",\"56\":\"sll0158\",\"57\":\"sll0162\",\"58\":\"sll0163\",\"59\":\"sll0166\",\"60\":\"sll0167\",\"61\":\"sll0169\",\"62\":\"sll0170\",\"63\":\"sll0171\",\"64\":\"sll0172\",\"65\":\"sll0173\",\"66\":\"sll0175\",\"67\":\"sll0176\",\"68\":\"sll0179\",\"69\":\"sll0180\",\"70\":\"sll0184\",\"71\":\"sll0185\",\"72\":\"sll0188\",\"73\":\"sll0191\",\"74\":\"sll0195\",\"75\":\"sll0199\",\"76\":\"sll0202\",\"77\":\"sll0204\",\"78\":\"sll0207\",\"79\":\"sll0208\",\"80\":\"sll0209\",\"81\":\"sll0216\",\"82\":\"sll0220\",\"83\":\"sll0221\",\"84\":\"sll0222\",\"85\":\"sll0224\",\"86\":\"sll0226\",\"87\":\"sll0227\",\"88\":\"sll0228\",\"89\":\"sll0230\",\"90\":\"sll0243\",\"91\":\"sll0245\",\"92\":\"sll0250\",\"93\":\"sll0254\",\"94\":\"sll0257\",\"95\":\"sll0258\",\"96\":\"sll0263\",\"97\":\"sll0271\",\"98\":\"sll0272\",\"99\":\"sll0274\",\"100\":\"sll0284\",\"101\":\"sll0288\",\"102\":\"sll0289\",\"103\":\"sll0290\",\"104\":\"sll0293\",\"105\":\"sll0294\",\"106\":\"sll0296\",\"107\":\"sll0301\",\"108\":\"sll0306\",\"109\":\"sll0314\",\"110\":\"sll0318\",\"111\":\"sll0319\",\"112\":\"sll0320\",\"113\":\"sll0321\",\"114\":\"sll0325\",\"115\":\"sll0329\",\"116\":\"sll0335\",\"117\":\"sll0336\",\"118\":\"sll0337\",\"119\":\"sll0359\",\"120\":\"sll0362\",\"121\":\"sll0368\",\"122\":\"sll0370\",\"123\":\"sll0373\",\"124\":\"sll0374\",\"125\":\"sll0377\",\"126\":\"sll0379\",\"127\":\"sll0380\",\"128\":\"sll0381\",\"129\":\"sll0384\",\"130\":\"sll0395\",\"131\":\"sll0396\",\"132\":\"sll0398\",\"133\":\"sll0400\",\"134\":\"sll0401\",\"135\":\"sll0402\",\"136\":\"sll0404\",\"137\":\"sll0408\",\"138\":\"sll0410\",\"139\":\"sll0413\",\"140\":\"sll0414\",\"141\":\"sll0415\",\"142\":\"sll0416\",\"143\":\"sll0418\",\"144\":\"sll0420\",\"145\":\"sll0421\",\"146\":\"sll0422\",\"147\":\"sll0424\",\"148\":\"sll0427\",\"149\":\"sll0430\",\"150\":\"sll0441\",\"151\":\"sll0443\",\"152\":\"sll0445\",\"153\":\"sll0446\",\"154\":\"sll0447\",\"155\":\"sll0451\",\"156\":\"sll0454\",\"157\":\"sll0455\",\"158\":\"sll0456\",\"159\":\"sll0459\",\"160\":\"sll0461\",\"161\":\"sll0467\",\"162\":\"sll0469\",\"163\":\"sll0470\",\"164\":\"sll0471\",\"165\":\"sll0480\",\"166\":\"sll0487\",\"167\":\"sll0488\",\"168\":\"sll0489\",\"169\":\"sll0493\",\"170\":\"sll0495\",\"171\":\"sll0497\",\"172\":\"sll0499\",\"173\":\"sll0502\",\"174\":\"sll0504\",\"175\":\"sll0506\",\"176\":\"sll0509\",\"177\":\"sll0513\",\"178\":\"sll0517\",\"179\":\"sll0518\",\"180\":\"sll0519\",\"181\":\"sll0520\",\"182\":\"sll0521\",\"183\":\"sll0524\",\"184\":\"sll0529\",\"185\":\"sll0533\",\"186\":\"sll0534\",\"187\":\"sll0535\",\"188\":\"sll0540\",\"189\":\"sll0542\",\"190\":\"sll0544\",\"191\":\"sll0550\",\"192\":\"sll0553\",\"193\":\"sll0554\",\"194\":\"sll0558\",\"195\":\"sll0567\",\"196\":\"sll0569\",\"197\":\"sll0572\",\"198\":\"sll0576\",\"199\":\"sll0577\",\"200\":\"sll0578\",\"201\":\"sll0585\",\"202\":\"sll0586\",\"203\":\"sll0587\",\"204\":\"sll0588\",\"205\":\"sll0593\",\"206\":\"sll0596\",\"207\":\"sll0601\",\"208\":\"sll0602\",\"209\":\"sll0603\",\"210\":\"sll0606\",\"211\":\"sll0613\",\"212\":\"sll0615\",\"213\":\"sll0616\",\"214\":\"sll0617\",\"215\":\"sll0622\",\"216\":\"sll0623\",\"217\":\"sll0625\",\"218\":\"sll0626\",\"219\":\"sll0629\",\"220\":\"sll0630\",\"221\":\"sll0631\",\"222\":\"sll0634\",\"223\":\"sll0635\",\"224\":\"sll0638\",\"225\":\"sll0639\",\"226\":\"sll0643\",\"227\":\"sll0644\",\"228\":\"sll0645\",\"229\":\"sll0647\",\"230\":\"sll0649\",\"231\":\"sll0654\",\"232\":\"sll0656\",\"233\":\"sll0659\",\"234\":\"sll0660\",\"235\":\"sll0661\",\"236\":\"sll0672\",\"237\":\"sll0679\",\"238\":\"sll0680\",\"239\":\"sll0704\",\"240\":\"sll0708\",\"241\":\"sll0709\",\"242\":\"sll0710\",\"243\":\"sll0711\",\"244\":\"sll0712\",\"245\":\"sll0721\",\"246\":\"sll0723\",\"247\":\"sll0726\",\"248\":\"sll0728\",\"249\":\"sll0729\",\"250\":\"sll0735\",\"251\":\"sll0736\",\"252\":\"sll0740\",\"253\":\"sll0741\",\"254\":\"sll0744\",\"255\":\"sll0745\",\"256\":\"sll0749\",\"257\":\"sll0750\",\"258\":\"sll0752\",\"259\":\"sll0753\",\"260\":\"sll0754\",\"261\":\"sll0755\",\"262\":\"sll0756\",\"263\":\"sll0757\",\"264\":\"sll0759\",\"265\":\"sll0764\",\"266\":\"sll0766\",\"267\":\"sll0767\",\"268\":\"sll0771\",\"269\":\"sll0772\",\"270\":\"sll0776\",\"271\":\"sll0783\",\"272\":\"sll0804\",\"273\":\"sll0807\",\"274\":\"sll0816\",\"275\":\"sll0819\",\"276\":\"sll0821\",\"277\":\"sll0822\",\"278\":\"sll0823\",\"279\":\"sll0828\",\"280\":\"sll0829\",\"281\":\"sll0830\",\"282\":\"sll0837\",\"283\":\"sll0838\",\"284\":\"sll0842\",\"285\":\"sll0844\",\"286\":\"sll0848\",\"287\":\"sll0851\",\"288\":\"sll0853\",\"289\":\"sll0854\",\"290\":\"sll0858\",\"291\":\"sll0860\",\"292\":\"sll0861\",\"293\":\"sll0865\",\"294\":\"sll0867\",\"295\":\"sll0873\",\"296\":\"sll0876\",\"297\":\"sll0877\",\"298\":\"sll0886\",\"299\":\"sll0887\",\"300\":\"sll0891\",\"301\":\"sll0895\",\"302\":\"sll0897\",\"303\":\"sll0898\",\"304\":\"sll0899\",\"305\":\"sll0900\",\"306\":\"sll0902\",\"307\":\"sll0912\",\"308\":\"sll0915\",\"309\":\"sll0920\",\"310\":\"sll0921\",\"311\":\"sll0923\",\"312\":\"sll0927\",\"313\":\"sll0928\",\"314\":\"sll0931\",\"315\":\"sll0933\",\"316\":\"sll0934\",\"317\":\"sll0936\",\"318\":\"sll0938\",\"319\":\"sll0945\",\"320\":\"sll0947\",\"321\":\"sll0981\",\"322\":\"sll0982\",\"323\":\"sll0983\",\"324\":\"sll0990\",\"325\":\"sll0994\",\"326\":\"sll0995\",\"327\":\"sll0996\",\"328\":\"sll0997\",\"329\":\"sll0998\",\"330\":\"sll1002\",\"331\":\"sll1003\",\"332\":\"sll1004\",\"333\":\"sll1009\",\"334\":\"sll1017\",\"335\":\"sll1018\",\"336\":\"sll1019\",\"337\":\"sll1021\",\"338\":\"sll1023\",\"339\":\"sll1025\",\"340\":\"sll1027\",\"341\":\"sll1028\",\"342\":\"sll1029\",\"343\":\"sll1030\",\"344\":\"sll1031\",\"345\":\"sll1032\",\"346\":\"sll1033\",\"347\":\"sll1035\",\"348\":\"sll1039\",\"349\":\"sll1040\",\"350\":\"sll1041\",\"351\":\"sll1043\",\"352\":\"sll1045\",\"353\":\"sll1049\",\"354\":\"sll1053\",\"355\":\"sll1056\",\"356\":\"sll1058\",\"357\":\"sll1059\",\"358\":\"sll1064\",\"359\":\"sll1069\",\"360\":\"sll1070\",\"361\":\"sll1074\",\"362\":\"sll1076\",\"363\":\"sll1077\",\"364\":\"sll1080\",\"365\":\"sll1082\",\"366\":\"sll1084\",\"367\":\"sll1085\",\"368\":\"sll1087\",\"369\":\"sll1089\",\"370\":\"sll1091\",\"371\":\"sll1096\",\"372\":\"sll1097\",\"373\":\"sll1098\",\"374\":\"sll1099\",\"375\":\"sll1101\",\"376\":\"sll1104\",\"377\":\"sll1106\",\"378\":\"sll1108\",\"379\":\"sll1109\",\"380\":\"sll1110\",\"381\":\"sll1118\",\"382\":\"sll1120\",\"383\":\"sll1121\",\"384\":\"sll1123\",\"385\":\"sll1124\",\"386\":\"sll1127\",\"387\":\"sll1129\",\"388\":\"sll1130\",\"389\":\"sll1135\",\"390\":\"sll1138\",\"391\":\"sll1142\",\"392\":\"sll1143\",\"393\":\"sll1144\",\"394\":\"sll1151\",\"395\":\"sll1160\",\"396\":\"sll1165\",\"397\":\"sll1172\",\"398\":\"sll1174\",\"399\":\"sll1178\",\"400\":\"sll1180\",\"401\":\"sll1181\",\"402\":\"sll1182\",\"403\":\"sll1184\",\"404\":\"sll1185\",\"405\":\"sll1188\",\"406\":\"sll1189\",\"407\":\"sll1194\",\"408\":\"sll1196\",\"409\":\"sll1209\",\"410\":\"sll1212\",\"411\":\"sll1213\",\"412\":\"sll1214\",\"413\":\"sll1217\",\"414\":\"sll1218\",\"415\":\"sll1220\",\"416\":\"sll1221\",\"417\":\"sll1222\",\"418\":\"sll1223\",\"419\":\"sll1224\",\"420\":\"sll1226\",\"421\":\"sll1229\",\"422\":\"sll1233\",\"423\":\"sll1234\",\"424\":\"sll1237\",\"425\":\"sll1239\",\"426\":\"sll1241\",\"427\":\"sll1242\",\"428\":\"sll1244\",\"429\":\"sll1247\",\"430\":\"sll1249\",\"431\":\"sll1252\",\"432\":\"sll1253\",\"433\":\"sll1258\",\"434\":\"sll1260\",\"435\":\"sll1261\",\"436\":\"sll1262\",\"437\":\"sll1263\",\"438\":\"sll1268\",\"439\":\"sll1270\",\"440\":\"sll1272\",\"441\":\"sll1273\",\"442\":\"sll1275\",\"443\":\"sll1276\",\"444\":\"sll1277\",\"445\":\"sll1282\",\"446\":\"sll1283\",\"447\":\"sll1284\",\"448\":\"sll1286\",\"449\":\"sll1289\",\"450\":\"sll1290\",\"451\":\"sll1291\",\"452\":\"sll1292\",\"453\":\"sll1294\",\"454\":\"sll1296\",\"455\":\"sll1298\",\"456\":\"sll1299\",\"457\":\"sll1300\",\"458\":\"sll1305\",\"459\":\"sll1306\",\"460\":\"sll1307\",\"461\":\"sll1308\",\"462\":\"sll1314\",\"463\":\"sll1315\",\"464\":\"sll1316\",\"465\":\"sll1317\",\"466\":\"sll1323\",\"467\":\"sll1324\",\"468\":\"sll1325\",\"469\":\"sll1326\",\"470\":\"sll1327\",\"471\":\"sll1329\",\"472\":\"sll1334\",\"473\":\"sll1336\",\"474\":\"sll1338\",\"475\":\"sll1341\",\"476\":\"sll1342\",\"477\":\"sll1343\",\"478\":\"sll1349\",\"479\":\"sll1354\",\"480\":\"sll1356\",\"481\":\"sll1358\",\"482\":\"sll1359\",\"483\":\"sll1360\",\"484\":\"sll1362\",\"485\":\"sll1363\",\"486\":\"sll1366\",\"487\":\"sll1367\",\"488\":\"sll1369\",\"489\":\"sll1370\",\"490\":\"sll1371\",\"491\":\"sll1378\",\"492\":\"sll1380\",\"493\":\"sll1382\",\"494\":\"sll1383\",\"495\":\"sll1384\",\"496\":\"sll1387\",\"497\":\"sll1388\",\"498\":\"sll1390\",\"499\":\"sll1393\",\"500\":\"sll1394\",\"501\":\"sll1395\",\"502\":\"sll1396\",\"503\":\"sll1398\",\"504\":\"sll1414\",\"505\":\"sll1415\",\"506\":\"sll1418\",\"507\":\"sll1423\",\"508\":\"sll1425\",\"509\":\"sll1427\",\"510\":\"sll1430\",\"511\":\"sll1432\",\"512\":\"sll1433\",\"513\":\"sll1434\",\"514\":\"sll1435\",\"515\":\"sll1440\",\"516\":\"sll1443\",\"517\":\"sll1444\",\"518\":\"sll1446\",\"519\":\"sll1450\",\"520\":\"sll1452\",\"521\":\"sll1454\",\"522\":\"sll1456\",\"523\":\"sll1457\",\"524\":\"sll1459\",\"525\":\"sll1462\",\"526\":\"sll1463\",\"527\":\"sll1464\",\"528\":\"sll1466\",\"529\":\"sll1470\",\"530\":\"sll1471\",\"531\":\"sll1479\",\"532\":\"sll1481\",\"533\":\"sll1484\",\"534\":\"sll1486\",\"535\":\"sll1489\",\"536\":\"sll1491\",\"537\":\"sll1495\",\"538\":\"sll1496\",\"539\":\"sll1498\",\"540\":\"sll1499\",\"541\":\"sll1502\",\"542\":\"sll1508\",\"543\":\"sll1512\",\"544\":\"sll1514\",\"545\":\"sll1515\",\"546\":\"sll1516\",\"547\":\"sll1521\",\"548\":\"sll1524\",\"549\":\"sll1525\",\"550\":\"sll1526\",\"551\":\"sll1528\",\"552\":\"sll1530\",\"553\":\"sll1531\",\"554\":\"sll1532\",\"555\":\"sll1533\",\"556\":\"sll1534\",\"557\":\"sll1536\",\"558\":\"sll1537\",\"559\":\"sll1538\",\"560\":\"sll1541\",\"561\":\"sll1545\",\"562\":\"sll1546\",\"563\":\"sll1553\",\"564\":\"sll1555\",\"565\":\"sll1556\",\"566\":\"sll1557\",\"567\":\"sll1558\",\"568\":\"sll1559\",\"569\":\"sll1561\",\"570\":\"sll1563\",\"571\":\"sll1564\",\"572\":\"sll1566\",\"573\":\"sll1568\",\"574\":\"sll1573\",\"575\":\"sll1577\",\"576\":\"sll1578\",\"577\":\"sll1579\",\"578\":\"sll1580\",\"579\":\"sll1581\",\"580\":\"sll1582\",\"581\":\"sll1583\",\"582\":\"sll1590\",\"583\":\"sll1594\",\"584\":\"sll1595\",\"585\":\"sll1605\",\"586\":\"sll1612\",\"587\":\"sll1613\",\"588\":\"sll1614\",\"589\":\"sll1615\",\"590\":\"sll1620\",\"591\":\"sll1621\",\"592\":\"sll1623\",\"593\":\"sll1625\",\"594\":\"sll1626\",\"595\":\"sll1628\",\"596\":\"sll1629\",\"597\":\"sll1633\",\"598\":\"sll1634\",\"599\":\"sll1635\",\"600\":\"sll1636\",\"601\":\"sll1639\",\"602\":\"sll1640\",\"603\":\"sll1641\",\"604\":\"sll1653\",\"605\":\"sll1654\",\"606\":\"sll1656\",\"607\":\"sll1659\",\"608\":\"sll1662\",\"609\":\"sll1663\",\"610\":\"sll1665\",\"611\":\"sll1667\",\"612\":\"sll1669\",\"613\":\"sll1672\",\"614\":\"sll1673\",\"615\":\"sll1676\",\"616\":\"sll1679\",\"617\":\"sll1680\",\"618\":\"sll1682\",\"619\":\"sll1683\",\"620\":\"sll1687\",\"621\":\"sll1688\",\"622\":\"sll1689\",\"623\":\"sll1692\",\"624\":\"sll1693\",\"625\":\"sll1694\",\"626\":\"sll1697\",\"627\":\"sll1699\",\"628\":\"sll1708\",\"629\":\"sll1709\",\"630\":\"sll1712\",\"631\":\"sll1713\",\"632\":\"sll1721\",\"633\":\"sll1734\",\"634\":\"sll1735\",\"635\":\"sll1739\",\"636\":\"sll1740\",\"637\":\"sll1742\",\"638\":\"sll1743\",\"639\":\"sll1744\",\"640\":\"sll1745\",\"641\":\"sll1746\",\"642\":\"sll1747\",\"643\":\"sll1750\",\"644\":\"sll1757\",\"645\":\"sll1758\",\"646\":\"sll1760\",\"647\":\"sll1762\",\"648\":\"sll1764\",\"649\":\"sll1766\",\"650\":\"sll1767\",\"651\":\"sll1769\",\"652\":\"sll1770\",\"653\":\"sll1771\",\"654\":\"sll1772\",\"655\":\"sll1773\",\"656\":\"sll1775\",\"657\":\"sll1776\",\"658\":\"sll1783\",\"659\":\"sll1784\",\"660\":\"sll1785\",\"661\":\"sll1786\",\"662\":\"sll1787\",\"663\":\"sll1789\",\"664\":\"sll1799\",\"665\":\"sll1800\",\"666\":\"sll1801\",\"667\":\"sll1802\",\"668\":\"sll1803\",\"669\":\"sll1804\",\"670\":\"sll1805\",\"671\":\"sll1806\",\"672\":\"sll1807\",\"673\":\"sll1808\",\"674\":\"sll1809\",\"675\":\"sll1810\",\"676\":\"sll1811\",\"677\":\"sll1812\",\"678\":\"sll1813\",\"679\":\"sll1814\",\"680\":\"sll1815\",\"681\":\"sll1816\",\"682\":\"sll1817\",\"683\":\"sll1818\",\"684\":\"sll1819\",\"685\":\"sll1821\",\"686\":\"sll1822\",\"687\":\"sll1823\",\"688\":\"sll1824\",\"689\":\"sll1825\",\"690\":\"sll1830\",\"691\":\"sll1831\",\"692\":\"sll1833\",\"693\":\"sll1835\",\"694\":\"sll1837\",\"695\":\"sll1841\",\"696\":\"sll1852\",\"697\":\"sll1854\",\"698\":\"sll1864\",\"699\":\"sll1865\",\"700\":\"sll1866\",\"701\":\"sll1872\",\"702\":\"sll1873\",\"703\":\"sll1878\",\"704\":\"sll1883\",\"705\":\"sll1884\",\"706\":\"sll1885\",\"707\":\"sll1888\",\"708\":\"sll1891\",\"709\":\"sll1892\",\"710\":\"sll1893\",\"711\":\"sll1894\",\"712\":\"sll1895\",\"713\":\"sll1902\",\"714\":\"sll1905\",\"715\":\"sll1908\",\"716\":\"sll1909\",\"717\":\"sll1910\",\"718\":\"sll1911\",\"719\":\"sll1913\",\"720\":\"sll1920\",\"721\":\"sll1921\",\"722\":\"sll1924\",\"723\":\"sll1927\",\"724\":\"sll1931\",\"725\":\"sll1932\",\"726\":\"sll1938\",\"727\":\"sll1939\",\"728\":\"sll1940\",\"729\":\"sll1941\",\"730\":\"sll1945\",\"731\":\"sll1949\",\"732\":\"sll1950\",\"733\":\"sll1951\",\"734\":\"sll1956\",\"735\":\"sll1957\",\"736\":\"sll1959\",\"737\":\"sll1961\",\"738\":\"sll1967\",\"739\":\"sll1971\",\"740\":\"sll1979\",\"741\":\"sll1981\",\"742\":\"sll1987\",\"743\":\"sll1988\",\"744\":\"sll1994\",\"745\":\"sll2001\",\"746\":\"sll2002\",\"747\":\"sll2005\",\"748\":\"sll2008\",\"749\":\"sll2009\",\"750\":\"sll2010\",\"751\":\"sll2011\",\"752\":\"sll2014\",\"753\":\"sll5034\",\"754\":\"sll5042\",\"755\":\"sll5048\",\"756\":\"sll5059\",\"757\":\"sll5060\",\"758\":\"sll5066\",\"759\":\"sll5079\",\"760\":\"sll5080\",\"761\":\"sll5083\",\"762\":\"sll6036\",\"763\":\"sll6076\",\"764\":\"sll6093\",\"765\":\"sll7028\",\"766\":\"sll7043\",\"767\":\"sll7044\",\"768\":\"sll7062\",\"769\":\"sll7063\",\"770\":\"sll7066\",\"771\":\"sll7085\",\"772\":\"sll7087\",\"773\":\"sll7090\",\"774\":\"sll8001\",\"775\":\"sll8049\",\"776\":\"slr0001\",\"777\":\"slr0006\",\"778\":\"slr0007\",\"779\":\"slr0008\",\"780\":\"slr0009\",\"781\":\"slr0012\",\"782\":\"slr0013\",\"783\":\"slr0015\",\"784\":\"slr0017\",\"785\":\"slr0020\",\"786\":\"slr0021\",\"787\":\"slr0023\",\"788\":\"slr0032\",\"789\":\"slr0038\",\"790\":\"slr0039\",\"791\":\"slr0040\",\"792\":\"slr0042\",\"793\":\"slr0043\",\"794\":\"slr0044\",\"795\":\"slr0049\",\"796\":\"slr0050\",\"797\":\"slr0051\",\"798\":\"slr0055\",\"799\":\"slr0056\",\"800\":\"slr0058\",\"801\":\"slr0060\",\"802\":\"slr0063\",\"803\":\"slr0064\",\"804\":\"slr0065\",\"805\":\"slr0066\",\"806\":\"slr0067\",\"807\":\"slr0070\",\"808\":\"slr0072\",\"809\":\"slr0073\",\"810\":\"slr0074\",\"811\":\"slr0075\",\"812\":\"slr0076\",\"813\":\"slr0077\",\"814\":\"slr0078\",\"815\":\"slr0079\",\"816\":\"slr0080\",\"817\":\"slr0082\",\"818\":\"slr0083\",\"819\":\"slr0086\",\"820\":\"slr0088\",\"821\":\"slr0089\",\"822\":\"slr0090\",\"823\":\"slr0091\",\"824\":\"slr0093\",\"825\":\"slr0105\",\"826\":\"slr0106\",\"827\":\"slr0110\",\"828\":\"slr0111\",\"829\":\"slr0115\",\"830\":\"slr0116\",\"831\":\"slr0118\",\"832\":\"slr0121\",\"833\":\"slr0143\",\"834\":\"slr0144\",\"835\":\"slr0145\",\"836\":\"slr0147\",\"837\":\"slr0148\",\"838\":\"slr0151\",\"839\":\"slr0152\",\"840\":\"slr0156\",\"841\":\"slr0161\",\"842\":\"slr0163\",\"843\":\"slr0164\",\"844\":\"slr0165\",\"845\":\"slr0169\",\"846\":\"slr0172\",\"847\":\"slr0184\",\"848\":\"slr0185\",\"849\":\"slr0186\",\"850\":\"slr0191\",\"851\":\"slr0192\",\"852\":\"slr0193\",\"853\":\"slr0194\",\"854\":\"slr0197\",\"855\":\"slr0201\",\"856\":\"slr0207\",\"857\":\"slr0208\",\"858\":\"slr0209\",\"859\":\"slr0210\",\"860\":\"slr0211\",\"861\":\"slr0212\",\"862\":\"slr0213\",\"863\":\"slr0220\",\"864\":\"slr0222\",\"865\":\"slr0226\",\"866\":\"slr0228\",\"867\":\"slr0229\",\"868\":\"slr0233\",\"869\":\"slr0236\",\"870\":\"slr0237\",\"871\":\"slr0239\",\"872\":\"slr0242\",\"873\":\"slr0244\",\"874\":\"slr0245\",\"875\":\"slr0250\",\"876\":\"slr0251\",\"877\":\"slr0257\",\"878\":\"slr0260\",\"879\":\"slr0261\",\"880\":\"slr0262\",\"881\":\"slr0267\",\"882\":\"slr0280\",\"883\":\"slr0288\",\"884\":\"slr0293\",\"885\":\"slr0298\",\"886\":\"slr0301\",\"887\":\"slr0302\",\"888\":\"slr0303\",\"889\":\"slr0309\",\"890\":\"slr0312\",\"891\":\"slr0315\",\"892\":\"slr0317\",\"893\":\"slr0320\",\"894\":\"slr0321\",\"895\":\"slr0322\",\"896\":\"slr0323\",\"897\":\"slr0325\",\"898\":\"slr0326\",\"899\":\"slr0328\",\"900\":\"slr0329\",\"901\":\"slr0333\",\"902\":\"slr0334\",\"903\":\"slr0335\",\"904\":\"slr0338\",\"905\":\"slr0341\",\"906\":\"slr0342\",\"907\":\"slr0346\",\"908\":\"slr0348\",\"909\":\"slr0351\",\"910\":\"slr0355\",\"911\":\"slr0356\",\"912\":\"slr0357\",\"913\":\"slr0361\",\"914\":\"slr0362\",\"915\":\"slr0369\",\"916\":\"slr0370\",\"917\":\"slr0374\",\"918\":\"slr0377\",\"919\":\"slr0378\",\"920\":\"slr0379\",\"921\":\"slr0380\",\"922\":\"slr0381\",\"923\":\"slr0384\",\"924\":\"slr0387\",\"925\":\"slr0394\",\"926\":\"slr0395\",\"927\":\"slr0397\",\"928\":\"slr0398\",\"929\":\"slr0399\",\"930\":\"slr0402\",\"931\":\"slr0404\",\"932\":\"slr0406\",\"933\":\"slr0408\",\"934\":\"slr0417\",\"935\":\"slr0420\",\"936\":\"slr0426\",\"937\":\"slr0427\",\"938\":\"slr0431\",\"939\":\"slr0434\",\"940\":\"slr0435\",\"941\":\"slr0436\",\"942\":\"slr0439\",\"943\":\"slr0440\",\"944\":\"slr0442\",\"945\":\"slr0443\",\"946\":\"slr0444\",\"947\":\"slr0447\",\"948\":\"slr0448\",\"949\":\"slr0451\",\"950\":\"slr0452\",\"951\":\"slr0453\",\"952\":\"slr0455\",\"953\":\"slr0458\",\"954\":\"slr0459\",\"955\":\"slr0467\",\"956\":\"slr0468\",\"957\":\"slr0469\",\"958\":\"slr0473\",\"959\":\"slr0476\",\"960\":\"slr0477\",\"961\":\"slr0479\",\"962\":\"slr0480\",\"963\":\"slr0483\",\"964\":\"slr0484\",\"965\":\"slr0492\",\"966\":\"slr0493\",\"967\":\"slr0500\",\"968\":\"slr0502\",\"969\":\"slr0503\",\"970\":\"slr0506\",\"971\":\"slr0513\",\"972\":\"slr0518\",\"973\":\"slr0520\",\"974\":\"slr0523\",\"975\":\"slr0525\",\"976\":\"slr0526\",\"977\":\"slr0527\",\"978\":\"slr0528\",\"979\":\"slr0533\",\"980\":\"slr0534\",\"981\":\"slr0535\",\"982\":\"slr0536\",\"983\":\"slr0537\",\"984\":\"slr0541\",\"985\":\"slr0542\",\"986\":\"slr0543\",\"987\":\"slr0544\",\"988\":\"slr0546\",\"989\":\"slr0549\",\"990\":\"slr0550\",\"991\":\"slr0551\",\"992\":\"slr0552\",\"993\":\"slr0553\",\"994\":\"slr0557\",\"995\":\"slr0559\",\"996\":\"slr0565\",\"997\":\"slr0569\",\"998\":\"slr0575\",\"999\":\"slr0580\",\"1000\":\"slr0583\",\"1001\":\"slr0585\",\"1002\":\"slr0591\",\"1003\":\"slr0592\",\"1004\":\"slr0597\",\"1005\":\"slr0599\",\"1006\":\"slr0600\",\"1007\":\"slr0603\",\"1008\":\"slr0604\",\"1009\":\"slr0605\",\"1010\":\"slr0606\",\"1011\":\"slr0608\",\"1012\":\"slr0609\",\"1013\":\"slr0611\",\"1014\":\"slr0613\",\"1015\":\"slr0615\",\"1016\":\"slr0617\",\"1017\":\"slr0618\",\"1018\":\"slr0619\",\"1019\":\"slr0623\",\"1020\":\"slr0624\",\"1021\":\"slr0626\",\"1022\":\"slr0628\",\"1023\":\"slr0630\",\"1024\":\"slr0633\",\"1025\":\"slr0634\",\"1026\":\"slr0635\",\"1027\":\"slr0637\",\"1028\":\"slr0638\",\"1029\":\"slr0645\",\"1030\":\"slr0646\",\"1031\":\"slr0649\",\"1032\":\"slr0650\",\"1033\":\"slr0651\",\"1034\":\"slr0652\",\"1035\":\"slr0653\",\"1036\":\"slr0654\",\"1037\":\"slr0655\",\"1038\":\"slr0656\",\"1039\":\"slr0657\",\"1040\":\"slr0658\",\"1041\":\"slr0659\",\"1042\":\"slr0661\",\"1043\":\"slr0662\",\"1044\":\"slr0664\",\"1045\":\"slr0665\",\"1046\":\"slr0667\",\"1047\":\"slr0670\",\"1048\":\"slr0676\",\"1049\":\"slr0678\",\"1050\":\"slr0680\",\"1051\":\"slr0686\",\"1052\":\"slr0688\",\"1053\":\"slr0689\",\"1054\":\"slr0692\",\"1055\":\"slr0695\",\"1056\":\"slr0697\",\"1057\":\"slr0699\",\"1058\":\"slr0707\",\"1059\":\"slr0708\",\"1060\":\"slr0709\",\"1061\":\"slr0710\",\"1062\":\"slr0711\",\"1063\":\"slr0713\",\"1064\":\"slr0719\",\"1065\":\"slr0721\",\"1066\":\"slr0722\",\"1067\":\"slr0723\",\"1068\":\"slr0727\",\"1069\":\"slr0729\",\"1070\":\"slr0731\",\"1071\":\"slr0737\",\"1072\":\"slr0738\",\"1073\":\"slr0739\",\"1074\":\"slr0740\",\"1075\":\"slr0742\",\"1076\":\"slr0743\",\"1077\":\"slr0744\",\"1078\":\"slr0746\",\"1079\":\"slr0747\",\"1080\":\"slr0750\",\"1081\":\"slr0752\",\"1082\":\"slr0755\",\"1083\":\"slr0756\",\"1084\":\"slr0757\",\"1085\":\"slr0758\",\"1086\":\"slr0765\",\"1087\":\"slr0769\",\"1088\":\"slr0772\",\"1089\":\"slr0773\",\"1090\":\"slr0774\",\"1091\":\"slr0776\",\"1092\":\"slr0780\",\"1093\":\"slr0782\",\"1094\":\"slr0783\",\"1095\":\"slr0804\",\"1096\":\"slr0806\",\"1097\":\"slr0807\",\"1098\":\"slr0809\",\"1099\":\"slr0816\",\"1100\":\"slr0821\",\"1101\":\"slr0823\",\"1102\":\"slr0825\",\"1103\":\"slr0827\",\"1104\":\"slr0833\",\"1105\":\"slr0835\",\"1106\":\"slr0836\",\"1107\":\"slr0838\",\"1108\":\"slr0839\",\"1109\":\"slr0841\",\"1110\":\"slr0842\",\"1111\":\"slr0848\",\"1112\":\"slr0854\",\"1113\":\"slr0861\",\"1114\":\"slr0862\",\"1115\":\"slr0863\",\"1116\":\"slr0864\",\"1117\":\"slr0865\",\"1118\":\"slr0869\",\"1119\":\"slr0872\",\"1120\":\"slr0876\",\"1121\":\"slr0877\",\"1122\":\"slr0878\",\"1123\":\"slr0880\",\"1124\":\"slr0884\",\"1125\":\"slr0885\",\"1126\":\"slr0886\",\"1127\":\"slr0889\",\"1128\":\"slr0891\",\"1129\":\"slr0898\",\"1130\":\"slr0899\",\"1131\":\"slr0900\",\"1132\":\"slr0902\",\"1133\":\"slr0903\",\"1134\":\"slr0904\",\"1135\":\"slr0905\",\"1136\":\"slr0906\",\"1137\":\"slr0907\",\"1138\":\"slr0909\",\"1139\":\"slr0912\",\"1140\":\"slr0917\",\"1141\":\"slr0918\",\"1142\":\"slr0922\",\"1143\":\"slr0923\",\"1144\":\"slr0924\",\"1145\":\"slr0925\",\"1146\":\"slr0927\",\"1147\":\"slr0929\",\"1148\":\"slr0930\",\"1149\":\"slr0936\",\"1150\":\"slr0937\",\"1151\":\"slr0938\",\"1152\":\"slr0940\",\"1153\":\"slr0941\",\"1154\":\"slr0942\",\"1155\":\"slr0946\",\"1156\":\"slr0947\",\"1157\":\"slr0951\",\"1158\":\"slr0952\",\"1159\":\"slr0953\",\"1160\":\"slr0955\",\"1161\":\"slr0958\",\"1162\":\"slr0962\",\"1163\":\"slr0963\",\"1164\":\"slr0965\",\"1165\":\"slr0966\",\"1166\":\"slr0969\",\"1167\":\"slr0971\",\"1168\":\"slr0974\",\"1169\":\"slr0982\",\"1170\":\"slr0983\",\"1171\":\"slr0984\",\"1172\":\"slr0985\",\"1173\":\"slr0989\",\"1174\":\"slr0990\",\"1175\":\"slr0992\",\"1176\":\"slr0993\",\"1177\":\"slr1019\",\"1178\":\"slr1020\",\"1179\":\"slr1022\",\"1180\":\"slr1024\",\"1181\":\"slr1028\",\"1182\":\"slr1030\",\"1183\":\"slr1031\",\"1184\":\"slr1033\",\"1185\":\"slr1034\",\"1186\":\"slr1035\",\"1187\":\"slr1037\",\"1188\":\"slr1039\",\"1189\":\"slr1042\",\"1190\":\"slr1043\",\"1191\":\"slr1044\",\"1192\":\"slr1046\",\"1193\":\"slr1047\",\"1194\":\"slr1048\",\"1195\":\"slr1051\",\"1196\":\"slr1053\",\"1197\":\"slr1055\",\"1198\":\"slr1056\",\"1199\":\"slr1063\",\"1200\":\"slr1064\",\"1201\":\"slr1065\",\"1202\":\"slr1066\",\"1203\":\"slr1067\",\"1204\":\"slr1070\",\"1205\":\"slr1071\",\"1206\":\"slr1072\",\"1207\":\"slr1073\",\"1208\":\"slr1076\",\"1209\":\"slr1077\",\"1210\":\"slr1085\",\"1211\":\"slr1087\",\"1212\":\"slr1090\",\"1213\":\"slr1095\",\"1214\":\"slr1096\",\"1215\":\"slr1097\",\"1216\":\"slr1098\",\"1217\":\"slr1099\",\"1218\":\"slr1100\",\"1219\":\"slr1101\",\"1220\":\"slr1102\",\"1221\":\"slr1103\",\"1222\":\"slr1104\",\"1223\":\"slr1105\",\"1224\":\"slr1106\",\"1225\":\"slr1109\",\"1226\":\"slr1110\",\"1227\":\"slr1113\",\"1228\":\"slr1116\",\"1229\":\"slr1117\",\"1230\":\"slr1122\",\"1231\":\"slr1123\",\"1232\":\"slr1124\",\"1233\":\"slr1125\",\"1234\":\"slr1128\",\"1235\":\"slr1129\",\"1236\":\"slr1133\",\"1237\":\"slr1139\",\"1238\":\"slr1140\",\"1239\":\"slr1142\",\"1240\":\"slr1143\",\"1241\":\"slr1150\",\"1242\":\"slr1159\",\"1243\":\"slr1160\",\"1244\":\"slr1161\",\"1245\":\"slr1164\",\"1246\":\"slr1165\",\"1247\":\"slr1166\",\"1248\":\"slr1171\",\"1249\":\"slr1173\",\"1250\":\"slr1176\",\"1251\":\"slr1178\",\"1252\":\"slr1179\",\"1253\":\"slr1183\",\"1254\":\"slr1189\",\"1255\":\"slr1192\",\"1256\":\"slr1194\",\"1257\":\"slr1196\",\"1258\":\"slr1197\",\"1259\":\"slr1198\",\"1260\":\"slr1199\",\"1261\":\"slr1201\",\"1262\":\"slr1203\",\"1263\":\"slr1205\",\"1264\":\"slr1206\",\"1265\":\"slr1207\",\"1266\":\"slr1208\",\"1267\":\"slr1211\",\"1268\":\"slr1212\",\"1269\":\"slr1216\",\"1270\":\"slr1219\",\"1271\":\"slr1220\",\"1272\":\"slr1223\",\"1273\":\"slr1224\",\"1274\":\"slr1225\",\"1275\":\"slr1226\",\"1276\":\"slr1227\",\"1277\":\"slr1228\",\"1278\":\"slr1232\",\"1279\":\"slr1233\",\"1280\":\"slr1235\",\"1281\":\"slr1237\",\"1282\":\"slr1238\",\"1283\":\"slr1239\",\"1284\":\"slr1240\",\"1285\":\"slr1243\",\"1286\":\"slr1247\",\"1287\":\"slr1251\",\"1288\":\"slr1254\",\"1289\":\"slr1255\",\"1290\":\"slr1257\",\"1291\":\"slr1258\",\"1292\":\"slr1259\",\"1293\":\"slr1263\",\"1294\":\"slr1265\",\"1295\":\"slr1266\",\"1296\":\"slr1269\",\"1297\":\"slr1270\",\"1298\":\"slr1272\",\"1299\":\"slr1273\",\"1300\":\"slr1274\",\"1301\":\"slr1275\",\"1302\":\"slr1276\",\"1303\":\"slr1277\",\"1304\":\"slr1280\",\"1305\":\"slr1281\",\"1306\":\"slr1287\",\"1307\":\"slr1289\",\"1308\":\"slr1295\",\"1309\":\"slr1299\",\"1310\":\"slr1301\",\"1311\":\"slr1305\",\"1312\":\"slr1311\",\"1313\":\"slr1312\",\"1314\":\"slr1322\",\"1315\":\"slr1324\",\"1316\":\"slr1325\",\"1317\":\"slr1329\",\"1318\":\"slr1330\",\"1319\":\"slr1331\",\"1320\":\"slr1334\",\"1321\":\"slr1338\",\"1322\":\"slr1340\",\"1323\":\"slr1342\",\"1324\":\"slr1343\",\"1325\":\"slr1347\",\"1326\":\"slr1348\",\"1327\":\"slr1349\",\"1328\":\"slr1351\",\"1329\":\"slr1353\",\"1330\":\"slr1356\",\"1331\":\"slr1362\",\"1332\":\"slr1363\",\"1333\":\"slr1364\",\"1334\":\"slr1367\",\"1335\":\"slr1368\",\"1336\":\"slr1376\",\"1337\":\"slr1378\",\"1338\":\"slr1385\",\"1339\":\"slr1390\",\"1340\":\"slr1391\",\"1341\":\"slr1393\",\"1342\":\"slr1395\",\"1343\":\"slr1396\",\"1344\":\"slr1398\",\"1345\":\"slr1406\",\"1346\":\"slr1407\",\"1347\":\"slr1409\",\"1348\":\"slr1410\",\"1349\":\"slr1411\",\"1350\":\"slr1413\",\"1351\":\"slr1414\",\"1352\":\"slr1416\",\"1353\":\"slr1417\",\"1354\":\"slr1418\",\"1355\":\"slr1419\",\"1356\":\"slr1420\",\"1357\":\"slr1423\",\"1358\":\"slr1424\",\"1359\":\"slr1426\",\"1360\":\"slr1429\",\"1361\":\"slr1431\",\"1362\":\"slr1434\",\"1363\":\"slr1435\",\"1364\":\"slr1437\",\"1365\":\"slr1438\",\"1366\":\"slr1444\",\"1367\":\"slr1448\",\"1368\":\"slr1452\",\"1369\":\"slr1459\",\"1370\":\"slr1463\",\"1371\":\"slr1467\",\"1372\":\"slr1468\",\"1373\":\"slr1470\",\"1374\":\"slr1471\",\"1375\":\"slr1472\",\"1376\":\"slr1474\",\"1377\":\"slr1476\",\"1378\":\"slr1478\",\"1379\":\"slr1495\",\"1380\":\"slr1498\",\"1381\":\"slr1501\",\"1382\":\"slr1503\",\"1383\":\"slr1506\",\"1384\":\"slr1507\",\"1385\":\"slr1510\",\"1386\":\"slr1511\",\"1387\":\"slr1512\",\"1388\":\"slr1513\",\"1389\":\"slr1516\",\"1390\":\"slr1517\",\"1391\":\"slr1519\",\"1392\":\"slr1521\",\"1393\":\"slr1531\",\"1394\":\"slr1533\",\"1395\":\"slr1534\",\"1396\":\"slr1537\",\"1397\":\"slr1540\",\"1398\":\"slr1541\",\"1399\":\"slr1549\",\"1400\":\"slr1550\",\"1401\":\"slr1552\",\"1402\":\"slr1556\",\"1403\":\"slr1557\",\"1404\":\"slr1559\",\"1405\":\"slr1560\",\"1406\":\"slr1563\",\"1407\":\"slr1564\",\"1408\":\"slr1567\",\"1409\":\"slr1570\",\"1410\":\"slr1571\",\"1411\":\"slr1573\",\"1412\":\"slr1579\",\"1413\":\"slr1588\",\"1414\":\"slr1590\",\"1415\":\"slr1596\",\"1416\":\"slr1597\",\"1417\":\"slr1600\",\"1418\":\"slr1603\",\"1419\":\"slr1604\",\"1420\":\"slr1609\",\"1421\":\"slr1610\",\"1422\":\"slr1612\",\"1423\":\"slr1613\",\"1424\":\"slr1615\",\"1425\":\"slr1616\",\"1426\":\"slr1617\",\"1427\":\"slr1618\",\"1428\":\"slr1619\",\"1429\":\"slr1622\",\"1430\":\"slr1623\",\"1431\":\"slr1624\",\"1432\":\"slr1626\",\"1433\":\"slr1629\",\"1434\":\"slr1639\",\"1435\":\"slr1641\",\"1436\":\"slr1643\",\"1437\":\"slr1645\",\"1438\":\"slr1646\",\"1439\":\"slr1648\",\"1440\":\"slr1649\",\"1441\":\"slr1653\",\"1442\":\"slr1655\",\"1443\":\"slr1656\",\"1444\":\"slr1657\",\"1445\":\"slr1658\",\"1446\":\"slr1659\",\"1447\":\"slr1661\",\"1448\":\"slr1664\",\"1449\":\"slr1665\",\"1450\":\"slr1666\",\"1451\":\"slr1668\",\"1452\":\"slr1670\",\"1453\":\"slr1673\",\"1454\":\"slr1678\",\"1455\":\"slr1681\",\"1456\":\"slr1686\",\"1457\":\"slr1689\",\"1458\":\"slr1691\",\"1459\":\"slr1693\",\"1460\":\"slr1694\",\"1461\":\"slr1697\",\"1462\":\"slr1702\",\"1463\":\"slr1703\",\"1464\":\"slr1706\",\"1465\":\"slr1710\",\"1466\":\"slr1717\",\"1467\":\"slr1718\",\"1468\":\"slr1719\",\"1469\":\"slr1720\",\"1470\":\"slr1721\",\"1471\":\"slr1722\",\"1472\":\"slr1724\",\"1473\":\"slr1727\",\"1474\":\"slr1729\",\"1475\":\"slr1732\",\"1476\":\"slr1734\",\"1477\":\"slr1735\",\"1478\":\"slr1739\",\"1479\":\"slr1740\",\"1480\":\"slr1742\",\"1481\":\"slr1743\",\"1482\":\"slr1744\",\"1483\":\"slr1748\",\"1484\":\"slr1751\",\"1485\":\"slr1753\",\"1486\":\"slr1755\",\"1487\":\"slr1756\",\"1488\":\"slr1761\",\"1489\":\"slr1762\",\"1490\":\"slr1763\",\"1491\":\"slr1764\",\"1492\":\"slr1768\",\"1493\":\"slr1772\",\"1494\":\"slr1773\",\"1495\":\"slr1774\",\"1496\":\"slr1777\",\"1497\":\"slr1778\",\"1498\":\"slr1779\",\"1499\":\"slr1783\",\"1500\":\"slr1784\",\"1501\":\"slr1791\",\"1502\":\"slr1793\",\"1503\":\"slr1794\",\"1504\":\"slr1795\",\"1505\":\"slr1796\",\"1506\":\"slr1800\",\"1507\":\"slr1803\",\"1508\":\"slr1805\",\"1509\":\"slr1808\",\"1510\":\"slr1813\",\"1511\":\"slr1815\",\"1512\":\"slr1816\",\"1513\":\"slr1818\",\"1514\":\"slr1819\",\"1515\":\"slr1822\",\"1516\":\"slr1829\",\"1517\":\"slr1830\",\"1518\":\"slr1834\",\"1519\":\"slr1835\",\"1520\":\"slr1837\",\"1521\":\"slr1838\",\"1522\":\"slr1839\",\"1523\":\"slr1840\",\"1524\":\"slr1841\",\"1525\":\"slr1842\",\"1526\":\"slr1843\",\"1527\":\"slr1844\",\"1528\":\"slr1846\",\"1529\":\"slr1847\",\"1530\":\"slr1848\",\"1531\":\"slr1851\",\"1532\":\"slr1852\",\"1533\":\"slr1853\",\"1534\":\"slr1854\",\"1535\":\"slr1855\",\"1536\":\"slr1856\",\"1537\":\"slr1857\",\"1538\":\"slr1859\",\"1539\":\"slr1861\",\"1540\":\"slr1867\",\"1541\":\"slr1870\",\"1542\":\"slr1871\",\"1543\":\"slr1874\",\"1544\":\"slr1877\",\"1545\":\"slr1878\",\"1546\":\"slr1880\",\"1547\":\"slr1881\",\"1548\":\"slr1882\",\"1549\":\"slr1884\",\"1550\":\"slr1887\",\"1551\":\"slr1888\",\"1552\":\"slr1890\",\"1553\":\"slr1894\",\"1554\":\"slr1897\",\"1555\":\"slr1898\",\"1556\":\"slr1900\",\"1557\":\"slr1907\",\"1558\":\"slr1908\",\"1559\":\"slr1909\",\"1560\":\"slr1911\",\"1561\":\"slr1916\",\"1562\":\"slr1923\",\"1563\":\"slr1924\",\"1564\":\"slr1926\",\"1565\":\"slr1927\",\"1566\":\"slr1931\",\"1567\":\"slr1933\",\"1568\":\"slr1934\",\"1569\":\"slr1938\",\"1570\":\"slr1940\",\"1571\":\"slr1942\",\"1572\":\"slr1944\",\"1573\":\"slr1945\",\"1574\":\"slr1949\",\"1575\":\"slr1951\",\"1576\":\"slr1958\",\"1577\":\"slr1959\",\"1578\":\"slr1962\",\"1579\":\"slr1963\",\"1580\":\"slr1968\",\"1581\":\"slr1969\",\"1582\":\"slr1970\",\"1583\":\"slr1972\",\"1584\":\"slr1974\",\"1585\":\"slr1975\",\"1586\":\"slr1982\",\"1587\":\"slr1983\",\"1588\":\"slr1984\",\"1589\":\"slr1986\",\"1590\":\"slr1991\",\"1591\":\"slr1992\",\"1592\":\"slr1993\",\"1593\":\"slr1994\",\"1594\":\"slr1998\",\"1595\":\"slr2000\",\"1596\":\"slr2001\",\"1597\":\"slr2002\",\"1598\":\"slr2004\",\"1599\":\"slr2005\",\"1600\":\"slr2013\",\"1601\":\"slr2015\",\"1602\":\"slr2017\",\"1603\":\"slr2018\",\"1604\":\"slr2023\",\"1605\":\"slr2024\",\"1606\":\"slr2025\",\"1607\":\"slr2026\",\"1608\":\"slr2030\",\"1609\":\"slr2032\",\"1610\":\"slr2033\",\"1611\":\"slr2034\",\"1612\":\"slr2035\",\"1613\":\"slr2041\",\"1614\":\"slr2043\",\"1615\":\"slr2046\",\"1616\":\"slr2047\",\"1617\":\"slr2048\",\"1618\":\"slr2049\",\"1619\":\"slr2051\",\"1620\":\"slr2052\",\"1621\":\"slr2053\",\"1622\":\"slr2058\",\"1623\":\"slr2059\",\"1624\":\"slr2060\",\"1625\":\"slr2067\",\"1626\":\"slr2070\",\"1627\":\"slr2071\",\"1628\":\"slr2072\",\"1629\":\"slr2073\",\"1630\":\"slr2074\",\"1631\":\"slr2075\",\"1632\":\"slr2076\",\"1633\":\"slr2079\",\"1634\":\"slr2080\",\"1635\":\"slr2084\",\"1636\":\"slr2088\",\"1637\":\"slr2089\",\"1638\":\"slr2094\",\"1639\":\"slr2097\",\"1640\":\"slr2099\",\"1641\":\"slr2100\",\"1642\":\"slr2102\",\"1643\":\"slr2105\",\"1644\":\"slr2122\",\"1645\":\"slr2123\",\"1646\":\"slr2124\",\"1647\":\"slr2125\",\"1648\":\"slr2127\",\"1649\":\"slr2130\",\"1650\":\"slr2131\",\"1651\":\"slr2132\",\"1652\":\"slr2136\",\"1653\":\"slr2141\",\"1654\":\"slr2143\",\"1655\":\"slr2144\",\"1656\":\"slr5023\",\"1657\":\"slr5058\",\"1658\":\"slr6001\",\"1659\":\"slr6037\",\"1660\":\"slr6039\",\"1661\":\"slr6071\",\"1662\":\"slr6095\",\"1663\":\"slr6097\",\"1664\":\"slr6102\",\"1665\":\"slr6110\",\"1666\":\"slr7011\",\"1667\":\"slr7012\",\"1668\":\"slr7014\",\"1669\":\"slr7024\",\"1670\":\"slr7060\",\"1671\":\"slr7061\",\"1672\":\"slr7080\",\"1673\":\"slr7094\",\"1674\":\"slr8015\",\"1675\":\"slr8016\",\"1676\":\"slr8030\",\"1677\":\"slr9201\",\"1678\":\"sml0006\",\"1679\":\"sml0011\",\"1680\":\"ssl0020\",\"1681\":\"ssl0105\",\"1682\":\"ssl0294\",\"1683\":\"ssl0546\",\"1684\":\"ssl0563\",\"1685\":\"ssl0601\",\"1686\":\"ssl0707\",\"1687\":\"ssl0788\",\"1688\":\"ssl0832\",\"1689\":\"ssl1046\",\"1690\":\"ssl1377\",\"1691\":\"ssl1426\",\"1692\":\"ssl1533\",\"1693\":\"ssl1690\",\"1694\":\"ssl1784\",\"1695\":\"ssl1972\",\"1696\":\"ssl2084\",\"1697\":\"ssl2233\",\"1698\":\"ssl2245\",\"1699\":\"ssl2501\",\"1700\":\"ssl2595\",\"1701\":\"ssl2667\",\"1702\":\"ssl2781\",\"1703\":\"ssl2814\",\"1704\":\"ssl2874\",\"1705\":\"ssl2982\",\"1706\":\"ssl3044\",\"1707\":\"ssl3093\",\"1708\":\"ssl3364\",\"1709\":\"ssl3432\",\"1710\":\"ssl3436\",\"1711\":\"ssl3437\",\"1712\":\"ssl3441\",\"1713\":\"ssl3445\",\"1714\":\"ssl6082\",\"1715\":\"ssr0330\",\"1716\":\"ssr0332\",\"1717\":\"ssr0482\",\"1718\":\"ssr0693\",\"1719\":\"ssr1398\",\"1720\":\"ssr1399\",\"1721\":\"ssr1480\",\"1722\":\"ssr1528\",\"1723\":\"ssr1600\",\"1724\":\"ssr1604\",\"1725\":\"ssr1736\",\"1726\":\"ssr2087\",\"1727\":\"ssr2406\",\"1728\":\"ssr2554\",\"1729\":\"ssr2723\",\"1730\":\"ssr2799\",\"1731\":\"ssr2831\",\"1732\":\"ssr2998\",\"1733\":\"ssr3341\",\"1734\":\"ssr3383\"},\"Gene\":{\"0\":\"ponA\",\"1\":\"sll0005\",\"2\":\"aspC\",\"3\":\"sll0007\",\"4\":\"mltA\",\"5\":\"hemL\",\"6\":\"fbaA, fda\",\"7\":\"dxr\",\"8\":\"clpC\",\"9\":\"sll0021\",\"10\":\"sll0022\",\"11\":\"sll0023\",\"12\":\"crtH\",\"13\":\"sll0036\",\"14\":\"cbiX\",\"15\":\"pixG, pisG, taxP1, rer1\",\"16\":\"pixH, pisH\",\"17\":\"pixJ1, pisJ1, taxD1\",\"18\":\"pixJ2, pisJ2\",\"19\":\"pixL, taxAY1, hik18\",\"20\":\"spsA\",\"21\":\"sll0048\",\"22\":\"sll0051\",\"23\":\"accC\",\"24\":\"sll0055\",\"25\":\"grpE\",\"26\":\"dnaK1\",\"27\":\"sll0064\",\"28\":\"ilvN\",\"29\":\"sll0066\",\"30\":\"gst\",\"31\":\"sll0068\",\"32\":\"sll0069\",\"33\":\"purU\",\"34\":\"sll0071\",\"35\":\"thrS\",\"36\":\"argC\",\"37\":\"sll0085\",\"38\":\"sll0086\",\"39\":\"hik37\",\"40\":\"sll0096\",\"41\":\"rlmN\",\"42\":\"sll0100\",\"43\":\"sll0102\",\"44\":\"sll0103\",\"45\":\"amt1\",\"46\":\"mtnP\",\"47\":\"pepP\",\"48\":\"sll0141\",\"49\":\"sll0142\",\"50\":\"pyrH\",\"51\":\"frr, rrf\",\"52\":\"sll0148\",\"53\":\"sll0149\",\"54\":\"sll0154\",\"55\":\"sll0157\",\"56\":\"glgB\",\"57\":\"sll0162\",\"58\":\"sll0163\",\"59\":\"cobA\\/hemD\",\"60\":\"sll0167\",\"61\":\"sll0169\",\"62\":\"dnaK2\",\"63\":\"gcvT\",\"64\":\"sll0172\",\"65\":\"vgb\",\"66\":\"sll0175\",\"67\":\"sll0176\",\"68\":\"gltX\",\"69\":\"sll0180\",\"70\":\"sigC\",\"71\":\"sll0185\",\"72\":\"sll0188\",\"73\":\"sll0191\",\"74\":\"sll0195\",\"75\":\"petE\",\"76\":\"mnmG\",\"77\":\"trmFO\",\"78\":\"rfbA\",\"79\":\"sll0208\",\"80\":\"sll0209\",\"81\":\"sll0216\",\"82\":\"glmS\",\"83\":\"bcp\",\"84\":\"phoA\",\"85\":\"sll0224\",\"86\":\"ycf4\",\"87\":\"ppiB\",\"88\":\"speB1\",\"89\":\"sll0230\",\"90\":\"sll0243\",\"91\":\"ychF\",\"92\":\"coaBC\",\"93\":\"sll0254\",\"94\":\"tsaE\",\"95\":\"psbV\",\"96\":\"sll0263\",\"97\":\"nusB\",\"98\":\"sll0272\",\"99\":\"sll0274\",\"100\":\"sll0284\",\"101\":\"minC\",\"102\":\"minD\",\"103\":\"ppk\",\"104\":\"sll0293\",\"105\":\"sll0294\",\"106\":\"sll0296\",\"107\":\"sll0301\",\"108\":\"sigB\",\"109\":\"sll0314\",\"110\":\"sll0318\",\"111\":\"sll0319\",\"112\":\"rnd\",\"113\":\"sll0321\",\"114\":\"sll0325\",\"115\":\"gnd\",\"116\":\"sll0335\",\"117\":\"accD, ycf11, zfpA\",\"118\":\"phoR, hik7\",\"119\":\"sll0359\",\"120\":\"alaS\",\"121\":\"pyrR\",\"122\":\"pyrA\",\"123\":\"proA\",\"124\":\"urtE\",\"125\":\"mfd\",\"126\":\"lpxA\",\"127\":\"rfbW\",\"128\":\"sll0381\",\"129\":\"sll0384\",\"130\":\"sll0395\",\"131\":\"sll0396\",\"132\":\"sll0398\",\"133\":\"sll0400\",\"134\":\"gltA\",\"135\":\"aspC\",\"136\":\"glcD\",\"137\":\"sll0408\",\"138\":\"sll0410\",\"139\":\"sll0413\",\"140\":\"sll0414\",\"141\":\"sll0415\",\"142\":\"groEL-2\",\"143\":\"sll0418\",\"144\":\"ureB\",\"145\":\"purB\",\"146\":\"sll0422\",\"147\":\"sll0424\",\"148\":\"psbO\",\"149\":\"htpG\",\"150\":\"sll0441\",\"151\":\"sll0443\",\"152\":\"sll0445\",\"153\":\"sll0446\",\"154\":\"sll0447\",\"155\":\"sll0451\",\"156\":\"pheS\",\"157\":\"thrA\",\"158\":\"sll0456\",\"159\":\"uvrB\",\"160\":\"proA\",\"161\":\"queA\",\"162\":\"prs\",\"163\":\"sll0470\",\"164\":\"sll0471\",\"165\":\"dapL\",\"166\":\"cpcM\",\"167\":\"sll0488\",\"168\":\"sll0489\",\"169\":\"sll0493\",\"170\":\"asnS\",\"171\":\"sll0497\",\"172\":\"sll0499\",\"173\":\"argS\",\"174\":\"lysA\",\"175\":\"uppS\",\"176\":\"sll0509\",\"177\":\"sll0513\",\"178\":\"rbp1,rbpA\",\"179\":\"sll0518\",\"180\":\"ndhA\",\"181\":\"ndhI\",\"182\":\"ndhG\",\"183\":\"sll0524\",\"184\":\"sll0529\",\"185\":\"tig\",\"186\":\"clpP2\",\"187\":\"clpX\",\"188\":\"sll0540\",\"189\":\"acsA\",\"190\":\"sll0544\",\"191\":\"dfa1\",\"192\":\"sll0553\",\"193\":\"ftrC\",\"194\":\"ycf53\",\"195\":\"fur\",\"196\":\"recA\",\"197\":\"sll0572\",\"198\":\"sll0576\",\"199\":\"sll0577\",\"200\":\"purK\",\"201\":\"sll0585\",\"202\":\"sll0586\",\"203\":\"pyk1\",\"204\":\"sll0588\",\"205\":\"glk\",\"206\":\"sll0596\",\"207\":\"sll0601\",\"208\":\"sll0602\",\"209\":\"menD\",\"210\":\"sll0606\",\"211\":\"ruvB\",\"212\":\"sll0615\",\"213\":\"secA\",\"214\":\"vipp1\",\"215\":\"nadA\",\"216\":\"sll0623\",\"217\":\"sll0625\",\"218\":\"lim17\",\"219\":\"psaK2\",\"220\":\"sll0630\",\"221\":\"nadB\",\"222\":\"btpA\",\"223\":\"thiE\",\"224\":\"sll0638\",\"225\":\"sll0639\",\"226\":\"ureG\",\"227\":\"sll0644\",\"228\":\"sll0645\",\"229\":\"sll0647\",\"230\":\"sll0649\",\"231\":\"sll0654\",\"232\":\"nucH\",\"233\":\"sll0659\",\"234\":\"pdxA\",\"235\":\"ycf35\",\"236\":\"pacL\",\"237\":\"sphX\",\"238\":\"pstS\",\"239\":\"nifS\",\"240\":\"rsmA\",\"241\":\"llaI.2\",\"242\":\"sll0710\",\"243\":\"ispE\",\"244\":\"cysM\",\"245\":\"sll0721\",\"246\":\"sll0723\",\"247\":\"pgm\",\"248\":\"accA\",\"249\":\"sll0729\",\"250\":\"sll0735\",\"251\":\"sll0736\",\"252\":\"sll0740\",\"253\":\"nifJ\",\"254\":\"sll0744\",\"255\":\"pfkA2\",\"256\":\"sll0749\",\"257\":\"hik8, sasA\",\"258\":\"sll0752\",\"259\":\"folD\",\"260\":\"rbfA\",\"261\":\"tpx;ycf42\",\"262\":\"sll0756\",\"263\":\"purF\",\"264\":\"sll0759\",\"265\":\"urtD\",\"266\":\"radC\",\"267\":\"rpl20\",\"268\":\"glcP, gtr\",\"269\":\"sll0772\",\"270\":\"spkD\",\"271\":\"sll0783\",\"272\":\"sll0804\",\"273\":\"rpe\",\"274\":\"sll0816\",\"275\":\"psaF\",\"276\":\"cph2\",\"277\":\"sll0822\",\"278\":\"sdhB\",\"279\":\"sll0828\",\"280\":\"sll0829\",\"281\":\"fus\",\"282\":\"sll0837\",\"283\":\"pyrF\",\"284\":\"nplT\",\"285\":\"mnmA\",\"286\":\"dnaA\",\"287\":\"psbC\",\"288\":\"cpcS1\",\"289\":\"sll0854\",\"290\":\"sll0858\",\"291\":\"sll0860\",\"292\":\"murQ\",\"293\":\"uvrC\",\"294\":\"sll0867\",\"295\":\"napC\",\"296\":\"ruvA\",\"297\":\"sll0877\",\"298\":\"sll0886\",\"299\":\"sll0887\",\"300\":\"mdh\",\"301\":\"cysQ\",\"302\":\"dnaJ\",\"303\":\"rsgA\",\"304\":\"glmU\",\"305\":\"hisG\",\"306\":\"argF\",\"307\":\"sll0912\",\"308\":\"pqqE\",\"309\":\"ppc\",\"310\":\"sll0921\",\"311\":\"epsB\",\"312\":\"metK\",\"313\":\"apcD\",\"314\":\"sll0931\",\"315\":\"sll0933\",\"316\":\"ccmA\",\"317\":\"sll0936\",\"318\":\"sll0938\",\"319\":\"glgA\",\"320\":\"lrtA\",\"321\":\"sll0981\",\"322\":\"sll0982\",\"323\":\"sll0983\",\"324\":\"frmA\",\"325\":\"sll0994\",\"326\":\"sll0995\",\"327\":\"miaB\",\"328\":\"sll0997\",\"329\":\"ycf30\",\"330\":\"ycf22\",\"331\":\"hik13\",\"332\":\"sll1004\",\"333\":\"frpC\",\"334\":\"amt2\",\"335\":\"pyrC\",\"336\":\"gloB\",\"337\":\"sll1021\",\"338\":\"sucC\",\"339\":\"sll1025\",\"340\":\"gltD\",\"341\":\"ccmK2\",\"342\":\"ccmK1\",\"343\":\"ccmL\",\"344\":\"ccmM\",\"345\":\"ccmN\",\"346\":\"sll1033\",\"347\":\"upp\",\"348\":\"sll1039\",\"349\":\"sll1040\",\"350\":\"cysA\",\"351\":\"pnp\",\"352\":\"mutT\",\"353\":\"sll1049\",\"354\":\"sll1053\",\"355\":\"purL\",\"356\":\"dapB\",\"357\":\"adk2\",\"358\":\"sll1064\",\"359\":\"fabF\",\"360\":\"tktA\",\"361\":\"leuS\",\"362\":\"pacL\",\"363\":\"speB2\",\"364\":\"sll1080\",\"365\":\"nrtD\",\"366\":\"sll1084\",\"367\":\"glpD\",\"368\":\"sll1087\",\"369\":\"sll1089\",\"370\":\"chlP\",\"371\":\"rps12\",\"372\":\"rps7\",\"373\":\"fus\",\"374\":\"tufA\",\"375\":\"rps10\",\"376\":\"gtrC\",\"377\":\"sll1106\",\"378\":\"surE\",\"379\":\"sll1109\",\"380\":\"prfA\",\"381\":\"sll1118\",\"382\":\"smc\",\"383\":\"sll1121\",\"384\":\"sll1123\",\"385\":\"plpA, hik3\",\"386\":\"menB\",\"387\":\"todF\",\"388\":\"sll1130\",\"389\":\"sll1135\",\"390\":\"sll1138\",\"391\":\"sll1142\",\"392\":\"pcrA\",\"393\":\"rsmH\",\"394\":\"sll1151\",\"395\":\"sll1160\",\"396\":\"mutS\",\"397\":\"thrC\",\"398\":\"sll1174\",\"399\":\"sll1178\",\"400\":\"hlyB\",\"401\":\"hlyD\",\"402\":\"petC3\",\"403\":\"ho1\",\"404\":\"hemF\",\"405\":\"sll1188\",\"406\":\"glcE\",\"407\":\"psbU\",\"408\":\"pfkA1\",\"409\":\"lig\",\"410\":\"rfbD\",\"411\":\"fcl\",\"412\":\"ycf59\",\"413\":\"sll1217\",\"414\":\"ycf39\",\"415\":\"hoxE\",\"416\":\"hoxF\",\"417\":\"sll1222\",\"418\":\"hoxU\",\"419\":\"hoxY\",\"420\":\"hoxH\",\"421\":\"hik41\",\"422\":\"sll1233\",\"423\":\"ahcY\",\"424\":\"hemK\",\"425\":\"sll1239\",\"426\":\"sll1241\",\"427\":\"sll1242\",\"428\":\"rpl9\",\"429\":\"sll1247\",\"430\":\"panC\",\"431\":\"sll1252\",\"432\":\"pcnB\",\"433\":\"sll1258\",\"434\":\"rps2\",\"435\":\"tsf\",\"436\":\"ndhN\",\"437\":\"sll1263\",\"438\":\"sll1268\",\"439\":\"bgtB\",\"440\":\"sll1272\",\"441\":\"sll1273\",\"442\":\"pyk2\",\"443\":\"sll1276\",\"444\":\"recF\",\"445\":\"ribH\",\"446\":\"spoIID\",\"447\":\"sll1284\",\"448\":\"sll1286\",\"449\":\"sll1289\",\"450\":\"sll1290\",\"451\":\"sll1291\",\"452\":\"sll1292\",\"453\":\"pilJ\",\"454\":\"hik39\",\"455\":\"sll1298\",\"456\":\"ackA\",\"457\":\"trmB\",\"458\":\"sll1305\",\"459\":\"sll1306\",\"460\":\"sll1307\",\"461\":\"sll1308\",\"462\":\"dctP\",\"463\":\"sll1315\",\"464\":\"petC1\",\"465\":\"petA\",\"466\":\"atpG\",\"467\":\"atpF\",\"468\":\"atpD\",\"469\":\"atpA\",\"470\":\"atpC\",\"471\":\"sll1329\",\"472\":\"sll1334\",\"473\":\"sll1336\",\"474\":\"sll1338\",\"475\":\"bfr\",\"476\":\"gap2\",\"477\":\"ape2\",\"478\":\"cbbZp\",\"479\":\"recJ\",\"480\":\"glgP\",\"481\":\"mncA\",\"482\":\"sll1359\",\"483\":\"dnaX\",\"484\":\"ileS\",\"485\":\"ilvC\",\"486\":\"sll1366\",\"487\":\"sll1367\",\"488\":\"sll1369\",\"489\":\"rfbM\",\"490\":\"sycrp1\",\"491\":\"sll1378\",\"492\":\"sll1380\",\"493\":\"petF, fdx\",\"494\":\"suhB\",\"495\":\"sll1384\",\"496\":\"pppA\",\"497\":\"sll1388\",\"498\":\"sll1390\",\"499\":\"glgA\",\"500\":\"msrA1\",\"501\":\"rfbD\",\"502\":\"sll1396\",\"503\":\"psb28, psbW, psb13, ycf79\",\"504\":\"thf1\",\"505\":\"nadK2\",\"506\":\"psbP2\",\"507\":\"ntcA, ycf28\",\"508\":\"proS\",\"509\":\"hhoB\",\"510\":\"apt\",\"511\":\"hypB\",\"512\":\"nnr\",\"513\":\"mrcA\",\"514\":\"gatB\",\"515\":\"pdxH\",\"516\":\"pyrG\",\"517\":\"leuD\",\"518\":\"sll1446\",\"519\":\"nrtA\",\"520\":\"nrtC\",\"521\":\"narB\",\"522\":\"sll1456\",\"523\":\"rfbJ\",\"524\":\"sll1459\",\"525\":\"hypE\",\"526\":\"ftsH\",\"527\":\"sll1464\",\"528\":\"sll1466\",\"529\":\"leuC\",\"530\":\"cpcG2\",\"531\":\"pgl\",\"532\":\"sll1481\",\"533\":\"ndbC\",\"534\":\"sll1486\",\"535\":\"cpmA\",\"536\":\"sll1491\",\"537\":\"sll1495\",\"538\":\"sll1496\",\"539\":\"carA\",\"540\":\"glsF\",\"541\":\"gltB\",\"542\":\"lpxC\",\"543\":\"sll1512\",\"544\":\"hspA\",\"545\":\"gifB\",\"546\":\"sll1516\",\"547\":\"dfa3\",\"548\":\"sll1524\",\"549\":\"prk\",\"550\":\"sll1526\",\"551\":\"sll1528\",\"552\":\"sll1530\",\"553\":\"sll1531\",\"554\":\"sll1532\",\"555\":\"pilT2\",\"556\":\"sll1534\",\"557\":\"moeB\",\"558\":\"sll1537\",\"559\":\"bgl\",\"560\":\"sll1541\",\"561\":\"gst1\",\"562\":\"ppx\",\"563\":\"pheT\",\"564\":\"hik42\",\"565\":\"fni\",\"566\":\"sucD\",\"567\":\"sll1558\",\"568\":\"sll1559\",\"569\":\"putA\",\"570\":\"sll1563\",\"571\":\"cimA\",\"572\":\"ggpS\",\"573\":\"sll1568\",\"574\":\"sll1573\",\"575\":\"cpcB\",\"576\":\"cpcA\",\"577\":\"cpcC2\",\"578\":\"cpcC1\",\"579\":\"gumB\",\"580\":\"sll1582\",\"581\":\"lig\",\"582\":\"hik20\",\"583\":\"ndhR\",\"584\":\"kaiC2\",\"585\":\"fabZ\",\"586\":\"folC\",\"587\":\"sll1613\",\"588\":\"pma1\",\"589\":\"mnmE\",\"590\":\"sll1620\",\"591\":\"sll1621\",\"592\":\"sll1623\",\"593\":\"sdhB\",\"594\":\"lexA\",\"595\":\"sll1628\",\"596\":\"cry\",\"597\":\"ftsZ\",\"598\":\"sll1634\",\"599\":\"thyX\",\"600\":\"fbp\",\"601\":\"ureD\",\"602\":\"sll1640\",\"603\":\"gad\",\"604\":\"menG\",\"605\":\"sll1654\",\"606\":\"sll1656\",\"607\":\"cofH\",\"608\":\"pheA\",\"609\":\"sll1663\",\"610\":\"sll1665\",\"611\":\"mom72\",\"612\":\"aroK\",\"613\":\"hik12\",\"614\":\"sll1673\",\"615\":\"malQ\",\"616\":\"hhoA\",\"617\":\"sll1680\",\"618\":\"sll1682\",\"619\":\"cad\",\"620\":\"hik17\",\"621\":\"thrC\",\"622\":\"sigE\",\"623\":\"sll1692\",\"624\":\"sll1693\",\"625\":\"pilA1\",\"626\":\"sll1697\",\"627\":\"sll1699\",\"628\":\"sll1708\",\"629\":\"gdh\",\"630\":\"hup\",\"631\":\"hisC\",\"632\":\"pdhB\",\"633\":\"cupA\",\"634\":\"sll1735\",\"635\":\"sll1739\",\"636\":\"rpl19\",\"637\":\"nusG\",\"638\":\"rpl11\",\"639\":\"rpl1\",\"640\":\"rpl10\",\"641\":\"rpl12\",\"642\":\"aroC\",\"643\":\"ureC\",\"644\":\"sll1757\",\"645\":\"glmM\",\"646\":\"thrB\",\"647\":\"sll1762\",\"648\":\"sll1764\",\"649\":\"sll1766\",\"650\":\"rps6\",\"651\":\"sll1769\",\"652\":\"sll1770\",\"653\":\"pphA\",\"654\":\"mutS\",\"655\":\"sll1773\",\"656\":\"sll1775\",\"657\":\"deoC\",\"658\":\"sll1783\",\"659\":\"sll1784\",\"660\":\"sll1785\",\"661\":\"tatD\",\"662\":\"rpoB\",\"663\":\"rpoC2\",\"664\":\"rpl3\",\"665\":\"rpl4\",\"666\":\"rpl23\",\"667\":\"rpl2\",\"668\":\"rpl22\",\"669\":\"rps3\",\"670\":\"rpl16\",\"671\":\"rpl14\",\"672\":\"rpl24\",\"673\":\"rpl5\",\"674\":\"rps8\",\"675\":\"rpl6\",\"676\":\"rpl18\",\"677\":\"rps5\",\"678\":\"rpl15\",\"679\":\"secY\",\"680\":\"adk\",\"681\":\"rps13\",\"682\":\"rps11\",\"683\":\"rpoA\",\"684\":\"rpl17\",\"685\":\"rpl13\",\"686\":\"rps9\",\"687\":\"purA\",\"688\":\"rpl25\",\"689\":\"sll1825\",\"690\":\"sll1830\",\"691\":\"glcF\",\"692\":\"ftsI\",\"693\":\"sll1835\",\"694\":\"sll1837\",\"695\":\"odhB\",\"696\":\"ndk\",\"697\":\"xthA\",\"698\":\"sll1864\",\"699\":\"prfB\",\"700\":\"sll1866\",\"701\":\"lytR\",\"702\":\"sll1873\",\"703\":\"sll1878\",\"704\":\"argJ\",\"705\":\"sll1884\",\"706\":\"sll1885\",\"707\":\"hik5\",\"708\":\"sll1891\",\"709\":\"sll1892\",\"710\":\"hisF\",\"711\":\"ribA\",\"712\":\"sll1895\",\"713\":\"sll1902\",\"714\":\"hik19\",\"715\":\"serA\",\"716\":\"prmA\",\"717\":\"zam\",\"718\":\"sll1911\",\"719\":\"sll1913\",\"720\":\"pacS\",\"721\":\"sll1921\",\"722\":\"sycrp2\",\"723\":\"sll1927\",\"724\":\"glyA\",\"725\":\"dnaK\",\"726\":\"sll1938\",\"727\":\"sll1939\",\"728\":\"sll1940\",\"729\":\"gyrA\",\"730\":\"dxs\",\"731\":\"sll1949\",\"732\":\"sll1950\",\"733\":\"hlyA\",\"734\":\"sll1956\",\"735\":\"arsA\",\"736\":\"suhB\",\"737\":\"sll1961\",\"738\":\"sll1967\",\"739\":\"sll1971\",\"740\":\"sll1979\",\"741\":\"ilvB\",\"742\":\"cpx, katG\",\"743\":\"hsp33\",\"744\":\"hemB\",\"745\":\"pepA\",\"746\":\"sll2002\",\"747\":\"gyrB\",\"748\":\"sll2008\",\"749\":\"sll2009\",\"750\":\"murD\",\"751\":\"queE\",\"752\":\"sfsA\",\"753\":\"sll5034\",\"754\":\"sll5042\",\"755\":\"sll5048\",\"756\":\"crr43\",\"757\":\"chy44\",\"758\":\"sll5066\",\"759\":\"sll5079\",\"760\":\"sll5080\",\"761\":\"sll5083\",\"762\":\"sll6036\",\"763\":\"sll6076\",\"764\":\"sll6093\",\"765\":\"sll7028\",\"766\":\"sll7043\",\"767\":\"sll7044\",\"768\":\"sll7062\",\"769\":\"sll7063\",\"770\":\"sll7066\",\"771\":\"sll7085\",\"772\":\"sll7087\",\"773\":\"sll7090\",\"774\":\"sll8001\",\"775\":\"sll8049\",\"776\":\"slr0001\",\"777\":\"slr0006\",\"778\":\"slr0007\",\"779\":\"ctpA\",\"780\":\"rbcL\",\"781\":\"rbcS\",\"782\":\"slr0013\",\"783\":\"lpxB\",\"784\":\"murA\",\"785\":\"recG\",\"786\":\"slr0021\",\"787\":\"slr0023\",\"788\":\"ilvE\",\"789\":\"slr0038\",\"790\":\"slr0039\",\"791\":\"cmpA\",\"792\":\"slr0042\",\"793\":\"cmpC\",\"794\":\"cmpD\",\"795\":\"slr0049\",\"796\":\"ycf56\",\"797\":\"ecaB\",\"798\":\"trpG\",\"799\":\"chlG\",\"800\":\"slr0058\",\"801\":\"slr0060\",\"802\":\"pilB1\",\"803\":\"slr0064\",\"804\":\"slr0065\",\"805\":\"ribD\",\"806\":\"mrp\",\"807\":\"fmt\",\"808\":\"gidB\",\"809\":\"hik36\",\"810\":\"ycf24\",\"811\":\"ycf16\",\"812\":\"slr0076\",\"813\":\"nifS\",\"814\":\"queD\",\"815\":\"gspE\",\"816\":\"rnhA\",\"817\":\"rimO\",\"818\":\"crhR\",\"819\":\"slr0086\",\"820\":\"crtO\",\"821\":\"erg6\",\"822\":\"slr0090\",\"823\":\"slr0091\",\"824\":\"dnaJ\",\"825\":\"slr0105\",\"826\":\"slr0106\",\"827\":\"slr0110\",\"828\":\"slr0111\",\"829\":\"rpaA, ycf27\",\"830\":\"pcyA\",\"831\":\"thiC\",\"832\":\"slr0121\",\"833\":\"hat\",\"834\":\"slr0144\",\"835\":\"slr0145\",\"836\":\"slr0147\",\"837\":\"slr0148\",\"838\":\"slr0151\",\"839\":\"slr0152\",\"840\":\"clpB2\",\"841\":\"pilT1\",\"842\":\"pilC'\",\"843\":\"clpP4\",\"844\":\"clpP3\",\"845\":\"slr0169\",\"846\":\"guaB\",\"847\":\"slr0184\",\"848\":\"pyrE\",\"849\":\"leuA\",\"850\":\"lytB\",\"851\":\"slr0192\",\"852\":\"rbp3\",\"853\":\"rpiA\",\"854\":\"comA\",\"855\":\"hdrB\",\"856\":\"slr0207\",\"857\":\"slr0208\",\"858\":\"slr0209\",\"859\":\"hik9\",\"860\":\"slr0211\",\"861\":\"metH\",\"862\":\"guaA\",\"863\":\"glyS\",\"864\":\"hik25\",\"865\":\"slr0226\",\"866\":\"ftsH\",\"867\":\"slr0229\",\"868\":\"trxM1\",\"869\":\"slr0236\",\"870\":\"glgX\",\"871\":\"cobM\",\"872\":\"bcp\",\"873\":\"slr0244\",\"874\":\"slr0245\",\"875\":\"slr0250\",\"876\":\"ycf85\",\"877\":\"ctpB\",\"878\":\"cobO\",\"879\":\"ndhH\",\"880\":\"slr0262\",\"881\":\"slr0267\",\"882\":\"slr0280\",\"883\":\"glnN\",\"884\":\"gcvP\",\"885\":\"fraH\",\"886\":\"ppsA\",\"887\":\"slr0302\",\"888\":\"slr0303\",\"889\":\"slr0309\",\"890\":\"slr0312\",\"891\":\"slr0315\",\"892\":\"slr0317\",\"893\":\"slr0320\",\"894\":\"era\",\"895\":\"hik43\",\"896\":\"ams1\",\"897\":\"slr0325\",\"898\":\"slr0326\",\"899\":\"slr0328\",\"900\":\"xylR\",\"901\":\"slr0333\",\"902\":\"slr0334\",\"903\":\"apcE\",\"904\":\"slr0338\",\"905\":\"slr0341\",\"906\":\"petB\",\"907\":\"rnc\",\"908\":\"ispH\",\"909\":\"slr0351\",\"910\":\"slr0355\",\"911\":\"slr0356\",\"912\":\"hisS\",\"913\":\"slr0361\",\"914\":\"slr0362\",\"915\":\"slr0369\",\"916\":\"gabD\",\"917\":\"slr0374\",\"918\":\"slr0377\",\"919\":\"slr0378\",\"920\":\"tmk\",\"921\":\"slr0380\",\"922\":\"gloA\",\"923\":\"sqdX\",\"924\":\"nifS\",\"925\":\"pgk\",\"926\":\"ntcB\",\"927\":\"slr0397\",\"928\":\"slr0398\",\"929\":\"ycf39\",\"930\":\"slr0402\",\"931\":\"slr0404\",\"932\":\"pyrC\",\"933\":\"slr0408\",\"934\":\"gyrA\",\"935\":\"slr0420\",\"936\":\"folE\",\"937\":\"slr0427\",\"938\":\"slr0431\",\"939\":\"efp\",\"940\":\"accB\",\"941\":\"ccmO\",\"942\":\"slr0439\",\"943\":\"slr0440\",\"944\":\"slr0442\",\"945\":\"slr0443\",\"946\":\"aroA\",\"947\":\"urtA\",\"948\":\"radA\",\"949\":\"ski2\",\"950\":\"ilvD\",\"951\":\"slr0453\",\"952\":\"slr0455\",\"953\":\"slr0458\",\"954\":\"slr0459\",\"955\":\"natA\",\"956\":\"slr0468\",\"957\":\"rps4\",\"958\":\"cph1, hik35\",\"959\":\"slr0476\",\"960\":\"purN\",\"961\":\"slr0479\",\"962\":\"ycf46\",\"963\":\"slr0483\",\"964\":\"hik26\",\"965\":\"menE\",\"966\":\"rfbM\",\"967\":\"hisB\",\"968\":\"cobW\",\"969\":\"ycf66\",\"970\":\"por\",\"971\":\"futA2\",\"972\":\"abfB\",\"973\":\"purL\",\"974\":\"bioD\",\"975\":\"chlM\",\"976\":\"panB\",\"977\":\"queC\",\"978\":\"murE\",\"979\":\"hik10\",\"980\":\"slt\",\"981\":\"slr0535\",\"982\":\"hemE\",\"983\":\"slr0537\",\"984\":\"slr0541\",\"985\":\"clpP\",\"986\":\"trpB\",\"987\":\"slr0544\",\"988\":\"trpC\",\"989\":\"asd\",\"990\":\"dapA\",\"991\":\"rnj\",\"992\":\"slr0552\",\"993\":\"coaE\",\"994\":\"valS\",\"995\":\"natB\",\"996\":\"slr0565\",\"997\":\"slr0569\",\"998\":\"slr0575\",\"999\":\"slr0580\",\"1000\":\"slr0583\",\"1001\":\"argG\",\"1002\":\"slr0591\",\"1003\":\"slr0592\",\"1004\":\"purH\",\"1005\":\"spkC\",\"1006\":\"slr0600\",\"1007\":\"dnaE\",\"1008\":\"lepA\",\"1009\":\"slr0605\",\"1010\":\"slr0606\",\"1011\":\"hisIE\",\"1012\":\"slr0609\",\"1013\":\"sds\",\"1014\":\"slr0613\",\"1015\":\"slr0615\",\"1016\":\"slr0617\",\"1017\":\"cobQ\",\"1018\":\"slr0619\",\"1019\":\"trxA\",\"1020\":\"slr0624\",\"1021\":\"slr0626\",\"1022\":\"rps14\",\"1023\":\"slr0630\",\"1024\":\"thiG\",\"1025\":\"slr0634\",\"1026\":\"slr0635\",\"1027\":\"slr0637\",\"1028\":\"glyQ\",\"1029\":\"slr0645\",\"1030\":\"dacB\",\"1031\":\"metS\",\"1032\":\"slr0650\",\"1033\":\"slr0651\",\"1034\":\"hisA\",\"1035\":\"sigA\",\"1036\":\"slr0654\",\"1037\":\"slr0655\",\"1038\":\"slr0656\",\"1039\":\"lysC\",\"1040\":\"slr0658\",\"1041\":\"prlC\",\"1042\":\"proC\",\"1043\":\"speA1\",\"1044\":\"slr0664\",\"1045\":\"acnB\",\"1046\":\"slr0667\",\"1047\":\"slr0670\",\"1048\":\"cysC\",\"1049\":\"slr0678\",\"1050\":\"slr0680\",\"1051\":\"slr0686\",\"1052\":\"slr0688\",\"1053\":\"slr0689\",\"1054\":\"ycf45\",\"1055\":\"slr0695\",\"1056\":\"slr0697\",\"1057\":\"slr0699\",\"1058\":\"polA\",\"1059\":\"slr0708\",\"1060\":\"slr0709\",\"1061\":\"gdhA\",\"1062\":\"queF\",\"1063\":\"tgt\",\"1064\":\"slr0719\",\"1065\":\"me\",\"1066\":\"rsmE\",\"1067\":\"slr0723\",\"1068\":\"slr0727\",\"1069\":\"slr0729\",\"1070\":\"slr0731\",\"1071\":\"psaD\",\"1072\":\"trpE\",\"1073\":\"crtE\",\"1074\":\"slr0740\",\"1075\":\"rimP\",\"1076\":\"nusA\",\"1077\":\"infB\",\"1078\":\"stpA\",\"1079\":\"ggtA\",\"1080\":\"chlN\",\"1081\":\"eno\",\"1082\":\"slr0755\",\"1083\":\"kaiA\",\"1084\":\"kaiB1\",\"1085\":\"kaiC1\",\"1086\":\"slr0765\",\"1087\":\"slr0769\",\"1088\":\"chlB\",\"1089\":\"slr0773\",\"1090\":\"secD\",\"1091\":\"lpxD\",\"1092\":\"nrdR\",\"1093\":\"slr0782\",\"1094\":\"tpi\",\"1095\":\"dacB\",\"1096\":\"slr0806\",\"1097\":\"tsaD\",\"1098\":\"rfbB\",\"1099\":\"slr0816\",\"1100\":\"slr0821\",\"1101\":\"ycf3\",\"1102\":\"slr0825\",\"1103\":\"alr\",\"1104\":\"dnaB\",\"1105\":\"moxR\",\"1106\":\"rfbB\",\"1107\":\"purM\",\"1108\":\"hemH, scpA\",\"1109\":\"slr0841\",\"1110\":\"slr0842\",\"1111\":\"slr0848\",\"1112\":\"phrA\",\"1113\":\"purT\",\"1114\":\"lmbP\",\"1115\":\"slr0863\",\"1116\":\"slr0864\",\"1117\":\"slr0865\",\"1118\":\"slr0869\",\"1119\":\"slr0872\",\"1120\":\"slr0876\",\"1121\":\"gatA\",\"1122\":\"slr0878\",\"1123\":\"slr0880\",\"1124\":\"gap1\",\"1125\":\"slr0885\",\"1126\":\"fabG1\",\"1127\":\"slr0889\",\"1128\":\"amiA\",\"1129\":\"nirA\",\"1130\":\"cynS\",\"1131\":\"moeA\",\"1132\":\"moaC\",\"1133\":\"moaE\",\"1134\":\"comM\",\"1135\":\"bchE\",\"1136\":\"psbB\",\"1137\":\"slr0907\",\"1138\":\"slr0909\",\"1139\":\"slr0912\",\"1140\":\"bioF\",\"1141\":\"slr0918\",\"1142\":\"pth\",\"1143\":\"ycf65\",\"1144\":\"slr0924\",\"1145\":\"ssb\",\"1146\":\"psbD2\",\"1147\":\"slr0929\",\"1148\":\"slr0930\",\"1149\":\"nadC\",\"1150\":\"slr0937\",\"1151\":\"slr0938\",\"1152\":\"crtQ-2\",\"1153\":\"slr0941\",\"1154\":\"slr0942\",\"1155\":\"arsC\",\"1156\":\"rpaB, ycf27\",\"1157\":\"ispD\",\"1158\":\"fbpII\",\"1159\":\"slr0953\",\"1160\":\"slr0955\",\"1161\":\"cysS\",\"1162\":\"slr0962\",\"1163\":\"sir\",\"1164\":\"dnaN\",\"1165\":\"trpA\",\"1166\":\"cobJ\",\"1167\":\"slr0971\",\"1168\":\"infC\",\"1169\":\"rfbB\",\"1170\":\"rfbF\",\"1171\":\"rfbG\",\"1172\":\"rfbC\",\"1173\":\"slr0989\",\"1174\":\"slr0990\",\"1175\":\"slr0992\",\"1176\":\"nlpD\",\"1177\":\"slr1019\",\"1178\":\"sqdB\",\"1179\":\"argD\",\"1180\":\"slr1024\",\"1181\":\"slr1028\",\"1182\":\"chlI\",\"1183\":\"tyrS\",\"1184\":\"slr1033\",\"1185\":\"ycf41\",\"1186\":\"slr1035\",\"1187\":\"slr1037\",\"1188\":\"slr1039\",\"1189\":\"slr1042\",\"1190\":\"cheW\",\"1191\":\"ctr1\",\"1192\":\"tatA\",\"1193\":\"pleD\",\"1194\":\"slr1048\",\"1195\":\"fabI\",\"1196\":\"slr1053\",\"1197\":\"chlH\",\"1198\":\"slr1056\",\"1199\":\"slr1063\",\"1200\":\"rfbU\",\"1201\":\"slr1065\",\"1202\":\"slr1066\",\"1203\":\"galE\",\"1204\":\"slr1070\",\"1205\":\"slr1071\",\"1206\":\"yefA\",\"1207\":\"slr1073\",\"1208\":\"slr1076\",\"1209\":\"slr1077\",\"1210\":\"slr1085\",\"1211\":\"slr1087\",\"1212\":\"obg\",\"1213\":\"slr1095\",\"1214\":\"lpdA\",\"1215\":\"slr1097\",\"1216\":\"slr1098\",\"1217\":\"ubiX\",\"1218\":\"slr1100\",\"1219\":\"slr1101\",\"1220\":\"slr1102\",\"1221\":\"slr1103\",\"1222\":\"slr1104\",\"1223\":\"typA\",\"1224\":\"phb\",\"1225\":\"ank\",\"1226\":\"slr1110\",\"1227\":\"slr1113\",\"1228\":\"slr1116\",\"1229\":\"slr1117\",\"1230\":\"slr1122\",\"1231\":\"gmk\",\"1232\":\"gpmB\",\"1233\":\"crtX\",\"1234\":\"slr1128\",\"1235\":\"rne\",\"1236\":\"argH\",\"1237\":\"trxA\",\"1238\":\"slr1140\",\"1239\":\"slr1142\",\"1240\":\"slr1143\",\"1241\":\"slr1150\",\"1242\":\"purD\",\"1243\":\"slr1160\",\"1244\":\"slr1161\",\"1245\":\"nrdA\",\"1246\":\"sat\",\"1247\":\"slr1166\",\"1248\":\"gpx1\",\"1249\":\"slr1173\",\"1250\":\"glgC\",\"1251\":\"slr1178\",\"1252\":\"anmK\",\"1253\":\"slr1183\",\"1254\":\"slr1189\",\"1255\":\"slr1192\",\"1256\":\"slr1194\",\"1257\":\"slr1196\",\"1258\":\"smf\",\"1259\":\"slr1198\",\"1260\":\"mutL\",\"1261\":\"slr1201\",\"1262\":\"slr1203\",\"1263\":\"slr1205\",\"1264\":\"slr1206\",\"1265\":\"slr1207\",\"1266\":\"slr1208\",\"1267\":\"cobN\",\"1268\":\"ETR1\",\"1269\":\"mgtE\",\"1270\":\"ureE\",\"1271\":\"slr1220\",\"1272\":\"slr1223\",\"1273\":\"malK\",\"1274\":\"spkF\",\"1275\":\"purC\",\"1276\":\"IAP75\",\"1277\":\"prfC\",\"1278\":\"slr1232\",\"1279\":\"frdA\",\"1280\":\"slr1235\",\"1281\":\"codA\",\"1282\":\"gshB\",\"1283\":\"pntA\",\"1284\":\"slr1240\",\"1285\":\"slr1243\",\"1286\":\"pstS\",\"1287\":\"slr1251\",\"1288\":\"pds, crtD, crtP\",\"1289\":\"pys, crtB\",\"1290\":\"slr1257\",\"1291\":\"slr1258\",\"1292\":\"slr1259\",\"1293\":\"slr1263\",\"1294\":\"rpoC1\",\"1295\":\"slr1266\",\"1296\":\"ggt\",\"1297\":\"slr1270\",\"1298\":\"slr1272\",\"1299\":\"slr1273\",\"1300\":\"pilM\",\"1301\":\"slr1275\",\"1302\":\"slr1276\",\"1303\":\"gspD\",\"1304\":\"ndhK\",\"1305\":\"ndhJ\",\"1306\":\"slr1287\",\"1307\":\"icd\",\"1308\":\"futA1\",\"1309\":\"slr1299\",\"1310\":\"slr1301\",\"1311\":\"slr1305\",\"1312\":\"psbA2\",\"1313\":\"speA2\",\"1314\":\"tldD\",\"1315\":\"hik23\",\"1316\":\"spoT\",\"1317\":\"atpB\",\"1318\":\"atpE\",\"1319\":\"ymxG\",\"1320\":\"slr1334\",\"1321\":\"slr1338\",\"1322\":\"slr1340\",\"1323\":\"slr1342\",\"1324\":\"slr1343\",\"1325\":\"icfA\",\"1326\":\"cysE\",\"1327\":\"pgi\",\"1328\":\"murF\",\"1329\":\"slr1353\",\"1330\":\"rps1a\",\"1331\":\"slr1362\",\"1332\":\"slr1363\",\"1333\":\"bioB\",\"1334\":\"glgP\",\"1335\":\"cobL\",\"1336\":\"slr1376\",\"1337\":\"slr1378\",\"1338\":\"slr1385\",\"1339\":\"ftsH\",\"1340\":\"slr1391\",\"1341\":\"hik1\",\"1342\":\"slr1395\",\"1343\":\"slr1396\",\"1344\":\"slr1398\",\"1345\":\"slr1406\",\"1346\":\"slr1407\",\"1347\":\"slr1409\",\"1348\":\"slr1410\",\"1349\":\"slr1411\",\"1350\":\"slr1413\",\"1351\":\"hik11\",\"1352\":\"morR\",\"1353\":\"ycf57\",\"1354\":\"pyrD\",\"1355\":\"slr1419\",\"1356\":\"slr1420\",\"1357\":\"murC\",\"1358\":\"murB\",\"1359\":\"recR\",\"1360\":\"slr1429\",\"1361\":\"slr1431\",\"1362\":\"pntB\",\"1363\":\"pmbA\",\"1364\":\"slr1437\",\"1365\":\"slr1438\",\"1366\":\"slr1444\",\"1367\":\"cscK\",\"1368\":\"sbpA\",\"1369\":\"apcF\",\"1370\":\"fus\",\"1371\":\"slr1467\",\"1372\":\"slr1468\",\"1373\":\"slr1470\",\"1374\":\"yidC\",\"1375\":\"slr1472\",\"1376\":\"slr1474\",\"1377\":\"pyrB\",\"1378\":\"slr1478\",\"1379\":\"slr1495\",\"1380\":\"hypD\",\"1381\":\"slr1501\",\"1382\":\"slr1503\",\"1383\":\"slr1506\",\"1384\":\"slr1507\",\"1385\":\"plsX\",\"1386\":\"fabH\",\"1387\":\"sbtA\",\"1388\":\"sbtB\",\"1389\":\"sodB\",\"1390\":\"leuB\",\"1391\":\"hglK\",\"1392\":\"hflX\",\"1393\":\"ffh\",\"1394\":\"slr1533\",\"1395\":\"slr1534\",\"1396\":\"slr1537\",\"1397\":\"slr1540\",\"1398\":\"slr1541\",\"1399\":\"def\",\"1400\":\"lysS\",\"1401\":\"slr1552\",\"1402\":\"ddh\",\"1403\":\"slr1557\",\"1404\":\"aroE\",\"1405\":\"hisS\",\"1406\":\"slr1563\",\"1407\":\"sigF\",\"1408\":\"slr1567\",\"1409\":\"slr1570\",\"1410\":\"slr1571\",\"1411\":\"slr1573\",\"1412\":\"slr1579\",\"1413\":\"slr1588\",\"1414\":\"slr1590\",\"1415\":\"pxcA\",\"1416\":\"slr1597\",\"1417\":\"slr1600\",\"1418\":\"slr1603\",\"1419\":\"ftsH\",\"1420\":\"slr1609\",\"1421\":\"slr1610\",\"1422\":\"slr1612\",\"1423\":\"slr1613\",\"1424\":\"rfbE\",\"1425\":\"slr1616\",\"1426\":\"slr1617\",\"1427\":\"slr1618\",\"1428\":\"slr1619\",\"1429\":\"ppa\",\"1430\":\"ndhM\",\"1431\":\"slr1624\",\"1432\":\"folB\",\"1433\":\"slr1629\",\"1434\":\"smpB\",\"1435\":\"clpB1\",\"1436\":\"petH\",\"1437\":\"psb27, psbZ\",\"1438\":\"rnc\",\"1439\":\"slr1648\",\"1440\":\"cpcT\",\"1441\":\"ama\",\"1442\":\"psaL\",\"1443\":\"murG\",\"1444\":\"slr1657\",\"1445\":\"slr1658\",\"1446\":\"slr1659\",\"1447\":\"slr1661\",\"1448\":\"slr1664\",\"1449\":\"dapF\",\"1450\":\"degT\",\"1451\":\"slr1668\",\"1452\":\"slr1670\",\"1453\":\"slr1673\",\"1454\":\"rpl21\",\"1455\":\"slr1681\",\"1456\":\"slr1686\",\"1457\":\"fpg\",\"1458\":\"nadE\",\"1459\":\"slr1693\",\"1460\":\"slr1694\",\"1461\":\"spkB\",\"1462\":\"slr1702\",\"1463\":\"serS\",\"1464\":\"dfrA\",\"1465\":\"mrcB\",\"1466\":\"slr1717\",\"1467\":\"comB\",\"1468\":\"drgA\",\"1469\":\"aspS\",\"1470\":\"slr1721\",\"1471\":\"guaB\",\"1472\":\"slr1724\",\"1473\":\"nhaS1\",\"1474\":\"kdpB\",\"1475\":\"slr1732\",\"1476\":\"opcA\",\"1477\":\"bgtA\",\"1478\":\"psb28-2\",\"1479\":\"slr1740\",\"1480\":\"slr1742\",\"1481\":\"ndbB\",\"1482\":\"amiA\",\"1483\":\"slr1748\",\"1484\":\"prc\",\"1485\":\"slr1753\",\"1486\":\"gpsA\",\"1487\":\"glnA\",\"1488\":\"ytfC\",\"1489\":\"slr1762\",\"1490\":\"slr1763\",\"1491\":\"slr1764\",\"1492\":\"slr1768\",\"1493\":\"slr1772\",\"1494\":\"slr1773\",\"1495\":\"slr1774\",\"1496\":\"chlD\",\"1497\":\"slr1778\",\"1498\":\"pdxJ\",\"1499\":\"ycf29\",\"1500\":\"bvdR\",\"1501\":\"cysH\",\"1502\":\"tal\",\"1503\":\"slr1794\",\"1504\":\"msrA2\",\"1505\":\"slr1796\",\"1506\":\"slr1800\",\"1507\":\"mbpA\",\"1508\":\"hik16\",\"1509\":\"hemA\",\"1510\":\"slr1813\",\"1511\":\"slr1815\",\"1512\":\"slr1816\",\"1513\":\"slr1818\",\"1514\":\"slr1819\",\"1515\":\"nth\",\"1516\":\"phaE\",\"1517\":\"phaC\",\"1518\":\"psaA\",\"1519\":\"psaB\",\"1520\":\"rre16\",\"1521\":\"ccmK3\",\"1522\":\"ccmK4\",\"1523\":\"slr1840\",\"1524\":\"slr1841\",\"1525\":\"cysK\",\"1526\":\"zwf\",\"1527\":\"uvrA\",\"1528\":\"ycf64\",\"1529\":\"slr1847\",\"1530\":\"hisD\",\"1531\":\"slr1851\",\"1532\":\"slr1852\",\"1533\":\"slr1853\",\"1534\":\"slr1854\",\"1535\":\"slr1855\",\"1536\":\"slr1856\",\"1537\":\"glgX\",\"1538\":\"slr1859\",\"1539\":\"slr1861\",\"1540\":\"trpD\",\"1541\":\"slr1870\",\"1542\":\"slr1871\",\"1543\":\"ddl\",\"1544\":\"hpcE\",\"1545\":\"cpcE\",\"1546\":\"slr1880\",\"1547\":\"natE\",\"1548\":\"ribF\",\"1549\":\"trpS\",\"1550\":\"hemC\",\"1551\":\"slr1888\",\"1552\":\"bfr\",\"1553\":\"slr1894\",\"1554\":\"srrA\",\"1555\":\"argB\",\"1556\":\"slr1900\",\"1557\":\"slr1907\",\"1558\":\"slr1908\",\"1559\":\"slr1909\",\"1560\":\"slr1911\",\"1561\":\"slr1916\",\"1562\":\"slr1923\",\"1563\":\"slr1924\",\"1564\":\"slr1926\",\"1565\":\"slr1927\",\"1566\":\"pilA8\",\"1567\":\"rfbC\",\"1568\":\"pdhA\",\"1569\":\"mtnA\",\"1570\":\"slr1940\",\"1571\":\"kaiC3\",\"1572\":\"slr1944\",\"1573\":\"gpmI\",\"1574\":\"slr1949\",\"1575\":\"slr1951\",\"1576\":\"slr1958\",\"1577\":\"slr1959\",\"1578\":\"slr1962\",\"1579\":\"ocp\",\"1580\":\"slr1968\",\"1581\":\"hik24\",\"1582\":\"slr1970\",\"1583\":\"ycf81\",\"1584\":\"der\",\"1585\":\"slr1975\",\"1586\":\"rre21\",\"1587\":\"rre22\",\"1588\":\"nbp1,rps1b\",\"1589\":\"apcB\",\"1590\":\"cya1\",\"1591\":\"gpx2\",\"1592\":\"phaA\",\"1593\":\"phaB\",\"1594\":\"slr1998\",\"1595\":\"slr2000\",\"1596\":\"cphB\",\"1597\":\"cphA\",\"1598\":\"slr2004\",\"1599\":\"slr2005\",\"1600\":\"slr2013\",\"1601\":\"pilA9\",\"1602\":\"pilA11\",\"1603\":\"slr2018\",\"1604\":\"fabD\",\"1605\":\"slr2024\",\"1606\":\"slr2025\",\"1607\":\"folP\",\"1608\":\"slr2030\",\"1609\":\"ycf23\",\"1610\":\"rubA\",\"1611\":\"ycf48\",\"1612\":\"proB\",\"1613\":\"divK\",\"1614\":\"zntC\",\"1615\":\"slr2046\",\"1616\":\"slr2047\",\"1617\":\"slr2048\",\"1618\":\"ycf58\",\"1619\":\"cpcG1\",\"1620\":\"slr2052\",\"1621\":\"slr2053\",\"1622\":\"topA\",\"1623\":\"slr2059\",\"1624\":\"slr2060\",\"1625\":\"apcA\",\"1626\":\"slr2070\",\"1627\":\"slr2071\",\"1628\":\"ilvA\",\"1629\":\"ycf50\",\"1630\":\"manA\",\"1631\":\"groES\",\"1632\":\"groEL1\",\"1633\":\"glsA\",\"1634\":\"slr2080\",\"1635\":\"slr2084\",\"1636\":\"ilvG\",\"1637\":\"shc\",\"1638\":\"fbpI\",\"1639\":\"glbN\",\"1640\":\"hik40\",\"1641\":\"slr2100\",\"1642\":\"ftsY\",\"1643\":\"slr2105\",\"1644\":\"slr2122\",\"1645\":\"slr2123\",\"1646\":\"slr2124\",\"1647\":\"slr2125\",\"1648\":\"slr2127\",\"1649\":\"aroB\",\"1650\":\"slr2131\",\"1651\":\"pta\",\"1652\":\"ispG\",\"1653\":\"slr2141\",\"1654\":\"cefD\",\"1655\":\"slr2144\",\"1656\":\"slr5023\",\"1657\":\"slr5058\",\"1658\":\"chy46\",\"1659\":\"arsI2\",\"1660\":\"slr6039\",\"1661\":\"slr6071\",\"1662\":\"slr6095\",\"1663\":\"slr6097\",\"1664\":\"slr6102\",\"1665\":\"slr6110\",\"1666\":\"slr7011\",\"1667\":\"slr7012\",\"1668\":\"slr7014\",\"1669\":\"slr7024\",\"1670\":\"slr7060\",\"1671\":\"slr7061\",\"1672\":\"slr7080\",\"1673\":\"slr7094\",\"1674\":\"slr8015\",\"1675\":\"slr8016\",\"1676\":\"slr8030\",\"1677\":\"slr9201\",\"1678\":\"rpl36\",\"1679\":\"sml0011\",\"1680\":\"petF\",\"1681\":\"ssl0105\",\"1682\":\"ssl0294\",\"1683\":\"minE\",\"1684\":\"psaC\",\"1685\":\"rps21\",\"1686\":\"glnB\",\"1687\":\"ssl0788\",\"1688\":\"ssl0832\",\"1689\":\"ssl1046\",\"1690\":\"ssl1377\",\"1691\":\"rpl35\",\"1692\":\"ssl1533\",\"1693\":\"ndhO\",\"1694\":\"rps15\",\"1695\":\"ssl1972\",\"1696\":\"acpP\",\"1697\":\"rps20\",\"1698\":\"ssl2245\",\"1699\":\"ssl2501\",\"1700\":\"ssl2595\",\"1701\":\"cnfU, synifU\",\"1702\":\"ssl2781\",\"1703\":\"ssl2814\",\"1704\":\"ssl2874\",\"1705\":\"ycf61\",\"1706\":\"ssl3044\",\"1707\":\"cpcD\",\"1708\":\"cp12\",\"1709\":\"rps19\",\"1710\":\"rpl29\",\"1711\":\"rps17\",\"1712\":\"infA\",\"1713\":\"rpl31\",\"1714\":\"ssl6082\",\"1715\":\"ftrV\",\"1716\":\"ssr0332\",\"1717\":\"rps16\",\"1718\":\"ssr0693\",\"1719\":\"rpl33\",\"1720\":\"rps18\",\"1721\":\"rbp2\",\"1722\":\"ssr1528\",\"1723\":\"ssr1600\",\"1724\":\"rpl28\",\"1725\":\"rpl32\",\"1726\":\"ssr2087\",\"1727\":\"ssr2406\",\"1728\":\"ssr2554\",\"1729\":\"ssr2723\",\"1730\":\"rpl27\",\"1731\":\"psaE\",\"1732\":\"ssr2998\",\"1733\":\"ssr3341\",\"1734\":\"apcC\"},\"Ctrl1_1_Soluble\":{\"0\":32458.473809999999503,\"1\":95261.11795999998867,\"2\":1519281.362999999895692,\"3\":1294377.51300000003539,\"4\":630663.562900000135414,\"5\":23213578.199999999254942,\"6\":49942934.469999998807907,\"7\":17818419.260000001639128,\"8\":12015600.5,\"9\":214942.671399999991991,\"10\":343724.021300000022165,\"11\":4545061.536000000312924,\"12\":334522.885799999989104,\"13\":1849439.754999999655411,\"14\":354330.086100000073202,\"15\":83961.80109999999695,\"16\":601609.163799999980256,\"17\":1259023.962999999988824,\"18\":141759.672400000010384,\"19\":855348.613200000021607,\"20\":1338713.397000000346452,\"21\":1462853.874000000301748,\"22\":2612938.234999999869615,\"23\":2196296.078000000212342,\"24\":63533.89835000000312,\"25\":16173961.0,\"26\":21420565.929999999701977,\"27\":3065855.205999999772757,\"28\":4563601.997000000439584,\"29\":47986.397640000002866,\"30\":684039.361599999945611,\"31\":415651.79660000000149,\"32\":5427172.900999999605119,\"33\":703547.150799999944866,\"34\":50107.610610000003362,\"35\":14197847.28999999910593,\"36\":45601472.520000003278255,\"37\":95578.954429999997956,\"38\":2237062.060000000055879,\"39\":385065.794200000003912,\"40\":1088048.669999999925494,\"41\":1157224.165999999968335,\"42\":911050.606299999984913,\"43\":6175009.872999999672174,\"44\":6848454.685999999754131,\"45\":123979.255300000004354,\"46\":5368672.565000000409782,\"47\":6052366.451999999582768,\"48\":278475.418200000014622,\"49\":123299.822299999999814,\"50\":7282370.564000001177192,\"51\":21705006.53999999910593,\"52\":4949036.29700000025332,\"53\":545561.696200000005774,\"54\":3194.256534000000102,\"55\":485967.357900000002701,\"56\":53756972.119999997317791,\"57\":282782.332700000028126,\"58\":3500462.032999999821186,\"59\":5410590.128999999724329,\"60\":2413254.016999999992549,\"61\":581468.004799999995157,\"62\":150085606.099999994039536,\"63\":4862091.900000000372529,\"64\":2965897.938999999780208,\"65\":18783444.489999998360872,\"66\":1798194.381999999983236,\"67\":940842.017499999841675,\"68\":10189653.009999999776483,\"69\":5114633.705000000074506,\"70\":1623499.480999999912456,\"71\":4552316.498999999836087,\"72\":771294.68550000002142,\"73\":371016.50089999998454,\"74\":182352.917400000005728,\"75\":78472212.489999994635582,\"76\":2413944.966000000014901,\"77\":1672556.850000000093132,\"78\":2686178.813000000081956,\"79\":545745.949200000031851,\"80\":4778141.615000000223517,\"81\":178679.372599999973318,\"82\":33858796.820000000298023,\"83\":300850.645100000023376,\"84\":931468.144800000009127,\"85\":810241.169100000057369,\"86\":848577.314400000032038,\"87\":21252435.050000000745058,\"88\":2900833.589000000152737,\"89\":1547379.949999999953434,\"90\":164595.53190000000177,\"91\":3425378.924000000115484,\"92\":1235416.543999999761581,\"93\":259197.94529999999213,\"94\":46500.857609999999113,\"95\":23137573.829999998211861,\"96\":23508.383040000000619,\"97\":770603.736700000008568,\"98\":3531439.5730000003241,\"99\":2726369.00400000018999,\"100\":389441.803499999979977,\"101\":1138637.641999999992549,\"102\":4083622.86200000019744,\"103\":6897627.212000000290573,\"104\":19698951.719999998807907,\"105\":71915.107900000002701,\"106\":75377.913220000002184,\"107\":352740.903799999970943,\"108\":142070.599400000006426,\"109\":1853930.922999999951571,\"110\":51350.166960000002291,\"111\":5340919.45299999974668,\"112\":9351532.052999999374151,\"113\":692814.411999999894761,\"114\":183297.214100000011968,\"115\":59817745.119999997317791,\"116\":2472445.302000000141561,\"117\":950135.279600000008941,\"118\":19673.616920000000391,\"119\":153275486.599999994039536,\"120\":13079661.730000000447035,\"121\":12828616.980000000447035,\"122\":78669132.909999996423721,\"123\":5748464.11600000038743,\"124\":474762.470700000005309,\"125\":8756855.410000000149012,\"126\":3028428.810000000055879,\"127\":155210.143400000000838,\"128\":1594018.996999999973923,\"129\":1452.604798999999957,\"130\":9562386.610999999567866,\"131\":375162.194000000017695,\"132\":67092.284929999994347,\"133\":1964137.264999999897555,\"134\":3710625.640999999828637,\"135\":6121921.96999999973923,\"136\":1554059.121999999973923,\"137\":30340715.590000003576279,\"138\":3414899.532999999821186,\"139\":23552.143140000003768,\"140\":833560.692700000014156,\"141\":135713.869999999995343,\"142\":38776049.469999998807907,\"143\":55028.317999999999302,\"144\":852412.080500000040047,\"145\":11968385.660000000149012,\"146\":6008260.88399999961257,\"147\":214459.007299999997485,\"148\":55076684.420000001788139,\"149\":10734235.859999999403954,\"150\":310777.277000000001863,\"151\":369047.296599999943282,\"152\":1630178.654000000096858,\"153\":4390979.941999999806285,\"154\":51261.495190000001458,\"155\":285027.916499999992084,\"156\":13045114.28999999910593,\"157\":8891129.802999999374151,\"158\":202056.475399999966612,\"159\":1744415.53000000002794,\"160\":7587309.322999999858439,\"161\":1320748.726999999955296,\"162\":4490591.735000000335276,\"163\":2408187.058999999891967,\"164\":145721.112499999988358,\"165\":16955884.780000001192093,\"166\":599018.105600000009872,\"167\":304639.347999999998137,\"168\":188456.298899999994319,\"169\":2554898.530999999959022,\"170\":21033634.579999998211861,\"171\":2759534.549000000115484,\"172\":944239.182700000004843,\"173\":4534121.512000000104308,\"174\":13968682.589999999850988,\"175\":71714.732730000003357,\"176\":420649.659900000027846,\"177\":35044.925680000000284,\"178\":25151.689719999998488,\"179\":8622926.49100000038743,\"180\":23647.724389999999403,\"181\":21715370.780000001192093,\"182\":73579.143049999998766,\"183\":8555443.820000000298023,\"184\":87780445.079999998211861,\"185\":21595606.309999998658896,\"186\":548924.314000000013038,\"187\":919261.381799999973737,\"188\":88786.927240000019083,\"189\":15100687.119999999180436,\"190\":0.0,\"191\":25349761.730000000447035,\"192\":1306353.958999999798834,\"193\":1913237.365999999921769,\"194\":251758.729300000006333,\"195\":2499161.990999999921769,\"196\":3307572.145000000018626,\"197\":1493946.571999999927357,\"198\":27021857.949999999254942,\"199\":587939.892400000011548,\"200\":627208.818699999945238,\"201\":4874183.505000000819564,\"202\":939137.677000000025146,\"203\":15340216.050000000745058,\"204\":8501780.126000000163913,\"205\":10393598.080000000074506,\"206\":1328924.954999999841675,\"207\":5819056.057000000029802,\"208\":792967.447799999965355,\"209\":708717.751399999950081,\"210\":1382128.015999999828637,\"211\":0.0,\"212\":122378.557199999995646,\"213\":16065712.349999999627471,\"214\":901837.95499999995809,\"215\":294102.378000000026077,\"216\":6001236.236999999731779,\"217\":257148.130399999994552,\"218\":635465.657400000025518,\"219\":133629.507600000011735,\"220\":4211909.031999999657273,\"221\":4760292.103000000119209,\"222\":903991.412200000020675,\"223\":816505.771999999997206,\"224\":107007.248399999996764,\"225\":278544.513099999981932,\"226\":311168.814599999983329,\"227\":693896.898500000010244,\"228\":3471902.813999999780208,\"229\":456820.832200000004377,\"230\":475752.830699999991339,\"231\":216900.359900000039488,\"232\":201250.368399999977555,\"233\":1347119.941000000108033,\"234\":376440.449299999920186,\"235\":102384.800600000002305,\"236\":385940.995999999984633,\"237\":680400.364300000015646,\"238\":7281449.298999999649823,\"239\":372928.12599999998929,\"240\":222646.751100000023143,\"241\":1032715.182999999960884,\"242\":643284.895200000028126,\"243\":4770080.544999999925494,\"244\":16327121.330000000074506,\"245\":230419.925699999992503,\"246\":112635.026800000006915,\"247\":22774825.679999999701977,\"248\":1517323.675000000046566,\"249\":480796.757299999997485,\"250\":15425433.080000000074506,\"251\":43619.600909999993746,\"252\":550029.832099999999628,\"253\":9150696.254000000655651,\"254\":236373.601599999994505,\"255\":2344619.765000000130385,\"256\":390029.11009999999078,\"257\":80698.21936000000278,\"258\":73896.979519999993499,\"259\":7201990.18099999986589,\"260\":737196.359799999976531,\"261\":8519744.796000000089407,\"262\":4000939.316000000108033,\"263\":12066270.089999999850988,\"264\":633139.462999999988824,\"265\":801086.096800000057556,\"266\":260176.789500000013504,\"267\":10705100.849999999627471,\"268\":168361.203100000013364,\"269\":58689.195330000002286,\"270\":0.0,\"271\":407371.926199999987148,\"272\":5495.231362999999874,\"273\":12547631.119999999180436,\"274\":4133025.705000000074506,\"275\":487948.077899999974761,\"276\":26488.675749999998516,\"277\":12560298.509999999776483,\"278\":193983.889699999999721,\"279\":2608792.541999999899417,\"280\":38185.288200000002689,\"281\":10738151.240000000223517,\"282\":1654246.705000000074506,\"283\":367296.89289999997709,\"284\":1215609.344000000040978,\"285\":248522.785600000002887,\"286\":11326.263870000000679,\"287\":1771477.692999999970198,\"288\":3483879.259999999776483,\"289\":2092308.276000000070781,\"290\":611167.289499999955296,\"291\":37436.76028000000224,\"292\":1808788.93100000009872,\"293\":0.0,\"294\":1103433.797999999951571,\"295\":653027.273999999975786,\"296\":125649.048399999985122,\"297\":369404.286900000006426,\"298\":459181.574100000027102,\"299\":2933653.658999999985099,\"300\":3817262.080000000074506,\"301\":2451831.99500000057742,\"302\":1825602.020000000018626,\"303\":2392064.919000000227243,\"304\":3012882.46100000012666,\"305\":2187659.217999999877065,\"306\":7762119.382000000216067,\"307\":60349.775730000001204,\"308\":1778962.972999999998137,\"309\":12377197.070000000298023,\"310\":699205.688800000003539,\"311\":1281364.641999999992549,\"312\":16403125.699999999254942,\"313\":21268557.190000001341104,\"314\":23264.247780000001512,\"315\":102863.858500000002096,\"316\":6751606.689000000245869,\"317\":6657292.171000000089407,\"318\":358936.411800000001676,\"319\":14756364.279999999329448,\"320\":5031374.367999999783933,\"321\":294010.251500000013039,\"322\":174717.932600000000093,\"323\":9392.988983999999618,\"324\":10691281.869999999180436,\"325\":25350.91330999999991,\"326\":1547379.949999999953434,\"327\":626206.942799999960698,\"328\":12052451.109999999403954,\"329\":2732011.752999999560416,\"330\":11446.488970000000336,\"331\":3975.719682999999804,\"332\":90286.286240000001271,\"333\":1715165.36199999996461,\"334\":105148.596000000005006,\"335\":2653243.583999999798834,\"336\":337160.007199999992736,\"337\":2089544.480999999912456,\"338\":326542.426600000006147,\"339\":561188.655999999959022,\"340\":13771762.160000002011657,\"341\":138005517.0,\"342\":14394767.71000000089407,\"343\":9878495.71000000089407,\"344\":22098847.390000000596046,\"345\":280502.20150000002468,\"346\":8475754.385999999940395,\"347\":2552710.526999999769032,\"348\":202954.708899999997811,\"349\":0.0,\"350\":224765.660899999958929,\"351\":101757188.700000002980232,\"352\":217165.223599999997532,\"353\":8291731.674999999813736,\"354\":4152372.273000000044703,\"355\":19108190.449999999254942,\"356\":9661883.244999999180436,\"357\":443358.845499999995809,\"358\":4012224.813999999780208,\"359\":7005069.757999999448657,\"360\":139986237.0,\"361\":13988259.470000000670552,\"362\":426131.1875,\"363\":3742063.813999999780208,\"364\":382094.714099999982864,\"365\":16275.300160000000687,\"366\":912685.851899999892339,\"367\":334776.233699999982491,\"368\":4546.328274999999849,\"369\":11069806.689999999478459,\"370\":7311735.889999999664724,\"371\":17673320.0,\"372\":21381412.17000000551343,\"373\":16726720.080000000074506,\"374\":403732928.899999976158142,\"375\":24246546.730000000447035,\"376\":24769.364689999998518,\"377\":6270821.446999999694526,\"378\":2112000.317999999970198,\"379\":593582.641300000133924,\"380\":6270015.339999999850988,\"381\":1452259.324999999953434,\"382\":526410.897299999953248,\"383\":1787599.833000000100583,\"384\":376106.490700000023935,\"385\":188675.099300000001676,\"386\":4497501.223000000230968,\"387\":90454.417130000001634,\"388\":35631080.619999997317791,\"389\":1379940.012000000104308,\"390\":11338.816100000000006,\"391\":131130.575899999996182,\"392\":6222339.868999999947846,\"393\":2856612.862999999895692,\"394\":17129.773580000000948,\"395\":42647.666190000003553,\"396\":632506.09320000000298,\"397\":3561495.848000000230968,\"398\":113648.418399999995017,\"399\":644966.20409999997355,\"400\":584865.17000000004191,\"401\":1616129.360000000102446,\"402\":1378558.114000000059605,\"403\":626333.616799999959767,\"404\":16340940.300000000745058,\"405\":4907349.049999999813735,\"406\":590300.634300000034273,\"407\":5259502.646999999880791,\"408\":1369921.253000000026077,\"409\":3790775.708000000100583,\"410\":55235602.659999996423721,\"411\":11414359.849999999627471,\"412\":448610.056700000015553,\"413\":620333.877600000007078,\"414\":6762316.395999999716878,\"415\":719853.54370000003837,\"416\":10143820.070000000298023,\"417\":255985.033100000000559,\"418\":4467560.106999999843538,\"419\":1634784.979000000050291,\"420\":5709310.348000001162291,\"421\":14667.692510000000766,\"422\":2949200.007999999914318,\"423\":27193443.580000001937151,\"424\":73665.511650000000372,\"425\":799070.82929999998305,\"426\":0.0,\"427\":990406.081700000097044,\"428\":25201207.730000000447035,\"429\":185945.85140000001411,\"430\":1272267.148999999975786,\"431\":955490.133200000040233,\"432\":1291613.716999999945983,\"433\":1432452.124000000068918,\"434\":20274742.420000001788139,\"435\":17637620.980000000447035,\"436\":8044.141671000000315,\"437\":0.0,\"438\":254188.566099999967264,\"439\":330239.002900000021327,\"440\":545481.085500000044703,\"441\":3327379.345999999903142,\"442\":8073737.313000000081956,\"443\":37763.809399999998277,\"444\":221138.17949999999837,\"445\":762151.129100000020117,\"446\":53444.893549999993411,\"447\":628521.621499999891967,\"448\":530671.748499999986962,\"449\":509194.755100000009406,\"450\":8988438.433000000193715,\"451\":54811.820699999996577,\"452\":445017.122700000007171,\"453\":1287928.656999999890104,\"454\":647522.714900000020862,\"455\":7713177.17200000025332,\"456\":3172376.48700000019744,\"457\":2031159.303000000072643,\"458\":2430988.37099999981001,\"459\":3894763.509999999776483,\"460\":12897711.869999999180436,\"461\":2337595.117999999783933,\"462\":12556843.769999999552965,\"463\":4530321.293999999761581,\"464\":1675550.960999999893829,\"465\":9329652.005999999120831,\"466\":5395.2740960000001,\"467\":75696.901270000002114,\"468\":1701000.911000000080094,\"469\":108970694.700000002980232,\"470\":7150053.859000000171363,\"471\":1131716.637000000104308,\"472\":733488.267600000021048,\"473\":19036792.399999994784594,\"474\":416377.292900000000372,\"475\":5398613.682000000029802,\"476\":212409192.300000011920929,\"477\":16869516.170000001788139,\"478\":208862.321599999995669,\"479\":1063600.597000000067055,\"480\":29990634.839999999850988,\"481\":12040935.28999999910593,\"482\":502895.604700000025332,\"483\":90498.177219999983208,\"484\":18709743.280000001192093,\"485\":51183187.649999998509884,\"486\":726636.35820000001695,\"487\":272832.669300000008661,\"488\":49020.517749999999069,\"489\":4447868.064000000245869,\"490\":836842.699799999943934,\"491\":73958.013330000001588,\"492\":894928.4664000000339,\"493\":811024.244399999966845,\"494\":1257987.539999999804422,\"495\":270034.32640000001993,\"496\":472919.940400000021327,\"497\":275343.116800000017975,\"498\":44740.089619999998831,\"499\":4895142.286999999545515,\"500\":3135525.882000000216067,\"501\":611213.352799999993294,\"502\":1835.966253000000052,\"503\":20502755.53999999910593,\"504\":863352.104000000050291,\"505\":4419884.635999999940395,\"506\":251585.99210000000312,\"507\":2396671.245000000111759,\"508\":16043832.300000000745058,\"509\":348445.505100000009406,\"510\":5938475.049999999813735,\"511\":110422.838900000002468,\"512\":5304529.480000000447035,\"513\":45374.610990000008314,\"514\":20893141.649999998509884,\"515\":2229576.780999999959022,\"516\":17332451.899999998509884,\"517\":4577305.815999999642372,\"518\":543108.827799999970011,\"519\":11079595.130000000819564,\"520\":337355.776100000017323,\"521\":1112300.975000000093132,\"522\":9318711.982999999076128,\"523\":109389.87039999999979,\"524\":982091.663900000043213,\"525\":1194305.087000000057742,\"526\":3246423.171999999787658,\"527\":2164857.904999999795109,\"528\":1317869.773000000044704,\"529\":23849251.140000000596046,\"530\":4243232.04700000025332,\"531\":5316160.45299999974668,\"532\":119603.245999999984633,\"533\":220988.473900000011781,\"534\":0.0,\"535\":233563.742999999958556,\"536\":3625869.248999999836087,\"537\":262813.910900000017136,\"538\":7080843.815999999642372,\"539\":4838369.322999998927116,\"540\":58319537.689999997615814,\"541\":51606969.609999991953373,\"542\":2897724.31900000013411,\"543\":11609.092259999999442,\"544\":344288.296199999982491,\"545\":86965.125440000003437,\"546\":621093.921300000045448,\"547\":13559871.179999999701977,\"548\":119557.182700000004843,\"549\":57520340.189999990165234,\"550\":1973234.757999999914318,\"551\":705700.608000000007451,\"552\":8100914.634999999776483,\"553\":0.0,\"554\":1094048.408999999985099,\"555\":1541276.567999999970198,\"556\":35749.693500000001222,\"557\":13686545.140000000596046,\"558\":3442998.120000000111759,\"559\":781854.687099999981001,\"560\":1097698.922000000020489,\"561\":1208354.381000000052154,\"562\":3138289.6769999996759,\"563\":20464753.359999999403954,\"564\":524614.430199999944307,\"565\":724632.606499999994412,\"566\":253601.259599999990314,\"567\":1235762.017999999923632,\"568\":97101345.069999992847443,\"569\":4943163.231999999843538,\"570\":2348880.615999999921769,\"571\":370486.773400000005495,\"572\":7250817.233000000007451,\"573\":53062.568520000000717,\"574\":278187.522899999981746,\"575\":353466400.100000023841858,\"576\":38959150.909999996423721,\"577\":161002597.899999976158142,\"578\":74437071.200000002980232,\"579\":1941796.584999999962747,\"580\":1220791.459999999962747,\"581\":7884071.854000000283122,\"582\":0.0,\"583\":4399731.96100000012666,\"584\":786794.971399999922141,\"585\":3969501.143999999854714,\"586\":660489.521599999978207,\"587\":381588.018299999996088,\"588\":65217.510379999999714,\"589\":1258217.855999999912456,\"590\":35360.458980000003066,\"591\":36571922.640000000596046,\"592\":111018.206500000000233,\"593\":4727011.400000000372529,\"594\":61365470.540000006556511,\"595\":388889.044500000018161,\"596\":1876271.601999999955296,\"597\":9227967.367000000551343,\"598\":1949397.022000000113621,\"599\":1039693.765999999945052,\"600\":1058729.406999999890104,\"601\":961662.609599999850616,\"602\":2783372.283999999985099,\"603\":7402480.504999999888241,\"604\":37812.175819999996747,\"605\":2051196.820000000065193,\"606\":11509.825940000000628,\"607\":111317.617700000002515,\"608\":629730.782000000006519,\"609\":1414832.929000000003725,\"610\":539066.777000000001863,\"611\":628786.48519999999553,\"612\":71881.712039999998524,\"613\":18812.23402999999962,\"614\":1161485.016999999992549,\"615\":2093690.174000000115484,\"616\":963032.991400000057183,\"617\":3805746.265999999828637,\"618\":11720795.660000000149012,\"619\":286651.646300000022166,\"620\":1643882.472999999998137,\"621\":4079016.537000000011176,\"622\":35967.342389999997977,\"623\":270690.727799999993294,\"624\":1221367.250999999931082,\"625\":3861137.33199999993667,\"626\":48255.867689999999129,\"627\":446997.842799999983981,\"628\":123414.980400000014924,\"629\":2163936.640000000130385,\"630\":229544723.800000011920929,\"631\":392205.598899999982677,\"632\":20145765.309999994933605,\"633\":1482085.283000000286847,\"634\":300516.68650000001071,\"635\":684373.320199999958277,\"636\":3954645.742999999783933,\"637\":11809467.429999999701977,\"638\":6862964.612000000663102,\"639\":38831325.380000002682209,\"640\":8872474.184000000357628,\"641\":8374991.012000000104308,\"642\":10638078.810000000521541,\"643\":12976019.400000000372529,\"644\":81572.269660000005388,\"645\":5416.11772000000019,\"646\":646785.702799999970011,\"647\":11588363.800000000745058,\"648\":45619.897830000001704,\"649\":450406.523700000019744,\"650\":1177607.156999999890104,\"651\":76298.026769999996759,\"652\":0.0,\"653\":7371502.964999999850988,\"654\":132523.989399999991292,\"655\":2091502.168999999994412,\"656\":10732623.650000000372529,\"657\":2026437.81899999990128,\"658\":4928653.30599999986589,\"659\":23831977.420000001788139,\"660\":12765280.009999999776483,\"661\":3301929.396000000182539,\"662\":55804483.880000002682209,\"663\":98343901.409999996423721,\"664\":13615147.089999999850988,\"665\":12882741.310000000521541,\"666\":18622223.089999999850988,\"667\":26676383.519999999552965,\"668\":19538881.899999998509884,\"669\":26763903.71000000089407,\"670\":5389746.504999999888241,\"671\":20915021.690000001341104,\"672\":13524172.160000000149012,\"673\":17789629.730000000447035,\"674\":10755770.429999999701977,\"675\":16758964.359999999403954,\"676\":7019694.842000000178814,\"677\":46748447.619999997317791,\"678\":22795554.149999998509884,\"679\":33297.976669999996375,\"680\":8383052.082000000402331,\"681\":9859955.248999999836087,\"682\":13768307.419999999925494,\"683\":20213708.609999999403954,\"684\":6131940.728000000119209,\"685\":11049078.220000000670552,\"686\":15918309.919999999925494,\"687\":19070188.260000001639128,\"688\":5942160.110999999567866,\"689\":4889729.854000000283122,\"690\":9644494.36600000038743,\"691\":56919.214690000000701,\"692\":100644.761100000003353,\"693\":3845706.140999999828637,\"694\":4473087.696999999694526,\"695\":37421789.719999998807907,\"696\":6188137.900999999605119,\"697\":2214606.223000000230968,\"698\":325056.886500000022352,\"699\":1062782.97399999992922,\"700\":28809.112300000000687,\"701\":194743.933400000008987,\"702\":5987302.101999999955297,\"703\":0.0,\"704\":12142274.46000000089407,\"705\":1993387.432999999960884,\"706\":4268681.996000000275672,\"707\":2470142.138999999966472,\"708\":3019331.316999999806285,\"709\":373492.400900000007823,\"710\":1205590.584999999962747,\"711\":455761.377299999992829,\"712\":2811931.50400000018999,\"713\":127894.632199999992736,\"714\":3149.92064900000014,\"715\":40357170.75,\"716\":1313839.237999999895692,\"717\":7125985.807000000029802,\"718\":220562.388799999986077,\"719\":2686639.444999999366701,\"720\":152227.54749999998603,\"721\":17092.922969999999623,\"722\":258829.439199999993434,\"723\":518223.153400000010151,\"724\":9949548.282999999821186,\"725\":9945632.90599999949336,\"726\":832167.279199999989942,\"727\":11839.408550000001924,\"728\":553645.797799999942072,\"729\":1561659.558999999891967,\"730\":10402925.890000000596046,\"731\":914885.372399999992922,\"732\":135817.512300000002142,\"733\":6195392.864000000059605,\"734\":1020715.70499999995809,\"735\":286536.488100000016857,\"736\":179370.32149999999092,\"737\":1864755.787999999942258,\"738\":6767498.512000000104308,\"739\":1185437.910000000149012,\"740\":250710.790299999993294,\"741\":25631899.179999999701977,\"742\":16973158.5,\"743\":67512.612139999997453,\"744\":4054718.169000000227243,\"745\":20411780.610000003129244,\"746\":1840687.73699999996461,\"747\":28984152.679999999701977,\"748\":16359.365610000000743,\"749\":743921.595300000044517,\"750\":9121215.769999999552965,\"751\":77618.890660000004573,\"752\":2385961.538000000175089,\"753\":3123894.908999999985099,\"754\":97044.917580000008456,\"755\":1025022.618999999947846,\"756\":132777.33739999998943,\"757\":6278.306725999999799,\"758\":2017685.800000000046566,\"759\":1972658.966999999945983,\"760\":10451522.619999999180436,\"761\":66355.272819999998319,\"762\":1410687.236000000033528,\"763\":3100632.964999999850988,\"764\":2369033.291000000201166,\"765\":308232.282000000006519,\"766\":745741.093899999978021,\"767\":602783.776799999992363,\"768\":411379.429500000027474,\"769\":18332.024570000001404,\"770\":384098.465800000005402,\"771\":5151484.309999999590218,\"772\":2266772.861000000033528,\"773\":10127122.140000000596046,\"774\":1343089.405999999959022,\"775\":4734611.837000000290573,\"776\":12582178.560000000521541,\"777\":6036704.945000000298023,\"778\":750589.251700000022538,\"779\":324930.212600000028033,\"780\":1270885252.0,\"781\":81203763.609999999403954,\"782\":5382721.858000000007451,\"783\":1710098.404000000096858,\"784\":1182443.799000000348315,\"785\":190863.103999999992084,\"786\":254038.860500000009779,\"787\":41787.434870000004594,\"788\":48721106.579999998211861,\"789\":580846.150799999944866,\"790\":5924310.599000000394881,\"791\":59194739.570000000298023,\"792\":323433.156699999934062,\"793\":1549683.112999999662861,\"794\":550525.01210000005085,\"795\":10159481.580000000074506,\"796\":1532870.023999999975786,\"797\":4098708.578999999444932,\"798\":853529.114500000025146,\"799\":26376.972350000000006,\"800\":23428.923929999997199,\"801\":153586.413599999970756,\"802\":2254105.464999999850988,\"803\":835541.412800000049174,\"804\":930351.110800000024028,\"805\":661652.618800000054762,\"806\":5323185.099000000394881,\"807\":7010712.507000000216067,\"808\":117277.051500000001397,\"809\":2674202.365999999921769,\"810\":5663016.775000000372529,\"811\":2991578.205000000074506,\"812\":4423454.537999999709427,\"813\":1495213.311999999918044,\"814\":5296468.410000000149012,\"815\":1506038.17699999990873,\"816\":1638009.406999999890104,\"817\":1343780.354999999981374,\"818\":5021701.083999999798834,\"819\":1394219.621000000042841,\"820\":1374297.26300000003539,\"821\":167992.697099999990314,\"822\":0.0,\"823\":34416.162219999998342,\"824\":858365.756500000017695,\"825\":1531027.493999999947846,\"826\":14454649.939999999478459,\"827\":1730135.921000000089407,\"828\":2175797.929000000003725,\"829\":621232.11109999998007,\"830\":2555128.848000000230968,\"831\":6647043.096000000834465,\"832\":4348256.271999999880791,\"833\":0.0,\"834\":437474.264399999985471,\"835\":149440.720499999995809,\"836\":734110.121599999954924,\"837\":2206429.995000000111759,\"838\":673513.907400000025518,\"839\":61235.341840000000957,\"840\":2402544.310000000055879,\"841\":5105651.370000000111759,\"842\":540690.506799999973737,\"843\":12798675.869999999180436,\"844\":1114028.347000000067055,\"845\":1103963.524999999906868,\"846\":2647255.361000000033528,\"847\":125614.500899999999092,\"848\":5965422.054999999701977,\"849\":21277769.839999999850988,\"850\":2664644.240000000689179,\"851\":26051.074809999998251,\"852\":11768010.5,\"853\":3299395.917000000365078,\"854\":233022.499699999985751,\"855\":1348271.522999999811873,\"856\":1046637.802000000141561,\"857\":881581.637799999909476,\"858\":691351.903599999961443,\"859\":136934.546299999987241,\"860\":0.0,\"861\":23294188.899999998509884,\"862\":16308696.019999999552965,\"863\":11017870.360000001266599,\"864\":21339.955239999999321,\"865\":126846.693100000004051,\"866\":807949.522000000113621,\"867\":493061.099400000006426,\"868\":478585.721000000019558,\"869\":117968.000299999999697,\"870\":10426878.779999999329448,\"871\":13282.340060000000449,\"872\":4756722.200000000186264,\"873\":6776480.847000000067055,\"874\":248787.649299999990035,\"875\":177953.876300000003539,\"876\":83893.857799999997951,\"877\":229798.071700000000419,\"878\":3563338.378000000026077,\"879\":11511898.78999999910593,\"880\":350575.930700000026263,\"881\":938527.338899999973364,\"882\":6286367.79600000102073,\"883\":12473929.910000000149012,\"884\":5694915.581000000238419,\"885\":2612247.285999999847263,\"886\":9747330.585999999195337,\"887\":213054.077900000003865,\"888\":109805.591300000000047,\"889\":129990.510299999994459,\"890\":47472.792329999996582,\"891\":2117758.225999999791384,\"892\":46531.950310000000172,\"893\":247186.951100000005681,\"894\":425186.89069999998901,\"895\":2043826.699000000022352,\"896\":2025401.395999999949709,\"897\":895147.266899999929592,\"898\":679732.447099999990314,\"899\":1131808.763999999966472,\"900\":598649.599500000011176,\"901\":6072403.968999999575317,\"902\":299100.241399999998976,\"903\":35755451.409999996423721,\"904\":3726517.464999999850988,\"905\":278636.639599999994971,\"906\":30438.600009999998292,\"907\":271462.287399999971967,\"908\":7475490.766999999061227,\"909\":2092.423433999999816,\"910\":7197844.487999999895692,\"911\":40833.925459999998566,\"912\":1521469.368000000016764,\"913\":2335291.955000000074506,\"914\":197530.760399999999208,\"915\":2468645.083000000100583,\"916\":19791078.230000000447035,\"917\":8181525.333999999798834,\"918\":67402.060329999992973,\"919\":3474436.29300000006333,\"920\":160956.534600000013597,\"921\":4492434.264999999664724,\"922\":1769404.847000000067055,\"923\":217280.381699999998091,\"924\":1128964.358000000007451,\"925\":216105768.699999988079071,\"926\":19110.493610000001354,\"927\":215046.313800000003539,\"928\":464789.775599999993574,\"929\":103574.384200000000419,\"930\":1533560.972999999765307,\"931\":921737.28179999999702,\"932\":1996957.334999999962747,\"933\":106072.164300000004005,\"934\":29426359.940000001341104,\"935\":645979.595800000126474,\"936\":14531805.899999998509884,\"937\":1472066.524999999906868,\"938\":1664035.147000000113621,\"939\":29325020.780000001192093,\"940\":4226994.748999999836087,\"941\":289058.45140000001993,\"942\":353040.315000000002328,\"943\":747076.928300000028685,\"944\":4120703.783999999985099,\"945\":464536.427700000000186,\"946\":14232394.730000000447035,\"947\":17649136.78999999910593,\"948\":163777.909099999989849,\"949\":3712698.487999999895692,\"950\":34920554.880000002682209,\"951\":42852647.679999999701977,\"952\":328546.178200000023935,\"953\":69755.892739999995683,\"954\":232331.550799999997253,\"955\":19860.173109999999724,\"956\":4331097.708999999798834,\"957\":26801905.890000000596046,\"958\":61280.253510000002279,\"959\":11954566.689999999478459,\"960\":3370448.490999999921769,\"961\":548682.481900000013411,\"962\":3735845.274000000208616,\"963\":976276.177700000000186,\"964\":2853849.066999999806285,\"965\":6722.932310999999572,\"966\":877931.124700000043958,\"967\":367492.661699999996927,\"968\":3198171.910999999847263,\"969\":859667.043500000028871,\"970\":11875107.570000000298023,\"971\":9673744.533999999985099,\"972\":1402741.324000000022352,\"973\":3847778.987999999895692,\"974\":105028.831500000000233,\"975\":2000296.921000000089407,\"976\":408143.485699999961071,\"977\":408949.592700000037439,\"978\":2940678.30599999986589,\"979\":0.0,\"980\":806774.908999999985099,\"981\":429931.406200000026729,\"982\":8761346.576999999582768,\"983\":5415887.403000000864267,\"984\":535185.947700000018813,\"985\":640889.605899999849498,\"986\":4766856.11699999962002,\"987\":31431.263190000001487,\"988\":735676.272300000069663,\"989\":8006945.591000000014901,\"990\":3075298.174000000115484,\"991\":1597704.057999999960884,\"992\":3532015.364000000059605,\"993\":93213.606199999994715,\"994\":7807376.532000000588596,\"995\":17090619.809999998658896,\"996\":0.0,\"997\":3672393.13799999980256,\"998\":145698.080900000000838,\"999\":1748446.064999999944121,\"1000\":2391489.128000000026077,\"1001\":34994256.090000003576279,\"1002\":849222.199999999953434,\"1003\":1537246.033000000054017,\"1004\":31562543.469999998807907,\"1005\":129921.415399999998044,\"1006\":13404407.689999999478459,\"1007\":201572.811199999996461,\"1008\":1969664.854999999981374,\"1009\":4940975.226999999955297,\"1010\":1911164.519000000087544,\"1011\":3301583.921999999787658,\"1012\":3111457.830000000074506,\"1013\":22362.559529999998631,\"1014\":205419.09309999999823,\"1015\":208724.131800000002841,\"1016\":6586.469912999999906,\"1017\":496366.138099999981932,\"1018\":1991890.377000000094995,\"1019\":13786732.720000000670552,\"1020\":886809.817500000004657,\"1021\":974686.995400000014342,\"1022\":28129679.269999999552965,\"1023\":37632.529119999999239,\"1024\":1415984.510000000242144,\"1025\":626644.543799999984913,\"1026\":1761458.935000000055879,\"1027\":81477.839980000004289,\"1028\":2321933.611000000033528,\"1029\":2908434.026000000070781,\"1030\":421697.598999999987427,\"1031\":4311635.983000000007451,\"1032\":1422778.840000000083819,\"1033\":30246.285909999998694,\"1034\":1536439.925999999977648,\"1035\":5375351.736999999731779,\"1036\":93365.614950000002864,\"1037\":47148.046369999996386,\"1038\":671406.513400000054389,\"1039\":10507834.949999999254942,\"1040\":1059834.925000000046566,\"1041\":8247741.264999999664724,\"1042\":4693845.855000000447035,\"1043\":3535815.58199999993667,\"1044\":134838.668100000009872,\"1045\":61151276.399999998509884,\"1046\":331125.720600000000559,\"1047\":651012.006599999964237,\"1048\":1439476.770999999949709,\"1049\":166253.809100000013132,\"1050\":744082.816699999966659,\"1051\":0.0,\"1052\":173739.088399999978719,\"1053\":5063273.173000000417232,\"1054\":821019.9710999999661,\"1055\":309452.958299999998417,\"1056\":6378379.150999999605119,\"1057\":3454168.460000000428408,\"1058\":1963561.47399999992922,\"1059\":1739118.256000000052154,\"1060\":671498.64000000001397,\"1061\":17234567.480000000447035,\"1062\":856765.058300000033341,\"1063\":1806831.243000000016764,\"1064\":2297520.084999999962747,\"1065\":6459565.640999999828637,\"1066\":154991.342899999988731,\"1067\":490562.167699999990873,\"1068\":57560.645539999997709,\"1069\":1025989.947000000043772,\"1070\":1483236.864999999990687,\"1071\":3116755.104999999981374,\"1072\":9052466.358999999240041,\"1073\":494293.291499999992084,\"1074\":324354.421900000015739,\"1075\":4737.721107000000302,\"1076\":6166257.854000000283122,\"1077\":9008821.424000000581145,\"1078\":2459317.274000000208616,\"1079\":136485.42949999999837,\"1080\":2236.255952999999863,\"1081\":42609664.0,\"1082\":12096.211199999999735,\"1083\":1185783.385000000009313,\"1084\":68643.465089999997872,\"1085\":8432109.449999999254942,\"1086\":102827.00789999999688,\"1087\":572255.353499999968335,\"1088\":225732.989299999986542,\"1089\":568627.871999999973923,\"1090\":444775.290600000007544,\"1091\":3960864.282999999821186,\"1092\":1165976.185000000055879,\"1093\":10861831.080000000074506,\"1094\":10510138.119999999180436,\"1095\":13263.91475999999966,\"1096\":4342383.207000000402331,\"1097\":16666.837849999999889,\"1098\":2276676.46100000012666,\"1099\":75248.936100000006263,\"1100\":4045160.04300000006333,\"1101\":1009775.680999999982305,\"1102\":14682663.060000000521541,\"1103\":639450.129100000020117,\"1104\":88644.131139999983134,\"1105\":846919.03719999990426,\"1106\":1459053.65500000002794,\"1107\":10257481.150000000372529,\"1108\":57210.564789999989444,\"1109\":3967428.296999999787658,\"1110\":775843.43210000009276,\"1111\":1756161.661000000312924,\"1112\":1111748.216000000014901,\"1113\":1137831.534999999916181,\"1114\":821054.51859999995213,\"1115\":3545028.234000000171363,\"1116\":380113.994100000010803,\"1117\":75961.764999999999418,\"1118\":2735811.972000000067055,\"1119\":354859.81359999999404,\"1120\":6436073.379999999888241,\"1121\":15033895.400000000372529,\"1122\":507962.563000000081956,\"1123\":281918.646699999982957,\"1124\":13404407.689999999478459,\"1125\":211464.895599999988917,\"1126\":3890272.342000000178814,\"1127\":17319.784510000001319,\"1128\":3697612.771000000182539,\"1129\":41131033.46000000089407,\"1130\":16264935.929999999701977,\"1131\":3038102.094000000040978,\"1132\":83882.34197999999742,\"1133\":606203.973600000026636,\"1134\":68686.073610000006738,\"1135\":0.0,\"1136\":4366566.416000000201166,\"1137\":5522408.684000000357628,\"1138\":2701149.37099999981001,\"1139\":683590.244799999985844,\"1140\":742044.517600000137463,\"1141\":2375021.513999999966472,\"1142\":1642961.20699999993667,\"1143\":860334.960700000054203,\"1144\":2201247.878000000026077,\"1145\":19401843.71000000089407,\"1146\":977715.654499999945983,\"1147\":1074137.567000000039116,\"1148\":1424621.371000000042841,\"1149\":11035374.400000000372529,\"1150\":187949.60299999997369,\"1151\":107223.745699999999488,\"1152\":5236701.334999999962747,\"1153\":173623.930200000002515,\"1154\":2078374.141000000061467,\"1155\":1297832.256999999983236,\"1156\":3619420.393000000156462,\"1157\":410630.901599999924656,\"1158\":9898072.59400000050664,\"1159\":270598.601299999980256,\"1160\":2547182.936000000219792,\"1161\":3084050.191999999806285,\"1162\":1353338.480999999912456,\"1163\":37473610.880000002682209,\"1164\":6699440.049999999813735,\"1165\":1547034.475000000093132,\"1166\":1061159.243999999947846,\"1167\":47943.789129999997385,\"1168\":11770313.660000000149012,\"1169\":102844.281600000002072,\"1170\":2086550.368999999947846,\"1171\":1744415.53000000002794,\"1172\":1781726.767999999690801,\"1173\":3143932.425999999977648,\"1174\":1540931.094000000040978,\"1175\":407003.420099999930244,\"1176\":4669.892960999999559,\"1177\":839410.726299999980256,\"1178\":37405667.579999998211861,\"1179\":5442949.566999999806285,\"1180\":601252.173500000033528,\"1181\":7508195.678999999538064,\"1182\":4188416.771000000182539,\"1183\":1966555.584999999962747,\"1184\":239356.197500000009313,\"1185\":1333876.754999999888241,\"1186\":675747.975399999879301,\"1187\":99122.370450000002165,\"1188\":215760.294299999979558,\"1189\":843602.482700000051409,\"1190\":170917.713900000031572,\"1191\":2121558.44400000013411,\"1192\":20000.666049999999814,\"1193\":1439591.929000000003725,\"1194\":340096.539800000027753,\"1195\":26374669.190000001341104,\"1196\":36842.544269999998505,\"1197\":812475.23699999996461,\"1198\":1156072.584000000031665,\"1199\":466574.726800000004005,\"1200\":1981295.827999999979511,\"1201\":33691.817510000000766,\"1202\":503160.46840000001248,\"1203\":3366417.955999999772757,\"1204\":152377.253099999972619,\"1205\":44460.255340000003343,\"1206\":157133.284299999999348,\"1207\":192947.466400000004796,\"1208\":760734.683899999945424,\"1209\":1268466.93100000009872,\"1210\":12973.716239999999743,\"1211\":896632.806899999966845,\"1212\":503621.101000000024214,\"1213\":140170.490099999995436,\"1214\":32503385.489999998360872,\"1215\":467415.381300000008196,\"1216\":206904.633200000011129,\"1217\":503125.920999999972992,\"1218\":2453444.208999999798834,\"1219\":859989.486299999989569,\"1220\":469442.164600000018254,\"1221\":5768962.265999999828637,\"1222\":1005169.354999999981374,\"1223\":3796303.299000000115484,\"1224\":173117.234399999986636,\"1225\":120340.258100000020931,\"1226\":1284473.912000000011176,\"1227\":41045.816440000002331,\"1228\":779056.34429999999702,\"1229\":228093.731200000009267,\"1230\":1708255.874000000068918,\"1231\":849072.494399999966845,\"1232\":11735766.220000000670552,\"1233\":305134.527999999991152,\"1234\":2737539.344000000040978,\"1235\":2489488.70699999993667,\"1236\":6058700.150000000372529,\"1237\":2395865.13799999980256,\"1238\":12600603.859999999403954,\"1239\":57720.715360000001965,\"1240\":1490837.30199999990873,\"1241\":3990575.083999999798834,\"1242\":15616595.589999999850988,\"1243\":812843.743099999963306,\"1244\":4820750.127000000327826,\"1245\":608714.421100000035949,\"1246\":35619564.799999997019768,\"1247\":708222.571299999952316,\"1248\":2165088.222000000067055,\"1249\":946807.209299999987707,\"1250\":61533601.429999999701977,\"1251\":50473.813499999996566,\"1252\":4522836.014999999664724,\"1253\":294159.957099999999628,\"1254\":661652.618800000054762,\"1255\":5452853.167000000365078,\"1256\":1068206.922000000020489,\"1257\":19011.457610000001296,\"1258\":96254.932719999997062,\"1259\":79042245.290000006556511,\"1260\":0.0,\"1261\":161566.872800000011921,\"1262\":99692.403250000003027,\"1263\":2886784.295999999623746,\"1264\":723354.351200000033714,\"1265\":473000.551099999982398,\"1266\":4054833.327000000048429,\"1267\":392574.104999999981374,\"1268\":0.0,\"1269\":302543.469800000020768,\"1270\":45148.901030000000901,\"1271\":4490706.893000000156462,\"1272\":5309366.122000000439584,\"1273\":1029548.334000000031665,\"1274\":79903.628190000003087,\"1275\":1818577.372999999905005,\"1276\":171435.925500000012107,\"1277\":1353223.3230000003241,\"1278\":89431.812829999995302,\"1279\":18114375.690000001341104,\"1280\":72071.722970000002533,\"1281\":371131.658999999926891,\"1282\":9290498.237999999895692,\"1283\":240070.178000000014436,\"1284\":3314366.475999999791384,\"1285\":275607.980500000005122,\"1286\":503252.59499999997206,\"1287\":56994067.479999996721745,\"1288\":3384728.100000000093132,\"1289\":62703.608150000000023,\"1290\":55978.372669999997015,\"1291\":344806.507800000021234,\"1292\":321694.268800000019837,\"1293\":3432403.570999999996275,\"1294\":35494042.429999999701977,\"1295\":9397480.152000000700355,\"1296\":234231.660200000042096,\"1297\":188974.510500000003958,\"1298\":1656.895342999999912,\"1299\":1613826.19800000009127,\"1300\":3778453.787000000011176,\"1301\":572992.365600000019185,\"1302\":1040983.537999999942258,\"1303\":2637121.444999999832362,\"1304\":8630296.611999999731779,\"1305\":1164018.496000000042841,\"1306\":289565.147300000011455,\"1307\":25887550.25,\"1308\":2474978.780999999959022,\"1309\":8443049.473999999463558,\"1310\":11781829.480000000447035,\"1311\":62991.503499999998894,\"1312\":1509147.446999999927357,\"1313\":7032477.395999999716878,\"1314\":29432117.850000001490116,\"1315\":105581.590599999995902,\"1316\":205683.956900000019232,\"1317\":83573718.159999996423721,\"1318\":1366121.034999999916181,\"1319\":1115767.235000000102445,\"1320\":6719938.200000000186264,\"1321\":4078555.904000000096858,\"1322\":172898.433900000032736,\"1323\":15856124.529999999329448,\"1324\":271473.803200000023935,\"1325\":1962525.050999999977648,\"1326\":228254.952599999989616,\"1327\":30814015.550000000745058,\"1328\":26666019.28999999910593,\"1329\":778031.436800000024959,\"1330\":10199441.449999999254942,\"1331\":68994.697430000000168,\"1332\":3284885.990999999921769,\"1333\":462463.581200000015087,\"1334\":21810952.029999997466803,\"1335\":556570.814600000041537,\"1336\":124762.330700000005891,\"1337\":232665.509499999985564,\"1338\":1211463.649999999906868,\"1339\":536003.570500000030734,\"1340\":357554.514099999971222,\"1341\":103514.501999999993132,\"1342\":1714474.412999999942258,\"1343\":766676.84409999998752,\"1344\":40909.929830000000948,\"1345\":5279770.480000000447035,\"1346\":19019518.680000003427267,\"1347\":20593730.480000000447035,\"1348\":15259605.349999997764826,\"1349\":8606919.50899999961257,\"1350\":30628.610939999998664,\"1351\":227160.950299999996787,\"1352\":476040.726100000028964,\"1353\":286133.434599999978673,\"1354\":378248.432200000039302,\"1355\":284348.48340000002645,\"1356\":911315.46999999997206,\"1357\":4346644.058000000193715,\"1358\":893684.758499999996275,\"1359\":380724.332200000004377,\"1360\":62343.163159999996424,\"1361\":11563.029010000000198,\"1362\":79278.319480000005569,\"1363\":2260554.320999999996275,\"1364\":1968743.590000000083819,\"1365\":3404074.66800000006333,\"1366\":4152372.273000000044703,\"1367\":2066973.485000000102446,\"1368\":402811.663799999980256,\"1369\":3407759.728999999817461,\"1370\":101919561.700000002980232,\"1371\":292490.164099999994505,\"1372\":114900.18739999999525,\"1373\":41760.948499999998603,\"1374\":401003.680999999982305,\"1375\":62263.704039999996894,\"1376\":127422.483800000001793,\"1377\":4367027.048999999649823,\"1378\":0.0,\"1379\":55859.759789999996428,\"1380\":37581.859539999997651,\"1381\":1344816.779000000096858,\"1382\":297142.553000000014436,\"1383\":5919128.481999999843538,\"1384\":604303.864300000015646,\"1385\":702579.822399999946356,\"1386\":2029662.246999999973923,\"1387\":2016188.745000000111759,\"1388\":85442734.799999997019768,\"1389\":43966226.909999996423721,\"1390\":1945481.645999999949709,\"1391\":868280.872500000055879,\"1392\":470812.54649999999674,\"1393\":9289461.814999999478459,\"1394\":155325.301500000001397,\"1395\":3995872.358000000007451,\"1396\":1078375.385999999940395,\"1397\":10751279.269999999552965,\"1398\":4161700.08199999993667,\"1399\":1668526.314999999944121,\"1400\":4533545.722000000067055,\"1401\":93314.945370000001276,\"1402\":1570411.577999999979511,\"1403\":3078407.442999999970198,\"1404\":3409256.783999999985099,\"1405\":1639276.147000000113621,\"1406\":826858.488899999996647,\"1407\":6387.361487000000125,\"1408\":0.0,\"1409\":51504.478869999999006,\"1410\":243985.554800000012619,\"1411\":1480473.06899999990128,\"1412\":177608.401899999997113,\"1413\":357750.282899999991059,\"1414\":961950.504900000058114,\"1415\":69330.959199999997509,\"1416\":577448.985600000014529,\"1417\":465020.091899999999441,\"1418\":126731.534899999998743,\"1419\":807085.835999999893829,\"1420\":2392986.183999999891967,\"1421\":11494509.910000000149012,\"1422\":1134687.716999999945983,\"1423\":780334.599700000020675,\"1424\":6223721.766999999992549,\"1425\":8456292.660000000149012,\"1426\":27892453.5,\"1427\":616084.542200000025332,\"1428\":14390161.380000000819564,\"1429\":33610055.229999996721745,\"1430\":778169.626599999959581,\"1431\":1025736.599999999976717,\"1432\":3008621.609999999869615,\"1433\":113785.456600000004983,\"1434\":4284458.661000000312924,\"1435\":9855348.923000000417232,\"1436\":46613712.590000003576279,\"1437\":467933.592899999930523,\"1438\":243570.985499999980675,\"1439\":3757725.320999999996275,\"1440\":7173546.120000000111759,\"1441\":1350459.527000000001863,\"1442\":961271.071899999980815,\"1443\":71601.877749999999651,\"1444\":36532.768869999999879,\"1445\":4937290.166000000201166,\"1446\":644067.970600000000559,\"1447\":0.0,\"1448\":0.0,\"1449\":14893402.459999999031424,\"1450\":6877704.854000000283122,\"1451\":1340210.45299999974668,\"1452\":4647667.440000000409782,\"1453\":574282.136799999978393,\"1454\":2541885.660999999847263,\"1455\":386355.565300000016578,\"1456\":232550.35130000000936,\"1457\":2288652.907999999821186,\"1458\":2917301.203000000212342,\"1459\":196471.30549999998766,\"1460\":155521.07029999999213,\"1461\":378202.368900000001304,\"1462\":1181868.007999999914318,\"1463\":10991729.470000000670552,\"1464\":425244.469800000020768,\"1465\":10505.071159999999509,\"1466\":201860.706600000004983,\"1467\":3782369.16399999987334,\"1468\":12502719.439999999478459,\"1469\":25215026.699999999254942,\"1470\":19176.133750000000873,\"1471\":67489580.510000005364418,\"1472\":59144.0699900000036,\"1473\":51852.256450000000768,\"1474\":60676.824849999997241,\"1475\":2995263.265000000130385,\"1476\":10447031.46000000089407,\"1477\":449070.689300000027288,\"1478\":11590.666960000000472,\"1479\":2554092.424000000115484,\"1480\":185600.376900000002934,\"1481\":1602080.067000000039116,\"1482\":1679811.813000000081956,\"1483\":80793.800620000009076,\"1484\":26636078.17000000551343,\"1485\":2033001.833000000100583,\"1486\":3910309.859000000171363,\"1487\":168407266.400000005960464,\"1488\":15856124.529999999329448,\"1489\":880602.793599999975413,\"1490\":4300580.800999999977648,\"1491\":441262.96730000001844,\"1492\":593548.093899999978021,\"1493\":8954581.938999999314547,\"1494\":856903.248099999967962,\"1495\":178690.888399999996182,\"1496\":244250.418499999999767,\"1497\":170595.271100000012666,\"1498\":4545982.800999999977648,\"1499\":178356.929800000012619,\"1500\":2799839.898999999742955,\"1501\":254764.356800000008661,\"1502\":21823619.429999999701977,\"1503\":8176343.218000000342727,\"1504\":117392.209600000001956,\"1505\":732543.9708999999566,\"1506\":2159215.157000000122935,\"1507\":273961.21909999998752,\"1508\":0.0,\"1509\":1908631.040000000037253,\"1510\":434169.225800000014715,\"1511\":306009.729899999976624,\"1512\":238803.438400000013644,\"1513\":2999984.748999999836087,\"1514\":385111.857399999978952,\"1515\":380171.573099999979604,\"1516\":216266.990099999995436,\"1517\":221552.748800000001211,\"1518\":17586951.399999998509884,\"1519\":1373836.629999999888241,\"1520\":215449.367300000012619,\"1521\":596427.047400000039488,\"1522\":2726369.00400000018999,\"1523\":100815.195099999997183,\"1524\":2931120.180000000167638,\"1525\":10745406.199999999254942,\"1526\":36886304.359999999403954,\"1527\":6383791.583999999798834,\"1528\":450176.207500000018626,\"1529\":1062068.993000000016764,\"1530\":34784668.280000001192093,\"1531\":69655.705159999997704,\"1532\":65043621.579999998211861,\"1533\":392435.915199999988545,\"1534\":7513723.269999999552965,\"1535\":38272808.390000000596046,\"1536\":552643.921899999957532,\"1537\":14459256.269999999552965,\"1538\":306205.498699999996461,\"1539\":218742.890099999989616,\"1540\":444556.490099999937229,\"1541\":304270.842000000004191,\"1542\":50835.410060000001977,\"1543\":7164563.785000000149012,\"1544\":3273715.651999999769032,\"1545\":188536.909600000013597,\"1546\":389349.677000000025146,\"1547\":216059.705400000006193,\"1548\":171205.60920000000624,\"1549\":9420166.30599999986589,\"1550\":10672395.939999999478459,\"1551\":504807.229899999976624,\"1552\":10745060.730000000447035,\"1553\":6247674.661000000312924,\"1554\":25793.120569999999134,\"1555\":3519002.493999999947846,\"1556\":2136298.686000000219792,\"1557\":61714.399709999997867,\"1558\":2930659.547999999951571,\"1559\":2823332.160000000149012,\"1560\":0.0,\"1561\":57223.232179999999062,\"1562\":4844818.179000000469387,\"1563\":6347862.243999999947846,\"1564\":3172491.645000000018626,\"1565\":0.0,\"1566\":137360.631400000012945,\"1567\":1250271.94399999990128,\"1568\":8275724.69400000013411,\"1569\":2516550.870000000111759,\"1570\":11520420.490000000223517,\"1571\":16069167.089999999850988,\"1572\":39291957.939999997615814,\"1573\":5761246.669999999925494,\"1574\":485115.18760000000475,\"1575\":2303968.941000000108033,\"1576\":2845672.839000000152737,\"1577\":374931.877700000011828,\"1578\":829104.072700000018813,\"1579\":51406594.450000002980232,\"1580\":768646.048300000140443,\"1581\":21330.74257999999827,\"1582\":2082865.308999999891967,\"1583\":51025.421000000002096,\"1584\":2426382.044999999925494,\"1585\":2146778.077000000048429,\"1586\":207250.107599999988452,\"1587\":380033.383399999991525,\"1588\":25220784.609999999403954,\"1589\":56020981.179999999701977,\"1590\":551308.087500000023283,\"1591\":2849703.373999999836087,\"1592\":3902018.473000000230968,\"1593\":12014448.919999999925494,\"1594\":156569.009400000009919,\"1595\":1229888.952999999979511,\"1596\":9859840.091000000014901,\"1597\":18791505.559999998658896,\"1598\":4228837.279000000096858,\"1599\":6267597.019000000320375,\"1600\":48950.271280000000843,\"1601\":383430.54849999997532,\"1602\":1151443.226999999955297,\"1603\":1673593.273000000044703,\"1604\":1682575.608000000007451,\"1605\":1834123.722999999998137,\"1606\":3329106.717999999877065,\"1607\":62887.861169999996491,\"1608\":185980.39879999999539,\"1609\":1228622.213999999919906,\"1610\":20111.217860000000655,\"1611\":883735.095100000035018,\"1612\":351508.711699999985285,\"1613\":165044.64869999999064,\"1614\":347835.166900000011083,\"1615\":1466423.77600000007078,\"1616\":2122364.550999999977648,\"1617\":346798.743699999991804,\"1618\":1177722.314999999944121,\"1619\":70300590.75,\"1620\":27248.719479999999748,\"1621\":249547.692999999999302,\"1622\":19892417.390000000596046,\"1623\":187938.087200000009034,\"1624\":10168.233589999999822,\"1625\":19594157.809999998658896,\"1626\":1826062.652999999932945,\"1627\":30158.765719999999419,\"1628\":7750142.934999999590218,\"1629\":2176604.035999999847263,\"1630\":1333991.912999999942258,\"1631\":33082630.940000001341104,\"1632\":51897168.130000002682209,\"1633\":396719.798100000072736,\"1634\":428584.055899999977555,\"1635\":1753743.340000000083819,\"1636\":5318463.615000000223517,\"1637\":810517.54859999998007,\"1638\":327958871.699999988079071,\"1639\":321567.594800000020768,\"1640\":343067.619899999990594,\"1641\":1237259.074000000022352,\"1642\":1165976.185000000055879,\"1643\":376935.629399999976158,\"1644\":518925.618000000016764,\"1645\":1183595.379999999888241,\"1646\":2430182.263999999966472,\"1647\":122781.610700000004726,\"1648\":48169.499080000001413,\"1649\":2816422.671000000089407,\"1650\":385814.322099999990314,\"1651\":1298523.206000000005588,\"1652\":10984935.140000000596046,\"1653\":1059627.641000000061467,\"1654\":4118285.463000000454485,\"1655\":9749633.748999999836087,\"1656\":2191344.277999999932945,\"1657\":258460.933199999999488,\"1658\":107698.197299999999814,\"1659\":141552.387799999996787,\"1660\":3591091.490000000223517,\"1661\":949006.729799999971874,\"1662\":2209424.106000000145286,\"1663\":2088623.216000000014901,\"1664\":3773732.302999999839812,\"1665\":675920.712599999969825,\"1666\":1817425.791999999899417,\"1667\":2164973.063999999780208,\"1668\":648006.379099999903701,\"1669\":11077407.119999999180436,\"1670\":3413978.268000000156462,\"1671\":1435676.55199999990873,\"1672\":618191.936199999996461,\"1673\":568466.650600000051782,\"1674\":741606.916599999996834,\"1675\":610752.72019999998156,\"1676\":6589464.025000000372529,\"1677\":536901.804000000003725,\"1678\":765767.094700000016019,\"1679\":1404008.063000000081956,\"1680\":22627423.260000001639128,\"1681\":80308.984849999993458,\"1682\":109868.928199999994831,\"1683\":593893.568300000042655,\"1684\":943490.65480000001844,\"1685\":8487155.041999999433756,\"1686\":54354642.869999997317791,\"1687\":32334.103019999998651,\"1688\":230535.083799999993062,\"1689\":34911.342230000002019,\"1690\":5183613.43199999909848,\"1691\":11617153.329999998211861,\"1692\":18249.110710000000836,\"1693\":1614747.462999999988824,\"1694\":3057563.820000000298023,\"1695\":1046683.866000000038184,\"1696\":14456953.109999999403954,\"1697\":6027952.925999999046326,\"1698\":2836114.712999999988824,\"1699\":0.0,\"1700\":16380094.070000000298023,\"1701\":132431.862900000007358,\"1702\":1648834.273000000044703,\"1703\":161705.0625,\"1704\":26428793.519999999552965,\"1705\":896149.142800000146963,\"1706\":126167.259999999994761,\"1707\":18804172.96000000089407,\"1708\":24005.866210000000137,\"1709\":4962970.432000000029802,\"1710\":8762498.158999999985099,\"1711\":11735766.220000000670552,\"1712\":1130162.002000000094995,\"1713\":6571384.196999999694526,\"1714\":707635.26480000000447,\"1715\":843176.397600000025704,\"1716\":293169.597100000013597,\"1717\":10705446.330000000074506,\"1718\":628694.358699999982491,\"1719\":393218.990600000019185,\"1720\":23731789.839999999850988,\"1721\":3349144.234999999869615,\"1722\":2848091.15999999968335,\"1723\":1017283.992000000085682,\"1724\":7178037.286999999545515,\"1725\":4762364.949000000022352,\"1726\":12672.001910000000862,\"1727\":13604.782859999999346,\"1728\":376267.712100000004284,\"1729\":31480.781190000001516,\"1730\":4840096.695000000298023,\"1731\":5302341.475999999791384,\"1732\":4275821.800999999977648,\"1733\":231675.149399999994785,\"1734\":7106063.449000000022352},\"Ctrl1_2_Soluble\":{\"0\":29467.893339999998716,\"1\":97593.294089999995776,\"2\":1777711.487999999895692,\"3\":1427344.716000000014901,\"4\":756095.3658000001451,\"5\":23024975.429999999701977,\"6\":50434884.240000002086163,\"7\":18759242.149999998509884,\"8\":11491092.830000000074506,\"9\":211870.526099999988219,\"10\":311917.100800000014715,\"11\":4162324.651999999769032,\"12\":353270.364200000010896,\"13\":1776590.803000000072643,\"14\":445146.129000000015367,\"15\":79127.467560000019148,\"16\":687040.815599999856204,\"17\":1300707.351000000024214,\"18\":162081.563800000003539,\"19\":877720.213899999973364,\"20\":1185684.354000000050291,\"21\":1405440.425000000046566,\"22\":2906750.328000000212342,\"23\":2033533.227999999886379,\"24\":64125.575379999994766,\"25\":16897886.839999999850988,\"26\":20667462.46000000089407,\"27\":3372649.498999999836087,\"28\":4516053.478000000119209,\"29\":62303.95343000000139,\"30\":934518.54929999995511,\"31\":398821.101000000024214,\"32\":6327793.026999999769032,\"33\":686653.670000000158325,\"34\":53054.229890000002342,\"35\":12843046.029999999329448,\"36\":46695872.740000002086163,\"37\":92047.94271000000299,\"38\":2191753.524000000208616,\"39\":377283.579700000002049,\"40\":1025222.689000000013038,\"41\":1189453.929999999934807,\"42\":935578.105699999956414,\"43\":6378733.237999998964369,\"44\":7647450.136000000871718,\"45\":150905.281500000040978,\"46\":6094283.099000000394881,\"47\":5905600.557000000029802,\"48\":309920.244499999971595,\"49\":98266.723689999984344,\"50\":7536502.355999999679625,\"51\":21824824.059999998658895,\"52\":4705754.824000000022352,\"53\":493396.696999999985564,\"54\":3017.698107000000164,\"55\":466367.820899999991525,\"56\":51692088.649999998509884,\"57\":281984.632700000016484,\"58\":3029719.997000000439584,\"59\":5338228.485000000335276,\"60\":2269895.808000000193715,\"61\":633869.423199999961071,\"62\":140594982.699999988079071,\"63\":4708811.236999999731779,\"64\":3195886.966000000014901,\"65\":17587617.300000000745058,\"66\":1736755.557999999960884,\"67\":763522.448600000003353,\"68\":9059410.907999999821186,\"69\":5319584.367999999783933,\"70\":1497030.925000000046566,\"71\":6269313.66399999987334,\"72\":768239.51210000005085,\"73\":454692.324599999992643,\"74\":173298.598300000012387,\"75\":51075712.090000003576279,\"76\":2049426.574000000022352,\"77\":1609812.55199999990873,\"78\":2443092.52600000007078,\"79\":617222.162200000020675,\"80\":4725010.224000000394881,\"81\":198789.079900000040652,\"82\":32759649.780000001192093,\"83\":305651.454800000006799,\"84\":978194.686299999943003,\"85\":1031131.753999999957159,\"86\":794137.515499999979511,\"87\":20128515.030000001192093,\"88\":2834007.705999999772757,\"89\":1783314.911000000312924,\"90\":162081.563800000003539,\"91\":3378558.563000000081956,\"92\":1777507.726999999955296,\"93\":277603.774600000004284,\"94\":57943.471360000003187,\"95\":34056587.549999997019768,\"96\":28024.247749999998632,\"97\":858648.198800000012852,\"98\":3928509.08199999993667,\"99\":2263273.580999999772757,\"100\":387308.613300000026356,\"101\":1539820.702000000048429,\"102\":4212653.580000000074506,\"103\":6617133.425999999977648,\"104\":18984397.879999998956919,\"105\":71958.142240000001038,\"106\":63669.151090000006661,\"107\":377894.862299999978859,\"108\":145505.619100000010803,\"109\":2246463.311000000219792,\"110\":62544.391230000008363,\"111\":5410257.94400000013411,\"112\":9085696.057000000029802,\"113\":732897.193599999882281,\"114\":176609.711999999999534,\"115\":59799732.649999998509884,\"116\":2551900.816999999806285,\"117\":973059.912999999942258,\"118\":21667.928209999998216,\"119\":143783839.900000005960464,\"120\":11868050.390000000596046,\"121\":12043284.720000000670552,\"122\":74829132.540000006556511,\"123\":6167840.764000000432134,\"124\":489301.103999999992084,\"125\":7716525.063000000081956,\"126\":3123755.626999999396503,\"127\":175794.668600000033621,\"128\":1818259.895999999949709,\"129\":2183.399330000000191,\"130\":10358182.529999999329448,\"131\":350448.276499999919906,\"132\":67532.45669999999518,\"133\":1730540.852999999886379,\"134\":3515791.492000000085682,\"135\":6412659.417999999597669,\"136\":1534421.040000000037253,\"137\":36222565.329999998211861,\"138\":3047243.430000000167638,\"139\":23242.999540000000707,\"140\":941476.98210000002291,\"141\":122837.225099999996019,\"142\":40333440.369999997317791,\"143\":50363.567940000000817,\"144\":839148.285999999963678,\"145\":12888892.220000000670552,\"146\":6221633.627000000327826,\"147\":191840.835099999996601,\"148\":54427577.990000002086163,\"149\":11107003.640000002458692,\"150\":310205.509699999995064,\"151\":365068.117099999974016,\"152\":1706497.07300000009127,\"153\":4463890.701000000350177,\"154\":34942.947229999997944,\"155\":370416.839299999992363,\"156\":12283722.509999999776483,\"157\":8487148.576999999582768,\"158\":212237.295699999987846,\"159\":1584036.804999999934807,\"160\":7724471.735999999567866,\"161\":1272180.833000000100583,\"162\":4461954.973000000230968,\"163\":2953819.083000000100583,\"164\":154522.036400000011781,\"165\":19009867.990000002086163,\"166\":601919.722799999988638,\"167\":323938.990600000019185,\"168\":199991.268899999995483,\"169\":2479973.239000000059605,\"170\":19171857.859999999403954,\"171\":2833294.54300000006333,\"172\":1054564.250999999931082,\"173\":4932031.24199999962002,\"174\":13804797.220000002533197,\"175\":69299.063219999996363,\"176\":398036.621700000017881,\"177\":38926.471740000000864,\"178\":40780.695419999996375,\"179\":8011570.764999999664724,\"180\":33477.90675999999803,\"181\":20907900.260000005364418,\"182\":69806.42772999999579,\"183\":8197400.656000000424683,\"184\":85761920.659999996423721,\"185\":22706089.71000000461936,\"186\":666858.303900000057183,\"187\":912410.497699999948964,\"188\":86228.532990000006976,\"189\":13455347.370000001043081,\"190\":0.0,\"191\":22150841.410000000149012,\"192\":1382007.928000000072643,\"193\":2168626.66800000006333,\"194\":238695.641299999988405,\"195\":2182686.166999999899417,\"196\":3206991.932000000029802,\"197\":1357964.148000000044703,\"198\":29826512.420000001788139,\"199\":792018.402699999976903,\"200\":632432.909199999994598,\"201\":4574023.438000000081956,\"202\":847563.608899999991991,\"203\":13792571.570000000298023,\"204\":8997977.014000000432134,\"205\":10957239.410000000149012,\"206\":1383128.612999999895692,\"207\":5585084.747999999672174,\"208\":842836.35730000003241,\"209\":733681.672900000005029,\"210\":1404931.023000000044703,\"211\":0.0,\"212\":151985.213900000002468,\"213\":15157769.220000000670552,\"214\":1130261.40500000002794,\"215\":391271.761699999973644,\"216\":5762866.084999999962747,\"217\":267456.484500000020489,\"218\":665921.003999999957159,\"219\":176711.592399999994086,\"220\":3598212.753000000026077,\"221\":4353554.203999999910593,\"222\":1139226.881999999983236,\"223\":860706.183399999979883,\"224\":123723.584799999996903,\"225\":318355.943499999993946,\"226\":351935.730700000014622,\"227\":746936.315799999982119,\"228\":3432045.785000000149012,\"229\":443974.504100000020117,\"230\":483055.834099999978207,\"231\":207744.369000000006054,\"232\":196690.34320000000298,\"233\":1385573.743000000249594,\"234\":440439.253499999991618,\"235\":94120.190499999996973,\"236\":398739.596699999994598,\"237\":704207.666699999943376,\"238\":7078244.216999999247491,\"239\":394012.34509999997681,\"240\":218625.198100000008708,\"241\":987343.548199999844655,\"242\":652014.32640000001993,\"243\":4546617.604000000283122,\"244\":15838330.439999999478459,\"245\":215487.281099999992875,\"246\":105507.365300000004936,\"247\":24143622.470000002533197,\"248\":1411043.847999999998137,\"249\":417383.713899999973364,\"250\":15826104.78999999910593,\"251\":50605.024539999998524,\"252\":618556.79570000001695,\"253\":8398512.608999999240041,\"254\":230871.224900000001071,\"255\":2162411.962999999988824,\"256\":416313.969500000006519,\"257\":70696.862619999999879,\"258\":76657.886119999995572,\"259\":7073557.718000000342727,\"260\":767668.981700000003912,\"261\":7794871.106999999843538,\"262\":3997482.128000000026077,\"263\":10894073.550000000745058,\"264\":659258.024399999994785,\"265\":840839.501000000047497,\"266\":264084.242499999993015,\"267\":10024931.669999999925494,\"268\":177913.781400000007125,\"269\":71248.035699999993085,\"270\":0.0,\"271\":474008.852599999983795,\"272\":6610.816840000000411,\"273\":12530273.130000000819564,\"274\":3966204.839000000152737,\"275\":730227.926599999889731,\"276\":29139.838380000001052,\"277\":11731530.619999999180436,\"278\":185575.189199999993434,\"279\":3323746.896000000182539,\"280\":30889.125230000001466,\"281\":9932729.888000000268221,\"282\":2153650.24599999981001,\"283\":423873.496800000022631,\"284\":1278803.060000000055879,\"285\":272244.864400000020396,\"286\":20490.190529999999853,\"287\":1989622.765999999828637,\"288\":3604427.458999999798834,\"289\":2410694.5519999996759,\"290\":664382.609700000029989,\"291\":45839.058389999998326,\"292\":1926253.144000000087544,\"293\":0.0,\"294\":1106930.787999999942258,\"295\":754974.681100000045262,\"296\":137344.997299999988172,\"297\":336674.043400000024121,\"298\":507038.485500000009779,\"299\":2877408.765999999828637,\"300\":3614513.62099999981001,\"301\":2418743.104999999981374,\"302\":1911072.960999999893829,\"303\":2481195.804000000003725,\"304\":2880159.537000000011176,\"305\":2294347.109000000171363,\"306\":7882997.673000000417232,\"307\":72374.833169999998063,\"308\":2039544.172999999951571,\"309\":10625109.240000000223517,\"310\":614736.279899999964982,\"311\":1298873.503000000026077,\"312\":15940210.869999999180436,\"313\":23547622.0,\"314\":29462.799309999998513,\"315\":121033.941600000005565,\"316\":6574038.007000000216067,\"317\":5830412.804999999701977,\"318\":380390.932600000000093,\"319\":14561768.75,\"320\":5006505.830000000074506,\"321\":307077.78070000000298,\"322\":240855.506300000008196,\"323\":7180.124638999999661,\"324\":10376521.009999999776483,\"325\":27909.122869999999239,\"326\":1458825.766000000061467,\"327\":679909.185999999986961,\"328\":11636781.829999998211861,\"329\":2638193.533999999985099,\"330\":13280.113040000000183,\"331\":2420.984473999999864,\"332\":74012.051560000007157,\"333\":1569977.307000000029802,\"334\":114595.099000000001979,\"335\":3328840.916999999899417,\"336\":355593.237800000002608,\"337\":2203571.652999999932945,\"338\":323745.417799999995623,\"339\":553577.462399999960326,\"340\":13607149.199999999254942,\"341\":145230541.900000005960464,\"342\":16213250.400000000372529,\"343\":9143360.376000000163913,\"344\":20412761.399999998509884,\"345\":239052.222799999988638,\"346\":8065057.986999999731779,\"347\":2943121.63799999980256,\"348\":219430.05350000000908,\"349\":0.0,\"350\":197474.822500000009313,\"351\":94925045.829999998211861,\"352\":251940.096199999999953,\"353\":7297185.245000000111759,\"354\":4508921.848000000230968,\"355\":20003202.109999999403954,\"356\":11004104.410000000149012,\"357\":477910.872800000011921,\"358\":3653126.300999999977648,\"359\":6743974.552000000141561,\"360\":146942133.0,\"361\":13407463.570000000298023,\"362\":462608.433399999979883,\"363\":3534741.25,\"364\":470320.781299999973271,\"365\":13737.556140000000596,\"366\":956881.302000000025146,\"367\":341126.217900000046939,\"368\":3796.064534000000094,\"369\":12445712.380000000819564,\"370\":6678261.678999999538064,\"371\":13611224.410000000149012,\"372\":20592070.949999999254942,\"373\":15143505.970000000670552,\"374\":377497528.600000023841858,\"375\":23980613.78999999910593,\"376\":31947.662810000001628,\"377\":6363553.055000000633299,\"378\":2327560.126999999862164,\"379\":736320.375800000037998,\"380\":6796442.968999999575317,\"381\":1373959.375,\"382\":507486.759399999980815,\"383\":1751630.100000000093132,\"384\":386065.672100000025239,\"385\":147319.090599999995902,\"386\":4273883.713999999687076,\"387\":99968.126740000021528,\"388\":41317605.250000007450581,\"389\":1287972.297999999718741,\"390\":11624.556179999999586,\"391\":148898.237099999998463,\"392\":5181026.993999999947846,\"393\":2514816.342999999877065,\"394\":16341.619730000000345,\"395\":57650.055740000003425,\"396\":617884.384899999946356,\"397\":3801769.836999999824911,\"398\":135205.508399999991525,\"399\":622764.45719999994617,\"400\":662222.744700000039302,\"401\":1951111.966999999945983,\"402\":1401568.969000000273809,\"403\":707070.506599999964237,\"404\":15768032.949999999254942,\"405\":5243581.572999999858439,\"406\":633023.815700000035576,\"407\":7519692.087000000290573,\"408\":1381498.52600000007078,\"409\":3477688.214000000152737,\"410\":50698754.530000001192093,\"411\":12882779.400000000372529,\"412\":454040.289899999974296,\"413\":655957.098699999973178,\"414\":7378995.224000000394881,\"415\":756594.579799999948591,\"416\":10516097.189999999478459,\"417\":293313.735700000019278,\"418\":5009052.840999999083579,\"419\":1749083.088999999919906,\"420\":5614731.951000000350177,\"421\":15879.082609999999477,\"422\":2714094.449000000488013,\"423\":29051202.410000000149012,\"424\":71361.122969999996712,\"425\":861949.124500000034459,\"426\":0.0,\"427\":972255.057700000004843,\"428\":22606246.899999998509884,\"429\":166768.063200000004144,\"430\":1284712.125,\"431\":914060.960500000044704,\"432\":1206875.482000000076368,\"433\":1638135.310000000055879,\"434\":20626710.28999999910593,\"435\":16622809.699999997392297,\"436\":11498.224459999999453,\"437\":0.0,\"438\":228395.53059999999823,\"439\":355664.554100000008475,\"440\":484777.613300000026356,\"441\":3205463.725999999791384,\"442\":7596102.402999999932945,\"443\":23855.30087000000276,\"444\":189976.423399999999674,\"445\":1040708.51300000003539,\"446\":58099.348400000002584,\"447\":763553.012700000079349,\"448\":937198.004399999976158,\"449\":756278.750499999965541,\"450\":8314563.140999999828637,\"451\":62374.250919999998587,\"452\":506580.023600000014994,\"453\":1513943.074999999953434,\"454\":606728.478699999977834,\"455\":8206162.372000000439584,\"456\":3365517.868999999947846,\"457\":1886927.300999999977648,\"458\":2816280.51299999980256,\"459\":5217398.303999999538064,\"460\":13898527.21000000089407,\"461\":2797942.037000000011176,\"462\":15541858.419999999925494,\"463\":4673968.132000000216067,\"464\":1924724.936999999918044,\"465\":10764685.419999999925494,\"466\":6280.724272000000383,\"467\":84150.172380000003614,\"468\":1837820.936999999918044,\"469\":117763580.099999994039536,\"470\":7871179.543999999761581,\"471\":1308654.023999999975786,\"472\":700387.150900000007823,\"473\":17939104.75,\"474\":546995.987100000027567,\"475\":5382852.110000000335276,\"476\":197831403.900000005960464,\"477\":16265209.410000002011657,\"478\":181438.844000000011874,\"479\":1042338.599999999976717,\"480\":30580427.550000000745058,\"481\":12453862.820000000298023,\"482\":481711.012500000011642,\"483\":79095.884629999985918,\"484\":18024684.309999998658896,\"485\":56174827.229999996721745,\"486\":656221.987800000002608,\"487\":249189.324800000002142,\"488\":53256.971929999999702,\"489\":4331038.631000000052154,\"490\":805211.917400000034832,\"491\":93904.203999999997905,\"492\":1066688.020999999949709,\"493\":715587.709900000016205,\"494\":1562132.514999999897554,\"495\":260121.09409999998752,\"496\":465145.255899999989197,\"497\":303461.025800000003073,\"498\":45584.357329999991634,\"499\":5106552.40500000026077,\"500\":3202712.953999999910593,\"501\":676251.678899999940768,\"502\":1962.420693999999912,\"503\":21397945.089999999850988,\"504\":759834.377300000167452,\"505\":4207253.917999999597669,\"506\":277053.620300000009593,\"507\":2112999.958000000100583,\"508\":15248442.800000000745058,\"509\":373279.679100000008475,\"510\":5189075.54700000025332,\"511\":124986.902000000001863,\"512\":5806165.264999999664724,\"513\":40969.174200000001292,\"514\":19919660.160000000149012,\"515\":2265616.830000000074506,\"516\":17110816.920000001788139,\"517\":4541523.582999999634922,\"518\":660490.777499999967404,\"519\":13500174.749999998137355,\"520\":357722.538600000087172,\"521\":1060371.435000000055879,\"522\":8726567.56900000013411,\"523\":120860.744900000005146,\"524\":987659.377499999944121,\"525\":1352870.127000000094995,\"526\":3400157.212999999988824,\"527\":2284464.708000000100583,\"528\":1360307.398000000044704,\"529\":22817139.370000001043081,\"530\":4032936.515000000130385,\"531\":5805961.503999999724328,\"532\":141542.470600000000559,\"533\":245552.193700000003446,\"534\":0.0,\"535\":292559.820599999977276,\"536\":3253041.882999999914318,\"537\":251420.506099999998696,\"538\":6232025.429999999701977,\"539\":4211532.894999999552965,\"540\":55334313.740000002086163,\"541\":48418670.679999992251396,\"542\":2565349.032999999821186,\"543\":12882.779399999999441,\"544\":329043.199800000002142,\"545\":130417.128500000020722,\"546\":647633.46820000000298,\"547\":12763579.300000000745058,\"548\":120127.205900000000838,\"549\":64185684.829999998211861,\"550\":2005516.11199999996461,\"551\":687866.047000000020489,\"552\":7619229.25899999961257,\"553\":0.0,\"554\":1720658.451999999815598,\"555\":1703848.181999999796972,\"556\":38647.31938000000082,\"557\":12854252.880000002682209,\"558\":4245255.315000000409782,\"559\":894571.235699999844655,\"560\":1117628.232000000076368,\"561\":1275950.408000000054017,\"562\":2938333.257999999914318,\"563\":18728678.019999999552965,\"564\":483137.338500000012573,\"565\":696760.207900000037625,\"566\":260579.556000000011409,\"567\":1023286.961000000010244,\"568\":87946236.909999996423721,\"569\":4851240.066999999806285,\"570\":2062874.790000000037253,\"571\":326954.651100000017323,\"572\":6567823.302000000141561,\"573\":41698.638030000001891,\"574\":278551.262500000011642,\"575\":456719745.0,\"576\":52857600.679999999701977,\"577\":159116843.5,\"578\":102858474.299999997019768,\"579\":2062874.790000000037253,\"580\":1219916.175999999977648,\"581\":7761148.688000000081956,\"582\":0.0,\"583\":5154538.083999998867512,\"584\":752488.798799999873154,\"585\":3947560.720999999903142,\"586\":674652.156200000084937,\"587\":393523.319000000017695,\"588\":60028.963600000002771,\"589\":1226844.044999999925494,\"590\":51937.62047000000166,\"591\":40773563.78999999910593,\"592\":116734.587799999993876,\"593\":4807737.127000000327826,\"594\":61250509.859999999403954,\"595\":427867.209399999992456,\"596\":1785658.161000000080094,\"597\":8707719.690999999642372,\"598\":1763346.34899999992922,\"599\":1070355.716000000014901,\"600\":1095723.941000000108033,\"601\":905115.859399999957532,\"602\":2601007.180000000167638,\"603\":7219450.481999999843538,\"604\":38742.068169999998645,\"605\":1970469.246999999973923,\"606\":12000.494940000000497,\"607\":139076.964399999997113,\"608\":660755.666599999996834,\"609\":1540024.462999999988824,\"610\":662253.308799999882467,\"611\":840004.081600000034086,\"612\":81129.417860000001383,\"613\":19064.883419999998296,\"614\":946204.233699999982491,\"615\":2455725.697999999858439,\"616\":951726.152600000030361,\"617\":3896212.989000000059605,\"618\":10901205.179999999701977,\"619\":341299.414600000018254,\"620\":1401059.567000000039116,\"621\":4203178.701000000350177,\"622\":32909.413999999997031,\"623\":277889.039800000027753,\"624\":1225417.719000000040978,\"625\":3885413.66399999987334,\"626\":47366.245920000001206,\"627\":450372.594700000016019,\"628\":124966.525899999978719,\"629\":2240961.768000000156462,\"630\":200296910.199999988079071,\"631\":355399.664999999979045,\"632\":19443878.589999996125698,\"633\":1340644.476999999955296,\"634\":332181.116800000017975,\"635\":697697.507699999841861,\"636\":3390580.453000000212342,\"637\":11366798.71000000089407,\"638\":7278541.127000000327826,\"639\":39289166.03999999910593,\"640\":8588927.118000000715256,\"641\":9203367.945000000298023,\"642\":10500815.119999999180436,\"643\":12336700.330000000074506,\"644\":92337.283110000003944,\"645\":2962.784560000000056,\"646\":704757.820999999996275,\"647\":13270943.800000000745058,\"648\":44742.825049999999464,\"649\":422559.239400000020396,\"650\":1202596.503999999957159,\"651\":83480.81799999998475,\"652\":0.0,\"653\":7389183.265999999828637,\"654\":133840.310700000001816,\"655\":2184010.61200000019744,\"656\":10424404.809999998658896,\"657\":2304229.509999999776483,\"658\":4611821.075000000186265,\"659\":20589014.53999999910593,\"660\":14459888.330000000074506,\"661\":3401787.299000000115484,\"662\":56505938.600000001490116,\"663\":99980352.390000000596046,\"664\":13018280.359999999403954,\"665\":12559818.46000000089407,\"666\":18683850.640000000596046,\"667\":25121674.519999999552965,\"668\":18240670.800000000745058,\"669\":24983117.149999998509884,\"670\":4492824.74100000038743,\"671\":21852331.769999999552965,\"672\":13059032.529999999329448,\"673\":21076002.949999999254942,\"674\":10713745.21000000089407,\"675\":16961052.699999999254942,\"676\":6960470.449000000022352,\"677\":42948710.810000002384186,\"678\":21427490.410000000149012,\"679\":38457.821799999997893,\"680\":10549717.730000000447035,\"681\":9790402.937999999150634,\"682\":12914362.330000000074506,\"683\":21479449.429999995976686,\"684\":5929440.576000000350177,\"685\":10436630.46000000089407,\"686\":16495459.169999999925494,\"687\":18272253.730000000447035,\"688\":5522224.527999999001622,\"689\":4501993.979000000283122,\"690\":10359201.339999999850988,\"691\":58614.863340000003518,\"692\":71559.789789999995264,\"693\":4076439.455999999772757,\"694\":4140420.361000000033528,\"695\":35041771.240000002086163,\"696\":6805204.684999998658896,\"697\":2137349.37900000018999,\"698\":267762.12579999997979,\"699\":1014005.65500000002794,\"700\":28831.140699999996286,\"701\":194683.298899999994319,\"702\":6615095.817999999970198,\"703\":0.0,\"704\":14124701.740000000223517,\"705\":1970876.769000000087544,\"706\":2136432.455000000074506,\"707\":2209786.359000000171363,\"708\":2657958.33600000012666,\"709\":383752.986499999999069,\"710\":1275542.887000000104308,\"711\":463729.118000000016764,\"712\":2472434.086999999824911,\"713\":143600.455199999996694,\"714\":1837.922818000000007,\"715\":37916836.749999992549419,\"716\":1402485.892999999923632,\"717\":6461256.379999999888241,\"718\":262861.677499999990687,\"719\":2552919.62099999981001,\"720\":162906.795199999993201,\"721\":13424.78324000000066,\"722\":234803.809199999988778,\"723\":484349.715499999991152,\"724\":10560924.570000000298023,\"725\":8767931.019999999552965,\"726\":840075.397899999981746,\"727\":11774.320400000000518,\"728\":569124.414800000027753,\"729\":1443238.061999999918044,\"730\":9920096.716000000014901,\"731\":898626.076499999966472,\"732\":137844.21129999999539,\"733\":6714327.349000000394881,\"734\":1006884.212999999988824,\"735\":292610.760799999989104,\"736\":208029.634200000000419,\"737\":1959364.280999999959022,\"738\":6298858.986999999731779,\"739\":1133929.100000000093132,\"740\":322716.425600000016857,\"741\":24614310.019999999552965,\"742\":16066542.589999999850988,\"743\":81790.621799999993527,\"744\":4666327.099999999627471,\"745\":21337835.640000000596046,\"746\":2303720.108000000007451,\"747\":29799004.71000000089407,\"748\":15272.894099999999526,\"749\":768229.324099999968894,\"750\":9202145.380000000819564,\"751\":73529.138359999997192,\"752\":2225577.824000000022352,\"753\":3266897.620000000111759,\"754\":86266.228749999994761,\"755\":916506.090599999995902,\"756\":153014.206199999985984,\"757\":5127.539772000000084,\"758\":1824984.003999999957159,\"759\":1852593.597999999765307,\"760\":10694387.919999999925494,\"761\":74170.985019999992801,\"762\":1505690.760999999940395,\"763\":2940268.98700000019744,\"764\":2602841.027999999932945,\"765\":311000.176999999966938,\"766\":761810.85750000004191,\"767\":584610.238999999943189,\"768\":435498.053000000072643,\"769\":20819.264289999999164,\"770\":407277.175999999977648,\"771\":4855213.402999999932945,\"772\":2441360.559000000357628,\"773\":9606101.254000000655651,\"774\":1189453.929999999934807,\"775\":4381163.798999999649823,\"776\":12765616.910000000149012,\"777\":4736115.190000000409782,\"778\":771275.548700000043027,\"779\":299273.740400000067893,\"780\":1178247083.0,\"781\":93153345.290000006556511,\"782\":6176500.599999999627471,\"783\":1933588.533999999985099,\"784\":1307023.936999999918044,\"785\":170435.758399999991525,\"786\":274903.943399999989197,\"787\":53654.305580000000191,\"788\":45037259.469999998807907,\"789\":632483.849399999948218,\"790\":6839742.149000001139939,\"791\":62338592.770000003278256,\"792\":372556.328099999984261,\"793\":1878267.465000000083819,\"794\":760924.497800000011921,\"795\":10299091.890000000596046,\"796\":1471866.459999999962747,\"797\":5278119.036000001244247,\"798\":997429.709999999962747,\"799\":29543.284850000000006,\"800\":33489.11359999999695,\"801\":151689.760700000013458,\"802\":2241063.649000000208616,\"803\":857833.155499999993481,\"804\":1036225.775000000023283,\"805\":591171.338199999998324,\"806\":5142006.792000000365078,\"807\":6632823.010999999940395,\"808\":118945.392999999996391,\"809\":3173575.152999999932945,\"810\":5500422.117999999783933,\"811\":3150957.700000000186264,\"812\":4581970.110999999567866,\"813\":1472783.384000000078231,\"814\":4724297.060999999754131,\"815\":1509154.695000000065193,\"816\":1706802.713999999919906,\"817\":1665948.665000000037253,\"818\":5093307.950000000186264,\"819\":1182424.18099999986589,\"820\":1402791.533999999985099,\"821\":162580.777800000010757,\"822\":0.0,\"823\":37336.118349999997008,\"824\":748922.98410000000149,\"825\":1512720.510000000242144,\"826\":13689672.339999999850988,\"827\":1870015.151000000070781,\"828\":1967922.236000000033528,\"829\":614165.749500000034459,\"830\":2490059.40100000007078,\"831\":7210892.526999999769032,\"832\":3301435.083000000100583,\"833\":0.0,\"834\":438096.003800000064075,\"835\":141593.410899999988032,\"836\":716025.79570000001695,\"837\":2463061.089000000152737,\"838\":790755.085399999981746,\"839\":43326.687180000000808,\"840\":2511250.527999999932945,\"841\":4849508.099999999627471,\"842\":482719.628700000001118,\"843\":14005501.650000000372529,\"844\":1279516.222999999998137,\"845\":1145950.989999999990687,\"846\":2966044.733000000007451,\"847\":143906.096400000009453,\"848\":6692219.29700000025332,\"849\":18762298.559999998658896,\"850\":2660505.347000000067055,\"851\":39445.043090000006487,\"852\":12024946.240000000223517,\"853\":3741354.746999999973923,\"854\":224330.501799999998184,\"855\":1627743.506000000052154,\"856\":937799.098899999982677,\"857\":942719.923300000024028,\"858\":656843.458400000003166,\"859\":140330.093599999992875,\"860\":0.0,\"861\":21623100.820000000298023,\"862\":14507772.130000000819564,\"863\":10870641.060000000521541,\"864\":23098.329340000000229,\"865\":122979.857699999993201,\"866\":881652.798200000077486,\"867\":565375.215300000039861,\"868\":418820.227899999998044,\"869\":118843.512600000001839,\"870\":9698099.276000000536442,\"871\":14292.804439999999886,\"872\":4578811.817999999970198,\"873\":6347557.828999999910593,\"874\":256219.073899999988498,\"875\":184016.418700000009267,\"876\":91041.364140000005136,\"877\":245266.92860000001383,\"878\":3468111.453999999910593,\"879\":10735140.089999997988343,\"880\":321035.398600000014994,\"881\":925176.114599999971688,\"882\":5940443.661000000312924,\"883\":11651045.089999999850988,\"884\":6665424.746000000275672,\"885\":2411203.953999999910593,\"886\":9013259.076999999582767,\"887\":199084.533099999971455,\"888\":110244.804900000002817,\"889\":135113.815999999991618,\"890\":45157.478360000000976,\"891\":1928086.990999999921769,\"892\":45776.911330000002636,\"893\":234844.56140000000596,\"894\":436577.985500000009779,\"895\":1966190.269000000320375,\"896\":1832625.035999999847263,\"897\":819169.535200000042096,\"898\":613798.979999999981374,\"899\":1170198.53000000002794,\"900\":597457.360299999942072,\"901\":5359521.493999999947846,\"902\":299161.671900000015739,\"903\":35702975.179999999701977,\"904\":3654654.507000000216067,\"905\":322767.365800000028685,\"906\":33291.465579999996407,\"907\":284572.395499999984168,\"908\":7128573.145999999716878,\"909\":4463.890701000000263,\"910\":7131833.31900000013411,\"911\":36805.321349999998347,\"912\":1463512.266000000061467,\"913\":2138470.063000000081956,\"914\":165239.856900000013411,\"915\":2636461.566999999806285,\"916\":22890493.269999999552965,\"917\":7392239.678999998606741,\"918\":77129.592480000006617,\"919\":3722201.226999999955297,\"920\":190679.398300000000745,\"921\":5407201.531000000424683,\"922\":1641599.243999999947846,\"923\":195457.590100000001257,\"924\":1292862.558999999891967,\"925\":205818829.099999994039536,\"926\":26388.048169999998208,\"927\":177475.69560000000638,\"928\":553771.035200000042096,\"929\":122042.557799999995041,\"930\":1376812.026000000070781,\"931\":925033.481999999959953,\"932\":1807256.810999999986962,\"933\":102675.089600000006612,\"934\":27137888.079999998211861,\"935\":801676.666700000059791,\"936\":15463410.490000000223517,\"937\":1594734.25,\"938\":1437736.519000000087544,\"939\":31506520.579999998211861,\"940\":4430881.445000000298023,\"941\":313180.418000000005122,\"942\":339180.301800000015646,\"943\":800280.904899999964982,\"944\":3975985.359000000171363,\"945\":610222.977199999964796,\"946\":13694766.359999999403954,\"947\":17471473.609999999403954,\"948\":156060.430800000001909,\"949\":3378151.041000000201166,\"950\":33785585.630000002682209,\"951\":41179047.869999997317791,\"952\":366086.921299999987241,\"953\":69623.042969999994966,\"954\":254354.662199999991572,\"955\":17857.600409999999101,\"956\":3898148.717000000178814,\"957\":26490947.399999998509884,\"958\":63076.207029999997758,\"959\":12787011.800000002607703,\"960\":2963497.723000000230968,\"961\":496004.835799999942537,\"962\":3479216.419999999925494,\"963\":1591372.196000000229105,\"964\":2611908.385999999940395,\"965\":7746.477907000000414,\"966\":814299.650999999954365,\"967\":344712.408700000029057,\"968\":2922643.672999999951571,\"969\":784367.182999999960884,\"970\":11441171.419999999925494,\"971\":11230278.949999999254942,\"972\":1517916.411000000080094,\"973\":4127175.905999999959022,\"974\":96958.579060000003665,\"975\":2195828.740999999921769,\"976\":465481.461300000024494,\"977\":472562.150599999993574,\"978\":3067008.232000000309199,\"979\":0.0,\"980\":846758.753600000054576,\"981\":419309.253900000010617,\"982\":9136840.028999999165535,\"983\":6280622.390999999828637,\"984\":593107.066200000001118,\"985\":776552.954600000055507,\"986\":4512080.140999999828637,\"987\":22997.467720000000554,\"988\":734894.049899999867193,\"989\":8501309.955000000074506,\"990\":3947764.481999999843538,\"991\":1675627.304999999934807,\"992\":3904261.541999999899417,\"993\":104040.287200000006123,\"994\":8646082.035000000149012,\"995\":17985969.75,\"996\":0.0,\"997\":3516810.296000000089407,\"998\":126229.84320000000298,\"999\":1741340.17699999990873,\"1000\":2668553.899999999906868,\"1001\":37021307.840000003576279,\"1002\":868652.856299999984913,\"1003\":1926966.307000000029802,\"1004\":31647115.570000000298023,\"1005\":121889.737200000003213,\"1006\":12188973.720000000670552,\"1007\":157598.825200000021141,\"1008\":1781888.584999999962747,\"1009\":5060909.975999999791384,\"1010\":2146620.496999999973923,\"1011\":3221560.83199999993667,\"1012\":3215244.24599999981001,\"1013\":18099.057010000000446,\"1014\":233907.261499999964144,\"1015\":253773.943800000008196,\"1016\":7751.775689000000966,\"1017\":417067.884599999990314,\"1018\":2110249.186000000219792,\"1019\":13248530.109999999403954,\"1020\":897199.750600000028498,\"1021\":867104.273900000029244,\"1022\":26848547.679999999701977,\"1023\":35237.381650000002992,\"1024\":1635486.418999999994412,\"1025\":619830.300999999977648,\"1026\":1984426.864999999990687,\"1027\":101676.661399999997229,\"1028\":2582363.063000000081956,\"1029\":3280040.194999999832362,\"1030\":435548.993200000026263,\"1031\":4493843.546000000089407,\"1032\":1590862.793999999994412,\"1033\":31769.372070000001258,\"1034\":1510988.54300000006333,\"1035\":5404960.161999999545515,\"1036\":79350.585680000003776,\"1037\":49554.637390000003506,\"1038\":600972.234799999976531,\"1039\":10105620.96000000089407,\"1040\":973385.930399999953806,\"1041\":9431274.449999999254942,\"1042\":5099522.656000000424683,\"1043\":3564286.572999999858439,\"1044\":162580.777800000010757,\"1045\":57603190.75,\"1046\":350061.130899999989197,\"1047\":655855.218300000065938,\"1048\":1459844.570999999996275,\"1049\":175366.770799999998417,\"1050\":735495.144399999990128,\"1051\":0.0,\"1052\":153676.428899999998976,\"1053\":4883332.400000001303852,\"1054\":809918.792900000000372,\"1055\":350509.40480000001844,\"1056\":5882371.821000000461936,\"1057\":3832028.322999999858439,\"1058\":1818565.537000000011176,\"1059\":1997569.439000000013038,\"1060\":793230.779699999955483,\"1061\":17113873.329999998211861,\"1062\":841073.826000000000931,\"1063\":1885908.496999999973923,\"1064\":1988909.602999999886379,\"1065\":6051798.963000000454485,\"1066\":160206.964000000007218,\"1067\":452644.528099999995902,\"1068\":66912.004929999995511,\"1069\":1231734.305000000167638,\"1070\":1593002.281999999890104,\"1071\":3430211.936999999918044,\"1072\":10567037.400000000372529,\"1073\":523716.31060000002617,\"1074\":332252.433100000023842,\"1075\":5570.61772800000017,\"1076\":6535425.326999998651445,\"1077\":9833498.35700000077486,\"1078\":2555874.152999999932945,\"1079\":118171.101799999989453,\"1080\":4001.353583999999955,\"1081\":46786546.320000000298023,\"1082\":12004.570159999999305,\"1083\":1078098.628000000026077,\"1084\":65398.06184999999823,\"1085\":8680823.25899999961257,\"1086\":126892.06590000000142,\"1087\":690891.895499999984168,\"1088\":248537.290099999983795,\"1089\":552619.786399999982677,\"1090\":453877.281200000026729,\"1091\":3623275.336999999824911,\"1092\":1057416.902999999932945,\"1093\":10166341.699999999254942,\"1094\":9707166.632999999448657,\"1095\":14000.407629999999699,\"1096\":4391963.122999999672174,\"1097\":14785.905679999999848,\"1098\":2867933.887000000104308,\"1099\":75779.676879999999073,\"1100\":4108939.310000000055879,\"1101\":1051202.196999999927357,\"1102\":13466554.21000000089407,\"1103\":642254.18189999985043,\"1104\":99888.660010000006878,\"1105\":847349.660000000032596,\"1106\":1393724.17699999990873,\"1107\":10131804.230000000447035,\"1108\":53130.640209999997751,\"1109\":3977615.445999999996275,\"1110\":844150.614700000034645,\"1111\":2110554.828000000212342,\"1112\":1231021.141999999992549,\"1113\":1151656.29300000006333,\"1114\":713590.853600000031292,\"1115\":3411771.580999999772757,\"1116\":386381.501400000008289,\"1117\":86637.073480000006384,\"1118\":2840731.813999999780208,\"1119\":358883.975500000000466,\"1120\":6260551.947999999858439,\"1121\":16083862.259999997913837,\"1122\":485776.041399999987334,\"1123\":279641.382999999972526,\"1124\":13856756.230000000447035,\"1125\":260783.316900000005262,\"1126\":3813282.325000000186264,\"1127\":7563.09314699999959,\"1128\":3531786.717999999877065,\"1129\":40400681.450000002980232,\"1130\":15743581.650000000372529,\"1131\":2928247.097000000067055,\"1132\":83145.631410000001779,\"1133\":583255.229399999952875,\"1134\":77387.349950000003446,\"1135\":0.0,\"1136\":4422119.728000000119209,\"1137\":5609332.288999998942018,\"1138\":2802526.655999999959022,\"1139\":707885.550000000046566,\"1140\":765305.356000000028871,\"1141\":2403155.399999999906868,\"1142\":1386185.024999999906868,\"1143\":1140245.685999999986962,\"1144\":3732083.628000000026077,\"1145\":18569744.570000000298023,\"1146\":1169689.128000000026077,\"1147\":1050998.435999999986962,\"1148\":1469726.972000000067055,\"1149\":8372838.742999999783933,\"1150\":193715.434899999992922,\"1151\":103632.765499999994063,\"1152\":4715331.583999999798834,\"1153\":146819.876500000013038,\"1154\":2765645.942999999970198,\"1155\":1047840.143000000040047,\"1156\":3838956.191000000108033,\"1157\":409070.271499999973457,\"1158\":10430517.630000000819564,\"1159\":317347.32730000000447,\"1160\":2814752.30599999986589,\"1161\":3433675.871999999973923,\"1162\":1216554.121999999973923,\"1163\":35289340.659999996423721,\"1164\":6503332.993999999947846,\"1165\":1545220.364000000059605,\"1166\":1119767.720999999903142,\"1167\":47771.730000000003201,\"1168\":12158409.589999999850988,\"1169\":86277.435590000008233,\"1170\":1899254.832000000169501,\"1171\":2022224.500999999931082,\"1172\":1840469.827999999979511,\"1173\":2883827.233000000007451,\"1174\":1480220.65500000002794,\"1175\":399096.178100000019185,\"1176\":7442.568607000000156,\"1177\":810458.759100000024773,\"1178\":34067794.399999998509884,\"1179\":5747787.782999999821186,\"1180\":599545.908900000038557,\"1181\":7562176.223000000230968,\"1182\":4489258.927000000141561,\"1183\":1904654.493999999947846,\"1184\":245980.091500000009546,\"1185\":1625094.615999999921769,\"1186\":624231.535200000042096,\"1187\":101313.967099999994389,\"1188\":199644.875499999994645,\"1189\":926062.474200000055134,\"1190\":165912.267699999996694,\"1191\":2236275.268999999854714,\"1192\":16720.614900000000489,\"1193\":1514044.954999999841675,\"1194\":299131.107799999997951,\"1195\":26314694.269999999552965,\"1196\":34461.05283000000054,\"1197\":841888.869399999966845,\"1198\":1044172.447999999974854,\"1199\":465725.974300000001676,\"1200\":1848620.261999999871478,\"1201\":34047.418319999997038,\"1202\":461345.116099999984726,\"1203\":3318449.114000000059605,\"1204\":117987.717000000018743,\"1205\":48311.696239999997488,\"1206\":167644.234800000005634,\"1207\":197230.309500000003027,\"1208\":782003.557200000039302,\"1209\":1397901.273999999975786,\"1210\":12085.055689999999231,\"1211\":906053.159300000173971,\"1212\":514638.76500000001397,\"1213\":170354.254099999991013,\"1214\":31679717.300000000745058,\"1215\":479785.472599999979138,\"1216\":232053.037799999990966,\"1217\":524062.704100000031758,\"1218\":2262560.41800000006333,\"1219\":1022166.277000000001863,\"1220\":440530.945899999991525,\"1221\":5659457.457000000402331,\"1222\":1011224.319000000017695,\"1223\":4107614.865000000223517,\"1224\":209812.541599999996834,\"1225\":124691.4487999999983,\"1226\":1167549.638999999966472,\"1227\":41838.214209999998275,\"1228\":755861.040799999958836,\"1229\":226857.136300000012852,\"1230\":1592798.522000000113621,\"1231\":785915.765400000032969,\"1232\":11845636.699999999254942,\"1233\":299477.501199999998789,\"1234\":2907667.251000000163913,\"1235\":2434534.569999999832362,\"1236\":6101312.848000001162291,\"1237\":2811899.654000000096858,\"1238\":14225563.359999999403954,\"1239\":52580.485930000002554,\"1240\":1332901.564000000013038,\"1241\":3723525.672999999951571,\"1242\":15672265.359999997541308,\"1243\":1071985.803000000072643,\"1244\":4535818.28000000026077,\"1245\":641327.070099999895319,\"1246\":36180794.359999999403954,\"1247\":714069.691600000020117,\"1248\":2749548.83600000012666,\"1249\":936393.149100000038743,\"1250\":58600600.079999998211861,\"1251\":42685.859320000003208,\"1252\":4629140.746000000275672,\"1253\":397751.356599999999162,\"1254\":624914.134100000024773,\"1255\":4810284.137000000104308,\"1256\":1227149.685999999986962,\"1257\":22392.298009999998612,\"1258\":108064.563899999993737,\"1259\":77962974.329999998211861,\"1260\":0.0,\"1261\":175305.642599999991944,\"1262\":102746.405899999997928,\"1263\":2514612.58199999993667,\"1264\":703443.563600000110455,\"1265\":531143.39339999994263,\"1266\":4114950.254999999888241,\"1267\":398046.809799999988172,\"1268\":0.0,\"1269\":329471.097599999979138,\"1270\":45384.671710000002349,\"1271\":5199263.588999999687076,\"1272\":5097994.450000000186264,\"1273\":946458.93480000004638,\"1274\":74083.367849999995087,\"1275\":1788205.172000000020489,\"1276\":171220.237699999997858,\"1277\":1299892.307999999960884,\"1278\":78095.418879999997444,\"1279\":16510741.230000000447035,\"1280\":72482.826419999997597,\"1281\":345354.255400000023656,\"1282\":9371470.642000000923872,\"1283\":246754.382699999987381,\"1284\":3056005.146000000182539,\"1285\":246652.502299999992829,\"1286\":527618.330799999996088,\"1287\":56232899.070000000298023,\"1288\":3663721.865000000223517,\"1289\":64008.412889999999606,\"1290\":49560.750209999998333,\"1291\":327036.155499999993481,\"1292\":287302.790800000017043,\"1293\":3534333.729000000283122,\"1294\":37348344.0,\"1295\":8828753.631999999284744,\"1296\":242811.610400000005029,\"1297\":200378.414500000013504,\"1298\":3925.045148000000154,\"1299\":2095272.763999999966472,\"1300\":3985460.237999999895692,\"1301\":517532.168999999936204,\"1302\":1268513.13800000003539,\"1303\":2795802.547999999951571,\"1304\":9969508.721000000834465,\"1305\":1515573.162000000011176,\"1306\":330235.200699999986682,\"1307\":24044798.46000000089407,\"1308\":2538554.481999999843538,\"1309\":8659020.848999999463558,\"1310\":12229725.890000000596046,\"1311\":60552.628969999997935,\"1312\":1633754.450999999884516,\"1313\":6374861.781999999657273,\"1314\":28794463.739999998360872,\"1315\":102685.277600000001257,\"1316\":164811.959100000007311,\"1317\":88487221.950000002980232,\"1318\":1774655.074999999953434,\"1319\":1241209.183999999891967,\"1320\":7383070.440999999642372,\"1321\":4221619.057000000029802,\"1322\":177170.054299999988871,\"1323\":16821476.519999999552965,\"1324\":268444.724600000015926,\"1325\":1987381.397000000113621,\"1326\":225369.682100000005448,\"1327\":40532107.189999997615814,\"1328\":26469552.510000001639128,\"1329\":848877.866299999994226,\"1330\":11040781.359999999403954,\"1331\":79075.508539999995264,\"1332\":2779399.799999999813736,\"1333\":488740.761700000031851,\"1334\":22536968.21000000089407,\"1335\":585211.333499999949709,\"1336\":124935.961800000019139,\"1337\":242862.550599999987753,\"1338\":1122416.61199999996461,\"1339\":775636.030799999949522,\"1340\":415009.900100000028033,\"1341\":98312.569879999980912,\"1342\":1613684.007999999914318,\"1343\":731766.320900000049733,\"1344\":45461.082019999994372,\"1345\":5420955.388000000268221,\"1346\":18077662.129999998956919,\"1347\":19783140.390000000596046,\"1348\":15593817.429999999701977,\"1349\":7601400.184999999590218,\"1350\":36333.614990000001853,\"1351\":222058.568399999989197,\"1352\":502504.806700000015553,\"1353\":363356.526000000012573,\"1354\":358313.445100000011735,\"1355\":257349.946599999995669,\"1356\":990379.584799999953248,\"1357\":4005530.682000000029802,\"1358\":903872.918300000019372,\"1359\":395367.354700000025332,\"1360\":56648.571190000002389,\"1361\":11406.53208000000086,\"1362\":79841.649319999996806,\"1363\":2176573.341000000014901,\"1364\":1903839.450999999884516,\"1365\":2962682.679000000003725,\"1366\":3774771.524999999441206,\"1367\":2102506.274000000208616,\"1368\":411545.965700000000652,\"1369\":3935335.070999999996275,\"1370\":108135880.200000002980232,\"1371\":342766.492700000002515,\"1372\":131242.35999999998603,\"1373\":44978.168819999998959,\"1374\":447601.447199999995064,\"1375\":61425.744189999997616,\"1376\":158169.355600000038976,\"1377\":4539689.735999999567866,\"1378\":0.0,\"1379\":72220.99373000000196,\"1380\":31051.115099999999074,\"1381\":1412775.816000000340864,\"1382\":304928.103799999982584,\"1383\":6551013.031999999657273,\"1384\":628653.145600000047125,\"1385\":716219.368499999982305,\"1386\":2316149.520000000018626,\"1387\":2503303.854999999981374,\"1388\":74150608.930000007152557,\"1389\":54407201.899999998509884,\"1390\":2211008.924000000115484,\"1391\":838078.541599999996834,\"1392\":418881.356099999975413,\"1393\":8954066.551999999210238,\"1394\":155917.798199999990174,\"1395\":4504031.588000000454485,\"1396\":1191899.060000000055879,\"1397\":10162062.720000000670552,\"1398\":3845374.657999999821186,\"1399\":1574663.80600000009872,\"1400\":3852608.16800000006333,\"1401\":85520.464059999998426,\"1402\":1377830.831000000238419,\"1403\":3281466.521000000182539,\"1404\":3553894.770000000018626,\"1405\":1914333.134000000078231,\"1406\":786588.176199999987148,\"1407\":7850.905340000000251,\"1408\":895.274210599999947,\"1409\":51302.905429999998887,\"1410\":214743.554000000003725,\"1411\":1646591.385000000009313,\"1412\":178830.705199999996694,\"1413\":356632.418100000009872,\"1414\":967059.156199999968521,\"1415\":61450.195489999998244,\"1416\":544622.173300000024028,\"1417\":533914.540900000021793,\"1418\":132179.659799999993993,\"1419\":867450.667299999971874,\"1420\":2286909.839000000152737,\"1421\":10960295.830000000074506,\"1422\":972795.023900000029244,\"1423\":662640.454400000046007,\"1424\":5884205.667999999597669,\"1425\":8962726.388000000268221,\"1426\":25597456.089999999850988,\"1427\":615204.929799999925308,\"1428\":15749694.480000000447035,\"1429\":37571462.119999997317791,\"1430\":875356.588100000051782,\"1431\":1203309.666999999899417,\"1432\":2851531.138999999966472,\"1433\":110367.06140000000596,\"1434\":3839465.592999999877065,\"1435\":9736610.074999999254942,\"1436\":44711242.110000006854534,\"1437\":448222.917700000049081,\"1438\":245317.868799999996554,\"1439\":3704677.794999999925494,\"1440\":7042789.830000000074506,\"1441\":1252721.672000000020489,\"1442\":841206.270499999984168,\"1443\":75023.724149999994552,\"1444\":37219.974670000003243,\"1445\":5034930.468000000342727,\"1446\":657149.099700000020675,\"1447\":0.0,\"1448\":0.0,\"1449\":14890842.519999999552965,\"1450\":8283183.970999999903142,\"1451\":1508135.891000000061467,\"1452\":4201344.853000000119209,\"1453\":617599.119799999869429,\"1454\":2845112.671999999787658,\"1455\":337957.736700000008568,\"1456\":236790.477400000003399,\"1457\":2300358.054000000003725,\"1458\":2921930.509999999776483,\"1459\":207336.847299999993993,\"1460\":162825.290899999992689,\"1461\":396783.492499999993015,\"1462\":1154101.422999999951571,\"1463\":11857862.349999999627471,\"1464\":411535.777699999976903,\"1465\":9121.252324999999473,\"1466\":212339.176100000011502,\"1467\":4247496.684999999590218,\"1468\":12969377.75,\"1469\":22980148.050000000745058,\"1470\":16235.664090000000215,\"1471\":69424376.140000000596046,\"1472\":62831.694020000002638,\"1473\":62589.218610000003537,\"1474\":52042.557300000000396,\"1475\":2852957.46500000031665,\"1476\":11620480.96000000089407,\"1477\":447795.020000000018626,\"1478\":10810.53161000000182,\"1479\":2875269.276999999769032,\"1480\":215894.802800000004936,\"1481\":1811128.266999999992549,\"1482\":1864207.966999999945983,\"1483\":92875.211739999998827,\"1484\":28655906.370000001043081,\"1485\":2173415.047999999951571,\"1486\":4315450.925999999977648,\"1487\":169416954.199999988079071,\"1488\":15650870.470000000670552,\"1489\":918268.621900000027381,\"1490\":4798262.247000001370907,\"1491\":423027.889299999922514,\"1492\":591446.415400000056252,\"1493\":8979434.777000000700355,\"1494\":1105708.222999999998137,\"1495\":134889.679100000008475,\"1496\":229404.146799999987707,\"1497\":202619.783800000033807,\"1498\":4979507.519000000320375,\"1499\":263411.831799999985378,\"1500\":2751382.684000000357628,\"1501\":263646.15669999999227,\"1502\":23290883.329999998211861,\"1503\":7233713.74100000038743,\"1504\":133045.643400000000838,\"1505\":792568.557000000029802,\"1506\":2108619.100000000093132,\"1507\":241171.335599999962142,\"1508\":0.0,\"1509\":1850555.989999999990687,\"1510\":489219.599700000020675,\"1511\":311040.929200000013225,\"1512\":208162.078799999988405,\"1513\":2574008.867999999783933,\"1514\":407939.398800000024494,\"1515\":339740.644099999975879,\"1516\":211014.730600000009872,\"1517\":217616.581999999994878,\"1518\":17162775.929999999701977,\"1519\":1690603.726999999955296,\"1520\":209557.840599999995902,\"1521\":617242.538300000014715,\"1522\":2898803.65500000026077,\"1523\":89378.67565000000468,\"1524\":3413809.188999999780208,\"1525\":11500262.070000000298023,\"1526\":31622664.269999999552965,\"1527\":6287957.781999999657273,\"1528\":570204.347300000023097,\"1529\":1175801.952999999979511,\"1530\":34071869.619999997317791,\"1531\":70253.682780000002822,\"1532\":61732404.259999997913837,\"1533\":506080.809499999973923,\"1534\":7835317.634999999776483,\"1535\":34877743.759999997913837,\"1536\":676455.439699999988079,\"1537\":12935757.21000000089407,\"1538\":422875.068700000003446,\"1539\":225451.18640000000596,\"1540\":560046.869199999957345,\"1541\":312844.212600000028033,\"1542\":46053.007279999997991,\"1543\":8249970.953999999910593,\"1544\":3270769.075999999884516,\"1545\":229414.334899999987101,\"1546\":449160.217599999974482,\"1547\":215263.144200000009732,\"1548\":174205.334000000002561,\"1549\":8570079.240000000223517,\"1550\":11453397.069999998435378,\"1551\":449251.909999999974389,\"1552\":10940938.550000000745058,\"1553\":7254802.989000000059605,\"1554\":25585.230439999999362,\"1555\":3259358.469000000040978,\"1556\":2226596.62900000018999,\"1557\":66181.522299999996903,\"1558\":3266591.978999999817461,\"1559\":2887596.808000000193715,\"1560\":0.0,\"1561\":55218.170059999996738,\"1562\":4560982.743999999947846,\"1563\":6902296.728000000119209,\"1564\":3083614.740999999921769,\"1565\":0.0,\"1566\":149387.263199999986682,\"1567\":1139023.121000000042841,\"1568\":10570093.810000002384186,\"1569\":2755661.660999999847263,\"1570\":11048931.78999999910593,\"1571\":15616231.120000001043081,\"1572\":43015951.890000000596046,\"1573\":5807489.709999999962747,\"1574\":429853.877600000007078,\"1575\":2310749.856999999843538,\"1576\":3900390.086000000592321,\"1577\":377517.904700000071898,\"1578\":904127.619300000020303,\"1579\":56081097.239999994635582,\"1580\":900490.488299999968149,\"1581\":18178.523740000000544,\"1582\":2400302.748999999836087,\"1583\":48540.927190000002156,\"1584\":2175248.896000000182539,\"1585\":1936746.827000000048429,\"1586\":233173.722399999969639,\"1587\":360840.079599999997299,\"1588\":25290796.019999999552965,\"1589\":86278454.400000005960464,\"1590\":504960.12489999999525,\"1591\":4001251.703999999910593,\"1592\":3836612.941999999806285,\"1593\":12618909.100000001490116,\"1594\":174368.342700000008335,\"1595\":1094297.615999999921769,\"1596\":10264452.53999999910593,\"1597\":17789340.530000001192093,\"1598\":4445959.747000000439584,\"1599\":6376899.389999999664724,\"1600\":45269.546829999999318,\"1601\":345934.973799999977928,\"1602\":1325362.412999999942258,\"1603\":1680925.086999999824911,\"1604\":2215695.422999999951571,\"1605\":1688464.237999999895692,\"1606\":4152951.652999999932945,\"1607\":79138.674410000006901,\"1608\":161877.802900000009686,\"1609\":1387407.590000000083819,\"1610\":26100.745380000000296,\"1611\":883252.320800000103191,\"1612\":363346.337999999988824,\"1613\":202405.834899999987101,\"1614\":347758.633399999991525,\"1615\":1288787.342000000178814,\"1616\":1976785.833000000100583,\"1617\":474110.733000000007451,\"1618\":1302235.557000000029802,\"1619\":79798859.540000006556511,\"1620\":28338.039450000000215,\"1621\":264165.746900000027381,\"1622\":18236595.589999999850988,\"1623\":156366.072100000019418,\"1624\":9250.946101999999882,\"1625\":26380916.53999999910593,\"1626\":2090586.264999999897555,\"1627\":52842.318620000005467,\"1628\":7256942.478000000119209,\"1629\":2300561.814999999944121,\"1630\":1267392.452999999979511,\"1631\":29966088.600000001490116,\"1632\":59188450.119999997317791,\"1633\":468812.951100000005681,\"1634\":462608.433399999979883,\"1635\":1751731.979999999981374,\"1636\":5124687.120000000111759,\"1637\":967303.669200000003912,\"1638\":303084068.199999988079071,\"1639\":376397.21999999997206,\"1640\":251522.386499999993248,\"1641\":1227760.969000000273809,\"1642\":1139736.283999999985099,\"1643\":382459.105199999990873,\"1644\":629182.923799999989569,\"1645\":1167549.638999999966472,\"1646\":2289456.84899999992922,\"1647\":111864.703599999993458,\"1648\":42853.962019999999029,\"1649\":2989273.470000000204891,\"1650\":371924.669500000018161,\"1651\":1195770.516000000294298,\"1652\":10682162.269999999552965,\"1653\":1052934.164000000106171,\"1654\":3984033.913000000175089,\"1655\":10492664.689999999478459,\"1656\":1997671.320000000065193,\"1657\":243127.439699999988079,\"1658\":100190.22609999999986,\"1659\":169722.595399999991059,\"1660\":3843642.691000000108033,\"1661\":943555.342700000037439,\"1662\":2124410.564999999944121,\"1663\":2034653.912999999942258,\"1664\":3394655.669999999925494,\"1665\":684636.437599999830127,\"1666\":1604311.009000000078231,\"1667\":2265820.591000000014901,\"1668\":536716.252499999944121,\"1669\":10325580.800000000745058,\"1670\":3265369.41399999987334,\"1671\":1302439.317999999970198,\"1672\":597793.565700000035576,\"1673\":612464.346499999985099,\"1674\":742586.021799999987707,\"1675\":558895.620400000014342,\"1676\":6400128.126999999396503,\"1677\":631149.215899999951944,\"1678\":893318.106499999994412,\"1679\":1445479.43100000009872,\"1680\":22336263.780000001192093,\"1681\":100341.009099999995669,\"1682\":117142.109500000005937,\"1683\":650720.444999999948777,\"1684\":865300.990400000009686,\"1685\":9025790.369000000879168,\"1686\":50431827.820000000298023,\"1687\":37827.181980000001204,\"1688\":262250.394900000013877,\"1689\":36657.594729999997071,\"1690\":4794492.67200000025332,\"1691\":12109506.990000000223517,\"1692\":16967.165519999998651,\"1693\":1610729.476000000024214,\"1694\":2604878.635999999940395,\"1695\":810102.177600000053644,\"1696\":18350701.660000000149012,\"1697\":6348678.513000000268221,\"1698\":2194198.654000000096858,\"1699\":0.0,\"1700\":13912790.46000000089407,\"1701\":165229.668800000014016,\"1702\":1605635.455000000074506,\"1703\":170262.56170000002021,\"1704\":26365634.480000000447035,\"1705\":935761.49039999989327,\"1706\":122348.199099999997998,\"1707\":19471386.300000004470348,\"1708\":27803.167239999998856,\"1709\":4492926.622000000439584,\"1710\":10956220.609999999403954,\"1711\":11873144.410000000149012,\"1712\":1281044.429999999701977,\"1713\":6763535.593000000342727,\"1714\":651555.864500000025146,\"1715\":768086.691500000073574,\"1716\":267670.433399999979883,\"1717\":10131091.070000000298023,\"1718\":575400.24890000000596,\"1719\":690362.117300000041723,\"1720\":24704983.589999996125698,\"1721\":3654654.507000000216067,\"1722\":3643142.020000000018626,\"1723\":1427650.357000000076368,\"1724\":6913503.574000000022352,\"1725\":5304506.065999999642372,\"1726\":12987.716229999998177,\"1727\":15878.063809999999648,\"1728\":381521.805300000007264,\"1729\":33644.990649999999732,\"1730\":4735809.548000000417232,\"1731\":4654610.851999999955296,\"1732\":3858517.231999999843538,\"1733\":186981.138999999995576,\"1734\":7919674.625},\"Ctrl1_3_Soluble\":{\"0\":25087.328929999999673,\"1\":94154.100319999997737,\"2\":1771564.46999999997206,\"3\":1338484.882999999914318,\"4\":528276.591200000024401,\"5\":22619122.910000000149012,\"6\":54442330.590000003576279,\"7\":16885895.679999999701977,\"8\":10867242.109999999403954,\"9\":218561.563400000013644,\"10\":336867.123599999933504,\"11\":3814649.898000000044704,\"12\":367257.710599999991246,\"13\":1697188.952000000048429,\"14\":407967.557700000004843,\"15\":66599.480209999994258,\"16\":579031.25,\"17\":1226052.519000000087544,\"18\":186725.548199999990175,\"19\":833005.806300000054762,\"20\":1262920.087999999988824,\"21\":1519986.76300000003539,\"22\":2456313.246999999973923,\"23\":1991580.610000000102446,\"24\":68550.808390000005602,\"25\":20310096.980000000447035,\"26\":20541548.469999998807907,\"27\":2644950.785000000149012,\"28\":4322836.86600000038743,\"29\":56809.90550999998959,\"30\":844861.977500000037253,\"31\":372627.75109999999404,\"32\":6702396.041000001132488,\"33\":730517.622699999832548,\"34\":52601.696600000002945,\"35\":13338192.599999999627471,\"36\":44732345.929999999701977,\"37\":102607.111300000004121,\"38\":1859479.442999999970198,\"39\":348311.622199999983422,\"40\":931111.963699999963865,\"41\":1122859.91800000006333,\"42\":1057083.783000000054017,\"43\":7321917.580000000074506,\"44\":8069606.524000000208616,\"45\":129338.386199999993551,\"46\":5483204.733000000007451,\"47\":5873104.436999999918044,\"48\":321882.240500000014436,\"49\":83409.445170000006328,\"50\":6537635.514000000432134,\"51\":22785621.609999999403954,\"52\":4524190.514000000432134,\"53\":479397.329900000011548,\"54\":3280.298848999999791,\"55\":387768.15490000002319,\"56\":50200273.03999999910593,\"57\":312651.625800000037998,\"58\":2845023.674000000115484,\"59\":5281576.635999999940395,\"60\":2590335.552000000141561,\"61\":563094.945900000049733,\"62\":139008118.400000005960464,\"63\":4765064.733000000007451,\"64\":3382027.725000000093132,\"65\":16118354.970000000670552,\"66\":1790684.375999999931082,\"67\":895580.043199999956414,\"68\":10701658.230000000447035,\"69\":5106753.0,\"70\":1588598.864999999757856,\"71\":6655099.432000000029802,\"72\":752711.3505999998888,\"73\":632164.461699999985285,\"74\":177156.446999999985564,\"75\":49412606.109999999403954,\"76\":1924340.75,\"77\":1706611.679999999934807,\"78\":2668004.452000000048429,\"79\":636894.122600000002421,\"80\":4323751.69400000013411,\"81\":193303.161599999992177,\"82\":34051728.740000002086163,\"83\":262473.308599999989383,\"84\":965783.945799999986775,\"85\":856279.031300000031479,\"86\":734405.64179999998305,\"87\":18983596.339999999850988,\"88\":2653184.237999999895692,\"89\":1543040.429999999934807,\"90\":159911.938699999998789,\"91\":3161828.618999999947846,\"92\":2134659.712999999988824,\"93\":238651.186799999995856,\"94\":41963.161500000001979,\"95\":46425692.600000001490116,\"96\":40147.22787000000244,\"97\":817581.805799999972805,\"98\":3868258.819999999832362,\"99\":2023874.039000000106171,\"100\":454504.85930000001099,\"101\":2267126.811000000219792,\"102\":4002647.057000000029802,\"103\":7129254.798000000417232,\"104\":18882965.260000001639128,\"105\":90222.169469999993453,\"106\":60895.527469999993627,\"107\":373505.98599999997532,\"108\":141935.568100000004051,\"109\":3615857.768000000156462,\"110\":50342.986210000002757,\"111\":4978402.627999999560416,\"112\":9795978.490000000223517,\"113\":708168.373999999952503,\"114\":176122.691300000005867,\"115\":67951596.030000001192093,\"116\":2788304.336999999824911,\"117\":994601.028600000077859,\"118\":26199.759799999999814,\"119\":147406239.599999994039536,\"120\":11427116.859999999403954,\"121\":12148001.339999999850988,\"122\":77106280.069999992847443,\"123\":6329146.207000000402331,\"124\":444844.275399999984074,\"125\":7546507.860000000335276,\"126\":3094314.311000000219792,\"127\":208617.38279999999213,\"128\":1844293.297999999951571,\"129\":1570.4852699999999,\"130\":10190269.370000001043081,\"131\":354376.931999999971595,\"132\":58205.01825000000099,\"133\":1507362.137000000104308,\"134\":3538829.248999999836087,\"135\":6808882.023000000044703,\"136\":1407920.330000000074506,\"137\":35757883.009999997913837,\"138\":3121484.703999999910593,\"139\":20539.718809999998484,\"140\":883458.571899999980815,\"141\":123428.597099999999045,\"142\":43206412.78999999910593,\"143\":52094.881869999997434,\"144\":753013.243800000054762,\"145\":11508536.550000000745058,\"146\":6671108.923000000417232,\"147\":192717.67170000000624,\"148\":55624288.390000000596046,\"149\":11146264.650000000372529,\"150\":303942.462999999988824,\"151\":350040.647100000001956,\"152\":1627387.57300000009127,\"153\":4311401.514999999664724,\"154\":35337.976940000000468,\"155\":368648.24920000002021,\"156\":12837781.669999999925494,\"157\":8933844.559000000357628,\"158\":209394.986600000003818,\"159\":1723627.482000000076368,\"160\":8303345.084999999962747,\"161\":1169699.112999999895692,\"162\":3973372.560000000055879,\"163\":2631045.399000000208616,\"164\":151522.965800000005402,\"165\":20576311.929999999701977,\"166\":568547.320900000049733,\"167\":420509.849899999971967,\"168\":180971.279899999994086,\"169\":2535994.768000000156462,\"170\":18859179.730000000447035,\"171\":2944556.964000000152737,\"172\":1139784.236000000033528,\"173\":5159264.129000000655651,\"174\":13273239.810000000521541,\"175\":69837.971420000001672,\"176\":454358.486800000013318,\"177\":43224.709350000004633,\"178\":30590.934320000000298,\"179\":8724897.838999999687076,\"180\":28693.580999999998312,\"181\":20718110.279999997466803,\"182\":56191.481769999998505,\"183\":8209849.661000000312924,\"184\":85050646.640000000596046,\"185\":21473758.230000000447035,\"186\":687493.260699999984354,\"187\":786239.79769999999553,\"188\":86711.97432999999728,\"189\":13533050.970000000670552,\"190\":0.0,\"191\":22750858.150000002235174,\"192\":1204371.09499999997206,\"193\":2634887.677000000141561,\"194\":242255.60930000001099,\"195\":2301158.41399999987334,\"196\":3032563.419999999925494,\"197\":1399595.395000000018626,\"198\":27727522.609999999403954,\"199\":688243.419699999969453,\"200\":640324.727700000046752,\"201\":4582465.059000000357628,\"202\":804691.878900000010617,\"203\":14658289.439999999478459,\"204\":8260714.099000000394881,\"205\":10336641.849999997764826,\"206\":1652179.412999999942258,\"207\":6095499.129999998956919,\"208\":934405.344599999953061,\"209\":778033.790299999993294,\"210\":1369131.621999999973923,\"211\":0.0,\"212\":145466.804200000013225,\"213\":15587754.720000000670552,\"214\":1221203.929999999934807,\"215\":327865.215800000005402,\"216\":5084705.644999999552965,\"217\":283011.197800000023562,\"218\":789194.692200000048615,\"219\":163031.502299999992829,\"220\":3700021.945999999996275,\"221\":4426120.950000000186264,\"222\":913501.524199999985285,\"223\":1006219.34499999997206,\"224\":112853.185100000002421,\"225\":314097.054100000008475,\"226\":354495.859600000025239,\"227\":859929.195100000011735,\"228\":3355040.29799999948591,\"229\":408516.454499999992549,\"230\":478583.132900000025984,\"231\":206010.122899999987567,\"232\":179919.227600000012899,\"233\":1373248.347999999998137,\"234\":433866.339099999982864,\"235\":100585.341300000000047,\"236\":393714.537100000015926,\"237\":743169.694299999973737,\"238\":6758017.584999999031424,\"239\":573222.092100000008941,\"240\":251010.513500000000931,\"241\":1059553.817999999970198,\"242\":724269.347300000023097,\"243\":4224675.81900000013411,\"244\":16113780.830000000074506,\"245\":196843.546100000006845,\"246\":87911.313880000001518,\"247\":24272217.160000000149012,\"248\":1289816.031999999890104,\"249\":466324.43739999999525,\"250\":16809964.96000000089407,\"251\":79334.801139999995939,\"252\":774749.557700000004843,\"253\":8533973.230000000447035,\"254\":258502.954999999987194,\"255\":2243524.248000000137836,\"256\":460002.975700000009965,\"257\":70213.050910000005388,\"258\":69464.72157999999763,\"259\":7519794.881000000052154,\"260\":710153.550799999968149,\"261\":8169505.745000000111759,\"262\":4454572.100999999791384,\"263\":10983425.269999999552965,\"264\":680266.119300000020303,\"265\":839967.647600000025704,\"266\":286085.019900000013877,\"267\":9266293.063999999314547,\"268\":147250.718900000007125,\"269\":54789.965239999997721,\"270\":0.0,\"271\":397730.632099999987986,\"272\":6405.076933000000281,\"273\":11461880.320000000298023,\"274\":4288164.88399999961257,\"275\":754147.630600000033155,\"276\":26817.26872000000003,\"277\":11667716.630000000819564,\"278\":195251.745300000009593,\"279\":3909060.149999999906868,\"280\":33368.352209999997285,\"281\":9720962.592000000178814,\"282\":1939435.412999999942258,\"283\":319686.653300000005402,\"284\":1216904.239000000059605,\"285\":243005.768199999991339,\"286\":19655.994940000000497,\"287\":1680539.08199999993667,\"288\":3519068.962999999988824,\"289\":2376540.242999999783933,\"290\":715505.29480000003241,\"291\":42047.325680000001739,\"292\":1810536.144000000087544,\"293\":0.0,\"294\":1230901.107000000076368,\"295\":699550.694000000017695,\"296\":134424.829999999987194,\"297\":377275.07740000000922,\"298\":592104.14249999995809,\"299\":2856093.094000000040978,\"300\":3037320.525000000372529,\"301\":2391451.939999999944121,\"302\":1875671.898999999975786,\"303\":2343240.503000000026077,\"304\":2669102.245000000111759,\"305\":2251757.700000000186264,\"306\":7337927.070000000298023,\"307\":57935.143989999989572,\"308\":2327505.46100000012666,\"309\":10136294.519999999552965,\"310\":533674.07660000002943,\"311\":1269872.780999999959022,\"312\":15744190.310000000521541,\"313\":25776194.429999999701977,\"314\":26631.558629999999539,\"315\":117976.222099999999045,\"316\":7118185.378999999724328,\"317\":6081044.847000000067055,\"318\":362601.235900000028778,\"319\":13074722.130000000819564,\"320\":4767168.837000000290573,\"321\":317097.690000000002328,\"322\":375500.311099999991711,\"323\":6853.159700000000157,\"324\":10497651.589999999850988,\"325\":28120.898659999998927,\"326\":1516693.382000000216067,\"327\":691582.541899999952875,\"328\":11626549.369999999180436,\"329\":2640925.541999999899417,\"330\":11189.261570000000574,\"331\":4403.524698000000171,\"332\":54521.920619999997143,\"333\":1525750.179999999934807,\"334\":103384.715099999986705,\"335\":3355131.780999999959022,\"336\":315643.113399999972899,\"337\":2287070.061999999918044,\"338\":330627.996500000008382,\"339\":534781.018500000005588,\"340\":13255858.080000000074506,\"341\":128661413.400000005960464,\"342\":14377437.240000000223517,\"343\":8386045.537999999709427,\"344\":20789466.859999999403954,\"345\":234872.947099999990314,\"346\":7245803.888000000268221,\"347\":3179667.765999999828637,\"348\":237516.800099999993108,\"349\":0.0,\"350\":198956.798799999989569,\"351\":89892831.379999995231628,\"352\":255593.801899999991292,\"353\":7622621.550999999977648,\"354\":4192656.837999999988824,\"355\":19690758.410000000149012,\"356\":12794784.759999999776483,\"357\":450452.171199999982491,\"358\":3669558.172999999951571,\"359\":7357229.940999999642372,\"360\":135138395.800000011920929,\"361\":13129611.810000000521541,\"362\":142932.730600000009872,\"363\":3836148.356999999843538,\"364\":389204.434899999992922,\"365\":15331.602870000000621,\"366\":948951.11019999999553,\"367\":353892.073099999979604,\"368\":3361.078163000000131,\"369\":13358318.820000000298023,\"370\":7030544.854000000283122,\"371\":11987906.439999999478459,\"372\":20512273.969999998807907,\"373\":15343495.629999998956919,\"374\":382087072.899999976158142,\"375\":23451616.420000001788139,\"376\":28971.688719999998284,\"377\":5329239.175999999977648,\"378\":2801843.791999999899417,\"379\":712074.689699999988079,\"380\":6956809.714999999850988,\"381\":1460797.389999999897554,\"382\":475600.793599999975413,\"383\":1837706.536000000080094,\"384\":331131.151899999997113,\"385\":154313.191200000030221,\"386\":5230803.679999999701977,\"387\":97355.998399999996764,\"388\":47982729.899999998509884,\"389\":1327232.497999999905005,\"390\":12647.497439999999187,\"391\":133564.891600000002654,\"392\":4874203.716000000946224,\"393\":2320369.802000000141561,\"394\":14320.717899999999645,\"395\":48679.828860000001441,\"396\":597025.917300000088289,\"397\":4284231.122999999672174,\"398\":137837.138500000000931,\"399\":629941.429600000032224,\"400\":596541.058399999979883,\"401\":1774308.953999999910593,\"402\":1562800.715000000083819,\"403\":773029.680999999982305,\"404\":14521980.070000000298023,\"405\":5409927.00800000037998,\"406\":757358.676899999962188,\"407\":8356405.110000000335276,\"408\":1341869.746999999741092,\"409\":3662971.410999999847263,\"410\":53266776.570000007748604,\"411\":17987348.620000001043081,\"412\":441678.970399999991059,\"413\":659993.530200000037439,\"414\":7229702.915000000037253,\"415\":913089.851599999936298,\"416\":10597367.839999999850988,\"417\":329658.278799999970943,\"418\":5067781.3260000012815,\"419\":1512485.172999999951571,\"420\":5731854.990000000223517,\"421\":12819.485109999999622,\"422\":2681269.458000000100583,\"423\":26077172.850000001490116,\"424\":72307.092260000004899,\"425\":880320.711699999985285,\"426\":0.0,\"427\":924433.71909999998752,\"428\":23195464.569999996572733,\"429\":190979.498499999986962,\"430\":1258345.94800000009127,\"431\":871986.628400000045076,\"432\":1192112.398999999975786,\"433\":1424112.786000000080094,\"434\":18715551.730000000447035,\"435\":17090817.160000000149012,\"436\":13205.542540000000372,\"437\":0.0,\"438\":219869.767500000016298,\"439\":306083.160600000002887,\"440\":466708.665199999988545,\"441\":3068241.712999999988824,\"442\":6768172.176000000908971,\"443\":27237.174780000001192,\"444\":175464.015199999994365,\"445\":835503.286800000001676,\"446\":50229.547530000010738,\"447\":682388.520299999974668,\"448\":290430.452999999979511,\"449\":1304270.314999999944121,\"450\":8444045.634999999776483,\"451\":62652.912109999997483,\"452\":455657.542599999986123,\"453\":1488699.645000000018626,\"454\":563314.504599999985658,\"455\":8704131.242000000551343,\"456\":3689409.940999999642372,\"457\":1873659.277999999700114,\"458\":2527944.280999999959022,\"459\":7603684.611000000499189,\"460\":12663964.349999999627471,\"461\":2626745.708000000566244,\"462\":22834107.50000000372529,\"463\":4722982.644000001251698,\"464\":2160640.828999999910593,\"465\":8485670.310000000521541,\"466\":6527.572406000000228,\"467\":128935.861799999998766,\"468\":1957000.111000000033528,\"469\":121562347.900000005960464,\"470\":7352015.42200000025332,\"471\":1280576.269000000087544,\"472\":681839.623499999986962,\"473\":17014886.429999999701977,\"474\":461237.993599999987055,\"475\":5266390.49100000038743,\"476\":192781709.699999988079071,\"477\":17103624.75,\"478\":192296.850799999985611,\"479\":1165948.317999999970198,\"480\":37355172.740000002086163,\"481\":11710713.550000000745058,\"482\":513858.901599999924656,\"483\":67149.291849999994156,\"484\":17801638.53999999910593,\"485\":50622923.580000005662441,\"486\":664421.297900000005029,\"487\":256700.743799999996554,\"488\":60155.431600000003527,\"489\":4524373.480000000447035,\"490\":786184.908000000054017,\"491\":78270.856150000006892,\"492\":1681819.841000000014901,\"493\":691344.686699999962002,\"494\":1449545.005000000121072,\"495\":304107.131999999925029,\"496\":455684.987499999988358,\"497\":285838.016400000022259,\"498\":37856.498500000001513,\"499\":4978951.525000000372529,\"500\":3179576.282999999821186,\"501\":598096.266100000008009,\"502\":2190.83015400000022,\"503\":21460950.629999998956919,\"504\":798535.086300000082701,\"505\":4538370.348000000230968,\"506\":261274.88389999998617,\"507\":2181132.976999999955296,\"508\":17710155.730000000447035,\"509\":330106.544500000018161,\"510\":4973919.970999999903142,\"511\":113475.268200000005891,\"512\":6350370.217000000178814,\"513\":42767.295330000000831,\"514\":22513002.859999999403954,\"515\":2284234.095000000204891,\"516\":16694696.630000000819564,\"517\":5935404.224999999627471,\"518\":765345.125600000028498,\"519\":13688571.740000000223517,\"520\":311014.083600000012666,\"521\":985544.23120000003837,\"522\":8452827.983999999240041,\"523\":101362.945200000001932,\"524\":976304.468100000172854,\"525\":1550542.019000000087544,\"526\":3442040.442999999970198,\"527\":2493546.746999999973923,\"528\":1627387.57300000009127,\"529\":22428838.690000001341104,\"530\":3824255.592000000178814,\"531\":6161915.644000000320375,\"532\":137773.100500000000466,\"533\":218515.821999999985564,\"534\":0.0,\"535\":280312.455100000021048,\"536\":3262734.151000000070781,\"537\":240142.356499999994412,\"538\":6561786.974000000394881,\"539\":4548799.388000000268221,\"540\":51714313.420000001788139,\"541\":48337683.180000007152557,\"542\":2580180.96100000012666,\"543\":11710.713550000000396,\"544\":396111.386499999964144,\"545\":86145.695789999997942,\"546\":798818.682999999960884,\"547\":13782799.019999999552965,\"548\":105781.564499999993132,\"549\":62833133.229999996721745,\"550\":2190738.671000000089407,\"551\":657642.422200000029989,\"552\":7085434.535000000149012,\"553\":0.0,\"554\":2126426.260999999940395,\"555\":1799649.689999999944121,\"556\":36293.05739999999787,\"557\":11716202.509999999776483,\"558\":3993041.362999999895692,\"559\":1053424.470999999903142,\"560\":1078033.344000000040978,\"561\":1366387.13800000003539,\"562\":2943825.100999999791384,\"563\":19332145.820000000298023,\"564\":427133.204800000006799,\"565\":738348.550599999958649,\"566\":276982.481099999975413,\"567\":918578.819699999992736,\"568\":86918725.469999983906746,\"569\":4334089.251000000163913,\"570\":2120754.327000000048429,\"571\":304601.139199999975972,\"572\":7351466.525000001303852,\"573\":50204.847179999997024,\"574\":286514.989100000006147,\"575\":371685478.199999988079071,\"576\":54099270.080000005662441,\"577\":160058311.199999988079071,\"578\":152693945.599999994039536,\"579\":1956451.213999999919906,\"580\":1188910.500999999931082,\"581\":8117817.96100000012666,\"582\":0.0,\"583\":4342231.21999999973923,\"584\":817746.474799999967217,\"585\":4052413.702000000048429,\"586\":768043.868299999972805,\"587\":434076.749499999976251,\"588\":67351.46885000000475,\"589\":1180036.668999999994412,\"590\":33917.249020000002929,\"591\":41729880.350000001490116,\"592\":108279.044999999998254,\"593\":5264286.385999999940395,\"594\":63537550.810000002384186,\"595\":528633.374199999962002,\"596\":1899823.358999999705702,\"597\":8075004.009999999776483,\"598\":1840359.537999999942258,\"599\":1083339.347000000067055,\"600\":966058.394199999980628,\"601\":904014.757599999895319,\"602\":2693711.118999999947846,\"603\":9022216.947000000625849,\"604\":39440.065810000000056,\"605\":2035034.941000000108033,\"606\":9644.117038000000321,\"607\":146573.746099999989383,\"608\":710638.409699999960139,\"609\":1514863.726000000024214,\"610\":844185.004799999995157,\"611\":1638731.441000000108033,\"612\":85332.413669999994454,\"613\":10838.882439999999406,\"614\":987373.887199999997392,\"615\":2538830.734999999869615,\"616\":898919.165500000002794,\"617\":3839807.669000000227243,\"618\":12185509.28999999910593,\"619\":388179.82750000001397,\"620\":1437103.344000000040978,\"621\":3992583.949000000022352,\"622\":30074.97132000000056,\"623\":263022.205399999977089,\"624\":1174913.631999999983236,\"625\":3402428.390000000130385,\"626\":57988.20401000000129,\"627\":430280.213199999998324,\"628\":107647.813700000013341,\"629\":1755280.530999999959022,\"630\":194785183.0,\"631\":395059.334199999982957,\"632\":17820849.920000001788139,\"633\":1399778.361000000033528,\"634\":334406.236199999984819,\"635\":706704.649199999985285,\"636\":3528400.208999999798834,\"637\":11027337.009999999776483,\"638\":7150844.739000000059605,\"639\":39726406.979999996721744,\"640\":9850868.17200000025332,\"641\":8345793.105000000447035,\"642\":11267936.779999999329448,\"643\":13514754.410000000149012,\"644\":114170.537500000005821,\"645\":5345.614598000000114,\"646\":670852.538900000043213,\"647\":12360241.439999999478459,\"648\":46333.294969999995374,\"649\":415112.364599999971688,\"650\":1046563.260000000009313,\"651\":87480.429880000010598,\"652\":0.0,\"653\":7560138.796999999321997,\"654\":119293.574399999997695,\"655\":2121303.223999999929219,\"656\":11299040.929999997839332,\"657\":2211962.68099999986589,\"658\":4880516.03000000026077,\"659\":19915806.100000001490116,\"660\":15004094.439999999478459,\"661\":3553009.083000000566244,\"662\":52273273.340000011026859,\"663\":94419400.439999997615814,\"664\":11470113.779999999329448,\"665\":11935761.240000002086163,\"666\":18247159.780000001192093,\"667\":21621045.53999999910593,\"668\":19387950.329999998211861,\"669\":23022562.070000000298023,\"670\":4510925.50800000037998,\"671\":21525903.420000001788139,\"672\":13206457.369999999180436,\"673\":21601834.149999998509884,\"674\":10789481.730000000447035,\"675\":16412014.769999999552965,\"676\":6999623.666000000201166,\"677\":40530540.810000002384186,\"678\":21436250.280000001192093,\"679\":33290.591820000001462,\"680\":10267114.919999999925494,\"681\":9480362.821000000461936,\"682\":12487402.540000000968576,\"683\":23673004.800000000745058,\"684\":5887284.270999999716878,\"685\":9696262.234999999403954,\"686\":14080118.130000000819564,\"687\":18696340.339999999850988,\"688\":4220193.161000000312924,\"689\":4372146.095999999903142,\"690\":11052952.199999999254942,\"691\":57043.186659999999392,\"692\":62897.171190000000934,\"693\":3502053.162000000011176,\"694\":3659678.030999999959022,\"695\":31933901.859999999403954,\"696\":5184513.381999999284744,\"697\":2246817.62900000018999,\"698\":316914.724400000006426,\"699\":1105478.185000000055879,\"700\":27176.796129999998811,\"701\":181209.135199999989709,\"702\":6061559.009999999776483,\"703\":0.0,\"704\":17613183.96000000089407,\"705\":2053240.019000000087544,\"706\":5606615.032999999821186,\"707\":2339855.638999999966472,\"708\":2541209.287000000011176,\"709\":344569.975600000005215,\"710\":1217636.101000000024214,\"711\":431286.523999999975786,\"712\":2608906.561000000685453,\"713\":157460.199600000021746,\"714\":3543.860803000000033,\"715\":39453788.229999996721745,\"716\":1294024.240999999921769,\"717\":6829831.584999999962747,\"718\":288555.055600000021514,\"719\":2663979.208000000100583,\"720\":148952.298999999999069,\"721\":15892.392449999999371,\"722\":235970.740699999994831,\"723\":497593.259299999976065,\"724\":11413394.439999999478459,\"725\":8580172.044999999925494,\"726\":808031.001200000056997,\"727\":10914.813159999999698,\"728\":550296.50179999996908,\"729\":1262005.260000000009313,\"730\":9485851.78999999910593,\"731\":863112.79660000000149,\"732\":134287.605799999990268,\"733\":5791135.845999999903142,\"734\":1143443.547999999951571,\"735\":282590.37689999997383,\"736\":200200.965000000025611,\"737\":2043451.358999999938533,\"738\":6126328.833999999798834,\"739\":1095415.077000000048429,\"740\":313731.122800000011921,\"741\":24523794.859999999403954,\"742\":15979301.109999999403954,\"743\":70291.726120000006631,\"744\":4669099.273000000044703,\"745\":23470827.809999998658896,\"746\":2516234.481999999843538,\"747\":27719289.149999998509884,\"748\":19003.722559999998339,\"749\":722604.360299999942072,\"750\":9999070.312000000849366,\"751\":72637.345170000000508,\"752\":2201076.228000000119209,\"753\":3835233.529000000096858,\"754\":98170.195349999994505,\"755\":990118.371299999998882,\"756\":146043.145900000003166,\"757\":4281.212190999999621,\"758\":1957091.594000000040978,\"759\":1864145.066000000108033,\"760\":12459957.699999999254942,\"761\":68853.616460000004736,\"762\":1575516.823999999789521,\"763\":3016005.032000000588596,\"764\":2859569.439999999944121,\"765\":289103.95240000000922,\"766\":734497.124599999981001,\"767\":682480.003099999972619,\"768\":494839.62689999997383,\"769\":19062.271550000001298,\"770\":419860.321999999985564,\"771\":4821418.138999999500811,\"772\":2842919.569999999832362,\"773\":10031089.28999999910593,\"774\":1305917.004999999888241,\"775\":4357234.400000000372529,\"776\":12875289.619999999180436,\"777\":6491345.216000000014901,\"778\":693119.452999999979511,\"779\":342831.802299999981187,\"780\":1200620300.0,\"781\":94794479.930000007152557,\"782\":7093759.46999999973923,\"783\":1876129.313000000081956,\"784\":1208945.235000000102445,\"785\":163031.502299999992829,\"786\":244533.530999999988126,\"787\":47134.684320000000298,\"788\":43037169.600000001490116,\"789\":608927.829900000011548,\"790\":6172070.235000000335276,\"791\":54914381.850000001490116,\"792\":341468.708600000012666,\"793\":1440671.174000000115484,\"794\":555364.648999999975786,\"795\":9573675.279999999329448,\"796\":1470494.567000000271946,\"797\":4853894.533999999985099,\"798\":1066597.993999999947846,\"799\":24535.687630000000354,\"800\":26680.044519999999466,\"801\":168767.473999999987427,\"802\":2151492.549000000115484,\"803\":969717.70629999996163,\"804\":1146462.480999999912456,\"805\":615432.257199999992736,\"806\":4401878.007000000216067,\"807\":6982790.831000000238419,\"808\":102643.704400000002352,\"809\":4296306.853000000119209,\"810\":4965686.518999999389052,\"811\":2836424.291000000201166,\"812\":4255688.489000000059605,\"813\":1701854.574999999953434,\"814\":5425753.532999999821186,\"815\":1446983.48699999996461,\"816\":1942911.759000000078231,\"817\":1894334.391000000061467,\"818\":4652266.438000000081956,\"819\":1262920.087999999988824,\"820\":1519437.865999999921769,\"821\":138148.179999999993015,\"822\":0.0,\"823\":39738.299740000002203,\"824\":738458.329899999895133,\"825\":1432529.203999999677762,\"826\":13402230.560000000521541,\"827\":1817671.803000000072643,\"828\":2187628.256000000052154,\"829\":579150.177700000000186,\"830\":2612474.390999999828637,\"831\":7211680.803000000305474,\"832\":2672853.039999999571592,\"833\":0.0,\"834\":464503.929599999974016,\"835\":170450.757600000011735,\"836\":730792.071099999942817,\"837\":2013902.414000000106171,\"838\":800007.959400000050664,\"839\":59472.055070000002161,\"840\":2245353.904000000096858,\"841\":5168503.891999999992549,\"842\":508004.002199999988079,\"843\":13295195.689999999478459,\"844\":1246178.735000000102446,\"845\":1233737.074000000022352,\"846\":2527120.936000000219792,\"847\":190229.339499999972759,\"848\":6039511.654000000096858,\"849\":19385205.849999997764826,\"850\":2445609.759000000078231,\"851\":30159.13550000000032,\"852\":11801281.519999999552965,\"853\":3390352.660000000149012,\"854\":260698.542199999996228,\"855\":1794618.135999999940395,\"856\":994966.959799999953248,\"857\":932850.136900000041351,\"858\":664229.184000000008382,\"859\":145402.766299999988405,\"860\":0.0,\"861\":22094011.629999998956919,\"862\":14006931.890000000596046,\"863\":12701472.300000000745058,\"864\":21621.045539999999164,\"865\":130317.252099999983329,\"866\":799157.169400000013411,\"867\":541010.99730000004638,\"868\":387914.527400000020862,\"869\":128597.375500000009197,\"870\":9678880.503000000491738,\"871\":13471.757489999998143,\"872\":5004749.675999999977648,\"873\":6455575.440000000409782,\"874\":304143.725099999981467,\"875\":159207.521199999988312,\"876\":97081.55000000000291,\"877\":211306.9771999999939,\"878\":3630586.498999999836087,\"879\":10354938.410000000149012,\"880\":345493.951899999985471,\"881\":1030462.287000000011176,\"882\":5833309.417999999597669,\"883\":13036299.349999999627471,\"884\":5847580.735000000335276,\"885\":2404625.462999999988824,\"886\":9046459.889000000432134,\"887\":204189.61510000002454,\"888\":98042.119420000017271,\"889\":159655.786900000006426,\"890\":38721.925810000000638,\"891\":2009145.307999999960884,\"892\":40534.200120000001334,\"893\":192004.105899999995017,\"894\":404198.466200000024401,\"895\":1836242.810999999986962,\"896\":1793703.307999999960884,\"897\":794894.070799999986775,\"898\":454202.966100000019651,\"899\":1060560.128999999957159,\"900\":569187.70050000003539,\"901\":4800102.645999999716878,\"902\":309806.510599999979604,\"903\":35543813.25,\"904\":3270235.740000000223517,\"905\":378034.384699999995064,\"906\":29385.190990000002785,\"907\":282681.859699999971781,\"908\":6675957.510999999940395,\"909\":2616.316667999999936,\"910\":7035027.510999999940395,\"911\":41018.144150000000082,\"912\":1493822.682000000029802,\"913\":2345253.123999999836087,\"914\":165711.948399999993853,\"915\":2195861.708000000100583,\"916\":28938754.910000000149012,\"917\":7913170.932000000029802,\"918\":84045.250639999998384,\"919\":3661324.720999999903142,\"920\":147104.346400000009453,\"921\":6686843.964999999850988,\"922\":1676879.770000000018626,\"923\":180513.865900000004331,\"924\":1527213.90500000002794,\"925\":197182032.5,\"926\":24060.891879999999219,\"927\":127206.836899999994785,\"928\":502853.520399999979418,\"929\":113585.047600000005332,\"930\":1356872.925999999977648,\"931\":973468.501199999940582,\"932\":1879788.625000000232831,\"933\":97237.070760000002338,\"934\":26846543.219999998807907,\"935\":642950.284100000048056,\"936\":16505327.220000000670552,\"937\":1329428.085999999893829,\"938\":1583750.277000000001863,\"939\":29781311.519999999552965,\"940\":4374341.684000000357628,\"941\":326849.756700000085402,\"942\":365052.974999999976717,\"943\":1153872.587999999988824,\"944\":3877407.100999999791384,\"945\":482187.555300000007264,\"946\":14171600.929999999701977,\"947\":16164096.369999999180436,\"948\":148988.892099999997299,\"949\":3243705.728000000119209,\"950\":33779109.990000002086163,\"951\":44172471.179999999701977,\"952\":391244.501400000008289,\"953\":62842.281510000000708,\"954\":211188.049499999993714,\"955\":18298.390149999999267,\"956\":4053328.529999999795109,\"957\":24671997.0,\"958\":65392.822039999999106,\"959\":11946739.179999999701977,\"960\":3102730.728999999817461,\"961\":429520.90590000001248,\"962\":3336652.254999999888241,\"963\":1810170.212999999988824,\"964\":2599483.833000000100583,\"965\":5284.778534000000036,\"966\":810436.99890000000596,\"967\":266022.841299999970943,\"968\":2881799.760999999940395,\"969\":773606.022600000025705,\"970\":12308096.250000001862645,\"971\":12676771.939999999478459,\"972\":1418989.749000000068918,\"973\":4237757.859000000171363,\"974\":95462.304390000004787,\"975\":2350925.058000000193715,\"976\":555712.283700000029057,\"977\":427901.660299999988638,\"978\":3722252.266999999992549,\"979\":0.0,\"980\":826528.823899999959394,\"981\":372170.337100000004284,\"982\":10552541.269999999552965,\"983\":6137672.701000000350177,\"984\":591070.386900000041351,\"985\":700639.339400000055321,\"986\":4880241.581000000238419,\"987\":26807.20560999999725,\"988\":714425.79769999999553,\"989\":8576512.732999999076128,\"990\":3520075.274000000208616,\"991\":1496750.131000000052154,\"992\":3308384.06900000013411,\"993\":99661.365030000000843,\"994\":10283581.830000000074506,\"995\":16671825.919999999925494,\"996\":0.0,\"997\":3872467.029000000096858,\"998\":120995.154599999994389,\"999\":1792971.445999999996275,\"1000\":2855727.162000000011176,\"1001\":37504289.71000000089407,\"1002\":853314.988499999861233,\"1003\":2041987.634000000078231,\"1004\":31957687.390000000596046,\"1005\":111846.874299999995856,\"1006\":12526740.139999998733401,\"1007\":170002.491899999964517,\"1008\":1727744.208000000100583,\"1009\":5929000.429000000469387,\"1010\":2378278.416000000666827,\"1011\":3243156.830999999772757,\"1012\":3101724.41800000006333,\"1013\":17180.470310000000609,\"1014\":214051.46129999999539,\"1015\":269270.480800000019372,\"1016\":7812.631331999999929,\"1017\":410016.772500000020955,\"1018\":1918028.436999999918044,\"1019\":12628286.050000000745058,\"1020\":916566.198100000037812,\"1021\":812961.92429999995511,\"1022\":25579506.399999998509884,\"1023\":30084.11960000000181,\"1024\":1546150.84499999997206,\"1025\":558731.216200000024401,\"1026\":1717864.064999999944121,\"1027\":113868.64429999999993,\"1028\":2895888.112999999895692,\"1029\":3111604.561000000219792,\"1030\":406046.418799999984913,\"1031\":4944553.99100000038743,\"1032\":1357879.23699999996461,\"1033\":30208.536209999998391,\"1034\":1415787.851000000024214,\"1035\":5003377.433000000193715,\"1036\":87150.176959999997052,\"1037\":42959.409220000001369,\"1038\":593302.567200000048615,\"1039\":10214969.730000000447035,\"1040\":969900.671899999957532,\"1041\":11341123.019999999552965,\"1042\":5751798.24100000038743,\"1043\":3820870.728999999817461,\"1044\":131186.338799999997718,\"1045\":55959115.450000002980232,\"1046\":334140.936099999991711,\"1047\":701307.163799999980256,\"1048\":1440854.139000000199303,\"1049\":152575.018000000010943,\"1050\":765592.129199999966659,\"1051\":0.0,\"1052\":166718.259200000000419,\"1053\":5038049.416000000201166,\"1054\":724726.761300000012852,\"1055\":430234.471799999999348,\"1056\":5752255.65500000026077,\"1057\":4543493.384999999776483,\"1058\":1756927.222000000067055,\"1059\":2127889.986000000033528,\"1060\":720051.99010000017006,\"1061\":16287598.150000000372529,\"1062\":910171.550200000056066,\"1063\":2046378.808999999891967,\"1064\":1881618.281999999890104,\"1065\":5926438.911000000312924,\"1066\":177385.15400000003865,\"1067\":455730.728899999929126,\"1068\":58229.718610000003537,\"1069\":1175919.942999999970198,\"1070\":1790043.996000000042841,\"1071\":3065771.677000000141561,\"1072\":13029895.560000000521541,\"1073\":486066.426199999987148,\"1074\":313657.93660000001546,\"1075\":4056.347462000000178,\"1076\":6321553.13399999961257,\"1077\":9470299.712999999523163,\"1078\":2440852.652999999932945,\"1079\":121992.31710000000021,\"1080\":3174.72769500000004,\"1081\":58394387.649999991059303,\"1082\":11579.89314000000013,\"1083\":980329.711400000029244,\"1084\":65222.664029999999912,\"1085\":8291269.355000000447035,\"1086\":124407.463099999993574,\"1087\":587456.816200000001118,\"1088\":245795.993699999991804,\"1089\":558493.36089999997057,\"1090\":396852.397200000006706,\"1091\":3577252.026000000070781,\"1092\":1048667.364999999990687,\"1093\":9449258.668999999761581,\"1094\":9834401.267000000923872,\"1095\":14061.821570000001884,\"1096\":4722159.298999999649823,\"1097\":16554.727940000000672,\"1098\":3505438.026000000070781,\"1099\":49153.709770000001299,\"1100\":4072631.40100000007078,\"1101\":1001370.756000000168569,\"1102\":13463524.03999999910593,\"1103\":661283.437799999956042,\"1104\":88874.62778999999864,\"1105\":815056.880500000086613,\"1106\":1399595.395000000018626,\"1107\":9318438.260999999940395,\"1108\":55330.628599999996368,\"1109\":4031372.657000000122935,\"1110\":822412.097799999988638,\"1111\":2069706.922999999951571,\"1112\":1556854.333000000100583,\"1113\":1141522.408999999985099,\"1114\":788801.316100000054576,\"1115\":3265387.151999999769032,\"1116\":378528.39179999998305,\"1117\":67870.176340000005439,\"1118\":3061837.916000000201166,\"1119\":342776.912599999981467,\"1120\":6277458.423999999649823,\"1121\":15536524.349999999627471,\"1122\":494775.588999999978114,\"1123\":244387.1585999999661,\"1124\":14226490.609999999403954,\"1125\":261869.522100000001956,\"1126\":3478542.08199999993667,\"1127\":5964.495756000000256,\"1128\":3304633.274000000208616,\"1129\":40841582.339999996125698,\"1130\":15389237.029999999329448,\"1131\":3028995.59000000031665,\"1132\":80566.159660000004806,\"1133\":499212.504899999999907,\"1134\":76377.162140000000363,\"1135\":0.0,\"1136\":4230805.166000000201166,\"1137\":5080222.987999999895692,\"1138\":2902474.873999999836087,\"1139\":616502.605899999965914,\"1140\":784556.51410000002943,\"1141\":2313691.558000000193715,\"1142\":1565179.267999999923632,\"1143\":926537.823600000003353,\"1144\":4067508.364000000059605,\"1145\":20795870.660000000149012,\"1146\":1004938.584999999962747,\"1147\":1027626.319999999948777,\"1148\":1843927.367000000085682,\"1149\":9914906.132999999448657,\"1150\":252355.310699999972712,\"1151\":98517.830000000001746,\"1152\":4495830.84499999973923,\"1153\":143225.475600000005215,\"1154\":2515228.171999999787658,\"1155\":1083705.277999999932945,\"1156\":3465917.455000000074506,\"1157\":454834.197400000004563,\"1158\":12960368.630000000819564,\"1159\":384648.591299999970943,\"1160\":2580363.927000000141561,\"1161\":4098521.033999999985099,\"1162\":1220563.550999999977648,\"1163\":35090058.549999997019768,\"1164\":6674859.718000000342727,\"1165\":1436279.999000000068918,\"1166\":1153323.691000000108033,\"1167\":49674.246919999997772,\"1168\":11826896.71000000089407,\"1169\":91867.030249999996158,\"1170\":1967795.081000000005588,\"1171\":2076019.23699999996461,\"1172\":1897902.21999999997206,\"1173\":2847676.675999999511987,\"1174\":1584116.208000000100583,\"1175\":397282.366300000052433,\"1176\":6010.786054000000149,\"1177\":848731.699999999953434,\"1178\":34653685.579999998211861,\"1179\":5421179.391999999992549,\"1180\":602258.733600000035949,\"1181\":7149381.014000000432134,\"1182\":3859019.057000000029802,\"1183\":1983713.088999999919906,\"1184\":240060.021999999997206,\"1185\":1693163.708000000100583,\"1186\":738183.881500000017695,\"1187\":93888.800189999994473,\"1188\":191866.881699999998091,\"1189\":924342.236299999989569,\"1190\":200182.668399999995017,\"1191\":2105476.699000000022352,\"1192\":18366.087429999999586,\"1193\":1215897.928000000072643,\"1194\":286633.916700000001583,\"1195\":25028779.929999999701977,\"1196\":36978.263590000002296,\"1197\":753113.874900000053458,\"1198\":1052784.091000000014901,\"1199\":440224.393800000019837,\"1200\":1790775.858999999938533,\"1201\":30019.166809999998804,\"1202\":448201.694200000027195,\"1203\":3218364.990999999921769,\"1204\":111892.615699999994831,\"1205\":46190.581799999992654,\"1206\":164650.747899999987567,\"1207\":184703.778200000000652,\"1208\":964777.635000000009313,\"1209\":1506996.205000000074506,\"1210\":11855.256369999999151,\"1211\":922421.097500000032596,\"1212\":504655.731599999999162,\"1213\":148833.371400000003632,\"1214\":32862452.309999998658896,\"1215\":484502.070200000016484,\"1216\":223776.083199999993667,\"1217\":506064.566799999971408,\"1218\":2467565.631000000052154,\"1219\":856434.552000000025146,\"1220\":406046.418799999984913,\"1221\":5118371.315999999642372,\"1222\":923793.339500000001863,\"1223\":3396756.455999999772757,\"1224\":229466.31349999998929,\"1225\":131094.855999999999767,\"1226\":1097610.664000000106171,\"1227\":38111.735520000001998,\"1228\":808671.380800000042655,\"1229\":203384.566499999986263,\"1230\":1662334.003999999957159,\"1231\":813776.12120000005234,\"1232\":11551533.470000000670552,\"1233\":292873.043899999989662,\"1234\":2857831.266999999992549,\"1235\":2278745.126999999862164,\"1236\":8614569.578999999910593,\"1237\":2631502.813000000081956,\"1238\":15324284.240000000223517,\"1239\":51502.073309999999765,\"1240\":1339399.710999999893829,\"1241\":3400232.802999999839812,\"1242\":15552991.25,\"1243\":1079405.587000000057742,\"1244\":4845112.184999999590218,\"1245\":565811.985100000048988,\"1246\":41521299.560000002384186,\"1247\":663286.911100000026636,\"1248\":3020396.20699999993667,\"1249\":946023.660499999998137,\"1250\":58319371.759999997913837,\"1251\":48433.740120000002207,\"1252\":4593351.513000000268221,\"1253\":362848.239500000025146,\"1254\":618908.603600000031292,\"1255\":5257425.175999999977648,\"1256\":1170339.492000000085682,\"1257\":21124.293920000000071,\"1258\":110566.115099999995437,\"1259\":81220261.699999988079071,\"1260\":0.0,\"1261\":162061.784600000013597,\"1262\":111389.4603000000061,\"1263\":2930377.12900000018999,\"1264\":661548.73789999994915,\"1265\":496888.841699999989942,\"1266\":4274716.911999999545515,\"1267\":433893.783899999980349,\"1268\":0.0,\"1269\":303018.486700000008568,\"1270\":48284.623149999999441,\"1271\":6314600.44099999871105,\"1272\":5096872.858000000007451,\"1273\":956269.734399999957532,\"1274\":79287.23008999999729,\"1275\":1663706.246000000042841,\"1276\":160671.246000000013737,\"1277\":1205377.405999999959022,\"1278\":86388.125209999998333,\"1279\":17368010.050000000745058,\"1280\":72111.319059999994352,\"1281\":354440.969900000025518,\"1282\":10004559.279999999329448,\"1283\":240819.329300000012154,\"1284\":3152039.959999999962747,\"1285\":261869.522100000001956,\"1286\":508379.081699999980628,\"1287\":52864252.240000009536743,\"1288\":4083883.785999999847263,\"1289\":60204.832320000001346,\"1290\":59396.124340000009397,\"1291\":329429.571699999971315,\"1292\":326520.418599999975413,\"1293\":3057538.225000000093132,\"1294\":36935266.679999999701977,\"1295\":8657749.46199999935925,\"1296\":218717.084199999982957,\"1297\":216173.862300000007963,\"1298\":5195.491318999999748,\"1299\":2775862.675999999977648,\"1300\":3890489.140999999828637,\"1301\":540663.362700000056066,\"1302\":1378645.833000000100583,\"1303\":2382212.177000000607222,\"1304\":10216799.380000000819564,\"1305\":1474336.84499999997206,\"1306\":302506.183000000019092,\"1307\":26349791.599999997764826,\"1308\":2489978.91800000006333,\"1309\":8334998.13399999961257,\"1310\":13485479.910000000149012,\"1311\":49197.621520000000601,\"1312\":1361721.514999999897554,\"1313\":6775856.731999999843538,\"1314\":26407425.769999999552965,\"1315\":103988.501600000003236,\"1316\":162610.681400000001304,\"1317\":82399475.030000001192093,\"1318\":1994142.128999999957159,\"1319\":1255235.533000000054017,\"1320\":10153676.25,\"1321\":4984897.906999999657273,\"1322\":174631.521700000012061,\"1323\":15500846.050000000745058,\"1324\":290439.601299999980256,\"1325\":2068883.577999999979511,\"1326\":225495.959800000011455,\"1327\":42242184.049999997019768,\"1328\":25081839.96000000089407,\"1329\":817746.474799999967217,\"1330\":10127146.240000000223517,\"1331\":71361.160080000001472,\"1332\":3121942.117999999783933,\"1333\":504719.769599999999628,\"1334\":23139660.059999998658895,\"1335\":565592.426399999996647,\"1336\":128350.371899999998277,\"1337\":237397.872399999992922,\"1338\":1102733.700999999884516,\"1339\":548347.918100000009872,\"1340\":420326.884299999976065,\"1341\":93696.686299999986659,\"1342\":1862864.307000000029802,\"1343\":783998.469000000040978,\"1344\":46883.106619999998657,\"1345\":5277642.875,\"1346\":17450344.570000000298023,\"1347\":19344953.410000000149012,\"1348\":16041509.419999999925494,\"1349\":7591974.813000000081956,\"1350\":34106.618419999998878,\"1351\":222330.654899999994086,\"1352\":479479.664400000008754,\"1353\":379013.250699999975041,\"1354\":368135.945499999972526,\"1355\":277924.753900000010617,\"1356\":1179670.737999999895692,\"1357\":3845937.015999999828637,\"1358\":959563.115299999946728,\"1359\":376378.545999999972992,\"1360\":64782.631750000000466,\"1361\":14389.329999999999927,\"1362\":82329.948099999994156,\"1363\":2268224.604999999981374,\"1364\":1808889.453999999910593,\"1365\":3146093.577000000048429,\"1366\":3798365.958999999798834,\"1367\":2127524.055000000167638,\"1368\":455749.025399999925867,\"1369\":3660501.376000000163913,\"1370\":100448117.099999994039536,\"1371\":323528.930999999982305,\"1372\":117537.10460000000603,\"1373\":49335.760549999999057,\"1374\":492689.781100000080187,\"1375\":61545.055370000001858,\"1376\":163799.957800000003772,\"1377\":4632048.737999999895692,\"1378\":0.0,\"1379\":71627.375029999995604,\"1380\":31295.351900000001478,\"1381\":1332355.534999999916181,\"1382\":307391.364599999971688,\"1383\":7328504.341000000014901,\"1384\":643060.063500000047497,\"1385\":609842.657900000107475,\"1386\":1821880.010999999940395,\"1387\":2117735.395000000018626,\"1388\":80170039.129999995231628,\"1389\":64501779.549999997019768,\"1390\":2266486.432000000029802,\"1391\":831843.974700000137091,\"1392\":451979.934000000008382,\"1393\":8187802.304999999701977,\"1394\":165830.87609999999404,\"1395\":5072355.467000000178814,\"1396\":1111333.084999999962747,\"1397\":9973455.127000000327826,\"1398\":3970536.593000000342727,\"1399\":1656662.070000000065193,\"1400\":3669466.689999999944121,\"1401\":86321.342770000002929,\"1402\":1511844.793999999994412,\"1403\":3114532.010999999940395,\"1404\":3398128.697999999858439,\"1405\":2037047.563000000081956,\"1406\":838787.519399999990128,\"1407\":6155.420364999999038,\"1408\":0.0,\"1409\":58435.554909999998927,\"1410\":254861.939400000002934,\"1411\":1817763.284999999916181,\"1412\":169261.481200000009267,\"1413\":338193.62420000002021,\"1414\":951055.214599999948405,\"1415\":63597.929459999999381,\"1416\":551540.667900000000372,\"1417\":710345.664699999964796,\"1418\":108388.824399999997695,\"1419\":742822.05960000003688,\"1420\":2368489.756000000052154,\"1421\":10363171.869999999180436,\"1422\":1022594.765999999945052,\"1423\":735164.949000000022352,\"1424\":5887101.304999999701977,\"1425\":8821595.161000000312924,\"1426\":26749571.449999999254942,\"1427\":629923.133099999977276,\"1428\":13750780.03999999910593,\"1429\":39751107.340000003576279,\"1430\":805670.744900000048801,\"1431\":1512393.691000000108033,\"1432\":2885733.521999999880791,\"1433\":95425.711269999999786,\"1434\":3761772.837999999988824,\"1435\":10329323.230000000447035,\"1436\":44270357.780000001192093,\"1437\":473203.944100000022445,\"1438\":258374.879099999991013,\"1439\":3586857.720000000204891,\"1440\":7562608.832999999634922,\"1441\":1353671.027999999932945,\"1442\":834679.941600000136532,\"1443\":78515.11522999999579,\"1444\":41069.374519999997574,\"1445\":4676600.862999999895692,\"1446\":731313.52309999987483,\"1447\":0.0,\"1448\":0.0,\"1449\":14749772.240000002086163,\"1450\":8625913.446000000461936,\"1451\":1381390.317999999970198,\"1452\":4308565.548999999649823,\"1453\":705817.265999999945052,\"1454\":2652543.858000000007451,\"1455\":330170.582400000013877,\"1456\":242273.90580000000773,\"1457\":2434265.890999999828637,\"1458\":3186528.975999999791384,\"1459\":180916.390199999994366,\"1460\":179589.889599999994971,\"1461\":353041.283100000000559,\"1462\":1112430.878000000026077,\"1463\":13838603.529999999329448,\"1464\":410519.927900000009686,\"1465\":12405.068020000000615,\"1466\":164559.265099999989616,\"1467\":3668551.862000000663102,\"1468\":12081218.900000000372529,\"1469\":21782055.269999999552965,\"1470\":15086.428959999999279,\"1471\":68884720.609999999403954,\"1472\":65812.728109999996377,\"1473\":37389.936199999996461,\"1474\":51534.092299999996612,\"1475\":2954345.623000000137836,\"1476\":13417782.640000002458692,\"1477\":436638.267999999923632,\"1478\":12600.841210000000501,\"1479\":2574417.545000000391156,\"1480\":224032.23499999998603,\"1481\":1614031.084000000031665,\"1482\":1823160.770999999949709,\"1483\":94245.583119999995688,\"1484\":28784148.969999995082617,\"1485\":2011889.791999999899417,\"1486\":3946110.685000000055879,\"1487\":160168090.599999994039536,\"1488\":16744097.339999999850988,\"1489\":980787.125400000018999,\"1490\":4774030.048000000417233,\"1491\":413666.936300000001211,\"1492\":584822.111400000052527,\"1493\":9971625.471000000834465,\"1494\":1444239.003000000026077,\"1495\":181181.690299999987474,\"1496\":208342.934399999998277,\"1497\":185399.047500000015134,\"1498\":5058633.046000000089407,\"1499\":211727.798100000014529,\"1500\":2609821.388999999966472,\"1501\":243115.54759999999078,\"1502\":21485650.989999998360872,\"1503\":6951137.781000000424683,\"1504\":146884.787699999986216,\"1505\":808973.274100000038743,\"1506\":2211871.197999999858439,\"1507\":327124.205100000021048,\"1508\":0.0,\"1509\":1743021.835999999893829,\"1510\":525641.886500000022352,\"1511\":339099.304000000003725,\"1512\":207364.068399999989197,\"1513\":2605430.214999999850988,\"1514\":415286.181900000025053,\"1515\":395983.31060000002617,\"1516\":229841.392999999981839,\"1517\":208708.865599999990081,\"1518\":17589398.429999999701977,\"1519\":1538374.807000000029802,\"1520\":220125.919300000008661,\"1521\":559417.337199999950826,\"1522\":2649433.442999999970198,\"1523\":87848.19073999999091,\"1524\":3031191.177999999839813,\"1525\":13170779.070000000298023,\"1526\":33533021.25,\"1527\":5928725.980999999679625,\"1528\":496843.100299999990966,\"1529\":1224039.897000000113621,\"1530\":36845613.530000001192093,\"1531\":75053.405989999999292,\"1532\":62709631.450000002980232,\"1533\":542008.159899999969639,\"1534\":7286056.321000000461936,\"1535\":35657251.920000001788139,\"1536\":571163.729000000050291,\"1537\":12958538.970000000670552,\"1538\":366050.137600000016391,\"1539\":213722.123200000001816,\"1540\":653040.837300000013784,\"1541\":320043.436200000054669,\"1542\":40437.22834999999759,\"1543\":9727366.388000000268221,\"1544\":3342873.08600000012666,\"1545\":241075.481100000004517,\"1546\":407043.581400000024587,\"1547\":207867.223800000007032,\"1548\":177595.564500000007683,\"1549\":8859011.627000000327826,\"1550\":11367653.03999999910593,\"1551\":424809.541599999996834,\"1552\":9666987.739000000059605,\"1553\":7064393.49100000038743,\"1554\":33053.651369999999588,\"1555\":3131456.328999999910593,\"1556\":2037962.391000000061467,\"1557\":60514.044190000000526,\"1558\":2922235.15999999968335,\"1559\":2984169.016999999992549,\"1560\":0.0,\"1561\":55192.489569999997912,\"1562\":4822058.519000000320375,\"1563\":7052409.243999999947846,\"1564\":3025793.691999999806285,\"1565\":0.0,\"1566\":132512.839399999997113,\"1567\":1216080.892999999923632,\"1568\":9337649.650000000372529,\"1569\":2543130.425999999977648,\"1570\":10181121.089999999850988,\"1571\":14572295.609999999403954,\"1572\":43480861.189999997615814,\"1573\":6225313.225999999791384,\"1574\":466736.10999999998603,\"1575\":2582742.479999999981374,\"1576\":7136298.973000000230968,\"1577\":322330.506299999949988,\"1578\":854732.971900000004098,\"1579\":48539860.170000001788139,\"1580\":927269.685999999986962,\"1581\":19715.458760000001348,\"1582\":2512483.686999999918044,\"1583\":38572.808839999997872,\"1584\":2037139.046000000089407,\"1585\":2358701.095999999903142,\"1586\":213822.754199999995762,\"1587\":323748.489700000034645,\"1588\":27968122.379999998956919,\"1589\":68397117.280000001192093,\"1590\":575253.010299999965355,\"1591\":4295574.99100000038743,\"1592\":3829836.04300000006333,\"1593\":13617215.150000000372529,\"1594\":181940.997600000002422,\"1595\":1210866.374000000068918,\"1596\":10104275.529999999329448,\"1597\":18326749.820000000298023,\"1598\":4659768.026999999769032,\"1599\":6570111.908999999985099,\"1600\":45334.302770000002056,\"1601\":353398.065999999991618,\"1602\":877987.900299999979325,\"1603\":1694535.950000000186264,\"1604\":2019116.933999999891967,\"1605\":1659223.589000000152737,\"1606\":3942176.924999999813736,\"1607\":75916.088810000001104,\"1608\":183313.239600000000792,\"1609\":1190557.192000000039116,\"1610\":28805.190019999998185,\"1611\":855318.461800000048242,\"1612\":325504.959499999997206,\"1613\":206531.574900000006892,\"1614\":325660.480299999995623,\"1615\":1134295.267999999923632,\"1616\":2096145.452999999979511,\"1617\":527636.211600000038743,\"1618\":1375169.48699999996461,\"1619\":90761003.170000001788139,\"1620\":28070.583109999999579,\"1621\":244597.568999999988591,\"1622\":17683625.719999998807907,\"1623\":173487.986600000003818,\"1624\":9675.221191000000545,\"1625\":23653793.410000000149012,\"1626\":2564079.987999999895692,\"1627\":60572.593180000003486,\"1628\":7041797.237999999895692,\"1629\":1921047.368999999947846,\"1630\":1370778.311999999918044,\"1631\":27701907.420000001788139,\"1632\":60862593.659999996423721,\"1633\":389076.35899999999674,\"1634\":529786.057499999995343,\"1635\":2085259.0,\"1636\":4479638.389000000432134,\"1637\":1084711.588999999919906,\"1638\":298325418.899999976158142,\"1639\":329914.430600000021514,\"1640\":313895.791900000011083,\"1641\":1268226.090999999782071,\"1642\":1192752.779000000096858,\"1643\":368712.287100000015926,\"1644\":703475.306300000054762,\"1645\":1018478.040000000037253,\"1646\":2355133.266999999992549,\"1647\":116375.273000000001048,\"1648\":33304.3142399999997,\"1649\":2794891.098999999463558,\"1650\":355483.87390000000596,\"1651\":1220380.584999999962747,\"1652\":10612005.089999999850988,\"1653\":1029547.459000000031665,\"1654\":4405811.768000000156462,\"1655\":10812352.429999999701977,\"1656\":2051867.777000000001863,\"1657\":244195.044699999998556,\"1658\":99267.988979999994626,\"1659\":177815.123200000001816,\"1660\":3822974.833000000100583,\"1661\":974474.812099999981001,\"1662\":2271517.986000000033528,\"1663\":1932208.270999999949709,\"1664\":3462166.660000000149012,\"1665\":644404.860699999961071,\"1666\":1666450.729999999981374,\"1667\":2605613.180000000167638,\"1668\":571465.62230000004638,\"1669\":10805948.630000000819564,\"1670\":3479639.875,\"1671\":1401242.085999999893829,\"1672\":652995.0958999999566,\"1673\":605158.738400000031106,\"1674\":701426.091499999980442,\"1675\":515651.964500000001863,\"1676\":6654276.087000000290573,\"1677\":704326.096299999975599,\"1678\":843819.073600000003353,\"1679\":1283595.202000000048429,\"1680\":24285939.579999998211861,\"1681\":114573.061799999995856,\"1682\":130692.331600000004983,\"1683\":576085.50379999994766,\"1684\":947304.419700000085868,\"1685\":8212136.730999999679625,\"1686\":49494940.630000002682209,\"1687\":34864.09603000000061,\"1688\":272399.192700000014156,\"1689\":34805.547030000001541,\"1690\":4705875.360000000335276,\"1691\":10723614.109999999403954,\"1692\":15270.309390000000349,\"1693\":1491627.09499999997206,\"1694\":2667638.520000000018626,\"1695\":726958.941699999966659,\"1696\":18964384.96000000089407,\"1697\":5558129.148000000044703,\"1698\":2566732.989000000059605,\"1699\":0.0,\"1700\":12813081.320000000298023,\"1701\":171813.85130000000936,\"1702\":1664895.521999999880791,\"1703\":182306.928799999994226,\"1704\":23528461.969999998807907,\"1705\":926446.340800000005402,\"1706\":128139.96140000000014,\"1707\":27587553.920000001788139,\"1708\":33675.734420000000682,\"1709\":4162284.546999999321997,\"1710\":10881879.359999999403954,\"1711\":10679702.359999999403954,\"1712\":1141156.477999999886379,\"1713\":6999074.769999999552965,\"1714\":661759.148300000000745,\"1715\":774511.702399999951012,\"1716\":263799.809200000017881,\"1717\":9642287.381999999284744,\"1718\":609467.57839999999851,\"1719\":856333.92090000002645,\"1720\":24241113.0,\"1721\":3181222.97399999992922,\"1722\":3509920.683000000193715,\"1723\":1148109.171000000089407,\"1724\":6609358.031000000424683,\"1725\":4913266.872999999672174,\"1726\":15700.278560000000652,\"1727\":17174.066510000000562,\"1728\":363881.995200000004843,\"1729\":31489.29544000000169,\"1730\":4293928.299999999813736,\"1731\":4816112.137000000104308,\"1732\":3326772.112000000663102,\"1733\":166581.034999999974389,\"1734\":8028805.194000001065433},\"Fe-1_Soluble\":{\"0\":1925406.213999999919906,\"1\":362198.275000000081491,\"2\":6229948.78899999987334,\"3\":723975.563400000100955,\"4\":2575035.520000000018626,\"5\":40790807.909999996423721,\"6\":54735759.570000000298023,\"7\":23242209.800000000745058,\"8\":28655163.670000001788139,\"9\":1173523.908000000054017,\"10\":656047.015099999960512,\"11\":1906695.692999999970198,\"12\":1539969.470999999903142,\"13\":8020826.353000000119209,\"14\":6325372.447999999858439,\"15\":3132702.612999999895692,\"16\":4648722.61699999962002,\"17\":8519648.856000000610948,\"18\":783755.679499999852851,\"19\":3917234.779999999795109,\"20\":806320.568500000052154,\"21\":2628641.16399999987334,\"22\":5162139.326999999582768,\"23\":3896933.864000000059605,\"24\":235266.097199999989243,\"25\":20252268.46000000089407,\"26\":61441610.479999996721745,\"27\":4006951.729999999981374,\"28\":8856812.453999999910593,\"29\":579202.903300000005402,\"30\":1503951.718000000342727,\"31\":3167971.945999999996275,\"32\":3839399.009999999776483,\"33\":1199250.875,\"34\":189995.990500000014436,\"35\":21064305.100000001490116,\"36\":23446154.480000000447035,\"37\":443345.806800000020303,\"38\":4150180.772000000346452,\"39\":677779.285799999954179,\"40\":3242252.717000000178814,\"41\":2159474.837999999988824,\"42\":863574.764199999975972,\"43\":6740933.131000000983477,\"44\":12178678.439999999478459,\"45\":2004271.062000000150874,\"46\":5565631.723000000230968,\"47\":17589761.260000001639128,\"48\":64279.99659000000247,\"49\":156139.301899999991292,\"50\":5625973.15500000026077,\"51\":5839460.205000000074506,\"52\":6039569.233000000007451,\"53\":2645387.080999999772757,\"54\":94235.541500000006636,\"55\":937397.12679999996908,\"56\":60919586.929999999701977,\"57\":111093.721399999994901,\"58\":6700424.851999999955296,\"59\":5308829.815999999642372,\"60\":5593697.504999999888241,\"61\":2926699.771999999880791,\"62\":497802779.600000023841858,\"63\":3345347.689999999944121,\"64\":10600445.949999999254942,\"65\":14571754.140000000596046,\"66\":4472469.504999999888241,\"67\":431127.836200000019744,\"68\":15396888.140000000596046,\"69\":11462065.470000000670552,\"70\":1435471.209000000031665,\"71\":9549850.169999999925494,\"72\":2855693.342999999877065,\"73\":112815.089300000021467,\"74\":705545.699699999997392,\"75\":221626127.099999994039536,\"76\":4260292.190999999642372,\"77\":1932983.975000000093132,\"78\":12563179.660000000149012,\"79\":2870006.891999999992549,\"80\":11103758.980000000447035,\"81\":308611.341499999980442,\"82\":20967010.379999998956919,\"83\":1342667.022000000113621,\"84\":1197005.61200000019744,\"85\":5233707.071999999694526,\"86\":2242643.106000000145286,\"87\":13455671.529999999329448,\"88\":3295577.703000000212342,\"89\":160199.48499999998603,\"90\":1008777.765999999945052,\"91\":16959216.679999999701977,\"92\":3233458.771999999880791,\"93\":2587103.807000000029802,\"94\":255108.605299999995623,\"95\":41518647.189999997615814,\"96\":195122.673399999999674,\"97\":3868493.87099999981001,\"98\":4982518.321000000461936,\"99\":1236578.364999999990687,\"100\":950120.281399999978021,\"101\":1502735.533999999985099,\"102\":16673881.230000000447035,\"103\":6930096.502999999560416,\"104\":5878845.853000000119209,\"105\":126408.283200000005309,\"106\":71039.172479999993811,\"107\":763791.553100000019185,\"108\":411781.157000000006519,\"109\":2989847.782000000122935,\"110\":272631.008700000005774,\"111\":9259837.08699999935925,\"112\":10468536.769999999552965,\"113\":903961.424899999867193,\"114\":1263708.621999999973923,\"115\":75360367.409999996423721,\"116\":3278176.91800000006333,\"117\":1207296.398999999975786,\"118\":463674.788400000019465,\"119\":83076586.480000004172325,\"120\":17499015.230000000447035,\"121\":5368984.141999999992549,\"122\":116566548.900000005960464,\"123\":18307309.75,\"124\":2889840.044999999925494,\"125\":7253227.208999999798834,\"126\":20830423.579999998211861,\"127\":152762.052700000000186,\"128\":5264579.432000000029802,\"129\":80647.96078999999736,\"130\":5711480.237999999895692,\"131\":3148980.766999999992549,\"132\":45982.977619999997842,\"133\":329277.112499999988358,\"134\":8287170.627000001259148,\"135\":13558579.400000000372529,\"136\":6392169.009999999776483,\"137\":37654924.5,\"138\":5550569.752999998629093,\"139\":306048.00010000000475,\"140\":2758959.947000000160188,\"141\":638805.269500000053085,\"142\":102543013.0,\"143\":362572.485500000009779,\"144\":373424.587899999984074,\"145\":6152487.230000000447035,\"146\":6208338.135999999940395,\"147\":446395.621800000022631,\"148\":389104005.0,\"149\":35083163.320000000298023,\"150\":1826988.871000000042841,\"151\":2654648.789000000339001,\"152\":3482215.154999999795109,\"153\":15172361.880000000819564,\"154\":440978.925799999968149,\"155\":402575.58039999997709,\"156\":9634047.516000000759959,\"157\":7009896.877000000327826,\"158\":1383549.512000000337139,\"159\":2317672.296999999787658,\"160\":6595739.484000000171363,\"161\":4922176.889000000432134,\"162\":3646119.322999999858439,\"163\":2764760.208000000100583,\"164\":633416.639300000038929,\"165\":28585934.739999998360872,\"166\":2338908.739000000059605,\"167\":105517.986000000004424,\"168\":1360254.912000000011176,\"169\":3562483.291999999899417,\"170\":11365706.279999999329448,\"171\":2063770.520999999716878,\"172\":1446323.310999999986962,\"173\":6643731.972000000067055,\"174\":19198866.100000001490116,\"175\":990067.244799999985844,\"176\":1404785.953999999910593,\"177\":3578480.788000000175089,\"178\":32971680.969999998807907,\"179\":30251171.149999998509884,\"180\":1418631.739999999990687,\"181\":2048147.235000000102445,\"182\":556722.211699999985285,\"183\":9183685.264000000432134,\"184\":64506393.899999998509884,\"185\":139758240.300000011920929,\"186\":4433738.724999999627471,\"187\":5912431.239000000059605,\"188\":796338.505200000014156,\"189\":24958900.139999996870756,\"190\":38758.845269999997981,\"191\":5955184.781000000424683,\"192\":3994041.470000000204891,\"193\":304719.553000000014436,\"194\":1493754.483000000007451,\"195\":52130319.46000000089407,\"196\":10982140.589999997988343,\"197\":2063022.100000000093132,\"198\":44554429.299999997019768,\"199\":904288.859000000054948,\"200\":3084897.231000000145286,\"201\":1455959.229999999981374,\"202\":1171933.513999999966472,\"203\":12323684.980000000447035,\"204\":7798919.56800000090152,\"205\":6927009.266999999992549,\"206\":1212348.239999999990687,\"207\":10507828.869999999180436,\"208\":2060309.074000000022352,\"209\":2438448.712999999988824,\"210\":2492428.567999999970198,\"211\":664934.512800000025891,\"212\":356117.355600000009872,\"213\":29671144.980000000447035,\"214\":1202431.664000000106171,\"215\":666665.236000000033528,\"216\":5499022.266999999992549,\"217\":247437.291499999992084,\"218\":1596662.351999999955296,\"219\":356435.434400000027381,\"220\":717211.709799999953248,\"221\":5017506.996000000275672,\"222\":2680375.756000000052154,\"223\":3422435.03899999987334,\"224\":1210757.845999999670312,\"225\":2983766.86200000019744,\"226\":2539579.08199999993667,\"227\":528085.758599999942817,\"228\":8642296.324999999254942,\"229\":1136570.628000000026077,\"230\":1182879.168999999994412,\"231\":599784.476999999955296,\"232\":442344.793899999989662,\"233\":2892178.859999999869615,\"234\":542343.175999999977648,\"235\":850729.991200000047684,\"236\":1414608.976999999955296,\"237\":967895.276799999992363,\"238\":21048401.149999998509884,\"239\":472066.457300000009127,\"240\":211999.563800000003539,\"241\":4415308.861999999731779,\"242\":833216.943100000033155,\"243\":5922534.921000000089407,\"244\":11882116.669999999925494,\"245\":1207015.740999999921769,\"246\":10926944.550000000745058,\"247\":38710197.920000001788139,\"248\":2736694.425999999977648,\"249\":324767.876800000027288,\"250\":9469394.926999999210238,\"251\":33410.442699999999604,\"252\":307058.368200000026263,\"253\":20527313.129999998956919,\"254\":1026739.866999999969266,\"255\":1980321.59499999997206,\"256\":744996.834299999987706,\"257\":1489263.958000000100583,\"258\":1182037.195000000065193,\"259\":5467120.826999999582768,\"260\":2540982.37099999981001,\"261\":4454788.061999999918044,\"262\":1365680.963999999919906,\"263\":6201134.58600000012666,\"264\":1837653.868000000016764,\"265\":4892427.160000000149012,\"266\":489121.097599999979138,\"267\":46531195.899999998509884,\"268\":1258937.439000000013038,\"269\":2051328.023999999975786,\"270\":76454.932920000006561,\"271\":460793.368100000021514,\"272\":207555.814899999997578,\"273\":6291693.509999999776483,\"274\":4288264.421000000089407,\"275\":7083803.436999999918044,\"276\":2668681.680000000167638,\"277\":55998719.770000003278256,\"278\":385558.36109999998007,\"279\":8263408.264999999664724,\"280\":275774.376300000003539,\"281\":30594509.219999998807907,\"282\":2202134.827000000048429,\"283\":1821843.477999999886379,\"284\":1887798.066000000108033,\"285\":1950478.313000000081956,\"286\":784747.337199999950826,\"287\":14994611.919999999925494,\"288\":4004425.810000000055879,\"289\":2188195.489000000059605,\"290\":2392701.487999999895692,\"291\":502442.988899999996647,\"292\":1389817.536000000080094,\"293\":59868.05561999999918,\"294\":1029078.682000000029802,\"295\":985763.824799999943934,\"296\":215881.997000000003027,\"297\":1300007.033000000054017,\"298\":115425.207099999999627,\"299\":22427366.589999999850988,\"300\":8883287.842000000178814,\"301\":4461991.612999999895692,\"302\":10318852.599999999627471,\"303\":2464175.68099999986589,\"304\":13005683.490000000223517,\"305\":3006406.592999999877065,\"306\":5253633.776999999769032,\"307\":4167020.242000000085682,\"308\":1905292.404000000096858,\"309\":13169400.550000000745058,\"310\":1439213.313000000081956,\"311\":3631431.563999999780208,\"312\":43964112.350000001490116,\"313\":9000883.46900000050664,\"314\":1172869.040000000037253,\"315\":1269976.645999999949709,\"316\":23696875.469999998807907,\"317\":12881258.519999999552965,\"318\":959756.199999999953434,\"319\":17194033.730000000447035,\"320\":45813647.399999998509884,\"321\":800988.069800000055693,\"322\":624791.088899999973364,\"323\":294943.305500000016764,\"324\":9330937.067999999970198,\"325\":255660.565700000035576,\"326\":714676.434200000017881,\"327\":890443.073100000037812,\"328\":6528194.50099999923259,\"329\":8810410.359999999403954,\"330\":872190.959400000050664,\"331\":269534.417399999976624,\"332\":127615.111799999998766,\"333\":2114663.138999999966472,\"334\":173203.29749999998603,\"335\":5209102.735999999567866,\"336\":1168939.830000000074506,\"337\":5651887.226999999955297,\"338\":863705.737899999832734,\"339\":463777.696200000005774,\"340\":30515925.030000001192093,\"341\":97079540.760000020265579,\"342\":10385274.949999999254942,\"343\":4333169.67200000025332,\"344\":14818733.019999999552965,\"345\":422885.851499999989756,\"346\":15784195.929999999701977,\"347\":4543382.381000000052154,\"348\":442064.135999999940395,\"349\":170303.166600000025937,\"350\":1020191.184000000008382,\"351\":307226762.899999916553497,\"352\":1649238.916999999899417,\"353\":13812106.970000000670552,\"354\":7174830.123999999836087,\"355\":26992733.829999998211861,\"356\":5507161.343000000342727,\"357\":899732.84699999995064,\"358\":2280906.123000000137836,\"359\":13031878.220000000670552,\"360\":282585006.100000023841858,\"361\":28097590.130000002682209,\"362\":9784.667213999999149,\"363\":1673656.146999999880791,\"364\":722525.49800000002142,\"365\":242712.884799999999814,\"366\":563635.749399999971502,\"367\":613078.302499999990687,\"368\":283623.440000000002328,\"369\":7220390.243999999947846,\"370\":10157006.589999999850988,\"371\":117511430.200000002980232,\"372\":83640708.700000002980232,\"373\":40701932.929999999701977,\"374\":992593165.200000047683716,\"375\":93674225.849999994039536,\"376\":73709.163889999996172,\"377\":5664516.828999999910593,\"378\":2480734.492000000085682,\"379\":3198376.544000000227243,\"380\":15344498.679999999701977,\"381\":2283057.833000000100583,\"382\":2767192.575999999884516,\"383\":1056115.385999999940395,\"384\":739112.375299999956042,\"385\":1290464.666999999899417,\"386\":2933996.874999999534339,\"387\":320501.877900000021327,\"388\":48449024.350000008940697,\"389\":1226661.789000000106171,\"390\":343048.056299999996554,\"391\":794065.176900000078604,\"392\":6036481.996000000275672,\"393\":578604.166599999996834,\"394\":719877.959200000041164,\"395\":171416.442700000014156,\"396\":4427377.148000000044703,\"397\":10615414.369999999180436,\"398\":1238542.96999999997206,\"399\":3666046.029000000096858,\"400\":9951190.856000000610948,\"401\":9097336.207000000402331,\"402\":1090636.297999999951571,\"403\":2109517.74599999981001,\"404\":86633456.609999999403954,\"405\":2780009.282999999821186,\"406\":2584764.992000000085682,\"407\":14491298.899999998509884,\"408\":9945577.698999997228384,\"409\":5162513.537999999709427,\"410\":18027587.46000000089407,\"411\":8261443.660000000149012,\"412\":2974505.154000000096858,\"413\":1083339.19399999990128,\"414\":5010490.549999999813736,\"415\":965275.803799999994226,\"416\":10024161.890000000596046,\"417\":533764.401900000055321,\"418\":2139361.026999999769032,\"419\":1173898.118000000016764,\"420\":8546966.218000000342727,\"421\":839045.270499999984168,\"422\":3630402.484999999869615,\"423\":124668204.700000002980232,\"424\":189995.990500000014436,\"425\":516111.024799999955576,\"426\":584928.322900000028312,\"427\":1865906.756000000052154,\"428\":61784013.020000003278255,\"429\":94899.765010000002803,\"430\":5186650.110000000335276,\"431\":1667013.912000000011176,\"432\":1937755.158000000054017,\"433\":6363448.360000000335276,\"434\":12368590.230000000447035,\"435\":31665686.570000000298023,\"436\":689576.269599999999627,\"437\":122497.784199999994598,\"438\":512771.196799999976065,\"439\":1900801.878000000026077,\"440\":902230.70160000002943,\"441\":3841270.061999999918044,\"442\":35622961.869999997317791,\"443\":130393.624299999995856,\"444\":215217.773500000010244,\"445\":2253588.760999999940395,\"446\":2120556.953000000212342,\"447\":834208.600700000068173,\"448\":361234.683200000028592,\"449\":964246.725100000039674,\"450\":7838679.427000000141561,\"451\":324870.784700000018347,\"452\":1467279.095000000204891,\"453\":7674775.25800000037998,\"454\":2622934.455000000074506,\"455\":3857080.453000000212342,\"456\":2214951.533999999985099,\"457\":309256.854500000015832,\"458\":12509854.669999999925494,\"459\":9837056.675000000745058,\"460\":21366480.019999999552965,\"461\":3350399.530999999959022,\"462\":6675165.648000000044704,\"463\":8296993.650999999605119,\"464\":10186943.429999999701977,\"465\":10496602.560000000521541,\"466\":1561860.781999999890104,\"467\":1464378.965000000083819,\"468\":9171616.978000000119209,\"469\":219979601.199999988079071,\"470\":9195192.234999999403954,\"471\":1215154.817999999970198,\"472\":818379.499599999981001,\"473\":54660917.490000002086163,\"474\":6630728.159000000916421,\"475\":1314414.135000000009313,\"476\":386072900.5,\"477\":13365861.029999999329448,\"478\":766429.736600000062026,\"479\":480401.994599999976344,\"480\":6694998.799999999813736,\"481\":13623130.699999999254942,\"482\":1168284.962000000057742,\"483\":684655.402400000020862,\"484\":36072949.909999996423721,\"485\":110120774.200000002980232,\"486\":3289496.783999999985099,\"487\":1342012.154000000096858,\"488\":664644.499700000043958,\"489\":7571212.521999999880791,\"490\":1266328.09499999997206,\"491\":1223668.105999999912456,\"492\":2709751.275000000372529,\"493\":465779.722000000008848,\"494\":1283915.985000000102446,\"495\":4311371.915000000037253,\"496\":598942.503499999991618,\"497\":308620.696799999976065,\"498\":1184376.010000000009313,\"499\":7140309.212000000290573,\"500\":8926041.382999999448657,\"501\":1821469.266999999992549,\"502\":489747.900100000028033,\"503\":4141199.722000000067055,\"504\":2196147.459999999962747,\"505\":2701892.856000000145286,\"506\":2593091.174000000115484,\"507\":5195444.054999999701977,\"508\":15043259.279999999329448,\"509\":3056925.001000000629574,\"510\":3402788.990999999921769,\"511\":2269773.36200000019744,\"512\":4366006.638000000268221,\"513\":2131128.398000000044704,\"514\":20673255.199999999254942,\"515\":456330.908700000087265,\"516\":16382932.619999999180436,\"517\":2648287.211999999824911,\"518\":1029078.682000000029802,\"519\":41169695.969999998807907,\"520\":8747168.798000000417232,\"521\":6602568.824000000022352,\"522\":5672375.247999998740852,\"523\":809819.435999999986962,\"524\":2116253.532999999821186,\"525\":1618553.662000000244006,\"526\":7999589.911000000312924,\"527\":4104246.441999999806285,\"528\":2613111.432000000029802,\"529\":14277063.419999999925494,\"530\":7073044.887000000104308,\"531\":2606375.643999999854714,\"532\":1616308.398999999975786,\"533\":1264737.699999999953434,\"534\":5420.250971000000391,\"535\":378934.836499999975786,\"536\":5993822.007000000216067,\"537\":2331237.424999999813736,\"538\":5247178.646999999880791,\"539\":4349541.378999999724328,\"540\":113488668.099999994039536,\"541\":99137698.129999995231628,\"542\":732339.166500000050291,\"543\":480392.639299999980722,\"544\":2608808.012000000104308,\"545\":250356.13279999999213,\"546\":742003.150799999944866,\"547\":5361593.486000000499189,\"548\":388963.675999999977648,\"549\":35564959.25,\"550\":6051731.071999999694526,\"551\":14921640.890000000596046,\"552\":6869100.20299999974668,\"553\":323860.416499999992084,\"554\":688294.598899999982677,\"555\":6494702.667999999597669,\"556\":503509.488599999982398,\"557\":37415429.829999998211861,\"558\":2240210.737999999895692,\"559\":642631.571200000005774,\"560\":3058328.291000000201166,\"561\":8627889.222999999299645,\"562\":11812887.740000000223517,\"563\":51359445.969999998807907,\"564\":3998344.890000000130385,\"565\":949371.860500000067986,\"566\":333178.256200000003446,\"567\":5654226.042000000365078,\"568\":56504839.380000002682209,\"569\":24966384.350000001490116,\"570\":4917967.021999999880791,\"571\":1227784.419999999925494,\"572\":4105275.521000000182539,\"573\":1481311.98699999996461,\"574\":784840.88980000000447,\"575\":990815665.600000023841858,\"576\":151068750.5,\"577\":209062011.900000005960464,\"578\":137971385.5,\"579\":9015851.885999999940395,\"580\":2862054.919999999925494,\"581\":16731883.840000001713634,\"582\":66624.424929999993765,\"583\":4631883.148000000044703,\"584\":4442252.013000000268221,\"585\":9333743.645999999716878,\"586\":1044889.072999999974854,\"587\":346649.831699999922421,\"588\":436993.584699999948498,\"589\":1792280.854000000050291,\"590\":251282.30360000001383,\"591\":66064980.340000003576279,\"592\":517944.65600000001723,\"593\":4691569.712000000290573,\"594\":82809961.549999997019768,\"595\":1165665.489000000059605,\"596\":900144.478499999968335,\"597\":17503692.859999999403954,\"598\":2664846.024000000208616,\"599\":1087174.851000000024214,\"600\":344133.266500000027008,\"601\":1413205.688000000081956,\"602\":2282590.06900000013411,\"603\":7750459.317999999970198,\"604\":675412.40480000001844,\"605\":5259246.93400000128895,\"606\":18977.146420000000944,\"607\":345723.660900000017136,\"608\":1840834.656999999890104,\"609\":2954110.686000000219792,\"610\":2310281.640999999828637,\"611\":1324330.710999999893829,\"612\":1812207.558999999659136,\"613\":750179.648700000019744,\"614\":4065796.319999999832362,\"615\":9842669.831000000238419,\"616\":4865577.560999999754131,\"617\":3061602.632000000216067,\"618\":11927957.449999999254942,\"619\":726847.628400000161491,\"620\":2116534.191000000108033,\"621\":26322897.160000000149012,\"622\":1732968.500999999931082,\"623\":142630.305300000007264,\"624\":5041737.121000000275671,\"625\":43385021.71000000089407,\"626\":558939.408500000019558,\"627\":1273905.855999999912456,\"628\":406336.395299999974668,\"629\":2458749.62900000018999,\"630\":566133604.100000023841858,\"631\":590812.781900000059977,\"632\":12018703.480000000447035,\"633\":1513306.977999999886379,\"634\":2503841.986000000033528,\"635\":1223855.210999999893829,\"636\":11202924.740000000223517,\"637\":32918355.989999998360872,\"638\":30342852.699999999254942,\"639\":58656549.350000001490116,\"640\":10764163.009999999776483,\"641\":35121519.890000000596046,\"642\":15015193.5,\"643\":18959371.429999999701977,\"644\":353937.579800000006799,\"645\":548985.411100000026636,\"646\":363246.064300000027288,\"647\":8358644.81900000013411,\"648\":132863.413100000005215,\"649\":1291867.956000000005588,\"650\":3155061.686999999918044,\"651\":844433.900700000114739,\"652\":446779.1875,\"653\":17450367.870000001043081,\"654\":5375626.377000000327826,\"655\":3211567.461999999824911,\"656\":12638957.269999999552965,\"657\":2968891.998000000137836,\"658\":4410724.783999999985099,\"659\":40751515.810000002384186,\"660\":35298334.320000000298023,\"661\":2459030.287000000476837,\"662\":196507251.999999970197678,\"663\":368485010.300000011920929,\"664\":116912693.499999985098839,\"665\":53249208.640000000596046,\"666\":157205801.599999994039536,\"667\":158861682.699999988079071,\"668\":37511789.009999997913837,\"669\":63158300.820000000298023,\"670\":14319162.099999999627471,\"671\":33380505.870000001043081,\"672\":118222430.0,\"673\":20926782.760000001639128,\"674\":27280875.859999999403954,\"675\":159086209.000000029802322,\"676\":14223738.439999999478459,\"677\":208444564.699999988079071,\"678\":69113859.810000002384186,\"679\":785888.679000000003725,\"680\":14711147.519999999552965,\"681\":73446281.069999992847443,\"682\":61555744.659999996423721,\"683\":75617637.090000003576279,\"684\":30679642.089999999850988,\"685\":61326540.770000003278256,\"686\":79270866.40999998152256,\"687\":35457373.75,\"688\":9279296.028999999165535,\"689\":6073715.934000000357628,\"690\":11636073.320000000298023,\"691\":553747.238800000050105,\"692\":2063396.310000000055879,\"693\":3106975.646000000182539,\"694\":6211144.714999999850988,\"695\":68074490.349999994039536,\"696\":2706383.381000000052154,\"697\":2766911.91800000006333,\"698\":65834.84092000000237,\"699\":3373039.262000000104308,\"700\":1061260.779000000096858,\"701\":2193621.540000000037253,\"702\":20500182.870000001043081,\"703\":4550305.274000000208616,\"704\":15960074.830000000074506,\"705\":941606.994100000010803,\"706\":729448.39089999999851,\"707\":2894985.438000000081956,\"708\":15630769.650000000372529,\"709\":931821.391400000080466,\"710\":861666.290999999968335,\"711\":1905198.851000000024214,\"712\":3135322.08600000012666,\"713\":833132.745800000033341,\"714\":1230123.236000000033528,\"715\":84836311.019999995827675,\"716\":862742.145999999949709,\"717\":13619388.589999997988343,\"718\":191053.135000000009313,\"719\":2179682.200999999884516,\"720\":565815.525200000032783,\"721\":115593.601799999989453,\"722\":447443.411000000080094,\"723\":3326262.958000000100583,\"724\":41433514.320000000298023,\"725\":43652582.170000001788139,\"726\":898058.255299999960698,\"727\":267775.628299999982119,\"728\":278973.875500000023749,\"729\":8373145.473000000230968,\"730\":21218666.899999998509884,\"731\":3258811.527999999932945,\"732\":1561205.912999999942258,\"733\":52001216.859999999403954,\"734\":2188756.804000000003725,\"735\":111842.142200000002049,\"736\":683598.258000000030734,\"737\":7521161.876999999396503,\"738\":5915518.474999999627471,\"739\":1484212.117000000085682,\"740\":356716.09230000001844,\"741\":18152947.949999999254942,\"742\":56108176.329999998211861,\"743\":1387198.063000000081956,\"744\":19758310.700000002980232,\"745\":27640117.869999997317791,\"746\":2569796.574000000488013,\"747\":23910175.420000001788139,\"748\":1910999.112999999895692,\"749\":2654368.132000000216067,\"750\":9220638.543999999761581,\"751\":8614.230541999999332,\"752\":1638199.709000000031665,\"753\":1011771.449999999837019,\"754\":444608.766999999992549,\"755\":993902.901700000045821,\"756\":375959.863599999982398,\"757\":178517.085599999991246,\"758\":621797.405499999993481,\"759\":1707896.402000000001863,\"760\":1816136.769000000087544,\"761\":164259.668199999985518,\"762\":1486925.142999999923632,\"763\":6675446.304999999701977,\"764\":3834066.512000000104308,\"765\":891490.862300000037067,\"766\":1450626.730999999912456,\"767\":76413.769769999984419,\"768\":134004.754899999999907,\"769\":461111.446899999980815,\"770\":156232.854499999986729,\"771\":2131502.608000000007451,\"772\":787853.283700000029057,\"773\":2512168.16800000006333,\"774\":386390.979300000006333,\"775\":8445929.402000000700355,\"776\":20967945.910000000149012,\"777\":1077164.722000000067055,\"778\":1052279.729000000050291,\"779\":1489544.615999999921769,\"780\":592159939.5,\"781\":26651266.809999998658896,\"782\":8398872.439999999478459,\"783\":7947106.898999999277294,\"784\":4558818.561999999918044,\"785\":1601807.745000000111759,\"786\":1425180.422000000020489,\"787\":407253.210800000000745,\"788\":17171581.100000001490116,\"789\":1612098.531999999890104,\"790\":16367964.199999999254942,\"791\":7852431.660000000149012,\"792\":182558.558199999999488,\"793\":350607.106999999959953,\"794\":69934.316179999994347,\"795\":18486930.760000001639128,\"796\":2063864.07300000009127,\"797\":2719761.404000000096858,\"798\":2048614.997999999672174,\"799\":175757.283599999995204,\"800\":66183.792149999993853,\"801\":676796.98340000002645,\"802\":9547979.118000000715256,\"803\":1625102.344000000040978,\"804\":1222358.368999999947846,\"805\":2381755.833000000100583,\"806\":9541430.435000000521541,\"807\":5237729.833999999798834,\"808\":4357680.456000000238419,\"809\":5193947.213999999687076,\"810\":40603702.689999997615814,\"811\":24679177.850000005215406,\"812\":30553346.070000000298023,\"813\":5373848.877999999560416,\"814\":684309.257800000021234,\"815\":5702405.634999999776483,\"816\":1639790.104000000050291,\"817\":2198766.933000000193715,\"818\":24250706.910000000149012,\"819\":3275931.654999999795109,\"820\":997645.006000000052154,\"821\":531996.257600000011735,\"822\":151096.816300000005867,\"823\":148121.84340000001248,\"824\":1255288.887000000104308,\"825\":574684.312400000053458,\"826\":1139564.310999999986962,\"827\":4462085.166000000201166,\"828\":984921.851399999926798,\"829\":2307755.720999999903142,\"830\":3120073.010999999940395,\"831\":23610807.070000000298023,\"832\":1227410.209999999962747,\"833\":215339.3918999999878,\"834\":643164.820999999996275,\"835\":1150603.519000000087544,\"836\":4832366.385999999940395,\"837\":1902111.614999999990687,\"838\":6929441.634999999776483,\"839\":239663.069799999997485,\"840\":13545482.029999997466803,\"841\":3995164.101999999955297,\"842\":2243578.632000000216067,\"843\":15236913.179999999701977,\"844\":2472314.757000000216067,\"845\":737175.836299999966286,\"846\":2305510.458000000100583,\"847\":299658.357000000018161,\"848\":3543211.455000000074506,\"849\":24966384.350000001490116,\"850\":8281183.259999999776483,\"851\":115949.101699999999255,\"852\":24117862.199999999254942,\"853\":12194582.380000000819564,\"854\":192138.345200000010664,\"855\":819099.854599999962375,\"856\":1724361.661000000312924,\"857\":3952036.350000000093132,\"858\":6202350.769999999552965,\"859\":522500.667900000000372,\"860\":437236.821500000020023,\"861\":31312993.239999994635582,\"862\":16388545.779999999329448,\"863\":17225841.609999999403954,\"864\":540911.821099999942817,\"865\":344254.884899999946356,\"866\":6517997.266999999992549,\"867\":1015045.790999999968335,\"868\":1327417.946999999927357,\"869\":379280.981199999980163,\"870\":20742484.129999998956919,\"871\":839157.533700000029057,\"872\":3482963.575999999884516,\"873\":22724863.879999998956919,\"874\":588333.637800000025891,\"875\":1266421.647000000113621,\"876\":1014297.369999999995343,\"877\":3851186.638999999966472,\"878\":6686298.407999998889864,\"879\":5636357.493999999947846,\"880\":350663.238499999977648,\"881\":1067061.040999999968335,\"882\":3885146.234999999869615,\"883\":60798904.060000002384186,\"884\":11395643.109999999403954,\"885\":2634254.321000000461936,\"886\":11299283.929999999701977,\"887\":282753.400800000003073,\"888\":3625069.987000000663102,\"889\":738719.45429999998305,\"890\":673372.957999999984168,\"891\":1722116.398000000044704,\"892\":659929.448300000047311,\"893\":734126.021300000022165,\"894\":6215167.476999999023974,\"895\":15201363.189999999478459,\"896\":4213890.098000000230968,\"897\":523015.207300000009127,\"898\":82308.519570000004023,\"899\":867401.065900000045076,\"900\":2713961.141999999992549,\"901\":5354857.699000000022352,\"902\":3749682.060000000055879,\"903\":173745902.599999994039536,\"904\":9348244.301000000908971,\"905\":425046.916700000001583,\"906\":2075464.597000000067055,\"907\":397224.371299999998882,\"908\":11887729.830000000074506,\"909\":926909.879500000039116,\"910\":4418021.887000000104308,\"911\":97481.816980000003241,\"912\":4857812.695000000298023,\"913\":4294719.550999999977648,\"914\":1154064.966000000014901,\"915\":6347357.310999999754131,\"916\":9452555.458000000566244,\"917\":6054350.544999999925494,\"918\":253471.434700000012526,\"919\":2245169.026000000070781,\"920\":438050.729200000001583,\"921\":3049534.345000000204891,\"922\":3463317.527999999932945,\"923\":2764947.313999999780208,\"924\":532014.968100000056438,\"925\":77982647.0,\"926\":193485.502799999987474,\"927\":219390.219799999991665,\"928\":1141903.127000000094995,\"929\":1775628.489999999990687,\"930\":2101939.984000000171363,\"931\":930689.40480000001844,\"932\":1136102.864999999990687,\"933\":3172836.682000000029802,\"934\":28632711.03999999910593,\"935\":2666904.18099999986589,\"936\":3724235.750000000465661,\"937\":1454462.38800000003539,\"938\":1733997.578999999910593,\"939\":20936138.019999999552965,\"940\":13667100.419999999925494,\"941\":13556708.350000001490116,\"942\":622770.352599999983795,\"943\":784139.245200000004843,\"944\":13394862.339999999850988,\"945\":302418.158899999980349,\"946\":8437229.00899999961257,\"947\":164970668.0,\"948\":282912.440200000011828,\"949\":9375842.320000000298023,\"950\":58853009.829999998211861,\"951\":25022515.920000001788139,\"952\":1247898.230999999912456,\"953\":426216.324299999978393,\"954\":254275.987099999998463,\"955\":415663.590199999976903,\"956\":847998.255099999951199,\"957\":100475500.400000005960464,\"958\":2515536.061999999918044,\"959\":15408114.449999999254942,\"960\":1610975.899999999906868,\"961\":202653.658300000010058,\"962\":1870677.939000000013038,\"963\":2919215.563000000081956,\"964\":6220219.317999999970198,\"965\":68563.770480000006501,\"966\":1846354.260999999940395,\"967\":254902.78959999998915,\"968\":4957820.432000000029802,\"969\":638823.980100000044331,\"970\":6647286.970999999903142,\"971\":36238538.030000001192093,\"972\":314046.74800000002142,\"973\":6513600.294999999925494,\"974\":2079580.911000000080094,\"975\":3505416.202000000048429,\"976\":954330.148699999903329,\"977\":1221890.605999999912456,\"978\":11200118.169999999925494,\"979\":350448.067600000009406,\"980\":5841237.705000000074506,\"981\":2308317.037000000011176,\"982\":24582818.660000000149012,\"983\":17747865.160000000149012,\"984\":467706.90570000000298,\"985\":5672562.353000000119209,\"986\":9589142.265000000596046,\"987\":311820.195899999991525,\"988\":2027378.55600000009872,\"989\":17889129.600000001490116,\"990\":4833021.253999999724329,\"991\":57174676.049999997019768,\"992\":37366782.469999998807907,\"993\":843956.782399999909103,\"994\":19487008.129999998956919,\"995\":13718554.359999999403954,\"996\":469662.155199999979232,\"997\":1657845.756999999983236,\"998\":1554095.915000000037253,\"999\":6266902.06900000013411,\"1000\":5619518.024999999441206,\"1001\":67375652.370000004768372,\"1002\":569604.405799999949522,\"1003\":1942994.104000000050291,\"1004\":37928098.119999997317791,\"1005\":1313572.161000000080094,\"1006\":15175168.46000000089407,\"1007\":1024307.498999999836087,\"1008\":9112491.730000000447035,\"1009\":3058421.842999999877065,\"1010\":5928802.945000000298023,\"1011\":1648771.154000000096858,\"1012\":20330852.649999998509884,\"1013\":755390.528999999980442,\"1014\":934478.285400000051595,\"1015\":623425.2208999999566,\"1016\":75934.780419999995502,\"1017\":510946.92090000002645,\"1018\":894952.308799999998882,\"1019\":35393757.979999996721744,\"1020\":1656723.125999999931082,\"1021\":4515316.599000000394881,\"1022\":14991805.349999999627471,\"1023\":53973.305820000001404,\"1024\":5997189.900999999605119,\"1025\":9598497.526000000536442,\"1026\":7438461.372000000439584,\"1027\":487530.70329999999376,\"1028\":8586632.523000000044704,\"1029\":3029420.535000000149012,\"1030\":3602710.913000000175089,\"1031\":2893769.25400000018999,\"1032\":1810710.716999999945983,\"1033\":1193824.824000000022352,\"1034\":3642283.666000000201166,\"1035\":7178385.123000000603497,\"1036\":1276618.880999999819323,\"1037\":117071.732999999992899,\"1038\":500487.739400000020396,\"1039\":14867380.380000000819564,\"1040\":972198.696699999971315,\"1041\":12301232.359999999403954,\"1042\":4789893.502000000327826,\"1043\":7926338.21999999973923,\"1044\":443514.201499999966472,\"1045\":52218258.909999988973141,\"1046\":1327511.5,\"1047\":2781319.020000000018626,\"1048\":4277973.63399999961257,\"1049\":384173.782499999913853,\"1050\":31321.412980000000971,\"1051\":76089.142229999997653,\"1052\":104657.301999999996042,\"1053\":3641161.035000000149012,\"1054\":4590626.447999999858439,\"1055\":2507116.327000000048429,\"1056\":2954204.237999999895692,\"1057\":748841.846400000038557,\"1058\":3600652.756000000052154,\"1059\":5771728.11699999962002,\"1060\":1262585.989999999990687,\"1061\":13882271.419999999925494,\"1062\":1340421.760000000009313,\"1063\":1078942.222000000067055,\"1064\":4858935.326000000350177,\"1065\":12688540.150000000372529,\"1066\":62168.514239999996789,\"1067\":3485021.733000000007451,\"1068\":1658781.283000000286847,\"1069\":1166413.909999999916181,\"1070\":4210896.41399999987334,\"1071\":8120085.669999998994172,\"1072\":7272592.599000000394881,\"1073\":2725374.561000000219792,\"1074\":1411241.084000000031665,\"1075\":948436.334400000050664,\"1076\":22091512.730000000447035,\"1077\":49116054.439999997615814,\"1078\":1092226.692000000039116,\"1079\":748149.557099999976344,\"1080\":620543.800599999958649,\"1081\":15465181.53999999910593,\"1082\":716706.525799999944866,\"1083\":300154.185799999919254,\"1084\":1521258.949999999953434,\"1085\":6750194.838999998755753,\"1086\":690408.887800000025891,\"1087\":6079329.091000000014901,\"1088\":2347702.683999999891967,\"1089\":775476.273799999966286,\"1090\":2916783.194999999832362,\"1091\":5704089.582000000402331,\"1092\":430407.481199999980163,\"1093\":12711928.300000000745058,\"1094\":16701011.480000000447035,\"1095\":119055.048299999994924,\"1096\":8901717.705000000074506,\"1097\":235247.386700000002747,\"1098\":3280889.94400000013411,\"1099\":1056863.80600000009872,\"1100\":4424383.464999999850988,\"1101\":4131750.908999999985099,\"1102\":14606368.599999999627471,\"1103\":302165.566799999971408,\"1104\":1495719.087999999988824,\"1105\":5213967.472000000998378,\"1106\":1797800.458000000100583,\"1107\":8940074.274000000208616,\"1108\":745268.136799999978393,\"1109\":4440100.303000000305474,\"1110\":1673001.279000000096858,\"1111\":11311445.769999999552965,\"1112\":635839.65190000005532,\"1113\":3528430.143000000156462,\"1114\":1690869.827000000048429,\"1115\":7423773.612999999895692,\"1116\":2233849.160999999847263,\"1117\":499496.081799999985378,\"1118\":6890710.855000000447035,\"1119\":2049082.760999999940395,\"1120\":12213292.899999998509884,\"1121\":19234416.089999996125698,\"1122\":1097559.191000000108033,\"1123\":1097184.979999999981374,\"1124\":38375279.579999998211861,\"1125\":366164.90559999999823,\"1126\":5581535.666000001132488,\"1127\":282687.913999999989756,\"1128\":3299132.702000000048429,\"1129\":42388686.439999997615814,\"1130\":17742252.010000001639128,\"1131\":7358660.997999999672174,\"1132\":2134309.186999999918044,\"1133\":1173336.803000000072643,\"1134\":1767489.412999999942258,\"1135\":33728.521569999997155,\"1136\":22060640.370000001043081,\"1137\":21549843.129999998956919,\"1138\":5666013.671000000089407,\"1139\":320773.180500000074971,\"1140\":383256.967000000062399,\"1141\":2269024.941000000108033,\"1142\":675767.904699999955483,\"1143\":11496679.929999999701977,\"1144\":11259056.310000000521541,\"1145\":9218954.596999999135733,\"1146\":4395475.708999999798834,\"1147\":2756340.47399999992922,\"1148\":1258189.017999999923632,\"1149\":612863.131500000017695,\"1150\":2498322.382000000216067,\"1151\":2078271.175000000046566,\"1152\":5229871.415000000037253,\"1153\":150919.066400000010617,\"1154\":946097.519300000043586,\"1155\":685768.678500000038184,\"1156\":11662268.049999998882413,\"1157\":149824.500900000013644,\"1158\":9180130.265000000596046,\"1159\":785795.126399999950081,\"1160\":29234254.309999998658896,\"1161\":4129692.751000000163913,\"1162\":3080780.916000000201166,\"1163\":67327005.010000005364418,\"1164\":19610497.580000001937151,\"1165\":7020655.427000000141561,\"1166\":3095281.569999999832362,\"1167\":1429390.289000000106171,\"1168\":17884451.969999998807907,\"1169\":926058.550700000021607,\"1170\":835340.587300000013784,\"1171\":1723706.791999999899417,\"1172\":1322459.658999999985099,\"1173\":1722116.398000000044704,\"1174\":7564196.076000000350177,\"1175\":742929.321600000024773,\"1176\":915533.882400000002235,\"1177\":172454.876599999988684,\"1178\":57193386.570000000298023,\"1179\":19788247.530000001192093,\"1180\":1744943.233999999938533,\"1181\":2526481.717000000178814,\"1182\":14804700.130000000819564,\"1183\":5601836.582000000402331,\"1184\":2069383.67699999990873,\"1185\":1894533.854000000050291,\"1186\":527692.837700000032782,\"1187\":865202.579600000055507,\"1188\":626933.443599999998696,\"1189\":4437293.724999999627471,\"1190\":1782832.040000000037253,\"1191\":10326336.810000000521541,\"1192\":202569.460900000005495,\"1193\":1094939.718000000109896,\"1194\":2318888.481000000145286,\"1195\":20383242.109999999403954,\"1196\":565132.591200000024401,\"1197\":7306365.089999999850988,\"1198\":4634409.067999999970198,\"1199\":2238807.449000000022352,\"1200\":3556870.135999999940395,\"1201\":1369890.831000000005588,\"1202\":2610398.405999999959022,\"1203\":2138893.263999999966472,\"1204\":283810.545299999997951,\"1205\":433260.835699999937788,\"1206\":964059.619900000048801,\"1207\":1274934.933999999891967,\"1208\":980805.536599999992177,\"1209\":99371.579649999999674,\"1210\":496754.990400000009686,\"1211\":1181195.222000000067055,\"1212\":6023384.630999999120832,\"1213\":109877.537500000005821,\"1214\":29397035.839999999850988,\"1215\":8731264.854000000283122,\"1216\":739430.45409999997355,\"1217\":902314.898999999975786,\"1218\":2399437.276000000070781,\"1219\":1916238.058999999891967,\"1220\":6024975.025999999605119,\"1221\":14662500.169999999925494,\"1222\":10677159.089999999850988,\"1223\":15634511.759999999776483,\"1224\":1267076.514999999897554,\"1225\":1195789.429000000003725,\"1226\":3447787.794999999925494,\"1227\":100915.197700000004261,\"1228\":576723.759199999971315,\"1229\":339427.570400000025984,\"1230\":5174114.060999999754131,\"1231\":2118685.90100000007078,\"1232\":8186975.783999999985099,\"1233\":1057705.78000000002794,\"1234\":5005345.156999999657273,\"1235\":9648080.407999999821186,\"1236\":4814030.075000000186265,\"1237\":2091929.854999999981374,\"1238\":16544778.630000000819564,\"1239\":325291.771400000026915,\"1240\":3797768.100000000093132,\"1241\":3042985.663000000175089,\"1242\":29314709.550000000745058,\"1243\":2114663.138999999966472,\"1244\":9210815.519999999552965,\"1245\":5025178.309999999590218,\"1246\":30596380.269999999552965,\"1247\":1678146.672999999951571,\"1248\":5914770.053999999538064,\"1249\":2234129.81900000013411,\"1250\":130814611.0,\"1251\":249869.659299999999348,\"1252\":7823898.115000000223517,\"1253\":503481.422800000000279,\"1254\":715930.039100000052713,\"1255\":3189769.703999999910593,\"1256\":574029.444099999964237,\"1257\":275278.54749999998603,\"1258\":1056583.148999999975786,\"1259\":165185838.999999970197678,\"1260\":255164.736899999988964,\"1261\":447826.976699999999255,\"1262\":362151.498699999996461,\"1263\":3009119.618999999947846,\"1264\":1873016.753999999957159,\"1265\":2230387.714999999850988,\"1266\":5903169.531000000424683,\"1267\":776336.957799999974668,\"1268\":181894.334700000006706,\"1269\":1287283.878999999957159,\"1270\":298217.646799999987706,\"1271\":5478440.692999999038875,\"1272\":10283302.609999999403954,\"1273\":3109033.804000000003725,\"1274\":523988.154399999999441,\"1275\":7376435.992999999783933,\"1276\":3089200.65100000007078,\"1277\":5747965.754999999888241,\"1278\":542988.689000000013038,\"1279\":6523891.081000000238419,\"1280\":407318.697600000014063,\"1281\":64044.244019999998272,\"1282\":8562589.503000000491738,\"1283\":7347247.580000000074506,\"1284\":9431973.88399999961257,\"1285\":2331237.424999999813736,\"1286\":1000264.479000000050291,\"1287\":67068799.820000000298023,\"1288\":3857267.558000000193715,\"1289\":1221235.738000000128522,\"1290\":240991.516800000012154,\"1291\":1431167.789000000106171,\"1292\":5004783.841000000014901,\"1293\":6585355.144000000320375,\"1294\":132629531.599999979138374,\"1295\":11688462.779999999329448,\"1296\":2173507.728999999817461,\"1297\":2944100.557000000029802,\"1298\":1980508.699999999953434,\"1299\":5213593.260999999940395,\"1300\":8991434.65599999949336,\"1301\":5080935.66399999987334,\"1302\":4197518.391999999992549,\"1303\":15598026.240000000223517,\"1304\":5664797.486999999731779,\"1305\":707407.396599999978207,\"1306\":1342667.022000000113621,\"1307\":26881406.230000000447035,\"1308\":34341291.149999998509884,\"1309\":14385584.449999999254942,\"1310\":5733745.75899999961257,\"1311\":3225881.010999999940395,\"1312\":5180849.849000000394881,\"1313\":12363912.599999999627471,\"1314\":21895052.25,\"1315\":385605.137400000006892,\"1316\":2820236.904999999795109,\"1317\":414578380.0,\"1318\":1286816.1160000001546,\"1319\":4154390.640000000130385,\"1320\":7257530.628999999724328,\"1321\":2942977.925999999977648,\"1322\":592534.149899999960326,\"1323\":14496912.050000002607703,\"1324\":202597.526699999987613,\"1325\":2353690.050999999977648,\"1326\":438593.334299999987707,\"1327\":45217717.290000006556511,\"1328\":9481556.766000000759959,\"1329\":1706306.006999999983236,\"1330\":61531420.979999996721744,\"1331\":460278.828700000012759,\"1332\":6266527.858000000007451,\"1333\":361459.209499999997206,\"1334\":54496264.899999998509884,\"1335\":191090.556000000011409,\"1336\":207565.170199999993201,\"1337\":105330.880699999994249,\"1338\":2158071.549000000115484,\"1339\":5278892.980999999679625,\"1340\":658320.34340000001248,\"1341\":1654758.520999999949709,\"1342\":1349215.705000000074506,\"1343\":948342.78179999999702,\"1344\":273594.600500000000466,\"1345\":10477892.03999999910593,\"1346\":11552811.5,\"1347\":16706624.640000002458692,\"1348\":16320252.369999999180436,\"1349\":2407950.563000000081956,\"1350\":179040.980199999990873,\"1351\":1219832.449000000022352,\"1352\":1478973.171000000089407,\"1353\":832318.838100000168197,\"1354\":2115785.770000000018626,\"1355\":1961330.415000000037253,\"1356\":769189.538599999970756,\"1357\":9191356.57799999974668,\"1358\":5515019.762000000104308,\"1359\":1391595.036000000080094,\"1360\":422146.785899999958929,\"1361\":266690.418100000009872,\"1362\":1343976.759000000078231,\"1363\":2901066.356999999843538,\"1364\":1778902.831000000238419,\"1365\":6297119.560999999754131,\"1366\":1020565.395000000018626,\"1367\":4216790.229000000283122,\"1368\":3669226.816999999806285,\"1369\":16535423.369999999180436,\"1370\":202457197.800000041723251,\"1371\":142171.897599999996601,\"1372\":45198.071239999997488,\"1373\":73583.803400000004331,\"1374\":1806033.087000000057742,\"1375\":131843.689699999988079,\"1376\":552381.370800000033341,\"1377\":2097075.249000000068918,\"1378\":91940.696039999995264,\"1379\":123676.547099999996135,\"1380\":417908.852799999993294,\"1381\":1427893.447999999858439,\"1382\":819941.828100000042468,\"1383\":8238803.928999999538064,\"1384\":567536.893200000049546,\"1385\":4488560.553000000305474,\"1386\":5011706.734000000171363,\"1387\":605697.00179999996908,\"1388\":9020623.06900000013411,\"1389\":44276578.060000002384186,\"1390\":4688295.370000000111759,\"1391\":1143961.283999999985099,\"1392\":1745972.313000000081956,\"1393\":27829094.140000000596046,\"1394\":155765.091400000004796,\"1395\":2254711.391999999992549,\"1396\":1480095.803000000072643,\"1397\":10591090.689999999478459,\"1398\":1742978.629999999888241,\"1399\":2058063.811999999918044,\"1400\":4131750.908999999985099,\"1401\":618476.287900000112131,\"1402\":1616121.293999999994412,\"1403\":4772586.269999999552965,\"1404\":5614185.525999999605119,\"1405\":4537956.330000000074506,\"1406\":607605.474900000030175,\"1407\":135716.767599999991944,\"1408\":589877.255800000042655,\"1409\":431183.967799999983981,\"1410\":885484.784899999969639,\"1411\":1914460.558999999891967,\"1412\":1066406.172000000020489,\"1413\":852282.964500000001863,\"1414\":4785870.740000000223517,\"1415\":30312.915870000000723,\"1416\":735866.099799999850802,\"1417\":2515910.271999999880791,\"1418\":146802.751599999988684,\"1419\":8485689.259999999776483,\"1420\":4131002.487999999895692,\"1421\":6564773.571000000461936,\"1422\":1962640.152000000001863,\"1423\":1700412.192999999970198,\"1424\":8608149.622999999672174,\"1425\":4993931.739000000059605,\"1426\":12963584.820000000298023,\"1427\":10149522.380000000819564,\"1428\":8320381.802000000141561,\"1429\":10116778.970000000670552,\"1430\":1385888.327000000048429,\"1431\":2958788.316000000108033,\"1432\":3620018.146000000182539,\"1433\":1387010.958000000100583,\"1434\":2880578.335999999660999,\"1435\":26409901.089999999850988,\"1436\":187816214.699999988079071,\"1437\":702411.6872999999905,\"1438\":831439.443599999998696,\"1439\":8782812.341000000014901,\"1440\":8810129.70299999974668,\"1441\":840055.638700000010431,\"1442\":7260056.548999999649823,\"1443\":727689.601900000008754,\"1444\":769133.407000000122935,\"1445\":3115395.381000000052154,\"1446\":2804052.302999999839812,\"1447\":418797.602599999983795,\"1448\":55658.188280000002123,\"1449\":20816390.690000005066395,\"1450\":17727283.589999999850988,\"1451\":5493596.214999999850988,\"1452\":3634799.458000000100583,\"1453\":824273.313800000003539,\"1454\":20952041.969999998807907,\"1455\":2565493.154000000096858,\"1456\":765868.420999999856576,\"1457\":2122895.768999999854714,\"1458\":4536085.277999999932945,\"1459\":2339376.501999999862164,\"1460\":978279.616200000047684,\"1461\":5235765.229000000283122,\"1462\":3272750.867000000085682,\"1463\":15067582.96000000089407,\"1464\":824806.563700000056997,\"1465\":382087.559399999969173,\"1466\":1119824.710999999893829,\"1467\":6482915.03899999987334,\"1468\":5687343.665000000968576,\"1469\":61989828.759999997913837,\"1470\":994557.769900000072084,\"1471\":165485207.300000011920929,\"1472\":626334.70699999993667,\"1473\":1497215.929999999934807,\"1474\":1158461.938000000081956,\"1475\":4278722.054999999701977,\"1476\":11052305.050000000745058,\"1477\":2039821.052999999839813,\"1478\":45113.873899999998684,\"1479\":3664923.396999999880791,\"1480\":1387385.168999999761581,\"1481\":4491367.132000000216067,\"1482\":10899814.300000002607703,\"1483\":75214.425350000004983,\"1484\":36522937.950000002980232,\"1485\":3831821.248999999836087,\"1486\":4413437.809999999590218,\"1487\":313999971.699999988079071,\"1488\":32984778.339999999850988,\"1489\":577949.29839999997057,\"1490\":9524590.966000000014901,\"1491\":1179043.512000000104308,\"1492\":1319840.185999999986961,\"1493\":3691679.442999999504536,\"1494\":1333031.104000000050291,\"1495\":357071.592200000071898,\"1496\":5741136.415000000037253,\"1497\":289498.543799999984913,\"1498\":3216432.197000000160187,\"1499\":2402243.854000000283122,\"1500\":4944816.620000000111759,\"1501\":1472798.699000000255182,\"1502\":27597083.679999995976686,\"1503\":41969570.759999997913837,\"1504\":1179511.274999999906868,\"1505\":3347592.953000000212342,\"1506\":6238181.417999999597669,\"1507\":495314.280199999979232,\"1508\":452588.804400000022724,\"1509\":6519494.109000000171363,\"1510\":719101.472500000149012,\"1511\":846623.031700000050478,\"1512\":4556853.957000000402331,\"1513\":1119544.053000000072643,\"1514\":1829982.554999999934807,\"1515\":246567.252199999988079,\"1516\":653633.357800000114366,\"1517\":1256130.860000000102446,\"1518\":52865642.950000002980232,\"1519\":12239487.630000000819564,\"1520\":336228.071200000005774,\"1521\":1508535.794999999925494,\"1522\":15783260.400000000372529,\"1523\":1034504.732999999891035,\"1524\":36227311.71000000089407,\"1525\":10524668.339999999850988,\"1526\":14818733.019999999552965,\"1527\":6875274.674999998882413,\"1528\":506082.185299999953713,\"1529\":2639025.50400000018999,\"1530\":22272069.260000001639128,\"1531\":64221.058440000000701,\"1532\":38585772.950000002980232,\"1533\":4972040.429000000469387,\"1534\":27074124.600000005215406,\"1535\":152266223.900000005960464,\"1536\":1029452.893000000040047,\"1537\":21535810.239999998360872,\"1538\":13116075.570000000298023,\"1539\":5888575.324000000022352,\"1540\":2674856.152999999932945,\"1541\":904129.819600000046194,\"1542\":162145.379300000000512,\"1543\":12442496.790000000968576,\"1544\":3620673.013999999966472,\"1545\":231664.321900000009919,\"1546\":1903889.114000000059605,\"1547\":2280812.569999999832362,\"1548\":1664207.334000000031665,\"1549\":4261601.928000000305474,\"1550\":11152406.339999999850988,\"1551\":747625.662499999976717,\"1552\":7293174.173000000417232,\"1553\":3734900.748000000137836,\"1554\":200417.751000000018394,\"1555\":6331734.025999999605119,\"1556\":18387765.0,\"1557\":456751.895399999979418,\"1558\":23818493.859999999403954,\"1559\":1578887.355999999912456,\"1560\":3887.952814000000217,\"1561\":303952.42160000000149,\"1562\":2115130.901999999769032,\"1563\":9118759.755000000819564,\"1564\":3267418.367999999783933,\"1565\":513847.051700000010896,\"1566\":1754859.810999999986962,\"1567\":1367832.673999999882653,\"1568\":12902775.619999999180436,\"1569\":4799903.631000000052154,\"1570\":17009735.089999999850988,\"1571\":18598258.359999999403954,\"1572\":28889980.71000000089407,\"1573\":13320020.25,\"1574\":1400482.533999999985099,\"1575\":735716.415599999949336,\"1576\":1524626.844000000040978,\"1577\":551492.621000000042841,\"1578\":1687221.276000000070781,\"1579\":82001667.019999980926514,\"1580\":1436313.182000000029802,\"1581\":347622.778799999970943,\"1582\":904466.608900000108406,\"1583\":532033.678599999984726,\"1584\":6150616.178000000305474,\"1585\":3014639.223000000230968,\"1586\":210568.208899999997811,\"1587\":6239678.259999999776483,\"1588\":21274798.46000000089407,\"1589\":215498431.300000011920929,\"1590\":132479.847399999998743,\"1591\":9833314.570000000298023,\"1592\":6625489.213000000454485,\"1593\":16867535.129999998956919,\"1594\":2981053.836999999824911,\"1595\":671782.563700000056997,\"1596\":7264453.521999999880791,\"1597\":33425411.120000001043081,\"1598\":4411286.099999999627471,\"1599\":23458316.320000000298023,\"1600\":158861.682700000004843,\"1601\":732283.034899999969639,\"1602\":490786.33399999991525,\"1603\":3313352.697999999858439,\"1604\":3164323.395000000018626,\"1605\":6903434.009999999776483,\"1606\":1675620.752000000094995,\"1607\":361608.893600000010338,\"1608\":519347.945100000011735,\"1609\":1905105.297999999951571,\"1610\":2409821.615999999921769,\"1611\":6755246.679999999701977,\"1612\":1580945.513999999966472,\"1613\":339614.675600000016857,\"1614\":389150.781299999973271,\"1615\":1346222.020999999949709,\"1616\":1832789.132999999914318,\"1617\":436189.032300000078976,\"1618\":2167239.703999999910593,\"1619\":85990750.200000017881393,\"1620\":73145.9771999999939,\"1621\":2216448.376000000163913,\"1622\":46691170.859999999403954,\"1623\":223880.744899999990594,\"1624\":319884.430700000026263,\"1625\":107099025.0,\"1626\":4477053.582999999634922,\"1627\":683224.047600000048988,\"1628\":9221386.964999999850988,\"1629\":15677545.96000000089407,\"1630\":1890698.196999999927357,\"1631\":363835445.699999988079071,\"1632\":265090668.5,\"1633\":1143587.074000000022352,\"1634\":737203.902099999948405,\"1635\":811896.303899999940768,\"1636\":12661409.890000000596046,\"1637\":3017820.012000000569969,\"1638\":938332652.799999952316284,\"1639\":63646.645429999989574,\"1640\":589353.361200000043027,\"1641\":1845044.523999999975786,\"1642\":6360548.229000000283122,\"1643\":1287003.220999999903142,\"1644\":205694.11799999998766,\"1645\":2641551.424000000115484,\"1646\":1837373.210999999893829,\"1647\":527777.035000000032596,\"1648\":40773.032910000001721,\"1649\":5055957.117999999783933,\"1650\":1546798.811999999918044,\"1651\":2976469.759000000543892,\"1652\":14840250.119999999180436,\"1653\":2073406.439000000013038,\"1654\":6318356.002999999560416,\"1655\":8962433.346999999135733,\"1656\":634632.823199999984354,\"1657\":768759.196600000024773,\"1658\":1887985.171000000089407,\"1659\":546422.069699999992736,\"1660\":954517.253900000010617,\"1661\":9107533.441999999806285,\"1662\":3293519.546000000089407,\"1663\":5678456.168000000528991,\"1664\":2947468.450999999884516,\"1665\":6927009.266999999992549,\"1666\":2514600.535999999847263,\"1667\":4315207.571999999694526,\"1668\":359382.3416000000434,\"1669\":3825553.223999999929219,\"1670\":3568096.449000000022352,\"1671\":2967114.498000000603497,\"1672\":57080.187919999996666,\"1673\":99783.211120000007213,\"1674\":432867.914700000023004,\"1675\":698922.175099999993108,\"1676\":2647445.239000000059605,\"1677\":3941839.115000000223517,\"1678\":5896807.953999999910593,\"1679\":6008229.109000000171363,\"1680\":17209937.670000001788139,\"1681\":19737.729119999999966,\"1682\":582495.955100000021048,\"1683\":1049005.387000000104308,\"1684\":3506351.728000000119209,\"1685\":48829783.46000000089407,\"1686\":80805129.170000001788139,\"1687\":167094.312199999985751,\"1688\":873238.748600000049919,\"1689\":141554.450400000001537,\"1690\":1147890.493999999947846,\"1691\":6285238.379999999888241,\"1692\":33149.430930000002263,\"1693\":203364.658100000000559,\"1694\":975005.275000000139698,\"1695\":3584093.94400000013411,\"1696\":2760269.683000000193715,\"1697\":3731907.064000000245869,\"1698\":8445742.296000000089407,\"1699\":93674.225850000002538,\"1700\":2711996.53800000064075,\"1701\":836435.152800000039861,\"1702\":1111685.634000000078231,\"1703\":503724.659600000013597,\"1704\":12292812.619999999180436,\"1705\":817294.289299999945797,\"1706\":612133.421100000035949,\"1707\":31245635.370000001043081,\"1708\":229699.717100000008941,\"1709\":92818219.489999979734421,\"1710\":1147048.520000000018626,\"1711\":74668078.120000004768372,\"1712\":4871845.58600000012666,\"1713\":12466820.469999998807907,\"1714\":387700.715800000005402,\"1715\":679117.088100000051782,\"1716\":1494409.351999999955296,\"1717\":33558255.820000000298023,\"1718\":100101.289999999993597,\"1719\":3569780.396000000182539,\"1720\":3690089.049000000581145,\"1721\":12483659.939999999478459,\"1722\":3116518.012000000104308,\"1723\":2940639.110000000335276,\"1724\":67107156.380000002682209,\"1725\":13727909.619999999180436,\"1726\":29559.817380000000412,\"1727\":117483.364499999996042,\"1728\":793616.124399999855086,\"1729\":67624.502299999992829,\"1730\":109774629.599999994039536,\"1731\":4853977.037999999709427,\"1732\":3833037.433000000193715,\"1733\":343590.661399999982677,\"1734\":4049985.930000000167638},\"Fe-2_Soluble\":{\"0\":1930956.409999999916181,\"1\":342380.118299999972805,\"2\":6221651.709999999962747,\"3\":679324.207799999974668,\"4\":2556099.736000000033528,\"5\":40437417.090000003576279,\"6\":56824442.880000002682209,\"7\":22659090.829999998211861,\"8\":28260174.089999999850988,\"9\":1145423.320999999996275,\"10\":637683.867399999988265,\"11\":1954458.713999999919906,\"12\":1472840.903999999864027,\"13\":8097171.389999999664724,\"14\":5891632.726999999023974,\"15\":3122935.820999999996275,\"16\":5036758.872999999672174,\"17\":8439210.634999999776483,\"18\":832151.971200000029057,\"19\":3978437.59899999992922,\"20\":783120.066800000029616,\"21\":2673431.845000000204891,\"22\":5253392.697999999858439,\"23\":4055672.266999999526888,\"24\":234278.493799999996554,\"25\":20692791.260000005364418,\"26\":60024164.850000001490116,\"27\":3905239.58600000012666,\"28\":8581211.192999999970198,\"29\":598313.024300000048243,\"30\":1667587.088999999919906,\"31\":3020853.296999999787658,\"32\":3798851.296999999787658,\"33\":1112233.044999999925494,\"34\":195732.922400000010384,\"35\":20789670.989999998360872,\"36\":23118372.480000000447035,\"37\":451674.798799999989569,\"38\":3947489.910000000149012,\"39\":649793.832900000037625,\"40\":3214343.634000000078231,\"41\":2244021.441999999806285,\"42\":794637.989500000025146,\"43\":6861237.291000000201166,\"44\":12255284.990000000223517,\"45\":1837485.41800000006333,\"46\":5602249.40500000026077,\"47\":17080433.429999999701977,\"48\":59195.304989999996906,\"49\":148064.510399999999208,\"50\":5757346.666000000201166,\"51\":6076780.64299999922514,\"52\":5865529.024000000208616,\"53\":2633244.700999999884516,\"54\":85401.270139999993262,\"55\":851456.153099999995902,\"56\":58837388.240000002086163,\"57\":104441.723899999997229,\"58\":6334050.129999999888241,\"59\":5484468.779000000096858,\"60\":5719043.293999999761581,\"61\":2807807.609999999869615,\"62\":499737905.899999976158142,\"63\":3342978.376999999862164,\"64\":10262074.390000000596046,\"65\":14389330.009999999776483,\"66\":4501498.400999999605119,\"67\":456330.407699999923352,\"68\":15313275.519999999552965,\"69\":11150138.519999999552965,\"70\":1483336.208000000100583,\"71\":9461022.606000000610948,\"72\":2758022.195999999996275,\"73\":107500.611499999999069,\"74\":671089.431300000054762,\"75\":223038651.800000011920929,\"76\":4314466.713000000454485,\"77\":2019852.526999999769032,\"78\":11944014.029999999329448,\"79\":2584894.54300000006333,\"80\":10490818.179999999701977,\"81\":339061.090799999947194,\"82\":19954531.890000000596046,\"83\":1245622.071999999927357,\"84\":1214225.864999999990687,\"85\":4964188.783999999985099,\"86\":2245366.993999999947846,\"87\":13675290.570000000298023,\"88\":3240895.853999999817461,\"89\":170059.795699999987846,\"90\":950318.322599999955855,\"91\":16777235.780000001192093,\"92\":3115849.248000000603497,\"93\":2549999.902000000234693,\"94\":262517.139099999971222,\"95\":45287682.490000002086163,\"96\":192709.916200000006938,\"97\":3692552.711999999824911,\"98\":5450202.061999999918044,\"99\":1213418.533999999985099,\"100\":881497.837700000032782,\"101\":1490153.669999999925494,\"102\":16160973.099999999627471,\"103\":6738164.161000000312924,\"104\":5773852.100999999791384,\"105\":119798.954100000002654,\"106\":73668.059210000006715,\"107\":763277.664299999945797,\"108\":547406.317900000023656,\"109\":2852659.333000000100583,\"110\":267352.15490000002319,\"111\":8716573.695000000298023,\"112\":10677401.349999999627471,\"113\":901519.647200000006706,\"114\":1317923.050000000046566,\"115\":76499997.050000011920929,\"116\":3188150.226999999955297,\"117\":1207587.810000000055879,\"118\":467507.457200000004377,\"119\":80810247.699999988079071,\"120\":16201339.650000000372529,\"121\":5367405.78000000026077,\"122\":115744358.299999997019768,\"123\":17789987.699999999254942,\"124\":2824313.044000000227243,\"125\":7455253.519999999552965,\"126\":20021809.480000000447035,\"127\":156075.028300000005402,\"128\":5268642.283999999985099,\"129\":77600.658349999997881,\"130\":5814846.576000000350177,\"131\":3283863.805000000167638,\"132\":44736.006289999997534,\"133\":326726.866800000017974,\"134\":7782850.509999999776483,\"135\":13456414.159999998286366,\"136\":6560641.037999999709427,\"137\":38184963.520000003278255,\"138\":5257070.540000000037253,\"139\":287948.066400000010617,\"140\":2751384.140999999828637,\"141\":655292.654199999989942,\"142\":102934706.0,\"143\":384549.708999999973457,\"144\":360742.413999999989755,\"145\":6295118.833999999798834,\"146\":6062338.388000000268221,\"147\":443700.162300000025425,\"148\":385769675.899999976158142,\"149\":34913478.78999999910593,\"150\":1705890.460999999893829,\"151\":2583997.507999999914318,\"152\":3442100.686999999918044,\"153\":14295141.389999998733401,\"154\":455612.780099999974482,\"155\":419085.536299999977928,\"156\":9785749.085999997332692,\"157\":6611144.078999999910593,\"158\":1434358.125,\"159\":2264832.641999999992549,\"160\":6599303.224000000394881,\"161\":4715351.419999999925494,\"162\":3804861.427999999839812,\"163\":3098446.779000000562519,\"164\":609750.21390000008978,\"165\":27098514.449999999254942,\"166\":2414637.398999999742955,\"167\":100647.268100000001141,\"168\":1352997.097999999998137,\"169\":3494487.5,\"170\":9930171.635999999940395,\"171\":2084259.601999999955296,\"172\":1331288.864000000059605,\"173\":6582528.679999999701977,\"174\":19120289.829999998211861,\"175\":1032038.162999999942258,\"176\":1342591.497999999905005,\"177\":3566250.257999999914318,\"178\":33175025.980000000447035,\"179\":30088330.350000001490116,\"180\":1335504.925999999977648,\"181\":2097804.822999999858439,\"182\":454536.338700000022072,\"183\":9375804.331000000238419,\"184\":63017568.890000000596046,\"185\":137542296.0,\"186\":4645831.247999999672174,\"187\":5887416.665000000037253,\"188\":852344.21730000001844,\"189\":24314119.440000001341104,\"190\":36085.005819999998494,\"191\":6128988.049000000581145,\"192\":3840383.993999999947846,\"193\":331229.979800000030082,\"194\":1554291.634000000078231,\"195\":53523356.009999997913837,\"196\":10678298.390000000596046,\"197\":2094485.794999999925494,\"198\":43739400.990000002086163,\"199\":978933.722399999969639,\"200\":3124909.296000000089407,\"201\":1489705.152000000001863,\"202\":1248133.767999999923632,\"203\":12318077.410000000149012,\"204\":7688303.076999999582767,\"205\":6467528.860000000335276,\"206\":1304377.830000000074506,\"207\":10414570.25,\"208\":1967106.899999999906868,\"209\":2471957.901999999769032,\"210\":2455452.467999999877065,\"211\":658557.859700000029989,\"212\":338029.50109999999404,\"213\":29110562.780000001192093,\"214\":1238714.905999999959022,\"215\":679099.949099999968894,\"216\":5492721.496000000275672,\"217\":261664.956299999990733,\"218\":1665254.799000000115484,\"219\":382325.06349999998929,\"220\":701202.878600000054576,\"221\":4943198.177000000141561,\"222\":2691372.535000000149012,\"223\":3366211.569999999832362,\"224\":1162736.085999999893829,\"225\":2943977.442999999970198,\"226\":2665627.645000000018626,\"227\":507003.885200000018813,\"228\":8572151.144999999552965,\"229\":1216558.15500000002794,\"230\":1184623.726999999955296,\"231\":622595.747600000002422,\"232\":415622.983200000075158,\"233\":2763314.700000000186264,\"234\":553003.812999999965541,\"235\":913091.391900000046007,\"236\":1297919.182000000029802,\"237\":919101.522900000098161,\"238\":20910770.640000000596046,\"239\":462035.546900000015739,\"240\":198782.839600000006612,\"241\":4204400.582999999634922,\"242\":837363.741500000003725,\"243\":5790267.831000000238419,\"244\":11424631.070000000298023,\"245\":1227412.272000000113621,\"246\":10454039.769999999552965,\"247\":38724081.239999994635582,\"248\":2779371.617000000551343,\"249\":328332.558499999984633,\"250\":9338128.882999999448657,\"251\":25394.148949999995239,\"252\":300345.08289999992121,\"253\":20157261.680000003427267,\"254\":1053118.472999999998137,\"255\":1850223.307999999960884,\"256\":692986.04280000005383,\"257\":1504775.331000000005588,\"258\":1117794.658999999985099,\"259\":5214461.401999999769032,\"260\":2515553.777999999932945,\"261\":4444626.416000000201166,\"262\":1305543.975000000093132,\"263\":6134908.476999999955296,\"264\":1723292.929999999934807,\"265\":4790612.612999999895692,\"266\":485600.642600000021048,\"267\":48310688.670000001788139,\"268\":1041277.618000000016764,\"269\":1727688.398000000044704,\"270\":69335.382700000001932,\"271\":467202.465499999932945,\"272\":196603.045799999992596,\"273\":6288211.667999999597669,\"274\":4283160.209999999962747,\"275\":7546571.629999999888241,\"276\":2620417.108000000007451,\"277\":54530725.719999998807907,\"278\":438856.176099999982398,\"279\":8342330.911999999545515,\"280\":262813.160399999993388,\"281\":29552800.769999999552965,\"282\":2291384.86200000019744,\"283\":1794427.76300000003539,\"284\":1873366.79700000025332,\"285\":1888257.56899999990128,\"286\":761205.514599999994971,\"287\":14430593.599999999627471,\"288\":3618457.66399999987334,\"289\":2090538.844000000040978,\"290\":2291564.268999999854714,\"291\":496086.975599999947008,\"292\":1335774.036000000080094,\"293\":66907.110369999994873,\"294\":1312989.361000000033528,\"295\":1021363.452999999979511,\"296\":208919.329200000007404,\"297\":1216289.043999999994412,\"298\":121898.01480000000447,\"299\":21413109.949999999254942,\"300\":8132335.141999999992549,\"301\":4411794.953999999910593,\"302\":10510552.939999999478459,\"303\":2533494.467000000178814,\"304\":12571041.130000000819564,\"305\":3082210.455000000074506,\"306\":5227199.292000000365078,\"307\":3922642.055000000167638,\"308\":1893729.479999999981374,\"309\":12975603.679999999701977,\"310\":1535902.428000000072643,\"311\":3636577.760999999940395,\"312\":43900867.200000002980232,\"313\":9900569.497999999672174,\"314\":1290025.277999999932945,\"315\":1268317.043999999994412,\"316\":24910647.370000001043081,\"317\":12531571.609999999403954,\"318\":971936.853400000021793,\"319\":16692914.53999999910593,\"320\":45133392.570000000298023,\"321\":836897.2835999999661,\"322\":641218.183300000033341,\"323\":292334.565000000002328,\"324\":9285203.848999999463558,\"325\":258893.119799999985844,\"326\":706997.721299999859184,\"327\":984405.632600000011735,\"328\":6436401.764000000432134,\"329\":8701593.219000000506639,\"330\":842754.91870000003837,\"331\":255466.448100000008708,\"332\":121090.683799999998882,\"333\":2046763.560999999986962,\"334\":178177.957699999999022,\"335\":5131037.196000000461936,\"336\":1142283.699999999953434,\"337\":5476036.65500000026077,\"338\":895303.198300000047311,\"339\":458276.972499999974389,\"340\":30587978.559999994933605,\"341\":99678470.840000003576279,\"342\":10858602.320000000298023,\"343\":4127435.024999999906868,\"344\":15322245.859999999403954,\"345\":436218.894800000009127,\"346\":15174235.179999999701977,\"347\":4451623.285000000149012,\"348\":466538.659999999974389,\"349\":182035.206000000005588,\"350\":1036164.521999999997206,\"351\":306283451.100000023841858,\"352\":1652158.095999999903142,\"353\":13063513.060000000521541,\"354\":6901603.842000000178814,\"355\":26610527.699999999254942,\"356\":5484199.668999999761581,\"357\":877936.610800000024028,\"358\":2439664.660999999847263,\"359\":13295844.990000000223517,\"360\":288755397.399999976158142,\"361\":27426829.070000000298023,\"362\":8207.955147999999099,\"363\":1645071.522999999811873,\"364\":667232.182999999960884,\"365\":247940.328799999988405,\"366\":557264.726799999945797,\"367\":621896.06070000003092,\"368\":264831.488000000012107,\"369\":7170355.371000000275672,\"370\":10096123.009999997913837,\"371\":118013855.5,\"372\":83183800.920000001788139,\"373\":38990500.479999996721745,\"374\":979202832.700000047683716,\"375\":92950712.280000001192093,\"376\":76230.886700000002747,\"377\":5751515.941999999806285,\"378\":2417238.799000000115484,\"379\":3123204.93099999986589,\"380\":15088119.869999999180436,\"381\":2178448.222000000067055,\"382\":2742413.795999999623746,\"383\":975704.398200000054203,\"384\":705616.288200000068173,\"385\":1279799.084999999962747,\"386\":2975553.05599999986589,\"387\":320133.663400000019465,\"388\":51278975.75,\"389\":1213777.347999999998137,\"390\":341276.76589999999851,\"391\":819719.073399999993853,\"392\":6097053.622000000439584,\"393\":581170.695500000030734,\"394\":707643.586099999956787,\"395\":167530.158500000019558,\"396\":4352590.678999999538064,\"397\":11080169.830000000074506,\"398\":1214046.458000000100583,\"399\":3546066.981999999843538,\"400\":9829703.775000000372529,\"401\":8968371.271999999880791,\"402\":1085949.935000000055879,\"403\":2177282.077000000048429,\"404\":84745537.939999997615814,\"405\":2763673.51299999980256,\"406\":2508198.095000000204891,\"407\":13820610.150000000372529,\"408\":9823424.533999998122454,\"409\":5284788.90500000026077,\"410\":17995408.600000001490116,\"411\":8336859.002000000327826,\"412\":3043907.083000000100583,\"413\":983239.487800000002608,\"414\":5212218.815999999642372,\"415\":980817.494700000039302,\"416\":10060241.630000002682209,\"417\":506950.063100000028498,\"418\":2284657.103999999817461,\"419\":1104249.438000000081956,\"420\":8429074.145999999716878,\"421\":828303.693300000042655,\"422\":3640883.52600000007078,\"423\":123279447.900000005960464,\"424\":162641.32060000000638,\"425\":511228.917499999981374,\"426\":601506.467100000008941,\"427\":1805102.47399999992922,\"428\":63956763.979999996721744,\"429\":91362.9612599999964,\"430\":5226750.774000000208616,\"431\":1665703.316000000108033,\"432\":2002360.354999999981374,\"433\":6406799.626000000163913,\"434\":12528880.509999999776483,\"435\":33661218.670000001788139,\"436\":665787.957500000018626,\"437\":126445.97960000000603,\"438\":490713.739100000006147,\"439\":1965312.831000000005588,\"440\":873935.837100000004284,\"441\":3811230.373000000137836,\"442\":34991520.78999999910593,\"443\":133864.454700000002049,\"444\":196988.770699999993667,\"445\":2133686.202000000048429,\"446\":2037613.809999999823049,\"447\":864588.737800000002608,\"448\":321111.430899999977555,\"449\":990505.467100000008941,\"450\":7757195.324000000022352,\"451\":279533.882999999972526,\"452\":1624170.620000000111759,\"453\":7344918.28000000026077,\"454\":2576910.936000000219792,\"455\":3688336.649999999906868,\"456\":2216841.297999999951571,\"457\":334701.503199999977369,\"458\":12551306.369999999180436,\"459\":9570460.812000002712011,\"460\":20320521.96000000089407,\"461\":3296870.805000000167638,\"462\":6631775.872000000439584,\"463\":8173150.209999999962747,\"464\":9359657.71000000089407,\"465\":10697136.109999999403954,\"466\":1512310.421000000089407,\"467\":1402692.807999999960884,\"468\":8858305.142000000923872,\"469\":218140843.600000023841858,\"470\":9082474.057000000029802,\"471\":1147845.314000000013038,\"472\":843185.495299999951385,\"473\":53441725.869999997317791,\"474\":6620114.423999999649823,\"475\":1346628.154000000096858,\"476\":376682716.699999988079071,\"477\":13025837.609999999403954,\"478\":771189.508299999986775,\"479\":451441.569799999997485,\"480\":6482060.817999999970198,\"481\":13444752.71000000089407,\"482\":1160314.093000000109896,\"483\":663204.498299999977462,\"484\":34463167.490000002086163,\"485\":109267769.400000005960464,\"486\":3174156.489000000059605,\"487\":1370489.270999999949709,\"488\":696968.87589999998454,\"489\":7106665.923000000417232,\"490\":1220774.216999999945983,\"491\":1305005.753999999957159,\"492\":2761520.631000000052154,\"493\":460106.922800000000279,\"494\":1238535.499000000068918,\"495\":4298858.314000000245869,\"496\":567159.016999999992549,\"497\":329202.681900000025053,\"498\":1022350.190999999991618,\"499\":7251447.286999999545515,\"500\":9146163.505000000819564,\"501\":1841252.962999999988824,\"502\":460600.291800000064541,\"503\":4313928.492999999783933,\"504\":2239895.083999999798834,\"505\":2499676.266999999992549,\"506\":2472944.640000000130385,\"507\":4855916.722000000067055,\"508\":15712455.859999999403954,\"509\":2886836.347000000067055,\"510\":3359663.217999999877065,\"511\":2156291.470999999903142,\"512\":4266026.851999999955296,\"513\":2070086.458000000100583,\"514\":21007650.370000001043081,\"515\":484838.163300000014715,\"516\":16285660.890000000596046,\"517\":2641676.825000000186264,\"518\":1068009.246000000042841,\"519\":41138898.049999997019768,\"520\":8595025.524000000208616,\"521\":6751888.78800000064075,\"522\":5756808.445000000298023,\"523\":827155.489199999952689,\"524\":2117091.063999999780208,\"525\":1490781.594000000040978,\"526\":7855330.895999999716878,\"527\":3681788.297999999951571,\"528\":2588213.569999999366701,\"529\":13971311.949999997392297,\"530\":7304103.21100000012666,\"531\":2695768.00400000018999,\"532\":1629104.310000000055879,\"533\":1225349.093000000109896,\"534\":3297.947247000000061,\"535\":373812.206300000019837,\"536\":5632120.652999999932945,\"537\":2303405.123999999836087,\"538\":5112468.582000000402331,\"539\":4488222.291000000201166,\"540\":112443271.400000005960464,\"541\":99454212.219999998807907,\"542\":760443.035299999988638,\"543\":521921.568499999993946,\"544\":2603821.970000000204891,\"545\":250344.381200000003446,\"546\":728625.222500000032596,\"547\":5419164.668999999761581,\"548\":365030.238799999991898,\"549\":36858249.53999999910593,\"550\":5879612.464999999850988,\"551\":14309493.939999999478459,\"552\":6964755.06900000013411,\"553\":334997.524600000004284,\"554\":731980.131399999954738,\"555\":6771264.733000000007451,\"556\":507452.402400000020862,\"557\":35905598.920000001788139,\"558\":2243214.111000000033528,\"559\":647649.920500000007451,\"560\":2905943.18099999986589,\"561\":8293263.126000000163913,\"562\":11231768.660000000149012,\"563\":49246295.630000002682209,\"564\":3884338.683000000193715,\"565\":917038.343600000021979,\"566\":358715.116099999984726,\"567\":5345159.325000000186264,\"568\":55287822.820000000298023,\"569\":23957099.720000002533197,\"570\":4660363.207000000402331,\"571\":1276121.243999999947846,\"572\":4069845.412000000011176,\"573\":1530879.034999999916181,\"574\":755814.337399999960326,\"575\":1047825970.0,\"576\":169342168.199999988079071,\"577\":213763315.300000011920929,\"578\":144045796.0,\"579\":8382876.870000000111759,\"580\":2644098.817999999970198,\"581\":16890262.129999998956919,\"582\":66900.831130000005942,\"583\":4371069.588999999687076,\"584\":4683147.88300000037998,\"585\":8936257.437999999150634,\"586\":1049709.742000000085682,\"587\":381733.020799999998417,\"588\":378781.777300000016112,\"589\":1730558.908999999985099,\"590\":242755.469600000011269,\"591\":67811321.120000004768372,\"592\":539315.066899999976158,\"593\":4648073.834999999962747,\"594\":84329313.939999997615814,\"595\":1194939.624000000068918,\"596\":862785.698600000003353,\"597\":18031289.980000000447035,\"598\":2571977.24599999981001,\"599\":1098777.527999999932945,\"600\":345331.361800000071526,\"601\":1400001.705000000074506,\"602\":2345834.854999999981374,\"603\":7818552.481999999843538,\"604\":680750.492599999997765,\"605\":5275190.635999999940395,\"606\":25513.454529999999068,\"607\":356113.716200000024401,\"608\":1769131.391000000061467,\"609\":3103470.171999999787658,\"610\":2205000.442999999970198,\"611\":1356316.125999999931082,\"612\":1801514.335999999893829,\"613\":735065.930000000051223,\"614\":3166890.509999999776483,\"615\":9656576.120999999344349,\"616\":4815550.171000000089407,\"617\":2983895.476999999489635,\"618\":11838163.96000000089407,\"619\":660289.136199999949895,\"620\":2037344.699000000022352,\"621\":26183539.28999999910593,\"622\":1685348.371000000042841,\"623\":153087.903500000014901,\"624\":5026442.975999999791384,\"625\":41950714.25,\"626\":522011.271899999934249,\"627\":1273788.953999999910593,\"628\":392219.353800000040792,\"629\":2451146.701999999582768,\"630\":554851704.0,\"631\":587476.847900000051595,\"632\":12300136.720000000670552,\"633\":1460820.641999999992549,\"634\":2429886.984999999403954,\"635\":1217006.672000000020489,\"636\":11527790.03999999910593,\"637\":32492382.75,\"638\":31580995.719999995082617,\"639\":59446474.649999998509884,\"640\":10994951.560000000521541,\"641\":35795263.679999999701977,\"642\":15212807.660000000149012,\"643\":18398177.079999998211861,\"644\":357764.259599999932107,\"645\":531412.193199999979697,\"646\":370771.259499999985564,\"647\":8136102.685999999754131,\"648\":138780.203600000008009,\"649\":1355149.980999999912456,\"650\":3220891.984999999869615,\"651\":733567.882499999948777,\"652\":460707.935899999982212,\"653\":17241002.609999999403954,\"654\":5272768.643000000156462,\"655\":3142042.654999999795109,\"656\":12218506.580000000074506,\"657\":2954024.228999999817461,\"658\":4507418.828999999910593,\"659\":41195411.220000006258488,\"660\":34049634.590000003576279,\"661\":2563455.419000000227243,\"662\":197688457.599999994039536,\"663\":369658936.699999988079071,\"664\":115860972.799999997019768,\"665\":53239893.109999999403954,\"666\":149948282.800000011920929,\"667\":166184606.800000011920929,\"668\":35675061.060000002384186,\"669\":67368186.090000003576279,\"670\":16099974.75,\"671\":33861257.350000001490116,\"672\":113815734.200000002980232,\"673\":21834716.149999998509884,\"674\":27460019.339999999850988,\"675\":159528611.0,\"676\":14894360.419999999925494,\"677\":207941561.599999994039536,\"678\":67059606.229999996721745,\"679\":793175.823300000047311,\"680\":15849702.140000000596046,\"681\":76992468.969999998807907,\"682\":65554382.380000002682209,\"683\":75878352.150000005960464,\"684\":32795580.399999998509884,\"685\":59694056.159999996423721,\"686\":79371404.400000005960464,\"687\":35576387.270000003278255,\"688\":9760632.119999999180436,\"689\":5756718.74199999962002,\"690\":11813047.0,\"691\":560924.627399999997578,\"692\":1974911.100000000093132,\"693\":3137019.262000000104308,\"694\":6284892.640999999828637,\"695\":64273417.149999998509884,\"696\":2633962.328000000212342,\"697\":2607499.811000000219792,\"698\":46471.767999999996391,\"699\":3323602.433000000193715,\"700\":1079850.101000000024214,\"701\":2117988.098000000230968,\"702\":21192439.469999998807907,\"703\":4445882.264000000432134,\"704\":16250676.550000000745058,\"705\":918563.302200000034645,\"706\":667887.018200000049546,\"707\":2859925.313000000081956,\"708\":15843422.890000000596046,\"709\":863081.719899999909103,\"710\":907978.295399999944493,\"711\":1864396.452000000048429,\"712\":2926395.566999999806285,\"713\":844118.411100000143051,\"714\":1191889.70699999993667,\"715\":82441953.409999996423721,\"716\":861763.07929999998305,\"717\":13743465.189999999478459,\"718\":239867.018600000010338,\"719\":2138530.188000000081956,\"720\":553210.131000000052154,\"721\":122669.464399999997113,\"722\":454617.071799999976065,\"723\":3299741.316000000108033,\"724\":40535193.850000001490116,\"725\":43434409.270000003278255,\"726\":876626.940500000026077,\"727\":263925.48320000001695,\"728\":296649.300800000026356,\"729\":8199343.61699999962002,\"730\":21089280.50000000372529,\"731\":3208333.503000000026077,\"732\":1529174.668999999994412,\"733\":50791886.030000001192093,\"734\":2185983.311999999918044,\"735\":89439.719339999996009,\"736\":669815.642299999948591,\"737\":7503513.974999999627471,\"738\":5780490.156000000424683,\"739\":1417224.766999999992549,\"740\":384181.924899999983609,\"741\":17881485.219999998807907,\"742\":58237272.170000001788139,\"743\":1278991.753999999724328,\"744\":20115101.059999998658895,\"745\":27560487.199999999254942,\"746\":2550448.419000000227243,\"747\":21614942.699999999254942,\"748\":1811650.824999999953434,\"749\":2516181.702000000048429,\"750\":9124634.677999999374151,\"751\":6385.629611999999724,\"752\":1648480.253999999957159,\"753\":1082272.094000000040978,\"754\":410429.153600000019651,\"755\":1008804.96999999997206,\"756\":374009.553899999998976,\"757\":172643.255000000004657,\"758\":597039.235399999888614,\"759\":1656463.861000000033528,\"760\":1802231.962999999988824,\"761\":151213.10140000001411,\"762\":1508632.580000000074506,\"763\":6714572.154000000096858,\"764\":3767813.904999999795109,\"765\":893096.493499999982305,\"766\":1445929.870000000111759,\"767\":75908.851330000004964,\"768\":128527.099499999996624,\"769\":479796.829499999992549,\"770\":159842.573100000008708,\"771\":2053042.80199999990873,\"772\":743462.17269999999553,\"773\":2483350.240000000223517,\"774\":386693.621400000003632,\"775\":8176469.237999999895692,\"776\":19980545.890000000596046,\"777\":1156367.141000000061467,\"778\":1012123.99800000002142,\"779\":1525945.34499999997206,\"780\":576694493.5,\"781\":28519417.059999998658895,\"782\":7653049.622000000439584,\"783\":7522082.588000000454485,\"784\":4563483.484000000171363,\"785\":1565145.752000000094995,\"786\":1417942.394000000087544,\"787\":400875.736399999994319,\"788\":16537727.580000000074506,\"789\":1661756.364999999990687,\"790\":17003288.469999998807907,\"791\":7692698.546000000089407,\"792\":193804.298300000024028,\"793\":325390.285399999993388,\"794\":84697.995110000003478,\"795\":17442835.359999999403954,\"796\":2088744.775000000139698,\"797\":2854812.21599999954924,\"798\":1999041.327000000048429,\"799\":190592.914900000003399,\"800\":68748.72215000000142,\"801\":689074.972500000032596,\"802\":9376701.365000000223517,\"803\":1683016.082000000169501,\"804\":1164530.15500000002794,\"805\":2350409.731000000145286,\"806\":9264572.05599999986589,\"807\":5110764.217000000178814,\"808\":4112813.364000000059605,\"809\":5399071.097000000067055,\"810\":40181762.259999997913837,\"811\":23891616.199999999254942,\"812\":29739383.940000001341104,\"813\":5335561.05599999986589,\"814\":665213.855499999946915,\"815\":5576145.701999999582768,\"816\":1678082.391999999992549,\"817\":2120230.685000000055879,\"818\":24573362.399999998509884,\"819\":3322256.881000000052154,\"820\":994811.232599999988452,\"821\":528030.37320000003092,\"822\":151087.51659999997355,\"823\":143292.287000000011176,\"824\":1269303.781999999890104,\"825\":468960.653099999995902,\"826\":1149549.679000000003725,\"827\":4367660.858000000007451,\"828\":1021004.638999999966472,\"829\":2274789.725000000093132,\"830\":2962635.759999999310821,\"831\":24029759.510000001639128,\"832\":1335056.408999999985099,\"833\":214507.854000000021188,\"834\":575761.577700000023469,\"835\":1211714.168999999994412,\"836\":4567699.546000000089407,\"837\":1997157.554999999934807,\"838\":6892543.793999999761581,\"839\":208973.151299999997718,\"840\":13563161.259999999776483,\"841\":3936994.606000000145286,\"842\":1899021.983000000007451,\"843\":14974196.490000000223517,\"844\":2376692.84099999954924,\"845\":765035.851799999945797,\"846\":2448096.785000000149012,\"847\":258767.534899999998743,\"848\":3507943.016999999992549,\"849\":25368134.949999999254942,\"850\":7889238.798999999649823,\"851\":114649.976200000019162,\"852\":24491732.269999999552965,\"853\":13069792.300000000745058,\"854\":193589.010000000038417,\"855\":857672.601999999838881,\"856\":1669560.564999999944121,\"857\":3827646.103999999817461,\"858\":5966804.215999999083579,\"859\":533251.113899999996647,\"860\":370385.534600000071805,\"861\":30937822.00000000372529,\"862\":16286557.919999999925494,\"863\":16788000.199999999254942,\"864\":498060.45140000001993,\"865\":324421.488200000021607,\"866\":6289826.330000000074506,\"867\":879865.23499999998603,\"868\":1336312.256999999983236,\"869\":371964.315300000016578,\"870\":21325200.570000000298023,\"871\":834107.506399999954738,\"872\":3364776.314999999944121,\"873\":22662678.969999998807907,\"874\":642796.964000000036322,\"875\":1268137.637000000104308,\"876\":977049.949999999953434,\"877\":3728434.091000000014901,\"878\":6684431.796000000089407,\"879\":5765778.790000000037253,\"880\":327390.672299999976531,\"881\":1088551.334999999962747,\"882\":3880122.62099999981001,\"883\":60399125.259999997913837,\"884\":11399514.109999999403954,\"885\":2570541.99100000038743,\"886\":11419248.860000001266599,\"887\":263530.788000000000466,\"888\":3545887.575000000186264,\"889\":693578.085599999991246,\"890\":674704.480199999990873,\"891\":1614213.537000000011176,\"892\":667887.018200000049546,\"893\":729629.901099999900907,\"894\":5879343.355000000447035,\"895\":15329422.140000000596046,\"896\":4124833.625,\"897\":461981.72489999991376,\"898\":82526.274649999992107,\"899\":838377.390500000095926,\"900\":2621852.362999999895692,\"901\":5608169.832999999634922,\"902\":3839756.06900000013411,\"903\":185219678.400000005960464,\"904\":9981302.600999999791384,\"905\":412223.222599999920931,\"906\":2066049.80199999990873,\"907\":401360.135100000014063,\"908\":11971822.099999999627471,\"909\":932198.226200000033714,\"910\":4428479.794999999925494,\"911\":94089.946060000002035,\"912\":4998814.314000000245869,\"913\":4162688.479999999981374,\"914\":1105415.583000000100583,\"915\":5958641.201999999582768,\"916\":9187427.091000000014901,\"917\":6205774.200000000186264,\"918\":267962.138299999991432,\"919\":2260795.98700000019744,\"920\":459093.273899999971036,\"921\":3099971.737999999895692,\"922\":3089924.952000000048429,\"923\":2807628.203000000212342,\"924\":548769.810300000011921,\"925\":78380181.299999997019768,\"926\":205609.271999999997206,\"927\":215449.740200000000186,\"928\":1195208.733999999938533,\"929\":1760968.377000000327826,\"930\":2167863.214999999850988,\"931\":902596.088499999954365,\"932\":1250376.354000000050291,\"933\":3270049.47399999992922,\"934\":28803776.989999998360872,\"935\":2444239.537000000011176,\"936\":4016830.674999999813736,\"937\":1417673.283999999985099,\"938\":1684002.820000000065193,\"939\":21041737.679999999701977,\"940\":13986561.529999999329448,\"941\":13382857.330000000074506,\"942\":578111.807999999960884,\"943\":717950.512299999943934,\"944\":13576616.779999999329448,\"945\":315495.995100000000093,\"946\":8355876.13300000037998,\"947\":169512604.699999988079071,\"948\":271478.513500000000931,\"949\":9053768.953999999910593,\"950\":56137314.469999998807907,\"951\":23385688.759999997913837,\"952\":1371027.490999999921769,\"953\":437600.327800000028219,\"954\":267432.887999999977183,\"955\":411057.077700000023469,\"956\":845419.11109999998007,\"957\":103903503.200000002980232,\"958\":2375436.992999999783933,\"959\":15687338.900000000372529,\"960\":1554201.93100000009872,\"961\":212372.911900000006426,\"962\":1856951.066000000108033,\"963\":2791302.174999999813736,\"964\":6092389.042999999597669,\"965\":77504.675659999978961,\"966\":1911131.949000000022352,\"967\":271783.505200000014156,\"968\":4822547.040000000037253,\"969\":654180.331400000024587,\"970\":6728655.59499999973923,\"971\":34660515.070000000298023,\"972\":310885.237900000007357,\"973\":6251433.254999999888241,\"974\":1982087.375999999931082,\"975\":3408731.00400000018999,\"976\":976960.246500000008382,\"977\":1221043.327000000048429,\"978\":11064023.21000000089407,\"979\":445682.608499999972992,\"980\":5729359.190999999642372,\"981\":2059501.450999999651685,\"982\":24723167.160000000149012,\"983\":17930822.120000001043081,\"984\":488668.500500000023749,\"985\":5931730.167999999597669,\"986\":9452949.294999999925494,\"987\":275192.236199999984819,\"988\":2087219.816000000108033,\"989\":17319044.609999999403954,\"990\":4495936.787999999709427,\"991\":56097844.950000002980232,\"992\":36167532.990000002086163,\"993\":839848.527000000001863,\"994\":19030586.379999998956919,\"995\":13767685.119999999180436,\"996\":456599.517999999981839,\"997\":1700239.144000000087544,\"998\":1595465.516999999992549,\"999\":6336830.936999999918044,\"1000\":5425443.911000000312924,\"1001\":68250868.019999995827675,\"1002\":571886.388700000010431,\"1003\":1495266.766000000061467,\"1004\":36654622.71000000089407,\"1005\":1250914.574999999953434,\"1006\":14708674.279999999329448,\"1007\":1004050.687999999965541,\"1008\":9031343.092000000178814,\"1009\":2944964.181000000331551,\"1010\":5600365.63300000037998,\"1011\":1672520.777999999932945,\"1012\":21136823.329999998211861,\"1013\":717062.448100000037812,\"1014\":918383.895299999974668,\"1015\":622380.459299999987707,\"1016\":78319.182960000005551,\"1017\":520809.245700000028592,\"1018\":847554.053199999965727,\"1019\":35315350.240000002086163,\"1020\":1653952.165000000037253,\"1021\":4363085.981999999843538,\"1022\":16367291.029999999329448,\"1023\":46078.866900000000896,\"1024\":6011566.235999999567866,\"1025\":9250219.504000000655651,\"1026\":7465390.009999999776483,\"1027\":467839.35999999998603,\"1028\":8706885.722999999299645,\"1029\":3046508.483000000007451,\"1030\":3412408.845999999903142,\"1031\":2988380.649000000208616,\"1032\":1778819.364000000059605,\"1033\":1249569.023000000044703,\"1034\":3561406.271999999880791,\"1035\":7710998.048999999649823,\"1036\":1317564.23699999996461,\"1037\":104190.554199999998673,\"1038\":505317.460299999976996,\"1039\":14617176.76999999769032,\"1040\":1053118.472999999998137,\"1041\":11730519.830000000074506,\"1042\":4609680.75899999961257,\"1043\":7867261.453999999910593,\"1044\":421157.685899999982212,\"1045\":53003973.049999997019768,\"1046\":1180228.257999999914318,\"1047\":2770849.78899999987334,\"1048\":4547785.379999999888241,\"1049\":384433.094500000006519,\"1050\":36102.049469999998109,\"1051\":72894.815489999993588,\"1052\":94350.086060000001453,\"1053\":3532073.245000000111759,\"1054\":4601876.559000000357628,\"1055\":2325113.359000000171363,\"1056\":2909082.802000000141561,\"1057\":806254.586000000010244,\"1058\":3559073.981999999843538,\"1059\":5772506.548999999649823,\"1060\":1258987.885000000009313,\"1061\":13282389.470000000670552,\"1062\":1392556.31899999990128,\"1063\":1026745.660000000032596,\"1064\":4779220.274999999441206,\"1065\":12236447.269999999552965,\"1066\":59712.893880000003264,\"1067\":3584190.947999999858439,\"1068\":1702302.32300000009127,\"1069\":1200770.347999999998137,\"1070\":4337161.685999999754131,\"1071\":8046668.349000000394881,\"1072\":7018487.434000000357628,\"1073\":2659976.32799999974668,\"1074\":1392556.31899999990128,\"1075\":940630.350300000049174,\"1076\":22516462.350000001490116,\"1077\":48728706.740000002086163,\"1078\":1113758.003999999957159,\"1079\":769099.417999999946915,\"1080\":610701.070399999967776,\"1081\":16143032.410000000149012,\"1082\":694080.424899999983609,\"1083\":311423.458600000012666,\"1084\":1554112.227999999886379,\"1085\":6556963.196999999694526,\"1086\":684132.312599999946542,\"1087\":5762549.466000000014901,\"1088\":2414099.179000000003725,\"1089\":768866.189000000013039,\"1090\":2758470.712999999988824,\"1091\":5693208.701000000350177,\"1092\":403557.869499999971595,\"1093\":12492999.130000000819564,\"1094\":16526963.160000000149012,\"1095\":123449.884399999995367,\"1096\":8756043.21199999935925,\"1097\":231327.250399999989895,\"1098\":3284402.026000000070781,\"1099\":1057603.645999999949709,\"1100\":4704497.303000000305474,\"1101\":4621611.317999999970198,\"1102\":14331919.800000000745058,\"1103\":295124.34220000001369,\"1104\":1530251.110999999800697,\"1105\":5192035.540000000037253,\"1106\":1807524.466999999945983,\"1107\":8265903.575000000186264,\"1108\":750414.189899999997579,\"1109\":4420227.07799999974668,\"1110\":1769759.314999999944121,\"1111\":8880910.411000000312924,\"1112\":703257.087599999969825,\"1113\":3358497.074000000022352,\"1114\":1681670.53000000002794,\"1115\":6919185.718000000342727,\"1116\":2277749.938000000081956,\"1117\":500051.868000000016764,\"1118\":6716545.629999999888241,\"1119\":2014470.320000000065193,\"1120\":12118038.720000000670552,\"1121\":19435148.929999999701977,\"1122\":1065228.439000000013038,\"1123\":1103262.700999999884516,\"1124\":37729270.009999997913837,\"1125\":369461.589099999982864,\"1126\":5344621.103999999351799,\"1127\":292863.815300000016578,\"1128\":3070997.524000000208616,\"1129\":40759452.469999998807907,\"1130\":17119005.920000001788139,\"1131\":7367254.438000000081956,\"1132\":2175846.822000000160188,\"1133\":1118512.287000000011176,\"1134\":1709478.59899999992922,\"1135\":32262.741920000000391,\"1136\":20997782.989999998360872,\"1137\":20848875.260000001639128,\"1138\":5547709.708999999798834,\"1139\":316500.67369999998482,\"1140\":376835.212500000023283,\"1141\":2222851.429000000003725,\"1142\":697668.562799999956042,\"1143\":11572641.759999999776483,\"1144\":11526893.0,\"1145\":9823424.533999998122454,\"1146\":4442742.643000000156462,\"1147\":2570003.770000000018626,\"1148\":1293972.230000000214204,\"1149\":609974.472500000032596,\"1150\":2615304.010999999940395,\"1151\":2018865.789000000106171,\"1152\":5267565.843000000342727,\"1153\":144377.698700000008102,\"1154\":1031679.34900000016205,\"1155\":661266.903799999970943,\"1156\":11890191.96000000089407,\"1157\":162417.062000000005355,\"1158\":9214338.125,\"1159\":815503.011399999959394,\"1160\":28986772.020000003278255,\"1161\":3940582.743999999947846,\"1162\":3010985.91800000006333,\"1163\":67391508.989999994635582,\"1164\":19206405.140000000596046,\"1165\":7024587.269000000320375,\"1166\":2984792.510999999940395,\"1167\":1446557.793999999994412,\"1168\":18175712.530000001192093,\"1169\":877981.462599999969825,\"1170\":870087.559200000017881,\"1171\":1677723.577999999979511,\"1172\":1371386.304999999934807,\"1173\":1698445.074999999953434,\"1174\":8128029.376000000163913,\"1175\":733765.229999999981374,\"1176\":890243.923799999989569,\"1177\":174464.23499999998603,\"1178\":57467616.590000003576279,\"1179\":19962605.199999999254942,\"1180\":1823940.19800000009127,\"1181\":2610549.728999999817461,\"1182\":14668307.730000000447035,\"1183\":5602428.811999999918044,\"1184\":2017340.830000000074506,\"1185\":1732532.385000000009313,\"1186\":540149.309000000008382,\"1187\":849025.189699999988079,\"1188\":596509.985100000048988,\"1189\":4550386.78000000026077,\"1190\":1652427.206000000005588,\"1191\":10012698.810000000521541,\"1192\":224285.52970000001369,\"1193\":1063524.07300000009127,\"1194\":2287437.910999999847263,\"1195\":18883472.730000000447035,\"1196\":569814.239100000006147,\"1197\":6903308.207999999634922,\"1198\":4386857.395999999716878,\"1199\":2300714.021000000182539,\"1200\":3538531.893000000156462,\"1201\":1288948.837000000057742,\"1202\":2545694.135999999940395,\"1203\":2094037.277999999932945,\"1204\":288925.833999999973457,\"1205\":393286.824800000002142,\"1206\":948703.66059999994468,\"1207\":1229744.561999999918044,\"1208\":1029526.466999999945983,\"1209\":96090.332939999978407,\"1210\":510789.370600000023842,\"1211\":1143898.36199999996461,\"1212\":5971109.981999999843538,\"1213\":107931.187999999994645,\"1214\":29048667.400000002235174,\"1215\":8039940.591000000014901,\"1216\":827388.71820000000298,\"1217\":906991.557499999995343,\"1218\":2460386.157000000122935,\"1219\":1910414.320999999996275,\"1220\":5927424.402999999001622,\"1221\":13961444.570000000298023,\"1222\":10290779.490000000223517,\"1223\":15764483.859999999403954,\"1224\":1264549.499000000068918,\"1225\":1157802.397000000113621,\"1226\":3400209.177000000141561,\"1227\":108586.023199999995995,\"1228\":560449.199200000031851,\"1229\":358589.531299999973271,\"1230\":5121887.44400000013411,\"1231\":2049634.070999999996275,\"1232\":8234238.25800000037998,\"1233\":1081554.466000000014901,\"1234\":4959344.79700000025332,\"1235\":9625179.91499999910593,\"1236\":4935842.493999999947846,\"1237\":2054747.16800000006333,\"1238\":16291940.130000000819564,\"1239\":321757.295800000079908,\"1240\":3663578.498999999836087,\"1241\":2980845.560000000055879,\"1242\":29149135.260000001639128,\"1243\":2191096.407999999821186,\"1244\":9302247.504000000655651,\"1245\":5236707.856999999843538,\"1246\":30793399.449999999254942,\"1247\":1599233.061999999918044,\"1248\":6231070.571999999694526,\"1249\":2289949.606999999843538,\"1250\":131612898.099999994039536,\"1251\":247393.137800000025891,\"1252\":7644348.387000000104308,\"1253\":509237.50099999998929,\"1254\":709482.506799999973737,\"1255\":2854273.995000000111759,\"1256\":632857.822000000043772,\"1257\":274573.282400000025518,\"1258\":1058141.865999999921769,\"1259\":171755190.900000005960464,\"1260\":253510.912899999995716,\"1261\":407962.308799999940675,\"1262\":365703.014699999999721,\"1263\":2929445.484000000171363,\"1264\":1793171.915000000037253,\"1265\":2169029.359999999869615,\"1266\":5943571.023000000044703,\"1267\":753661.454700000002049,\"1268\":174428.353600000002189,\"1269\":1256745.298999999882653,\"1270\":287876.303699999989476,\"1271\":5881496.236999998800457,\"1272\":10301543.910000000149012,\"1273\":2952499.270000000018626,\"1274\":513982.81339999998454,\"1275\":6964127.144999999552965,\"1276\":2888899.52600000007078,\"1277\":5744429.369999999180436,\"1278\":494032.7666999999783,\"1279\":6331628.137000000104308,\"1280\":412653.799100000003818,\"1281\":67120.60457999999926,\"1282\":8433559.317999999970198,\"1283\":7172956.770999999716878,\"1284\":9309423.779999999329448,\"1285\":2286989.393999999854714,\"1286\":1018582.645999999949709,\"1287\":65133673.219999998807907,\"1288\":3715247.683999999891967,\"1289\":1161211.128000000026077,\"1290\":261611.134200000000419,\"1291\":1437856.560000000055879,\"1292\":4973248.832000000402331,\"1293\":6433710.660000000149012,\"1294\":128240048.5,\"1295\":11072993.560000002384186,\"1296\":2196478.615000000223517,\"1297\":2738735.955000000074506,\"1298\":1926650.645000000018626,\"1299\":5452624.054999999701977,\"1300\":8966846.313999999314547,\"1301\":5044563.072999999858439,\"1302\":4122411.632000000216067,\"1303\":14427902.490000000223517,\"1304\":5750529.203999999910593,\"1305\":679225.533999999985099,\"1306\":1354073.540000000037253,\"1307\":27556899.070000000298023,\"1308\":32795580.399999998509884,\"1309\":13696819.400000000372529,\"1310\":5849920.623999999836087,\"1311\":3197479.384999999776483,\"1312\":5165303.912999999709427,\"1313\":12833872.230000000447035,\"1314\":22401641.940000001341104,\"1315\":357441.327199999999721,\"1316\":2723845.183000000193715,\"1317\":409209186.699999988079071,\"1318\":1320255.340000000083819,\"1319\":4200812.446000000461936,\"1320\":7306345.79700000025332,\"1321\":2772285.044000000227243,\"1322\":612019.711099999956787,\"1323\":13879814.429999999701977,\"1324\":195257.494100000010803,\"1325\":2429438.467999999877065,\"1326\":433115.155499999993481,\"1327\":44514438.780000001192093,\"1328\":9146163.505000000819564,\"1329\":1736479.335999999893829,\"1330\":61691751.939999997615814,\"1331\":496203.590099999972154,\"1332\":6222369.338000000454485,\"1333\":387752.122099999978673,\"1334\":52843403.880000002682209,\"1335\":215494.591899999999441,\"1336\":201231.743699999991804,\"1337\":104414.812900000004447,\"1338\":2147859.345999999903142,\"1339\":5292772.512000000104308,\"1340\":710720.414400000008754,\"1341\":1662743.101999999955297,\"1342\":1264549.499000000068918,\"1343\":1013648.957000000053085,\"1344\":267648.176199999987148,\"1345\":9540858.674000000581145,\"1346\":10947408.730000000447035,\"1347\":16027314.959999999031424,\"1348\":16305395.650000000372529,\"1349\":2332738.151999999769032,\"1350\":217216.898099999991246,\"1351\":1297201.554000000003725,\"1352\":1513655.972999999998137,\"1353\":862606.291699999943376,\"1354\":2027836.134000000078231,\"1355\":2008998.409999999916181,\"1356\":796539.702599999960512,\"1357\":8549725.282999999821186,\"1358\":5484648.185999999754131,\"1359\":1398476.746000000042841,\"1360\":369165.567799999960698,\"1361\":218302.309799999988172,\"1362\":1325727.25,\"1363\":2961559.31900000013411,\"1364\":1778819.364000000059605,\"1365\":6251612.661999999545515,\"1366\":1085232.307999999960884,\"1367\":4044907.853999999817461,\"1368\":3642139.375,\"1369\":17629418.530000001192093,\"1370\":199455615.5,\"1371\":151177.220000000030268,\"1372\":51496.9551300000021,\"1373\":70847.78281999999308,\"1374\":1791108.736000000033528,\"1375\":110362.151400000002468,\"1376\":570495.985299999942072,\"1377\":2134672.939999999944121,\"1378\":115654.654800000003888,\"1379\":125952.610599999999977,\"1380\":429894.801700000010896,\"1381\":1467458.696999999927357,\"1382\":780823.6585999999661,\"1383\":7821333.28899999987334,\"1384\":619222.898000000044704,\"1385\":4164572.253000000026077,\"1386\":5300666.415000000037253,\"1387\":593657.415400000056252,\"1388\":9224205.504000000655651,\"1389\":46495987.929999999701977,\"1390\":4930908.804999999701977,\"1391\":1161121.424000000115484,\"1392\":1712079.999000000068918,\"1393\":27651087.690000001341104,\"1394\":162946.3122999999905,\"1395\":2193338.993999999947846,\"1396\":1540028.786000000080094,\"1397\":10600256.390000000596046,\"1398\":1790570.514999999897554,\"1399\":1972130.29300000006333,\"1400\":4247547.941999999806285,\"1401\":564728.053599999984726,\"1402\":1486027.310999999986962,\"1403\":5076318.093000000342727,\"1404\":5306766.248999999836087,\"1405\":4552808.773000000044704,\"1406\":611938.978000000002794,\"1407\":143337.138700000010431,\"1408\":620146.843499999959022,\"1409\":414169.787399999971967,\"1410\":833398.849200000055134,\"1411\":1960379.141000000061467,\"1412\":1114744.742000000085682,\"1413\":863063.779199999989942,\"1414\":4670140.88300000037998,\"1415\":29256.779399999999441,\"1416\":774086.929699999978766,\"1417\":2791840.396000000182539,\"1418\":140511.480099999986123,\"1419\":8110088.687000000849366,\"1420\":3965520.302999999839812,\"1421\":6423932.984000000171363,\"1422\":2007204.341000000014901,\"1423\":1682029.344000000040978,\"1424\":8563539.614000000059605,\"1425\":5005990.589999999850988,\"1426\":12327047.75,\"1427\":9806380.879000000655651,\"1428\":8582108.226999999955297,\"1429\":11027244.800000000745058,\"1430\":1398566.449999999953434,\"1431\":3016637.234999999869615,\"1432\":3634693.987999999895692,\"1433\":1388699.070000000065193,\"1434\":2929894.001999999862164,\"1435\":25939545.910000000149012,\"1436\":188906490.0,\"1437\":725279.283899999922141,\"1438\":818947.623799999943003,\"1439\":8461726.200999999418855,\"1440\":9112076.195000000298023,\"1441\":817521.339000000036322,\"1442\":7360257.56900000013411,\"1443\":923945.508999999961816,\"1444\":778455.487599999993108,\"1445\":3007936.001000000163913,\"1446\":2541567.776999999769032,\"1447\":395179.567500000062864,\"1448\":48018.255440000000817,\"1449\":19758081.339999999850988,\"1450\":17104653.370000001043081,\"1451\":5466617.792999999597669,\"1452\":3561406.271999999880791,\"1453\":813045.136900000041351,\"1454\":20268493.96000000089407,\"1455\":2405846.46100000012666,\"1456\":770866.575899999937974,\"1457\":2123549.711999999824911,\"1458\":4611654.235000000335276,\"1459\":2283580.663000000175089,\"1460\":1051324.404000000096858,\"1461\":5280393.435999999754131,\"1462\":3067319.683000000193715,\"1463\":15311481.449999999254942,\"1464\":829407.04570000001695,\"1465\":384630.442099999985658,\"1466\":1122818.05199999990873,\"1467\":6681471.582000000402331,\"1468\":6045115.325999999418855,\"1469\":61376892.829999998211861,\"1470\":981535.12230000004638,\"1471\":160856222.0,\"1472\":574120.004599999985658,\"1473\":1417673.283999999985099,\"1474\":1149818.790000000037253,\"1475\":4066346.978000000119209,\"1476\":10777869.21000000089407,\"1477\":2035909.44399999990128,\"1478\":58505.485480000003008,\"1479\":3623929.575000000651926,\"1480\":1361608.628999999957159,\"1481\":4406592.154000000096858,\"1482\":10611020.800000000745058,\"1483\":75158.930510000020149,\"1484\":37188358.219999998807907,\"1485\":3849623.449000000022352,\"1486\":4405246.601999999955296,\"1487\":312114175.199999988079071,\"1488\":33150806.050000000745058,\"1489\":615015.806300000054762,\"1490\":9404509.434000000357628,\"1491\":1214943.493000000016764,\"1492\":1306979.229999999981374,\"1493\":3587779.084999999962747,\"1494\":1307965.968000000109896,\"1495\":339159.764599999994971,\"1496\":5651227.487999999895692,\"1497\":281534.269900000013877,\"1498\":3492334.617000000085682,\"1499\":2533225.356999999843538,\"1500\":4529306.46999999973923,\"1501\":1467010.179999999934807,\"1502\":27488724.449999999254942,\"1503\":39678525.920000001788139,\"1504\":1203282.044999999925494,\"1505\":3349167.915000000037253,\"1506\":5974249.601999999955296,\"1507\":507192.262400000006892,\"1508\":465883.824800000002142,\"1509\":6281125.095999999903142,\"1510\":761851.379500000039116,\"1511\":942872.936499999952502,\"1512\":4451264.470999999903142,\"1513\":1159147.94800000009127,\"1514\":1924138.94800000009127,\"1515\":229066.723499999992782,\"1516\":632759.148200000054203,\"1517\":1306710.118999999947846,\"1518\":50472541.759999997913837,\"1519\":11530481.140000000596046,\"1520\":350534.161699999996927,\"1521\":1488000.787000000011176,\"1522\":14504150.419999999925494,\"1523\":1001718.398000000044704,\"1524\":32740861.300000000745058,\"1525\":10262074.390000000596046,\"1526\":14784922.21000000089407,\"1527\":6847512.662999999709427,\"1528\":525653.231900000013411,\"1529\":2916438.483999999705702,\"1530\":22293100.769999999552965,\"1531\":86279.466889999996056,\"1532\":40048104.130000002682209,\"1533\":4981232.439000000245869,\"1534\":27529091.0,\"1535\":151096486.900000005960464,\"1536\":1015263.618999999947846,\"1537\":20634484.019999999552965,\"1538\":13706686.769999999552965,\"1539\":5706215.701000000350177,\"1540\":2505148.177999999839813,\"1541\":911117.916100000031292,\"1542\":168669.392300000006799,\"1543\":12469676.23000000230968,\"1544\":3541043.588999999687076,\"1545\":199069.890600000042468,\"1546\":1816674.218000000109896,\"1547\":2214060.490999999921769,\"1548\":1571963.213999999919906,\"1549\":4317696.037999999709427,\"1550\":11924279.269999999552965,\"1551\":741479.726499999989756,\"1552\":7662827.298000000417232,\"1553\":3880840.248000000137836,\"1554\":207717.303000000014436,\"1555\":6090236.160000000149012,\"1556\":18829650.660000000149012,\"1557\":455738.364899999985937,\"1558\":22111002.769999999552965,\"1559\":1690102.654000000096858,\"1560\":4272.036982999999964,\"1561\":289876.690500000026077,\"1562\":2036088.851000000024214,\"1563\":8987388.403000000864267,\"1564\":3378231.83199999993667,\"1565\":417004.416299999924377,\"1566\":1744104.128999999957159,\"1567\":1424759.855999999912456,\"1568\":12542336.029999999329448,\"1569\":4708264.848000000230968,\"1570\":16979965.570000000298023,\"1571\":18885266.800000000745058,\"1572\":28839658.359999999403954,\"1573\":13372989.949999999254942,\"1574\":1371296.601999999955296,\"1575\":778599.013099999981932,\"1576\":1644533.303000000072643,\"1577\":541082.224900000030175,\"1578\":1610266.58600000012666,\"1579\":77991765.379999995231628,\"1580\":1437408.041999999899417,\"1581\":356454.589299999992363,\"1582\":915423.681499999947846,\"1583\":574182.797000000020489,\"1584\":6275384.075000000186265,\"1585\":2981383.779999999795109,\"1586\":209932.978100000007544,\"1587\":6065119.19400000013411,\"1588\":21419389.190000001341104,\"1589\":236296821.400000005960464,\"1590\":114524.391399999993155,\"1591\":10523111.419999999925494,\"1592\":6554541.203999999910593,\"1593\":16792485.370000001043081,\"1594\":2925677.939999999944121,\"1595\":625062.592400000081398,\"1596\":7152414.681000000797212,\"1597\":31845620.890000000596046,\"1598\":4437270.733000000007451,\"1599\":22546961.519999999552965,\"1600\":148997.426299999991898,\"1601\":726427.488000000012107,\"1602\":496113.886600000027102,\"1603\":3338224.095000000670552,\"1604\":3279647.742999999783933,\"1605\":7067644.923999999649823,\"1606\":1663998.950999999884516,\"1607\":358087.191999999980908,\"1608\":535081.064200000022538,\"1609\":1930328.486000000033528,\"1610\":2359021.262000000104308,\"1611\":6989513.22099999897182,\"1612\":1561019.392999999923632,\"1613\":312742.099300000001676,\"1614\":387465.070999999996275,\"1615\":1305274.864000000059605,\"1616\":1804115.736000000266358,\"1617\":462116.28000000002794,\"1618\":2217828.035999999847263,\"1619\":92878949.519999995827675,\"1620\":74221.52947999999742,\"1621\":2229758.594000000040978,\"1622\":48410259.5,\"1623\":235686.837900000013178,\"1624\":308194.134499999985564,\"1625\":118040766.5,\"1626\":4614793.855999999679625,\"1627\":645559.830100000021048,\"1628\":8860278.618000000715256,\"1629\":17387219.230000000447035,\"1630\":1845917.541999999899417,\"1631\":355207711.300000011920929,\"1632\":280538561.600000023841858,\"1633\":1129366.404000000096858,\"1634\":716766.426699999952689,\"1635\":779585.751000000047498,\"1636\":12129700.169999999925494,\"1637\":2882709.987999999895692,\"1638\":932287929.700000047683716,\"1639\":72333.271909999995842,\"1640\":568926.175000000046566,\"1641\":1796580.645999999949709,\"1642\":6541354.796999999321997,\"1643\":1210458.319999999832362,\"1644\":225469.61520000002929,\"1645\":2744207.865000000223517,\"1646\":1832731.135000000009313,\"1647\":554609.504700000048615,\"1648\":40831.215219999998226,\"1649\":5232491.794999999925494,\"1650\":1466651.365999999921769,\"1651\":2965865.083999999798834,\"1652\":14967020.21000000089407,\"1653\":2095472.533000000054017,\"1654\":5745685.218000000342727,\"1655\":8869159.25899999961257,\"1656\":645335.571499999961816,\"1657\":766731.246999999973923,\"1658\":1792454.287999999942258,\"1659\":578937.079700000002049,\"1660\":908875.329900000011548,\"1661\":9238558.05599999986589,\"1662\":3305841.149999999906868,\"1663\":5630954.50899999961257,\"1664\":2917873.740000000689179,\"1665\":6846615.628999999724328,\"1666\":2515105.259999999776483,\"1667\":4240012.851999999955296,\"1668\":365030.238799999991898,\"1669\":3853121.882999999914318,\"1670\":3718835.822000000160188,\"1671\":2793275.65100000007078,\"1672\":61342.805520000001707,\"1673\":90986.206779999993159,\"1674\":423794.96730000001844,\"1675\":702073.00199999997858,\"1676\":2649391.320999999996275,\"1677\":3741351.38799999980256,\"1678\":6162895.951999999582768,\"1679\":5673025.425999999977648,\"1680\":17943380.600000001490116,\"1681\":17514.598119999998744,\"1682\":585297.054099999950267,\"1683\":1052849.362999999895692,\"1684\":3380025.90100000007078,\"1685\":50518290.520000003278255,\"1686\":80420037.700000002980232,\"1687\":174078.510199999989709,\"1688\":835569.672600000048988,\"1689\":139147.987699999997858,\"1690\":1177537.15500000002794,\"1691\":5825700.692999999970198,\"1692\":35858.953130000001693,\"1693\":208730.951899999985471,\"1694\":1025579.514999999897554,\"1695\":3530189.472000000067055,\"1696\":2887464.271000000182539,\"1697\":3600247.864999999757856,\"1698\":9117458.402000000700355,\"1699\":86715.425640000001295,\"1700\":2608038.032000000122935,\"1701\":792108.352300000027753,\"1702\":1100661.300999999977648,\"1703\":509542.492700000002515,\"1704\":12599746.230000000447035,\"1705\":872545.433599999989383,\"1706\":661518.073399999993853,\"1707\":31590863.100000001490116,\"1708\":224455.966300000000047,\"1709\":98960843.260000005364418,\"1710\":1176909.230999999912456,\"1711\":77972927.650000005960464,\"1712\":5374043.834999999962747,\"1713\":12684067.470000000670552,\"1714\":400373.397100000001956,\"1715\":731836.605899999965914,\"1716\":1643546.564999999944121,\"1717\":34211997.829999998211861,\"1718\":101589.154299999994691,\"1719\":3464257.438000000081956,\"1720\":3832490.089999999850988,\"1721\":13090424.090000001713634,\"1722\":3269062.73700000019744,\"1723\":2911863.609000000171363,\"1724\":69412527.659999996423721,\"1725\":14980475.730000000447035,\"1726\":26420.356390000000829,\"1727\":98090.719819999998435,\"1728\":850370.741400000057183,\"1729\":65286.169079999992391,\"1730\":108729548.700000002980232,\"1731\":5045460.106999999843538,\"1732\":3735341.257000000216067,\"1733\":386361.718600000021979,\"1734\":4651572.269000000320375},\"Fe-3_Soluble\":{\"0\":1505247.591000000014901,\"1\":313430.764499999990221,\"2\":6025296.177000000141561,\"3\":664395.228699999977835,\"4\":2488435.541000000201166,\"5\":40328416.670000001788139,\"6\":56185998.560000002384186,\"7\":23272518.609999999403954,\"8\":26841469.75,\"9\":1114474.656999999890104,\"10\":559024.647699999972247,\"11\":2045749.114000000059605,\"12\":1271108.797999999951571,\"13\":7227268.224999998696148,\"14\":6771095.66399999987334,\"15\":2845655.621999999973923,\"16\":4721609.428000000305474,\"17\":7394870.004999999888241,\"18\":754996.055199999944307,\"19\":3682933.345999999903142,\"20\":798663.508799999952316,\"21\":2561390.654000000096858,\"22\":5360494.740000000223517,\"23\":3694875.887000000104308,\"24\":230092.952599999989616,\"25\":22174942.239999998360872,\"26\":62433490.990000002086163,\"27\":3952331.06900000013411,\"28\":8284223.706000000238419,\"29\":487799.98430000001099,\"30\":1449921.942999999970198,\"31\":2827051.256000000052154,\"32\":3937463.824000000022352,\"33\":1155989.203999999910593,\"34\":163100.985700000019278,\"35\":22365048.0,\"36\":23666541.219999998807907,\"37\":400253.848500000021886,\"38\":3979953.271999999880791,\"39\":625537.288199999951758,\"40\":3099211.199000000022352,\"41\":2177523.271999999880791,\"42\":803529.891100000008009,\"43\":6615436.423999999649823,\"44\":12048155.099999999627471,\"45\":1552286.577999999979511,\"46\":5160233.765999999828637,\"47\":17774075.339999999850988,\"48\":63467.698770000002696,\"49\":140597.014300000009825,\"50\":5342377.824000000022352,\"51\":6002792.206000000238419,\"52\":6174374.832999999634922,\"53\":2482342.407999999821186,\"54\":81664.231339999998454,\"55\":832403.217600000090897,\"56\":62600036.630000002682209,\"57\":120635.910399999993388,\"58\":6057142.95299999974668,\"59\":5297207.398000000044704,\"60\":6353269.218999999575317,\"61\":2404269.063000000081956,\"62\":533360371.199999988079071,\"63\":3316370.46100000012666,\"64\":10220215.180000001564622,\"65\":14469159.970000000670552,\"66\":4405091.475999999791384,\"67\":465515.365700000023935,\"68\":16117555.570000000298023,\"69\":10281958.929999999701977,\"70\":1457071.219000000040978,\"71\":8662810.373999999836087,\"72\":2888795.00400000018999,\"73\":109424.545599999997648,\"74\":630460.539699999964796,\"75\":259892435.400000005960464,\"76\":4216285.593000000342727,\"77\":1983599.156999999890104,\"78\":12744397.109999999403954,\"79\":2487948.089999999850988,\"80\":10459878.419999999925494,\"81\":298961.604600000020582,\"82\":21464076.719999998807907,\"83\":1269077.753000000026077,\"84\":1299380.935000000055879,\"85\":4745819.476999999955296,\"86\":1713876.466999999945983,\"87\":13767231.03999999910593,\"88\":3265919.31900000013411,\"89\":158673.309000000008382,\"90\":867987.114599999971688,\"91\":15908764.21000000089407,\"92\":3093118.066000000108033,\"93\":2710631.79300000006333,\"94\":238517.724599999986822,\"95\":44288140.740000002086163,\"96\":195597.69539999999688,\"97\":3457324.939000000245869,\"98\":5132367.838000000454485,\"99\":1229188.041999999899417,\"100\":946629.152000000001863,\"101\":1437329.468000000109896,\"102\":15460309.609999997541308,\"103\":7145295.274999999441206,\"104\":5952178.581000000238419,\"105\":98830.618210000000545,\"106\":71501.697820000001229,\"107\":730997.235100000048988,\"108\":698476.15300000004936,\"109\":2735654.259999999776483,\"110\":236494.804400000022724,\"111\":9165696.956000000238419,\"112\":10872586.630000000819564,\"113\":893659.515299999853596,\"114\":1207171.522000000113621,\"115\":77651700.120000004768372,\"116\":3165098.277999999932945,\"117\":1147540.058999999891967,\"118\":472494.034099999989849,\"119\":84255843.930000007152557,\"120\":16215858.109999999403954,\"121\":5092559.368999999947846,\"122\":118742977.0,\"123\":17437734.399999998509884,\"124\":2542786.288000000175089,\"125\":7033019.143000000156462,\"126\":19915608.510000001639128,\"127\":142246.222299999993993,\"128\":4812925.182000000029802,\"129\":72604.961110000003828,\"130\":5471471.002999999560416,\"131\":3058915.279000000096858,\"132\":44065.538280000000668,\"133\":326518.814300000027288,\"134\":7250340.889000000432134,\"135\":14216498.050000000745058,\"136\":6429392.762000000104308,\"137\":38398924.53999999910593,\"138\":5470089.893000000156462,\"139\":292234.785700000007637,\"140\":2696820.691999999806285,\"141\":612132.395400000037625,\"142\":98164435.659999996423721,\"143\":344132.031000000017229,\"144\":383249.945200000016484,\"145\":6045850.345999999903142,\"146\":6037482.442999999970198,\"147\":381503.24710000003688,\"148\":406525713.5,\"149\":34261280.979999996721744,\"150\":1589739.036000000080094,\"151\":2455288.896999999880791,\"152\":3289073.225000000093132,\"153\":15357132.560000000521541,\"154\":374565.199599999992643,\"155\":397800.347000000008848,\"156\":9238814.551999999210238,\"157\":6833001.894999999552965,\"158\":1280532.844000000040978,\"159\":2176548.370000000111759,\"160\":6520139.822999999858439,\"161\":4941124.701999999582768,\"162\":3687564.126999999862164,\"163\":2946801.631000000052154,\"164\":578530.797600000048988,\"165\":28870889.269999999552965,\"166\":2235286.172999999951571,\"167\":99594.290890000003856,\"168\":1264203.246999999973923,\"169\":3426290.58199999993667,\"170\":10091853.179999999701977,\"171\":1916087.242000000085682,\"172\":1358849.914000000106171,\"173\":6586514.353000000119209,\"174\":19223428.589999999850988,\"175\":977907.234999999869615,\"176\":1281345.260999999940395,\"177\":3158680.177999999839813,\"178\":34115045.78999999910593,\"179\":31320328.760000001639128,\"180\":802026.918199999956414,\"181\":1682760.867000000085682,\"182\":368618.301700000010896,\"183\":9239626.970000000670552,\"184\":64058326.469999998807907,\"185\":146795761.599999994039536,\"186\":4610633.165000000037253,\"187\":5692529.870000000111759,\"188\":802051.290799999958836,\"189\":25346621.109999999403954,\"190\":33724.272850000001199,\"191\":6014003.571000000461936,\"192\":3700237.844000000040978,\"193\":327347.480400000000372,\"194\":1452034.229000000050291,\"195\":52776281.300000004470348,\"196\":10064230.980000000447035,\"197\":1959632.833000000100583,\"198\":44933200.430000007152557,\"199\":878954.754100000020117,\"200\":2841106.083000000100583,\"201\":1431886.269000000320375,\"202\":1159157.632999999914318,\"203\":12043280.590000001713634,\"204\":8006864.290000000037253,\"205\":6545812.224000000394881,\"206\":1222038.765999999828637,\"207\":10933517.96000000089407,\"208\":2000253.71999999997206,\"209\":2474543.197999999858439,\"210\":2348780.93099999986589,\"211\":707892.07460000005085,\"212\":295094.496099999989383,\"213\":28661285.489999998360872,\"214\":1145346.530999999959022,\"215\":701579.588699999963865,\"216\":6082002.935999999754131,\"217\":231335.951800000009826,\"218\":1673255.580000000074506,\"219\":237209.732099999993807,\"220\":822247.995800000033341,\"221\":4834129.285000000149012,\"222\":2603311.410000000149012,\"223\":3347079.851999999955296,\"224\":1233656.340000000083819,\"225\":3209293.802999999839812,\"226\":2339438.126999999862164,\"227\":542833.162099999957718,\"228\":9133200.245999999344349,\"229\":1146646.399999999906868,\"230\":1059555.218000000109896,\"231\":585135.753900000010617,\"232\":406030.138700000010431,\"233\":2647181.967999999877065,\"234\":498832.617199999978766,\"235\":833378.118900000001304,\"236\":1133403.990999999921769,\"237\":909501.661199999973178,\"238\":19944043.129999998956919,\"239\":464914.176500000059605,\"240\":198831.11799999998766,\"241\":4025448.666000000201166,\"242\":853282.353499999968335,\"243\":5990199.730999999679625,\"244\":12229324.259999997913837,\"245\":1115693.283999999985099,\"246\":9918808.201999999582768,\"247\":40650946.509999997913837,\"248\":2706407.220999999903142,\"249\":331929.516500000027008,\"250\":8700994.007999999448657,\"251\":26559.560789999999542,\"252\":299985.25089999998454,\"253\":21493323.760000001639128,\"254\":932574.325100000016391,\"255\":1764327.608000000007451,\"256\":627738.94019999995362,\"257\":1369086.377000000094995,\"258\":984162.851600000052713,\"259\":5118556.735999999567866,\"260\":2410930.888999999966472,\"261\":4450830.59499999973923,\"262\":1347882.273999999975786,\"263\":6166819.348000001162291,\"264\":1590470.212000000057742,\"265\":4578461.42200000025332,\"266\":469203.742199999978766,\"267\":38606903.479999996721745,\"268\":988631.149199999985285,\"269\":1097576.368000000016764,\"270\":67217.006649999995716,\"271\":408150.548999999999069,\"272\":179796.170299999997951,\"273\":6530944.979000000283122,\"274\":4301508.213999999687076,\"275\":3342124.103999999817461,\"276\":2362835.757999999914318,\"277\":54891004.679999999701977,\"278\":449925.069200000027195,\"279\":8355716.468000000342727,\"280\":245138.929200000013225,\"281\":31403195.370000004768372,\"282\":2099856.135999999940395,\"283\":1730612.272000000113621,\"284\":1858893.033999999985099,\"285\":1856537.022000000113621,\"286\":755231.656300000031479,\"287\":9008087.914000000804663,\"288\":3874257.72399999992922,\"289\":2080195.625999999931082,\"290\":2147788.782000000122935,\"291\":458975.402899999986403,\"292\":1249823.452999999979511,\"293\":55283.402450000001409,\"294\":1016009.62699999997858,\"295\":978800.894500000053085,\"296\":194582.173199999990175,\"297\":1130966.73699999996461,\"298\":104257.568700000003446,\"299\":23439876.670000001788139,\"300\":8215980.61600000038743,\"301\":4648085.622000000439584,\"302\":9574343.078999999910593,\"303\":2407762.458999999798834,\"304\":12877633.609999999403954,\"305\":2873765.276000000070781,\"306\":5337503.317999999970198,\"307\":3743864.677000000141561,\"308\":1805760.912999999942258,\"309\":12506358.71000000089407,\"310\":1511665.691000000108033,\"311\":3195401.458999999798834,\"312\":45962533.71000000089407,\"313\":9499600.647000001743436,\"314\":1232843.922000000020489,\"315\":950041.306499999947846,\"316\":22746884.329999998211861,\"317\":12050592.349999999627471,\"318\":962146.330799999996088,\"319\":16805673.390000000596046,\"320\":47204720.429999999701977,\"321\":786745.340500000165775,\"322\":576377.890600000042468,\"323\":407841.830200000025798,\"324\":9562969.231000000610948,\"325\":239776.972100000013597,\"326\":713034.678900000057183,\"327\":899915.131900000036694,\"328\":7002634.71999999973923,\"329\":8238728.313000000081956,\"330\":749845.326699999975972,\"331\":247397.45050000003539,\"332\":93444.288589999996475,\"333\":1918280.770000000018626,\"334\":179658.059299999993527,\"335\":5095890.281000000424683,\"336\":1191735.584000000031665,\"337\":4941124.701999999582768,\"338\":815098.719700000016019,\"339\":419231.927000000025146,\"340\":32252984.320000000298023,\"341\":99773022.790000006556511,\"342\":10847401.679999999701977,\"343\":4469109.993999999947846,\"344\":12226887.0,\"345\":379269.098300000070594,\"346\":14962297.53999999910593,\"347\":4228878.067999999970198,\"348\":442125.858899999991991,\"349\":165627.604900000005728,\"350\":987168.797299999976531,\"351\":309880498.999999940395355,\"352\":1622316.98700000019744,\"353\":14091385.720000000670552,\"354\":7300548.304999999701977,\"355\":27611641.769999999552965,\"356\":5356432.650999999605119,\"357\":870424.367899999953806,\"358\":2480880.05599999986589,\"359\":13470698.570000000298023,\"360\":298132938.5,\"361\":27888676.219999998807907,\"362\":9019.461762000000817,\"363\":1586083.155999999959022,\"364\":617713.705300000030547,\"365\":244253.393899999995483,\"366\":530029.458499999949709,\"367\":602066.539600000018254,\"368\":245910.72609999999986,\"369\":6979805.781000000424683,\"370\":9445981.075999999418855,\"371\":109473290.599999994039536,\"372\":88009213.900000005960464,\"373\":39170721.390000000596046,\"374\":976201157.799999952316284,\"375\":98489402.760000005364418,\"376\":78514.487760000003618,\"377\":5148128.74199999962002,\"378\":2359667.328999999910593,\"379\":3314095.691000000108033,\"380\":15368506.410000000149012,\"381\":2096525.222999999998137,\"382\":2462519.415000000037253,\"383\":922662.828600000008009,\"384\":724993.467999999993481,\"385\":1192710.486000000033528,\"386\":3037548.691999999806285,\"387\":286125.404299999994691,\"388\":48671134.450000002980232,\"389\":1196285.124000000068918,\"390\":321953.026599999982864,\"391\":805227.844099999871105,\"392\":5454816.439000000245869,\"393\":539128.537200000020675,\"394\":624741.118800000054762,\"395\":158039.62320000003092,\"396\":4161691.12099999981001,\"397\":11207302.740000000223517,\"398\":1169394.097000000067055,\"399\":3330181.562999999616295,\"400\":8044641.714999998919666,\"401\":8689620.158999999985099,\"402\":1124629.878999999957159,\"403\":2154694.333000000100583,\"404\":89812781.280000001192093,\"405\":2705838.529000000096858,\"406\":2529381.395000000018626,\"407\":13634806.949999999254942,\"408\":10064230.980000000447035,\"409\":4883930.492999999783933,\"410\":17749702.809999998658896,\"411\":8432083.734999999403954,\"412\":2813158.912000000011176,\"413\":1000736.173999999999069,\"414\":4669046.0,\"415\":956703.131999999983236,\"416\":10481001.279999999329448,\"417\":487385.651300000026822,\"418\":2163468.444999999832362,\"419\":1154201.885000000009313,\"420\":8535260.78800000064075,\"421\":774128.493000000016764,\"422\":3719329.660999999847263,\"423\":125282939.900000005960464,\"424\":175035.402299999987008,\"425\":516502.703099999984261,\"426\":571617.122699999948964,\"427\":1746454.41800000006333,\"428\":61640571.270000003278255,\"429\":75660.46422999999777,\"430\":5216046.865000000223517,\"431\":1613624.117000000085682,\"432\":2032994.15500000026077,\"433\":6728281.248999999836087,\"434\":11936041.449999999254942,\"435\":32098624.949999995529652,\"436\":495737.305600000021514,\"437\":96702.083729999998468,\"438\":461103.9372999999905,\"439\":1577227.802999999839812,\"440\":795007.628999999957159,\"441\":3579187.600000000093132,\"442\":32317165.329999998211861,\"443\":116411.338099999993574,\"444\":195492.081100000010338,\"445\":1962232.570000000065193,\"446\":1952646.041000000201166,\"447\":795576.321399999898858,\"448\":328038.035499999998137,\"449\":1010728.912000000011176,\"450\":7488460.529000000096858,\"451\":288294.559599999978673,\"452\":1480956.300000000046566,\"453\":6654594.96000000089407,\"454\":2353736.680000000167638,\"455\":3895136.859999999869615,\"456\":2235286.172999999951571,\"457\":348397.224099999992177,\"458\":12006721.800000000745058,\"459\":8809857.984999999403954,\"460\":20631348.53999999910593,\"461\":3247233.71100000012666,\"462\":6521683.417000000365078,\"463\":8435333.40599999949336,\"464\":7656793.485000000335276,\"465\":8318345.252000000327826,\"466\":1259572.466000000014901,\"467\":993018.20499999995809,\"468\":7850230.149000000208616,\"469\":211821677.600000023841858,\"470\":7884757.902999999932945,\"471\":1143153.003999999957159,\"472\":796859.941400000127032,\"473\":56458158.5,\"474\":5127087.122999999672174,\"475\":1296781.19800000009127,\"476\":390423593.899999976158142,\"477\":13188789.609999999403954,\"478\":727893.799400000018068,\"479\":408564.881999999983236,\"480\":6432398.707000000402331,\"481\":13765606.21000000089407,\"482\":1202703.223999999929219,\"483\":662242.321699999971315,\"484\":32418717.53999999538064,\"485\":106337358.099999994039536,\"486\":3017157.007000000216067,\"487\":1209040.082000000169501,\"488\":646822.633000000030734,\"489\":7544517.353000000119209,\"490\":1135841.243999999947846,\"491\":1246411.297999999951571,\"492\":2828838.575000000186264,\"493\":488141.199800000002142,\"494\":1269240.23699999996461,\"495\":3930558.273000000044703,\"496\":597053.922099999967031,\"497\":290106.251199999998789,\"498\":1078890.760000000009313,\"499\":6291200.503999999724328,\"500\":8924408.885999999940395,\"501\":1759778.06899999990128,\"502\":431068.853500000026543,\"503\":3858496.819999999832362,\"504\":2036487.55199999990873,\"505\":2570652.217000000178814,\"506\":2271763.729999999981374,\"507\":4702761.33600000012666,\"508\":15959134.109999999403954,\"509\":2762951.49599999981001,\"510\":3214655.759999999776483,\"511\":2228868.072999999858439,\"512\":4182326.530999999959022,\"513\":1717207.378999999957159,\"514\":21215476.890000000596046,\"515\":460413.382299999997485,\"516\":16728493.71000000089407,\"517\":2735979.227000000420958,\"518\":978069.718600000021979,\"519\":38150324.71000000089407,\"520\":8216793.033999999985099,\"521\":7028632.088000000454485,\"522\":5650365.389999999664724,\"523\":771406.89359999995213,\"524\":2050623.619999999878928,\"525\":1425386.92699999990873,\"526\":6240180.669999999925494,\"527\":3783591.904000000096858,\"528\":2485998.288000000175089,\"529\":15141029.439999999478459,\"530\":6719994.588000000454485,\"531\":2578613.910000000149012,\"532\":1525151.824999999953434,\"533\":1094814.148000000044703,\"534\":3335.137310999999954,\"535\":380187.130300000018906,\"536\":6839338.753999999724328,\"537\":2165824.455999999772757,\"538\":5068024.353000001050532,\"539\":4467160.190999999642372,\"540\":117922435.099999994039536,\"541\":102389007.900000005960464,\"542\":672072.57640000001993,\"543\":495071.123099999967962,\"544\":2634914.459999999962747,\"545\":224332.910899999988032,\"546\":767499.164199999999255,\"547\":5570585.967000000178814,\"548\":333343.123400000040419,\"549\":36117655.520000003278255,\"550\":5146422.665000000037253,\"551\":13951649.869999999180436,\"552\":6774670.302000000141561,\"553\":358633.6877000000095,\"554\":668944.768099999986589,\"555\":6225963.359000000171363,\"556\":432409.342699999979232,\"557\":33900567.5,\"558\":2225780.884999999776483,\"559\":618875.462700000032783,\"560\":2896025.521999999880791,\"561\":7854129.753999999724328,\"562\":11760559.220000000670552,\"563\":51587714.149999998509884,\"564\":3520612.280999999959022,\"565\":900727.549600000027567,\"566\":328858.57740000000922,\"567\":5397134.78000000026077,\"568\":57792148.429999999701977,\"569\":22948363.929999999701977,\"570\":4546695.888000000268221,\"571\":1216433.084000000031665,\"572\":4187769.729999999981374,\"573\":1515402.813000000314787,\"574\":703480.646199999959208,\"575\":970108024.700000047683716,\"576\":167553034.900000005960464,\"577\":207036537.199999988079071,\"578\":135340671.5,\"579\":8717242.361999999731779,\"580\":2667817.378000000026077,\"581\":15595983.380000002682209,\"582\":55386.579499999999825,\"583\":4141868.128000000026077,\"584\":4581548.609000000171363,\"585\":9309494.895999999716878,\"586\":944841.832999999984168,\"587\":394168.839600000006612,\"588\":379252.849899999971967,\"589\":1697546.870000000111759,\"590\":243140.381599999993341,\"591\":65459747.079999998211861,\"592\":496858.442099999985658,\"593\":4690575.070000000298023,\"594\":79291159.120000004768372,\"595\":1013328.648999999975786,\"596\":854907.189000000013039,\"597\":17324808.329999998211861,\"598\":2619884.731999999843538,\"599\":1301005.770999999949709,\"600\":334992.331400000024587,\"601\":1556754.875999999931082,\"602\":2288824.501999999862164,\"603\":7712362.858000000938773,\"604\":642118.734199999948032,\"605\":5084516.433000000193715,\"606\":17353.242949999999837,\"607\":322107.385999999998603,\"608\":1727768.810000000055879,\"609\":2708032.057000000029802,\"610\":2104243.191000000108033,\"611\":1353325.472999999998137,\"612\":1662612.906999999890104,\"613\":610215.089599999948405,\"614\":3429702.736000000033528,\"615\":10496437.220000000670552,\"616\":4714378.910000000149012,\"617\":3416785.294000000227243,\"618\":11705314.810000000521541,\"619\":635010.079000000027008,\"620\":2026494.814000000013038,\"621\":25821885.480000000447035,\"622\":1720457.050000000046566,\"623\":141238.824300000007497,\"624\":4771573.118999999947846,\"625\":38687332.829999998211861,\"626\":468578.180600000021514,\"627\":1205059.235000000102445,\"628\":380333.365500000014436,\"629\":2366085.429000000469387,\"630\":611701813.99999988079071,\"631\":584307.087799999979325,\"632\":11607012.269999999552965,\"633\":1368273.959999999729916,\"634\":1976206.15500000002794,\"635\":1175568.470999999903142,\"636\":10931080.71000000089407,\"637\":33500857.969999998807907,\"638\":29697118.109999999403954,\"639\":56342795.179999999701977,\"640\":10493187.53999999910593,\"641\":35636704.219999998807907,\"642\":15769840.769999999552965,\"643\":19146248.910000000149012,\"644\":255692.235699999990175,\"645\":492219.536800000001676,\"646\":332823.175999999977648,\"647\":7642169.966000000014901,\"648\":133374.620599999994738,\"649\":1400933.153000000165775,\"650\":3101648.452000000048429,\"651\":730331.05260000017006,\"652\":371843.600099999981467,\"653\":16878790.989999998360872,\"654\":5109132.690999999642372,\"655\":3171760.103000000119209,\"656\":12968624.400000000372529,\"657\":3030155.691000000108033,\"658\":4649791.700000000186264,\"659\":44603358.820000000298023,\"660\":35661889.170000001788139,\"661\":2406787.558000000193715,\"662\":206167250.200000017881393,\"663\":380642084.300000011920929,\"664\":114006581.599999994039536,\"665\":54223197.299999997019768,\"666\":155318023.800000011920929,\"667\":151897745.099999994039536,\"668\":37146988.799999997019768,\"669\":66037376.090000003576279,\"670\":13284654.900000000372529,\"671\":33114959.550000000745058,\"672\":117166886.599999979138374,\"673\":18958580.410000000149012,\"674\":25643153.579999998211861,\"675\":158705805.699999988079071,\"676\":15560237.0,\"677\":213097173.5,\"678\":69266736.609999999403954,\"679\":673559.300800000084564,\"680\":14799813.990000000223517,\"681\":80438292.969999998807907,\"682\":63228035.53999999910593,\"683\":76268965.120000004768372,\"684\":31615236.399999998509884,\"685\":62924191.299999997019768,\"686\":81875459.950000002980232,\"687\":35055013.109999999403954,\"688\":8965842.190999999642372,\"689\":5640128.925999999977648,\"690\":10682480.880000000819564,\"691\":506834.931999999971595,\"692\":1591770.080000000074506,\"693\":3234884.961999999824911,\"694\":6579933.769000000320375,\"695\":64891867.070000000298023,\"696\":2544573.606999999843538,\"697\":2673829.270000000018626,\"698\":46493.042489999999816,\"699\":3195482.701000000350177,\"700\":1107731.590000000083819,\"701\":1966944.593000000109896,\"702\":19884736.629999998956919,\"703\":4221647.549999999813736,\"704\":16578196.429999999701977,\"705\":932736.808599999989383,\"706\":634555.125099999946542,\"707\":2311734.682000000029802,\"708\":16831670.760000001639128,\"709\":864574.960100000025704,\"710\":818267.148900000029244,\"711\":1812341.496999999973923,\"712\":2764007.638999999966472,\"713\":845808.110299999942072,\"714\":1092783.104000000050291,\"715\":80873748.879999995231628,\"716\":818185.907099999953061,\"717\":13166854.329999998211861,\"718\":202917.579200000007404,\"719\":2364379.351999999955296,\"720\":508394.774099999980535,\"721\":117678.709799999996903,\"722\":497678.983999999938533,\"723\":3002371.00400000018999,\"724\":39121163.909999996423721,\"725\":43145881.399999998509884,\"726\":863275.091699999989942,\"727\":251890.120599999994738,\"728\":281486.49900000001071,\"729\":7875740.065999999642372,\"730\":20232451.429999999701977,\"731\":2849067.77600000007078,\"732\":1337970.777999999932945,\"733\":47030050.619999997317791,\"734\":2177604.51299999980256,\"735\":104574.411600000006729,\"736\":598906.234599999967031,\"737\":7032369.208999999798834,\"738\":5821379.324000000022352,\"739\":1464626.703999999910593,\"740\":359243.00099999998929,\"741\":18707543.329999998211861,\"742\":60411383.229999996721745,\"743\":1317822.817999999970198,\"744\":19616638.780000001192093,\"745\":26198847.320000000298023,\"746\":2618584.862999999895692,\"747\":21672055.660000000149012,\"748\":1791706.085999999893829,\"749\":2321158.728000000119209,\"750\":9682394.639000000432134,\"751\":9818.880818999999974,\"752\":1630684.890000000130385,\"753\":1097738.851999999955296,\"754\":375466.983200000075158,\"755\":954915.812900000018999,\"756\":370267.509699999995064,\"757\":175271.003499999991618,\"758\":564865.931199999991804,\"759\":1542862.531999999890104,\"760\":1746779.385000000009313,\"761\":152247.084700000006706,\"762\":1444884.952999999979511,\"763\":6299649.647999999113381,\"764\":3460655.851999999955296,\"765\":870586.851400000043213,\"766\":1495742.303000000305474,\"767\":71494.386060000004363,\"768\":127939.545899999997346,\"769\":455083.921899999957532,\"770\":114282.803599999984726,\"771\":2153231.981000000145286,\"772\":743605.958499999949709,\"773\":2491035.277999999932945,\"774\":382405.03080000000773,\"775\":8170485.223000000230968,\"776\":20963627.390000000596046,\"777\":1029170.793999999994412,\"778\":977907.234999999869615,\"779\":1413606.870000000111759,\"780\":597183909.0,\"781\":28957005.550000004470348,\"782\":7341087.951000000350177,\"783\":7096062.759999999776483,\"784\":4296389.981999999843538,\"785\":1431886.269000000320375,\"786\":1328709.216000000014901,\"787\":366156.675899999972898,\"788\":16786175.370000001043081,\"789\":1593557.398999999975786,\"790\":16638315.339999997988343,\"791\":7792792.214999999850988,\"792\":137290.474099999992177,\"793\":300992.648899999971036,\"794\":55025.053609999995388,\"795\":18298897.199999999254942,\"796\":2091569.475000000093132,\"797\":2663186.597000000532716,\"798\":1976449.881000000052154,\"799\":147543.185999999986961,\"800\":64247.619809999996505,\"801\":680903.557200000039302,\"802\":8923596.46900000050664,\"803\":1691697.462000000057742,\"804\":1208552.631999999983236,\"805\":2320508.794000000227243,\"806\":8658748.285000000149012,\"807\":5234732.473000000230968,\"808\":4354884.059999999590218,\"809\":4877512.393000000156462,\"810\":40506336.159999996423721,\"811\":21306467.679999999701977,\"812\":30520097.280000001192093,\"813\":5238388.353000000119209,\"814\":703862.482599999988452,\"815\":5211984.776999999769032,\"816\":1567803.756999999983236,\"817\":2308160.044000000227243,\"818\":24059751.399999998509884,\"819\":3036330.066000000108033,\"820\":949228.888799999956973,\"821\":485736.443299999984447,\"822\":133951.437199999985751,\"823\":121237.099499999996624,\"824\":1205221.719000000040978,\"825\":456416.287000000011176,\"826\":1103588.260000000009313,\"827\":4352853.014999999664724,\"828\":1156314.171000000089407,\"829\":2199052.342000000178814,\"830\":3239190.77600000007078,\"831\":24377406.739999998360872,\"832\":1181905.330000000074506,\"833\":186254.891299999959301,\"834\":668660.421899999957532,\"835\":1196447.607000000076368,\"836\":4449368.242999999783933,\"837\":1928923.442999999970198,\"838\":7070227.876000000163913,\"839\":204485.545399999973597,\"840\":12966999.570000000298023,\"841\":3545634.748000000137836,\"842\":2061510.017999999923632,\"843\":14701511.439999999478459,\"844\":2300929.52600000007078,\"845\":654670.588299999944866,\"846\":2291505.481000000145286,\"847\":261159.807100000005448,\"848\":3403299.158999999985099,\"849\":25938061.219999998807907,\"850\":8005808.146999999880791,\"851\":107880.951799999980722,\"852\":24924163.879999998956919,\"853\":12177329.519999999552965,\"854\":175563.473900000011781,\"855\":838740.076000000000931,\"856\":1632553.450999999884516,\"857\":3852891.137000000104308,\"858\":6099794.88399999961257,\"859\":491862.072999999974854,\"860\":351768.757700000016484,\"861\":31639608.929999999701977,\"862\":16444147.499999998137355,\"863\":16216670.529999999329448,\"864\":475418.737900000007358,\"865\":314925.613200000021607,\"866\":4995150.480999999679625,\"867\":950122.548300000024028,\"868\":1253316.84899999992922,\"869\":337145.238399999972898,\"870\":22200127.190000001341104,\"871\":780310.991999999969266,\"872\":3535154.558999999891967,\"873\":20887260.120000001043081,\"874\":553979.533500000019558,\"875\":1246167.57300000009127,\"876\":892765.855699999956414,\"877\":3796184.37900000018999,\"878\":6336452.17200000025332,\"879\":4955423.253999999724329,\"880\":322416.104799999971874,\"881\":1032014.256999999983236,\"882\":3876126.285000000149012,\"883\":58035873.759999990463257,\"884\":11999410.03999999910593,\"885\":2543679.947999999858439,\"886\":11550955.439999999478459,\"887\":262215.950100000016391,\"888\":3514275.422999999951571,\"889\":581886.082900000037625,\"890\":601928.428599999984726,\"891\":1580964.924000000115484,\"892\":549722.464500000001863,\"893\":693236.058500000042841,\"894\":5790588.691999999806285,\"895\":14610520.660000000149012,\"896\":3991652.087999999988824,\"897\":457293.698099999979604,\"898\":80329.42899000000034,\"899\":830697.140299999970011,\"900\":2489247.958999999798834,\"901\":5752567.542000000365078,\"902\":4740376.277999999932945,\"903\":158616439.800000011920929,\"904\":9856252.036000000312924,\"905\":394948.760699999984354,\"906\":1108950.216999999945983,\"907\":390090.502600000007078,\"908\":12704588.640000000596046,\"909\":846701.769799999892712,\"910\":4386162.143000000156462,\"911\":106548.586800000004587,\"912\":4758980.644000000320375,\"913\":4249107.269999999552965,\"914\":1060286.394000000087544,\"915\":5233757.571999998763204,\"916\":9401298.100999999791384,\"917\":5863787.53000000026077,\"918\":262167.205100000021048,\"919\":2348130.996999999973923,\"920\":451306.179400000022724,\"921\":3096286.495000000111759,\"922\":3402730.467000000178814,\"923\":2538317.989999999757856,\"924\":502236.647600000025704,\"925\":74920351.670000001788139,\"926\":190081.378900000010617,\"927\":188407.798299999994924,\"928\":1116099.493000000016764,\"929\":1571784.604000000050291,\"930\":1977749.749000000068918,\"931\":777524.399199999985285,\"932\":1147215.091999999945983,\"933\":3213599.617000000085682,\"934\":27670948.260000001639128,\"935\":2406462.591000000014901,\"936\":3822831.68099999986589,\"937\":1320666.28000000002794,\"938\":1671955.710999999893829,\"939\":21709426.879999998956919,\"940\":14332673.78999999910593,\"941\":13293591.5,\"942\":526706.669899999978952,\"943\":697842.467100000008941,\"944\":13815976.109999999403954,\"945\":303023.693299999984447,\"946\":8778986.110999999567866,\"947\":165221396.0,\"948\":255822.222500000003492,\"949\":9030023.192999999970198,\"950\":62134521.259999997913837,\"951\":25340121.760000005364418,\"952\":1160295.017999999923632,\"953\":445570.510100000014063,\"954\":232822.676299999991898,\"955\":381974.449399999983143,\"956\":819323.291899999952875,\"957\":98651886.310000002384186,\"958\":2218225.399999999906868,\"959\":16665937.539999997243285,\"960\":1583077.209999999962747,\"961\":185166.251599999988684,\"962\":1793574.647000000113621,\"963\":2044043.037000000011176,\"964\":5768572.171000000089407,\"965\":73220.7737599999964,\"966\":2001147.379999999888241,\"967\":254051.151799999992363,\"968\":4788146.441000000573695,\"969\":574834.296899999957532,\"970\":6286001.03000000026077,\"971\":35925112.509999997913837,\"972\":313081.424899999983609,\"973\":6261790.981999999843538,\"974\":1980511.969000000040978,\"975\":3422309.734999999869615,\"976\":928999.687000000034459,\"977\":1086771.212000000057742,\"978\":10984700.279999999329448,\"979\":317720.330200000025798,\"980\":5824060.303000001236796,\"981\":2102049.663000000175089,\"982\":25321436.160000000149012,\"983\":17458857.260000001639128,\"984\":452077.976199999975506,\"985\":5547757.02900000102818,\"986\":8655498.614000000059605,\"987\":311196.615700000023935,\"988\":1899676.404000000096858,\"989\":17362179.550000000745058,\"990\":4866544.752999999560416,\"991\":49676907.619999997317791,\"992\":34858408.020000003278255,\"993\":817698.456499999971129,\"994\":20054531.940000001341104,\"995\":13987396.25,\"996\":434001.681500000006054,\"997\":1636290.571999999927357,\"998\":1318391.510000000009313,\"999\":6574328.087000001221895,\"1000\":5266416.764999999664724,\"1001\":67145513.890000000596046,\"1002\":543580.586400000029244,\"1003\":1655788.597999999998137,\"1004\":37666936.149999998509884,\"1005\":1066948.219000000040978,\"1006\":15530989.96000000089407,\"1007\":904870.880099999951199,\"1008\":8627063.993000000715256,\"1009\":3007407.993999999947846,\"1010\":5175750.945000000298023,\"1011\":1725819.007999999914318,\"1012\":20161771.079999998211861,\"1013\":718356.015099999960512,\"1014\":756929.609399999957532,\"1015\":519256.799300000013318,\"1016\":66848.981409999993048,\"1017\":494559.299899999983609,\"1018\":828178.645299999974668,\"1019\":34262093.399999998509884,\"1020\":1514590.395000000018626,\"1021\":4355533.993999999947846,\"1022\":17110330.050000000745058,\"1023\":41291.944109999996726,\"1024\":5867443.410000000149012,\"1025\":10651609.0,\"1026\":7307616.339999999850988,\"1027\":420271.821699999971315,\"1028\":8299659.644000001251698,\"1029\":2655956.078999999910593,\"1030\":3547097.100000000093132,\"1031\":2842162.225999999791384,\"1032\":1669599.699999999953434,\"1033\":1116993.152000000001863,\"1034\":3376164.407000000122935,\"1035\":7976317.38300000037998,\"1036\":1169800.304999999934807,\"1037\":95353.470279999994091,\"1038\":508110.427800000004936,\"1039\":14683638.250000001862645,\"1040\":942404.579700000002049,\"1041\":11671193.269999999552965,\"1042\":4692606.115000000223517,\"1043\":7713825.209999999962747,\"1044\":409734.763600000005681,\"1045\":55775727.600000008940697,\"1046\":1314410.662999999942258,\"1047\":2402562.986000000033528,\"1048\":4115139.583999999798834,\"1049\":359974.176899999962188,\"1050\":36388.190629999997327,\"1051\":69152.998130000007222,\"1052\":86798.7114600000059,\"1053\":3531742.404000000096858,\"1054\":4188094.697000000160188,\"1055\":2153881.915000000037253,\"1056\":2973855.140999999828637,\"1057\":813636.367800000007264,\"1058\":3450094.421000000089407,\"1059\":5762316.553999999538064,\"1060\":1318472.752000000094995,\"1061\":14026392.300000000745058,\"1062\":1474863.166999999899417,\"1063\":1070360.374000000068918,\"1064\":4479183.974000000394881,\"1065\":12348749.669999999925494,\"1066\":58134.988720000001194,\"1067\":3282492.640999999828637,\"1068\":1684466.94399999990128,\"1069\":1107081.655999999959022,\"1070\":4047546.427999999839812,\"1071\":4993038.195000000298023,\"1072\":7418186.394000000320375,\"1073\":2643444.845999999903142,\"1074\":1231137.84499999997206,\"1075\":888216.316400000010617,\"1076\":22697326.850000001490116,\"1077\":42104361.850000001490116,\"1078\":1086365.003000000026077,\"1079\":704252.443100000033155,\"1080\":589059.73160000005737,\"1081\":15370943.660000000149012,\"1082\":629241.912999999942258,\"1083\":297556.121900000027381,\"1084\":1409788.506000000052154,\"1085\":6519571.131000000052154,\"1086\":634295.151399999973364,\"1087\":5849326.493999999947846,\"1088\":2172648.765000000130385,\"1089\":714350.795599999953993,\"1090\":2346099.953000000212342,\"1091\":5673275.570000000298023,\"1092\":412521.356399999989662,\"1093\":12804516.019999999552965,\"1094\":17231380.28999999910593,\"1095\":107750.964999999996508,\"1096\":9208755.096000000834465,\"1097\":221456.952099999994971,\"1098\":3148931.165000000037253,\"1099\":1029333.27800000004936,\"1100\":4705442.315000000409782,\"1101\":3996607.835999999660999,\"1102\":14816874.759999999776483,\"1103\":277400.037699999986216,\"1104\":1542781.290000000037253,\"1105\":5114250.92200000025332,\"1106\":1779194.852999999886379,\"1107\":8682308.400000000372529,\"1108\":658334.592400000081398,\"1109\":4676682.726999999955296,\"1110\":1694053.47399999992922,\"1111\":10795406.939999999478459,\"1112\":609028.959700000006706,\"1113\":3265838.078000000212342,\"1114\":1506303.733999999938533,\"1115\":7772481.770999999716878,\"1116\":2189303.328999999910593,\"1117\":459722.827199999941513,\"1118\":6616817.535000000149012,\"1119\":1982299.287999999942258,\"1120\":11356787.599999999627471,\"1121\":19124313.629999998956919,\"1122\":1104644.402999999932945,\"1123\":1053299.601000000024214,\"1124\":38886375.179999999701977,\"1125\":351191.941099999996368,\"1126\":5016110.859000000171363,\"1127\":272834.25,\"1128\":3212543.47399999992922,\"1129\":42516257.649999998509884,\"1130\":17981241.859999999403954,\"1131\":7387720.729000000283122,\"1132\":1988392.421000000089407,\"1133\":1251123.320999999996275,\"1134\":1589901.519000000087544,\"1135\":28160.023740000000544,\"1136\":14286365.980000000447035,\"1137\":20267385.390000000596046,\"1138\":5188993.354000000283122,\"1139\":317468.480700000014622,\"1140\":403227.29749999998603,\"1141\":2265670.597000000067055,\"1142\":659333.866200000047684,\"1143\":11378722.880000002682209,\"1144\":12276444.490000000223517,\"1145\":9484977.128000000491738,\"1146\":3347567.302000000141561,\"1147\":2520526.041999999899417,\"1148\":1224800.98699999996461,\"1149\":604235.694999999948777,\"1150\":2562934.248000000137836,\"1151\":1811529.078999999910593,\"1152\":5010180.209999999962747,\"1153\":130929.243199999997159,\"1154\":932655.566800000029616,\"1155\":694210.959799999953248,\"1156\":11299918.360000001266599,\"1157\":140921.981399999989662,\"1158\":8562070.573999999091029,\"1159\":769546.456899999990128,\"1160\":28185208.690000001341104,\"1161\":3950624.992000000085682,\"1162\":2730373.544000000227243,\"1163\":69431657.409999996423721,\"1164\":18948018.980000000447035,\"1165\":6575790.439000000245869,\"1166\":2919504.395000000018626,\"1167\":1276389.513000000268221,\"1168\":18640112.649999998509884,\"1169\":862706.399300000048242,\"1170\":836627.789800000027753,\"1171\":1640190.178000000072643,\"1172\":1206115.378999999957159,\"1173\":1723625.479999999981374,\"1174\":5813336.389000000432134,\"1175\":724676.625099999946542,\"1176\":899833.890099999960512,\"1177\":171940.090700000000652,\"1178\":59555094.929999999701977,\"1179\":19420846.100000001490116,\"1180\":1571297.152999999932945,\"1181\":2637757.921999999787658,\"1182\":14098697.480000000447035,\"1183\":5555393.756000000052154,\"1184\":2064109.754999999888241,\"1185\":1825177.696999999694526,\"1186\":493949.986600000003818,\"1187\":780879.684400000027381,\"1188\":573250.082300000009127,\"1189\":4302239.389999999664724,\"1190\":1747916.770000000018626,\"1191\":9196568.830000000074506,\"1192\":173743.658100000000559,\"1193\":1003254.668999999994412,\"1194\":2174761.050999999977648,\"1195\":19130000.550000000745058,\"1196\":494697.410900000075344,\"1197\":6658819.531999999657273,\"1198\":3862396.424999999813736,\"1199\":2143645.452000000048429,\"1200\":3478772.768000000622124,\"1201\":1194335.320999999996275,\"1202\":2224399.774999999906868,\"1203\":2016014.625,\"1204\":249160.39700000002631,\"1205\":400302.593600000021979,\"1206\":895365.59250000002794,\"1207\":1147296.334000000031665,\"1208\":978475.927400000044145,\"1209\":90340.852820000000065,\"1210\":429492.762999999977183,\"1211\":1140553.266999999992549,\"1212\":5994424.303000000305474,\"1213\":115395.81600000000617,\"1214\":29259224.949999999254942,\"1215\":8934157.899000000208616,\"1216\":720492.673700000043027,\"1217\":836384.06449999997858,\"1218\":2542380.078999999910593,\"1219\":1951021.205000000074506,\"1220\":5480895.048999999649823,\"1221\":13630744.859999999403954,\"1222\":10085353.839999999850988,\"1223\":15536676.880000000819564,\"1224\":1066785.736000000033528,\"1225\":1195797.672999999951571,\"1226\":3386400.870000000111759,\"1227\":97335.769570000004023,\"1228\":553459.586200000019744,\"1229\":344432.625500000023749,\"1230\":5283071.328999999910593,\"1231\":2034456.506999999983236,\"1232\":8693682.247999999672174,\"1233\":1010810.153999999980442,\"1234\":4108477.759000000078231,\"1235\":8232228.970999999903142,\"1236\":4769217.108000000007451,\"1237\":2131540.427000000141561,\"1238\":16461208.269999999552965,\"1239\":294956.385100000014063,\"1240\":3454887.686000000219792,\"1241\":3151937.109999999869615,\"1242\":29271411.21000000461936,\"1243\":1960445.251000000163913,\"1244\":9181945.310000000521541,\"1245\":4999618.779000000096858,\"1246\":30360863.399999998509884,\"1247\":1572921.989000000292435,\"1248\":5639560.233999999240041,\"1249\":2148519.958000000100583,\"1250\":137940408.300000011920929,\"1251\":216623.066499999986263,\"1252\":7604636.265999999828637,\"1253\":503796.489599999971688,\"1254\":681927.203600000008009,\"1255\":3258607.560000000055879,\"1256\":593105.57190000009723,\"1257\":255724.732400000008056,\"1258\":1029089.552999999956228,\"1259\":173369946.0,\"1260\":221278.22019999998156,\"1261\":352508.057900000014342,\"1262\":380146.509399999980815,\"1263\":2930553.276000000070781,\"1264\":1813072.672999999951571,\"1265\":2060697.600000000093132,\"1266\":5655808.588999999687076,\"1267\":769700.816299999831244,\"1268\":156024.827199999999721,\"1269\":1036238.829000000027008,\"1270\":286036.038300000014715,\"1271\":5460422.121999999508262,\"1272\":9398048.429999999701977,\"1273\":2740934.975000000093132,\"1274\":386987.066799999971408,\"1275\":6406076.371999999508262,\"1276\":2455451.381000000052154,\"1277\":5409158.561999999918044,\"1278\":626658.424600000027567,\"1279\":6472938.353000000119209,\"1280\":375288.251299999945331,\"1281\":61595.888299999998708,\"1282\":8233041.389000000432134,\"1283\":5498768.239000000059605,\"1284\":9278623.021999999880791,\"1285\":2078489.549000000115484,\"1286\":968970.639899999951012,\"1287\":69782621.879999995231628,\"1288\":3531904.88799999980256,\"1289\":1115612.041999999899417,\"1290\":222586.212700000003679,\"1291\":1246817.506999999983236,\"1292\":5119287.911999998614192,\"1293\":6747941.75800000037998,\"1294\":133569600.799999997019768,\"1295\":12447864.630000000819564,\"1296\":2078408.307000000029802,\"1297\":2321402.453999999910593,\"1298\":1127392.098999999929219,\"1299\":5486013.281000000424683,\"1300\":8429646.48200000077486,\"1301\":4953554.69300000090152,\"1302\":3636788.018000000156462,\"1303\":12199264.800000000745058,\"1304\":4868494.555999998934567,\"1305\":542435.077399999951012,\"1306\":1410275.95699999993667,\"1307\":26397889.660000000149012,\"1308\":30887310.100000001490116,\"1309\":13541378.910000000149012,\"1310\":5704716.137000000104308,\"1311\":3157542.79300000006333,\"1312\":4256337.787999999709427,\"1313\":12390995.390000000596046,\"1314\":23268456.519999999552965,\"1315\":338177.008900000015274,\"1316\":2615253.950999999884516,\"1317\":410636547.300000011920929,\"1318\":1261197.300999999977648,\"1319\":4008631.617999999783933,\"1320\":6851118.810999999754131,\"1321\":2752065.098000000230968,\"1322\":571389.645699999993667,\"1323\":13527567.810000000521541,\"1324\":180104.888999999995576,\"1325\":2121628.93099999986589,\"1326\":475954.933699999994133,\"1327\":46241192.990000002086163,\"1328\":9228253.121999999508262,\"1329\":1790649.942999999970198,\"1330\":60117288.009999997913837,\"1331\":450152.546199999982491,\"1332\":6043169.367999999783933,\"1333\":352183.090799999947194,\"1334\":54020092.859999999403954,\"1335\":212926.565799999982119,\"1336\":175254.755099999980302,\"1337\":98928.108339999991586,\"1338\":2081414.253000000026077,\"1339\":4554982.548999999649823,\"1340\":610580.677499999990687,\"1341\":1536200.707000000169501,\"1342\":1229837.976999999722466,\"1343\":957190.582599999965168,\"1344\":245212.04680000001099,\"1345\":9809131.807000000029802,\"1346\":12148082.480000000447035,\"1347\":16943784.410000000149012,\"1348\":16579008.839999999850988,\"1349\":2300198.350999999791384,\"1350\":166041.937899999989895,\"1351\":1187673.496000000275672,\"1352\":1443585.084000000031665,\"1353\":842720.922900000005029,\"1354\":1828671.094000000273809,\"1355\":1997410.257999999681488,\"1356\":752103.847999999998137,\"1357\":8616502.562999999150634,\"1358\":5645165.916000000201166,\"1359\":1301168.253999999957159,\"1360\":365701.722000000008848,\"1361\":224446.649299999990035,\"1362\":950609.99890000000596,\"1363\":2869784.429000000003725,\"1364\":1930710.762000000337139,\"1365\":6533544.716000000014901,\"1366\":1023158.90300000004936,\"1367\":4390874.166000000201166,\"1368\":3254301.74599999981001,\"1369\":16523764.439999999478459,\"1370\":206849681.099999994039536,\"1371\":139735.851499999989756,\"1372\":46875.691250000003492,\"1373\":62538.292880000000878,\"1374\":1405726.41800000006333,\"1375\":106865.429699999993318,\"1376\":528664.596699999994598,\"1377\":1975393.737999999895692,\"1378\":87310.534639999998035,\"1379\":111934.916400000001886,\"1380\":434846.595900000014808,\"1381\":1502322.887000000104308,\"1382\":740689.37879999994766,\"1383\":7336375.928000000305474,\"1384\":582202.925799999968149,\"1385\":4139512.115999999921769,\"1386\":5014648.507000000216067,\"1387\":521620.934899999992922,\"1388\":8980465.710999999195337,\"1389\":44545677.159999996423721,\"1390\":4448474.582999999634922,\"1391\":1026489.815999999991618,\"1392\":1611268.105999999912456,\"1393\":26742354.78999999910593,\"1394\":159810.693900000012945,\"1395\":2225049.708999999798834,\"1396\":1477787.871000000042841,\"1397\":11419343.769999999552965,\"1398\":1803973.594000000040978,\"1399\":2114479.654999999795109,\"1400\":3779529.814999999944121,\"1401\":504738.894199999980628,\"1402\":1536688.156999999890104,\"1403\":4871581.742999999783933,\"1404\":5437105.733000000007451,\"1405\":4268605.296000000089407,\"1406\":557919.759599999990314,\"1407\":141157.582499999989523,\"1408\":558878.412499999976717,\"1409\":339753.099300000001676,\"1410\":867499.663999999989756,\"1411\":2028525.858000000007451,\"1412\":861893.98160000005737,\"1413\":820948.127399999997579,\"1414\":4416709.049999999813735,\"1415\":21994.585510000000795,\"1416\":709362.550700000021607,\"1417\":2401913.0519999996759,\"1418\":140345.16479999999865,\"1419\":6458721.042000000365078,\"1420\":3704462.416000000201166,\"1421\":6609099.565999999642372,\"1422\":1932010.629999999888241,\"1423\":1592013.80600000009872,\"1424\":8915472.290999999269843,\"1425\":4840547.384999999776483,\"1426\":12281318.989999998360872,\"1427\":9765261.248999999836087,\"1428\":7981923.065000000409782,\"1429\":10259211.240000000223517,\"1430\":1089045.982000000076368,\"1431\":2712825.320999999996275,\"1432\":3653036.373000000137836,\"1433\":1326434.445999999996275,\"1434\":2860685.350000000093132,\"1435\":24490332.809999998658896,\"1436\":200439705.099999994039536,\"1437\":543539.96550000004936,\"1438\":807656.973200000007637,\"1439\":8867539.644999999552965,\"1440\":8815544.908999999985099,\"1441\":831997.008700000005774,\"1442\":3530442.535999999847263,\"1443\":712815.326099999947473,\"1444\":716966.78070000000298,\"1445\":2938677.453000000212342,\"1446\":2427666.69400000013411,\"1447\":339679.981800000008661,\"1448\":46833.445520000001125,\"1449\":20483488.510000001639128,\"1450\":17865878.550000000745058,\"1451\":5466596.497000000439584,\"1452\":3697231.898000000510365,\"1453\":790579.95230000000447,\"1454\":20579353.800000000745058,\"1455\":2513376.765999999828637,\"1456\":726528.937599999946542,\"1457\":1993673.137000000104308,\"1458\":4324093.427000000141561,\"1459\":2116510.699000000022352,\"1460\":909989.111900000018068,\"1461\":4731033.474000001326203,\"1462\":2943633.200999999884516,\"1463\":15153215.710000002756715,\"1464\":769855.175700000021607,\"1465\":322554.215800000005402,\"1466\":1029252.035999999963678,\"1467\":6442716.412999999709427,\"1468\":5361388.399000000208616,\"1469\":61289606.810000002384186,\"1470\":872049.203300000051968,\"1471\":170185268.400000005960464,\"1472\":467351.429799999983516,\"1473\":1159157.632999999914318,\"1474\":970595.475300000049174,\"1475\":4088736.007999999914318,\"1476\":10761285.399999998509884,\"1477\":1922586.583999999798834,\"1478\":54359.683479999992414,\"1479\":3272906.11200000019744,\"1480\":1210096.225000000093132,\"1481\":4274617.186999999918044,\"1482\":10406258.849999997764826,\"1483\":67936.808770000003278,\"1484\":37332220.03999999910593,\"1485\":3827624.945999999996275,\"1486\":4382018.811999999918044,\"1487\":332148869.300000011920929,\"1488\":31332515.019999999552965,\"1489\":581374.259700000053272,\"1490\":9283497.528000000864267,\"1491\":1257622.662999999942258,\"1492\":1094732.905999999959022,\"1493\":3644993.436999999918044,\"1494\":1388421.919999999925494,\"1495\":357236.32909999997355,\"1496\":5242287.957999999634922,\"1497\":261964.100600000034319,\"1498\":3291104.268999999854714,\"1499\":2282243.91800000006333,\"1500\":4756787.11600000038743,\"1501\":1383872.380000000121072,\"1502\":26678986.199999999254942,\"1503\":41665656.270000003278255,\"1504\":1133810.199999999953434,\"1505\":3082475.393000000156462,\"1506\":6078184.571999999694526,\"1507\":486670.723699999973178,\"1508\":442735.172199999971781,\"1509\":5999217.567999999970198,\"1510\":725042.213100000168197,\"1511\":906739.440900000045076,\"1512\":4062494.914999999571592,\"1513\":1147946.267999999923632,\"1514\":1850606.372999999672174,\"1515\":235917.987900000007358,\"1516\":734393.141300000017509,\"1517\":1108137.799000000115484,\"1518\":29515948.949999999254942,\"1519\":6275520.841000000014901,\"1520\":305915.900399999984074,\"1521\":1433429.86199999996461,\"1522\":15790963.630000000819564,\"1523\":977094.817299999995157,\"1524\":22871996.67000000551343,\"1525\":10443630.060000000521541,\"1526\":14361920.830000000074506,\"1527\":6586839.320000000298023,\"1528\":469739.937900000077207,\"1529\":2480555.089000000618398,\"1530\":21698053.030000001192093,\"1531\":74139.61822000000393,\"1532\":41125398.469999998807907,\"1533\":5143416.718999999575317,\"1534\":27459719.649999998509884,\"1535\":156723506.400000005960464,\"1536\":969458.09050000004936,\"1537\":20726401.410000000149012,\"1538\":12732210.839999999850988,\"1539\":5847782.900999999605119,\"1540\":2470562.350999999791384,\"1541\":852957.386399999959394,\"1542\":161914.855799999990268,\"1543\":12689965.119999999180436,\"1544\":3464555.45699999993667,\"1545\":183777.017200000002049,\"1546\":1651807.750999999931082,\"1547\":2111392.467000000178814,\"1548\":1515402.813000000314787,\"1549\":4233671.332999999634922,\"1550\":11228425.599999999627471,\"1551\":729672.994199999957345,\"1552\":8048703.803000000305474,\"1553\":3720304.561999999452382,\"1554\":163580.312199999985751,\"1555\":5680831.054999999701977,\"1556\":19249425.96000000089407,\"1557\":418508.8752000000095,\"1558\":17252503.149999998509884,\"1559\":1622154.503999999957159,\"1560\":4284.04123299999992,\"1561\":289943.767600000021048,\"1562\":2127478.339000000152737,\"1563\":9086892.435000000521541,\"1564\":3181834.083000000100583,\"1565\":387572.007600000011735,\"1566\":1806248.364000000059605,\"1567\":1325540.786000000080094,\"1568\":11912481.339999999850988,\"1569\":4566356.398000000044704,\"1570\":17384114.829999998211861,\"1571\":18900898.75,\"1572\":30148009.96000000089407,\"1573\":13386207.119999999180436,\"1574\":1161269.918999999994412,\"1575\":743207.873799999943003,\"1576\":1486399.499000000068918,\"1577\":536179.460800000000745,\"1578\":1306205.243999999947846,\"1579\":79424395.629999995231628,\"1580\":1424249.541999999899417,\"1581\":310400.446400000015274,\"1582\":931761.907299999962561,\"1583\":416810.922100000025239,\"1584\":5837708.921000000089407,\"1585\":2959556.589000000152737,\"1586\":195475.832699999999022,\"1587\":5960790.208999999798834,\"1588\":21383647.359999999403954,\"1589\":217711706.300000011920929,\"1590\":112812.327499999999418,\"1591\":11072441.390000000596046,\"1592\":6574328.087000001221895,\"1593\":15477370.390000000596046,\"1594\":2787567.753000000026077,\"1595\":608452.143099999986589,\"1596\":7138714.690999999642372,\"1597\":32865547.300000000745058,\"1598\":4696830.686999999918044,\"1599\":21992960.670000001788139,\"1600\":127500.840299999996205,\"1601\":726163.349600000074133,\"1602\":490399.721100000024308,\"1603\":3188577.149999999906868,\"1604\":3218149.155999999959022,\"1605\":6143096.75,\"1606\":1635396.912999999942258,\"1607\":364312.487699999997858,\"1608\":502407.255299999960698,\"1609\":1709408.168999999994412,\"1610\":1715338.81899999990128,\"1611\":5643541.081000000238419,\"1612\":1497854.588999999919906,\"1613\":293680.889199999975972,\"1614\":389408.071699999971315,\"1615\":1247629.925000000046566,\"1616\":1751003.95699999993667,\"1617\":427908.548400000028778,\"1618\":2221312.587999999988824,\"1619\":83134707.450000002980232,\"1620\":77404.725120000002789,\"1621\":2016908.283999999985099,\"1622\":45880479.509999997913837,\"1623\":229061.182100000005448,\"1624\":303819.862699999997858,\"1625\":108920846.599999994039536,\"1626\":4346434.915000000037253,\"1627\":776378.890099999844097,\"1628\":9229065.539000000804663,\"1629\":16517265.099999999627471,\"1630\":1895533.074000000022352,\"1631\":403698499.800000011920929,\"1632\":265091908.900000005960464,\"1633\":1068573.054999999934807,\"1634\":750422.143299999996088,\"1635\":674192.986700000008568,\"1636\":12422679.679999999701977,\"1637\":2771238.156999999657273,\"1638\":978557169.200000047683716,\"1639\":80236.000950000016019,\"1640\":553833.298300000024028,\"1641\":1785612.952999999979511,\"1642\":6084358.946999999694526,\"1643\":1072878.868999999947846,\"1644\":214072.074800000002142,\"1645\":2585275.736000000033528,\"1646\":1734024.42699999990873,\"1647\":503333.411500000045635,\"1648\":40054.631889999996929,\"1649\":4997993.943999999202788,\"1650\":1315060.597999999998137,\"1651\":3016669.55599999986589,\"1652\":14705573.529999999329448,\"1653\":1963288.712999999988824,\"1654\":6314110.684000000357628,\"1655\":9452480.417999999597669,\"1656\":585574.459499999997206,\"1657\":687841.604699999908917,\"1658\":1627029.010000000009313,\"1659\":547967.642200000002049,\"1660\":910882.771399999968708,\"1661\":8721304.450999999418855,\"1662\":3267137.945999999530613,\"1663\":5861675.243999999947846,\"1664\":2858329.339000000152737,\"1665\":6269996.400999999605119,\"1666\":2473730.779999999795109,\"1667\":4406553.82799999974668,\"1668\":404649.028500000014901,\"1669\":3869139.492000000085682,\"1670\":3578781.391999999992549,\"1671\":2933234.25400000018999,\"1672\":58914.909749999998894,\"1673\":94224.209619999994175,\"1674\":423911.453199999930803,\"1675\":674233.607599999988452,\"1676\":2669848.422999999951571,\"1677\":3891156.01299999980256,\"1678\":6179168.097000000067055,\"1679\":6184855.021999999880791,\"1680\":20480238.839999999850988,\"1681\":20303.944189999998343,\"1682\":538795.445900000049733,\"1683\":982538.016100000124425,\"1684\":1992535.751999999862164,\"1685\":54579848.689999997615814,\"1686\":88147324.909999996423721,\"1687\":169104.752799999987474,\"1688\":757571.419400000013411,\"1689\":119693.505799999998999,\"1690\":1140390.783000000054017,\"1691\":6520789.75800000037998,\"1692\":33848.572769999998854,\"1693\":161557.391999999992549,\"1694\":959059.143399999942631,\"1695\":3989702.285000000614673,\"1696\":2899275.192999999970198,\"1697\":3813651.359999999869615,\"1698\":9515849.002000000327826,\"1699\":86953.070829999996931,\"1700\":2874496.452000000048429,\"1701\":785372.354499999899417,\"1702\":1098876.23699999996461,\"1703\":549592.477700000046752,\"1704\":12744397.109999999403954,\"1705\":855150.914299999945797,\"1706\":528177.146100000012666,\"1707\":29706867.120000001043081,\"1708\":248315.482599999988452,\"1709\":89341578.989999994635582,\"1710\":1115449.558999999891967,\"1711\":75853819.65999998152256,\"1712\":5653208.851999999955296,\"1713\":12509608.380000000819564,\"1714\":389700.542100000020582,\"1715\":680034.270200000028126,\"1716\":1323672.226000000024214,\"1717\":35159002.579999998211861,\"1718\":86538.737789999999222,\"1719\":3676840.212999999988824,\"1720\":3809751.754999999888241,\"1721\":13559252.099999999627471,\"1722\":3055503.123999999836087,\"1723\":2760189.276000000070781,\"1724\":64899991.250000007450581,\"1725\":14106009.240000000223517,\"1726\":20793.019670000001497,\"1727\":87302.410459999999148,\"1728\":855069.672600000048988,\"1729\":68202.469370000006165,\"1730\":111869923.000000014901161,\"1731\":4205642.921000000089407,\"1732\":3829818.47399999992922,\"1733\":342929.652699999976903,\"1734\":4246588.775000000372529},\"Ctrl1_1_Membrane\":{\"0\":7041352.912999999709427,\"1\":969341.567099999985658,\"2\":885978.394400000106543,\"3\":809156.976499999989756,\"4\":2678078.231000000145286,\"5\":7142889.03000000026077,\"6\":7177365.845999999903142,\"7\":471359.95429999998305,\"8\":42333236.060000002384186,\"9\":320634.387500000011642,\"10\":6893468.842000000178814,\"11\":2147413.101999999955297,\"12\":3732462.611000000033528,\"13\":12699591.949999999254942,\"14\":518503.526999999943655,\"15\":3069699.498999999836087,\"16\":1023393.131999999983236,\"17\":32256660.469999998807907,\"18\":269247.514299999980722,\"19\":5074532.65500000026077,\"20\":42665.375350000002072,\"21\":4316674.150000000372529,\"22\":64455.228130000003148,\"23\":8799670.521999999880791,\"24\":150346.700699999986682,\"25\":11547586.410000000149012,\"26\":9255193.872999999672174,\"27\":1058337.216000000014901,\"28\":9577987.79700000025332,\"29\":6428473.838000000454485,\"30\":146924.276799999992363,\"31\":5262071.378999999724328,\"32\":206216.822799999994459,\"33\":48835.841370000001916,\"34\":1066823.817000000039116,\"35\":2779740.637000000104308,\"36\":4405581.396999999880791,\"37\":772798.459000000031665,\"38\":11121362.029999999329448,\"39\":1422010.79300000006333,\"40\":4939403.742999999783933,\"41\":666564.402200000127777,\"42\":1018379.46999999997206,\"43\":2175828.060000000055879,\"44\":46999
[truncated: 2,910,523 more chars]
