# Supplementary material for: RAPDOR: Using Jensen-Shannon Distance for the computational analysis of complex proteomics datasets
Source: Nat Commun. 2025 Sep 26;16:8527. doi: 10.1038/s41467-025-64086-7 (PMC12475003; doi:10.1038/s41467-025-64086-7)
Supplement: Supplementary file 3 — Supplementary Data 1 [file 41467_2025_64086_MOESM3_ESM.zip › HeLaEGFTreatment_egf_2min.json]

{"state": {"distance_method": "Jensen-Shannon-Distance", "kernel_size": 0, "beta": null, "eps": 0, "permanova": null, "permanova_permutations": null, "permanova_cutoff": null, "scored": false, "anosim_r": true, "permanova_f": null, "cluster_method": null, "cluster_args": null}, "df": "{\"Gene.names\":{\"0\":\"AAAS\",\"1\":\"AACS\",\"2\":\"AADAT\",\"3\":\"AAGAB\",\"4\":\"AAK1\",\"5\":\"AAMP\",\"6\":\"AAR2\",\"7\":\"AARS\",\"8\":\"AARS2\",\"9\":\"AARSD1\",\"10\":\"AASDHPPT\",\"11\":\"AATF\",\"12\":\"ABCA2\",\"13\":\"ABCB10\",\"14\":\"ABCB6\",\"15\":\"ABCB7\",\"16\":\"ABCB8\",\"17\":\"ABCC1\",\"18\":\"ABCC10\",\"19\":\"ABCC4\",\"20\":\"ABCC5\",\"21\":\"ABCD1\",\"22\":\"ABCD3\",\"23\":\"ABCE1\",\"24\":\"ABCF1\",\"25\":\"ABCF2\",\"26\":\"ABCF3\",\"27\":\"ABCG2\",\"28\":\"ABHD10\",\"29\":\"ABHD11\",\"30\":\"ABHD12\",\"31\":\"ABHD14A\",\"32\":\"ABHD14B\",\"33\":\"ABHD15\",\"34\":\"ABHD16A\",\"35\":\"ABHD17B\",\"36\":\"ABHD17C\",\"37\":\"ABHD18\",\"38\":\"ABHD3\",\"39\":\"ABHD4\",\"40\":\"ABHD5\",\"41\":\"ABHD6\",\"42\":\"ABI1\",\"43\":\"ABI2\",\"44\":\"ABL1\",\"45\":\"ABL2\",\"46\":\"ABLIM1\",\"47\":\"ABR\",\"48\":\"ABRACL\",\"49\":\"ABRAXAS1\",\"50\":\"ABRAXAS2\",\"51\":\"ABT1\",\"52\":\"ABTB2\",\"53\":\"ACAA1\",\"54\":\"ACAA2\",\"55\":\"ACACA\",\"56\":\"ACAD10\",\"57\":\"ACAD11\",\"58\":\"ACAD8\",\"59\":\"ACAD9\",\"60\":\"ACADM\",\"61\":\"ACADS\",\"62\":\"ACADSB\",\"63\":\"ACADVL\",\"64\":\"ACAP1\",\"65\":\"ACAP2\",\"66\":\"ACAP3\",\"67\":\"ACAT1\",\"68\":\"ACAT2\",\"69\":\"ACBD3\",\"70\":\"ACBD5\",\"71\":\"ACBD6\",\"72\":\"ACD\",\"73\":\"ACIN1\",\"74\":\"ACLY\",\"75\":\"ACO1\",\"76\":\"ACO2\",\"77\":\"ACOT1\",\"78\":\"ACOT13\",\"79\":\"ACOT4\",\"80\":\"ACOT7\",\"81\":\"ACOT8\",\"82\":\"ACOT9\",\"83\":\"ACOX1\",\"84\":\"ACOX3\",\"85\":\"ACP1\",\"86\":\"ACP2\",\"87\":\"ACP6\",\"88\":\"ACSF2\",\"89\":\"ACSF3\",\"90\":\"ACSL1\",\"91\":\"ACSL3\",\"92\":\"ACSL4\",\"93\":\"ACSS2\",\"94\":\"ACTB\",\"95\":\"ACTBL2\",\"96\":\"ACTG1\",\"97\":\"ACTG2\",\"98\":\"ACTL6A\",\"99\":\"ACTL8\",\"100\":\"ACTN1\",\"101\":\"ACTN3\",\"102\":\"ACTN4\",\"103\":\"ACTR10\",\"104\":\"ACTR1A\",\"105\":\"ACTR1B\",\"106\":\"ACTR2\",\"107\":\"ACTR3\",\"108\":\"ACTR3B\",\"109\":\"ACTR5\",\"110\":\"ACTR6\",\"111\":\"ACTR8\",\"112\":\"ACVR1\",\"113\":\"ACY1\",\"114\":\"ACYP1\",\"115\":\"ACYP2\",\"116\":\"ADA\",\"117\":\"ADAM10\",\"118\":\"ADAM15\",\"119\":\"ADAM17\",\"120\":\"ADAM22\",\"121\":\"ADAM9\",\"122\":\"ADAR\",\"123\":\"ADARB1\",\"124\":\"ADARB2\",\"125\":\"ADCK1\",\"126\":\"ADCY1\",\"127\":\"ADCY3\",\"128\":\"ADCY9\",\"129\":\"ADD1\",\"130\":\"ADD3\",\"131\":\"ADGB\",\"132\":\"ADGRE2\",\"133\":\"ADGRG1\",\"134\":\"ADGRG6\",\"135\":\"ADH5\",\"136\":\"ADI1\",\"137\":\"ADIPOR1\",\"138\":\"ADK\",\"139\":\"ADNP\",\"140\":\"ADO\",\"141\":\"ADPGK\",\"142\":\"ADPRHL2\",\"143\":\"ADRM1\",\"144\":\"ADSL\",\"145\":\"ADSS\",\"146\":\"ADSSL1\",\"147\":\"AEBP2\",\"148\":\"AES\",\"149\":\"AFAP1\",\"150\":\"AFF1\",\"151\":\"AFF4\",\"152\":\"AFG1L\",\"153\":\"AFG3L2\",\"154\":\"AFTPH\",\"155\":\"AGA\",\"156\":\"AGAP3\",\"157\":\"AGFG1\",\"158\":\"AGFG2\",\"159\":\"AGGF1\",\"160\":\"AGK\",\"161\":\"AGL\",\"162\":\"AGMAT\",\"163\":\"AGO1\",\"164\":\"AGO2\",\"165\":\"AGO3\",\"166\":\"AGPAT2\",\"167\":\"AGPAT5\",\"168\":\"AGPS\",\"169\":\"AGR2\",\"170\":\"AGRN\",\"171\":\"AGTPBP1\",\"172\":\"AHCTF1\",\"173\":\"AHCY\",\"174\":\"AHCYL1\",\"175\":\"AHCYL2\",\"176\":\"AHDC1\",\"177\":\"AHI1\",\"178\":\"AHNAK\",\"179\":\"AHNAK2\",\"180\":\"AHSA1\",\"181\":\"AIDA\",\"182\":\"AIF1L\",\"183\":\"AIFM1\",\"184\":\"AIFM2\",\"185\":\"AIMP1\",\"186\":\"AIMP2\",\"187\":\"AIP\",\"188\":\"AK1\",\"189\":\"AK2\",\"190\":\"AK3\",\"191\":\"AK4\",\"192\":\"AK6\",\"193\":\"AKAP1\",\"194\":\"AKAP10\",\"195\":\"AKAP11\",\"196\":\"AKAP12\",\"197\":\"AKAP13\",\"198\":\"AKAP17A\",\"199\":\"AKAP2\",\"200\":\"AKAP8\",\"201\":\"AKAP8L\",\"202\":\"AKAP9\",\"203\":\"AKR1A1\",\"204\":\"AKR1B1\",\"205\":\"AKR1C2\",\"206\":\"AKR1C3\",\"207\":\"AKR7A2\",\"208\":\"AKT1\",\"209\":\"AKT1S1\",\"210\":\"AKT2\",\"211\":\"AKTIP\",\"212\":\"ALAS1\",\"213\":\"ALCAM\",\"214\":\"ALDH16A1\",\"215\":\"ALDH18A1\",\"216\":\"ALDH1A2\",\"217\":\"ALDH1B1\",\"218\":\"ALDH1L2\",\"219\":\"ALDH2\",\"220\":\"ALDH3A1\",\"221\":\"ALDH3A2\",\"222\":\"ALDH3B1\",\"223\":\"ALDH4A1\",\"224\":\"ALDH5A1\",\"225\":\"ALDH6A1\",\"226\":\"ALDH7A1\",\"227\":\"ALDH9A1\",\"228\":\"ALDOA\",\"229\":\"ALDOC\",\"230\":\"ALG1\",\"231\":\"ALG10\",\"232\":\"ALG11\",\"233\":\"ALG13\",\"234\":\"ALG14\",\"235\":\"ALG2\",\"236\":\"ALG3\",\"237\":\"ALG5\",\"238\":\"ALG6\",\"239\":\"ALG8\",\"240\":\"ALG9\",\"241\":\"ALKBH1\",\"242\":\"ALKBH2\",\"243\":\"ALKBH3\",\"244\":\"ALKBH5\",\"245\":\"ALKBH7\",\"246\":\"ALMS1\",\"247\":\"ALPI\",\"248\":\"ALPL\",\"249\":\"ALPP\",\"250\":\"ALX4\",\"251\":\"ALYREF\",\"252\":\"AMACR\",\"253\":\"AMBRA1\",\"254\":\"AMD1\",\"255\":\"AMDHD2\",\"256\":\"AMER1\",\"257\":\"AMFR\",\"258\":\"AMMECR1\",\"259\":\"AMMECR1L\",\"260\":\"AMN1\",\"261\":\"AMOTL1\",\"262\":\"AMOTL2\",\"263\":\"AMPD2\",\"264\":\"AMZ2\",\"265\":\"ANAPC1\",\"266\":\"ANAPC10\",\"267\":\"ANAPC15\",\"268\":\"ANAPC2\",\"269\":\"ANAPC4\",\"270\":\"ANAPC5\",\"271\":\"ANAPC7\",\"272\":\"ANGEL2\",\"273\":\"ANK3\",\"274\":\"ANKFY1\",\"275\":\"ANKH\",\"276\":\"ANKHD1\",\"277\":\"ANKLE2\",\"278\":\"ANKMY2\",\"279\":\"ANKRD11\",\"280\":\"ANKRD13A\",\"281\":\"ANKRD13C\",\"282\":\"ANKRD17\",\"283\":\"ANKRD27\",\"284\":\"ANKRD28\",\"285\":\"ANKRD40\",\"286\":\"ANKRD44\",\"287\":\"ANKRD46\",\"288\":\"ANKRD50\",\"289\":\"ANKRD52\",\"290\":\"ANKRD54\",\"291\":\"ANKRD62\",\"292\":\"ANKS1A\",\"293\":\"ANKZF1\",\"294\":\"ANLN\",\"295\":\"ANO10\",\"296\":\"ANO6\",\"297\":\"ANP32A\",\"298\":\"ANP32B\",\"299\":\"ANP32E\",\"300\":\"ANPEP\",\"301\":\"ANTXR1\",\"302\":\"ANXA1\",\"303\":\"ANXA11\",\"304\":\"ANXA2\",\"305\":\"ANXA3\",\"306\":\"ANXA4\",\"307\":\"ANXA5\",\"308\":\"ANXA6\",\"309\":\"ANXA7\",\"310\":\"ANXA8\",\"311\":\"AP1B1\",\"312\":\"AP1G1\",\"313\":\"AP1G2\",\"314\":\"AP1M1\",\"315\":\"AP1S1\",\"316\":\"AP1S2\",\"317\":\"AP2A1\",\"318\":\"AP2A2\",\"319\":\"AP2B1\",\"320\":\"AP2M1\",\"321\":\"AP2S1\",\"322\":\"AP3B1\",\"323\":\"AP3D1\",\"324\":\"AP3M1\",\"325\":\"AP3M2\",\"326\":\"AP3S1\",\"327\":\"AP4B1\",\"328\":\"AP4S1\",\"329\":\"AP5B1\",\"330\":\"AP5M1\",\"331\":\"AP5S1\",\"332\":\"AP5Z1\",\"333\":\"APAF1\",\"334\":\"APBB2\",\"335\":\"APC\",\"336\":\"APEH\",\"337\":\"APEX1\",\"338\":\"APH1A\",\"339\":\"API5\",\"340\":\"APIP\",\"341\":\"APLP2\",\"342\":\"APMAP\",\"343\":\"APOBEC3B\",\"344\":\"APOBEC3C\",\"345\":\"APOL2\",\"346\":\"APOO\",\"347\":\"APOOL\",\"348\":\"APP\",\"349\":\"APPL1\",\"350\":\"APPL2\",\"351\":\"APRT\",\"352\":\"APTX\",\"353\":\"AQR\",\"354\":\"ARAF\",\"355\":\"ARAP1\",\"356\":\"ARAP3\",\"357\":\"ARCN1\",\"358\":\"ARF1\",\"359\":\"ARF4\",\"360\":\"ARF5\",\"361\":\"ARF6\",\"362\":\"ARFGAP1\",\"363\":\"ARFGAP2\",\"364\":\"ARFGAP3\",\"365\":\"ARFGEF1\",\"366\":\"ARFGEF2\",\"367\":\"ARFIP1\",\"368\":\"ARFIP2\",\"369\":\"ARFRP1\",\"370\":\"ARG2\",\"371\":\"ARGLU1\",\"372\":\"ARHGAP1\",\"373\":\"ARHGAP10\",\"374\":\"ARHGAP11A\",\"375\":\"ARHGAP12\",\"376\":\"ARHGAP17\",\"377\":\"ARHGAP18\",\"378\":\"ARHGAP21\",\"379\":\"ARHGAP23\",\"380\":\"ARHGAP27\",\"381\":\"ARHGAP29\",\"382\":\"ARHGAP35\",\"383\":\"ARHGAP42\",\"384\":\"ARHGAP5\",\"385\":\"ARHGDIA\",\"386\":\"ARHGEF1\",\"387\":\"ARHGEF10\",\"388\":\"ARHGEF11\",\"389\":\"ARHGEF12\",\"390\":\"ARHGEF16\",\"391\":\"ARHGEF17\",\"392\":\"ARHGEF18\",\"393\":\"ARHGEF2\",\"394\":\"ARHGEF3\",\"395\":\"ARHGEF40\",\"396\":\"ARHGEF7\",\"397\":\"ARID1A\",\"398\":\"ARID1B\",\"399\":\"ARID2\",\"400\":\"ARID3B\",\"401\":\"ARID4A\",\"402\":\"ARID4B\",\"403\":\"ARID5B\",\"404\":\"ARIH1\",\"405\":\"ARIH2\",\"406\":\"ARL1\",\"407\":\"ARL14EP\",\"408\":\"ARL15\",\"409\":\"ARL2\",\"410\":\"ARL3\",\"411\":\"ARL5B\",\"412\":\"ARL6IP4\",\"413\":\"ARL6IP5\",\"414\":\"ARL6IP6\",\"415\":\"ARL8A\",\"416\":\"ARL8B\",\"417\":\"ARMC1\",\"418\":\"ARMC10\",\"419\":\"ARMC5\",\"420\":\"ARMC6\",\"421\":\"ARMC8\",\"422\":\"ARMCX3\",\"423\":\"ARMH3\",\"424\":\"ARMT1\",\"425\":\"ARNT\",\"426\":\"ARPC1B\",\"427\":\"ARPC2\",\"428\":\"ARPC3\",\"429\":\"ARPC4\",\"430\":\"ARPC5\",\"431\":\"ARPC5L\",\"432\":\"ARPP19\",\"433\":\"ARRDC1\",\"434\":\"ARSA\",\"435\":\"ARSB\",\"436\":\"ARSK\",\"437\":\"ARV1\",\"438\":\"ASAH1\",\"439\":\"ASAP1\",\"440\":\"ASB6\",\"441\":\"ASB9\",\"442\":\"ASCC1\",\"443\":\"ASCC2\",\"444\":\"ASCC3\",\"445\":\"ASDURF\",\"446\":\"ASF1A\",\"447\":\"ASF1B\",\"448\":\"ASH1L\",\"449\":\"ASH2L\",\"450\":\"ASL\",\"451\":\"ASMTL\",\"452\":\"ASNA1\",\"453\":\"ASNS\",\"454\":\"ASNSD1\",\"455\":\"ASPH\",\"456\":\"ASPHD1\",\"457\":\"ASPM\",\"458\":\"ASPSCR1\",\"459\":\"ASRGL1\",\"460\":\"ASS1\",\"461\":\"ASXL1\",\"462\":\"ASXL2\",\"463\":\"ATAD1\",\"464\":\"ATAD2\",\"465\":\"ATAD2B\",\"466\":\"ATAD3A\",\"467\":\"ATAD3B\",\"468\":\"ATAD5\",\"469\":\"ATE1\",\"470\":\"ATF1\",\"471\":\"ATF6\",\"472\":\"ATF6B\",\"473\":\"ATF7\",\"474\":\"ATF7IP\",\"475\":\"ATG101\",\"476\":\"ATG16L1\",\"477\":\"ATG2A\",\"478\":\"ATG2B\",\"479\":\"ATG3\",\"480\":\"ATG4A\",\"481\":\"ATG4B\",\"482\":\"ATG4C\",\"483\":\"ATG5\",\"484\":\"ATG7\",\"485\":\"ATG9A\",\"486\":\"ATIC\",\"487\":\"ATL2\",\"488\":\"ATL3\",\"489\":\"ATM\",\"490\":\"ATN1\",\"491\":\"ATOX1\",\"492\":\"ATP11A\",\"493\":\"ATP11B\",\"494\":\"ATP11C\",\"495\":\"ATP13A1\",\"496\":\"ATP13A2\",\"497\":\"ATP13A3\",\"498\":\"ATP1A1\",\"499\":\"ATP1B1\",\"500\":\"ATP1B3\",\"501\":\"ATP2A2\",\"502\":\"ATP2A3\",\"503\":\"ATP2B1\",\"504\":\"ATP2B4\",\"505\":\"ATP2C1\",\"506\":\"ATP5F1A\",\"507\":\"ATP5F1B\",\"508\":\"ATP5F1C\",\"509\":\"ATP5F1D\",\"510\":\"ATP5MD\",\"511\":\"ATP5ME\",\"512\":\"ATP5MF\",\"513\":\"ATP5MG\",\"514\":\"ATP5PB\",\"515\":\"ATP5PD\",\"516\":\"ATP5PF\",\"517\":\"ATP5PO\",\"518\":\"ATP6AP1\",\"519\":\"ATP6AP2\",\"520\":\"ATP6V0A1\",\"521\":\"ATP6V0A2\",\"522\":\"ATP6V0D1\",\"523\":\"ATP6V1A\",\"524\":\"ATP6V1B2\",\"525\":\"ATP6V1C1\",\"526\":\"ATP6V1D\",\"527\":\"ATP6V1E1\",\"528\":\"ATP6V1F\",\"529\":\"ATP6V1G1\",\"530\":\"ATP6V1H\",\"531\":\"ATP7A\",\"532\":\"ATP7B\",\"533\":\"ATP9A\",\"534\":\"ATPAF1\",\"535\":\"ATPAF2\",\"536\":\"ATR\",\"537\":\"ATRIP\",\"538\":\"ATRN\",\"539\":\"ATRX\",\"540\":\"ATXN10\",\"541\":\"ATXN2\",\"542\":\"ATXN2L\",\"543\":\"ATXN3\",\"544\":\"ATXN7L2\",\"545\":\"ATXN7L3\",\"546\":\"ATXN7L3B\",\"547\":\"AUH\",\"548\":\"AUP1\",\"549\":\"AURKA\",\"550\":\"AURKB\",\"551\":\"AVEN\",\"552\":\"AVL9\",\"553\":\"AXL\",\"554\":\"B2M\",\"555\":\"B3GALNT1\",\"556\":\"B3GALNT2\",\"557\":\"B3GALT6\",\"558\":\"B3GAT3\",\"559\":\"B3GLCT\",\"560\":\"B3GNT2\",\"561\":\"B4GALT1\",\"562\":\"B4GALT3\",\"563\":\"B4GALT7\",\"564\":\"B4GAT1\",\"565\":\"BABAM1\",\"566\":\"BABAM2\",\"567\":\"BAD\",\"568\":\"BAG1\",\"569\":\"BAG2\",\"570\":\"BAG3\",\"571\":\"BAG4\",\"572\":\"BAG5\",\"573\":\"BAG6\",\"574\":\"BAHD1\",\"575\":\"BAIAP2\",\"576\":\"BAIAP2L1\",\"577\":\"BAK1\",\"578\":\"BANF1\",\"579\":\"BANP\",\"580\":\"BAP1\",\"581\":\"BAP18\",\"582\":\"BARD1\",\"583\":\"BARGIN\",\"584\":\"BASP1\",\"585\":\"BAX\",\"586\":\"BAZ1A\",\"587\":\"BAZ1B\",\"588\":\"BAZ2A\",\"589\":\"BAZ2B\",\"590\":\"BBS4\",\"591\":\"BBX\",\"592\":\"BCAM\",\"593\":\"BCAP31\",\"594\":\"BCAR1\",\"595\":\"BCAR3\",\"596\":\"BCAS2\",\"597\":\"BCAS3\",\"598\":\"BCAT2\",\"599\":\"BCCIP\",\"600\":\"BCDIN3D\",\"601\":\"BCHE\",\"602\":\"BCKDHA\",\"603\":\"BCKDHB\",\"604\":\"BCKDK\",\"605\":\"BCL10\",\"606\":\"BCL2L12\",\"607\":\"BCL2L13\",\"608\":\"BCL3\",\"609\":\"BCL7B\",\"610\":\"BCL7C\",\"611\":\"BCL9L\",\"612\":\"BCLAF1\",\"613\":\"BCOR\",\"614\":\"BCR\",\"615\":\"BCS1L\",\"616\":\"BDH1\",\"617\":\"BDH2\",\"618\":\"BDP1\",\"619\":\"BECN1\",\"620\":\"BEND3\",\"621\":\"BET1\",\"622\":\"BET1L\",\"623\":\"BGN\",\"624\":\"BHLHE40\",\"625\":\"BICC1\",\"626\":\"BICD1\",\"627\":\"BICD2\",\"628\":\"BID\",\"629\":\"BIN1\",\"630\":\"BIN3\",\"631\":\"BIRC5\",\"632\":\"BIRC6\",\"633\":\"BIRC7\",\"634\":\"BLM\",\"635\":\"BLMH\",\"636\":\"BLOC1S1\",\"637\":\"BLOC1S2\",\"638\":\"BLOC1S3\",\"639\":\"BLOC1S4\",\"640\":\"BLOC1S5-TXNDC5\",\"641\":\"BLOC1S6\",\"642\":\"BLVRA\",\"643\":\"BLVRB\",\"644\":\"BMP1\",\"645\":\"BMP2K\",\"646\":\"BMPR1B\",\"647\":\"BMPR2\",\"648\":\"BMS1\",\"649\":\"BNC2\",\"650\":\"BNIP1\",\"651\":\"BNIP2\",\"652\":\"BNIP3\",\"653\":\"BNIP3L\",\"654\":\"BOD1L1\",\"655\":\"BOLA2\",\"656\":\"BOLA3\",\"657\":\"BOP1\",\"658\":\"BORCS5\",\"659\":\"BORCS6\",\"660\":\"BPGM\",\"661\":\"BPHL\",\"662\":\"BPNT1\",\"663\":\"BPTF\",\"664\":\"BRAP\",\"665\":\"BRAT1\",\"666\":\"BRCA1\",\"667\":\"BRCA2\",\"668\":\"BRCC3\",\"669\":\"BRD1\",\"670\":\"BRD2\",\"671\":\"BRD3\",\"672\":\"BRD4\",\"673\":\"BRD7\",\"674\":\"BRD8\",\"675\":\"BRD9\",\"676\":\"BRF1\",\"677\":\"BRF2\",\"678\":\"BRI3BP\",\"679\":\"BRIX1\",\"680\":\"BRMS1\",\"681\":\"BROX\",\"682\":\"BRPF1\",\"683\":\"BRSK2\",\"684\":\"BRWD1\",\"685\":\"BSCL2\",\"686\":\"BSDC1\",\"687\":\"BSG\",\"688\":\"BST2\",\"689\":\"BTAF1\",\"690\":\"BTBD1\",\"691\":\"BTD\",\"692\":\"BTF3\",\"693\":\"BTF3L4\",\"694\":\"BTG1\",\"695\":\"BTG3\",\"696\":\"BTN2A1\",\"697\":\"BUB1\",\"698\":\"BUB1B\",\"699\":\"BUB3\",\"700\":\"BUD13\",\"701\":\"BUD23\",\"702\":\"BUD31\",\"703\":\"BYSL\",\"704\":\"BZW1\",\"705\":\"BZW2\",\"706\":\"C11orf68\",\"707\":\"C11orf98\",\"708\":\"C12orf10\",\"709\":\"C12orf29\",\"710\":\"C12orf4\",\"711\":\"C12orf45\",\"712\":\"C12orf57\",\"713\":\"C12orf66\",\"714\":\"C14orf119\",\"715\":\"C15orf38-AP3S2\",\"716\":\"C15orf39\",\"717\":\"C15orf40\",\"718\":\"C16orf58\",\"719\":\"C16orf62\",\"720\":\"C16orf70\",\"721\":\"C16orf87\",\"722\":\"C17orf75\",\"723\":\"C18orf21\",\"724\":\"C18orf25\",\"725\":\"C19orf25\",\"726\":\"C19orf47\",\"727\":\"C1GALT1\",\"728\":\"C1GALT1C1\",\"729\":\"C1orf112\",\"730\":\"C1orf122\",\"731\":\"C1orf131\",\"732\":\"C1orf174\",\"733\":\"C1orf198\",\"734\":\"C1orf43\",\"735\":\"C1orf50\",\"736\":\"C1orf52\",\"737\":\"C1orf74\",\"738\":\"C1QBP\",\"739\":\"C1QTNF6\",\"740\":\"C1RL\",\"741\":\"C20orf27\",\"742\":\"C2CD2L\",\"743\":\"C2CD3\",\"744\":\"C2CD5\",\"745\":\"C2orf49\",\"746\":\"C2orf69\",\"747\":\"C3\",\"748\":\"C3orf38\",\"749\":\"C4A\",\"750\":\"C4BPB\",\"751\":\"C4orf3\",\"752\":\"C5orf22\",\"753\":\"C5orf24\",\"754\":\"C5orf51\",\"755\":\"C6orf120\",\"756\":\"C6orf136\",\"757\":\"C6orf47\",\"758\":\"C6orf89\",\"759\":\"C7orf26\",\"760\":\"C7orf50\",\"761\":\"C8orf33\",\"762\":\"C8orf82\",\"763\":\"C9orf16\",\"764\":\"C9orf40\",\"765\":\"C9orf64\",\"766\":\"C9orf78\",\"767\":\"CA13\",\"768\":\"CA9\",\"769\":\"CAAP1\",\"770\":\"CAB39\",\"771\":\"CABIN1\",\"772\":\"CACNA2D1\",\"773\":\"CACNG6\",\"774\":\"CACTIN\",\"775\":\"CACUL1\",\"776\":\"CACYBP\",\"777\":\"CAD\",\"778\":\"CADM1\",\"779\":\"CALCOCO1\",\"780\":\"CALCOCO2\",\"781\":\"CALD1\",\"782\":\"CALM1\",\"783\":\"CALML3\",\"784\":\"CALML5\",\"785\":\"CALR\",\"786\":\"CALU\",\"787\":\"CAMK1D\",\"788\":\"CAMK2D\",\"789\":\"CAMK2G\",\"790\":\"CAMK4\",\"791\":\"CAMKK1\",\"792\":\"CAMKK2\",\"793\":\"CAMSAP1\",\"794\":\"CAMSAP2\",\"795\":\"CAND1\",\"796\":\"CANT1\",\"797\":\"CANX\",\"798\":\"CAP1\",\"799\":\"CAP2\",\"800\":\"CAPG\",\"801\":\"CAPN1\",\"802\":\"CAPN15\",\"803\":\"CAPN2\",\"804\":\"CAPN7\",\"805\":\"CAPNS1\",\"806\":\"CAPRIN1\",\"807\":\"CAPZA1\",\"808\":\"CAPZA2\",\"809\":\"CAPZB\",\"810\":\"CARD10\",\"811\":\"CARD16\",\"812\":\"CARD19\",\"813\":\"CARD6\",\"814\":\"CARHSP1\",\"815\":\"CARM1\",\"816\":\"CARMIL1\",\"817\":\"CARNMT1\",\"818\":\"CARS\",\"819\":\"CARS2\",\"820\":\"CASC3\",\"821\":\"CASC4\",\"822\":\"CASK\",\"823\":\"CASP1\",\"824\":\"CASP2\",\"825\":\"CASP3\",\"826\":\"CASP4\",\"827\":\"CASP6\",\"828\":\"CASP7\",\"829\":\"CASP8\",\"830\":\"CASP8AP2\",\"831\":\"CASP9\",\"832\":\"CAST\",\"833\":\"CASTOR2\",\"834\":\"CASZ1\",\"835\":\"CAT\",\"836\":\"CAV1\",\"837\":\"CAVIN1\",\"838\":\"CAVIN3\",\"839\":\"CBFB\",\"840\":\"CBL\",\"841\":\"CBLB\",\"842\":\"CBLL1\",\"843\":\"CBR1\",\"844\":\"CBR3\",\"845\":\"CBR4\",\"846\":\"CBSL\",\"847\":\"CBWD2\",\"848\":\"CBX1\",\"849\":\"CBX2\",\"850\":\"CBX3\",\"851\":\"CBX4\",\"852\":\"CBX5\",\"853\":\"CBX8\",\"854\":\"CC2D1A\",\"855\":\"CC2D1B\",\"856\":\"CCAR1\",\"857\":\"CCAR2\",\"858\":\"CCDC102A\",\"859\":\"CCDC106\",\"860\":\"CCDC115\",\"861\":\"CCDC117\",\"862\":\"CCDC12\",\"863\":\"CCDC124\",\"864\":\"CCDC127\",\"865\":\"CCDC134\",\"866\":\"CCDC137\",\"867\":\"CCDC138\",\"868\":\"CCDC14\",\"869\":\"CCDC174\",\"870\":\"CCDC18\",\"871\":\"CCDC186\",\"872\":\"CCDC22\",\"873\":\"CCDC25\",\"874\":\"CCDC28A\",\"875\":\"CCDC32\",\"876\":\"CCDC34\",\"877\":\"CCDC43\",\"878\":\"CCDC47\",\"879\":\"CCDC50\",\"880\":\"CCDC51\",\"881\":\"CCDC58\",\"882\":\"CCDC59\",\"883\":\"CCDC6\",\"884\":\"CCDC61\",\"885\":\"CCDC71\",\"886\":\"CCDC77\",\"887\":\"CCDC84\",\"888\":\"CCDC85C\",\"889\":\"CCDC86\",\"890\":\"CCDC88A\",\"891\":\"CCDC88C\",\"892\":\"CCDC9\",\"893\":\"CCDC90B\",\"894\":\"CCDC93\",\"895\":\"CCDC97\",\"896\":\"CCHCR1\",\"897\":\"CCNA2\",\"898\":\"CCNB1\",\"899\":\"CCNB2\",\"900\":\"CCNC\",\"901\":\"CCNDBP1\",\"902\":\"CCNE1\",\"903\":\"CCNH\",\"904\":\"CCNK\",\"905\":\"CCNL1\",\"906\":\"CCNL2\",\"907\":\"CCNQ\",\"908\":\"CCNT1\",\"909\":\"CCNT2\",\"910\":\"CCNY\",\"911\":\"CCNYL1\",\"912\":\"CCPG1\",\"913\":\"CCS\",\"914\":\"CCT2\",\"915\":\"CCT3\",\"916\":\"CCT4\",\"917\":\"CCT5\",\"918\":\"CCT6A\",\"919\":\"CCT7\",\"920\":\"CCT8\",\"921\":\"CCZ1B\",\"922\":\"CD109\",\"923\":\"CD151\",\"924\":\"CD276\",\"925\":\"CD2AP\",\"926\":\"CD2BP2\",\"927\":\"CD320\",\"928\":\"CD36\",\"929\":\"CD3EAP\",\"930\":\"CD44\",\"931\":\"CD46\",\"932\":\"CD55\",\"933\":\"CD59\",\"934\":\"CD63\",\"935\":\"CD81\",\"936\":\"CD82\",\"937\":\"CD83\",\"938\":\"CD97\",\"939\":\"CD99\",\"940\":\"CD99L2\",\"941\":\"CDAN1\",\"942\":\"CDC123\",\"943\":\"CDC16\",\"944\":\"CDC20\",\"945\":\"CDC23\",\"946\":\"CDC25C\",\"947\":\"CDC26\",\"948\":\"CDC27\",\"949\":\"CDC34\",\"950\":\"CDC37\",\"951\":\"CDC40\",\"952\":\"CDC42\",\"953\":\"CDC42BPA\",\"954\":\"CDC42BPB\",\"955\":\"CDC42EP1\",\"956\":\"CDC42EP2\",\"957\":\"CDC42EP4\",\"958\":\"CDC42SE1\",\"959\":\"CDC42SE2\",\"960\":\"CDC45\",\"961\":\"CDC5L\",\"962\":\"CDC6\",\"963\":\"CDC7\",\"964\":\"CDC73\",\"965\":\"CDCA2\",\"966\":\"CDCA5\",\"967\":\"CDCA7\",\"968\":\"CDCA7L\",\"969\":\"CDCA8\",\"970\":\"CDH2\",\"971\":\"CDHR1\",\"972\":\"CDIPT\",\"973\":\"CDK1\",\"974\":\"CDK10\",\"975\":\"CDK11A\",\"976\":\"CDK11B\",\"977\":\"CDK12\",\"978\":\"CDK13\",\"979\":\"CDK16\",\"980\":\"CDK17\",\"981\":\"CDK19\",\"982\":\"CDK2\",\"983\":\"CDK2AP1\",\"984\":\"CDK4\",\"985\":\"CDK5\",\"986\":\"CDK5RAP1\",\"987\":\"CDK5RAP2\",\"988\":\"CDK5RAP3\",\"989\":\"CDK6\",\"990\":\"CDK7\",\"991\":\"CDK8\",\"992\":\"CDK9\",\"993\":\"CDKAL1\",\"994\":\"CDKN1C\",\"995\":\"CDKN2A\",\"996\":\"CDKN2AIP\",\"997\":\"CDKN2C\",\"998\":\"CDS2\",\"999\":\"CDT1\",\"1000\":\"CDV3\",\"1001\":\"CDYL\",\"1002\":\"CDYL2\",\"1003\":\"CEBPB\",\"1004\":\"CEBPE\",\"1005\":\"CEBPZ\",\"1006\":\"CELF1\",\"1007\":\"CELSR1\",\"1008\":\"CEMIP2\",\"1009\":\"CENPB\",\"1010\":\"CENPC\",\"1011\":\"CENPE\",\"1012\":\"CENPF\",\"1013\":\"CENPH\",\"1014\":\"CENPI\",\"1015\":\"CENPK\",\"1016\":\"CENPL\",\"1017\":\"CENPM\",\"1018\":\"CENPN\",\"1019\":\"CENPO\",\"1020\":\"CENPP\",\"1021\":\"CENPQ\",\"1022\":\"CENPS\",\"1023\":\"CENPT\",\"1024\":\"CENPU\",\"1025\":\"CENPV\",\"1026\":\"CEP120\",\"1027\":\"CEP128\",\"1028\":\"CEP131\",\"1029\":\"CEP135\",\"1030\":\"CEP152\",\"1031\":\"CEP170\",\"1032\":\"CEP170B\",\"1033\":\"CEP192\",\"1034\":\"CEP250\",\"1035\":\"CEP290\",\"1036\":\"CEP295\",\"1037\":\"CEP350\",\"1038\":\"CEP41\",\"1039\":\"CEP44\",\"1040\":\"CEP55\",\"1041\":\"CEP57\",\"1042\":\"CEP63\",\"1043\":\"CEP72\",\"1044\":\"CEP76\",\"1045\":\"CEP78\",\"1046\":\"CEP85\",\"1047\":\"CEP97\",\"1048\":\"CEPT1\",\"1049\":\"CERCAM\",\"1050\":\"CERS1\",\"1051\":\"CERS2\",\"1052\":\"CES1\",\"1053\":\"CES2\",\"1054\":\"CES3\",\"1055\":\"CETN2\",\"1056\":\"CFAP20\",\"1057\":\"CFAP298\",\"1058\":\"CFAP36\",\"1059\":\"CFH\",\"1060\":\"CFL1\",\"1061\":\"CFL2\",\"1062\":\"CGA\",\"1063\":\"CGAS\",\"1064\":\"CGGBP1\",\"1065\":\"CGN\",\"1066\":\"CGREF1\",\"1067\":\"CGRRF1\",\"1068\":\"CHAC2\",\"1069\":\"CHAF1A\",\"1070\":\"CHAF1B\",\"1071\":\"CHAMP1\",\"1072\":\"CHCHD1\",\"1073\":\"CHCHD2P9\",\"1074\":\"CHCHD3\",\"1075\":\"CHCHD4\",\"1076\":\"CHCHD5\",\"1077\":\"CHCHD6\",\"1078\":\"CHD1\",\"1079\":\"CHD1L\",\"1080\":\"CHD2\",\"1081\":\"CHD3\",\"1082\":\"CHD4\",\"1083\":\"CHD6\",\"1084\":\"CHD7\",\"1085\":\"CHD8\",\"1086\":\"CHD9\",\"1087\":\"CHDH\",\"1088\":\"CHEK1\",\"1089\":\"CHEK2\",\"1090\":\"CHERP\",\"1091\":\"CHID1\",\"1092\":\"CHKA\",\"1093\":\"CHM\",\"1094\":\"CHMP1A\",\"1095\":\"CHMP2A\",\"1096\":\"CHMP2B\",\"1097\":\"CHMP3\",\"1098\":\"CHMP4A\",\"1099\":\"CHMP4B\",\"1100\":\"CHMP4C\",\"1101\":\"CHMP5\",\"1102\":\"CHMP6\",\"1103\":\"CHMP7\",\"1104\":\"CHORDC1\",\"1105\":\"CHP1\",\"1106\":\"CHPF\",\"1107\":\"CHPF2\",\"1108\":\"CHPT1\",\"1109\":\"CHRAC1\",\"1110\":\"CHRNA5\",\"1111\":\"CHRNA9\",\"1112\":\"CHRND\",\"1113\":\"CHST12\",\"1114\":\"CHST14\",\"1115\":\"CHST3\",\"1116\":\"CHST7\",\"1117\":\"CHSY1\",\"1118\":\"CHSY3\",\"1119\":\"CHTF18\",\"1120\":\"CHTOP\",\"1121\":\"CHUK\",\"1122\":\"CIAO1\",\"1123\":\"CIAO2A\",\"1124\":\"CIAO2B\",\"1125\":\"CIAO3\",\"1126\":\"CIAPIN1\",\"1127\":\"CIB1\",\"1128\":\"CIC\",\"1129\":\"CINP\",\"1130\":\"CIP2A\",\"1131\":\"CIR1\",\"1132\":\"CIRBP\",\"1133\":\"CISD1\",\"1134\":\"CISD2\",\"1135\":\"CIT\",\"1136\":\"CIZ1\",\"1137\":\"CKAP2\",\"1138\":\"CKAP2L\",\"1139\":\"CKAP4\",\"1140\":\"CKAP5\",\"1141\":\"CKB\",\"1142\":\"CKLF\",\"1143\":\"CKMT1A\",\"1144\":\"CKS1B\",\"1145\":\"CKS2\",\"1146\":\"CLASP1\",\"1147\":\"CLASP2\",\"1148\":\"CLASRP\",\"1149\":\"CLCC1\",\"1150\":\"CLCN2\",\"1151\":\"CLCN3\",\"1152\":\"CLCN5\",\"1153\":\"CLCN6\",\"1154\":\"CLCN7\",\"1155\":\"CLDN12\",\"1156\":\"CLEC16A\",\"1157\":\"CLEC2B\",\"1158\":\"CLGN\",\"1159\":\"CLIC1\",\"1160\":\"CLIC3\",\"1161\":\"CLIC4\",\"1162\":\"CLINT1\",\"1163\":\"CLIP1\",\"1164\":\"CLIP2\",\"1165\":\"CLK1\",\"1166\":\"CLK2\",\"1167\":\"CLK3\",\"1168\":\"CLK4\",\"1169\":\"CLMP\",\"1170\":\"CLN3\",\"1171\":\"CLN5\",\"1172\":\"CLN6\",\"1173\":\"CLNS1A\",\"1174\":\"CLOCK\",\"1175\":\"CLP1\",\"1176\":\"CLPB\",\"1177\":\"CLPP\",\"1178\":\"CLPTM1\",\"1179\":\"CLPTM1L\",\"1180\":\"CLPX\",\"1181\":\"CLSPN\",\"1182\":\"CLSTN1\",\"1183\":\"CLTA\",\"1184\":\"CLTB\",\"1185\":\"CLTC\",\"1186\":\"CLTCL1\",\"1187\":\"CLU\",\"1188\":\"CLUH\",\"1189\":\"CLYBL\",\"1190\":\"CMAS\",\"1191\":\"CMBL\",\"1192\":\"CMC1\",\"1193\":\"CMC2\",\"1194\":\"CMIP\",\"1195\":\"CMPK1\",\"1196\":\"CMSS1\",\"1197\":\"CMTM6\",\"1198\":\"CMTR1\",\"1199\":\"CMTR2\",\"1200\":\"CNBP\",\"1201\":\"CNDP2\",\"1202\":\"CNIH4\",\"1203\":\"CNN2\",\"1204\":\"CNN3\",\"1205\":\"CNNM2\",\"1206\":\"CNNM3\",\"1207\":\"CNNM4\",\"1208\":\"CNOT1\",\"1209\":\"CNOT10\",\"1210\":\"CNOT11\",\"1211\":\"CNOT2\",\"1212\":\"CNOT3\",\"1213\":\"CNOT4\",\"1214\":\"CNOT6\",\"1215\":\"CNOT6L\",\"1216\":\"CNOT7\",\"1217\":\"CNOT8\",\"1218\":\"CNOT9\",\"1219\":\"CNP\",\"1220\":\"CNPY3\",\"1221\":\"CNPY4\",\"1222\":\"CNST\",\"1223\":\"CNTNAP1\",\"1224\":\"CNTNAP3C\",\"1225\":\"CNTRL\",\"1226\":\"CNTROB\",\"1227\":\"COA1\",\"1228\":\"COA3\",\"1229\":\"COA4\",\"1230\":\"COA6\",\"1231\":\"COA7\",\"1232\":\"COASY\",\"1233\":\"COBL\",\"1234\":\"COBLL1\",\"1235\":\"COG1\",\"1236\":\"COG2\",\"1237\":\"COG3\",\"1238\":\"COG4\",\"1239\":\"COG5\",\"1240\":\"COG6\",\"1241\":\"COG7\",\"1242\":\"COG8\",\"1243\":\"COIL\",\"1244\":\"COL12A1\",\"1245\":\"COL15A1\",\"1246\":\"COL16A1\",\"1247\":\"COL18A1\",\"1248\":\"COL1A1\",\"1249\":\"COL27A1\",\"1250\":\"COL3A1\",\"1251\":\"COL4A1\",\"1252\":\"COL4A2\",\"1253\":\"COL4A3BP\",\"1254\":\"COL4A4\",\"1255\":\"COL4A5\",\"1256\":\"COL5A1\",\"1257\":\"COL5A2\",\"1258\":\"COL6A1\",\"1259\":\"COL7A1\",\"1260\":\"COL8A1\",\"1261\":\"COLGALT1\",\"1262\":\"COMMD1\",\"1263\":\"COMMD10\",\"1264\":\"COMMD2\",\"1265\":\"COMMD3\",\"1266\":\"COMMD4\",\"1267\":\"COMMD5\",\"1268\":\"COMMD6\",\"1269\":\"COMMD7\",\"1270\":\"COMMD8\",\"1271\":\"COMMD9\",\"1272\":\"COMT\",\"1273\":\"COMTD1\",\"1274\":\"COP1\",\"1275\":\"COPA\",\"1276\":\"COPB1\",\"1277\":\"COPB2\",\"1278\":\"COPE\",\"1279\":\"COPG1\",\"1280\":\"COPG2\",\"1281\":\"COPRS\",\"1282\":\"COPS2\",\"1283\":\"COPS3\",\"1284\":\"COPS4\",\"1285\":\"COPS5\",\"1286\":\"COPS6\",\"1287\":\"COPS7A\",\"1288\":\"COPS7B\",\"1289\":\"COPS8\",\"1290\":\"COPS9\",\"1291\":\"COPZ1\",\"1292\":\"COQ10B\",\"1293\":\"COQ2\",\"1294\":\"COQ3\",\"1295\":\"COQ5\",\"1296\":\"COQ6\",\"1297\":\"COQ7\",\"1298\":\"COQ8A\",\"1299\":\"COQ8B\",\"1300\":\"COQ9\",\"1301\":\"CORO1B\",\"1302\":\"CORO1C\",\"1303\":\"CORO2A\",\"1304\":\"COTL1\",\"1305\":\"COX11\",\"1306\":\"COX14\",\"1307\":\"COX15\",\"1308\":\"COX17\",\"1309\":\"COX20\",\"1310\":\"COX4I1\",\"1311\":\"COX5A\",\"1312\":\"COX5B\",\"1313\":\"COX6B1\",\"1314\":\"COX6C\",\"1315\":\"COX7A2\",\"1316\":\"COX7A2L\",\"1317\":\"CPA4\",\"1318\":\"CPD\",\"1319\":\"CPE\",\"1320\":\"CPEB2\",\"1321\":\"CPEB4\",\"1322\":\"CPLX1\",\"1323\":\"CPM\",\"1324\":\"CPNE1\",\"1325\":\"CPNE3\",\"1326\":\"CPNE8\",\"1327\":\"CPNE9\",\"1328\":\"CPOX\",\"1329\":\"CPPED1\",\"1330\":\"CPS1\",\"1331\":\"CPSF1\",\"1332\":\"CPSF2\",\"1333\":\"CPSF3\",\"1334\":\"CPSF4\",\"1335\":\"CPSF6\",\"1336\":\"CPSF7\",\"1337\":\"CPT1A\",\"1338\":\"CPT2\",\"1339\":\"CPTP\",\"1340\":\"CPVL\",\"1341\":\"CRABP2\",\"1342\":\"CRADD\",\"1343\":\"CRAT\",\"1344\":\"CRCP\",\"1345\":\"CREB1\",\"1346\":\"CREBBP\",\"1347\":\"CREG1\",\"1348\":\"CRELD1\",\"1349\":\"CRELD2\",\"1350\":\"CREM\",\"1351\":\"CRIP2\",\"1352\":\"CRK\",\"1353\":\"CRKL\",\"1354\":\"CRLF1\",\"1355\":\"CRLF3\",\"1356\":\"CRNKL1\",\"1357\":\"CROCC\",\"1358\":\"CROT\",\"1359\":\"CRTAP\",\"1360\":\"CRTC1\",\"1361\":\"CRTC2\",\"1362\":\"CRTC3\",\"1363\":\"CRY1\",\"1364\":\"CRYZ\",\"1365\":\"CRYZL1\",\"1366\":\"CS\",\"1367\":\"CSDC2\",\"1368\":\"CSDE1\",\"1369\":\"CSE1L\",\"1370\":\"CSGALNACT2\",\"1371\":\"CSK\",\"1372\":\"CSNK1A1\",\"1373\":\"CSNK1D\",\"1374\":\"CSNK1E\",\"1375\":\"CSNK1G1\",\"1376\":\"CSNK1G2\",\"1377\":\"CSNK1G3\",\"1378\":\"CSNK2A1\",\"1379\":\"CSNK2A2\",\"1380\":\"CSNK2B\",\"1381\":\"CSPG4\",\"1382\":\"CSRP1\",\"1383\":\"CSRP2\",\"1384\":\"CST3\",\"1385\":\"CSTB\",\"1386\":\"CSTF1\",\"1387\":\"CSTF2\",\"1388\":\"CSTF2T\",\"1389\":\"CSTF3\",\"1390\":\"CT83\",\"1391\":\"CTAGE1\",\"1392\":\"CTBP1\",\"1393\":\"CTBP2\",\"1394\":\"CTBS\",\"1395\":\"CTCF\",\"1396\":\"CTDNEP1\",\"1397\":\"CTDP1\",\"1398\":\"CTDSPL2\",\"1399\":\"CTGF\",\"1400\":\"CTH\",\"1401\":\"CTNNA1\",\"1402\":\"CTNNA2\",\"1403\":\"CTNNAL1\",\"1404\":\"CTNNB1\",\"1405\":\"CTNNBL1\",\"1406\":\"CTNND1\",\"1407\":\"CTPS1\",\"1408\":\"CTPS2\",\"1409\":\"CTR9\",\"1410\":\"CTSA\",\"1411\":\"CTSB\",\"1412\":\"CTSC\",\"1413\":\"CTSD\",\"1414\":\"CTSL\",\"1415\":\"CTSS\",\"1416\":\"CTSZ\",\"1417\":\"CTTN\",\"1418\":\"CTTNBP2NL\",\"1419\":\"CTU1\",\"1420\":\"CTU2\",\"1421\":\"CUEDC1\",\"1422\":\"CUEDC2\",\"1423\":\"CUL1\",\"1424\":\"CUL2\",\"1425\":\"CUL3\",\"1426\":\"CUL4A\",\"1427\":\"CUL4B\",\"1428\":\"CUL5\",\"1429\":\"CUSTOS\",\"1430\":\"CUTA\",\"1431\":\"CUTC\",\"1432\":\"CUX1\",\"1433\":\"CWC15\",\"1434\":\"CWC22\",\"1435\":\"CWC25\",\"1436\":\"CWC27\",\"1437\":\"CWF19L1\",\"1438\":\"CWF19L2\",\"1439\":\"CXADR\",\"1440\":\"CXCR4\",\"1441\":\"CXorf38\",\"1442\":\"CXorf56\",\"1443\":\"CYB561\",\"1444\":\"CYB5A\",\"1445\":\"CYB5B\",\"1446\":\"CYB5D2\",\"1447\":\"CYB5R1\",\"1448\":\"CYB5R3\",\"1449\":\"CYB5R4\",\"1450\":\"CYBA\",\"1451\":\"CYBC1\",\"1452\":\"CYBRD1\",\"1453\":\"CYC1\",\"1454\":\"CYCS\",\"1455\":\"CYFIP1\",\"1456\":\"CYFIP2\",\"1457\":\"CYHR1\",\"1458\":\"CYP1B1\",\"1459\":\"CYP20A1\",\"1460\":\"CYP2S1\",\"1461\":\"CYP51A1\",\"1462\":\"CYREN\",\"1463\":\"CYSRT1\",\"1464\":\"CYSTM1\",\"1465\":\"D2HGDH\",\"1466\":\"DAB2\",\"1467\":\"DAB2IP\",\"1468\":\"DAD1\",\"1469\":\"DAG1\",\"1470\":\"DAGLB\",\"1471\":\"DAP\",\"1472\":\"DAP3\",\"1473\":\"DAPK3\",\"1474\":\"DARS\",\"1475\":\"DARS2\",\"1476\":\"DAXX\",\"1477\":\"DAZAP1\",\"1478\":\"DBI\",\"1479\":\"DBN1\",\"1480\":\"DBNL\",\"1481\":\"DBR1\",\"1482\":\"DBT\",\"1483\":\"DCAF1\",\"1484\":\"DCAF11\",\"1485\":\"DCAF12\",\"1486\":\"DCAF13\",\"1487\":\"DCAF16\",\"1488\":\"DCAF6\",\"1489\":\"DCAF7\",\"1490\":\"DCAKD\",\"1491\":\"DCBLD1\",\"1492\":\"DCK\",\"1493\":\"DCP1A\",\"1494\":\"DCP2\",\"1495\":\"DCPS\",\"1496\":\"DCTD\",\"1497\":\"DCTN1\",\"1498\":\"DCTN2\",\"1499\":\"DCTN3\",\"1500\":\"DCTN4\",\"1501\":\"DCTN5\",\"1502\":\"DCTN6\",\"1503\":\"DCTPP1\",\"1504\":\"DCUN1D1\",\"1505\":\"DCUN1D4\",\"1506\":\"DCUN1D5\",\"1507\":\"DCXR\",\"1508\":\"DDA1\",\"1509\":\"DDAH1\",\"1510\":\"DDAH2\",\"1511\":\"DDB1\",\"1512\":\"DDB2\",\"1513\":\"DDHD1\",\"1514\":\"DDHD2\",\"1515\":\"DDI2\",\"1516\":\"DDIT4\",\"1517\":\"DDOST\",\"1518\":\"DDRGK1\",\"1519\":\"DDT\",\"1520\":\"DDX1\",\"1521\":\"DDX10\",\"1522\":\"DDX11\",\"1523\":\"DDX11L8\",\"1524\":\"DDX17\",\"1525\":\"DDX18\",\"1526\":\"DDX19A\",\"1527\":\"DDX19B\",\"1528\":\"DDX20\",\"1529\":\"DDX21\",\"1530\":\"DDX23\",\"1531\":\"DDX24\",\"1532\":\"DDX27\",\"1533\":\"DDX28\",\"1534\":\"DDX31\",\"1535\":\"DDX39A\",\"1536\":\"DDX39B\",\"1537\":\"DDX3X\",\"1538\":\"DDX41\",\"1539\":\"DDX42\",\"1540\":\"DDX46\",\"1541\":\"DDX47\",\"1542\":\"DDX49\",\"1543\":\"DDX5\",\"1544\":\"DDX50\",\"1545\":\"DDX51\",\"1546\":\"DDX52\",\"1547\":\"DDX54\",\"1548\":\"DDX55\",\"1549\":\"DDX56\",\"1550\":\"DDX59\",\"1551\":\"DDX6\",\"1552\":\"DDX60\",\"1553\":\"DECR1\",\"1554\":\"DECR2\",\"1555\":\"DEGS1\",\"1556\":\"DEK\",\"1557\":\"DENND4A\",\"1558\":\"DENND4C\",\"1559\":\"DENND6A\",\"1560\":\"DENR\",\"1561\":\"DEPDC7\",\"1562\":\"DERA\",\"1563\":\"DERL1\",\"1564\":\"DES\",\"1565\":\"DESI1\",\"1566\":\"DESI2\",\"1567\":\"DFFA\",\"1568\":\"DGCR2\",\"1569\":\"DGCR8\",\"1570\":\"DGKE\",\"1571\":\"DGUOK\",\"1572\":\"DHCR24\",\"1573\":\"DHCR7\",\"1574\":\"DHDDS\",\"1575\":\"DHFR\",\"1576\":\"DHODH\",\"1577\":\"DHPS\",\"1578\":\"DHRS1\",\"1579\":\"DHRS13\",\"1580\":\"DHRS4\",\"1581\":\"DHRS7\",\"1582\":\"DHRS7B\",\"1583\":\"DHRSX\",\"1584\":\"DHTKD1\",\"1585\":\"DHX15\",\"1586\":\"DHX16\",\"1587\":\"DHX29\",\"1588\":\"DHX30\",\"1589\":\"DHX33\",\"1590\":\"DHX34\",\"1591\":\"DHX35\",\"1592\":\"DHX36\",\"1593\":\"DHX37\",\"1594\":\"DHX38\",\"1595\":\"DHX40\",\"1596\":\"DHX57\",\"1597\":\"DHX8\",\"1598\":\"DHX9\",\"1599\":\"DIABLO\",\"1600\":\"DIAPH1\",\"1601\":\"DIAPH3\",\"1602\":\"DICER1\",\"1603\":\"DIDO1\",\"1604\":\"DIEXF\",\"1605\":\"DIMT1\",\"1606\":\"DIP2B\",\"1607\":\"DIPK2A\",\"1608\":\"DIS3\",\"1609\":\"DIS3L\",\"1610\":\"DIS3L2\",\"1611\":\"DISP1\",\"1612\":\"DKC1\",\"1613\":\"DLAT\",\"1614\":\"DLD\",\"1615\":\"DLG1\",\"1616\":\"DLG3\",\"1617\":\"DLGAP4\",\"1618\":\"DLGAP5\",\"1619\":\"DLST\",\"1620\":\"DMAC1\",\"1621\":\"DMAC2\",\"1622\":\"DMAC2L\",\"1623\":\"DMAP1\",\"1624\":\"DMD\",\"1625\":\"DMXL1\",\"1626\":\"DMXL2\",\"1627\":\"DNAAF2\",\"1628\":\"DNAAF5\",\"1629\":\"DNAH5\",\"1630\":\"DNAJA1\",\"1631\":\"DNAJA2\",\"1632\":\"DNAJA3\",\"1633\":\"DNAJA4\",\"1634\":\"DNAJB1\",\"1635\":\"DNAJB11\",\"1636\":\"DNAJB12\",\"1637\":\"DNAJB14\",\"1638\":\"DNAJB2\",\"1639\":\"DNAJB4\",\"1640\":\"DNAJB6\",\"1641\":\"DNAJB9\",\"1642\":\"DNAJC1\",\"1643\":\"DNAJC10\",\"1644\":\"DNAJC11\",\"1645\":\"DNAJC12\",\"1646\":\"DNAJC13\",\"1647\":\"DNAJC14\",\"1648\":\"DNAJC15\",\"1649\":\"DNAJC17\",\"1650\":\"DNAJC19\",\"1651\":\"DNAJC2\",\"1652\":\"DNAJC21\",\"1653\":\"DNAJC25\",\"1654\":\"DNAJC3\",\"1655\":\"DNAJC30\",\"1656\":\"DNAJC5\",\"1657\":\"DNAJC7\",\"1658\":\"DNAJC8\",\"1659\":\"DNAJC9\",\"1660\":\"DNASE1L1\",\"1661\":\"DNASE2\",\"1662\":\"DNER\",\"1663\":\"DNLZ\",\"1664\":\"DNM1\",\"1665\":\"DNM1L\",\"1666\":\"DNM2\",\"1667\":\"DNM3\",\"1668\":\"DNMBP\",\"1669\":\"DNMT1\",\"1670\":\"DNMT3A\",\"1671\":\"DNMT3B\",\"1672\":\"DNPEP\",\"1673\":\"DNPH1\",\"1674\":\"DNTTIP1\",\"1675\":\"DNTTIP2\",\"1676\":\"DOCK1\",\"1677\":\"DOCK11\",\"1678\":\"DOCK4\",\"1679\":\"DOCK5\",\"1680\":\"DOCK6\",\"1681\":\"DOCK7\",\"1682\":\"DOCK9\",\"1683\":\"DOHH\",\"1684\":\"DOLK\",\"1685\":\"DOLPP1\",\"1686\":\"DPAGT1\",\"1687\":\"DPCD\",\"1688\":\"DPF2\",\"1689\":\"DPH1\",\"1690\":\"DPH2\",\"1691\":\"DPH5\",\"1692\":\"DPH6\",\"1693\":\"DPM1\",\"1694\":\"DPM3\",\"1695\":\"DPP3\",\"1696\":\"DPP7\",\"1697\":\"DPP8\",\"1698\":\"DPP9\",\"1699\":\"DPY19L1\",\"1700\":\"DPY19L3\",\"1701\":\"DPY30\",\"1702\":\"DPYD\",\"1703\":\"DPYSL2\",\"1704\":\"DPYSL3\",\"1705\":\"DPYSL4\",\"1706\":\"DR1\",\"1707\":\"DRAP1\",\"1708\":\"DRG1\",\"1709\":\"DRG2\",\"1710\":\"DROSHA\",\"1711\":\"DSCC1\",\"1712\":\"DSCR3\",\"1713\":\"DSE\",\"1714\":\"DSEL\",\"1715\":\"DSG1\",\"1716\":\"DSG2\",\"1717\":\"DSN1\",\"1718\":\"DSP\",\"1719\":\"DST\",\"1720\":\"DSTN\",\"1721\":\"DTD1\",\"1722\":\"DTL\",\"1723\":\"DTNA\",\"1724\":\"DTX3L\",\"1725\":\"DTYMK\",\"1726\":\"DUS1L\",\"1727\":\"DUS2\",\"1728\":\"DUS3L\",\"1729\":\"DUSP1\",\"1730\":\"DUSP11\",\"1731\":\"DUSP12\",\"1732\":\"DUSP14\",\"1733\":\"DUSP22\",\"1734\":\"DUSP23\",\"1735\":\"DUSP3\",\"1736\":\"DUSP5\",\"1737\":\"DUT\",\"1738\":\"DVL1\",\"1739\":\"DVL2\",\"1740\":\"DYM\",\"1741\":\"DYNC1H1\",\"1742\":\"DYNC1I2\",\"1743\":\"DYNC1LI1\",\"1744\":\"DYNC1LI2\",\"1745\":\"DYNC2H1\",\"1746\":\"DYNC2LI1\",\"1747\":\"DYNLL1\",\"1748\":\"DYNLRB2\",\"1749\":\"DYNLT1\",\"1750\":\"DYNLT3\",\"1751\":\"DYRK1A\",\"1752\":\"E2F3\",\"1753\":\"E2F4\",\"1754\":\"E2F5\",\"1755\":\"E2F6\",\"1756\":\"EAPP\",\"1757\":\"EARS2\",\"1758\":\"EBNA1BP2\",\"1759\":\"EBP\",\"1760\":\"ECD\",\"1761\":\"ECE1\",\"1762\":\"ECEL1\",\"1763\":\"ECH1\",\"1764\":\"ECHDC1\",\"1765\":\"ECHDC3\",\"1766\":\"ECHS1\",\"1767\":\"ECI1\",\"1768\":\"ECI2\",\"1769\":\"ECPAS\",\"1770\":\"ECSIT\",\"1771\":\"ECT2\",\"1772\":\"EDC3\",\"1773\":\"EDC4\",\"1774\":\"EDEM1\",\"1775\":\"EDEM2\",\"1776\":\"EDEM3\",\"1777\":\"EDF1\",\"1778\":\"EDRF1\",\"1779\":\"EEA1\",\"1780\":\"EED\",\"1781\":\"EEF1A1\",\"1782\":\"EEF1A2\",\"1783\":\"EEF1AKMT4\",\"1784\":\"EEF1B2\",\"1785\":\"EEF1D\",\"1786\":\"EEF1E1\",\"1787\":\"EEF1G\",\"1788\":\"EEF2\",\"1789\":\"EEF2K\",\"1790\":\"EEFSEC\",\"1791\":\"EFCAB14\",\"1792\":\"EFEMP1\",\"1793\":\"EFHD1\",\"1794\":\"EFHD2\",\"1795\":\"EFL1\",\"1796\":\"EFR3A\",\"1797\":\"EFTUD2\",\"1798\":\"EGFL7\",\"1799\":\"EGFR\",\"1800\":\"EGLN1\",\"1801\":\"EGR1\",\"1802\":\"EHBP1\",\"1803\":\"EHBP1L1\",\"1804\":\"EHD1\",\"1805\":\"EHD2\",\"1806\":\"EHD4\",\"1807\":\"EHHADH\",\"1808\":\"EHMT1\",\"1809\":\"EHMT2\",\"1810\":\"EI24\",\"1811\":\"EIF1\",\"1812\":\"EIF1AD\",\"1813\":\"EIF1AY\",\"1814\":\"EIF2A\",\"1815\":\"EIF2AK1\",\"1816\":\"EIF2AK2\",\"1817\":\"EIF2AK3\",\"1818\":\"EIF2AK4\",\"1819\":\"EIF2B1\",\"1820\":\"EIF2B2\",\"1821\":\"EIF2B3\",\"1822\":\"EIF2B4\",\"1823\":\"EIF2B5\",\"1824\":\"EIF2D\",\"1825\":\"EIF2S1\",\"1826\":\"EIF2S2\",\"1827\":\"EIF2S3\",\"1828\":\"EIF3A\",\"1829\":\"EIF3B\",\"1830\":\"EIF3CL\",\"1831\":\"EIF3D\",\"1832\":\"EIF3E\",\"1833\":\"EIF3F\",\"1834\":\"EIF3G\",\"1835\":\"EIF3H\",\"1836\":\"EIF3I\",\"1837\":\"EIF3J\",\"1838\":\"EIF3K\",\"1839\":\"EIF3L\",\"1840\":\"EIF3M\",\"1841\":\"EIF4A1\",\"1842\":\"EIF4A2\",\"1843\":\"EIF4A3\",\"1844\":\"EIF4B\",\"1845\":\"EIF4E\",\"1846\":\"EIF4E2\",\"1847\":\"EIF4EBP1\",\"1848\":\"EIF4ENIF1\",\"1849\":\"EIF4G1\",\"1850\":\"EIF4G2\",\"1851\":\"EIF4G3\",\"1852\":\"EIF4H\",\"1853\":\"EIF5\",\"1854\":\"EIF5A\",\"1855\":\"EIF5B\",\"1856\":\"EIF6\",\"1857\":\"EIPR1\",\"1858\":\"ELAC2\",\"1859\":\"ELAVL1\",\"1860\":\"ELF1\",\"1861\":\"ELF2\",\"1862\":\"ELL\",\"1863\":\"ELL2\",\"1864\":\"ELMO2\",\"1865\":\"ELMOD2\",\"1866\":\"ELMSAN1\",\"1867\":\"ELOA\",\"1868\":\"ELOB\",\"1869\":\"ELOC\",\"1870\":\"ELOVL1\",\"1871\":\"ELOVL5\",\"1872\":\"ELP1\",\"1873\":\"ELP2\",\"1874\":\"ELP3\",\"1875\":\"ELP4\",\"1876\":\"ELP5\",\"1877\":\"ELP6\",\"1878\":\"EMC1\",\"1879\":\"EMC10\",\"1880\":\"EMC2\",\"1881\":\"EMC3\",\"1882\":\"EMC4\",\"1883\":\"EMC6\",\"1884\":\"EMC7\",\"1885\":\"EMC8\",\"1886\":\"EMD\",\"1887\":\"EME1\",\"1888\":\"EMG1\",\"1889\":\"EML1\",\"1890\":\"EML2\",\"1891\":\"EML3\",\"1892\":\"EML4\",\"1893\":\"EMSY\",\"1894\":\"ENAH\",\"1895\":\"ENDOD1\",\"1896\":\"ENDOG\",\"1897\":\"ENG\",\"1898\":\"ENGASE\",\"1899\":\"ENO1\",\"1900\":\"ENO2\",\"1901\":\"ENO3\",\"1902\":\"ENOPH1\",\"1903\":\"ENOSF1\",\"1904\":\"ENOX2\",\"1905\":\"ENPP1\",\"1906\":\"ENSA\",\"1907\":\"ENTPD5\",\"1908\":\"ENTR1\",\"1909\":\"ENY2\",\"1910\":\"EOGT\",\"1911\":\"EP300\",\"1912\":\"EP400\",\"1913\":\"EP400P1\",\"1914\":\"EPB41\",\"1915\":\"EPB41L1\",\"1916\":\"EPB41L2\",\"1917\":\"EPB41L4B\",\"1918\":\"EPB41L5\",\"1919\":\"EPC1\",\"1920\":\"EPC2\",\"1921\":\"EPDR1\",\"1922\":\"EPHA2\",\"1923\":\"EPHA5\",\"1924\":\"EPHA7\",\"1925\":\"EPHB2\",\"1926\":\"EPHB4\",\"1927\":\"EPHX1\",\"1928\":\"EPN1\",\"1929\":\"EPN2\",\"1930\":\"EPPK1\",\"1931\":\"EPRS\",\"1932\":\"EPS15\",\"1933\":\"EPS15L1\",\"1934\":\"EPS8\",\"1935\":\"EPS8L2\",\"1936\":\"ERAL1\",\"1937\":\"ERAP1\",\"1938\":\"ERBIN\",\"1939\":\"ERC1\",\"1940\":\"ERCC1\",\"1941\":\"ERCC2\",\"1942\":\"ERCC3\",\"1943\":\"ERCC4\",\"1944\":\"ERCC5\",\"1945\":\"ERCC6L\",\"1946\":\"ERCC8\",\"1947\":\"ERF\",\"1948\":\"ERG28\",\"1949\":\"ERGIC1\",\"1950\":\"ERGIC2\",\"1951\":\"ERGIC3\",\"1952\":\"ERH\",\"1953\":\"ERI1\",\"1954\":\"ERICH1\",\"1955\":\"ERLEC1\",\"1956\":\"ERLIN1\",\"1957\":\"ERLIN2\",\"1958\":\"ERMP1\",\"1959\":\"ERO1A\",\"1960\":\"ERP29\",\"1961\":\"ERP44\",\"1962\":\"ESCO2\",\"1963\":\"ESD\",\"1964\":\"ESF1\",\"1965\":\"ESPL1\",\"1966\":\"ESRP2\",\"1967\":\"ESRRA\",\"1968\":\"ESS2\",\"1969\":\"ESYT1\",\"1970\":\"ESYT2\",\"1971\":\"ETF1\",\"1972\":\"ETFA\",\"1973\":\"ETFB\",\"1974\":\"ETFDH\",\"1975\":\"ETHE1\",\"1976\":\"ETNK1\",\"1977\":\"ETS2\",\"1978\":\"ETV3\",\"1979\":\"ETV6\",\"1980\":\"EVI5\",\"1981\":\"EVL\",\"1982\":\"EWSR1\",\"1983\":\"EXD2\",\"1984\":\"EXO1\",\"1985\":\"EXOC1\",\"1986\":\"EXOC2\",\"1987\":\"EXOC3\",\"1988\":\"EXOC4\",\"1989\":\"EXOC5\",\"1990\":\"EXOC6\",\"1991\":\"EXOC6B\",\"1992\":\"EXOC7\",\"1993\":\"EXOC8\",\"1994\":\"EXOG\",\"1995\":\"EXOSC1\",\"1996\":\"EXOSC10\",\"1997\":\"EXOSC2\",\"1998\":\"EXOSC3\",\"1999\":\"EXOSC4\",\"2000\":\"EXOSC5\",\"2001\":\"EXOSC6\",\"2002\":\"EXOSC7\",\"2003\":\"EXOSC8\",\"2004\":\"EXOSC9\",\"2005\":\"EXT1\",\"2006\":\"EXT2\",\"2007\":\"EXTL2\",\"2008\":\"EXTL3\",\"2009\":\"EYA3\",\"2010\":\"EYA4\",\"2011\":\"EZH2\",\"2012\":\"EZR\",\"2013\":\"F2RL3\",\"2014\":\"F8A1\",\"2015\":\"FA2H\",\"2016\":\"FABP3\",\"2017\":\"FABP5\",\"2018\":\"FADD\",\"2019\":\"FADS1\",\"2020\":\"FADS3\",\"2021\":\"FAF1\",\"2022\":\"FAF2\",\"2023\":\"FAH\",\"2024\":\"FAHD1\",\"2025\":\"FAHD2A\",\"2026\":\"FAHD2B\",\"2027\":\"FAIM\",\"2028\":\"FAM102B\",\"2029\":\"FAM107B\",\"2030\":\"FAM111B\",\"2031\":\"FAM114A1\",\"2032\":\"FAM114A2\",\"2033\":\"FAM117B\",\"2034\":\"FAM118B\",\"2035\":\"FAM120A\",\"2036\":\"FAM120B\",\"2037\":\"FAM120C\",\"2038\":\"FAM122B\",\"2039\":\"FAM126A\",\"2040\":\"FAM129A\",\"2041\":\"FAM129B\",\"2042\":\"FAM136A\",\"2043\":\"FAM13A\",\"2044\":\"FAM160B1\",\"2045\":\"FAM162A\",\"2046\":\"FAM169A\",\"2047\":\"FAM172A\",\"2048\":\"FAM173B\",\"2049\":\"FAM177A1\",\"2050\":\"FAM185A\",\"2051\":\"FAM192A\",\"2052\":\"FAM193A\",\"2053\":\"FAM204A\",\"2054\":\"FAM207A\",\"2055\":\"FAM208A\",\"2056\":\"FAM208B\",\"2057\":\"FAM20B\",\"2058\":\"FAM210A\",\"2059\":\"FAM219B\",\"2060\":\"FAM234A\",\"2061\":\"FAM234B\",\"2062\":\"FAM241A\",\"2063\":\"FAM241B\",\"2064\":\"FAM32A\",\"2065\":\"FAM3C\",\"2066\":\"FAM45A\",\"2067\":\"FAM49B\",\"2068\":\"FAM50A\",\"2069\":\"FAM76A\",\"2070\":\"FAM83A\",\"2071\":\"FAM83D\",\"2072\":\"FAM83G\",\"2073\":\"FAM83H\",\"2074\":\"FAM8A1\",\"2075\":\"FAM91A1\",\"2076\":\"FAM98A\",\"2077\":\"FAM98B\",\"2078\":\"FANCA\",\"2079\":\"FANCB\",\"2080\":\"FANCD2\",\"2081\":\"FANCE\",\"2082\":\"FANCG\",\"2083\":\"FANCI\",\"2084\":\"FANCL\",\"2085\":\"FANCM\",\"2086\":\"FAR1\",\"2087\":\"FARP1\",\"2088\":\"FARP2\",\"2089\":\"FARS2\",\"2090\":\"FARSA\",\"2091\":\"FARSB\",\"2092\":\"FAS\",\"2093\":\"FASN\",\"2094\":\"FASTKD1\",\"2095\":\"FASTKD2\",\"2096\":\"FASTKD3\",\"2097\":\"FASTKD5\",\"2098\":\"FAT1\",\"2099\":\"FAT4\",\"2100\":\"FBH1\",\"2101\":\"FBL\",\"2102\":\"FBLN1\",\"2103\":\"FBLN5\",\"2104\":\"FBN1\",\"2105\":\"FBN2\",\"2106\":\"FBRS\",\"2107\":\"FBXL12\",\"2108\":\"FBXL18\",\"2109\":\"FBXL20\",\"2110\":\"FBXL6\",\"2111\":\"FBXO11\",\"2112\":\"FBXO21\",\"2113\":\"FBXO22\",\"2114\":\"FBXO28\",\"2115\":\"FBXO3\",\"2116\":\"FBXO30\",\"2117\":\"FBXO38\",\"2118\":\"FBXO4\",\"2119\":\"FBXO45\",\"2120\":\"FBXO7\",\"2121\":\"FBXO9\",\"2122\":\"FBXW11\",\"2123\":\"FBXW5\",\"2124\":\"FBXW9\",\"2125\":\"FCF1\",\"2126\":\"FCHO2\",\"2127\":\"FCHSD1\",\"2128\":\"FCHSD2\",\"2129\":\"FDFT1\",\"2130\":\"FDPS\",\"2131\":\"FDX1\",\"2132\":\"FDX2\",\"2133\":\"FDXR\",\"2134\":\"FECH\",\"2135\":\"FEN1\",\"2136\":\"FER\",\"2137\":\"FERMT1\",\"2138\":\"FERMT2\",\"2139\":\"FEZ2\",\"2140\":\"FGF2\",\"2141\":\"FGFR1OP\",\"2142\":\"FGFR1OP2\",\"2143\":\"FGFR4\",\"2144\":\"FH\",\"2145\":\"FHL1\",\"2146\":\"FHL2\",\"2147\":\"FHL3\",\"2148\":\"FHOD1\",\"2149\":\"FIBP\",\"2150\":\"FIG4\",\"2151\":\"FIGNL1\",\"2152\":\"FIP1L1\",\"2153\":\"FIS1\",\"2154\":\"FITM2\",\"2155\":\"FKBP10\",\"2156\":\"FKBP11\",\"2157\":\"FKBP14\",\"2158\":\"FKBP15\",\"2159\":\"FKBP1A\",\"2160\":\"FKBP2\",\"2161\":\"FKBP3\",\"2162\":\"FKBP4\",\"2163\":\"FKBP5\",\"2164\":\"FKBP7\",\"2165\":\"FKBP8\",\"2166\":\"FKBP9\",\"2167\":\"FKBPL\",\"2168\":\"FKRP\",\"2169\":\"FKTN\",\"2170\":\"FLAD1\",\"2171\":\"FLG2\",\"2172\":\"FLII\",\"2173\":\"FLNA\",\"2174\":\"FLNB\",\"2175\":\"FLNC\",\"2176\":\"FLOT1\",\"2177\":\"FLOT2\",\"2178\":\"FLRT3\",\"2179\":\"FLT4\",\"2180\":\"FLVCR1\",\"2181\":\"FLYWCH1\",\"2182\":\"FLYWCH2\",\"2183\":\"FMC1\",\"2184\":\"FMNL1\",\"2185\":\"FMNL2\",\"2186\":\"FMR1\",\"2187\":\"FN1\",\"2188\":\"FN3KRP\",\"2189\":\"FNBP1\",\"2190\":\"FNBP1L\",\"2191\":\"FNBP4\",\"2192\":\"FNDC3A\",\"2193\":\"FNDC3B\",\"2194\":\"FNTA\",\"2195\":\"FOCAD\",\"2196\":\"FOS\",\"2197\":\"FOSL2\",\"2198\":\"FOXC2\",\"2199\":\"FOXJ3\",\"2200\":\"FOXK1\",\"2201\":\"FOXK2\",\"2202\":\"FOXN2\",\"2203\":\"FOXP1\",\"2204\":\"FOXP2\",\"2205\":\"FOXP4\",\"2206\":\"FOXRED1\",\"2207\":\"FOXRED2\",\"2208\":\"FPGS\",\"2209\":\"FRA10AC1\",\"2210\":\"FRG1\",\"2211\":\"FRYL\",\"2212\":\"FSCN1\",\"2213\":\"FSD1\",\"2214\":\"FSTL1\",\"2215\":\"FSTL4\",\"2216\":\"FTH1\",\"2217\":\"FTL\",\"2218\":\"FTO\",\"2219\":\"FTSJ1\",\"2220\":\"FTSJ3\",\"2221\":\"FUBP1\",\"2222\":\"FUBP3\",\"2223\":\"FUCA1\",\"2224\":\"FUCA2\",\"2225\":\"FUK\",\"2226\":\"FUNDC1\",\"2227\":\"FUNDC2\",\"2228\":\"FUOM\",\"2229\":\"FURIN\",\"2230\":\"FUS\",\"2231\":\"FUT11\",\"2232\":\"FUT8\",\"2233\":\"FXN\",\"2234\":\"FXR1\",\"2235\":\"FXR2\",\"2236\":\"FYCO1\",\"2237\":\"FYN\",\"2238\":\"FYTTD1\",\"2239\":\"G3BP1\",\"2240\":\"G3BP2\",\"2241\":\"G6PD\",\"2242\":\"GAA\",\"2243\":\"GABARAP\",\"2244\":\"GABARAPL1\",\"2245\":\"GABARAPL2\",\"2246\":\"GABPA\",\"2247\":\"GABPB1\",\"2248\":\"GADD45GIP1\",\"2249\":\"GAK\",\"2250\":\"GAL\",\"2251\":\"GALE\",\"2252\":\"GALK1\",\"2253\":\"GALK2\",\"2254\":\"GALM\",\"2255\":\"GALNS\",\"2256\":\"GALNT1\",\"2257\":\"GALNT2\",\"2258\":\"GALNT3\",\"2259\":\"GALNT6\",\"2260\":\"GALNT7\",\"2261\":\"GAMT\",\"2262\":\"GAN\",\"2263\":\"GANAB\",\"2264\":\"GANC\",\"2265\":\"GAPDH\",\"2266\":\"GAPVD1\",\"2267\":\"GAR1\",\"2268\":\"GARS\",\"2269\":\"GART\",\"2270\":\"GAS1\",\"2271\":\"GAS2L1\",\"2272\":\"GATAD1\",\"2273\":\"GATAD2A\",\"2274\":\"GATAD2B\",\"2275\":\"GATB\",\"2276\":\"GATD1\",\"2277\":\"GBA\",\"2278\":\"GBE1\",\"2279\":\"GBF1\",\"2280\":\"GBP1\",\"2281\":\"GBP2\",\"2282\":\"GCA\",\"2283\":\"GCAT\",\"2284\":\"GCC1\",\"2285\":\"GCC2\",\"2286\":\"GCDH\",\"2287\":\"GCFC2\",\"2288\":\"GCHFR\",\"2289\":\"GCLC\",\"2290\":\"GCLM\",\"2291\":\"GCN1\",\"2292\":\"GCNT1\",\"2293\":\"GCSH\",\"2294\":\"GDA\",\"2295\":\"GDAP1\",\"2296\":\"GDAP2\",\"2297\":\"GDE1\",\"2298\":\"GDF15\",\"2299\":\"GDI1\",\"2300\":\"GDI2\",\"2301\":\"GDPD1\",\"2302\":\"GDPD3\",\"2303\":\"GDPGP1\",\"2304\":\"GEMIN2\",\"2305\":\"GEMIN4\",\"2306\":\"GEMIN5\",\"2307\":\"GEMIN6\",\"2308\":\"GEMIN7\",\"2309\":\"GEMIN8\",\"2310\":\"GET4\",\"2311\":\"GFER\",\"2312\":\"GFM1\",\"2313\":\"GFM2\",\"2314\":\"GFOD1\",\"2315\":\"GFOD2\",\"2316\":\"GFPT1\",\"2317\":\"GFPT2\",\"2318\":\"GGA1\",\"2319\":\"GGA2\",\"2320\":\"GGCT\",\"2321\":\"GGCX\",\"2322\":\"GGH\",\"2323\":\"GGPS1\",\"2324\":\"GGT1\",\"2325\":\"GHDC\",\"2326\":\"GHITM\",\"2327\":\"GID8\",\"2328\":\"GIGYF2\",\"2329\":\"GINS1\",\"2330\":\"GINS2\",\"2331\":\"GINS3\",\"2332\":\"GINS4\",\"2333\":\"GIPC1\",\"2334\":\"GIPC3\",\"2335\":\"GIT1\",\"2336\":\"GIT2\",\"2337\":\"GJA1\",\"2338\":\"GK\",\"2339\":\"GK5\",\"2340\":\"GLA\",\"2341\":\"GLB1\",\"2342\":\"GLCCI1\",\"2343\":\"GLCE\",\"2344\":\"GLE1\",\"2345\":\"GLG1\",\"2346\":\"GLIPR1\",\"2347\":\"GLIPR2\",\"2348\":\"GLMN\",\"2349\":\"GLMP\",\"2350\":\"GLO1\",\"2351\":\"GLOD4\",\"2352\":\"GLRX\",\"2353\":\"GLRX2\",\"2354\":\"GLRX3\",\"2355\":\"GLRX5\",\"2356\":\"GLS\",\"2357\":\"GLT8D1\",\"2358\":\"GLT8D2\",\"2359\":\"GLTP\",\"2360\":\"GLUD1\",\"2361\":\"GLYR1\",\"2362\":\"GM2A\",\"2363\":\"GMCL1\",\"2364\":\"GMDS\",\"2365\":\"GMEB1\",\"2366\":\"GMEB2\",\"2367\":\"GMFB\",\"2368\":\"GMIP\",\"2369\":\"GMNN\",\"2370\":\"GMPPA\",\"2371\":\"GMPPB\",\"2372\":\"GMPR2\",\"2373\":\"GMPS\",\"2374\":\"GNA11\",\"2375\":\"GNA13\",\"2376\":\"GNAI1\",\"2377\":\"GNAI2\",\"2378\":\"GNAI3\",\"2379\":\"GNAO1\",\"2380\":\"GNAQ\",\"2381\":\"GNAS\",\"2382\":\"GNB1\",\"2383\":\"GNB1L\",\"2384\":\"GNB2\",\"2385\":\"GNB4\",\"2386\":\"GNE\",\"2387\":\"GNG12\",\"2388\":\"GNG5\",\"2389\":\"GNL1\",\"2390\":\"GNL2\",\"2391\":\"GNL3\",\"2392\":\"GNL3L\",\"2393\":\"GNPAT\",\"2394\":\"GNPDA1\",\"2395\":\"GNPDA2\",\"2396\":\"GNPNAT1\",\"2397\":\"GNPTAB\",\"2398\":\"GNS\",\"2399\":\"GOLGA1\",\"2400\":\"GOLGA2\",\"2401\":\"GOLGA3\",\"2402\":\"GOLGA4\",\"2403\":\"GOLGA5\",\"2404\":\"GOLGA7\",\"2405\":\"GOLGA8O\",\"2406\":\"GOLGB1\",\"2407\":\"GOLIM4\",\"2408\":\"GOLM1\",\"2409\":\"GOLPH3\",\"2410\":\"GOLPH3L\",\"2411\":\"GOLT1B\",\"2412\":\"GON4L\",\"2413\":\"GON7\",\"2414\":\"GOPC\",\"2415\":\"GORAB\",\"2416\":\"GORASP1\",\"2417\":\"GORASP2\",\"2418\":\"GOSR1\",\"2419\":\"GOSR2\",\"2420\":\"GOT1\",\"2421\":\"GOT2\",\"2422\":\"GPAA1\",\"2423\":\"GPALPP1\",\"2424\":\"GPAM\",\"2425\":\"GPANK1\",\"2426\":\"GPAT3\",\"2427\":\"GPAT4\",\"2428\":\"GPATCH1\",\"2429\":\"GPATCH11\",\"2430\":\"GPATCH2\",\"2431\":\"GPATCH4\",\"2432\":\"GPATCH8\",\"2433\":\"GPBP1L1\",\"2434\":\"GPC1\",\"2435\":\"GPC5\",\"2436\":\"GPD1L\",\"2437\":\"GPD2\",\"2438\":\"GPHN\",\"2439\":\"GPI\",\"2440\":\"GPKOW\",\"2441\":\"GPN1\",\"2442\":\"GPN2\",\"2443\":\"GPR107\",\"2444\":\"GPR108\",\"2445\":\"GPR180\",\"2446\":\"GPR75-ASB3\",\"2447\":\"GPR89A\",\"2448\":\"GPRC5A\",\"2449\":\"GPRC5C\",\"2450\":\"GPRIN1\",\"2451\":\"GPS1\",\"2452\":\"GPS2\",\"2453\":\"GPSM1\",\"2454\":\"GPT2\",\"2455\":\"GPX1\",\"2456\":\"GPX8\",\"2457\":\"GRAMD1A\",\"2458\":\"GRAMD1B\",\"2459\":\"GRAMD2B\",\"2460\":\"GRB10\",\"2461\":\"GRB2\",\"2462\":\"GRB7\",\"2463\":\"GRHPR\",\"2464\":\"GRIPAP1\",\"2465\":\"GRK2\",\"2466\":\"GRK6\",\"2467\":\"GRN\",\"2468\":\"GRPEL1\",\"2469\":\"GRPEL2\",\"2470\":\"GRSF1\",\"2471\":\"GRTP1\",\"2472\":\"GRWD1\",\"2473\":\"GSDME\",\"2474\":\"GSE1\",\"2475\":\"GSK3A\",\"2476\":\"GSK3B\",\"2477\":\"GSKIP\",\"2478\":\"GSN\",\"2479\":\"GSPT1\",\"2480\":\"GSPT2\",\"2481\":\"GSR\",\"2482\":\"GSS\",\"2483\":\"GSTCD\",\"2484\":\"GSTK1\",\"2485\":\"GSTM3\",\"2486\":\"GSTM4\",\"2487\":\"GSTO1\",\"2488\":\"GSTP1\",\"2489\":\"GSTT1\",\"2490\":\"GSTT2\",\"2491\":\"GSTZ1\",\"2492\":\"GTF2A1\",\"2493\":\"GTF2B\",\"2494\":\"GTF2E1\",\"2495\":\"GTF2E2\",\"2496\":\"GTF2F1\",\"2497\":\"GTF2F2\",\"2498\":\"GTF2H1\",\"2499\":\"GTF2H2\",\"2500\":\"GTF2H2C\",\"2501\":\"GTF2H3\",\"2502\":\"GTF2H4\",\"2503\":\"GTF2H5\",\"2504\":\"GTF2I\",\"2505\":\"GTF2IRD1\",\"2506\":\"GTF3C1\",\"2507\":\"GTF3C2\",\"2508\":\"GTF3C3\",\"2509\":\"GTF3C4\",\"2510\":\"GTF3C5\",\"2511\":\"GTF3C6\",\"2512\":\"GTPBP1\",\"2513\":\"GTPBP10\",\"2514\":\"GTPBP3\",\"2515\":\"GTPBP4\",\"2516\":\"GTPBP6\",\"2517\":\"GTPBP8\",\"2518\":\"GTSE1\",\"2519\":\"GUF1\",\"2520\":\"GUK1\",\"2521\":\"GULP1\",\"2522\":\"GUSB\",\"2523\":\"GXYLT1\",\"2524\":\"GYG1\",\"2525\":\"GYS1\",\"2526\":\"H1F0\",\"2527\":\"H1FX\",\"2528\":\"H2AFY\",\"2529\":\"H2AFZ\",\"2530\":\"H3F3A\",\"2531\":\"H6PD\",\"2532\":\"HABP4\",\"2533\":\"HACD2\",\"2534\":\"HACD3\",\"2535\":\"HACL1\",\"2536\":\"HADH\",\"2537\":\"HADHA\",\"2538\":\"HADHB\",\"2539\":\"HAGH\",\"2540\":\"HARS\",\"2541\":\"HARS2\",\"2542\":\"HASPIN\",\"2543\":\"HAT1\",\"2544\":\"HAUS1\",\"2545\":\"HAUS2\",\"2546\":\"HAUS3\",\"2547\":\"HAUS4\",\"2548\":\"HAUS5\",\"2549\":\"HAUS6\",\"2550\":\"HAUS7\",\"2551\":\"HAUS8\",\"2552\":\"HAX1\",\"2553\":\"HBS1L\",\"2554\":\"HCCS\",\"2555\":\"HCFC1\",\"2556\":\"HCFC2\",\"2557\":\"HDAC1\",\"2558\":\"HDAC2\",\"2559\":\"HDAC3\",\"2560\":\"HDAC4\",\"2561\":\"HDAC7\",\"2562\":\"HDDC2\",\"2563\":\"HDGF\",\"2564\":\"HDGFL2\",\"2565\":\"HDHD2\",\"2566\":\"HDHD3\",\"2567\":\"HDHD5\",\"2568\":\"HDLBP\",\"2569\":\"HEATR1\",\"2570\":\"HEATR3\",\"2571\":\"HEATR5A\",\"2572\":\"HEATR5B\",\"2573\":\"HEATR6\",\"2574\":\"HEBP1\",\"2575\":\"HEBP2\",\"2576\":\"HECA\",\"2577\":\"HECTD1\",\"2578\":\"HECTD3\",\"2579\":\"HECTD4\",\"2580\":\"HELLS\",\"2581\":\"HELZ\",\"2582\":\"HELZ2\",\"2583\":\"HENMT1\",\"2584\":\"HERC1\",\"2585\":\"HERC2\",\"2586\":\"HERC4\",\"2587\":\"HERC5\",\"2588\":\"HERPUD1\",\"2589\":\"HEXA\",\"2590\":\"HEXB\",\"2591\":\"HEXIM1\",\"2592\":\"HEXIM2\",\"2593\":\"HFE\",\"2594\":\"HGH1\",\"2595\":\"HGS\",\"2596\":\"HGSNAT\",\"2597\":\"HIBADH\",\"2598\":\"HIBCH\",\"2599\":\"HIF1AN\",\"2600\":\"HIGD1A\",\"2601\":\"HIGD2A\",\"2602\":\"HIKESHI\",\"2603\":\"HINT1\",\"2604\":\"HINT2\",\"2605\":\"HINT3\",\"2606\":\"HIP1\",\"2607\":\"HIP1R\",\"2608\":\"HIRA\",\"2609\":\"HIST1H1B\",\"2610\":\"HIST1H1C\",\"2611\":\"HIST1H1E\",\"2612\":\"HIST1H2BA\",\"2613\":\"HIST1H2BK\",\"2614\":\"HIST1H3A\",\"2615\":\"HIST1H4A\",\"2616\":\"HIST1H4G\",\"2617\":\"HIST2H2AC\",\"2618\":\"HIST2H2BC\",\"2619\":\"HIST2H3A\",\"2620\":\"HIST2H3PS2\",\"2621\":\"HIVEP1\",\"2622\":\"HJURP\",\"2623\":\"HK1\",\"2624\":\"HK2\",\"2625\":\"HLA-A\",\"2626\":\"HLA-B\",\"2627\":\"HLA-C\",\"2628\":\"HLA-F\",\"2629\":\"HLA-H\",\"2630\":\"HLCS\",\"2631\":\"HLTF\",\"2632\":\"HM13\",\"2633\":\"HMBOX1\",\"2634\":\"HMBS\",\"2635\":\"HMCES\",\"2636\":\"HMG20A\",\"2637\":\"HMG20B\",\"2638\":\"HMGA1\",\"2639\":\"HMGB1\",\"2640\":\"HMGB2\",\"2641\":\"HMGB3\",\"2642\":\"HMGCL\",\"2643\":\"HMGCR\",\"2644\":\"HMGCS1\",\"2645\":\"HMGN1\",\"2646\":\"HMGN3\",\"2647\":\"HMGN5\",\"2648\":\"HMGXB4\",\"2649\":\"HMMR\",\"2650\":\"HMOX1\",\"2651\":\"HMOX2\",\"2652\":\"HNMT\",\"2653\":\"HNRNPA0\",\"2654\":\"HNRNPA1\",\"2655\":\"HNRNPA2B1\",\"2656\":\"HNRNPA3\",\"2657\":\"HNRNPAB\",\"2658\":\"HNRNPC\",\"2659\":\"HNRNPCL4\",\"2660\":\"HNRNPD\",\"2661\":\"HNRNPDL\",\"2662\":\"HNRNPF\",\"2663\":\"HNRNPH1\",\"2664\":\"HNRNPH2\",\"2665\":\"HNRNPH3\",\"2666\":\"HNRNPK\",\"2667\":\"HNRNPL\",\"2668\":\"HNRNPLL\",\"2669\":\"HNRNPM\",\"2670\":\"HNRNPR\",\"2671\":\"HNRNPU\",\"2672\":\"HNRNPUL1\",\"2673\":\"HNRNPUL2\",\"2674\":\"HOMER1\",\"2675\":\"HOMER3\",\"2676\":\"HOMEZ\",\"2677\":\"HOOK1\",\"2678\":\"HOOK2\",\"2679\":\"HOOK3\",\"2680\":\"HOXC10\",\"2681\":\"HOXC6\",\"2682\":\"HP1BP3\",\"2683\":\"HPCAL1\",\"2684\":\"HPD\",\"2685\":\"HPDL\",\"2686\":\"HPF1\",\"2687\":\"HPRT1\",\"2688\":\"HPS3\",\"2689\":\"HPS5\",\"2690\":\"HPS6\",\"2691\":\"HPSE\",\"2692\":\"HRAS\",\"2693\":\"HS1BP3\",\"2694\":\"HS2ST1\",\"2695\":\"HS6ST2\",\"2696\":\"HSBP1\",\"2697\":\"HSCB\",\"2698\":\"HSD17B10\",\"2699\":\"HSD17B11\",\"2700\":\"HSD17B12\",\"2701\":\"HSD17B4\",\"2702\":\"HSD17B7\",\"2703\":\"HSD17B8\",\"2704\":\"HSDL1\",\"2705\":\"HSDL2\",\"2706\":\"HSF1\",\"2707\":\"HSP90AA1\",\"2708\":\"HSP90AA2P\",\"2709\":\"HSP90AA4P\",\"2710\":\"HSP90AB1\",\"2711\":\"HSP90AB4P\",\"2712\":\"HSP90B1\",\"2713\":\"HSPA13\",\"2714\":\"HSPA14\",\"2715\":\"HSPA1A\",\"2716\":\"HSPA1L\",\"2717\":\"HSPA2\",\"2718\":\"HSPA4\",\"2719\":\"HSPA4L\",\"2720\":\"HSPA5\",\"2721\":\"HSPA6\",\"2722\":\"HSPA8\",\"2723\":\"HSPA9\",\"2724\":\"HSPB1\",\"2725\":\"HSPB11\",\"2726\":\"HSPBP1\",\"2727\":\"HSPD1\",\"2728\":\"HSPE1\",\"2729\":\"HSPG2\",\"2730\":\"HSPH1\",\"2731\":\"HTATIP2\",\"2732\":\"HTATSF1\",\"2733\":\"HTD2\",\"2734\":\"HTRA2\",\"2735\":\"HTT\",\"2736\":\"HUS1\",\"2737\":\"HUWE1\",\"2738\":\"HYAL1\",\"2739\":\"HYAL2\",\"2740\":\"HYI\",\"2741\":\"HYOU1\",\"2742\":\"HYPK\",\"2743\":\"IAH1\",\"2744\":\"IARS\",\"2745\":\"IARS2\",\"2746\":\"IBA57\",\"2747\":\"IBTK\",\"2748\":\"ICAM1\",\"2749\":\"ICE1\",\"2750\":\"ICE2\",\"2751\":\"ICMT\",\"2752\":\"ID3\",\"2753\":\"IDE\",\"2754\":\"IDH1\",\"2755\":\"IDH2\",\"2756\":\"IDH3A\",\"2757\":\"IDH3B\",\"2758\":\"IDH3G\",\"2759\":\"IDI1\",\"2760\":\"IDUA\",\"2761\":\"IER3IP1\",\"2762\":\"IFI16\",\"2763\":\"IFI30\",\"2764\":\"IFI35\",\"2765\":\"IFI44\",\"2766\":\"IFI44L\",\"2767\":\"IFIT1\",\"2768\":\"IFIT2\",\"2769\":\"IFIT3\",\"2770\":\"IFIT5\",\"2771\":\"IFITM2\",\"2772\":\"IFITM3\",\"2773\":\"IFNGR1\",\"2774\":\"IFRD1\",\"2775\":\"IFRD2\",\"2776\":\"IFT122\",\"2777\":\"IFT140\",\"2778\":\"IFT20\",\"2779\":\"IFT27\",\"2780\":\"IFT43\",\"2781\":\"IFT57\",\"2782\":\"IFT74\",\"2783\":\"IFT81\",\"2784\":\"IGBP1\",\"2785\":\"IGF1R\",\"2786\":\"IGF2BP1\",\"2787\":\"IGF2BP2\",\"2788\":\"IGF2BP3\",\"2789\":\"IGF2R\",\"2790\":\"IGFBP4\",\"2791\":\"IGFBP7\",\"2792\":\"IGHMBP2\",\"2793\":\"IGSF8\",\"2794\":\"IK\",\"2795\":\"IKBIP\",\"2796\":\"IKBKB\",\"2797\":\"IKBKG\",\"2798\":\"IL11\",\"2799\":\"IL18\",\"2800\":\"IL6ST\",\"2801\":\"ILF2\",\"2802\":\"ILF3\",\"2803\":\"ILK\",\"2804\":\"ILKAP\",\"2805\":\"ILVBL\",\"2806\":\"IMMP2L\",\"2807\":\"IMMT\",\"2808\":\"IMP3\",\"2809\":\"IMP4\",\"2810\":\"IMPA1\",\"2811\":\"IMPA2\",\"2812\":\"IMPACT\",\"2813\":\"IMPAD1\",\"2814\":\"IMPDH1\",\"2815\":\"IMPDH2\",\"2816\":\"IMUP\",\"2817\":\"INCENP\",\"2818\":\"INF2\",\"2819\":\"ING1\",\"2820\":\"ING2\",\"2821\":\"ING3\",\"2822\":\"INO80\",\"2823\":\"INO80E\",\"2824\":\"INPP1\",\"2825\":\"INPP4A\",\"2826\":\"INPP5A\",\"2827\":\"INPP5B\",\"2828\":\"INPP5K\",\"2829\":\"INPPL1\",\"2830\":\"INSR\",\"2831\":\"INTS1\",\"2832\":\"INTS10\",\"2833\":\"INTS11\",\"2834\":\"INTS12\",\"2835\":\"INTS13\",\"2836\":\"INTS14\",\"2837\":\"INTS2\",\"2838\":\"INTS3\",\"2839\":\"INTS4\",\"2840\":\"INTS5\",\"2841\":\"INTS6\",\"2842\":\"INTS7\",\"2843\":\"INTS8\",\"2844\":\"INTS9\",\"2845\":\"IP6K1\",\"2846\":\"IPMK\",\"2847\":\"IPO11\",\"2848\":\"IPO13\",\"2849\":\"IPO4\",\"2850\":\"IPO5\",\"2851\":\"IPO7\",\"2852\":\"IPO8\",\"2853\":\"IPO9\",\"2854\":\"IQGAP1\",\"2855\":\"IQGAP2\",\"2856\":\"IQGAP3\",\"2857\":\"IQSEC1\",\"2858\":\"IRAK1\",\"2859\":\"IRAK4\",\"2860\":\"IREB2\",\"2861\":\"IRF2BP1\",\"2862\":\"IRF2BP2\",\"2863\":\"IRF2BPL\",\"2864\":\"IRF3\",\"2865\":\"IRGQ\",\"2866\":\"IRS2\",\"2867\":\"ISCA1\",\"2868\":\"ISCA2\",\"2869\":\"ISCU\",\"2870\":\"ISG15\",\"2871\":\"ISG20\",\"2872\":\"ISG20L2\",\"2873\":\"ISOC1\",\"2874\":\"ISOC2\",\"2875\":\"IST1\",\"2876\":\"ISY1\",\"2877\":\"ITCH\",\"2878\":\"ITFG1\",\"2879\":\"ITGA1\",\"2880\":\"ITGA2\",\"2881\":\"ITGA3\",\"2882\":\"ITGA5\",\"2883\":\"ITGA6\",\"2884\":\"ITGAV\",\"2885\":\"ITGB1\",\"2886\":\"ITGB5\",\"2887\":\"ITIH4\",\"2888\":\"ITM2B\",\"2889\":\"ITM2C\",\"2890\":\"ITPA\",\"2891\":\"ITPK1\",\"2892\":\"ITPKC\",\"2893\":\"ITPR1\",\"2894\":\"ITPR2\",\"2895\":\"ITPR3\",\"2896\":\"ITPRID2\",\"2897\":\"ITPRIP\",\"2898\":\"ITSN1\",\"2899\":\"ITSN2\",\"2900\":\"IVD\",\"2901\":\"IVNS1ABP\",\"2902\":\"IWS1\",\"2903\":\"JADE2\",\"2904\":\"JAGN1\",\"2905\":\"JAK1\",\"2906\":\"JAZF1\",\"2907\":\"JMJD1C\",\"2908\":\"JMJD4\",\"2909\":\"JMJD6\",\"2910\":\"JMY\",\"2911\":\"JOSD2\",\"2912\":\"JPH1\",\"2913\":\"JPH2\",\"2914\":\"JPT1\",\"2915\":\"JPT2\",\"2916\":\"JRKL\",\"2917\":\"JTB\",\"2918\":\"JUN\",\"2919\":\"JUNB\",\"2920\":\"JUND\",\"2921\":\"JUP\",\"2922\":\"KANK1\",\"2923\":\"KANK2\",\"2924\":\"KANK4\",\"2925\":\"KANSL1\",\"2926\":\"KANSL2\",\"2927\":\"KANSL3\",\"2928\":\"KARS\",\"2929\":\"KAT2A\",\"2930\":\"KAT6A\",\"2931\":\"KAT7\",\"2932\":\"KAT8\",\"2933\":\"KATNB1\",\"2934\":\"KBTBD2\",\"2935\":\"KBTBD4\",\"2936\":\"KBTBD6\",\"2937\":\"KCMF1\",\"2938\":\"KCNAB1\",\"2939\":\"KCNAB2\",\"2940\":\"KCNH2\",\"2941\":\"KCNJ12\",\"2942\":\"KCNN4\",\"2943\":\"KCT2\",\"2944\":\"KCTD1\",\"2945\":\"KCTD10\",\"2946\":\"KCTD15\",\"2947\":\"KCTD18\",\"2948\":\"KCTD2\",\"2949\":\"KCTD3\",\"2950\":\"KCTD5\",\"2951\":\"KCTD9\",\"2952\":\"KDELC1\",\"2953\":\"KDELC2\",\"2954\":\"KDELR1\",\"2955\":\"KDELR2\",\"2956\":\"KDM1A\",\"2957\":\"KDM1B\",\"2958\":\"KDM2A\",\"2959\":\"KDM2B\",\"2960\":\"KDM3A\",\"2961\":\"KDM3B\",\"2962\":\"KDM4A\",\"2963\":\"KDM4B\",\"2964\":\"KDM5A\",\"2965\":\"KDM5B\",\"2966\":\"KDM5C\",\"2967\":\"KDM6A\",\"2968\":\"KDM6B\",\"2969\":\"KDSR\",\"2970\":\"KHDC4\",\"2971\":\"KHDRBS1\",\"2972\":\"KHDRBS3\",\"2973\":\"KHNYN\",\"2974\":\"KHSRP\",\"2975\":\"KIAA0100\",\"2976\":\"KIAA0319L\",\"2977\":\"KIAA0391\",\"2978\":\"KIAA0754\",\"2979\":\"KIAA0825\",\"2980\":\"KIAA1143\",\"2981\":\"KIAA1211\",\"2982\":\"KIAA1217\",\"2983\":\"KIAA1522\",\"2984\":\"KIAA1614\",\"2985\":\"KIAA1671\",\"2986\":\"KIAA2013\",\"2987\":\"KIDINS220\",\"2988\":\"KIF11\",\"2989\":\"KIF13A\",\"2990\":\"KIF13B\",\"2991\":\"KIF14\",\"2992\":\"KIF15\",\"2993\":\"KIF16B\",\"2994\":\"KIF18A\",\"2995\":\"KIF18B\",\"2996\":\"KIF1B\",\"2997\":\"KIF1BP\",\"2998\":\"KIF1C\",\"2999\":\"KIF20A\",\"3000\":\"KIF20B\",\"3001\":\"KIF21A\",\"3002\":\"KIF22\",\"3003\":\"KIF23\",\"3004\":\"KIF26A\",\"3005\":\"KIF2A\",\"3006\":\"KIF2C\",\"3007\":\"KIF3A\",\"3008\":\"KIF3B\",\"3009\":\"KIF4A\",\"3010\":\"KIF5B\",\"3011\":\"KIFAP3\",\"3012\":\"KIFC1\",\"3013\":\"KIFC3\",\"3014\":\"KIN\",\"3015\":\"KIRREL1\",\"3016\":\"KIZ\",\"3017\":\"KLC2\",\"3018\":\"KLC4\",\"3019\":\"KLF5\",\"3020\":\"KLHDC4\",\"3021\":\"KLHL11\",\"3022\":\"KLHL13\",\"3023\":\"KLHL15\",\"3024\":\"KLHL34\",\"3025\":\"KLHL42\",\"3026\":\"KLHL7\",\"3027\":\"KLHL8\",\"3028\":\"KMT2A\",\"3029\":\"KMT2B\",\"3030\":\"KMT2C\",\"3031\":\"KMT2D\",\"3032\":\"KMT5C\",\"3033\":\"KNL1\",\"3034\":\"KNOP1\",\"3035\":\"KNSTRN\",\"3036\":\"KNTC1\",\"3037\":\"KPNA1\",\"3038\":\"KPNA2\",\"3039\":\"KPNA3\",\"3040\":\"KPNA4\",\"3041\":\"KPNA6\",\"3042\":\"KPNB1\",\"3043\":\"KPTN\",\"3044\":\"KRAS\",\"3045\":\"KREMEN2\",\"3046\":\"KRI1\",\"3047\":\"KRR1\",\"3048\":\"KRT1\",\"3049\":\"KRT10\",\"3050\":\"KRT14\",\"3051\":\"KRT16\",\"3052\":\"KRT17\",\"3053\":\"KRT18\",\"3054\":\"KRT2\",\"3055\":\"KRT6A\",\"3056\":\"KRT7\",\"3057\":\"KRT73\",\"3058\":\"KRT77\",\"3059\":\"KRT78\",\"3060\":\"KRT8\",\"3061\":\"KRT80\",\"3062\":\"KRT82\",\"3063\":\"KRT9\",\"3064\":\"KRTCAP2\",\"3065\":\"KSR1\",\"3066\":\"KTI12\",\"3067\":\"KTN1\",\"3068\":\"KXD1\",\"3069\":\"KYAT1\",\"3070\":\"KYAT3\",\"3071\":\"KYNU\",\"3072\":\"L1CAM\",\"3073\":\"L1RE1\",\"3074\":\"L2HGDH\",\"3075\":\"L3HYPDH\",\"3076\":\"L3MBTL2\",\"3077\":\"L3MBTL3\",\"3078\":\"LACTB\",\"3079\":\"LACTB2\",\"3080\":\"LAGE3\",\"3081\":\"LAMA2\",\"3082\":\"LAMA3\",\"3083\":\"LAMA5\",\"3084\":\"LAMB1\",\"3085\":\"LAMB2\",\"3086\":\"LAMB3\",\"3087\":\"LAMC1\",\"3088\":\"LAMC3\",\"3089\":\"LAMP1\",\"3090\":\"LAMP2\",\"3091\":\"LAMTOR1\",\"3092\":\"LAMTOR2\",\"3093\":\"LAMTOR3\",\"3094\":\"LAMTOR4\",\"3095\":\"LAMTOR5\",\"3096\":\"LANCL1\",\"3097\":\"LANCL2\",\"3098\":\"LAP3\",\"3099\":\"LARP1\",\"3100\":\"LARP1B\",\"3101\":\"LARP4\",\"3102\":\"LARP4B\",\"3103\":\"LARP7\",\"3104\":\"LARS\",\"3105\":\"LARS2\",\"3106\":\"LAS1L\",\"3107\":\"LASP1\",\"3108\":\"LATS1\",\"3109\":\"LBR\",\"3110\":\"LCLAT1\",\"3111\":\"LCMT1\",\"3112\":\"LCMT2\",\"3113\":\"LDAH\",\"3114\":\"LDB1\",\"3115\":\"LDHA\",\"3116\":\"LDHAL6A\",\"3117\":\"LDHB\",\"3118\":\"LDLR\",\"3119\":\"LDLRAP1\",\"3120\":\"LDOC1\",\"3121\":\"LEMD2\",\"3122\":\"LEMD3\",\"3123\":\"LENG1\",\"3124\":\"LENG8\",\"3125\":\"LENG9\",\"3126\":\"LEO1\",\"3127\":\"LETM1\",\"3128\":\"LETMD1\",\"3129\":\"LGALS1\",\"3130\":\"LGALS3\",\"3131\":\"LGALS3BP\",\"3132\":\"LGALS8\",\"3133\":\"LGALSL\",\"3134\":\"LGMN\",\"3135\":\"LGR4\",\"3136\":\"LHPP\",\"3137\":\"LIFR\",\"3138\":\"LIG1\",\"3139\":\"LIG3\",\"3140\":\"LIG4\",\"3141\":\"LIMA1\",\"3142\":\"LIMCH1\",\"3143\":\"LIMD1\",\"3144\":\"LIMS1\",\"3145\":\"LIN37\",\"3146\":\"LIN52\",\"3147\":\"LIN54\",\"3148\":\"LIN7C\",\"3149\":\"LIN9\",\"3150\":\"LIPA\",\"3151\":\"LIX1L\",\"3152\":\"LLGL1\",\"3153\":\"LLPH\",\"3154\":\"LMAN1\",\"3155\":\"LMAN2\",\"3156\":\"LMAN2L\",\"3157\":\"LMBRD1\",\"3158\":\"LMBRD2\",\"3159\":\"LMF1\",\"3160\":\"LMF2\",\"3161\":\"LMNA\",\"3162\":\"LMNB1\",\"3163\":\"LMNB2\",\"3164\":\"LMO7\",\"3165\":\"LMTK2\",\"3166\":\"LNPEP\",\"3167\":\"LNPK\",\"3168\":\"LOC102724159\",\"3169\":\"LONP1\",\"3170\":\"LONP2\",\"3171\":\"LOX\",\"3172\":\"LOXL2\",\"3173\":\"LPCAT1\",\"3174\":\"LPCAT2\",\"3175\":\"LPCAT3\",\"3176\":\"LPCAT4\",\"3177\":\"LPGAT1\",\"3178\":\"LPL\",\"3179\":\"LPP\",\"3180\":\"LRBA\",\"3181\":\"LRCH1\",\"3182\":\"LRCH3\",\"3183\":\"LRCH4\",\"3184\":\"LRFN4\",\"3185\":\"LRIF1\",\"3186\":\"LRIG2\",\"3187\":\"LRP1\",\"3188\":\"LRP10\",\"3189\":\"LRP4\",\"3190\":\"LRP8\",\"3191\":\"LRPAP1\",\"3192\":\"LRPPRC\",\"3193\":\"LRR1\",\"3194\":\"LRRC1\",\"3195\":\"LRRC14\",\"3196\":\"LRRC40\",\"3197\":\"LRRC41\",\"3198\":\"LRRC47\",\"3199\":\"LRRC57\",\"3200\":\"LRRC59\",\"3201\":\"LRRC8A\",\"3202\":\"LRRC8C\",\"3203\":\"LRRC8D\",\"3204\":\"LRRC8E\",\"3205\":\"LRRFIP1\",\"3206\":\"LRRFIP2\",\"3207\":\"LRRIQ1\",\"3208\":\"LRSAM1\",\"3209\":\"LRWD1\",\"3210\":\"LSG1\",\"3211\":\"LSM1\",\"3212\":\"LSM10\",\"3213\":\"LSM11\",\"3214\":\"LSM12\",\"3215\":\"LSM14A\",\"3216\":\"LSM14B\",\"3217\":\"LSM2\",\"3218\":\"LSM3\",\"3219\":\"LSM4\",\"3220\":\"LSM5\",\"3221\":\"LSM6\",\"3222\":\"LSM7\",\"3223\":\"LSM8\",\"3224\":\"LSS\",\"3225\":\"LTA4H\",\"3226\":\"LTBP1\",\"3227\":\"LTBP4\",\"3228\":\"LTBR\",\"3229\":\"LTN1\",\"3230\":\"LTO1\",\"3231\":\"LTV1\",\"3232\":\"LUC7L\",\"3233\":\"LUC7L2\",\"3234\":\"LUC7L3\",\"3235\":\"LUM\",\"3236\":\"LUZP1\",\"3237\":\"LY6K\",\"3238\":\"LYAR\",\"3239\":\"LYN\",\"3240\":\"LYPLA1\",\"3241\":\"LYPLA2\",\"3242\":\"LYPLAL1\",\"3243\":\"LYRM4\",\"3244\":\"LYSMD2\",\"3245\":\"LYSMD3\",\"3246\":\"LZIC\",\"3247\":\"LZTFL1\",\"3248\":\"LZTS2\",\"3249\":\"M6PR\",\"3250\":\"MACF1\",\"3251\":\"MACO1\",\"3252\":\"MACROD1\",\"3253\":\"MAD1L1\",\"3254\":\"MAD2L1\",\"3255\":\"MAD2L2\",\"3256\":\"MADD\",\"3257\":\"MAEA\",\"3258\":\"MAF1\",\"3259\":\"MAFK\",\"3260\":\"MAGEA1\",\"3261\":\"MAGEA12\",\"3262\":\"MAGEA3\",\"3263\":\"MAGEB2\",\"3264\":\"MAGED2\",\"3265\":\"MAGOH\",\"3266\":\"MAGOHB\",\"3267\":\"MAGT1\",\"3268\":\"MAIP1\",\"3269\":\"MAK16\",\"3270\":\"MALSU1\",\"3271\":\"MAML1\",\"3272\":\"MAML3\",\"3273\":\"MAN1A1\",\"3274\":\"MAN1A2\",\"3275\":\"MAN1B1\",\"3276\":\"MAN2A1\",\"3277\":\"MAN2B1\",\"3278\":\"MAN2B2\",\"3279\":\"MANBA\",\"3280\":\"MANEA\",\"3281\":\"MANF\",\"3282\":\"MAP1B\",\"3283\":\"MAP1LC3B2\",\"3284\":\"MAP1S\",\"3285\":\"MAP2\",\"3286\":\"MAP2K1\",\"3287\":\"MAP2K2\",\"3288\":\"MAP2K3\",\"3289\":\"MAP2K4\",\"3290\":\"MAP2K6\",\"3291\":\"MAP2K7\",\"3292\":\"MAP3K2\",\"3293\":\"MAP3K20\",\"3294\":\"MAP3K7\",\"3295\":\"MAP4\",\"3296\":\"MAP4K2\",\"3297\":\"MAP4K3\",\"3298\":\"MAP4K4\",\"3299\":\"MAP4K5\",\"3300\":\"MAP7\",\"3301\":\"MAP7D1\",\"3302\":\"MAP7D3\",\"3303\":\"MAPK1\",\"3304\":\"MAPK14\",\"3305\":\"MAPK1IP1L\",\"3306\":\"MAPK3\",\"3307\":\"MAPK7\",\"3308\":\"MAPK8\",\"3309\":\"MAPKAP1\",\"3310\":\"MAPKAPK2\",\"3311\":\"MAPKAPK3\",\"3312\":\"MAPRE1\",\"3313\":\"MAPRE2\",\"3314\":\"MAPRE3\",\"3315\":\"MAPT\",\"3316\":983404800000,\"3317\":1014940800000,\"3318\":1109635200000,\"3319\":1141171200000,\"3320\":\"MARCKS\",\"3321\":\"MARCKSL1\",\"3322\":\"MARF1\",\"3323\":\"MARK1\",\"3324\":\"MARK2\",\"3325\":\"MARK3\",\"3326\":\"MARS\",\"3327\":\"MARS2\",\"3328\":\"MAST2\",\"3329\":\"MAST3\",\"3330\":\"MASTL\",\"3331\":\"MAT2A\",\"3332\":\"MAT2B\",\"3333\":\"MATK\",\"3334\":\"MATR3\",\"3335\":\"MAU2\",\"3336\":\"MAVS\",\"3337\":\"MAX\",\"3338\":\"MAZ\",\"3339\":\"MB21D2\",\"3340\":\"MBD1\",\"3341\":\"MBD2\",\"3342\":\"MBD3\",\"3343\":\"MBD4\",\"3344\":\"MBLAC2\",\"3345\":\"MBNL1\",\"3346\":\"MBNL2\",\"3347\":\"MBNL3\",\"3348\":\"MBOAT7\",\"3349\":\"MBP\",\"3350\":\"MBTPS1\",\"3351\":\"MCAM\",\"3352\":\"MCAT\",\"3353\":\"MCCC1\",\"3354\":\"MCCC2\",\"3355\":\"MCEE\",\"3356\":\"MCF2L\",\"3357\":\"MCFD2\",\"3358\":\"MCL1\",\"3359\":\"MCM10\",\"3360\":\"MCM2\",\"3361\":\"MCM3\",\"3362\":\"MCM3AP\",\"3363\":\"MCM4\",\"3364\":\"MCM5\",\"3365\":\"MCM6\",\"3366\":\"MCM7\",\"3367\":\"MCM9\",\"3368\":\"MCMBP\",\"3369\":\"MCOLN1\",\"3370\":\"MCRS1\",\"3371\":\"MCTP2\",\"3372\":\"MCTS1\",\"3373\":\"MCTS2P\",\"3374\":\"MCU\",\"3375\":\"MCUR1\",\"3376\":\"MDC1\",\"3377\":\"MDFIC\",\"3378\":\"MDH1\",\"3379\":\"MDH2\",\"3380\":\"MDN1\",\"3381\":\"ME1\",\"3382\":\"ME2\",\"3383\":\"ME3\",\"3384\":\"MEA1\",\"3385\":\"MEAF6\",\"3386\":\"MECOM\",\"3387\":\"MECP2\",\"3388\":\"MECR\",\"3389\":\"MED1\",\"3390\":\"MED11\",\"3391\":\"MED12\",\"3392\":\"MED13\",\"3393\":\"MED13L\",\"3394\":\"MED14\",\"3395\":\"MED15\",\"3396\":\"MED16\",\"3397\":\"MED17\",\"3398\":\"MED19\",\"3399\":\"MED20\",\"3400\":\"MED21\",\"3401\":\"MED22\",\"3402\":\"MED23\",\"3403\":\"MED24\",\"3404\":\"MED25\",\"3405\":\"MED26\",\"3406\":\"MED27\",\"3407\":\"MED29\",\"3408\":\"MED30\",\"3409\":\"MED31\",\"3410\":\"MED4\",\"3411\":\"MED7\",\"3412\":\"MED8\",\"3413\":\"MEF2D\",\"3414\":\"MEGF8\",\"3415\":\"MEGF9\",\"3416\":\"MEIS1\",\"3417\":\"MEIS2\",\"3418\":\"MELK\",\"3419\":\"MEMO1\",\"3420\":\"MEN1\",\"3421\":\"MEPCE\",\"3422\":\"MESD\",\"3423\":\"MEST\",\"3424\":\"MET\",\"3425\":\"METAP1\",\"3426\":\"METAP1D\",\"3427\":\"METAP2\",\"3428\":\"METTL1\",\"3429\":\"METTL13\",\"3430\":\"METTL14\",\"3431\":\"METTL15\",\"3432\":\"METTL16\",\"3433\":\"METTL17\",\"3434\":\"METTL18\",\"3435\":\"METTL25\",\"3436\":\"METTL26\",\"3437\":\"METTL2B\",\"3438\":\"METTL3\",\"3439\":\"METTL5\",\"3440\":\"METTL7A\",\"3441\":\"METTL7B\",\"3442\":\"METTL9\",\"3443\":\"MEX3A\",\"3444\":\"MFAP1\",\"3445\":\"MFF\",\"3446\":\"MFHAS1\",\"3447\":\"MFN1\",\"3448\":\"MFN2\",\"3449\":\"MFSD1\",\"3450\":\"MFSD10\",\"3451\":\"MFSD12\",\"3452\":\"MFSD14A\",\"3453\":\"MFSD14B\",\"3454\":\"MFSD3\",\"3455\":\"MFSD4B\",\"3456\":\"MFSD5\",\"3457\":\"MFSD6\",\"3458\":\"MFSD8\",\"3459\":\"MGA\",\"3460\":\"MGAM2\",\"3461\":\"MGAT1\",\"3462\":\"MGAT2\",\"3463\":\"MGAT4B\",\"3464\":\"MGAT5\",\"3465\":\"MGLL\",\"3466\":\"MGME1\",\"3467\":\"MGST1\",\"3468\":\"MGST3\",\"3469\":\"MIA2\",\"3470\":\"MIA3\",\"3471\":\"MIB1\",\"3472\":\"MIC13\",\"3473\":\"MICAL1\",\"3474\":\"MICAL2\",\"3475\":\"MICAL3\",\"3476\":\"MICALL1\",\"3477\":\"MICALL2\",\"3478\":\"MICU1\",\"3479\":\"MICU2\",\"3480\":\"MID1\",\"3481\":\"MID1IP1\",\"3482\":\"MIEF1\",\"3483\":\"MIEN1\",\"3484\":\"MIER1\",\"3485\":\"MIF\",\"3486\":\"MIGA1\",\"3487\":\"MIGA2\",\"3488\":\"MIIP\",\"3489\":\"MINDY3\",\"3490\":\"MINK1\",\"3491\":\"MINOS1\",\"3492\":\"MINPP1\",\"3493\":\"MIOS\",\"3494\":\"MIPEP\",\"3495\":\"MIS12\",\"3496\":\"MIS18BP1\",\"3497\":\"MISP\",\"3498\":\"MITD1\",\"3499\":\"MITF\",\"3500\":\"MKI67\",\"3501\":\"MKKS\",\"3502\":\"MKLN1\",\"3503\":\"MKNK1\",\"3504\":\"MKRN2\",\"3505\":\"MLEC\",\"3506\":\"MLF2\",\"3507\":\"MLH1\",\"3508\":\"MLKL\",\"3509\":\"MLLT1\",\"3510\":\"MLLT11\",\"3511\":\"MLLT3\",\"3512\":\"MLST8\",\"3513\":\"MLX\",\"3514\":\"MLYCD\",\"3515\":\"MMAA\",\"3516\":\"MMAB\",\"3517\":\"MMACHC\",\"3518\":\"MMGT1\",\"3519\":\"MMP2\",\"3520\":\"MMP24OS\",\"3521\":\"MMS19\",\"3522\":\"MMS22L\",\"3523\":\"MMTAG2\",\"3524\":\"MMUT\",\"3525\":\"MNAT1\",\"3526\":\"MND1\",\"3527\":\"MNT\",\"3528\":\"MOB1B\",\"3529\":\"MOB3B\",\"3530\":\"MOCOS\",\"3531\":\"MOCS2\",\"3532\":\"MOCS3\",\"3533\":\"MOGS\",\"3534\":\"MON1A\",\"3535\":\"MON1B\",\"3536\":\"MON2\",\"3537\":\"MORC2\",\"3538\":\"MORC3\",\"3539\":\"MORF4L1\",\"3540\":\"MORF4L2\",\"3541\":\"MOSPD1\",\"3542\":\"MOSPD2\",\"3543\":\"MOV10\",\"3544\":\"MP68\",\"3545\":\"MPC1\",\"3546\":\"MPC2\",\"3547\":\"MPDU1\",\"3548\":\"MPDZ\",\"3549\":\"MPG\",\"3550\":\"MPHOSPH10\",\"3551\":\"MPHOSPH6\",\"3552\":\"MPHOSPH8\",\"3553\":\"MPHOSPH9\",\"3554\":\"MPI\",\"3555\":\"MPP1\",\"3556\":\"MPP2\",\"3557\":\"MPP5\",\"3558\":\"MPP6\",\"3559\":\"MPP7\",\"3560\":\"MPRIP\",\"3561\":\"MPST\",\"3562\":\"MPV17\",\"3563\":\"MPV17L2\",\"3564\":\"MPZL1\",\"3565\":\"MRC2\",\"3566\":\"MRE11\",\"3567\":\"MRFAP1\",\"3568\":\"MRGBP\",\"3569\":\"MRI1\",\"3570\":\"MRM1\",\"3571\":\"MRM3\",\"3572\":\"MRPL1\",\"3573\":\"MRPL10\",\"3574\":\"MRPL11\",\"3575\":\"MRPL12\",\"3576\":\"MRPL13\",\"3577\":\"MRPL14\",\"3578\":\"MRPL15\",\"3579\":\"MRPL16\",\"3580\":\"MRPL17\",\"3581\":\"MRPL18\",\"3582\":\"MRPL19\",\"3583\":\"MRPL2\",\"3584\":\"MRPL20\",\"3585\":\"MRPL21\",\"3586\":\"MRPL22\",\"3587\":\"MRPL23\",\"3588\":\"MRPL24\",\"3589\":\"MRPL27\",\"3590\":\"MRPL28\",\"3591\":\"MRPL3\",\"3592\":\"MRPL30\",\"3593\":\"MRPL32\",\"3594\":\"MRPL33\",\"3595\":\"MRPL35\",\"3596\":\"MRPL37\",\"3597\":\"MRPL38\",\"3598\":\"MRPL39\",\"3599\":\"MRPL4\",\"3600\":\"MRPL40\",\"3601\":\"MRPL41\",\"3602\":\"MRPL42\",\"3603\":\"MRPL43\",\"3604\":\"MRPL44\",\"3605\":\"MRPL45\",\"3606\":\"MRPL46\",\"3607\":\"MRPL47\",\"3608\":\"MRPL48\",\"3609\":\"MRPL49\",\"3610\":\"MRPL50\",\"3611\":\"MRPL51\",\"3612\":\"MRPL52\",\"3613\":\"MRPL53\",\"3614\":\"MRPL54\",\"3615\":\"MRPL55\",\"3616\":\"MRPL57\",\"3617\":\"MRPL58\",\"3618\":\"MRPL9\",\"3619\":\"MRPS10\",\"3620\":\"MRPS11\",\"3621\":\"MRPS12\",\"3622\":\"MRPS14\",\"3623\":\"MRPS15\",\"3624\":\"MRPS16\",\"3625\":\"MRPS18A\",\"3626\":\"MRPS18B\",\"3627\":\"MRPS18C\",\"3628\":\"MRPS2\",\"3629\":\"MRPS21\",\"3630\":\"MRPS22\",\"3631\":\"MRPS23\",\"3632\":\"MRPS24\",\"3633\":\"MRPS25\",\"3634\":\"MRPS26\",\"3635\":\"MRPS27\",\"3636\":\"MRPS28\",\"3637\":\"MRPS30\",\"3638\":\"MRPS31\",\"3639\":\"MRPS33\",\"3640\":\"MRPS34\",\"3641\":\"MRPS35\",\"3642\":\"MRPS36\",\"3643\":\"MRPS5\",\"3644\":\"MRPS6\",\"3645\":\"MRPS7\",\"3646\":\"MRPS9\",\"3647\":\"MRRF\",\"3648\":\"MRS2\",\"3649\":\"MRTFA\",\"3650\":\"MRTFB\",\"3651\":\"MRTO4\",\"3652\":\"MSH2\",\"3653\":\"MSH3\",\"3654\":\"MSH6\",\"3655\":\"MSI2\",\"3656\":\"MSL3\",\"3657\":\"MSMO1\",\"3658\":\"MSN\",\"3659\":\"MSRB2\",\"3660\":\"MSRB3\",\"3661\":\"MSTO1\",\"3662\":\"MT-ATP6\",\"3663\":\"MT-CO1\",\"3664\":\"MT-CO2\",\"3665\":\"MT-CYB\",\"3666\":\"MT-ND1\",\"3667\":\"MT-ND2\",\"3668\":\"MT-ND3\",\"3669\":\"MT-ND4\",\"3670\":\"MT-ND5\",\"3671\":\"MTA1\",\"3672\":\"MTA2\",\"3673\":\"MTA3\",\"3674\":\"MTAP\",\"3675\":\"MTBP\",\"3676\":\"MTCH1\",\"3677\":\"MTCH2\",\"3678\":\"MTCL1\",\"3679\":\"MTDH\",\"3680\":\"MTERF1\",\"3681\":\"MTERF3\",\"3682\":\"MTERF4\",\"3683\":\"MTF2\",\"3684\":\"MTFMT\",\"3685\":\"MTFP1\",\"3686\":\"MTFR1\",\"3687\":\"MTFR1L\",\"3688\":\"MTFR2\",\"3689\":\"MTG1\",\"3690\":\"MTG2\",\"3691\":\"MTHFD1\",\"3692\":\"MTHFD1L\",\"3693\":\"MTHFD2\",\"3694\":\"MTHFR\",\"3695\":\"MTHFSD\",\"3696\":\"MTIF2\",\"3697\":\"MTIF3\",\"3698\":\"MTM1\",\"3699\":\"MTMR1\",\"3700\":\"MTMR10\",\"3701\":\"MTMR12\",\"3702\":\"MTMR14\",\"3703\":\"MTMR2\",\"3704\":\"MTMR3\",\"3705\":\"MTMR4\",\"3706\":\"MTMR6\",\"3707\":\"MTMR9\",\"3708\":\"MTO1\",\"3709\":\"MTOR\",\"3710\":\"MTPAP\",\"3711\":\"MTPN\",\"3712\":\"MTR\",\"3713\":\"MTREX\",\"3714\":\"MTRF1L\",\"3715\":\"MTRR\",\"3716\":\"MTSS1L\",\"3717\":\"MTUS1\",\"3718\":\"MTX1\",\"3719\":\"MTX2\",\"3720\":\"MTX3\",\"3721\":\"MUC1\",\"3722\":\"MUC13\",\"3723\":\"MUL1\",\"3724\":\"MUS81\",\"3725\":\"MVB12A\",\"3726\":\"MVD\",\"3727\":\"MVK\",\"3728\":\"MVP\",\"3729\":\"MXRA7\",\"3730\":\"MYADM\",\"3731\":\"MYBBP1A\",\"3732\":\"MYBL2\",\"3733\":\"MYC\",\"3734\":\"MYCBP\",\"3735\":\"MYCBP2\",\"3736\":\"MYD88\",\"3737\":\"MYDGF\",\"3738\":\"MYH10\",\"3739\":\"MYH9\",\"3740\":\"MYL12B\",\"3741\":\"MYL6\",\"3742\":\"MYL6B\",\"3743\":\"MYL9\",\"3744\":\"MYO10\",\"3745\":\"MYO15B\",\"3746\":\"MYO18A\",\"3747\":\"MYO19\",\"3748\":\"MYO1B\",\"3749\":\"MYO1C\",\"3750\":\"MYO1E\",\"3751\":\"MYO6\",\"3752\":\"MYO9B\",\"3753\":\"MYOF\",\"3754\":\"MYOM1\",\"3755\":\"MYORG\",\"3756\":\"MYPN\",\"3757\":\"MYSM1\",\"3758\":\"MZT2B\",\"3759\":\"N4BP1\",\"3760\":\"N4BP2L2\",\"3761\":\"N4BP3\",\"3762\":\"N6AMT1\",\"3763\":\"NAA10\",\"3764\":\"NAA11\",\"3765\":\"NAA15\",\"3766\":\"NAA16\",\"3767\":\"NAA20\",\"3768\":\"NAA25\",\"3769\":\"NAA30\",\"3770\":\"NAA35\",\"3771\":\"NAA38\",\"3772\":\"NAA40\",\"3773\":\"NAA50\",\"3774\":\"NAAA\",\"3775\":\"NAB1\",\"3776\":\"NAB2\",\"3777\":\"NABP2\",\"3778\":\"NACA\",\"3779\":\"NACAD\",\"3780\":\"NACC1\",\"3781\":\"NADK2\",\"3782\":\"NADSYN1\",\"3783\":\"NAE1\",\"3784\":\"NAF1\",\"3785\":\"NAGA\",\"3786\":\"NAGK\",\"3787\":\"NAGLU\",\"3788\":\"NAGPA\",\"3789\":\"NAMPT\",\"3790\":\"NANP\",\"3791\":\"NANS\",\"3792\":\"NAP1L1\",\"3793\":\"NAP1L4\",\"3794\":\"NAP1L5\",\"3795\":\"NAPA\",\"3796\":\"NAPG\",\"3797\":\"NAPRT\",\"3798\":\"NARS\",\"3799\":\"NARS2\",\"3800\":\"NASP\",\"3801\":\"NAT1\",\"3802\":\"NAT10\",\"3803\":\"NAV1\",\"3804\":\"NAV2\",\"3805\":\"NAXD\",\"3806\":\"NAXE\",\"3807\":\"NBAS\",\"3808\":\"NBEAL1\",\"3809\":\"NBEAL2\",\"3810\":\"NBN\",\"3811\":\"NBR1\",\"3812\":\"NCAPD2\",\"3813\":\"NCAPD3\",\"3814\":\"NCAPG\",\"3815\":\"NCAPG2\",\"3816\":\"NCAPH\",\"3817\":\"NCAPH2\",\"3818\":\"NCBP1\",\"3819\":\"NCBP2\",\"3820\":\"NCBP3\",\"3821\":\"NCDN\",\"3822\":\"NCEH1\",\"3823\":\"NCK1\",\"3824\":\"NCKAP1\",\"3825\":\"NCKAP5L\",\"3826\":\"NCKIPSD\",\"3827\":\"NCL\",\"3828\":\"NCLN\",\"3829\":\"NCOA2\",\"3830\":\"NCOA3\",\"3831\":\"NCOA4\",\"3832\":\"NCOA5\",\"3833\":\"NCOA7\",\"3834\":\"NCOR1\",\"3835\":\"NCOR2\",\"3836\":\"NCR3LG1\",\"3837\":\"NCS1\",\"3838\":\"NCSTN\",\"3839\":\"NDC1\",\"3840\":\"NDC80\",\"3841\":\"NDE1\",\"3842\":\"NDFIP1\",\"3843\":\"NDFIP2\",\"3844\":\"NDOR1\",\"3845\":\"NDRG1\",\"3846\":\"NDRG2\",\"3847\":\"NDRG3\",\"3848\":\"NDST1\",\"3849\":\"NDST2\",\"3850\":\"NDUFA1\",\"3851\":\"NDUFA10\",\"3852\":\"NDUFA11\",\"3853\":\"NDUFA12\",\"3854\":\"NDUFA13\",\"3855\":\"NDUFA2\",\"3856\":\"NDUFA3\",\"3857\":\"NDUFA4\",\"3858\":\"NDUFA5\",\"3859\":\"NDUFA6\",\"3860\":\"NDUFA7\",\"3861\":\"NDUFA8\",\"3862\":\"NDUFA9\",\"3863\":\"NDUFAB1\",\"3864\":\"NDUFAF1\",\"3865\":\"NDUFAF2\",\"3866\":\"NDUFAF3\",\"3867\":\"NDUFAF4\",\"3868\":\"NDUFAF5\",\"3869\":\"NDUFAF6\",\"3870\":\"NDUFAF7\",\"3871\":\"NDUFB10\",\"3872\":\"NDUFB11\",\"3873\":\"NDUFB2\",\"3874\":\"NDUFB3\",\"3875\":\"NDUFB4\",\"3876\":\"NDUFB5\",\"3877\":\"NDUFB6\",\"3878\":\"NDUFB7\",\"3879\":\"NDUFB8\",\"3880\":\"NDUFB9\",\"3881\":\"NDUFC2\",\"3882\":\"NDUFS1\",\"3883\":\"NDUFS2\",\"3884\":\"NDUFS3\",\"3885\":\"NDUFS4\",\"3886\":\"NDUFS5\",\"3887\":\"NDUFS6\",\"3888\":\"NDUFS7\",\"3889\":\"NDUFS8\",\"3890\":\"NDUFV1\",\"3891\":\"NDUFV2\",\"3892\":\"NDUFV3\",\"3893\":\"NECAP1\",\"3894\":\"NECAP2\",\"3895\":\"NECTIN2\",\"3896\":\"NECTIN3\",\"3897\":\"NEDD1\",\"3898\":\"NEDD4\",\"3899\":\"NEDD4L\",\"3900\":\"NEDD8\",\"3901\":\"NEGR1\",\"3902\":\"NEIL2\",\"3903\":\"NEK6\",\"3904\":\"NEK7\",\"3905\":\"NEK9\",\"3906\":\"NELFA\",\"3907\":\"NELFB\",\"3908\":\"NELFCD\",\"3909\":\"NELFE\",\"3910\":\"NEMF\",\"3911\":\"NEMP1\",\"3912\":\"NENF\",\"3913\":\"NEPRO\",\"3914\":\"NES\",\"3915\":\"NEU1\",\"3916\":\"NEU3\",\"3917\":\"NEURL4\",\"3918\":\"NEXN\",\"3919\":\"NF1\",\"3920\":\"NFAT5\",\"3921\":\"NFATC2IP\",\"3922\":\"NFE2L1\",\"3923\":\"NFIA\",\"3924\":\"NFIB\",\"3925\":\"NFIC\",\"3926\":\"NFIL3\",\"3927\":\"NFIX\",\"3928\":\"NFKB1\",\"3929\":\"NFKB2\",\"3930\":\"NFKBIA\",\"3931\":\"NFKBIB\",\"3932\":\"NFKBIE\",\"3933\":\"NFRKB\",\"3934\":\"NFS1\",\"3935\":\"NFU1\",\"3936\":\"NFYA\",\"3937\":\"NFYB\",\"3938\":\"NFYC\",\"3939\":\"NGDN\",\"3940\":\"NGLY1\",\"3941\":\"NGRN\",\"3942\":\"NHEJ1\",\"3943\":\"NHLRC2\",\"3944\":\"NHLRC3\",\"3945\":\"NHP2\",\"3946\":\"NHS\",\"3947\":\"NHSL1\",\"3948\":\"NID2\",\"3949\":\"NIF3L1\",\"3950\":\"NIFK\",\"3951\":\"NIP7\",\"3952\":\"NIPA2\",\"3953\":\"NIPBL\",\"3954\":\"NIPSNAP1\",\"3955\":\"NIPSNAP2\",\"3956\":\"NIPSNAP3A\",\"3957\":\"NISCH\",\"3958\":\"NIT2\",\"3959\":\"NKAP\",\"3960\":\"NKAPD1\",\"3961\":\"NKIRAS2\",\"3962\":\"NKRF\",\"3963\":\"NKTR\",\"3964\":\"NLE1\",\"3965\":\"NLN\",\"3966\":\"NLRX1\",\"3967\":\"NMD3\",\"3968\":\"NME1\",\"3969\":\"NME2\",\"3970\":\"NME3\",\"3971\":\"NME6\",\"3972\":\"NME7\",\"3973\":\"NMI\",\"3974\":\"NMNAT1\",\"3975\":\"NMRAL1\",\"3976\":\"NMT1\",\"3977\":\"NNMT\",\"3978\":\"NNT\",\"3979\":\"NOA1\",\"3980\":\"NOB1\",\"3981\":\"NOC2L\",\"3982\":\"NOC3L\",\"3983\":\"NOC4L\",\"3984\":\"NOCT\",\"3985\":\"NOL10\",\"3986\":\"NOL11\",\"3987\":\"NOL12\",\"3988\":\"NOL3\",\"3989\":\"NOL4L\",\"3990\":\"NOL6\",\"3991\":\"NOL7\",\"3992\":\"NOL8\",\"3993\":\"NOL9\",\"3994\":\"NOLC1\",\"3995\":\"NOM1\",\"3996\":\"NOMO1\",\"3997\":\"NOMO2\",\"3998\":\"NONO\",\"3999\":\"NOP10\",\"4000\":\"NOP14\",\"4001\":\"NOP16\",\"4002\":\"NOP2\",\"4003\":\"NOP53\",\"4004\":\"NOP56\",\"4005\":\"NOP58\",\"4006\":\"NOP9\",\"4007\":\"NOSIP\",\"4008\":\"NOTCH2\",\"4009\":\"NPAT\",\"4010\":\"NPC1\",\"4011\":\"NPC2\",\"4012\":\"NPEPL1\",\"4013\":\"NPEPPS\",\"4014\":\"NPHP4\",\"4015\":\"NPLOC4\",\"4016\":\"NPM1\",\"4017\":\"NPM3\",\"4018\":\"NPR1\",\"4019\":\"NPR3\",\"4020\":\"NPRL3\",\"4021\":\"NPTN\",\"4022\":\"NPTX1\",\"4023\":\"NQO1\",\"4024\":\"NQO2\",\"4025\":\"NR2C1\",\"4026\":\"NR2C2\",\"4027\":\"NR2C2AP\",\"4028\":\"NR2F1\",\"4029\":\"NR2F2\",\"4030\":\"NR2F6\",\"4031\":\"NR3C1\",\"4032\":\"NR4A1\",\"4033\":\"NRAS\",\"4034\":\"NRBP1\",\"4035\":\"NRDC\",\"4036\":\"NRDE2\",\"4037\":\"NRF1\",\"4038\":\"NRM\",\"4039\":\"NRP1\",\"4040\":\"NRP2\",\"4041\":\"NSA2\",\"4042\":\"NSD1\",\"4043\":\"NSD2\",\"4044\":\"NSD3\",\"4045\":\"NSDHL\",\"4046\":\"NSF\",\"4047\":\"NSFL1C\",\"4048\":\"NSL1\",\"4049\":\"NSMCE1\",\"4050\":\"NSMCE2\",\"4051\":\"NSMCE3\",\"4052\":\"NSMCE4A\",\"4053\":\"NSRP1\",\"4054\":\"NSUN2\",\"4055\":\"NSUN4\",\"4056\":\"NSUN5\",\"4057\":\"NSUN5P2\",\"4058\":\"NSUN6\",\"4059\":\"NT5C\",\"4060\":\"NT5C2\",\"4061\":\"NT5C3A\",\"4062\":\"NT5C3B\",\"4063\":\"NT5DC1\",\"4064\":\"NT5DC2\",\"4065\":\"NT5DC3\",\"4066\":\"NT5E\",\"4067\":\"NTHL1\",\"4068\":\"NTMT1\",\"4069\":\"NTPCR\",\"4070\":\"NUB1\",\"4071\":\"NUBP1\",\"4072\":\"NUBP2\",\"4073\":\"NUBPL\",\"4074\":\"NUCB1\",\"4075\":\"NUCB2\",\"4076\":\"NUCKS1\",\"4077\":\"NUDC\",\"4078\":\"NUDCD1\",\"4079\":\"NUDCD2\",\"4080\":\"NUDCD3\",\"4081\":\"NUDT1\",\"4082\":\"NUDT12\",\"4083\":\"NUDT14\",\"4084\":\"NUDT15\",\"4085\":\"NUDT16L1\",\"4086\":\"NUDT19\",\"4087\":\"NUDT2\",\"4088\":\"NUDT21\",\"4089\":\"NUDT3\",\"4090\":\"NUDT4B\",\"4091\":\"NUDT5\",\"4092\":\"NUDT8\",\"4093\":\"NUDT9\",\"4094\":\"NUF2\",\"4095\":\"NUFIP1\",\"4096\":\"NUFIP2\",\"4097\":\"NUMA1\",\"4098\":\"NUMB\",\"4099\":\"NUMBL\",\"4100\":\"NUP107\",\"4101\":\"NUP133\",\"4102\":\"NUP153\",\"4103\":\"NUP155\",\"4104\":\"NUP160\",\"4105\":\"NUP188\",\"4106\":\"NUP205\",\"4107\":\"NUP210\",\"4108\":\"NUP214\",\"4109\":\"NUP35\",\"4110\":\"NUP37\",\"4111\":\"NUP43\",\"4112\":\"NUP50\",\"4113\":\"NUP54\",\"4114\":\"NUP58\",\"4115\":\"NUP62\",\"4116\":\"NUP85\",\"4117\":\"NUP88\",\"4118\":\"NUP93\",\"4119\":\"NUP98\",\"4120\":\"NUPL2\",\"4121\":\"NUS1\",\"4122\":\"NUSAP1\",\"4123\":\"NUTF2\",\"4124\":\"NVL\",\"4125\":\"NXF1\",\"4126\":\"NXN\",\"4127\":\"NXT1\",\"4128\":\"NXT2\",\"4129\":\"NYAP2\",\"4130\":\"OARD1\",\"4131\":\"OAS3\",\"4132\":\"OASL\",\"4133\":\"OAT\",\"4134\":\"OCC1\",\"4135\":\"OCIAD1\",\"4136\":\"OCIAD2\",\"4137\":\"OCRL\",\"4138\":\"ODF2\",\"4139\":\"ODR4\",\"4140\":\"OFD1\",\"4141\":\"OGA\",\"4142\":\"OGDH\",\"4143\":\"OGFOD1\",\"4144\":\"OGFR\",\"4145\":\"OGG1\",\"4146\":\"OGT\",\"4147\":\"OIP5\",\"4148\":\"OLA1\",\"4149\":\"OLFM1\",\"4150\":\"OLFML2A\",\"4151\":\"OLR1\",\"4152\":\"OMA1\",\"4153\":\"OPA1\",\"4154\":\"OPLAH\",\"4155\":\"OPTN\",\"4156\":\"OR13C3\",\"4157\":\"ORC1\",\"4158\":\"ORC2\",\"4159\":\"ORC3\",\"4160\":\"ORC4\",\"4161\":\"ORC5\",\"4162\":\"ORMDL1\",\"4163\":\"ORMDL2\",\"4164\":\"OS9\",\"4165\":\"OSBP\",\"4166\":\"OSBPL10\",\"4167\":\"OSBPL11\",\"4168\":\"OSBPL1A\",\"4169\":\"OSBPL2\",\"4170\":\"OSBPL3\",\"4171\":\"OSBPL5\",\"4172\":\"OSBPL6\",\"4173\":\"OSBPL8\",\"4174\":\"OSBPL9\",\"4175\":\"OSER1\",\"4176\":\"OSGEP\",\"4177\":\"OSGEPL1\",\"4178\":\"OSMR\",\"4179\":\"OSTC\",\"4180\":\"OSTF1\",\"4181\":\"OSTM1\",\"4182\":\"OTUB1\",\"4183\":\"OTUD4\",\"4184\":\"OTUD5\",\"4185\":\"OTUD6B\",\"4186\":\"OTUD7B\",\"4187\":\"OTULIN\",\"4188\":\"OVCA2\",\"4189\":\"OXA1L\",\"4190\":\"OXCT1\",\"4191\":\"OXLD1\",\"4192\":\"OXNAD1\",\"4193\":\"OXR1\",\"4194\":\"OXSM\",\"4195\":\"OXSR1\",\"4196\":\"P3H1\",\"4197\":\"P3H2\",\"4198\":\"P3H3\",\"4199\":\"P3H4\",\"4200\":\"P4HA1\",\"4201\":\"P4HA2\",\"4202\":\"P4HA3\",\"4203\":\"P4HB\",\"4204\":\"P4HTM\",\"4205\":\"PA2G4\",\"4206\":\"PAAF1\",\"4207\":\"PABPC1\",\"4208\":\"PABPC4\",\"4209\":\"PABPN1\",\"4210\":\"PACS1\",\"4211\":\"PACSIN2\",\"4212\":\"PACSIN3\",\"4213\":\"PAF1\",\"4214\":\"PAFAH1B1\",\"4215\":\"PAFAH1B2\",\"4216\":\"PAFAH1B3\",\"4217\":\"PAFAH2\",\"4218\":\"PAGR1\",\"4219\":\"PAICS\",\"4220\":\"PAIP1\",\"4221\":\"PAK1\",\"4222\":\"PAK1IP1\",\"4223\":\"PAK2\",\"4224\":\"PAK4\",\"4225\":\"PALB2\",\"4226\":\"PALLD\",\"4227\":\"PALM\",\"4228\":\"PALM2-AKAP2\",\"4229\":\"PALMD\",\"4230\":\"PAM\",\"4231\":\"PAM16\",\"4232\":\"PAN3\",\"4233\":\"PANK2\",\"4234\":\"PANK3\",\"4235\":\"PANK4\",\"4236\":\"PANX1\",\"4237\":\"PAPOLA\",\"4238\":\"PAPOLG\",\"4239\":\"PAPSS1\",\"4240\":\"PAPSS2\",\"4241\":\"PAQR3\",\"4242\":\"PARD3\",\"4243\":\"PARG\",\"4244\":\"PARK7\",\"4245\":\"PARL\",\"4246\":\"PARN\",\"4247\":\"PARP1\",\"4248\":\"PARP12\",\"4249\":\"PARP14\",\"4250\":\"PARP16\",\"4251\":\"PARP2\",\"4252\":\"PARP4\",\"4253\":\"PARP9\",\"4254\":\"PARS2\",\"4255\":\"PARVA\",\"4256\":\"PARVB\",\"4257\":\"PATJ\",\"4258\":\"PATL1\",\"4259\":\"PATZ1\",\"4260\":\"PAWR\",\"4261\":\"PAXBP1\",\"4262\":\"PAXIP1\",\"4263\":\"PBK\",\"4264\":\"PBRM1\",\"4265\":\"PBX1\",\"4266\":\"PBX2\",\"4267\":\"PBXIP1\",\"4268\":\"PC\",\"4269\":\"PCBD1\",\"4270\":\"PCBD2\",\"4271\":\"PCBP1\",\"4272\":\"PCBP2\",\"4273\":\"PCCA\",\"4274\":\"PCCB\",\"4275\":\"PCDH17\",\"4276\":\"PCDH7\",\"4277\":\"PCF11\",\"4278\":\"PCGF1\",\"4279\":\"PCGF6\",\"4280\":\"PCID2\",\"4281\":\"PCIF1\",\"4282\":\"PCK2\",\"4283\":\"PCLAF\",\"4284\":\"PCM1\",\"4285\":\"PCMT1\",\"4286\":\"PCNA\",\"4287\":\"PCNP\",\"4288\":\"PCNT\",\"4289\":\"PCNX3\",\"4290\":\"PCOLCE\",\"4291\":\"PCSK9\",\"4292\":\"PCYOX1\",\"4293\":\"PCYOX1L\",\"4294\":\"PCYT1A\",\"4295\":\"PCYT2\",\"4296\":\"PDAP1\",\"4297\":\"PDCD10\",\"4298\":\"PDCD11\",\"4299\":\"PDCD2\",\"4300\":\"PDCD2L\",\"4301\":\"PDCD4\",\"4302\":\"PDCD5\",\"4303\":\"PDCD6\",\"4304\":\"PDCD6IP\",\"4305\":\"PDCD7\",\"4306\":\"PDCL\",\"4307\":\"PDCL3\",\"4308\":\"PDE12\",\"4309\":\"PDE1A\",\"4310\":\"PDE3A\",\"4311\":\"PDE3B\",\"4312\":\"PDE4D\",\"4313\":\"PDE4DIP\",\"4314\":\"PDE6D\",\"4315\":\"PDE8A\",\"4316\":\"PDF\",\"4317\":\"PDGFA\",\"4318\":\"PDHA1\",\"4319\":\"PDHB\",\"4320\":\"PDHX\",\"4321\":\"PDIA3\",\"4322\":\"PDIA4\",\"4323\":\"PDIA5\",\"4324\":\"PDIA6\",\"4325\":\"PDK1\",\"4326\":\"PDK2\",\"4327\":\"PDK3\",\"4328\":\"PDLIM1\",\"4329\":\"PDLIM2\",\"4330\":\"PDLIM3\",\"4331\":\"PDLIM5\",\"4332\":\"PDLIM7\",\"4333\":\"PDP1\",\"4334\":\"PDP2\",\"4335\":\"PDPK1\",\"4336\":\"PDPR\",\"4337\":\"PDRG1\",\"4338\":\"PDS5A\",\"4339\":\"PDS5B\",\"4340\":\"PDSS1\",\"4341\":\"PDSS2\",\"4342\":\"PDXDC1\",\"4343\":\"PDXK\",\"4344\":\"PDXP\",\"4345\":\"PDZD11\",\"4346\":\"PDZD8\",\"4347\":\"PEA15\",\"4348\":\"PEAK1\",\"4349\":\"PEBP1\",\"4350\":\"PECR\",\"4351\":\"PEF1\",\"4352\":\"PEG10\",\"4353\":\"PELO\",\"4354\":\"PELP1\",\"4355\":\"PEPD\",\"4356\":\"PES1\",\"4357\":\"PET117\",\"4358\":\"PEX1\",\"4359\":\"PEX10\",\"4360\":\"PEX11B\",\"4361\":\"PEX13\",\"4362\":\"PEX14\",\"4363\":\"PEX16\",\"4364\":\"PEX19\",\"4365\":\"PEX3\",\"4366\":\"PEX5\",\"4367\":\"PEX6\",\"4368\":\"PEX7\",\"4369\":\"PFAS\",\"4370\":\"PFDN1\",\"4371\":\"PFDN2\",\"4372\":\"PFDN4\",\"4373\":\"PFDN5\",\"4374\":\"PFDN6\",\"4375\":\"PFKFB2\",\"4376\":\"PFKL\",\"4377\":\"PFKM\",\"4378\":\"PFKP\",\"4379\":\"PFN1\",\"4380\":\"PFN2\",\"4381\":\"PGAM1\",\"4382\":\"PGAM5\",\"4383\":\"PGD\",\"4384\":\"PGGT1B\",\"4385\":\"PGK1\",\"4386\":\"PGK2\",\"4387\":\"PGLS\",\"4388\":\"PGM1\",\"4389\":\"PGM2\",\"4390\":\"PGM2L1\",\"4391\":\"PGM3\",\"4392\":\"PGM5\",\"4393\":\"PGP\",\"4394\":\"PGRMC1\",\"4395\":\"PGRMC2\",\"4396\":\"PGS1\",\"4397\":\"PHACTR4\",\"4398\":\"PHAX\",\"4399\":\"PHB\",\"4400\":\"PHB2\",\"4401\":\"PHC1\",\"4402\":\"PHC2\",\"4403\":\"PHC3\",\"4404\":\"PHF10\",\"4405\":\"PHF12\",\"4406\":\"PHF14\",\"4407\":\"PHF2\",\"4408\":\"PHF20\",\"4409\":\"PHF20L1\",\"4410\":\"PHF21A\",\"4411\":\"PHF23\",\"4412\":\"PHF3\",\"4413\":\"PHF5A\",\"4414\":\"PHF6\",\"4415\":\"PHF8\",\"4416\":\"PHGDH\",\"4417\":\"PHIP\",\"4418\":\"PHKA2\",\"4419\":\"PHKB\",\"4420\":\"PHKG2\",\"4421\":\"PHLDA2\",\"4422\":\"PHLDA3\",\"4423\":\"PHLDB1\",\"4424\":\"PHLDB2\",\"4425\":\"PHLDB3\",\"4426\":\"PHPT1\",\"4427\":\"PHRF1\",\"4428\":\"PHYH\",\"4429\":\"PHYHD1\",\"4430\":\"PI4K2A\",\"4431\":\"PI4K2B\",\"4432\":\"PI4KA\",\"4433\":\"PI4KB\",\"4434\":\"PIAS1\",\"4435\":\"PIAS2\",\"4436\":\"PIAS3\",\"4437\":\"PIAS4\",\"4438\":\"PIBF1\",\"4439\":\"PICALM\",\"4440\":\"PIEZO1\",\"4441\":\"PIGA\",\"4442\":\"PIGB\",\"4443\":\"PIGBOS1\",\"4444\":\"PIGG\",\"4445\":\"PIGK\",\"4446\":\"PIGM\",\"4447\":\"PIGN\",\"4448\":\"PIGO\",\"4449\":\"PIGS\",\"4450\":\"PIGT\",\"4451\":\"PIGU\",\"4452\":\"PIH1D1\",\"4453\":\"PIK3C2A\",\"4454\":\"PIK3C2B\",\"4455\":\"PIK3C3\",\"4456\":\"PIK3CB\",\"4457\":\"PIK3R2\",\"4458\":\"PIK3R4\",\"4459\":\"PIKFYVE\",\"4460\":\"PIN1\",\"4461\":\"PIN4\",\"4462\":\"PINX1\",\"4463\":\"PIP4K2A\",\"4464\":\"PIP4K2B\",\"4465\":\"PIP4K2C\",\"4466\":\"PIP4P1\",\"4467\":\"PIP4P2\",\"4468\":\"PIP5K1A\",\"4469\":\"PIP5K1C\",\"4470\":\"PIR\",\"4471\":\"PISD\",\"4472\":\"PITHD1\",\"4473\":\"PITPNA\",\"4474\":\"PITPNB\",\"4475\":\"PITPNM1\",\"4476\":\"PITRM1\",\"4477\":\"PITX1\",\"4478\":\"PJA2\",\"4479\":\"PKD2\",\"4480\":\"PKLR\",\"4481\":\"PKM\",\"4482\":\"PKMYT1\",\"4483\":\"PKN1\",\"4484\":\"PKN2\",\"4485\":\"PKN3\",\"4486\":\"PKNOX1\",\"4487\":\"PKP2\",\"4488\":\"PKP3\",\"4489\":\"PKP4\",\"4490\":\"PLA2G15\",\"4491\":\"PLA2G3\",\"4492\":\"PLA2G4A\",\"4493\":\"PLAA\",\"4494\":\"PLAU\",\"4495\":\"PLAUR\",\"4496\":\"PLBD2\",\"4497\":\"PLCB1\",\"4498\":\"PLCB3\",\"4499\":\"PLCB4\",\"4500\":\"PLCD3\",\"4501\":\"PLCG1\",\"4502\":\"PLD1\",\"4503\":\"PLD3\",\"4504\":\"PLEC\",\"4505\":\"PLEK2\",\"4506\":\"PLEKHA2\",\"4507\":\"PLEKHA5\",\"4508\":\"PLEKHF1\",\"4509\":\"PLEKHG2\",\"4510\":\"PLEKHG3\",\"4511\":\"PLEKHH3\",\"4512\":\"PLGRKT\",\"4513\":\"PLIN2\",\"4514\":\"PLIN3\",\"4515\":\"PLK1\",\"4516\":\"PLOD1\",\"4517\":\"PLOD2\",\"4518\":\"PLOD3\",\"4519\":\"PLP2\",\"4520\":\"PLPBP\",\"4521\":\"PLPP1\",\"4522\":\"PLPP3\",\"4523\":\"PLPP6\",\"4524\":\"PLRG1\",\"4525\":\"PLS1\",\"4526\":\"PLS3\",\"4527\":\"PLXNA1\",\"4528\":\"PLXNA2\",\"4529\":\"PLXNB2\",\"4530\":\"PLXND1\",\"4531\":\"PM20D2\",\"4532\":\"PMEPA1\",\"4533\":\"PMF1\",\"4534\":\"PML\",\"4535\":\"PMM2\",\"4536\":\"PMPCA\",\"4537\":\"PMPCB\",\"4538\":\"PMS1\",\"4539\":\"PMS2\",\"4540\":\"PMS2P11\",\"4541\":\"PMVK\",\"4542\":\"PNISR\",\"4543\":\"PNKD\",\"4544\":\"PNKP\",\"4545\":\"PNN\",\"4546\":\"PNO1\",\"4547\":\"PNP\",\"4548\":\"PNPLA2\",\"4549\":\"PNPLA4\",\"4550\":\"PNPLA6\",\"4551\":\"PNPLA8\",\"4552\":\"PNPO\",\"4553\":\"PNPT1\",\"4554\":\"POC1A\",\"4555\":\"PODXL\",\"4556\":\"PODXL2\",\"4557\":\"POFUT1\",\"4558\":\"POFUT2\",\"4559\":\"POGK\",\"4560\":\"POGLUT1\",\"4561\":\"POGZ\",\"4562\":\"POLA1\",\"4563\":\"POLA2\",\"4564\":\"POLB\",\"4565\":\"POLD1\",\"4566\":\"POLD2\",\"4567\":\"POLD3\",\"4568\":\"POLDIP2\",\"4569\":\"POLDIP3\",\"4570\":\"POLE\",\"4571\":\"POLE2\",\"4572\":\"POLE3\",\"4573\":\"POLE4\",\"4574\":\"POLG\",\"4575\":\"POLG2\",\"4576\":\"POLL\",\"4577\":\"POLR1A\",\"4578\":\"POLR1B\",\"4579\":\"POLR1C\",\"4580\":\"POLR1D\",\"4581\":\"POLR1E\",\"4582\":\"POLR2A\",\"4583\":\"POLR2B\",\"4584\":\"POLR2C\",\"4585\":\"POLR2D\",\"4586\":\"POLR2E\",\"4587\":\"POLR2G\",\"4588\":\"POLR2H\",\"4589\":\"POLR2I\",\"4590\":\"POLR2J\",\"4591\":\"POLR2L\",\"4592\":\"POLR2M\",\"4593\":\"POLR3A\",\"4594\":\"POLR3B\",\"4595\":\"POLR3C\",\"4596\":\"POLR3D\",\"4597\":\"POLR3E\",\"4598\":\"POLR3F\",\"4599\":\"POLR3G\",\"4600\":\"POLR3H\",\"4601\":\"POLRMT\",\"4602\":\"POM121\",\"4603\":\"POM121C\",\"4604\":\"POMGNT1\",\"4605\":\"POMGNT2\",\"4606\":\"POMK\",\"4607\":\"POMP\",\"4608\":\"PON2\",\"4609\":\"POP1\",\"4610\":\"POP4\",\"4611\":\"POP5\",\"4612\":\"POP7\",\"4613\":\"POR\",\"4614\":\"POU2F1\",\"4615\":\"POU2F3\",\"4616\":\"PPA1\",\"4617\":\"PPA2\",\"4618\":\"PPAN-P2RY11\",\"4619\":\"PPARG\",\"4620\":\"PPAT\",\"4621\":\"PPCS\",\"4622\":\"PPFIA1\",\"4623\":\"PPFIBP1\",\"4624\":\"PPHLN1\",\"4625\":\"PPIA\",\"4626\":\"PPIB\",\"4627\":\"PPIC\",\"4628\":\"PPID\",\"4629\":\"PPIE\",\"4630\":\"PPIF\",\"4631\":\"PPIG\",\"4632\":\"PPIH\",\"4633\":\"PPIL1\",\"4634\":\"PPIL2\",\"4635\":\"PPIL3\",\"4636\":\"PPIL4\",\"4637\":\"PPIP5K2\",\"4638\":\"PPL\",\"4639\":\"PPM1B\",\"4640\":\"PPM1D\",\"4641\":\"PPM1F\",\"4642\":\"PPM1G\",\"4643\":\"PPM1H\",\"4644\":\"PPM1L\",\"4645\":\"PPME1\",\"4646\":\"PPOX\",\"4647\":\"PPP1CA\",\"4648\":\"PPP1CB\",\"4649\":\"PPP1CC\",\"4650\":\"PPP1R10\",\"4651\":\"PPP1R11\",\"4652\":\"PPP1R12A\",\"4653\":\"PPP1R12B\",\"4654\":\"PPP1R12C\",\"4655\":\"PPP1R13L\",\"4656\":\"PPP1R14B\",\"4657\":\"PPP1R15B\",\"4658\":\"PPP1R18\",\"4659\":\"PPP1R21\",\"4660\":\"PPP1R7\",\"4661\":\"PPP1R8\",\"4662\":\"PPP1R9A\",\"4663\":\"PPP1R9B\",\"4664\":\"PPP2R1A\",\"4665\":\"PPP2R1B\",\"4666\":\"PPP2R2A\",\"4667\":\"PPP2R5A\",\"4668\":\"PPP2R5C\",\"4669\":\"PPP2R5D\",\"4670\":\"PPP2R5E\",\"4671\":\"PPP3CA\",\"4672\":\"PPP3CB\",\"4673\":\"PPP3R1\",\"4674\":\"PPP4C\",\"4675\":\"PPP4R1\",\"4676\":\"PPP4R2\",\"4677\":\"PPP4R3A\",\"4678\":\"PPP4R3B\",\"4679\":\"PPP5C\",\"4680\":\"PPP6C\",\"4681\":\"PPP6R1\",\"4682\":\"PPP6R2\",\"4683\":\"PPP6R3\",\"4684\":\"PPT1\",\"4685\":\"PPT2\",\"4686\":\"PPTC7\",\"4687\":\"PPWD1\",\"4688\":\"PQBP1\",\"4689\":\"PRADC1\",\"4690\":\"PRAF2\",\"4691\":\"PRAG1\",\"4692\":\"PRC1\",\"4693\":\"PRCC\",\"4694\":\"PRCP\",\"4695\":\"PRDM10\",\"4696\":\"PRDM2\",\"4697\":\"PRDX1\",\"4698\":\"PRDX2\",\"4699\":\"PRDX3\",\"4700\":\"PRDX4\",\"4701\":\"PRDX5\",\"4702\":\"PRDX6\",\"4703\":\"PREB\",\"4704\":\"PRELID1\",\"4705\":\"PRELID3B\",\"4706\":\"PREP\",\"4707\":\"PREPL\",\"4708\":\"PRIM1\",\"4709\":\"PRIM2\",\"4710\":\"PRKAA1\",\"4711\":\"PRKAA2\",\"4712\":\"PRKAB1\",\"4713\":\"PRKACA\",\"4714\":\"PRKACB\",\"4715\":\"PRKAG1\",\"4716\":\"PRKAR1A\",\"4717\":\"PRKAR1B\",\"4718\":\"PRKAR2A\",\"4719\":\"PRKCA\",\"4720\":\"PRKCD\",\"4721\":\"PRKCI\",\"4722\":\"PRKCQ\",\"4723\":\"PRKCSH\",\"4724\":\"PRKCZ\",\"4725\":\"PRKD2\",\"4726\":\"PRKDC\",\"4727\":\"PRKRA\",\"4728\":\"PRKRIP1\",\"4729\":\"PRMT1\",\"4730\":\"PRMT3\",\"4731\":\"PRMT5\",\"4732\":\"PRMT6\",\"4733\":\"PRMT7\",\"4734\":\"PRMT8\",\"4735\":\"PRMT9\",\"4736\":\"PRNP\",\"4737\":\"PROCR\",\"4738\":\"PROSER2\",\"4739\":\"PRPF18\",\"4740\":\"PRPF19\",\"4741\":\"PRPF3\",\"4742\":\"PRPF31\",\"4743\":\"PRPF38A\",\"4744\":\"PRPF38B\",\"4745\":\"PRPF39\",\"4746\":\"PRPF4\",\"4747\":\"PRPF40A\",\"4748\":\"PRPF4B\",\"4749\":\"PRPF6\",\"4750\":\"PRPF8\",\"4751\":\"PRPH\",\"4752\":\"PRPS1\",\"4753\":\"PRPS2\",\"4754\":\"PRPSAP1\",\"4755\":\"PRPSAP2\",\"4756\":\"PRR14\",\"4757\":\"PRR14L\",\"4758\":\"PRR5L\",\"4759\":\"PRRC1\",\"4760\":\"PRRC2A\",\"4761\":\"PRRC2B\",\"4762\":\"PRRC2C\",\"4763\":\"PRSS21\",\"4764\":\"PRSS23\",\"4765\":\"PRSS56\",\"4766\":\"PRTFDC1\",\"4767\":\"PRUNE1\",\"4768\":\"PRXL2A\",\"4769\":\"PRXL2C\",\"4770\":\"PSAP\",\"4771\":\"PSAT1\",\"4772\":\"PSCA\",\"4773\":\"PSEN1\",\"4774\":\"PSEN2\",\"4775\":\"PSIP1\",\"4776\":\"PSMA1\",\"4777\":\"PSMA2\",\"4778\":\"PSMA3\",\"4779\":\"PSMA4\",\"4780\":\"PSMA5\",\"4781\":\"PSMA6\",\"4782\":\"PSMA7\",\"4783\":\"PSMB1\",\"4784\":\"PSMB2\",\"4785\":\"PSMB3\",\"4786\":\"PSMB4\",\"4787\":\"PSMB5\",\"4788\":\"PSMB6\",\"4789\":\"PSMB7\",\"4790\":\"PSMB8\",\"4791\":\"PSMB9\",\"4792\":\"PSMC1\",\"4793\":\"PSMC2\",\"4794\":\"PSMC3\",\"4795\":\"PSMC3IP\",\"4796\":\"PSMC4\",\"4797\":\"PSMC5\",\"4798\":\"PSMC6\",\"4799\":\"PSMD1\",\"4800\":\"PSMD10\",\"4801\":\"PSMD11\",\"4802\":\"PSMD12\",\"4803\":\"PSMD13\",\"4804\":\"PSMD14\",\"4805\":\"PSMD2\",\"4806\":\"PSMD3\",\"4807\":\"PSMD4\",\"4808\":\"PSMD5\",\"4809\":\"PSMD6\",\"4810\":\"PSMD7\",\"4811\":\"PSMD8\",\"4812\":\"PSMD9\",\"4813\":\"PSME1\",\"4814\":\"PSME2\",\"4815\":\"PSME3\",\"4816\":\"PSME4\",\"4817\":\"PSMF1\",\"4818\":\"PSMG1\",\"4819\":\"PSMG2\",\"4820\":\"PSMG3\",\"4821\":\"PSMG4\",\"4822\":\"PSPC1\",\"4823\":\"PSPH\",\"4824\":\"PSRC1\",\"4825\":\"PSTPIP2\",\"4826\":\"PTBP1\",\"4827\":\"PTBP2\",\"4828\":\"PTBP3\",\"4829\":\"PTCD2\",\"4830\":\"PTCD3\",\"4831\":\"PTDSS1\",\"4832\":\"PTDSS2\",\"4833\":\"PTGES2\",\"4834\":\"PTGES3\",\"4835\":\"PTGFRN\",\"4836\":\"PTGR1\",\"4837\":\"PTGS1\",\"4838\":\"PTGS2\",\"4839\":\"PTK2\",\"4840\":\"PTMA\",\"4841\":\"PTMS\",\"4842\":\"PTOV1\",\"4843\":\"PTP4A1\",\"4844\":\"PTP4A2\",\"4845\":\"PTPA\",\"4846\":\"PTPMT1\",\"4847\":\"PTPN1\",\"4848\":\"PTPN11\",\"4849\":\"PTPN12\",\"4850\":\"PTPN13\",\"4851\":\"PTPN2\",\"4852\":\"PTPN23\",\"4853\":\"PTPN9\",\"4854\":\"PTPRA\",\"4855\":\"PTPRF\",\"4856\":\"PTPRJ\",\"4857\":\"PTPRK\",\"4858\":\"PTPRM\",\"4859\":\"PTPRS\",\"4860\":\"PTRH1\",\"4861\":\"PTRH2\",\"4862\":\"PTRHD1\",\"4863\":\"PTTG1\",\"4864\":\"PUDP\",\"4865\":\"PUF60\",\"4866\":\"PUM1\",\"4867\":\"PUM2\",\"4868\":\"PUM3\",\"4869\":\"PURA\",\"4870\":\"PURB\",\"4871\":\"PUS1\",\"4872\":\"PUS3\",\"4873\":\"PUS7\",\"4874\":\"PUS7L\",\"4875\":\"PUSL1\",\"4876\":\"PVR\",\"4877\":\"PWP1\",\"4878\":\"PWWP2A\",\"4879\":\"PWWP3A\",\"4880\":\"PXDN\",\"4881\":\"PXK\",\"4882\":\"PXMP2\",\"4883\":\"PXMP4\",\"4884\":\"PXN\",\"4885\":\"PYCR1\",\"4886\":\"PYCR2\",\"4887\":\"PYCR3\",\"4888\":\"PYGB\",\"4889\":\"PYGL\",\"4890\":\"PYGO2\",\"4891\":\"PYM1\",\"4892\":\"PYROXD1\",\"4893\":\"PYROXD2\",\"4894\":\"QARS\",\"4895\":\"QDPR\",\"4896\":\"QKI\",\"4897\":\"QPCTL\",\"4898\":\"QPRT\",\"4899\":\"QRICH1\",\"4900\":\"QRSL1\",\"4901\":\"QSER1\",\"4902\":\"QSOX2\",\"4903\":\"QTRT1\",\"4904\":\"QTRT2\",\"4905\":\"R3HCC1\",\"4906\":\"R3HCC1L\",\"4907\":\"R3HDM1\",\"4908\":\"RAB10\",\"4909\":\"RAB11B\",\"4910\":\"RAB11FIP1\",\"4911\":\"RAB11FIP5\",\"4912\":\"RAB12\",\"4913\":\"RAB13\",\"4914\":\"RAB14\",\"4915\":\"RAB17\",\"4916\":\"RAB18\",\"4917\":\"RAB1A\",\"4918\":\"RAB1B\",\"4919\":\"RAB20\",\"4920\":\"RAB21\",\"4921\":\"RAB22A\",\"4922\":\"RAB23\",\"4923\":\"RAB24\",\"4924\":\"RAB27A\",\"4925\":\"RAB27B\",\"4926\":\"RAB28\",\"4927\":\"RAB29\",\"4928\":\"RAB2A\",\"4929\":\"RAB2B\",\"4930\":\"RAB30\",\"4931\":\"RAB31\",\"4932\":\"RAB32\",\"4933\":\"RAB33B\",\"4934\":\"RAB34\",\"4935\":\"RAB35\",\"4936\":\"RAB3A\",\"4937\":\"RAB3D\",\"4938\":\"RAB3GAP1\",\"4939\":\"RAB3GAP2\",\"4940\":\"RAB42\",\"4941\":\"RAB43\",\"4942\":\"RAB4A\",\"4943\":\"RAB5A\",\"4944\":\"RAB5B\",\"4945\":\"RAB5C\",\"4946\":\"RAB5IF\",\"4947\":\"RAB6A\",\"4948\":\"RAB6B\",\"4949\":\"RAB6D\",\"4950\":\"RAB7A\",\"4951\":\"RAB8A\",\"4952\":\"RAB8B\",\"4953\":\"RAB9A\",\"4954\":\"RABAC1\",\"4955\":\"RABEP1\",\"4956\":\"RABEP2\",\"4957\":\"RABEPK\",\"4958\":\"RABGAP1\",\"4959\":\"RABGAP1L\",\"4960\":\"RABGEF1\",\"4961\":\"RABGGTA\",\"4962\":\"RABGGTB\",\"4963\":\"RABIF\",\"4964\":\"RABL3\",\"4965\":\"RABL6\",\"4966\":\"RAC1\",\"4967\":\"RACGAP1\",\"4968\":\"RACK1\",\"4969\":\"RAD1\",\"4970\":\"RAD17\",\"4971\":\"RAD18\",\"4972\":\"RAD21\",\"4973\":\"RAD23A\",\"4974\":\"RAD23B\",\"4975\":\"RAD50\",\"4976\":\"RAD51\",\"4977\":\"RAD51AP1\",\"4978\":\"RAD51B\",\"4979\":\"RAD51C\",\"4980\":\"RAD51L3-RFFL\",\"4981\":\"RAD54B\",\"4982\":\"RAD54L\",\"4983\":\"RAD54L2\",\"4984\":\"RAE1\",\"4985\":\"RAF1\",\"4986\":\"RAI1\",\"4987\":\"RAI14\",\"4988\":\"RALA\",\"4989\":\"RALB\",\"4990\":\"RALBP1\",\"4991\":\"RALGAPA1\",\"4992\":\"RALGAPA2\",\"4993\":\"RALGAPB\",\"4994\":\"RALY\",\"4995\":\"RAMACL\",\"4996\":\"RAN\",\"4997\":\"RANBP1\",\"4998\":\"RANBP10\",\"4999\":\"RANBP2\",\"5000\":\"RANBP3\",\"5001\":\"RANBP6\",\"5002\":\"RANBP9\",\"5003\":\"RANGAP1\",\"5004\":\"RAP1A\",\"5005\":\"RAP1B\",\"5006\":\"RAP1GDS1\",\"5007\":\"RAP2A\",\"5008\":\"RAP2B\",\"5009\":\"RAP2C\",\"5010\":\"RAPGEF6\",\"5011\":\"RAPH1\",\"5012\":\"RARS\",\"5013\":\"RARS2\",\"5014\":\"RASA1\",\"5015\":\"RASA3\",\"5016\":\"RASAL2\",\"5017\":\"RASSF1\",\"5018\":\"RASSF7\",\"5019\":\"RASSF8\",\"5020\":\"RAVER1\",\"5021\":\"RAVER2\",\"5022\":\"RB1\",\"5023\":\"RB1CC1\",\"5024\":\"RBBP4\",\"5025\":\"RBBP5\",\"5026\":\"RBBP6\",\"5027\":\"RBBP7\",\"5028\":\"RBFOX2\",\"5029\":\"RBM10\",\"5030\":\"RBM12\",\"5031\":\"RBM12B\",\"5032\":\"RBM14\",\"5033\":\"RBM15\",\"5034\":\"RBM15B\",\"5035\":\"RBM17\",\"5036\":\"RBM18\",\"5037\":\"RBM19\",\"5038\":\"RBM22\",\"5039\":\"RBM23\",\"5040\":\"RBM25\",\"5041\":\"RBM26\",\"5042\":\"RBM27\",\"5043\":\"RBM28\",\"5044\":\"RBM3\",\"5045\":\"RBM33\",\"5046\":\"RBM34\",\"5047\":\"RBM39\",\"5048\":\"RBM4\",\"5049\":\"RBM41\",\"5050\":\"RBM42\",\"5051\":\"RBM45\",\"5052\":\"RBM47\",\"5053\":\"RBM4B\",\"5054\":\"RBM5\",\"5055\":\"RBM6\",\"5056\":\"RBM7\",\"5057\":\"RBM8A\",\"5058\":\"RBMS1\",\"5059\":\"RBMS2\",\"5060\":\"RBMX\",\"5061\":\"RBMX2\",\"5062\":\"RBPJ\",\"5063\":\"RBPMS\",\"5064\":\"RBSN\",\"5065\":\"RBX1\",\"5066\":\"RC3H1\",\"5067\":\"RC3H2\",\"5068\":\"RCC1\",\"5069\":\"RCC1L\",\"5070\":\"RCC2\",\"5071\":\"RCCD1\",\"5072\":\"RCE1\",\"5073\":\"RCL1\",\"5074\":\"RCN1\",\"5075\":\"RCN2\",\"5076\":\"RCN3\",\"5077\":\"RCOR1\",\"5078\":\"RCOR2\",\"5079\":\"RCOR3\",\"5080\":\"RDH10\",\"5081\":\"RDH11\",\"5082\":\"RDH13\",\"5083\":\"RDH14\",\"5084\":\"RDX\",\"5085\":\"RECQL\",\"5086\":\"RECQL4\",\"5087\":\"RECQL5\",\"5088\":\"REEP3\",\"5089\":\"REEP4\",\"5090\":\"REEP5\",\"5091\":\"REEP6\",\"5092\":\"REL\",\"5093\":\"RELA\",\"5094\":\"RELB\",\"5095\":\"RELCH\",\"5096\":\"RELL1\",\"5097\":\"REPIN1\",\"5098\":\"REPS1\",\"5099\":\"RER1\",\"5100\":\"RERE\",\"5101\":\"REST\",\"5102\":\"RETREG1\",\"5103\":\"RETREG2\",\"5104\":\"RETREG3\",\"5105\":\"RETSAT\",\"5106\":\"REXO1\",\"5107\":\"REXO2\",\"5108\":\"REXO4\",\"5109\":\"RFC1\",\"5110\":\"RFC2\",\"5111\":\"RFC3\",\"5112\":\"RFC4\",\"5113\":\"RFC5\",\"5114\":\"RFK\",\"5115\":\"RFLNB\",\"5116\":\"RFWD3\",\"5117\":\"RFX1\",\"5118\":\"RFX3\",\"5119\":\"RFX5\",\"5120\":\"RFXANK\",\"5121\":\"RFXAP\",\"5122\":\"RGP1\",\"5123\":\"RGPD1\",\"5124\":\"RGPD5\",\"5125\":\"RGPD8\",\"5126\":\"RGS10\",\"5127\":\"RGS19\",\"5128\":\"RHBDD1\",\"5129\":\"RHBDD2\",\"5130\":\"RHBDD3\",\"5131\":\"RHEB\",\"5132\":\"RHOA\",\"5133\":\"RHOB\",\"5134\":\"RHOBTB3\",\"5135\":\"RHOC\",\"5136\":\"RHOD\",\"5137\":\"RHOF\",\"5138\":\"RHOG\",\"5139\":\"RHOT1\",\"5140\":\"RHOT2\",\"5141\":\"RHPN2\",\"5142\":\"RIC8A\",\"5143\":\"RIC8B\",\"5144\":\"RICTOR\",\"5145\":\"RIDA\",\"5146\":\"RIF1\",\"5147\":\"RILPL1\",\"5148\":\"RIMS1\",\"5149\":\"RIN1\",\"5150\":\"RING1\",\"5151\":\"RINT1\",\"5152\":\"RIOK1\",\"5153\":\"RIOK2\",\"5154\":\"RIOK3\",\"5155\":\"RIOX1\",\"5156\":\"RIOX2\",\"5157\":\"RIPK1\",\"5158\":\"RIPK2\",\"5159\":\"RIPOR1\",\"5160\":\"RIT1\",\"5161\":\"RLF\",\"5162\":\"RLIM\",\"5163\":\"RMC1\",\"5164\":\"RMDN1\",\"5165\":\"RMDN2\",\"5166\":\"RMDN3\",\"5167\":\"RMI1\",\"5168\":\"RMND1\",\"5169\":\"RMND5A\",\"5170\":\"RNASEH1\",\"5171\":\"RNASEH2A\",\"5172\":\"RNASEH2B\",\"5173\":\"RNASEH2C\",\"5174\":\"RNASET2\",\"5175\":\"RNF11\",\"5176\":\"RNF111\",\"5177\":\"RNF113A\",\"5178\":\"RNF114\",\"5179\":\"RNF123\",\"5180\":\"RNF13\",\"5181\":\"RNF14\",\"5182\":\"RNF146\",\"5183\":\"RNF149\",\"5184\":\"RNF168\",\"5185\":\"RNF170\",\"5186\":\"RNF181\",\"5187\":\"RNF2\",\"5188\":\"RNF20\",\"5189\":\"RNF213\",\"5190\":\"RNF214\",\"5191\":\"RNF219\",\"5192\":\"RNF220\",\"5193\":\"RNF25\",\"5194\":\"RNF40\",\"5195\":\"RNF5\",\"5196\":\"RNFT1\",\"5197\":\"RNGTT\",\"5198\":\"RNH1\",\"5199\":\"RNMT\",\"5200\":\"RNPC3\",\"5201\":\"RNPEP\",\"5202\":\"RNPS1\",\"5203\":\"ROBO1\",\"5204\":\"ROBO2\",\"5205\":\"ROCK1\",\"5206\":\"ROCK2\",\"5207\":\"ROMO1\",\"5208\":\"ROR2\",\"5209\":\"RP2\",\"5210\":\"RP9\",\"5211\":\"RPA1\",\"5212\":\"RPA2\",\"5213\":\"RPA3\",\"5214\":\"RPAP1\",\"5215\":\"RPAP2\",\"5216\":\"RPAP3\",\"5217\":\"RPE\",\"5218\":\"RPF1\",\"5219\":\"RPF2\",\"5220\":\"RPIA\",\"5221\":\"RPL10\",\"5222\":\"RPL10A\",\"5223\":\"RPL11\",\"5224\":\"RPL12\",\"5225\":\"RPL13\",\"5226\":\"RPL13A\",\"5227\":\"RPL14\",\"5228\":\"RPL15\",\"5229\":\"RPL17-C18orf32\",\"5230\":\"RPL18\",\"5231\":\"RPL18A\",\"5232\":\"RPL19\",\"5233\":\"RPL21\",\"5234\":\"RPL22\",\"5235\":\"RPL22L1\",\"5236\":\"RPL23\",\"5237\":\"RPL23A\",\"5238\":\"RPL24\",\"5239\":\"RPL27\",\"5240\":\"RPL27A\",\"5241\":\"RPL28\",\"5242\":\"RPL29\",\"5243\":\"RPL3\",\"5244\":\"RPL30\",\"5245\":\"RPL31\",\"5246\":\"RPL32\",\"5247\":\"RPL34\",\"5248\":\"RPL35\",\"5249\":\"RPL35A\",\"5250\":\"RPL36\",\"5251\":\"RPL36A-HNRNPH2\",\"5252\":\"RPL37A\",\"5253\":\"RPL38\",\"5254\":\"RPL39\",\"5255\":\"RPL3L\",\"5256\":\"RPL4\",\"5257\":\"RPL5\",\"5258\":\"RPL6\",\"5259\":\"RPL7\",\"5260\":\"RPL7A\",\"5261\":\"RPL7L1\",\"5262\":\"RPL8\",\"5263\":\"RPL9\",\"5264\":\"RPLP0\",\"5265\":\"RPLP1\",\"5266\":\"RPLP2\",\"5267\":\"RPN1\",\"5268\":\"RPN2\",\"5269\":\"RPP14\",\"5270\":\"RPP21\",\"5271\":\"RPP25\",\"5272\":\"RPP25L\",\"5273\":\"RPP30\",\"5274\":\"RPP38\",\"5275\":\"RPP40\",\"5276\":\"RPRD1A\",\"5277\":\"RPRD1B\",\"5278\":\"RPRD2\",\"5279\":\"RPS11\",\"5280\":\"RPS12\",\"5281\":\"RPS13\",\"5282\":\"RPS14\",\"5283\":\"RPS15\",\"5284\":\"RPS15A\",\"5285\":\"RPS16\",\"5286\":\"RPS17\",\"5287\":\"RPS18\",\"5288\":\"RPS19\",\"5289\":\"RPS19BP1\",\"5290\":\"RPS2\",\"5291\":\"RPS20\",\"5292\":\"RPS21\",\"5293\":\"RPS23\",\"5294\":\"RPS24\",\"5295\":\"RPS25\",\"5296\":\"RPS26\",\"5297\":\"RPS27\",\"5298\":\"RPS27L\",\"5299\":\"RPS28\",\"5300\":\"RPS29\",\"5301\":\"RPS3\",\"5302\":\"RPS3A\",\"5303\":\"RPS4X\",\"5304\":\"RPS4Y2\",\"5305\":\"RPS5\",\"5306\":\"RPS6\",\"5307\":\"RPS6KA1\",\"5308\":\"RPS6KA2\",\"5309\":\"RPS6KA3\",\"5310\":\"RPS6KA4\",\"5311\":\"RPS6KA5\",\"5312\":\"RPS6KB1\",\"5313\":\"RPS7\",\"5314\":\"RPS8\",\"5315\":\"RPS9\",\"5316\":\"RPSA\",\"5317\":\"RPTOR\",\"5318\":\"RPUSD2\",\"5319\":\"RPUSD3\",\"5320\":\"RPUSD4\",\"5321\":\"RRAGA\",\"5322\":\"RRAGC\",\"5323\":\"RRAS\",\"5324\":\"RRAS2\",\"5325\":\"RRBP1\",\"5326\":\"RREB1\",\"5327\":\"RRM1\",\"5328\":\"RRM2\",\"5329\":\"RRM2B\",\"5330\":\"RRN3\",\"5331\":\"RRP1\",\"5332\":\"RRP12\",\"5333\":\"RRP15\",\"5334\":\"RRP1B\",\"5335\":\"RRP36\",\"5336\":\"RRP7A\",\"5337\":\"RRP8\",\"5338\":\"RRP9\",\"5339\":\"RRS1\",\"5340\":\"RSAD1\",\"5341\":\"RSBN1\",\"5342\":\"RSBN1L\",\"5343\":\"RSF1\",\"5344\":\"RSL1D1\",\"5345\":\"RSL24D1\",\"5346\":\"RSPRY1\",\"5347\":\"RSRC1\",\"5348\":\"RSRC2\",\"5349\":\"RSRP1\",\"5350\":\"RSU1\",\"5351\":\"RTCA\",\"5352\":\"RTCB\",\"5353\":\"RTEL1-TNFRSF6B\",\"5354\":\"RTF1\",\"5355\":\"RTFDC1\",\"5356\":\"RTL8A\",\"5357\":\"RTL8B\",\"5358\":\"RTN2\",\"5359\":\"RTN3\",\"5360\":\"RTN4\",\"5361\":\"RTN4IP1\",\"5362\":\"RTRAF\",\"5363\":\"RTTN\",\"5364\":\"RUFY1\",\"5365\":\"RUFY2\",\"5366\":\"RUFY3\",\"5367\":\"RUNX3\",\"5368\":\"RUSC1\",\"5369\":\"RUVBL1\",\"5370\":\"RUVBL2\",\"5371\":\"RWDD1\",\"5372\":\"RWDD4\",\"5373\":\"RXRA\",\"5374\":\"RXRB\",\"5375\":\"RXYLT1\",\"5376\":\"RYBP\",\"5377\":\"S100A10\",\"5378\":\"S100A11\",\"5379\":\"S100A13\",\"5380\":\"S100A14\",\"5381\":\"S100A16\",\"5382\":\"S100A2\",\"5383\":\"S100A4\",\"5384\":\"S100A6\",\"5385\":\"S100A8\",\"5386\":\"S100A9\",\"5387\":\"S100PBP\",\"5388\":\"SAAL1\",\"5389\":\"SAC3D1\",\"5390\":\"SACM1L\",\"5391\":\"SACS\",\"5392\":\"SAE1\",\"5393\":\"SAFB\",\"5394\":\"SAFB2\",\"5395\":\"SALL4\",\"5396\":\"SAMD1\",\"5397\":\"SAMD11\",\"5398\":\"SAMD4B\",\"5399\":\"SAMD9\",\"5400\":\"SAMHD1\",\"5401\":\"SAMM50\",\"5402\":\"SAP130\",\"5403\":\"SAP18\",\"5404\":\"SAP30\",\"5405\":\"SAP30BP\",\"5406\":\"SAPCD2\",\"5407\":\"SAR1A\",\"5408\":\"SAR1B\",\"5409\":\"SARAF\",\"5410\":\"SARS\",\"5411\":\"SARS2\",\"5412\":\"SART1\",\"5413\":\"SART3\",\"5414\":\"SASS6\",\"5415\":\"SAT2\",\"5416\":\"SATB1\",\"5417\":\"SBDS\",\"5418\":\"SBF1\",\"5419\":\"SBNO1\",\"5420\":\"SBNO2\",\"5421\":\"SCAF1\",\"5422\":\"SCAF11\",\"5423\":\"SCAF4\",\"5424\":\"SCAF8\",\"5425\":\"SCAI\",\"5426\":\"SCAMP1\",\"5427\":\"SCAMP2\",\"5428\":\"SCAMP3\",\"5429\":\"SCAMP4\",\"5430\":\"SCAP\",\"5431\":\"SCAPER\",\"5432\":\"SCARA3\",\"5433\":\"SCARA5\",\"5434\":\"SCARB1\",\"5435\":\"SCARB2\",\"5436\":\"SCCPDH\",\"5437\":\"SCD\",\"5438\":\"SCFD1\",\"5439\":\"SCFD2\",\"5440\":\"SCLT1\",\"5441\":\"SCLY\",\"5442\":\"SCMH1\",\"5443\":\"SCML2\",\"5444\":\"SCNM1\",\"5445\":\"SCO1\",\"5446\":\"SCO2\",\"5447\":\"SCP2\",\"5448\":\"SCPEP1\",\"5449\":\"SCRIB\",\"5450\":\"SCRN1\",\"5451\":\"SCRN2\",\"5452\":\"SCRN3\",\"5453\":\"SCYL1\",\"5454\":\"SCYL2\",\"5455\":\"SCYL3\",\"5456\":\"SDAD1\",\"5457\":\"SDC1\",\"5458\":\"SDC4\",\"5459\":\"SDCBP\",\"5460\":\"SDE2\",\"5461\":\"SDF2\",\"5462\":\"SDF2L1\",\"5463\":\"SDF4\",\"5464\":\"SDHA\",\"5465\":\"SDHAF2\",\"5466\":\"SDHAF3\",\"5467\":\"SDHAF4\",\"5468\":\"SDHB\",\"5469\":\"SDHC\",\"5470\":\"SDHD\",\"5471\":\"SDR16C5\",\"5472\":\"SDR39U1\",\"5473\":\"SEC11A\",\"5474\":\"SEC11C\",\"5475\":\"SEC13\",\"5476\":\"SEC14L1\",\"5477\":\"SEC16A\",\"5478\":\"SEC22B\",\"5479\":\"SEC23A\",\"5480\":\"SEC23B\",\"5481\":\"SEC23IP\",\"5482\":\"SEC24A\",\"5483\":\"SEC24B\",\"5484\":\"SEC24C\",\"5485\":\"SEC24D\",\"5486\":\"SEC31A\",\"5487\":\"SEC61A1\",\"5488\":\"SEC61B\",\"5489\":\"SEC61G\",\"5490\":\"SEC62\",\"5491\":\"SEC63\",\"5492\":\"SECISBP2L\",\"5493\":\"SEH1L\",\"5494\":\"SEL1L\",\"5495\":\"SELENBP1\",\"5496\":\"SELENOF\",\"5497\":\"SELENOH\",\"5498\":\"SELENOI\",\"5499\":\"SELENOK\",\"5500\":\"SELENOM\",\"5501\":\"SELENOO\",\"5502\":\"SELENOS\",\"5503\":\"SELENOT\",\"5504\":\"SEMA3A\",\"5505\":\"SEMA3B\",\"5506\":\"SEMA3C\",\"5507\":\"SEMA4B\",\"5508\":\"SEMA4C\",\"5509\":\"SENP1\",\"5510\":\"SENP2\",\"5511\":\"SENP3\",\"5512\":\"SENP5\",\"5513\":\"SENP6\",\"5514\":\"SEPHS1\",\"5515\":\"SEPSECS\",\"5516\":1283299200000,\"5517\":1314835200000,\"5518\":1030838400000,\"5519\":1125532800000,\"5520\":1157068800000,\"5521\":1188604800000,\"5522\":1220227200000,\"5523\":1251763200000,\"5524\":\"SERBP1\",\"5525\":\"SERINC1\",\"5526\":\"SERPINB1\",\"5527\":\"SERPINB12\",\"5528\":\"SERPINB5\",\"5529\":\"SERPINB6\",\"5530\":\"SERPINB7\",\"5531\":\"SERPINB8\",\"5532\":\"SERPINE2\",\"5533\":\"SERPINH1\",\"5534\":\"SERPINI1\",\"5535\":\"SESN2\",\"5536\":\"SET\",\"5537\":\"SETD1A\",\"5538\":\"SETD1B\",\"5539\":\"SETD2\",\"5540\":\"SETD3\",\"5541\":\"SETD7\",\"5542\":\"SETDB1\",\"5543\":\"SETMAR\",\"5544\":\"SETX\",\"5545\":\"SEZ6L2\",\"5546\":\"SF1\",\"5547\":\"SF3A1\",\"5548\":\"SF3A2\",\"5549\":\"SF3A3\",\"5550\":\"SF3B1\",\"5551\":\"SF3B2\",\"5552\":\"SF3B3\",\"5553\":\"SF3B4\",\"5554\":\"SF3B5\",\"5555\":\"SF3B6\",\"5556\":\"SFN\",\"5557\":\"SFPQ\",\"5558\":\"SFR1\",\"5559\":\"SFSWAP\",\"5560\":\"SFT2D2\",\"5561\":\"SFXN1\",\"5562\":\"SFXN2\",\"5563\":\"SFXN3\",\"5564\":\"SFXN4\",\"5565\":\"SGCE\",\"5566\":\"SGF29\",\"5567\":\"SGMS1\",\"5568\":\"SGO2\",\"5569\":\"SGPL1\",\"5570\":\"SGPP1\",\"5571\":\"SGSH\",\"5572\":\"SGTA\",\"5573\":\"SGTB\",\"5574\":\"SH2B1\",\"5575\":\"SH2D4A\",\"5576\":\"SH3BGRL\",\"5577\":\"SH3BGRL2\",\"5578\":\"SH3BGRL3\",\"5579\":\"SH3BP4\",\"5580\":\"SH3BP5L\",\"5581\":\"SH3D19\",\"5582\":\"SH3GL1\",\"5583\":\"SH3GL2\",\"5584\":\"SH3GLB1\",\"5585\":\"SH3GLB2\",\"5586\":\"SH3KBP1\",\"5587\":\"SH3PXD2B\",\"5588\":\"SH3RF3\",\"5589\":\"SHARPIN\",\"5590\":\"SHC1\",\"5591\":\"SHCBP1\",\"5592\":\"SHKBP1\",\"5593\":\"SHMT1\",\"5594\":\"SHMT2\",\"5595\":\"SHOC2\",\"5596\":\"SHPK\",\"5597\":\"SHPRH\",\"5598\":\"SHROOM1\",\"5599\":\"SHTN1\",\"5600\":\"SIAE\",\"5601\":\"SIDT2\",\"5602\":\"SIGMAR1\",\"5603\":\"SIK1B\",\"5604\":\"SIKE1\",\"5605\":\"SIL1\",\"5606\":\"SIN3A\",\"5607\":\"SIN3B\",\"5608\":\"SINHCAF\",\"5609\":\"SIPA1\",\"5610\":\"SIPA1L1\",\"5611\":\"SIPA1L3\",\"5612\":\"SIRT1\",\"5613\":\"SIRT2\",\"5614\":\"SIRT3\",\"5615\":\"SIRT5\",\"5616\":\"SIRT6\",\"5617\":\"SIRT7\",\"5618\":\"SIX4\",\"5619\":\"SKA1\",\"5620\":\"SKIV2L\",\"5621\":\"SKP1\",\"5622\":\"SKP2\",\"5623\":\"SLAIN2\",\"5624\":\"SLC11A2\",\"5625\":\"SLC12A2\",\"5626\":\"SLC12A4\",\"5627\":\"SLC12A6\",\"5628\":\"SLC12A7\",\"5629\":\"SLC12A9\",\"5630\":\"SLC15A4\",\"5631\":\"SLC16A1\",\"5632\":\"SLC16A3\",\"5633\":\"SLC16A7\",\"5634\":\"SLC17A5\",\"5635\":\"SLC18B1\",\"5636\":\"SLC19A1\",\"5637\":\"SLC19A2\",\"5638\":\"SLC1A3\",\"5639\":\"SLC1A4\",\"5640\":\"SLC1A5\",\"5641\":\"SLC20A1\",\"5642\":\"SLC20A2\",\"5643\":\"SLC22A4\",\"5644\":\"SLC22A5\",\"5645\":\"SLC25A1\",\"5646\":\"SLC25A10\",\"5647\":\"SLC25A11\",\"5648\":\"SLC25A12\",\"5649\":\"SLC25A13\",\"5650\":\"SLC25A14\",\"5651\":\"SLC25A15\",\"5652\":\"SLC25A17\",\"5653\":\"SLC25A19\",\"5654\":\"SLC25A20\",\"5655\":\"SLC25A21\",\"5656\":\"SLC25A22\",\"5657\":\"SLC25A23\",\"5658\":\"SLC25A24\",\"5659\":\"SLC25A25\",\"5660\":\"SLC25A28\",\"5661\":\"SLC25A29\",\"5662\":\"SLC25A3\",\"5663\":\"SLC25A31\",\"5664\":\"SLC25A32\",\"5665\":\"SLC25A33\",\"5666\":\"SLC25A35\",\"5667\":\"SLC25A36\",\"5668\":\"SLC25A38\",\"5669\":\"SLC25A39\",\"5670\":\"SLC25A4\",\"5671\":\"SLC25A40\",\"5672\":\"SLC25A44\",\"5673\":\"SLC25A46\",\"5674\":\"SLC25A5\",\"5675\":\"SLC25A52\",\"5676\":\"SLC25A6\",\"5677\":\"SLC26A2\",\"5678\":\"SLC26A6\",\"5679\":\"SLC27A2\",\"5680\":\"SLC27A3\",\"5681\":\"SLC27A4\",\"5682\":\"SLC29A1\",\"5683\":\"SLC2A1\",\"5684\":\"SLC2A13\",\"5685\":\"SLC2A3\",\"5686\":\"SLC2A6\",\"5687\":\"SLC2A8\",\"5688\":\"SLC30A1\",\"5689\":\"SLC30A5\",\"5690\":\"SLC30A6\",\"5691\":\"SLC30A7\",\"5692\":\"SLC30A9\",\"5693\":\"SLC33A1\",\"5694\":\"SLC35A1\",\"5695\":\"SLC35A2\",\"5696\":\"SLC35A3\",\"5697\":\"SLC35B2\",\"5698\":\"SLC35E1\",\"5699\":\"SLC35F2\",\"5700\":\"SLC35F6\",\"5701\":\"SLC36A1\",\"5702\":\"SLC37A4\",\"5703\":\"SLC38A1\",\"5704\":\"SLC38A10\",\"5705\":\"SLC38A2\",\"5706\":\"SLC38A5\",\"5707\":\"SLC38A7\",\"5708\":\"SLC38A9\",\"5709\":\"SLC39A1\",\"5710\":\"SLC39A10\",\"5711\":\"SLC39A11\",\"5712\":\"SLC39A14\",\"5713\":\"SLC39A6\",\"5714\":\"SLC39A7\",\"5715\":\"SLC3A2\",\"5716\":\"SLC41A3\",\"5717\":\"SLC43A3\",\"5718\":\"SLC44A1\",\"5719\":\"SLC46A1\",\"5720\":\"SLC47A1\",\"5721\":\"SLC49A4\",\"5722\":\"SLC4A1AP\",\"5723\":\"SLC4A2\",\"5724\":\"SLC4A7\",\"5725\":\"SLC50A1\",\"5726\":\"SLC5A3\",\"5727\":\"SLC5A6\",\"5728\":\"SLC6A15\",\"5729\":\"SLC6A8\",\"5730\":\"SLC6A9\",\"5731\":\"SLC7A1\",\"5732\":\"SLC7A11\",\"5733\":\"SLC7A2\",\"5734\":\"SLC7A5\",\"5735\":\"SLC7A6\",\"5736\":\"SLC7A6OS\",\"5737\":\"SLC9A1\",\"5738\":\"SLC9A3R1\",\"5739\":\"SLC9A3R2\",\"5740\":\"SLC9A6\",\"5741\":\"SLCO4A1\",\"5742\":\"SLF1\",\"5743\":\"SLF2\",\"5744\":\"SLFN5\",\"5745\":\"SLIRP\",\"5746\":\"SLIT1\",\"5747\":\"SLIT2\",\"5748\":\"SLITRK4\",\"5749\":\"SLITRK5\",\"5750\":\"SLK\",\"5751\":\"SLMAP\",\"5752\":\"SLTM\",\"5753\":\"SLU7\",\"5754\":\"SLX4\",\"5755\":\"SMAD2\",\"5756\":\"SMAD4\",\"5757\":\"SMAD5\",\"5758\":\"SMAP\",\"5759\":\"SMAP1\",\"5760\":\"SMAP2\",\"5761\":\"SMARCA1\",\"5762\":\"SMARCA4\",\"5763\":\"SMARCA5\",\"5764\":\"SMARCAD1\",\"5765\":\"SMARCAL1\",\"5766\":\"SMARCB1\",\"5767\":\"SMARCC1\",\"5768\":\"SMARCC2\",\"5769\":\"SMARCD1\",\"5770\":\"SMARCD2\",\"5771\":\"SMARCD3\",\"5772\":\"SMARCE1\",\"5773\":\"SMC1A\",\"5774\":\"SMC2\",\"5775\":\"SMC3\",\"5776\":\"SMC4\",\"5777\":\"SMC5\",\"5778\":\"SMC6\",\"5779\":\"SMCHD1\",\"5780\":\"SMG1\",\"5781\":\"SMG5\",\"5782\":\"SMG6\",\"5783\":\"SMG7\",\"5784\":\"SMG8\",\"5785\":\"SMG9\",\"5786\":\"SMIM1\",\"5787\":\"SMIM12\",\"5788\":\"SMIM20\",\"5789\":\"SMIM26\",\"5790\":\"SMIM4\",\"5791\":\"SMN1\",\"5792\":\"SMNDC1\",\"5793\":\"SMOC1\",\"5794\":\"SMPD1\",\"5795\":\"SMPD2\",\"5796\":\"SMPD4\",\"5797\":\"SMS\",\"5798\":\"SMTN\",\"5799\":\"SMU1\",\"5800\":\"SMUG1\",\"5801\":\"SMURF1\",\"5802\":\"SMYD2\",\"5803\":\"SMYD5\",\"5804\":\"SNAP23\",\"5805\":\"SNAP25\",\"5806\":\"SNAP29\",\"5807\":\"SNAP47\",\"5808\":\"SNAPC1\",\"5809\":\"SNAPC2\",\"5810\":\"SNAPC4\",\"5811\":\"SNAPIN\",\"5812\":\"SNCA\",\"5813\":\"SNCG\",\"5814\":\"SND1\",\"5815\":\"SNF8\",\"5816\":\"SNIP1\",\"5817\":\"SNRNP200\",\"5818\":\"SNRNP27\",\"5819\":\"SNRNP40\",\"5820\":\"SNRNP48\",\"5821\":\"SNRNP70\",\"5822\":\"SNRPA\",\"5823\":\"SNRPA1\",\"5824\":\"SNRPB\",\"5825\":\"SNRPB2\",\"5826\":\"SNRPC\",\"5827\":\"SNRPD1\",\"5828\":\"SNRPD2\",\"5829\":\"SNRPD3\",\"5830\":\"SNRPE\",\"5831\":\"SNRPF\",\"5832\":\"SNRPG\",\"5833\":\"SNTA1\",\"5834\":\"SNTB2\",\"5835\":\"SNU13\",\"5836\":\"SNW1\",\"5837\":\"SNX1\",\"5838\":\"SNX12\",\"5839\":\"SNX13\",\"5840\":\"SNX14\",\"5841\":\"SNX17\",\"5842\":\"SNX18\",\"5843\":\"SNX19\",\"5844\":\"SNX2\",\"5845\":\"SNX21\",\"5846\":\"SNX24\",\"5847\":\"SNX25\",\"5848\":\"SNX27\",\"5849\":\"SNX3\",\"5850\":\"SNX33\",\"5851\":\"SNX4\",\"5852\":\"SNX5\",\"5853\":\"SNX6\",\"5854\":\"SNX7\",\"5855\":\"SNX8\",\"5856\":\"SNX9\",\"5857\":\"SOAT1\",\"5858\":\"SOD1\",\"5859\":\"SOD2\",\"5860\":\"SON\",\"5861\":\"SORBS2\",\"5862\":\"SORD\",\"5863\":\"SORT1\",\"5864\":\"SOWAHC\",\"5865\":\"SOX13\",\"5866\":\"SOX9\",\"5867\":\"SP1\",\"5868\":\"SP100\",\"5869\":\"SP110\",\"5870\":\"SP140L\",\"5871\":\"SP2\",\"5872\":\"SP3\",\"5873\":\"SPAG5\",\"5874\":\"SPAG7\",\"5875\":\"SPAG9\",\"5876\":\"SPART\",\"5877\":\"SPAST\",\"5878\":\"SPATA2\",\"5879\":\"SPATA20\",\"5880\":\"SPATA5\",\"5881\":\"SPATA5L1\",\"5882\":\"SPATS2\",\"5883\":\"SPATS2L\",\"5884\":\"SPC24\",\"5885\":\"SPC25\",\"5886\":\"SPCS1\",\"5887\":\"SPCS2\",\"5888\":\"SPCS3\",\"5889\":\"SPDL1\",\"5890\":\"SPECC1\",\"5891\":\"SPECC1L-ADORA2A\",\"5892\":\"SPEN\",\"5893\":\"SPG11\",\"5894\":\"SPG21\",\"5895\":\"SPG7\",\"5896\":\"SPHK1\",\"5897\":\"SPHK2\",\"5898\":\"SPICE1\",\"5899\":\"SPIN1\",\"5900\":\"SPIN4\",\"5901\":\"SPINDOC\",\"5902\":\"SPIRE2\",\"5903\":\"SPNS1\",\"5904\":\"SPOCK1\",\"5905\":\"SPOP\",\"5906\":\"SPOUT1\",\"5907\":\"SPPL2A\",\"5908\":\"SPPL2B\",\"5909\":\"SPR\",\"5910\":\"SPRYD3\",\"5911\":\"SPRYD4\",\"5912\":\"SPRYD7\",\"5913\":\"SPTAN1\",\"5914\":\"SPTBN1\",\"5915\":\"SPTBN2\",\"5916\":\"SPTLC1\",\"5917\":\"SPTLC2\",\"5918\":\"SPTLC3\",\"5919\":\"SPTY2D1\",\"5920\":\"SQLE\",\"5921\":\"SQOR\",\"5922\":\"SQSTM1\",\"5923\":\"SRA1\",\"5924\":\"SRBD1\",\"5925\":\"SRC\",\"5926\":\"SRCAP\",\"5927\":\"SREBF1\",\"5928\":\"SREBF2\",\"5929\":\"SREK1\",\"5930\":\"SRFBP1\",\"5931\":\"SRGAP1\",\"5932\":\"SRGAP2\",\"5933\":\"SRGN\",\"5934\":\"SRI\",\"5935\":\"SRM\",\"5936\":\"SRP14\",\"5937\":\"SRP19\",\"5938\":\"SRP54\",\"5939\":\"SRP68\",\"5940\":\"SRP72\",\"5941\":\"SRP9\",\"5942\":\"SRPK1\",\"5943\":\"SRPK2\",\"5944\":\"SRPRA\",\"5945\":\"SRPRB\",\"5946\":\"SRRM1\",\"5947\":\"SRRM2\",\"5948\":\"SRRT\",\"5949\":\"SRSF1\",\"5950\":\"SRSF10\",\"5951\":\"SRSF11\",\"5952\":\"SRSF2\",\"5953\":\"SRSF3\",\"5954\":\"SRSF4\",\"5955\":\"SRSF5\",\"5956\":\"SRSF6\",\"5957\":\"SRSF7\",\"5958\":\"SRSF8\",\"5959\":\"SRSF9\",\"5960\":\"SRXN1\",\"5961\":\"SSB\",\"5962\":\"SSBP1\",\"5963\":\"SSBP3\",\"5964\":\"SSBP4\",\"5965\":\"SSH3\",\"5966\":\"SSNA1\",\"5967\":\"SSR1\",\"5968\":\"SSR2\",\"5969\":\"SSR3\",\"5970\":\"SSR4\",\"5971\":\"SSRP1\",\"5972\":\"SSSCA1\",\"5973\":\"SSU72\",\"5974\":\"SSX2IP\",\"5975\":\"ST20-MTHFS\",\"5976\":\"ST3GAL1\",\"5977\":\"ST3GAL2\",\"5978\":\"ST3GAL4\",\"5979\":\"ST5\",\"5980\":\"ST6GALNAC4\",\"5981\":\"STAG1\",\"5982\":\"STAG2\",\"5983\":\"STAM\",\"5984\":\"STAM2\",\"5985\":\"STAMBP\",\"5986\":\"STAMBPL1\",\"5987\":\"STARD3\",\"5988\":\"STARD3NL\",\"5989\":\"STARD4\",\"5990\":\"STARD7\",\"5991\":\"STAT1\",\"5992\":\"STAT2\",\"5993\":\"STAT3\",\"5994\":\"STAT5B\",\"5995\":\"STAT6\",\"5996\":\"STAU1\",\"5997\":\"STAU2\",\"5998\":\"STBD1\",\"5999\":\"STEAP3\",\"6000\":\"STIL\",\"6001\":\"STIM1\",\"6002\":\"STIM2\",\"6003\":\"STIP1\",\"6004\":\"STK10\",\"6005\":\"STK11IP\",\"6006\":\"STK16\",\"6007\":\"STK17A\",\"6008\":\"STK19\",\"6009\":\"STK24\",\"6010\":\"STK25\",\"6011\":\"STK26\",\"6012\":\"STK3\",\"6013\":\"STK38\",\"6014\":\"STK38L\",\"6015\":\"STK4\",\"6016\":\"STMN1\",\"6017\":\"STOM\",\"6018\":\"STOML2\",\"6019\":\"STON2\",\"6020\":\"STRA6\",\"6021\":\"STRAP\",\"6022\":\"STRBP\",\"6023\":\"STRIP1\",\"6024\":\"STRN\",\"6025\":\"STRN3\",\"6026\":\"STRN4\",\"6027\":\"STS\",\"6028\":\"STT3A\",\"6029\":\"STT3B\",\"6030\":\"STUB1\",\"6031\":\"STX10\",\"6032\":\"STX12\",\"6033\":\"STX16-NPEPL1\",\"6034\":\"STX17\",\"6035\":\"STX18\",\"6036\":\"STX2\",\"6037\":\"STX4\",\"6038\":\"STX5\",\"6039\":\"STX6\",\"6040\":\"STX7\",\"6041\":\"STX8\",\"6042\":\"STXBP1\",\"6043\":\"STXBP2\",\"6044\":\"STXBP3\",\"6045\":\"STXBP4\",\"6046\":\"STXBP5\",\"6047\":\"STYX\",\"6048\":\"SUB1\",\"6049\":\"SUCLA2\",\"6050\":\"SUCLG1\",\"6051\":\"SUCLG2\",\"6052\":\"SUDS3\",\"6053\":\"SUFU\",\"6054\":\"SUGP1\",\"6055\":\"SUGP2\",\"6056\":\"SUGT1\",\"6057\":\"SULF2\",\"6058\":\"SULT1A3\",\"6059\":\"SUMF1\",\"6060\":\"SUMF2\",\"6061\":\"SUMO1\",\"6062\":\"SUMO2\",\"6063\":\"SUN1\",\"6064\":\"SUN2\",\"6065\":\"SUOX\",\"6066\":\"SUPT16H\",\"6067\":\"SUPT20H\",\"6068\":\"SUPT3H\",\"6069\":\"SUPT4H1\",\"6070\":\"SUPT5H\",\"6071\":\"SUPT6H\",\"6072\":\"SUPT7L\",\"6073\":\"SUPV3L1\",\"6074\":\"SURF1\",\"6075\":\"SURF4\",\"6076\":\"SURF6\",\"6077\":\"SUSD5\",\"6078\":\"SUV39H1\",\"6079\":\"SUV39H2\",\"6080\":\"SUZ12\",\"6081\":\"SVEP1\",\"6082\":\"SVIL\",\"6083\":\"SVIP\",\"6084\":\"SWAP70\",\"6085\":\"SYAP1\",\"6086\":\"SYBU\",\"6087\":\"SYDE1\",\"6088\":\"SYF2\",\"6089\":\"SYMPK\",\"6090\":\"SYNC\",\"6091\":\"SYNCRIP\",\"6092\":\"SYNE1\",\"6093\":\"SYNE2\",\"6094\":\"SYNGR2\",\"6095\":\"SYNJ1\",\"6096\":\"SYNJ2\",\"6097\":\"SYNM\",\"6098\":\"SYNPO\",\"6099\":\"SYNRG\",\"6100\":\"SYPL1\",\"6101\":\"SYS1-DBNDD2\",\"6102\":\"SYVN1\",\"6103\":\"SZRD1\",\"6104\":\"SZT2\",\"6105\":\"TAB1\",\"6106\":\"TAB2\",\"6107\":\"TACC1\",\"6108\":\"TACC2\",\"6109\":\"TACC3\",\"6110\":\"TACO1\",\"6111\":\"TADA1\",\"6112\":\"TADA2A\",\"6113\":\"TADA2B\",\"6114\":\"TADA3\",\"6115\":\"TAF1\",\"6116\":\"TAF12\",\"6117\":\"TAF13\",\"6118\":\"TAF15\",\"6119\":\"TAF1A\",\"6120\":\"TAF1C\",\"6121\":\"TAF1D\",\"6122\":\"TAF2\",\"6123\":\"TAF3\",\"6124\":\"TAF4\",\"6125\":\"TAF5\",\"6126\":\"TAF5L\",\"6127\":\"TAF6\",\"6128\":\"TAF6L\",\"6129\":\"TAF7\",\"6130\":\"TAF7L\",\"6131\":\"TAF8\",\"6132\":\"TAF9\",\"6133\":\"TAGLN\",\"6134\":\"TAGLN2\",\"6135\":\"TALDO1\",\"6136\":\"TAMM41\",\"6137\":\"TANC1\",\"6138\":\"TANC2\",\"6139\":\"TANGO6\",\"6140\":\"TAOK1\",\"6141\":\"TAOK2\",\"6142\":\"TAOK3\",\"6143\":\"TAP1\",\"6144\":\"TAP2\",\"6145\":\"TAPBP\",\"6146\":\"TAPT1\",\"6147\":\"TARBP1\",\"6148\":\"TARBP2\",\"6149\":\"TARDBP\",\"6150\":\"TARS\",\"6151\":\"TARS2\",\"6152\":\"TATDN1\",\"6153\":\"TAX1BP1\",\"6154\":\"TAX1BP3\",\"6155\":\"TAZ\",\"6156\":\"TBC1D10B\",\"6157\":\"TBC1D13\",\"6158\":\"TBC1D15\",\"6159\":\"TBC1D17\",\"6160\":\"TBC1D2\",\"6161\":\"TBC1D20\",\"6162\":\"TBC1D22A\",\"6163\":\"TBC1D22B\",\"6164\":\"TBC1D23\",\"6165\":\"TBC1D24\",\"6166\":\"TBC1D31\",\"6167\":\"TBC1D4\",\"6168\":\"TBC1D5\",\"6169\":\"TBC1D9B\",\"6170\":\"TBCA\",\"6171\":\"TBCB\",\"6172\":\"TBCC\",\"6173\":\"TBCD\",\"6174\":\"TBCE\",\"6175\":\"TBCK\",\"6176\":\"TBK1\",\"6177\":\"TBL1X\",\"6178\":\"TBL1XR1\",\"6179\":\"TBL2\",\"6180\":\"TBL3\",\"6181\":\"TBP\",\"6182\":\"TBPL1\",\"6183\":\"TBRG4\",\"6184\":\"TBXA2R\",\"6185\":\"TCAF1\",\"6186\":\"TCEA1\",\"6187\":\"TCEAL1\",\"6188\":\"TCEAL4\",\"6189\":\"TCEAL5\",\"6190\":\"TCERG1\",\"6191\":\"TCF12\",\"6192\":\"TCF20\",\"6193\":\"TCF25\",\"6194\":\"TCF3\",\"6195\":\"TCIRG1\",\"6196\":\"TCOF1\",\"6197\":\"TCP1\",\"6198\":\"TCP11L1\",\"6199\":\"TCTN3\",\"6200\":\"TDG\",\"6201\":\"TDP1\",\"6202\":\"TDP2\",\"6203\":\"TDRD3\",\"6204\":\"TEAD1\",\"6205\":\"TEAD3\",\"6206\":\"TEAD4\",\"6207\":\"TECR\",\"6208\":\"TEDC1\",\"6209\":\"TEFM\",\"6210\":\"TELO2\",\"6211\":\"TENM3\",\"6212\":\"TENT4B\",\"6213\":\"TENT5A\",\"6214\":\"TERF1\",\"6215\":\"TERF2\",\"6216\":\"TERF2IP\",\"6217\":\"TES\",\"6218\":\"TESK2\",\"6219\":\"TET2\",\"6220\":\"TEX10\",\"6221\":\"TEX2\",\"6222\":\"TEX264\",\"6223\":\"TEX30\",\"6224\":\"TFAM\",\"6225\":\"TFAP2A\",\"6226\":\"TFAP2C\",\"6227\":\"TFAP4\",\"6228\":\"TFB1M\",\"6229\":\"TFB2M\",\"6230\":\"TFCP2\",\"6231\":\"TFDP1\",\"6232\":\"TFEB\",\"6233\":\"TFG\",\"6234\":\"TFIP11\",\"6235\":\"TFPI\",\"6236\":\"TFPT\",\"6237\":\"TFRC\",\"6238\":\"TGFB1\",\"6239\":\"TGFB2\",\"6240\":\"TGFBI\",\"6241\":\"TGFBR1\",\"6242\":\"TGFBR3\",\"6243\":\"TGFBRAP1\",\"6244\":\"TGIF1\",\"6245\":\"TGM2\",\"6246\":\"TGOLN2\",\"6247\":\"TGS1\",\"6248\":\"THADA\",\"6249\":\"THAP12\",\"6250\":\"THBS1\",\"6251\":\"THEM4\",\"6252\":\"THEM6\",\"6253\":\"THG1L\",\"6254\":\"THNSL1\",\"6255\":\"THOC1\",\"6256\":\"THOC2\",\"6257\":\"THOC3\",\"6258\":\"THOC5\",\"6259\":\"THOC6\",\"6260\":\"THOC7\",\"6261\":\"THOP1\",\"6262\":\"THRAP3\",\"6263\":\"THTPA\",\"6264\":\"THUMPD1\",\"6265\":\"THUMPD3\",\"6266\":\"THYN1\",\"6267\":\"TIA1\",\"6268\":\"TIAL1\",\"6269\":\"TIGAR\",\"6270\":\"TIGD2\",\"6271\":\"TIMELESS\",\"6272\":\"TIMM10\",\"6273\":\"TIMM10B\",\"6274\":\"TIMM13\",\"6275\":\"TIMM17A\",\"6276\":\"TIMM17B\",\"6277\":\"TIMM21\",\"6278\":\"TIMM22\",\"6279\":\"TIMM23\",\"6280\":\"TIMM29\",\"6281\":\"TIMM44\",\"6282\":\"TIMM50\",\"6283\":\"TIMM8A\",\"6284\":\"TIMM8B\",\"6285\":\"TIMM9\",\"6286\":\"TIMMDC1\",\"6287\":\"TIMP1\",\"6288\":\"TIMP2\",\"6289\":\"TINF2\",\"6290\":\"TIPIN\",\"6291\":\"TIPRL\",\"6292\":\"TJAP1\",\"6293\":\"TJP1\",\"6294\":\"TJP2\",\"6295\":\"TK1\",\"6296\":\"TK2\",\"6297\":\"TKFC\",\"6298\":\"TKT\",\"6299\":\"TLCD1\",\"6300\":\"TLDC1\",\"6301\":\"TLE3\",\"6302\":\"TLK1\",\"6303\":\"TLK2\",\"6304\":\"TLL1\",\"6305\":\"TLN1\",\"6306\":\"TLN2\",\"6307\":\"TLR3\",\"6308\":\"TM7SF3\",\"6309\":\"TM9SF2\",\"6310\":\"TM9SF3\",\"6311\":\"TM9SF4\",\"6312\":\"TMA16\",\"6313\":\"TMBIM6\",\"6314\":\"TMCC1\",\"6315\":\"TMCO1\",\"6316\":\"TMED1\",\"6317\":\"TMED10\",\"6318\":\"TMED2\",\"6319\":\"TMED3\",\"6320\":\"TMED4\",\"6321\":\"TMED5\",\"6322\":\"TMED7-TICAM2\",\"6323\":\"TMED8\",\"6324\":\"TMED9\",\"6325\":\"TMEM102\",\"6326\":\"TMEM106B\",\"6327\":\"TMEM109\",\"6328\":\"TMEM11\",\"6329\":\"TMEM120A\",\"6330\":\"TMEM123\",\"6331\":\"TMEM126A\",\"6332\":\"TMEM126B\",\"6333\":\"TMEM128\",\"6334\":\"TMEM131\",\"6335\":\"TMEM131L\",\"6336\":\"TMEM132A\",\"6337\":\"TMEM14C\",\"6338\":\"TMEM160\",\"6339\":\"TMEM161A\",\"6340\":\"TMEM161B\",\"6341\":\"TMEM164\",\"6342\":\"TMEM165\",\"6343\":\"TMEM167A\",\"6344\":\"TMEM168\",\"6345\":\"TMEM173\",\"6346\":\"TMEM177\",\"6347\":\"TMEM179B\",\"6348\":\"TMEM184C\",\"6349\":\"TMEM189\",\"6350\":\"TMEM192\",\"6351\":\"TMEM199\",\"6352\":\"TMEM201\",\"6353\":\"TMEM205\",\"6354\":\"TMEM208\",\"6355\":\"TMEM209\",\"6356\":\"TMEM214\",\"6357\":\"TMEM222\",\"6358\":\"TMEM223\",\"6359\":\"TMEM231\",\"6360\":\"TMEM237\",\"6361\":\"TMEM245\",\"6362\":\"TMEM246\",\"6363\":\"TMEM248\",\"6364\":\"TMEM256-PLSCR3\",\"6365\":\"TMEM258\",\"6366\":\"TMEM259\",\"6367\":\"TMEM263\",\"6368\":\"TMEM30A\",\"6369\":\"TMEM33\",\"6370\":\"TMEM38B\",\"6371\":\"TMEM41A\",\"6372\":\"TMEM41B\",\"6373\":\"TMEM43\",\"6374\":\"TMEM50A\",\"6375\":\"TMEM51\",\"6376\":\"TMEM59\",\"6377\":\"TMEM63A\",\"6378\":\"TMEM63B\",\"6379\":\"TMEM65\",\"6380\":\"TMEM67\",\"6381\":\"TMEM68\",\"6382\":\"TMEM70\",\"6383\":\"TMEM87A\",\"6384\":\"TMEM9\",\"6385\":\"TMEM92\",\"6386\":\"TMEM97\",\"6387\":\"TMF1\",\"6388\":\"TMLHE\",\"6389\":\"TMOD1\",\"6390\":\"TMOD3\",\"6391\":\"TMPO\",\"6392\":\"TMSB10\",\"6393\":\"TMSB4X\",\"6394\":\"TMTC3\",\"6395\":\"TMUB1\",\"6396\":\"TMUB2\",\"6397\":\"TMX1\",\"6398\":\"TMX2\",\"6399\":\"TMX3\",\"6400\":\"TMX4\",\"6401\":\"TNFAIP2\",\"6402\":\"TNFAIP8\",\"6403\":\"TNFRSF10A\",\"6404\":\"TNFRSF10B\",\"6405\":\"TNFRSF10D\",\"6406\":\"TNFRSF1A\",\"6407\":\"TNIK\",\"6408\":\"TNIP1\",\"6409\":\"TNKS1BP1\",\"6410\":\"TNPO1\",\"6411\":\"TNPO2\",\"6412\":\"TNPO3\",\"6413\":\"TNRC18\",\"6414\":\"TNRC6A\",\"6415\":\"TNRC6B\",\"6416\":\"TNS2\",\"6417\":\"TNS3\",\"6418\":\"TOE1\",\"6419\":\"TOLLIP\",\"6420\":\"TOM1\",\"6421\":\"TOM1L1\",\"6422\":\"TOMM20\",\"6423\":\"TOMM22\",\"6424\":\"TOMM34\",\"6425\":\"TOMM40\",\"6426\":\"TOMM40L\",\"6427\":\"TOMM5\",\"6428\":\"TOMM7\",\"6429\":\"TOMM70\",\"6430\":\"TONSL\",\"6431\":\"TOP1\",\"6432\":\"TOP2A\",\"6433\":\"TOP2B\",\"6434\":\"TOP3A\",\"6435\":\"TOP3B\",\"6436\":\"TOPBP1\",\"6437\":\"TOR1A\",\"6438\":\"TOR1AIP1\",\"6439\":\"TOR1AIP2\",\"6440\":\"TOR1B\",\"6441\":\"TOR2A\",\"6442\":\"TOR3A\",\"6443\":\"TOR4A\",\"6444\":\"TOX\",\"6445\":\"TOX4\",\"6446\":\"TP53BP1\",\"6447\":\"TP53BP2\",\"6448\":\"TP53I3\",\"6449\":\"TP53RK\",\"6450\":\"TPBG\",\"6451\":\"TPCN1\",\"6452\":\"TPD52\",\"6453\":\"TPD52L1\",\"6454\":\"TPD52L2\",\"6455\":\"TPGS1\",\"6456\":\"TPI1\",\"6457\":\"TPM1\",\"6458\":\"TPM2\",\"6459\":\"TPM3\",\"6460\":\"TPM4\",\"6461\":\"TPMT\",\"6462\":\"TPP1\",\"6463\":\"TPP2\",\"6464\":\"TPR\",\"6465\":\"TPRG1L\",\"6466\":\"TPRKB\",\"6467\":\"TPRN\",\"6468\":\"TPST1\",\"6469\":\"TPT1\",\"6470\":\"TPX2\",\"6471\":\"TRA2A\",\"6472\":\"TRA2B\",\"6473\":\"TRABD\",\"6474\":\"TRABD2A\",\"6475\":\"TRADD\",\"6476\":\"TRAF2\",\"6477\":\"TRAF3IP2\",\"6478\":\"TRAF4\",\"6479\":\"TRAF6\",\"6480\":\"TRAF7\",\"6481\":\"TRAFD1\",\"6482\":\"TRAM1\",\"6483\":\"TRAP1\",\"6484\":\"TRAPPC1\",\"6485\":\"TRAPPC11\",\"6486\":\"TRAPPC12\",\"6487\":\"TRAPPC13\",\"6488\":\"TRAPPC2\",\"6489\":\"TRAPPC2L\",\"6490\":\"TRAPPC3\",\"6491\":\"TRAPPC4\",\"6492\":\"TRAPPC6B\",\"6493\":\"TRAPPC8\",\"6494\":\"TRAPPC9\",\"6495\":\"TRDMT1\",\"6496\":\"TRERF1\",\"6497\":\"TREX1\",\"6498\":\"TRIAP1\",\"6499\":\"TRIM11\",\"6500\":\"TRIM2\",\"6501\":\"TRIM21\",\"6502\":\"TRIM24\",\"6503\":\"TRIM25\",\"6504\":\"TRIM26\",\"6505\":\"TRIM27\",\"6506\":\"TRIM28\",\"6507\":\"TRIM3\",\"6508\":\"TRIM32\",\"6509\":\"TRIM33\",\"6510\":\"TRIM4\",\"6511\":\"TRIM41\",\"6512\":\"TRIM47\",\"6513\":\"TRIM56\",\"6514\":\"TRIM60\",\"6515\":\"TRIM65\",\"6516\":\"TRIM69\",\"6517\":\"TRIO\",\"6518\":\"TRIOBP\",\"6519\":\"TRIP10\",\"6520\":\"TRIP11\",\"6521\":\"TRIP12\",\"6522\":\"TRIP13\",\"6523\":\"TRIP4\",\"6524\":\"TRIP6\",\"6525\":\"TRIR\",\"6526\":\"TRIT1\",\"6527\":\"TRMT1\",\"6528\":\"TRMT10A\",\"6529\":\"TRMT10C\",\"6530\":\"TRMT11\",\"6531\":\"TRMT112\",\"6532\":\"TRMT1L\",\"6533\":\"TRMT2A\",\"6534\":\"TRMT2B\",\"6535\":\"TRMT44\",\"6536\":\"TRMT5\",\"6537\":\"TRMT6\",\"6538\":\"TRMT61A\",\"6539\":\"TRMT61B\",\"6540\":\"TRMU\",\"6541\":\"TRNAU1AP\",\"6542\":\"TRNT1\",\"6543\":\"TROVE2\",\"6544\":\"TRPC4AP\",\"6545\":\"TRPS1\",\"6546\":\"TRPT1\",\"6547\":\"TRRAP\",\"6548\":\"TRUB1\",\"6549\":\"TRUB2\",\"6550\":\"TSC1\",\"6551\":\"TSC2\",\"6552\":\"TSC22D1\",\"6553\":\"TSC22D4\",\"6554\":\"TSEN15\",\"6555\":\"TSEN2\",\"6556\":\"TSEN34\",\"6557\":\"TSEN54\",\"6558\":\"TSFM\",\"6559\":\"TSG101\",\"6560\":\"TSKU\",\"6561\":\"TSN\",\"6562\":\"TSNAX\",\"6563\":\"TSPAN14\",\"6564\":\"TSPAN4\",\"6565\":\"TSPAN6\",\"6566\":\"TSPYL1\",\"6567\":\"TSR1\",\"6568\":\"TSR2\",\"6569\":\"TSR3\",\"6570\":\"TSSC4\",\"6571\":\"TST\",\"6572\":\"TSTA3\",\"6573\":\"TSTD2\",\"6574\":\"TTC1\",\"6575\":\"TTC13\",\"6576\":\"TTC17\",\"6577\":\"TTC19\",\"6578\":\"TTC21B\",\"6579\":\"TTC27\",\"6580\":\"TTC28\",\"6581\":\"TTC33\",\"6582\":\"TTC37\",\"6583\":\"TTC38\",\"6584\":\"TTC39C\",\"6585\":\"TTC4\",\"6586\":\"TTC5\",\"6587\":\"TTC9C\",\"6588\":\"TTF1\",\"6589\":\"TTF2\",\"6590\":\"TTI1\",\"6591\":\"TTI2\",\"6592\":\"TTK\",\"6593\":\"TTL\",\"6594\":\"TTLL12\",\"6595\":\"TTLL5\",\"6596\":\"TTPAL\",\"6597\":\"TTYH3\",\"6598\":\"TUBA1C\",\"6599\":\"TUBA4A\",\"6600\":\"TUBB\",\"6601\":\"TUBB1\",\"6602\":\"TUBB2A\",\"6603\":\"TUBB4A\",\"6604\":\"TUBB4B\",\"6605\":\"TUBB6\",\"6606\":\"TUBG1\",\"6607\":\"TUBGCP2\",\"6608\":\"TUBGCP3\",\"6609\":\"TUBGCP4\",\"6610\":\"TUBGCP5\",\"6611\":\"TUBGCP6\",\"6612\":\"TUFM\",\"6613\":\"TUFT1\",\"6614\":\"TUSC3\",\"6615\":\"TUT1\",\"6616\":\"TUT4\",\"6617\":\"TUT7\",\"6618\":\"TVP23B\",\"6619\":\"TWF1\",\"6620\":\"TWF2\",\"6621\":\"TWIST2\",\"6622\":\"TWISTNB\",\"6623\":\"TWNK\",\"6624\":\"TXLNA\",\"6625\":\"TXLNG\",\"6626\":\"TXN\",\"6627\":\"TXN2\",\"6628\":\"TXNDC11\",\"6629\":\"TXNDC12\",\"6630\":\"TXNDC15\",\"6631\":\"TXNDC16\",\"6632\":\"TXNDC17\",\"6633\":\"TXNDC5\",\"6634\":\"TXNDC9\",\"6635\":\"TXNIP\",\"6636\":\"TXNL1\",\"6637\":\"TXNL4A\",\"6638\":\"TXNL4B\",\"6639\":\"TXNRD1\",\"6640\":\"TXNRD2\",\"6641\":\"TYMP\",\"6642\":\"TYMS\",\"6643\":\"TYRO3\",\"6644\":\"TYSND1\",\"6645\":\"TYW1\",\"6646\":\"U2AF1L4\",\"6647\":\"U2AF1L5\",\"6648\":\"U2AF2\",\"6649\":\"U2SURP\",\"6650\":\"UACA\",\"6651\":\"UAP1\",\"6652\":\"UAP1L1\",\"6653\":\"UBA1\",\"6654\":\"UBA2\",\"6655\":\"UBA3\",\"6656\":\"UBA5\",\"6657\":\"UBA6\",\"6658\":\"UBAC1\",\"6659\":\"UBAC2\",\"6660\":\"UBAP1\",\"6661\":\"UBAP2\",\"6662\":\"UBAP2L\",\"6663\":\"UBASH3B\",\"6664\":\"UBE2C\",\"6665\":\"UBE2D3\",\"6666\":\"UBE2E2\",\"6667\":\"UBE2G1\",\"6668\":\"UBE2G2\",\"6669\":\"UBE2H\",\"6670\":\"UBE2I\",\"6671\":\"UBE2J1\",\"6672\":\"UBE2J2\",\"6673\":\"UBE2K\",\"6674\":\"UBE2L3\",\"6675\":\"UBE2M\",\"6676\":\"UBE2N\",\"6677\":\"UBE2O\",\"6678\":\"UBE2Q1\",\"6679\":\"UBE2R2\",\"6680\":\"UBE2S\",\"6681\":\"UBE2T\",\"6682\":\"UBE2V2\",\"6683\":\"UBE2Z\",\"6684\":\"UBE3A\",\"6685\":\"UBE3B\",\"6686\":\"UBE3C\",\"6687\":\"UBE4A\",\"6688\":\"UBE4B\",\"6689\":\"UBFD1\",\"6690\":\"UBL4A\",\"6691\":\"UBL7\",\"6692\":\"UBLCP1\",\"6693\":\"UBN1\",\"6694\":\"UBN2\",\"6695\":\"UBP1\",\"6696\":\"UBQLN1\",\"6697\":\"UBQLN2\",\"6698\":\"UBQLN4\",\"6699\":\"UBR1\",\"6700\":\"UBR2\",\"6701\":\"UBR4\",\"6702\":\"UBR5\",\"6703\":\"UBR7\",\"6704\":\"UBTD1\",\"6705\":\"UBTF\",\"6706\":\"UBXN1\",\"6707\":\"UBXN4\",\"6708\":\"UBXN6\",\"6709\":\"UBXN7\",\"6710\":\"UBXN8\",\"6711\":\"UCHL3\",\"6712\":\"UCHL5\",\"6713\":\"UCK1\",\"6714\":\"UCK2\",\"6715\":\"UCKL1\",\"6716\":\"UEVLD\",\"6717\":\"UFC1\",\"6718\":\"UFD1\",\"6719\":\"UFL1\",\"6720\":\"UFM1\",\"6721\":\"UFSP2\",\"6722\":\"UGDH\",\"6723\":\"UGGT1\",\"6724\":\"UGGT2\",\"6725\":\"UGP2\",\"6726\":\"UGT8\",\"6727\":\"UHRF1\",\"6728\":\"UHRF1BP1\",\"6729\":\"UHRF1BP1L\",\"6730\":\"UHRF2\",\"6731\":\"UIMC1\",\"6732\":\"ULBP2\",\"6733\":\"ULBP3\",\"6734\":\"ULK1\",\"6735\":\"ULK3\",\"6736\":\"UMAD1\",\"6737\":\"UMPS\",\"6738\":\"UNC119B\",\"6739\":\"UNC13B\",\"6740\":\"UNC13D\",\"6741\":\"UNC45A\",\"6742\":\"UNC80\",\"6743\":\"UNC93B1\",\"6744\":\"UNG\",\"6745\":\"UPF1\",\"6746\":\"UPF2\",\"6747\":\"UPF3B\",\"6748\":\"UPP1\",\"6749\":\"UPRT\",\"6750\":\"UQCC1\",\"6751\":\"UQCC2\",\"6752\":\"UQCC3\",\"6753\":\"UQCR10\",\"6754\":\"UQCR11\",\"6755\":\"UQCRB\",\"6756\":\"UQCRC1\",\"6757\":\"UQCRC2\",\"6758\":\"UQCRFS1\",\"6759\":\"UQCRH\",\"6760\":\"UQCRQ\",\"6761\":\"URB1\",\"6762\":\"URB2\",\"6763\":\"URGCP\",\"6764\":\"URI1\",\"6765\":\"URM1\",\"6766\":\"UROD\",\"6767\":\"UROS\",\"6768\":\"USE1\",\"6769\":\"USF2\",\"6770\":\"USO1\",\"6771\":\"USP1\",\"6772\":\"USP10\",\"6773\":\"USP11\",\"6774\":\"USP13\",\"6775\":\"USP14\",\"6776\":\"USP15\",\"6777\":\"USP19\",\"6778\":\"USP20\",\"6779\":\"USP22\",\"6780\":\"USP24\",\"6781\":\"USP25\",\"6782\":\"USP28\",\"6783\":\"USP3\",\"6784\":\"USP32\",\"6785\":\"USP33\",\"6786\":\"USP34\",\"6787\":\"USP36\",\"6788\":\"USP37\",\"6789\":\"USP39\",\"6790\":\"USP4\",\"6791\":\"USP42\",\"6792\":\"USP47\",\"6793\":\"USP48\",\"6794\":\"USP5\",\"6795\":\"USP54\",\"6796\":\"USP7\",\"6797\":\"USP8\",\"6798\":\"USP9X\",\"6799\":\"UST\",\"6800\":\"UTP11\",\"6801\":\"UTP14A\",\"6802\":\"UTP15\",\"6803\":\"UTP18\",\"6804\":\"UTP20\",\"6805\":\"UTP23\",\"6806\":\"UTP3\",\"6807\":\"UTP4\",\"6808\":\"UTP6\",\"6809\":\"UTRN\",\"6810\":\"UXS1\",\"6811\":\"UXT\",\"6812\":\"VAC14\",\"6813\":\"VAMP2\",\"6814\":\"VAMP3\",\"6815\":\"VAMP4\",\"6816\":\"VAMP7\",\"6817\":\"VAMP8\",\"6818\":\"VANGL1\",\"6819\":\"VAPA\",\"6820\":\"VAPB\",\"6821\":\"VARS\",\"6822\":\"VARS2\",\"6823\":\"VASN\",\"6824\":\"VASP\",\"6825\":\"VAT1\",\"6826\":\"VAV2\",\"6827\":\"VAV3\",\"6828\":\"VBP1\",\"6829\":\"VCL\",\"6830\":\"VCP\",\"6831\":\"VCPIP1\",\"6832\":\"VDAC1\",\"6833\":\"VDAC2\",\"6834\":\"VDAC3\",\"6835\":\"VDR\",\"6836\":\"VEZF1\",\"6837\":\"VEZT\",\"6838\":\"VIM\",\"6839\":\"VIPAS39\",\"6840\":\"VIRMA\",\"6841\":\"VKORC1\",\"6842\":\"VKORC1L1\",\"6843\":\"VMA21\",\"6844\":\"VMP1\",\"6845\":\"VPS11\",\"6846\":\"VPS13A\",\"6847\":\"VPS13C\",\"6848\":\"VPS13D\",\"6849\":\"VPS16\",\"6850\":\"VPS18\",\"6851\":\"VPS25\",\"6852\":\"VPS26A\",\"6853\":\"VPS26B\",\"6854\":\"VPS28\",\"6855\":\"VPS29\",\"6856\":\"VPS33A\",\"6857\":\"VPS33B\",\"6858\":\"VPS35\",\"6859\":\"VPS36\",\"6860\":\"VPS37A\",\"6861\":\"VPS37B\",\"6862\":\"VPS39\",\"6863\":\"VPS41\",\"6864\":\"VPS45\",\"6865\":\"VPS4A\",\"6866\":\"VPS4B\",\"6867\":\"VPS50\",\"6868\":\"VPS51\",\"6869\":\"VPS52\",\"6870\":\"VPS53\",\"6871\":\"VPS54\",\"6872\":\"VPS72\",\"6873\":\"VPS8\",\"6874\":\"VRK1\",\"6875\":\"VRK2\",\"6876\":\"VRK3\",\"6877\":\"VTA1\",\"6878\":\"VTI1A\",\"6879\":\"VTI1B\",\"6880\":\"VWA5A\",\"6881\":\"VWA8\",\"6882\":\"WAC\",\"6883\":\"WAPL\",\"6884\":\"WARS\",\"6885\":\"WARS2\",\"6886\":\"WASF1\",\"6887\":\"WASF2\",\"6888\":\"WASH3P\",\"6889\":\"WASH6P\",\"6890\":\"WASHC2A\",\"6891\":\"WASHC3\",\"6892\":\"WASHC4\",\"6893\":\"WASHC5\",\"6894\":\"WASL\",\"6895\":\"WBP11\",\"6896\":\"WBP2\",\"6897\":\"WBP4\",\"6898\":\"WDFY1\",\"6899\":\"WDFY3\",\"6900\":\"WDHD1\",\"6901\":\"WDR1\",\"6902\":\"WDR11\",\"6903\":\"WDR12\",\"6904\":\"WDR13\",\"6905\":\"WDR18\",\"6906\":\"WDR19\",\"6907\":\"WDR26\",\"6908\":\"WDR3\",\"6909\":\"WDR33\",\"6910\":\"WDR34\",\"6911\":\"WDR35\",\"6912\":\"WDR36\",\"6913\":\"WDR4\",\"6914\":\"WDR41\",\"6915\":\"WDR43\",\"6916\":\"WDR44\",\"6917\":\"WDR45\",\"6918\":\"WDR45B\",\"6919\":\"WDR46\",\"6920\":\"WDR47\",\"6921\":\"WDR48\",\"6922\":\"WDR5\",\"6923\":\"WDR54\",\"6924\":\"WDR55\",\"6925\":\"WDR59\",\"6926\":\"WDR6\",\"6927\":\"WDR61\",\"6928\":\"WDR62\",\"6929\":\"WDR7\",\"6930\":\"WDR70\",\"6931\":\"WDR73\",\"6932\":\"WDR74\",\"6933\":\"WDR75\",\"6934\":\"WDR76\",\"6935\":\"WDR77\",\"6936\":\"WDR82\",\"6937\":\"WDR83\",\"6938\":\"WDR86\",\"6939\":\"WDR89\",\"6940\":\"WDR91\",\"6941\":\"WDR92\",\"6942\":\"WDTC1\",\"6943\":\"WEE1\",\"6944\":\"WFS1\",\"6945\":\"WIPI1\",\"6946\":\"WIPI2\",\"6947\":\"WIZ\",\"6948\":\"WLS\",\"6949\":\"WNK1\",\"6950\":\"WRAP53\",\"6951\":\"WRAP73\",\"6952\":\"WRB-SH3BGR\",\"6953\":\"WRN\",\"6954\":\"WRNIP1\",\"6955\":\"WTAP\",\"6956\":\"WWC1\",\"6957\":\"WWC2\",\"6958\":\"WWP2\",\"6959\":\"XAB2\",\"6960\":\"XIAP\",\"6961\":\"XPA\",\"6962\":\"XPC\",\"6963\":\"XPNPEP1\",\"6964\":\"XPNPEP3\",\"6965\":\"XPO1\",\"6966\":\"XPO4\",\"6967\":\"XPO5\",\"6968\":\"XPO6\",\"6969\":\"XPO7\",\"6970\":\"XPOT\",\"6971\":\"XPR1\",\"6972\":\"XRCC1\",\"6973\":\"XRCC3\",\"6974\":\"XRCC4\",\"6975\":\"XRCC5\",\"6976\":\"XRCC6\",\"6977\":\"XRN1\",\"6978\":\"XRN2\",\"6979\":\"XXYLT1\",\"6980\":\"XYLT2\",\"6981\":\"YAE1\",\"6982\":\"YAF2\",\"6983\":\"YAP1\",\"6984\":\"YARS\",\"6985\":\"YARS2\",\"6986\":\"YBEY\",\"6987\":\"YBX1\",\"6988\":\"YBX3\",\"6989\":\"YEATS2\",\"6990\":\"YEATS4\",\"6991\":\"YES1\",\"6992\":\"YIF1A\",\"6993\":\"YIF1B\",\"6994\":\"YIPF1\",\"6995\":\"YIPF2\",\"6996\":\"YIPF3\",\"6997\":\"YIPF4\",\"6998\":\"YIPF5\",\"6999\":\"YIPF6\",\"7000\":\"YJU2\",\"7001\":\"YKT6\",\"7002\":\"YLPM1\",\"7003\":\"YME1L1\",\"7004\":\"YPEL5\",\"7005\":\"YRDC\",\"7006\":\"YTHDC1\",\"7007\":\"YTHDC2\",\"7008\":\"YTHDF1\",\"7009\":\"YTHDF2\",\"7010\":\"YTHDF3\",\"7011\":\"YWHAB\",\"7012\":\"YWHAE\",\"7013\":\"YWHAG\",\"7014\":\"YWHAH\",\"7015\":\"YWHAQ\",\"7016\":\"YWHAZ\",\"7017\":\"YY1\",\"7018\":\"YY1AP1\",\"7019\":\"ZADH2\",\"7020\":\"ZBED1\",\"7021\":\"ZBTB11\",\"7022\":\"ZBTB2\",\"7023\":\"ZBTB21\",\"7024\":\"ZBTB33\",\"7025\":\"ZBTB40\",\"7026\":\"ZBTB43\",\"7027\":\"ZBTB45\",\"7028\":\"ZBTB7A\",\"7029\":\"ZBTB7B\",\"7030\":\"ZBTB8OS\",\"7031\":\"ZC3H11A\",\"7032\":\"ZC3H12A\",\"7033\":\"ZC3H13\",\"7034\":\"ZC3H14\",\"7035\":\"ZC3H15\",\"7036\":\"ZC3H18\",\"7037\":\"ZC3H3\",\"7038\":\"ZC3H4\",\"7039\":\"ZC3H7A\",\"7040\":\"ZC3H7B\",\"7041\":\"ZC3HAV1\",\"7042\":\"ZC3HC1\",\"7043\":\"ZCCHC10\",\"7044\":\"ZCCHC14\",\"7045\":\"ZCCHC17\",\"7046\":\"ZCCHC7\",\"7047\":\"ZCCHC8\",\"7048\":\"ZCCHC9\",\"7049\":\"ZCRB1\",\"7050\":\"ZDHHC13\",\"7051\":\"ZDHHC20\",\"7052\":\"ZDHHC3\",\"7053\":\"ZDHHC5\",\"7054\":\"ZDHHC6\",\"7055\":\"ZDHHC7\",\"7056\":\"ZEB1\",\"7057\":\"ZFC3H1\",\"7058\":\"ZFHX3\",\"7059\":\"ZFP64\",\"7060\":\"ZFP91-CNTF\",\"7061\":\"ZFPL1\",\"7062\":\"ZFR\",\"7063\":\"ZFX\",\"7064\":\"ZFYVE1\",\"7065\":\"ZFYVE16\",\"7066\":\"ZFYVE19\",\"7067\":\"ZFYVE26\",\"7068\":\"ZFYVE27\",\"7069\":\"ZGPAT\",\"7070\":\"ZHX1\",\"7071\":\"ZHX2\",\"7072\":\"ZHX3\",\"7073\":\"ZMAT2\",\"7074\":\"ZMAT5\",\"7075\":\"ZMIZ2\",\"7076\":\"ZMPSTE24\",\"7077\":\"ZMYM1\",\"7078\":\"ZMYM2\",\"7079\":\"ZMYM3\",\"7080\":\"ZMYM4\",\"7081\":\"ZMYND11\",\"7082\":\"ZMYND8\",\"7083\":\"ZNF106\",\"7084\":\"ZNF131\",\"7085\":\"ZNF143\",\"7086\":\"ZNF148\",\"7087\":\"ZNF200\",\"7088\":\"ZNF207\",\"7089\":\"ZNF217\",\"7090\":\"ZNF24\",\"7091\":\"ZNF277\",\"7092\":\"ZNF280A\",\"7093\":\"ZNF280C\",\"7094\":\"ZNF280D\",\"7095\":\"ZNF281\",\"7096\":\"ZNF318\",\"7097\":\"ZNF320\",\"7098\":\"ZNF326\",\"7099\":\"ZNF330\",\"7100\":\"ZNF346\",\"7101\":\"ZNF362\",\"7102\":\"ZNF384\",\"7103\":\"ZNF385A\",\"7104\":\"ZNF428\",\"7105\":\"ZNF438\",\"7106\":\"ZNF460\",\"7107\":\"ZNF512\",\"7108\":\"ZNF512B\",\"7109\":\"ZNF532\",\"7110\":\"ZNF574\",\"7111\":\"ZNF592\",\"7112\":\"ZNF593\",\"7113\":\"ZNF598\",\"7114\":\"ZNF609\",\"7115\":\"ZNF622\",\"7116\":\"ZNF629\",\"7117\":\"ZNF638\",\"7118\":\"ZNF644\",\"7119\":\"ZNF668\",\"7120\":\"ZNF687\",\"7121\":\"ZNF689\",\"7122\":\"ZNF740\",\"7123\":\"ZNF750\",\"7124\":\"ZNF768\",\"7125\":\"ZNF780A\",\"7126\":\"ZNF830\",\"7127\":\"ZNF846\",\"7128\":\"ZNFX1\",\"7129\":\"ZNHIT2\",\"7130\":\"ZNHIT6\",\"7131\":\"ZNRD1\",\"7132\":\"ZPR1\",\"7133\":\"ZRANB2\",\"7134\":\"ZSWIM8\",\"7135\":\"ZW10\",\"7136\":\"ZWILCH\",\"7137\":\"ZWINT\",\"7138\":\"ZYG11B\",\"7139\":\"ZYX\",\"7140\":\"ZZEF1\",\"7141\":\"ZZZ3\"},\"EGF_2min_FR1_Rep1\":{\"0\":null,\"1\":17.81323282,\"2\":null,\"3\":18.48089216,\"4\":16.105695229999998,\"5\":18.451063829999999,\"6\":17.5959365,\"7\":20.258889199999999,\"8\":16.42711662,\"9\":19.03323902,\"10\":19.488284419999999,\"11\":null,\"12\":null,\"13\":null,\"14\":null,\"15\":22.20018761,\"16\":null,\"17\":null,\"18\":null,\"19\":15.452431239999999,\"20\":null,\"21\":null,\"22\":null,\"23\":19.67779174,\"24\":21.14573949,\"25\":19.251423840000001,\"26\":18.08159654,\"27\":null,\"28\":null,\"29\":null,\"30\":null,\"31\":null,\"32\":19.386573519999999,\"33\":null,\"34\":16.002773260000001,\"35\":null,\"36\":null,\"37\":null,\"38\":null,\"39\":12.42500203,\"40\":17.247763280000001,\"41\":null,\"42\":19.135340509999999,\"43\":18.249003460000001,\"44\":15.62122793,\"45\":15.6759232,\"46\":14.55248817,\"47\":null,\"48\":18.308968910000001,\"49\":null,\"50\":18.456420649999998,\"51\":null,\"52\":14.54866708,\"53\":13.0597233,\"54\":null,\"55\":20.98489962,\"56\":null,\"57\":null,\"58\":null,\"59\":null,\"60\":15.417934669999999,\"61\":null,\"62\":null,\"63\":null,\"64\":19.206877219999999,\"65\":16.157146340000001,\"66\":13.700371069999999,\"67\":null,\"68\":19.78060589,\"69\":19.42625168,\"70\":null,\"71\":17.941676170000001,\"72\":null,\"73\":16.450120179999999,\"74\":23.92853874,\"75\":20.297311130000001,\"76\":null,\"77\":null,\"78\":18.627646129999999,\"79\":null,\"80\":22.0923418,\"81\":null,\"82\":null,\"83\":null,\"84\":15.55193875,\"85\":20.614754990000002,\"86\":null,\"87\":null,\"88\":null,\"89\":null,\"90\":18.042980230000001,\"91\":17.72560824,\"92\":16.660226999999999,\"93\":15.81572729,\"94\":17.065290180000002,\"95\":25.12208455,\"96\":null,\"97\":15.91928863,\"98\":19.120588819999998,\"99\":null,\"100\":19.839523310000001,\"101\":18.50778425,\"102\":23.336274039999999,\"103\":16.9371686,\"104\":18.43768481,\"105\":14.245548210000001,\"106\":21.25134873,\"107\":20.485631089999998,\"108\":null,\"109\":18.265630259999998,\"110\":15.494652889999999,\"111\":15.012484779999999,\"112\":null,\"113\":17.494676399999999,\"114\":18.191995410000001,\"115\":14.248337299999999,\"116\":15.78062341,\"117\":null,\"118\":null,\"119\":null,\"120\":null,\"121\":null,\"122\":16.159261969999999,\"123\":null,\"124\":null,\"125\":null,\"126\":null,\"127\":null,\"128\":null,\"129\":19.009455670000001,\"130\":17.568098899999999,\"131\":17.60762768,\"132\":null,\"133\":null,\"134\":null,\"135\":19.769221179999999,\"136\":19.688968639999999,\"137\":null,\"138\":19.704878709999999,\"139\":null,\"140\":13.576245910000001,\"141\":null,\"142\":17.344399159999998,\"143\":18.00363252,\"144\":19.919727640000001,\"145\":22.723683319999999,\"146\":17.480034140000001,\"147\":null,\"148\":18.34804617,\"149\":null,\"150\":null,\"151\":15.94501395,\"152\":null,\"153\":null,\"154\":14.83605858,\"155\":null,\"156\":14.99650304,\"157\":19.015620479999999,\"158\":15.63004651,\"159\":null,\"160\":13.0597233,\"161\":20.24507427,\"162\":null,\"163\":null,\"164\":14.297786840000001,\"165\":null,\"166\":null,\"167\":null,\"168\":null,\"169\":null,\"170\":15.96146824,\"171\":15.22004257,\"172\":15.32081578,\"173\":22.238853760000001,\"174\":18.790581889999999,\"175\":16.695582819999998,\"176\":null,\"177\":null,\"178\":20.4498234,\"179\":17.521276289999999,\"180\":22.787154260000001,\"181\":null,\"182\":15.21550469,\"183\":null,\"184\":16.42614614,\"185\":21.305148979999998,\"186\":21.735237980000001,\"187\":20.438283949999999,\"188\":21.028151350000002,\"189\":19.16541441,\"190\":null,\"191\":null,\"192\":15.243092969999999,\"193\":null,\"194\":13.07045044,\"195\":15.05182342,\"196\":17.539098020000001,\"197\":18.278154140000002,\"198\":null,\"199\":16.2467246,\"200\":16.16278724,\"201\":17.32191615,\"202\":15.98260208,\"203\":21.76061923,\"204\":18.880955920000002,\"205\":18.398561900000001,\"206\":18.907769770000002,\"207\":18.973843590000001,\"208\":17.55361156,\"209\":20.347475899999999,\"210\":18.245271249999998,\"211\":14.28639836,\"212\":null,\"213\":15.64062536,\"214\":19.136179299999998,\"215\":null,\"216\":null,\"217\":null,\"218\":null,\"219\":null,\"220\":16.41261458,\"221\":null,\"222\":null,\"223\":null,\"224\":null,\"225\":null,\"226\":20.387761940000001,\"227\":19.075141550000001,\"228\":25.768131239999999,\"229\":20.535607280000001,\"230\":null,\"231\":null,\"232\":null,\"233\":null,\"234\":null,\"235\":null,\"236\":null,\"237\":null,\"238\":null,\"239\":null,\"240\":null,\"241\":14.646953099999999,\"242\":11.37901561,\"243\":13.06986066,\"244\":null,\"245\":null,\"246\":20.06875724,\"247\":20.023942640000001,\"248\":20.144866700000001,\"249\":null,\"250\":null,\"251\":18.80980478,\"252\":null,\"253\":14.29339386,\"254\":15.03341565,\"255\":16.047888700000001,\"256\":null,\"257\":null,\"258\":13.846281579999999,\"259\":null,\"260\":15.363024210000001,\"261\":null,\"262\":13.003703290000001,\"263\":18.191746999999999,\"264\":null,\"265\":18.304430140000001,\"266\":null,\"267\":13.0597233,\"268\":18.05315354,\"269\":18.49348286,\"270\":16.958667909999999,\"271\":18.224398529999998,\"272\":13.609489440000001,\"273\":null,\"274\":17.408676669999998,\"275\":null,\"276\":19.903391379999999,\"277\":14.42236037,\"278\":16.13543709,\"279\":null,\"280\":14.472425940000001,\"281\":null,\"282\":18.205838409999998,\"283\":null,\"284\":15.23549278,\"285\":13.93356943,\"286\":13.919378910000001,\"287\":null,\"288\":13.213198970000001,\"289\":16.8689359,\"290\":15.49871974,\"291\":null,\"292\":17.424751530000002,\"293\":18.35043804,\"294\":15.242435840000001,\"295\":null,\"296\":null,\"297\":13.543688769999999,\"298\":21.20145681,\"299\":20.570822570000001,\"300\":16.738681929999998,\"301\":null,\"302\":22.73117955,\"303\":20.475225429999998,\"304\":19.297839809999999,\"305\":23.111541819999999,\"306\":21.009926620000002,\"307\":24.121265739999998,\"308\":22.679705720000001,\"309\":19.126967480000001,\"310\":13.49223932,\"311\":18.667705130000002,\"312\":17.249489130000001,\"313\":15.49437726,\"314\":17.383664840000002,\"315\":16.66607334,\"316\":14.1627913,\"317\":18.823239010000002,\"318\":16.450876569999998,\"319\":18.79995323,\"320\":17.2593876,\"321\":18.085365249999999,\"322\":20.57006122,\"323\":19.131808419999999,\"324\":18.31139349,\"325\":15.3327352,\"326\":17.293924180000001,\"327\":14.56490148,\"328\":16.62840301,\"329\":15.08971245,\"330\":null,\"331\":12.89330839,\"332\":13.71931633,\"333\":17.105034459999999,\"334\":null,\"335\":16.087257470000001,\"336\":20.96284919,\"337\":21.869623489999999,\"338\":null,\"339\":19.396847730000001,\"340\":17.385515359999999,\"341\":null,\"342\":null,\"343\":null,\"344\":null,\"345\":16.283898839999999,\"346\":null,\"347\":null,\"348\":null,\"349\":18.122995509999999,\"350\":14.98824619,\"351\":22.916818159999998,\"352\":14.04262415,\"353\":19.620900120000002,\"354\":17.23285942,\"355\":18.095458130000001,\"356\":12.69785749,\"357\":19.006639400000001,\"358\":18.416150720000001,\"359\":20.746893740000001,\"360\":19.594995919999999,\"361\":19.15826719,\"362\":18.385339429999998,\"363\":17.196652950000001,\"364\":14.90730724,\"365\":16.356915560000001,\"366\":16.897627910000001,\"367\":19.389103590000001,\"368\":19.163191399999999,\"369\":null,\"370\":24.789879979999998,\"371\":null,\"372\":19.956910740000001,\"373\":null,\"374\":null,\"375\":13.0597233,\"376\":18.41539547,\"377\":19.642042480000001,\"378\":16.891132819999999,\"379\":13.86377916,\"380\":null,\"381\":13.535641849999999,\"382\":18.327807889999999,\"383\":null,\"384\":16.173259529999999,\"385\":21.397982280000001,\"386\":19.705615340000001,\"387\":16.38738291,\"388\":15.68487316,\"389\":13.36255066,\"390\":19.354078749999999,\"391\":15.222183449999999,\"392\":18.088658259999999,\"393\":17.749378409999998,\"394\":null,\"395\":16.23883344,\"396\":18.04890936,\"397\":15.152290280000001,\"398\":null,\"399\":17.70247573,\"400\":null,\"401\":null,\"402\":null,\"403\":15.899277,\"404\":18.004466699999998,\"405\":17.763832189999999,\"406\":19.075637650000001,\"407\":null,\"408\":null,\"409\":19.58643477,\"410\":23.272125719999998,\"411\":14.791225839999999,\"412\":18.048766839999999,\"413\":14.92383628,\"414\":null,\"415\":null,\"416\":null,\"417\":17.320387799999999,\"418\":null,\"419\":15.134083589999999,\"420\":19.99398395,\"421\":15.043350289999999,\"422\":17.068164289999999,\"423\":15.852824699999999,\"424\":18.057150350000001,\"425\":16.586267490000001,\"426\":19.585142569999999,\"427\":18.623882770000002,\"428\":17.055278149999999,\"429\":17.916744850000001,\"430\":20.0517942,\"431\":20.998618140000001,\"432\":19.298862490000001,\"433\":null,\"434\":null,\"435\":null,\"436\":null,\"437\":null,\"438\":null,\"439\":null,\"440\":19.34731704,\"441\":14.607994140000001,\"442\":16.521181550000001,\"443\":16.228409379999999,\"444\":17.166292250000001,\"445\":18.55497922,\"446\":14.14334279,\"447\":17.897242819999999,\"448\":null,\"449\":15.406163660000001,\"450\":16.966704530000001,\"451\":16.101582140000001,\"452\":19.177002860000002,\"453\":21.921368780000002,\"454\":15.058377480000001,\"455\":null,\"456\":null,\"457\":15.29383765,\"458\":15.66760105,\"459\":16.639555999999999,\"460\":20.8277392,\"461\":null,\"462\":null,\"463\":null,\"464\":null,\"465\":null,\"466\":null,\"467\":null,\"468\":22.726636920000001,\"469\":17.157388040000001,\"470\":null,\"471\":null,\"472\":null,\"473\":null,\"474\":null,\"475\":18.761880399999999,\"476\":17.085258840000002,\"477\":14.734802609999999,\"478\":23.812966639999999,\"479\":19.771386209999999,\"480\":16.847469069999999,\"481\":16.291723520000001,\"482\":13.98537503,\"483\":18.415842130000002,\"484\":19.133791769999998,\"485\":null,\"486\":21.435706249999999,\"487\":12.72456553,\"488\":15.19045167,\"489\":13.0597233,\"490\":15.80875878,\"491\":14.98831963,\"492\":null,\"493\":null,\"494\":null,\"495\":null,\"496\":null,\"497\":null,\"498\":17.45899683,\"499\":17.557479619999999,\"500\":18.01167487,\"501\":15.510553529999999,\"502\":null,\"503\":15.184836799999999,\"504\":null,\"505\":null,\"506\":15.72375941,\"507\":15.26097845,\"508\":null,\"509\":null,\"510\":null,\"511\":null,\"512\":null,\"513\":null,\"514\":null,\"515\":null,\"516\":null,\"517\":null,\"518\":null,\"519\":null,\"520\":15.821650999999999,\"521\":null,\"522\":14.60699,\"523\":20.588034050000001,\"524\":19.875167529999999,\"525\":18.04669311,\"526\":15.20719776,\"527\":18.672180950000001,\"528\":18.61172719,\"529\":17.817992570000001,\"530\":18.72012556,\"531\":null,\"532\":null,\"533\":null,\"534\":null,\"535\":null,\"536\":17.885029970000002,\"537\":null,\"538\":null,\"539\":14.056284939999999,\"540\":19.48674432,\"541\":16.687930720000001,\"542\":17.248961640000001,\"543\":16.23072608,\"544\":null,\"545\":null,\"546\":15.96773531,\"547\":null,\"548\":null,\"549\":17.8610483,\"550\":13.99797933,\"551\":17.715183969999998,\"552\":18.941146379999999,\"553\":null,\"554\":null,\"555\":null,\"556\":null,\"557\":null,\"558\":null,\"559\":null,\"560\":null,\"561\":14.0924362,\"562\":null,\"563\":null,\"564\":null,\"565\":18.098854020000001,\"566\":16.787137959999999,\"567\":15.30133796,\"568\":18.03197626,\"569\":20.501436340000002,\"570\":20.814419579999999,\"571\":17.913399729999998,\"572\":17.874072139999999,\"573\":19.555558980000001,\"574\":null,\"575\":17.002104800000001,\"576\":12.9190465,\"577\":null,\"578\":17.958596979999999,\"579\":null,\"580\":null,\"581\":null,\"582\":null,\"583\":null,\"584\":21.272102,\"585\":20.90134535,\"586\":null,\"587\":null,\"588\":null,\"589\":null,\"590\":null,\"591\":null,\"592\":null,\"593\":null,\"594\":18.86556977,\"595\":16.91400191,\"596\":19.05126722,\"597\":null,\"598\":null,\"599\":19.409189789999999,\"600\":14.77488211,\"601\":null,\"602\":null,\"603\":null,\"604\":null,\"605\":18.381163019999999,\"606\":14.38712954,\"607\":null,\"608\":14.943753409999999,\"609\":null,\"610\":null,\"611\":17.68067752,\"612\":15.02389271,\"613\":null,\"614\":17.045576910000001,\"615\":null,\"616\":null,\"617\":16.835224709999998,\"618\":13.0597233,\"619\":null,\"620\":null,\"621\":null,\"622\":null,\"623\":null,\"624\":null,\"625\":14.066784,\"626\":null,\"627\":16.126567489999999,\"628\":19.179680099999999,\"629\":19.26734051,\"630\":17.603097349999999,\"631\":null,\"632\":17.57375584,\"633\":13.853422950000001,\"634\":null,\"635\":21.700485149999999,\"636\":null,\"637\":15.417705120000001,\"638\":16.932697040000001,\"639\":14.286221319999999,\"640\":14.235978039999999,\"641\":15.283686339999999,\"642\":20.714968299999999,\"643\":19.485678849999999,\"644\":null,\"645\":15.136333860000001,\"646\":null,\"647\":null,\"648\":16.36200457,\"649\":null,\"650\":null,\"651\":15.10958639,\"652\":null,\"653\":null,\"654\":null,\"655\":20.562724150000001,\"656\":null,\"657\":15.73656999,\"658\":16.750342979999999,\"659\":13.50291127,\"660\":17.57431643,\"661\":null,\"662\":19.343409449999999,\"663\":null,\"664\":15.785234989999999,\"665\":19.218518750000001,\"666\":null,\"667\":null,\"668\":14.220273860000001,\"669\":null,\"670\":null,\"671\":null,\"672\":null,\"673\":null,\"674\":null,\"675\":null,\"676\":11.45619378,\"677\":null,\"678\":null,\"679\":17.277586589999999,\"680\":null,\"681\":18.844132070000001,\"682\":null,\"683\":null,\"684\":null,\"685\":null,\"686\":15.091034519999999,\"687\":19.862860380000001,\"688\":null,\"689\":17.279135830000001,\"690\":null,\"691\":null,\"692\":22.222290520000001,\"693\":20.660664149999999,\"694\":13.497437850000001,\"695\":null,\"696\":null,\"697\":13.87493197,\"698\":18.614810460000001,\"699\":19.678916650000002,\"700\":null,\"701\":18.027823160000001,\"702\":14.171815049999999,\"703\":19.83562568,\"704\":19.910058549999999,\"705\":20.926219029999999,\"706\":17.17498733,\"707\":18.955345659999999,\"708\":20.409674249999998,\"709\":16.54840145,\"710\":null,\"711\":null,\"712\":17.844304730000001,\"713\":null,\"714\":14.324771869999999,\"715\":17.740177160000002,\"716\":null,\"717\":17.37711328,\"718\":null,\"719\":16.675157769999998,\"720\":14.769858559999999,\"721\":13.0597233,\"722\":15.32033229,\"723\":null,\"724\":14.96980579,\"725\":14.753359489999999,\"726\":null,\"727\":null,\"728\":null,\"729\":null,\"730\":null,\"731\":null,\"732\":null,\"733\":18.563974999999999,\"734\":null,\"735\":15.41821373,\"736\":19.045053039999999,\"737\":null,\"738\":19.127705590000001,\"739\":null,\"740\":null,\"741\":19.764954830000001,\"742\":null,\"743\":null,\"744\":null,\"745\":null,\"746\":null,\"747\":null,\"748\":13.49341388,\"749\":null,\"750\":null,\"751\":null,\"752\":null,\"753\":null,\"754\":19.707315690000002,\"755\":null,\"756\":null,\"757\":null,\"758\":null,\"759\":null,\"760\":15.38527079,\"761\":18.94970021,\"762\":null,\"763\":17.61117612,\"764\":16.005086989999999,\"765\":18.590806229999998,\"766\":16.89141699,\"767\":16.806933149999999,\"768\":null,\"769\":13.818884779999999,\"770\":19.9170832,\"771\":null,\"772\":14.068395170000001,\"773\":null,\"774\":null,\"775\":16.232882920000002,\"776\":21.660381610000002,\"777\":22.125470450000002,\"778\":null,\"779\":16.804268610000001,\"780\":13.962484890000001,\"781\":20.69674466,\"782\":23.602423940000001,\"783\":16.493191599999999,\"784\":null,\"785\":18.62672182,\"786\":16.408416519999999,\"787\":16.658690880000002,\"788\":17.214802710000001,\"789\":18.70354944,\"790\":15.1477386,\"791\":17.78672212,\"792\":15.98422395,\"793\":15.00609109,\"794\":16.55598878,\"795\":22.68446076,\"796\":null,\"797\":14.94050064,\"798\":23.485914940000001,\"799\":18.532883129999998,\"800\":21.257005119999999,\"801\":20.03542011,\"802\":null,\"803\":19.258848879999999,\"804\":17.444514600000002,\"805\":19.142540759999999,\"806\":19.82248916,\"807\":22.317534890000001,\"808\":19.366511859999999,\"809\":20.290666040000001,\"810\":null,\"811\":16.395577240000002,\"812\":null,\"813\":null,\"814\":17.47637941,\"815\":19.384687830000001,\"816\":17.127917669999999,\"817\":16.80413055,\"818\":19.380345030000001,\"819\":null,\"820\":13.06085624,\"821\":14.91574875,\"822\":14.9801827,\"823\":15.164679420000001,\"824\":15.32579398,\"825\":14.03521441,\"826\":null,\"827\":17.04035682,\"828\":16.763834729999999,\"829\":19.902289809999999,\"830\":null,\"831\":18.197958929999999,\"832\":20.243217269999999,\"833\":15.15376938,\"834\":null,\"835\":17.960121390000001,\"836\":null,\"837\":17.854461830000002,\"838\":12.871667,\"839\":18.325455439999999,\"840\":14.58069442,\"841\":null,\"842\":null,\"843\":22.410612350000001,\"844\":16.300352650000001,\"845\":null,\"846\":18.708509790000001,\"847\":14.73774015,\"848\":null,\"849\":15.14758683,\"850\":19.70478683,\"851\":null,\"852\":15.471803169999999,\"853\":null,\"854\":18.94131101,\"855\":18.514466980000002,\"856\":null,\"857\":19.399172879999998,\"858\":null,\"859\":null,\"860\":null,\"861\":15.608097989999999,\"862\":16.166029479999999,\"863\":18.93048293,\"864\":16.86374794,\"865\":null,\"866\":null,\"867\":null,\"868\":null,\"869\":13.0597233,\"870\":null,\"871\":15.52569774,\"872\":17.651432839999998,\"873\":13.71480137,\"874\":null,\"875\":13.48678731,\"876\":null,\"877\":18.217290949999999,\"878\":null,\"879\":null,\"880\":null,\"881\":null,\"882\":14.480796700000001,\"883\":19.339395419999999,\"884\":null,\"885\":null,\"886\":null,\"887\":null,\"888\":15.430655290000001,\"889\":14.33434742,\"890\":17.873829059999998,\"891\":null,\"892\":16.38917502,\"893\":null,\"894\":14.3451819,\"895\":14.7996862,\"896\":null,\"897\":14.85274032,\"898\":16.048985470000002,\"899\":11.836818320000001,\"900\":null,\"901\":15.50047296,\"902\":null,\"903\":15.82685646,\"904\":null,\"905\":null,\"906\":null,\"907\":null,\"908\":null,\"909\":null,\"910\":null,\"911\":null,\"912\":null,\"913\":16.88693773,\"914\":23.72833266,\"915\":24.41560484,\"916\":24.370961359999999,\"917\":22.52819641,\"918\":23.344477869999999,\"919\":22.010561599999999,\"920\":21.166866840000001,\"921\":15.16876581,\"922\":15.493653910000001,\"923\":null,\"924\":null,\"925\":18.514758860000001,\"926\":15.44637958,\"927\":null,\"928\":null,\"929\":null,\"930\":19.34550548,\"931\":null,\"932\":null,\"933\":null,\"934\":null,\"935\":null,\"936\":null,\"937\":null,\"938\":17.064628620000001,\"939\":13.46457609,\"940\":null,\"941\":16.455213000000001,\"942\":21.38426411,\"943\":17.021302210000002,\"944\":17.062354769999999,\"945\":15.634189579999999,\"946\":16.939825330000002,\"947\":15.643232340000001,\"948\":18.04622144,\"949\":19.782970649999999,\"950\":20.868350589999999,\"951\":15.95348944,\"952\":20.251467819999998,\"953\":12.02734225,\"954\":18.733750969999999,\"955\":17.177887640000002,\"956\":13.0597233,\"957\":17.78117825,\"958\":null,\"959\":null,\"960\":13.8762537,\"961\":15.8432358,\"962\":16.564071869999999,\"963\":13.513683800000001,\"964\":17.053376020000002,\"965\":16.598673380000001,\"966\":null,\"967\":null,\"968\":null,\"969\":null,\"970\":null,\"971\":15.98253613,\"972\":null,\"973\":20.4425147,\"974\":null,\"975\":null,\"976\":null,\"977\":null,\"978\":null,\"979\":null,\"980\":12.40829695,\"981\":null,\"982\":19.08350523,\"983\":null,\"984\":20.110773989999998,\"985\":19.684393100000001,\"986\":null,\"987\":15.193328060000001,\"988\":null,\"989\":19.380993119999999,\"990\":18.541918599999999,\"991\":null,\"992\":15.07587279,\"993\":13.0597233,\"994\":17.301703880000002,\"995\":22.83594867,\"996\":17.025606400000001,\"997\":17.799599860000001,\"998\":null,\"999\":null,\"1000\":19.10159866,\"1001\":null,\"1002\":null,\"1003\":15.227888889999999,\"1004\":null,\"1005\":16.13911877,\"1006\":14.847917839999999,\"1007\":null,\"1008\":null,\"1009\":null,\"1010\":null,\"1011\":15.28770055,\"1012\":null,\"1013\":15.97167297,\"1014\":null,\"1015\":null,\"1016\":null,\"1017\":null,\"1018\":null,\"1019\":null,\"1020\":null,\"1021\":null,\"1022\":null,\"1023\":null,\"1024\":null,\"1025\":null,\"1026\":null,\"1027\":null,\"1028\":15.95347331,\"1029\":null,\"1030\":null,\"1031\":17.67862444,\"1032\":16.926062399999999,\"1033\":14.17036847,\"1034\":17.17376243,\"1035\":12.145541189999999,\"1036\":null,\"1037\":null,\"1038\":17.321682500000001,\"1039\":17.741682770000001,\"1040\":15.004975910000001,\"1041\":null,\"1042\":null,\"1043\":null,\"1044\":15.92878492,\"1045\":11.533419629999999,\"1046\":13.43930728,\"1047\":16.858086140000001,\"1048\":null,\"1049\":null,\"1050\":null,\"1051\":null,\"1052\":null,\"1053\":null,\"1054\":null,\"1055\":16.428145090000001,\"1056\":17.099300549999999,\"1057\":15.65645729,\"1058\":15.87206318,\"1059\":null,\"1060\":24.810277240000001,\"1061\":19.57915032,\"1062\":null,\"1063\":14.86945433,\"1064\":null,\"1065\":20.198238180000001,\"1066\":null,\"1067\":null,\"1068\":17.351553930000001,\"1069\":15.28888997,\"1070\":15.54513493,\"1071\":null,\"1072\":null,\"1073\":15.84572041,\"1074\":null,\"1075\":null,\"1076\":null,\"1077\":null,\"1078\":16.23600978,\"1079\":11.39672616,\"1080\":null,\"1081\":null,\"1082\":13.425027869999999,\"1083\":null,\"1084\":null,\"1085\":null,\"1086\":null,\"1087\":13.75881412,\"1088\":17.36151697,\"1089\":16.31371081,\"1090\":14.070357489999999,\"1091\":null,\"1092\":18.711460590000002,\"1093\":15.77007444,\"1094\":14.408803600000001,\"1095\":15.488611410000001,\"1096\":16.68581275,\"1097\":17.407438670000001,\"1098\":16.99939938,\"1099\":20.383672499999999,\"1100\":15.22729906,\"1101\":16.70018906,\"1102\":14.771715950000001,\"1103\":19.20628206,\"1104\":19.78676046,\"1105\":15.42742842,\"1106\":null,\"1107\":null,\"1108\":null,\"1109\":18.294424339999999,\"1110\":null,\"1111\":null,\"1112\":16.338449820000001,\"1113\":null,\"1114\":null,\"1115\":null,\"1116\":18.536604149999999,\"1117\":null,\"1118\":null,\"1119\":15.614676770000001,\"1120\":null,\"1121\":17.13371806,\"1122\":null,\"1123\":17.784003370000001,\"1124\":11.72789442,\"1125\":14.94986061,\"1126\":20.123196449999998,\"1127\":null,\"1128\":17.006226989999998,\"1129\":12.39513618,\"1130\":18.875726669999999,\"1131\":null,\"1132\":11.55282794,\"1133\":null,\"1134\":null,\"1135\":14.085190430000001,\"1136\":null,\"1137\":null,\"1138\":null,\"1139\":null,\"1140\":18.83961554,\"1141\":24.154474029999999,\"1142\":null,\"1143\":null,\"1144\":18.49664336,\"1145\":18.33758387,\"1146\":17.332650090000001,\"1147\":16.95681664,\"1148\":null,\"1149\":null,\"1150\":null,\"1151\":null,\"1152\":null,\"1153\":null,\"1154\":null,\"1155\":null,\"1156\":14.2501023,\"1157\":null,\"1158\":null,\"1159\":23.528676619999999,\"1160\":20.39706215,\"1161\":17.978722250000001,\"1162\":18.167531759999999,\"1163\":17.7591304,\"1164\":14.648829790000001,\"1165\":null,\"1166\":null,\"1167\":null,\"1168\":null,\"1169\":null,\"1170\":null,\"1171\":null,\"1172\":null,\"1173\":23.589260889999998,\"1174\":null,\"1175\":17.2084656,\"1176\":null,\"1177\":null,\"1178\":null,\"1179\":null,\"1180\":null,\"1181\":14.817697020000001,\"1182\":null,\"1183\":null,\"1184\":18.07200074,\"1185\":23.54488344,\"1186\":20.274132049999999,\"1187\":18.280124950000001,\"1188\":20.567073400000002,\"1189\":null,\"1190\":13.34323122,\"1191\":19.200798280000001,\"1192\":null,\"1193\":null,\"1194\":18.856786400000001,\"1195\":21.470608039999998,\"1196\":19.11125006,\"1197\":null,\"1198\":18.0033092,\"1199\":14.67655995,\"1200\":null,\"1201\":19.96330326,\"1202\":null,\"1203\":18.34839058,\"1204\":20.006385470000001,\"1205\":23.57071547,\"1206\":null,\"1207\":null,\"1208\":18.526029699999999,\"1209\":15.56856968,\"1210\":15.155190960000001,\"1211\":16.500371900000001,\"1212\":16.984061279999999,\"1213\":14.03071068,\"1214\":null,\"1215\":null,\"1216\":16.48939116,\"1217\":null,\"1218\":17.79798941,\"1219\":16.780770879999999,\"1220\":null,\"1221\":null,\"1222\":null,\"1223\":null,\"1224\":null,\"1225\":null,\"1226\":null,\"1227\":15.61915058,\"1228\":null,\"1229\":17.795971999999999,\"1230\":null,\"1231\":null,\"1232\":20.35192597,\"1233\":15.13470439,\"1234\":15.23768329,\"1235\":17.906349519999999,\"1236\":14.56213908,\"1237\":15.73808822,\"1238\":18.318406339999999,\"1239\":17.899653539999999,\"1240\":18.16638639,\"1241\":17.528860529999999,\"1242\":16.808632240000002,\"1243\":null,\"1244\":null,\"1245\":null,\"1246\":null,\"1247\":null,\"1248\":null,\"1249\":17.22028461,\"1250\":null,\"1251\":null,\"1252\":null,\"1253\":17.79073193,\"1254\":null,\"1255\":null,\"1256\":null,\"1257\":null,\"1258\":18.987437539999998,\"1259\":16.307738019999999,\"1260\":null,\"1261\":null,\"1262\":15.612370739999999,\"1263\":13.251425830000001,\"1264\":16.525072510000001,\"1265\":18.361316080000002,\"1266\":18.25456484,\"1267\":18.460990020000001,\"1268\":17.271245799999999,\"1269\":null,\"1270\":17.20624183,\"1271\":17.85430345,\"1272\":null,\"1273\":null,\"1274\":null,\"1275\":20.95135651,\"1276\":20.56200406,\"1277\":18.789974669999999,\"1278\":18.820342369999999,\"1279\":19.268018229999999,\"1280\":17.94726554,\"1281\":13.60020576,\"1282\":20.457096119999999,\"1283\":20.092889670000002,\"1284\":19.98368838,\"1285\":18.886812590000002,\"1286\":18.535645469999999,\"1287\":19.428972380000001,\"1288\":18.388552229999998,\"1289\":20.531390049999999,\"1290\":15.249465689999999,\"1291\":20.014327399999999,\"1292\":null,\"1293\":null,\"1294\":null,\"1295\":null,\"1296\":null,\"1297\":null,\"1298\":null,\"1299\":null,\"1300\":null,\"1301\":17.826542320000002,\"1302\":14.267156010000001,\"1303\":15.45208193,\"1304\":18.133817180000001,\"1305\":null,\"1306\":null,\"1307\":null,\"1308\":14.63516604,\"1309\":null,\"1310\":null,\"1311\":null,\"1312\":null,\"1313\":null,\"1314\":null,\"1315\":null,\"1316\":null,\"1317\":13.0597233,\"1318\":14.04369436,\"1319\":null,\"1320\":null,\"1321\":null,\"1322\":18.380479879999999,\"1323\":17.443107099999999,\"1324\":21.694731869999998,\"1325\":22.01618255,\"1326\":17.938337789999998,\"1327\":14.82507856,\"1328\":null,\"1329\":17.049461319999999,\"1330\":18.900641409999999,\"1331\":16.564802480000001,\"1332\":17.794553220000001,\"1333\":18.25652079,\"1334\":null,\"1335\":17.379790109999998,\"1336\":null,\"1337\":13.84950304,\"1338\":11.064817619999999,\"1339\":15.417619029999999,\"1340\":null,\"1341\":21.506772420000001,\"1342\":17.036080139999999,\"1343\":null,\"1344\":13.614829200000001,\"1345\":16.394105249999999,\"1346\":null,\"1347\":null,\"1348\":null,\"1349\":null,\"1350\":null,\"1351\":16.945649639999999,\"1352\":18.869194329999999,\"1353\":20.11420348,\"1354\":null,\"1355\":15.64083887,\"1356\":13.0597233,\"1357\":null,\"1358\":null,\"1359\":null,\"1360\":15.115777489999999,\"1361\":null,\"1362\":16.829289360000001,\"1363\":null,\"1364\":17.275412200000002,\"1365\":null,\"1366\":15.489849209999999,\"1367\":14.06989909,\"1368\":17.65092954,\"1369\":20.285712,\"1370\":null,\"1371\":19.758481530000001,\"1372\":16.478826179999999,\"1373\":17.287066039999999,\"1374\":16.07841136,\"1375\":null,\"1376\":null,\"1377\":null,\"1378\":17.62357974,\"1379\":17.83032416,\"1380\":18.95947309,\"1381\":15.730003140000001,\"1382\":19.499825099999999,\"1383\":15.017381479999999,\"1384\":14.361946830000001,\"1385\":19.012430899999998,\"1386\":16.51277674,\"1387\":13.129943239999999,\"1388\":12.552047699999999,\"1389\":13.254655140000001,\"1390\":null,\"1391\":null,\"1392\":16.96192589,\"1393\":20.614397180000001,\"1394\":null,\"1395\":null,\"1396\":null,\"1397\":14.128552709999999,\"1398\":null,\"1399\":null,\"1400\":19.15758392,\"1401\":18.490205629999998,\"1402\":17.526850939999999,\"1403\":15.55648583,\"1404\":16.562639789999999,\"1405\":17.729370060000001,\"1406\":17.601321779999999,\"1407\":19.602657279999999,\"1408\":19.787463259999999,\"1409\":15.352363329999999,\"1410\":null,\"1411\":10.579220149999999,\"1412\":17.498608669999999,\"1413\":13.0597233,\"1414\":15.756796319999999,\"1415\":null,\"1416\":null,\"1417\":20.681367560000002,\"1418\":17.787467769999999,\"1419\":17.743137740000002,\"1420\":18.481817280000001,\"1421\":14.88382994,\"1422\":16.509481959999999,\"1423\":18.211207040000001,\"1424\":17.816757840000001,\"1425\":19.250306460000001,\"1426\":18.29894109,\"1427\":17.46260161,\"1428\":16.942656629999998,\"1429\":13.91767757,\"1430\":22.38529613,\"1431\":19.91256838,\"1432\":null,\"1433\":16.620473140000001,\"1434\":null,\"1435\":null,\"1436\":18.416853700000001,\"1437\":18.155965370000001,\"1438\":null,\"1439\":16.59726422,\"1440\":null,\"1441\":15.154777709999999,\"1442\":16.400366600000002,\"1443\":null,\"1444\":null,\"1445\":null,\"1446\":null,\"1447\":null,\"1448\":12.44847416,\"1449\":16.263095150000002,\"1450\":null,\"1451\":null,\"1452\":null,\"1453\":null,\"1454\":15.47364177,\"1455\":17.634580360000001,\"1456\":18.44419503,\"1457\":null,\"1458\":null,\"1459\":null,\"1460\":null,\"1461\":15.511289440000001,\"1462\":15.469857510000001,\"1463\":null,\"1464\":null,\"1465\":null,\"1466\":19.995327060000001,\"1467\":15.16566961,\"1468\":null,\"1469\":null,\"1470\":null,\"1471\":16.230682420000001,\"1472\":null,\"1473\":null,\"1474\":19.654132019999999,\"1475\":null,\"1476\":null,\"1477\":17.695241029999998,\"1478\":20.903646169999998,\"1479\":18.899394999999998,\"1480\":19.58859953,\"1481\":16.384247810000002,\"1482\":null,\"1483\":16.947774370000001,\"1484\":16.3739138,\"1485\":null,\"1486\":15.98758245,\"1487\":12.70872775,\"1488\":15.87616689,\"1489\":18.01567751,\"1490\":null,\"1491\":null,\"1492\":19.000747069999999,\"1493\":16.100042269999999,\"1494\":null,\"1495\":18.678196320000001,\"1496\":17.939688950000001,\"1497\":18.787208029999999,\"1498\":20.590990810000001,\"1499\":17.701874620000002,\"1500\":18.240768190000001,\"1501\":null,\"1502\":null,\"1503\":21.33209248,\"1504\":16.6112705,\"1505\":14.850231900000001,\"1506\":18.761693950000002,\"1507\":16.42743162,\"1508\":16.342133059999998,\"1509\":18.409650249999999,\"1510\":17.356716299999999,\"1511\":19.94951034,\"1512\":16.436311889999999,\"1513\":15.706007919999999,\"1514\":17.041394669999999,\"1515\":19.012884440000001,\"1516\":13.26499563,\"1517\":null,\"1518\":null,\"1519\":22.06836294,\"1520\":18.486504740000001,\"1521\":null,\"1522\":null,\"1523\":14.48671461,\"1524\":17.246745180000001,\"1525\":13.84294804,\"1526\":19.163346489999999,\"1527\":17.178245279999999,\"1528\":16.123315430000002,\"1529\":17.13961334,\"1530\":16.657378250000001,\"1531\":16.532774660000001,\"1532\":15.27424618,\"1533\":null,\"1534\":null,\"1535\":19.6360849,\"1536\":19.413921429999998,\"1537\":21.79383267,\"1538\":null,\"1539\":16.958219929999998,\"1540\":17.65654258,\"1541\":16.970764379999998,\"1542\":15.37796239,\"1543\":18.607740799999998,\"1544\":null,\"1545\":13.35345362,\"1546\":null,\"1547\":18.30545613,\"1548\":15.728179709999999,\"1549\":15.8456233,\"1550\":15.990817529999999,\"1551\":18.67985959,\"1552\":15.88897255,\"1553\":null,\"1554\":null,\"1555\":null,\"1556\":15.46694855,\"1557\":14.79510384,\"1558\":14.21974794,\"1559\":null,\"1560\":16.099369060000001,\"1561\":13.10659547,\"1562\":19.5236819,\"1563\":null,\"1564\":20.325702849999999,\"1565\":17.768966200000001,\"1566\":null,\"1567\":21.297825490000001,\"1568\":null,\"1569\":null,\"1570\":null,\"1571\":null,\"1572\":null,\"1573\":null,\"1574\":null,\"1575\":19.771412779999999,\"1576\":null,\"1577\":18.7368445,\"1578\":null,\"1579\":null,\"1580\":null,\"1581\":null,\"1582\":null,\"1583\":null,\"1584\":null,\"1585\":21.128086939999999,\"1586\":17.579173220000001,\"1587\":17.16767527,\"1588\":16.400802670000001,\"1589\":null,\"1590\":15.72865419,\"1591\":null,\"1592\":15.9557246,\"1593\":15.167581869999999,\"1594\":17.084580389999999,\"1595\":15.409675699999999,\"1596\":17.335652360000001,\"1597\":15.515848889999999,\"1598\":17.99974431,\"1599\":12.9975168,\"1600\":20.823362450000001,\"1601\":17.020262679999998,\"1602\":17.283000779999998,\"1603\":13.206529590000001,\"1604\":13.174817669999999,\"1605\":17.058661180000001,\"1606\":17.837588019999998,\"1607\":null,\"1608\":18.646825060000001,\"1609\":null,\"1610\":16.437805149999999,\"1611\":null,\"1612\":16.062905010000001,\"1613\":null,\"1614\":null,\"1615\":15.22724176,\"1616\":null,\"1617\":16.93848354,\"1618\":19.326281819999998,\"1619\":null,\"1620\":null,\"1621\":null,\"1622\":null,\"1623\":null,\"1624\":17.25128488,\"1625\":14.87019823,\"1626\":null,\"1627\":17.536142760000001,\"1628\":16.832867799999999,\"1629\":15.804654940000001,\"1630\":21.68554696,\"1631\":19.777312899999998,\"1632\":null,\"1633\":18.866476680000002,\"1634\":19.70173277,\"1635\":null,\"1636\":null,\"1637\":null,\"1638\":15.32249277,\"1639\":18.828214559999999,\"1640\":14.85547979,\"1641\":null,\"1642\":null,\"1643\":null,\"1644\":null,\"1645\":16.287583250000001,\"1646\":13.55204677,\"1647\":null,\"1648\":null,\"1649\":17.848151640000001,\"1650\":null,\"1651\":17.368156460000002,\"1652\":18.80935891,\"1653\":null,\"1654\":null,\"1655\":null,\"1656\":null,\"1657\":20.208007299999998,\"1658\":16.727540909999998,\"1659\":18.52047511,\"1660\":null,\"1661\":15.39823984,\"1662\":null,\"1663\":null,\"1664\":18.43786961,\"1665\":21.30851608,\"1666\":18.921142280000002,\"1667\":null,\"1668\":16.326640139999998,\"1669\":17.793438559999998,\"1670\":null,\"1671\":null,\"1672\":18.833215589999998,\"1673\":17.094457429999999,\"1674\":null,\"1675\":null,\"1676\":15.120484899999999,\"1677\":null,\"1678\":15.406658139999999,\"1679\":16.890447219999999,\"1680\":null,\"1681\":16.36296741,\"1682\":14.190414690000001,\"1683\":19.397596310000001,\"1684\":null,\"1685\":null,\"1686\":null,\"1687\":15.188720419999999,\"1688\":null,\"1689\":18.353166779999999,\"1690\":18.1405523,\"1691\":18.098567890000002,\"1692\":18.585783110000001,\"1693\":null,\"1694\":null,\"1695\":19.758566389999999,\"1696\":14.37118736,\"1697\":15.12675016,\"1698\":19.726095430000001,\"1699\":null,\"1700\":null,\"1701\":17.20492161,\"1702\":17.51027732,\"1703\":20.917808350000001,\"1704\":19.192569469999999,\"1705\":15.10586939,\"1706\":16.932577259999999,\"1707\":18.118718139999999,\"1708\":18.535536910000001,\"1709\":17.91975863,\"1710\":15.0692719,\"1711\":14.77124501,\"1712\":null,\"1713\":null,\"1714\":null,\"1715\":null,\"1716\":17.520145710000001,\"1717\":14.532328420000001,\"1718\":18.74069785,\"1719\":15.97334111,\"1720\":21.007335820000002,\"1721\":18.03305396,\"1722\":15.63453863,\"1723\":null,\"1724\":null,\"1725\":19.803843700000002,\"1726\":18.158501099999999,\"1727\":19.12588972,\"1728\":17.819734749999998,\"1729\":13.0597233,\"1730\":null,\"1731\":19.56890903,\"1732\":null,\"1733\":null,\"1734\":18.39042529,\"1735\":20.366026600000001,\"1736\":null,\"1737\":21.117295009999999,\"1738\":15.64025373,\"1739\":16.167074759999998,\"1740\":17.287672440000002,\"1741\":20.70826482,\"1742\":18.85979661,\"1743\":18.04121833,\"1744\":19.61404315,\"1745\":12.77887634,\"1746\":14.966960759999999,\"1747\":null,\"1748\":20.100230199999999,\"1749\":15.88938201,\"1750\":null,\"1751\":null,\"1752\":null,\"1753\":14.85323234,\"1754\":14.85823186,\"1755\":null,\"1756\":null,\"1757\":null,\"1758\":15.72802036,\"1759\":null,\"1760\":17.41102193,\"1761\":null,\"1762\":null,\"1763\":null,\"1764\":19.681358360000001,\"1765\":null,\"1766\":null,\"1767\":13.302871570000001,\"1768\":null,\"1769\":19.97028895,\"1770\":null,\"1771\":14.79814423,\"1772\":16.811113209999998,\"1773\":18.243268130000001,\"1774\":null,\"1775\":null,\"1776\":null,\"1777\":19.107241009999999,\"1778\":16.767061999999999,\"1779\":18.96401951,\"1780\":20.829143930000001,\"1781\":null,\"1782\":18.872564629999999,\"1783\":16.024649620000002,\"1784\":23.956635420000001,\"1785\":22.86988075,\"1786\":13.9313299,\"1787\":24.058119439999999,\"1788\":25.228527920000001,\"1789\":17.426791860000002,\"1790\":16.632335749999999,\"1791\":null,\"1792\":null,\"1793\":17.055425549999999,\"1794\":19.597988000000001,\"1795\":17.658883169999999,\"1796\":null,\"1797\":18.863717529999999,\"1798\":null,\"1799\":null,\"1800\":16.49658419,\"1801\":null,\"1802\":17.01844711,\"1803\":18.15408983,\"1804\":19.1761962,\"1805\":17.719904589999999,\"1806\":18.201224230000001,\"1807\":null,\"1808\":null,\"1809\":null,\"1810\":15.433424410000001,\"1811\":17.648289210000002,\"1812\":19.602195200000001,\"1813\":19.81924188,\"1814\":20.474991159999998,\"1815\":14.22950163,\"1816\":18.613286859999999,\"1817\":null,\"1818\":16.97476421,\"1819\":19.777323259999999,\"1820\":19.315934070000001,\"1821\":19.6074935,\"1822\":20.21425425,\"1823\":19.496068959999999,\"1824\":17.555810579999999,\"1825\":22.187476920000002,\"1826\":18.217382270000002,\"1827\":18.248859410000001,\"1828\":20.79326463,\"1829\":20.212983990000001,\"1830\":18.55164706,\"1831\":18.06621986,\"1832\":19.703652590000001,\"1833\":22.020628030000001,\"1834\":21.177081390000001,\"1835\":20.98577817,\"1836\":19.021041629999999,\"1837\":20.467089090000002,\"1838\":19.719677189999999,\"1839\":21.644733349999999,\"1840\":18.88582938,\"1841\":20.27072961,\"1842\":14.046601600000001,\"1843\":17.88364902,\"1844\":19.38301478,\"1845\":18.475641809999999,\"1846\":17.810840630000001,\"1847\":21.15324111,\"1848\":null,\"1849\":20.19989313,\"1850\":18.108692269999999,\"1851\":16.661086900000001,\"1852\":23.563592740000001,\"1853\":21.47765021,\"1854\":21.097695330000001,\"1855\":20.59686361,\"1856\":null,\"1857\":14.39817496,\"1858\":19.62882613,\"1859\":19.070954440000001,\"1860\":null,\"1861\":null,\"1862\":null,\"1863\":null,\"1864\":17.195371890000001,\"1865\":null,\"1866\":null,\"1867\":14.03781863,\"1868\":19.11561236,\"1869\":19.41857722,\"1870\":null,\"1871\":null,\"1872\":20.38058989,\"1873\":18.473911569999998,\"1874\":21.135969759999998,\"1875\":13.06242452,\"1876\":18.1946151,\"1877\":16.574362229999998,\"1878\":14.11553359,\"1879\":null,\"1880\":null,\"1881\":null,\"1882\":null,\"1883\":null,\"1884\":null,\"1885\":null,\"1886\":null,\"1887\":13.370294899999999,\"1888\":18.056736879999999,\"1889\":14.15966001,\"1890\":18.144174400000001,\"1891\":17.92618298,\"1892\":17.309905220000001,\"1893\":null,\"1894\":18.381240269999999,\"1895\":null,\"1896\":14.56425883,\"1897\":13.0597233,\"1898\":null,\"1899\":25.92005897,\"1900\":17.683997170000001,\"1901\":19.8077696,\"1902\":20.397269300000001,\"1903\":16.681775389999998,\"1904\":null,\"1905\":null,\"1906\":18.805364860000001,\"1907\":null,\"1908\":null,\"1909\":17.235134219999999,\"1910\":null,\"1911\":null,\"1912\":null,\"1913\":null,\"1914\":16.107385140000002,\"1915\":14.36969523,\"1916\":18.19043576,\"1917\":null,\"1918\":null,\"1919\":null,\"1920\":null,\"1921\":null,\"1922\":null,\"1923\":null,\"1924\":null,\"1925\":null,\"1926\":null,\"1927\":13.0597233,\"1928\":17.914732170000001,\"1929\":null,\"1930\":21.036312379999998,\"1931\":20.918389510000001,\"1932\":16.90056174,\"1933\":15.679602409999999,\"1934\":14.43248784,\"1935\":20.03906533,\"1936\":null,\"1937\":13.0597233,\"1938\":15.970598109999999,\"1939\":18.245347989999999,\"1940\":11.445228759999999,\"1941\":16.19788659,\"1942\":null,\"1943\":13.28862314,\"1944\":16.90187264,\"1945\":17.321886790000001,\"1946\":12.011472080000001,\"1947\":14.081685390000001,\"1948\":null,\"1949\":null,\"1950\":null,\"1951\":null,\"1952\":null,\"1953\":18.526006590000002,\"1954\":12.03866528,\"1955\":13.567327219999999,\"1956\":null,\"1957\":null,\"1958\":null,\"1959\":16.661752660000001,\"1960\":17.824457420000002,\"1961\":null,\"1962\":null,\"1963\":20.474642020000001,\"1964\":null,\"1965\":16.72072271,\"1966\":12.09145187,\"1967\":null,\"1968\":15.06164087,\"1969\":15.74412047,\"1970\":null,\"1971\":22.502664970000001,\"1972\":null,\"1973\":18.07437676,\"1974\":null,\"1975\":14.69077042,\"1976\":13.16494769,\"1977\":16.401574950000001,\"1978\":14.97060392,\"1979\":null,\"1980\":14.70943488,\"1981\":null,\"1982\":18.415900570000002,\"1983\":null,\"1984\":null,\"1985\":17.090525530000001,\"1986\":16.83835972,\"1987\":17.498770789999998,\"1988\":17.612613679999999,\"1989\":18.001591850000001,\"1990\":13.6651724,\"1991\":15.88713739,\"1992\":18.024785439999999,\"1993\":15.509906389999999,\"1994\":null,\"1995\":16.24662859,\"1996\":16.316509450000002,\"1997\":18.62250255,\"1998\":14.057464769999999,\"1999\":18.741775260000001,\"2000\":15.97392018,\"2001\":null,\"2002\":18.68106599,\"2003\":null,\"2004\":15.292388259999999,\"2005\":null,\"2006\":null,\"2007\":null,\"2008\":null,\"2009\":16.385247679999999,\"2010\":14.847162279999999,\"2011\":null,\"2012\":19.66164766,\"2013\":null,\"2014\":15.092086849999999,\"2015\":null,\"2016\":15.63618282,\"2017\":20.62088829,\"2018\":17.02164501,\"2019\":null,\"2020\":null,\"2021\":19.557398389999999,\"2022\":null,\"2023\":18.38084898,\"2024\":null,\"2025\":18.128889170000001,\"2026\":null,\"2027\":17.030144310000001,\"2028\":13.64970445,\"2029\":18.112559940000001,\"2030\":16.21563025,\"2031\":18.096858919999999,\"2032\":16.504905829999998,\"2033\":13.32346561,\"2034\":16.210832270000001,\"2035\":17.75727711,\"2036\":17.483785269999998,\"2037\":null,\"2038\":15.6902702,\"2039\":null,\"2040\":15.51264138,\"2041\":22.352208180000002,\"2042\":null,\"2043\":14.68287754,\"2044\":16.43670023,\"2045\":null,\"2046\":null,\"2047\":null,\"2048\":null,\"2049\":13.97015598,\"2050\":null,\"2051\":18.878724420000001,\"2052\":18.080696719999999,\"2053\":null,\"2054\":17.000512730000001,\"2055\":null,\"2056\":18.96965621,\"2057\":null,\"2058\":null,\"2059\":null,\"2060\":null,\"2061\":null,\"2062\":null,\"2063\":null,\"2064\":14.52223261,\"2065\":null,\"2066\":null,\"2067\":21.383372390000002,\"2068\":16.7772857,\"2069\":null,\"2070\":null,\"2071\":19.404751510000001,\"2072\":13.66388345,\"2073\":null,\"2074\":null,\"2075\":17.23609531,\"2076\":17.809523370000001,\"2077\":18.450793239999999,\"2078\":14.6171465,\"2079\":15.15976757,\"2080\":14.70658813,\"2081\":16.148600330000001,\"2082\":null,\"2083\":18.079541970000001,\"2084\":null,\"2085\":14.94220178,\"2086\":null,\"2087\":15.488480620000001,\"2088\":null,\"2089\":null,\"2090\":20.569251479999998,\"2091\":19.742848949999999,\"2092\":null,\"2093\":24.383328649999999,\"2094\":null,\"2095\":null,\"2096\":null,\"2097\":null,\"2098\":null,\"2099\":null,\"2100\":15.293010260000001,\"2101\":17.990434690000001,\"2102\":null,\"2103\":null,\"2104\":null,\"2105\":null,\"2106\":null,\"2107\":16.22701833,\"2108\":18.278519670000001,\"2109\":null,\"2110\":null,\"2111\":null,\"2112\":16.128832070000001,\"2113\":19.573170080000001,\"2114\":13.42441344,\"2115\":19.440056510000002,\"2116\":18.04023694,\"2117\":13.435142020000001,\"2118\":18.629617079999999,\"2119\":15.546161619999999,\"2120\":18.62876923,\"2121\":13.406206190000001,\"2122\":null,\"2123\":16.384526040000001,\"2124\":13.98268064,\"2125\":null,\"2126\":null,\"2127\":13.82875289,\"2128\":15.31810733,\"2129\":16.74165129,\"2130\":22.138241829999998,\"2131\":null,\"2132\":null,\"2133\":null,\"2134\":null,\"2135\":20.509084619999999,\"2136\":13.318459839999999,\"2137\":18.744456830000001,\"2138\":20.39712351,\"2139\":15.30118102,\"2140\":14.08136801,\"2141\":15.74600925,\"2142\":null,\"2143\":null,\"2144\":20.947158000000002,\"2145\":19.085360590000001,\"2146\":null,\"2147\":null,\"2148\":18.92340939,\"2149\":16.503482699999999,\"2150\":null,\"2151\":14.87498789,\"2152\":13.36633836,\"2153\":17.998936489999998,\"2154\":null,\"2155\":null,\"2156\":null,\"2157\":null,\"2158\":null,\"2159\":19.14413553,\"2160\":null,\"2161\":18.38593302,\"2162\":21.273599820000001,\"2163\":17.974657220000001,\"2164\":null,\"2165\":13.912049659999999,\"2166\":15.503919639999999,\"2167\":15.59097014,\"2168\":null,\"2169\":null,\"2170\":17.814819230000001,\"2171\":null,\"2172\":20.746463779999999,\"2173\":24.203822850000002,\"2174\":20.77484187,\"2175\":23.727570459999999,\"2176\":null,\"2177\":17.47683992,\"2178\":null,\"2179\":17.43756879,\"2180\":12.412936,\"2181\":null,\"2182\":16.58539712,\"2183\":null,\"2184\":18.306602460000001,\"2185\":null,\"2186\":15.58317809,\"2187\":null,\"2188\":13.03055591,\"2189\":15.10811034,\"2190\":13.741286649999999,\"2191\":14.17713273,\"2192\":null,\"2193\":null,\"2194\":19.110815250000002,\"2195\":17.574559149999999,\"2196\":null,\"2197\":null,\"2198\":null,\"2199\":null,\"2200\":17.59255096,\"2201\":15.24107177,\"2202\":null,\"2203\":null,\"2204\":null,\"2205\":null,\"2206\":null,\"2207\":null,\"2208\":18.425330649999999,\"2209\":15.29655709,\"2210\":18.092872669999998,\"2211\":16.56824078,\"2212\":22.649765609999999,\"2213\":15.88357437,\"2214\":null,\"2215\":null,\"2216\":18.556229429999998,\"2217\":18.29114513,\"2218\":19.295542730000001,\"2219\":15.97149497,\"2220\":null,\"2221\":17.16038155,\"2222\":15.340293000000001,\"2223\":null,\"2224\":null,\"2225\":18.30067288,\"2226\":null,\"2227\":19.27756351,\"2228\":14.866429119999999,\"2229\":null,\"2230\":19.216393910000001,\"2231\":null,\"2232\":null,\"2233\":null,\"2234\":14.77405057,\"2235\":15.04471412,\"2236\":17.574861349999999,\"2237\":15.336170299999999,\"2238\":null,\"2239\":19.90420568,\"2240\":17.480341589999998,\"2241\":22.914554039999999,\"2242\":14.22617339,\"2243\":14.11793771,\"2244\":13.54994589,\"2245\":15.59122765,\"2246\":17.968530860000001,\"2247\":null,\"2248\":null,\"2249\":17.858946589999999,\"2250\":null,\"2251\":19.903765279999998,\"2252\":20.878715440000001,\"2253\":16.31957186,\"2254\":18.86402923,\"2255\":null,\"2256\":null,\"2257\":14.66420913,\"2258\":null,\"2259\":null,\"2260\":null,\"2261\":18.963083050000002,\"2262\":16.348200980000001,\"2263\":16.440367290000001,\"2264\":12.3658593,\"2265\":27.791866840000001,\"2266\":20.283050960000001,\"2267\":15.417154849999999,\"2268\":21.908377059999999,\"2269\":21.221817699999999,\"2270\":null,\"2271\":14.38652304,\"2272\":null,\"2273\":null,\"2274\":null,\"2275\":null,\"2276\":null,\"2277\":null,\"2278\":19.78607423,\"2279\":19.65300238,\"2280\":14.882344440000001,\"2281\":15.74925316,\"2282\":17.878482259999998,\"2283\":null,\"2284\":16.38586561,\"2285\":16.362346890000001,\"2286\":null,\"2287\":18.372458129999998,\"2288\":17.103816989999999,\"2289\":19.320891840000002,\"2290\":21.6493389,\"2291\":19.074142729999998,\"2292\":null,\"2293\":null,\"2294\":18.898911890000001,\"2295\":null,\"2296\":16.021729499999999,\"2297\":null,\"2298\":null,\"2299\":19.0926708,\"2300\":21.782128660000002,\"2301\":null,\"2302\":null,\"2303\":14.25128471,\"2304\":16.22287317,\"2305\":16.55418697,\"2306\":18.903093590000001,\"2307\":15.05082597,\"2308\":16.544477650000001,\"2309\":15.00496105,\"2310\":18.47697724,\"2311\":null,\"2312\":14.300006809999999,\"2313\":null,\"2314\":null,\"2315\":null,\"2316\":20.678470900000001,\"2317\":16.94016027,\"2318\":14.74872384,\"2319\":17.075056910000001,\"2320\":16.28532079,\"2321\":13.844833250000001,\"2322\":14.657533559999999,\"2323\":17.530140230000001,\"2324\":null,\"2325\":null,\"2326\":null,\"2327\":18.867997209999999,\"2328\":16.880160190000002,\"2329\":18.595096460000001,\"2330\":19.714548659999998,\"2331\":18.821467269999999,\"2332\":16.013712869999999,\"2333\":18.70634574,\"2334\":18.112260330000002,\"2335\":17.14050645,\"2336\":15.831687929999999,\"2337\":null,\"2338\":null,\"2339\":null,\"2340\":15.281040900000001,\"2341\":14.23959621,\"2342\":17.108438570000001,\"2343\":null,\"2344\":null,\"2345\":null,\"2346\":null,\"2347\":null,\"2348\":19.97157726,\"2349\":null,\"2350\":22.134322210000001,\"2351\":20.475060620000001,\"2352\":15.17809686,\"2353\":null,\"2354\":22.1210396,\"2355\":null,\"2356\":null,\"2357\":null,\"2358\":null,\"2359\":16.232893440000002,\"2360\":13.69062766,\"2361\":null,\"2362\":null,\"2363\":null,\"2364\":17.530342220000001,\"2365\":null,\"2366\":14.024281330000001,\"2367\":17.728684609999998,\"2368\":17.526686359999999,\"2369\":18.348833559999999,\"2370\":18.430425190000001,\"2371\":19.197778060000001,\"2372\":17.059491049999998,\"2373\":21.241628930000001,\"2374\":null,\"2375\":14.092705560000001,\"2376\":14.85726507,\"2377\":17.052730950000001,\"2378\":14.27970962,\"2379\":15.124392909999999,\"2380\":null,\"2381\":16.903774680000002,\"2382\":17.144537029999999,\"2383\":15.35578134,\"2384\":null,\"2385\":null,\"2386\":20.20250381,\"2387\":16.28093131,\"2388\":null,\"2389\":19.082464269999999,\"2390\":15.615744940000001,\"2391\":15.89483639,\"2392\":15.988137979999999,\"2393\":null,\"2394\":21.291790219999999,\"2395\":19.510835849999999,\"2396\":20.861632350000001,\"2397\":null,\"2398\":14.88980295,\"2399\":null,\"2400\":15.695306349999999,\"2401\":18.627302719999999,\"2402\":17.97086277,\"2403\":null,\"2404\":null,\"2405\":null,\"2406\":null,\"2407\":13.66594183,\"2408\":null,\"2409\":null,\"2410\":null,\"2411\":13.8577276,\"2412\":null,\"2413\":16.827841209999999,\"2414\":18.153247230000002,\"2415\":null,\"2416\":null,\"2417\":16.283428499999999,\"2418\":null,\"2419\":null,\"2420\":18.91679976,\"2421\":15.10532012,\"2422\":null,\"2423\":17.16767196,\"2424\":null,\"2425\":null,\"2426\":null,\"2427\":null,\"2428\":null,\"2429\":15.02549297,\"2430\":16.159001530000001,\"2431\":null,\"2432\":null,\"2433\":null,\"2434\":15.57661877,\"2435\":null,\"2436\":18.93987517,\"2437\":13.0597233,\"2438\":19.36174463,\"2439\":23.229424510000001,\"2440\":17.204515069999999,\"2441\":18.430013580000001,\"2442\":16.4649827,\"2443\":null,\"2444\":null,\"2445\":null,\"2446\":15.507043060000001,\"2447\":13.71988325,\"2448\":17.257561559999999,\"2449\":null,\"2450\":null,\"2451\":17.235295780000001,\"2452\":null,\"2453\":16.552375820000002,\"2454\":null,\"2455\":17.280801780000001,\"2456\":null,\"2457\":null,\"2458\":null,\"2459\":null,\"2460\":13.417305300000001,\"2461\":18.09790967,\"2462\":null,\"2463\":18.331756110000001,\"2464\":18.70646653,\"2465\":17.518990070000001,\"2466\":null,\"2467\":null,\"2468\":null,\"2469\":null,\"2470\":14.666752969999999,\"2471\":null,\"2472\":18.8729342,\"2473\":18.065588510000001,\"2474\":null,\"2475\":14.92134765,\"2476\":15.850624160000001,\"2477\":15.00853146,\"2478\":16.96518391,\"2479\":19.44925817,\"2480\":16.851677479999999,\"2481\":20.826717720000001,\"2482\":20.532610040000002,\"2483\":16.841066399999999,\"2484\":null,\"2485\":22.31664331,\"2486\":14.63364161,\"2487\":22.56252387,\"2488\":22.696022469999999,\"2489\":16.5404096,\"2490\":18.30261505,\"2491\":15.084857449999999,\"2492\":18.37089173,\"2493\":17.730749840000001,\"2494\":17.123814599999999,\"2495\":12.9834862,\"2496\":18.509461000000002,\"2497\":19.39202444,\"2498\":17.559074039999999,\"2499\":null,\"2500\":null,\"2501\":null,\"2502\":null,\"2503\":null,\"2504\":16.186198109999999,\"2505\":null,\"2506\":15.87269232,\"2507\":null,\"2508\":17.209188860000001,\"2509\":18.088774369999999,\"2510\":17.496433620000001,\"2511\":15.30800983,\"2512\":17.65780887,\"2513\":null,\"2514\":null,\"2515\":15.23489623,\"2516\":null,\"2517\":null,\"2518\":11.56822655,\"2519\":17.143621849999999,\"2520\":17.169196150000001,\"2521\":15.19782425,\"2522\":null,\"2523\":null,\"2524\":19.247427590000001,\"2525\":19.008292000000001,\"2526\":null,\"2527\":null,\"2528\":15.10950557,\"2529\":18.71441694,\"2530\":13.0597233,\"2531\":null,\"2532\":14.16029619,\"2533\":null,\"2534\":null,\"2535\":null,\"2536\":16.18512875,\"2537\":17.199581009999999,\"2538\":null,\"2539\":16.214724749999998,\"2540\":21.987179650000002,\"2541\":null,\"2542\":null,\"2543\":19.690212840000001,\"2544\":14.423752800000001,\"2545\":14.29740958,\"2546\":16.739517159999998,\"2547\":16.024456319999999,\"2548\":17.55069112,\"2549\":17.520813669999999,\"2550\":16.04004827,\"2551\":18.062592410000001,\"2552\":null,\"2553\":17.175031959999998,\"2554\":null,\"2555\":18.445573530000001,\"2556\":null,\"2557\":15.01646725,\"2558\":15.20444384,\"2559\":null,\"2560\":17.605334620000001,\"2561\":18.60732221,\"2562\":17.102146390000001,\"2563\":22.482269250000002,\"2564\":18.800345499999999,\"2565\":18.246394330000001,\"2566\":null,\"2567\":17.145829169999999,\"2568\":19.601970430000002,\"2569\":16.818512519999999,\"2570\":19.908064660000001,\"2571\":16.55323787,\"2572\":16.89242802,\"2573\":14.832121559999999,\"2574\":19.405748580000001,\"2575\":17.988533230000002,\"2576\":null,\"2577\":19.906904440000002,\"2578\":17.890353529999999,\"2579\":null,\"2580\":null,\"2581\":null,\"2582\":null,\"2583\":15.53934583,\"2584\":24.250843639999999,\"2585\":15.8200205,\"2586\":16.288701570000001,\"2587\":15.033369970000001,\"2588\":null,\"2589\":14.59225635,\"2590\":14.9813999,\"2591\":20.251590660000002,\"2592\":null,\"2593\":null,\"2594\":20.067936880000001,\"2595\":17.476330470000001,\"2596\":null,\"2597\":null,\"2598\":15.24239498,\"2599\":16.428530510000002,\"2600\":null,\"2601\":null,\"2602\":17.267929330000001,\"2603\":21.27226263,\"2604\":null,\"2605\":15.652394879999999,\"2606\":null,\"2607\":13.0597233,\"2608\":null,\"2609\":18.423054239999999,\"2610\":18.242729959999998,\"2611\":15.85674974,\"2612\":null,\"2613\":null,\"2614\":null,\"2615\":21.62976519,\"2616\":null,\"2617\":13.718594360000001,\"2618\":20.392656729999999,\"2619\":15.6469407,\"2620\":null,\"2621\":null,\"2622\":null,\"2623\":19.04921526,\"2624\":18.56837144,\"2625\":18.44336307,\"2626\":13.92829407,\"2627\":null,\"2628\":null,\"2629\":null,\"2630\":14.402123319999999,\"2631\":14.798553009999999,\"2632\":null,\"2633\":null,\"2634\":16.900136960000001,\"2635\":13.89137376,\"2636\":12.129411620000001,\"2637\":null,\"2638\":17.845155089999999,\"2639\":20.936351169999998,\"2640\":19.738218509999999,\"2641\":21.16882717,\"2642\":null,\"2643\":null,\"2644\":20.226569600000001,\"2645\":12.98246099,\"2646\":null,\"2647\":19.614931179999999,\"2648\":null,\"2649\":16.776943249999999,\"2650\":null,\"2651\":null,\"2652\":16.161624530000001,\"2653\":18.637847310000002,\"2654\":15.085416520000001,\"2655\":19.704657569999998,\"2656\":16.477896879999999,\"2657\":20.288879250000001,\"2658\":19.907960119999998,\"2659\":null,\"2660\":21.754805300000001,\"2661\":19.2127263,\"2662\":20.143248979999999,\"2663\":16.753861499999999,\"2664\":null,\"2665\":15.792613040000001,\"2666\":24.83851816,\"2667\":15.67471302,\"2668\":15.68551315,\"2669\":20.040181359999998,\"2670\":19.154930950000001,\"2671\":20.896542270000001,\"2672\":17.88002693,\"2673\":14.85372911,\"2674\":14.62443689,\"2675\":13.16720436,\"2676\":null,\"2677\":13.93725499,\"2678\":null,\"2679\":17.398465940000001,\"2680\":15.41640539,\"2681\":12.381915340000001,\"2682\":15.35434603,\"2683\":14.748851459999999,\"2684\":19.43264503,\"2685\":null,\"2686\":17.70502385,\"2687\":21.658800410000001,\"2688\":18.515748899999998,\"2689\":14.284688579999999,\"2690\":17.8958394,\"2691\":null,\"2692\":null,\"2693\":14.60723338,\"2694\":null,\"2695\":null,\"2696\":18.30750265,\"2697\":null,\"2698\":15.39040911,\"2699\":null,\"2700\":null,\"2701\":15.517906569999999,\"2702\":null,\"2703\":null,\"2704\":null,\"2705\":15.90781906,\"2706\":18.1481134,\"2707\":23.79070265,\"2708\":21.433490689999999,\"2709\":19.62957308,\"2710\":25.570359100000001,\"2711\":14.07994354,\"2712\":18.475760279999999,\"2713\":null,\"2714\":19.695026949999999,\"2715\":23.908236509999998,\"2716\":15.285753250000001,\"2717\":20.231425869999999,\"2718\":22.871500529999999,\"2719\":20.949022719999998,\"2720\":20.121733949999999,\"2721\":19.790438340000002,\"2722\":24.96433549,\"2723\":18.37908311,\"2724\":22.845889540000002,\"2725\":19.94183915,\"2726\":20.808985310000001,\"2727\":19.254682039999999,\"2728\":16.21326384,\"2729\":null,\"2730\":22.56663228,\"2731\":16.71169952,\"2732\":14.390733409999999,\"2733\":null,\"2734\":null,\"2735\":17.323808929999998,\"2736\":17.09796047,\"2737\":19.04873783,\"2738\":null,\"2739\":null,\"2740\":17.96111273,\"2741\":14.40181218,\"2742\":19.006482680000001,\"2743\":17.70788181,\"2744\":21.20418669,\"2745\":15.1378772,\"2746\":null,\"2747\":15.09155936,\"2748\":null,\"2749\":null,\"2750\":13.270317260000001,\"2751\":null,\"2752\":16.41803844,\"2753\":21.020415679999999,\"2754\":22.637360050000002,\"2755\":null,\"2756\":null,\"2757\":null,\"2758\":null,\"2759\":22.665327489999999,\"2760\":null,\"2761\":null,\"2762\":null,\"2763\":null,\"2764\":18.477261039999998,\"2765\":15.926719329999999,\"2766\":13.51399281,\"2767\":16.074485979999999,\"2768\":13.847541339999999,\"2769\":18.390782000000002,\"2770\":18.071671420000001,\"2771\":null,\"2772\":14.31548851,\"2773\":null,\"2774\":12.590283680000001,\"2775\":18.670182319999998,\"2776\":null,\"2777\":14.20109124,\"2778\":null,\"2779\":15.77528542,\"2780\":13.0597233,\"2781\":null,\"2782\":null,\"2783\":13.549091450000001,\"2784\":19.687868739999999,\"2785\":null,\"2786\":18.69746894,\"2787\":null,\"2788\":17.331552389999999,\"2789\":null,\"2790\":null,\"2791\":null,\"2792\":17.077764810000001,\"2793\":null,\"2794\":13.57127689,\"2795\":null,\"2796\":16.236308609999998,\"2797\":19.230919629999999,\"2798\":13.0597233,\"2799\":21.586940599999998,\"2800\":null,\"2801\":18.77512205,\"2802\":18.694628689999998,\"2803\":18.832427630000002,\"2804\":16.24152196,\"2805\":null,\"2806\":null,\"2807\":13.0597233,\"2808\":null,\"2809\":null,\"2810\":20.353649619999999,\"2811\":20.09616523,\"2812\":12.49216189,\"2813\":16.21499858,\"2814\":20.672482339999998,\"2815\":20.849845609999999,\"2816\":20.090761749999999,\"2817\":null,\"2818\":19.84242412,\"2819\":null,\"2820\":null,\"2821\":null,\"2822\":13.0597233,\"2823\":null,\"2824\":18.10273905,\"2825\":16.13642789,\"2826\":null,\"2827\":13.27395926,\"2828\":null,\"2829\":19.58166902,\"2830\":null,\"2831\":null,\"2832\":11.73878092,\"2833\":17.372998259999999,\"2834\":null,\"2835\":18.148713319999999,\"2836\":16.760743139999999,\"2837\":null,\"2838\":15.67262479,\"2839\":14.30900406,\"2840\":16.258333919999998,\"2841\":null,\"2842\":16.26036985,\"2843\":null,\"2844\":13.38080019,\"2845\":13.560257610000001,\"2846\":13.47380673,\"2847\":18.057092839999999,\"2848\":16.5812411,\"2849\":20.646534819999999,\"2850\":22.453148349999999,\"2851\":21.455719250000001,\"2852\":17.69473185,\"2853\":19.44636719,\"2854\":21.770602520000001,\"2855\":15.22837243,\"2856\":17.916372719999998,\"2857\":16.18028451,\"2858\":17.27144199,\"2859\":14.93806977,\"2860\":18.184428740000001,\"2861\":17.5713361,\"2862\":15.67438683,\"2863\":null,\"2864\":16.407161800000001,\"2865\":18.150398639999999,\"2866\":16.283061199999999,\"2867\":null,\"2868\":15.70751278,\"2869\":null,\"2870\":17.563113260000002,\"2871\":15.28228322,\"2872\":null,\"2873\":19.5281691,\"2874\":null,\"2875\":17.93918957,\"2876\":15.83979266,\"2877\":16.088347200000001,\"2878\":null,\"2879\":13.61791107,\"2880\":16.202040790000002,\"2881\":18.18619983,\"2882\":17.764507760000001,\"2883\":null,\"2884\":15.771385370000001,\"2885\":17.7429153,\"2886\":null,\"2887\":null,\"2888\":null,\"2889\":null,\"2890\":15.87078419,\"2891\":19.244035870000001,\"2892\":14.85760898,\"2893\":15.40390287,\"2894\":17.628535360000001,\"2895\":null,\"2896\":16.244467799999999,\"2897\":null,\"2898\":14.34623826,\"2899\":null,\"2900\":null,\"2901\":16.86417909,\"2902\":14.82585035,\"2903\":12.856121269999999,\"2904\":null,\"2905\":null,\"2906\":null,\"2907\":null,\"2908\":14.6447827,\"2909\":20.047009710000001,\"2910\":13.358060330000001,\"2911\":14.94353167,\"2912\":null,\"2913\":null,\"2914\":20.275994560000001,\"2915\":20.495075750000002,\"2916\":null,\"2917\":null,\"2918\":12.84790145,\"2919\":16.177998039999999,\"2920\":14.73315755,\"2921\":16.740868590000002,\"2922\":null,\"2923\":15.134096769999999,\"2924\":19.927908339999998,\"2925\":null,\"2926\":null,\"2927\":null,\"2928\":22.011661369999999,\"2929\":15.8526921,\"2930\":null,\"2931\":null,\"2932\":15.129051759999999,\"2933\":14.24013416,\"2934\":16.142463790000001,\"2935\":15.346760700000001,\"2936\":null,\"2937\":15.776085849999999,\"2938\":null,\"2939\":14.39813225,\"2940\":null,\"2941\":null,\"2942\":null,\"2943\":null,\"2944\":null,\"2945\":null,\"2946\":15.223812649999999,\"2947\":13.0597233,\"2948\":null,\"2949\":14.47752382,\"2950\":null,\"2951\":18.18230454,\"2952\":null,\"2953\":16.343811630000001,\"2954\":null,\"2955\":null,\"2956\":15.926166520000001,\"2957\":null,\"2958\":13.444133040000001,\"2959\":null,\"2960\":null,\"2961\":18.222961179999999,\"2962\":null,\"2963\":null,\"2964\":null,\"2965\":null,\"2966\":null,\"2967\":null,\"2968\":null,\"2969\":null,\"2970\":null,\"2971\":null,\"2972\":null,\"2973\":13.80041645,\"2974\":18.353896679999998,\"2975\":null,\"2976\":null,\"2977\":null,\"2978\":null,\"2979\":15.377629560000001,\"2980\":17.402622260000001,\"2981\":10.89487926,\"2982\":13.0597233,\"2983\":17.193321430000001,\"2984\":17.486337949999999,\"2985\":null,\"2986\":null,\"2987\":14.988088749999999,\"2988\":16.872794119999998,\"2989\":14.116941219999999,\"2990\":15.66892255,\"2991\":14.561215669999999,\"2992\":18.52983347,\"2993\":null,\"2994\":null,\"2995\":null,\"2996\":18.142909110000002,\"2997\":16.856652,\"2998\":15.066197860000001,\"2999\":14.941055950000001,\"3000\":null,\"3001\":16.695235409999999,\"3002\":15.33457016,\"3003\":16.81208423,\"3004\":null,\"3005\":17.806667780000002,\"3006\":16.762104409999999,\"3007\":15.28065497,\"3008\":15.513523559999999,\"3009\":17.448717720000001,\"3010\":21.454491869999998,\"3011\":16.98731772,\"3012\":13.0597233,\"3013\":14.66971976,\"3014\":14.14434719,\"3015\":null,\"3016\":14.46827689,\"3017\":18.491430179999998,\"3018\":17.18417947,\"3019\":15.717761449999999,\"3020\":15.874024670000001,\"3021\":15.380964580000001,\"3022\":15.66830395,\"3023\":null,\"3024\":18.8816305,\"3025\":14.137873539999999,\"3026\":null,\"3027\":null,\"3028\":null,\"3029\":null,\"3030\":null,\"3031\":17.260822300000001,\"3032\":null,\"3033\":14.95255092,\"3034\":null,\"3035\":18.088437840000001,\"3036\":18.4123728,\"3037\":13.0597233,\"3038\":22.845871209999998,\"3039\":15.102824699999999,\"3040\":17.26774984,\"3041\":20.9840935,\"3042\":22.62840542,\"3043\":14.91133041,\"3044\":null,\"3045\":null,\"3046\":null,\"3047\":null,\"3048\":14.354750109999999,\"3049\":16.853286270000002,\"3050\":16.94926426,\"3051\":null,\"3052\":19.660001080000001,\"3053\":22.360825550000001,\"3054\":null,\"3055\":16.783159680000001,\"3056\":17.942959080000001,\"3057\":19.362829080000001,\"3058\":null,\"3059\":null,\"3060\":20.851972450000002,\"3061\":17.932462820000001,\"3062\":null,\"3063\":14.14719356,\"3064\":null,\"3065\":17.650624560000001,\"3066\":16.755821310000002,\"3067\":null,\"3068\":null,\"3069\":17.975198089999999,\"3070\":18.767102340000001,\"3071\":20.460505260000002,\"3072\":17.268271009999999,\"3073\":null,\"3074\":null,\"3075\":15.691238,\"3076\":null,\"3077\":null,\"3078\":null,\"3079\":16.17480188,\"3080\":17.9855628,\"3081\":null,\"3082\":null,\"3083\":null,\"3084\":null,\"3085\":15.267211489999999,\"3086\":null,\"3087\":13.714423590000001,\"3088\":null,\"3089\":null,\"3090\":14.29841832,\"3091\":null,\"3092\":null,\"3093\":null,\"3094\":16.795080110000001,\"3095\":13.04148803,\"3096\":19.773192009999999,\"3097\":16.901448290000001,\"3098\":20.611793479999999,\"3099\":19.783291909999999,\"3100\":null,\"3101\":18.338445109999999,\"3102\":16.71359301,\"3103\":14.582111080000001,\"3104\":21.966922050000001,\"3105\":null,\"3106\":17.77332024,\"3107\":23.168101069999999,\"3108\":14.48722251,\"3109\":null,\"3110\":null,\"3111\":19.588166359999999,\"3112\":17.844777180000001,\"3113\":16.00847194,\"3114\":15.39302577,\"3115\":27.192466060000001,\"3116\":17.987710580000002,\"3117\":21.947998139999999,\"3118\":null,\"3119\":15.65520306,\"3120\":17.433947409999998,\"3121\":null,\"3122\":null,\"3123\":14.270143490000001,\"3124\":null,\"3125\":17.397844559999999,\"3126\":14.8054677,\"3127\":20.181595420000001,\"3128\":null,\"3129\":20.776035910000001,\"3130\":19.462678100000002,\"3131\":null,\"3132\":null,\"3133\":14.12703284,\"3134\":null,\"3135\":null,\"3136\":15.807103339999999,\"3137\":null,\"3138\":18.63579554,\"3139\":19.588106310000001,\"3140\":17.994447139999998,\"3141\":17.18746603,\"3142\":17.637826539999999,\"3143\":14.055862400000001,\"3144\":17.98005392,\"3145\":null,\"3146\":null,\"3147\":null,\"3148\":null,\"3149\":13.09376713,\"3150\":null,\"3151\":13.0597233,\"3152\":18.39005912,\"3153\":14.91532037,\"3154\":14.47113161,\"3155\":null,\"3156\":null,\"3157\":null,\"3158\":null,\"3159\":null,\"3160\":null,\"3161\":16.59764874,\"3162\":15.6284829,\"3163\":12.52705729,\"3164\":16.244611679999998,\"3165\":null,\"3166\":null,\"3167\":null,\"3168\":null,\"3169\":19.330569830000002,\"3170\":null,\"3171\":null,\"3172\":null,\"3173\":14.55528917,\"3174\":null,\"3175\":null,\"3176\":null,\"3177\":null,\"3178\":null,\"3179\":16.7118164,\"3180\":18.85054264,\"3181\":null,\"3182\":14.082470560000001,\"3183\":null,\"3184\":null,\"3185\":null,\"3186\":null,\"3187\":null,\"3188\":null,\"3189\":null,\"3190\":null,\"3191\":null,\"3192\":15.4286557,\"3193\":14.29536251,\"3194\":null,\"3195\":18.01317616,\"3196\":19.784695490000001,\"3197\":16.60108009,\"3198\":21.21672616,\"3199\":15.859291710000001,\"3200\":15.87504384,\"3201\":null,\"3202\":null,\"3203\":null,\"3204\":null,\"3205\":20.379253590000001,\"3206\":15.4920986,\"3207\":17.329819140000001,\"3208\":18.451301340000001,\"3209\":20.288236860000001,\"3210\":13.546460809999999,\"3211\":17.181418900000001,\"3212\":15.212311789999999,\"3213\":14.165875809999999,\"3214\":14.67630599,\"3215\":15.243799429999999,\"3216\":14.63615285,\"3217\":18.79893762,\"3218\":19.722713559999999,\"3219\":16.6432535,\"3220\":17.704528100000001,\"3221\":17.58151836,\"3222\":16.393295479999999,\"3223\":19.23810885,\"3224\":15.75062649,\"3225\":21.29618146,\"3226\":null,\"3227\":null,\"3228\":null,\"3229\":17.718278609999999,\"3230\":15.5360221,\"3231\":19.374300000000002,\"3232\":16.85862659,\"3233\":19.056755689999999,\"3234\":15.6521854,\"3235\":null,\"3236\":16.957581789999999,\"3237\":null,\"3238\":12.90060545,\"3239\":15.81525486,\"3240\":19.87895524,\"3241\":17.318076609999999,\"3242\":19.18444165,\"3243\":null,\"3244\":14.867652789999999,\"3245\":null,\"3246\":18.249400680000001,\"3247\":18.901660450000001,\"3248\":null,\"3249\":null,\"3250\":16.705389050000001,\"3251\":13.0597233,\"3252\":15.73219784,\"3253\":16.664614749999998,\"3254\":19.312538150000002,\"3255\":null,\"3256\":18.055358900000002,\"3257\":15.08129761,\"3258\":14.79027919,\"3259\":null,\"3260\":16.417819940000001,\"3261\":10.544591280000001,\"3262\":null,\"3263\":18.603036670000002,\"3264\":18.949375710000002,\"3265\":16.393780570000001,\"3266\":19.278191110000002,\"3267\":null,\"3268\":null,\"3269\":null,\"3270\":null,\"3271\":null,\"3272\":null,\"3273\":null,\"3274\":null,\"3275\":null,\"3276\":15.45692274,\"3277\":null,\"3278\":null,\"3279\":null,\"3280\":null,\"3281\":12.06380111,\"3282\":15.250097439999999,\"3283\":16.114616099999999,\"3284\":17.323856580000001,\"3285\":null,\"3286\":18.894702160000001,\"3287\":19.241918999999999,\"3288\":19.000054110000001,\"3289\":14.244566900000001,\"3290\":18.89017389,\"3291\":17.56459246,\"3292\":15.1892108,\"3293\":15.92395359,\"3294\":18.083478159999999,\"3295\":22.19139474,\"3296\":16.28346779,\"3297\":null,\"3298\":null,\"3299\":15.877790279999999,\"3300\":18.277756530000001,\"3301\":19.41285431,\"3302\":17.600514270000002,\"3303\":17.02474862,\"3304\":18.598136650000001,\"3305\":14.399935190000001,\"3306\":18.022960529999999,\"3307\":13.050639309999999,\"3308\":16.73373879,\"3309\":null,\"3310\":15.673501699999999,\"3311\":16.327085449999998,\"3312\":19.95202518,\"3313\":17.04967929,\"3314\":13.0597233,\"3315\":18.164352480000002,\"3316\":null,\"3317\":null,\"3318\":null,\"3319\":null,\"3320\":20.211808380000001,\"3321\":19.916221719999999,\"3322\":null,\"3323\":13.03539509,\"3324\":15.036375230000001,\"3325\":14.347972329999999,\"3326\":19.957530460000001,\"3327\":null,\"3328\":12.169809020000001,\"3329\":12.67614054,\"3330\":17.468024979999999,\"3331\":22.86741443,\"3332\":22.67951687,\"3333\":null,\"3334\":16.308746970000001,\"3335\":null,\"3336\":14.557525740000001,\"3337\":14.5637822,\"3338\":13.20412194,\"3339\":13.0597233,\"3340\":null,\"3341\":null,\"3342\":null,\"3343\":null,\"3344\":null,\"3345\":15.364170680000001,\"3346\":15.38828535,\"3347\":null,\"3348\":null,\"3349\":14.301498349999999,\"3350\":null,\"3351\":18.768415099999999,\"3352\":null,\"3353\":null,\"3354\":null,\"3355\":null,\"3356\":18.354302740000001,\"3357\":null,\"3358\":null,\"3359\":null,\"3360\":19.584415270000001,\"3361\":21.61502888,\"3362\":null,\"3363\":20.962939049999999,\"3364\":18.894399100000001,\"3365\":21.142927350000001,\"3366\":21.01788024,\"3367\":null,\"3368\":17.581778700000001,\"3369\":null,\"3370\":null,\"3371\":null,\"3372\":15.56395655,\"3373\":null,\"3374\":null,\"3375\":null,\"3376\":null,\"3377\":null,\"3378\":24.544880339999999,\"3379\":16.47657474,\"3380\":17.868669839999999,\"3381\":21.282642419999998,\"3382\":null,\"3383\":null,\"3384\":19.790078829999999,\"3385\":13.629463299999999,\"3386\":null,\"3387\":null,\"3388\":null,\"3389\":18.61065396,\"3390\":null,\"3391\":null,\"3392\":null,\"3393\":null,\"3394\":null,\"3395\":null,\"3396\":null,\"3397\":null,\"3398\":null,\"3399\":null,\"3400\":null,\"3401\":null,\"3402\":11.973452999999999,\"3403\":null,\"3404\":null,\"3405\":null,\"3406\":15.878792990000001,\"3407\":null,\"3408\":null,\"3409\":null,\"3410\":15.26581989,\"3411\":null,\"3412\":null,\"3413\":null,\"3414\":null,\"3415\":null,\"3416\":null,\"3417\":null,\"3418\":null,\"3419\":19.167792200000001,\"3420\":null,\"3421\":15.96805208,\"3422\":null,\"3423\":null,\"3424\":14.6695984,\"3425\":15.85853461,\"3426\":null,\"3427\":19.210181590000001,\"3428\":18.177629140000001,\"3429\":18.4769565,\"3430\":null,\"3431\":null,\"3432\":16.851587800000001,\"3433\":null,\"3434\":null,\"3435\":15.333401439999999,\"3436\":16.060709859999999,\"3437\":17.12596293,\"3438\":17.174402010000001,\"3439\":16.825474150000002,\"3440\":null,\"3441\":null,\"3442\":null,\"3443\":null,\"3444\":14.630307930000001,\"3445\":null,\"3446\":null,\"3447\":null,\"3448\":null,\"3449\":null,\"3450\":null,\"3451\":null,\"3452\":null,\"3453\":null,\"3454\":null,\"3455\":null,\"3456\":null,\"3457\":null,\"3458\":null,\"3459\":15.00958685,\"3460\":null,\"3461\":null,\"3462\":null,\"3463\":null,\"3464\":null,\"3465\":17.02620567,\"3466\":null,\"3467\":null,\"3468\":null,\"3469\":null,\"3470\":17.781475570000001,\"3471\":13.61691751,\"3472\":null,\"3473\":16.246579659999998,\"3474\":null,\"3475\":19.191150629999999,\"3476\":15.844667830000001,\"3477\":null,\"3478\":null,\"3479\":null,\"3480\":16.540490689999999,\"3481\":18.222418309999998,\"3482\":null,\"3483\":17.022218389999999,\"3484\":14.87702881,\"3485\":22.864704060000001,\"3486\":null,\"3487\":null,\"3488\":null,\"3489\":16.227221029999999,\"3490\":14.80335212,\"3491\":null,\"3492\":14.760131899999999,\"3493\":14.15730181,\"3494\":null,\"3495\":15.96186256,\"3496\":null,\"3497\":13.0597233,\"3498\":null,\"3499\":16.187073000000002,\"3500\":14.989550639999999,\"3501\":null,\"3502\":16.120765890000001,\"3503\":13.77220537,\"3504\":16.110399510000001,\"3505\":null,\"3506\":16.985800730000001,\"3507\":16.80571862,\"3508\":17.67817178,\"3509\":14.832251080000001,\"3510\":17.51127911,\"3511\":null,\"3512\":14.69411496,\"3513\":14.51844273,\"3514\":null,\"3515\":null,\"3516\":null,\"3517\":16.839872580000002,\"3518\":null,\"3519\":null,\"3520\":null,\"3521\":19.15850198,\"3522\":null,\"3523\":null,\"3524\":null,\"3525\":null,\"3526\":null,\"3527\":null,\"3528\":18.296042549999999,\"3529\":15.43653542,\"3530\":18.515700559999999,\"3531\":18.392550839999998,\"3532\":18.225386329999999,\"3533\":null,\"3534\":null,\"3535\":null,\"3536\":18.96805135,\"3537\":null,\"3538\":null,\"3539\":13.0597233,\"3540\":16.346967599999999,\"3541\":null,\"3542\":14.772835690000001,\"3543\":17.61527092,\"3544\":null,\"3545\":null,\"3546\":null,\"3547\":null,\"3548\":14.6985367,\"3549\":17.286990450000001,\"3550\":null,\"3551\":null,\"3552\":null,\"3553\":null,\"3554\":18.79852473,\"3555\":14.93991825,\"3556\":null,\"3557\":17.172349430000001,\"3558\":16.521558809999998,\"3559\":null,\"3560\":15.374263969999999,\"3561\":19.673180330000001,\"3562\":null,\"3563\":null,\"3564\":12.3138004,\"3565\":null,\"3566\":17.148900520000002,\"3567\":13.68681859,\"3568\":15.95042954,\"3569\":18.73344209,\"3570\":null,\"3571\":null,\"3572\":null,\"3573\":null,\"3574\":null,\"3575\":null,\"3576\":null,\"3577\":null,\"3578\":null,\"3579\":null,\"3580\":null,\"3581\":null,\"3582\":null,\"3583\":null,\"3584\":null,\"3585\":null,\"3586\":null,\"3587\":null,\"3588\":null,\"3589\":null,\"3590\":null,\"3591\":13.29729319,\"3592\":null,\"3593\":null,\"3594\":null,\"3595\":null,\"3596\":null,\"3597\":null,\"3598\":null,\"3599\":null,\"3600\":null,\"3601\":null,\"3602\":null,\"3603\":null,\"3604\":null,\"3605\":null,\"3606\":null,\"3607\":null,\"3608\":null,\"3609\":null,\"3610\":null,\"3611\":null,\"3612\":null,\"3613\":null,\"3614\":null,\"3615\":null,\"3616\":null,\"3617\":null,\"3618\":null,\"3619\":null,\"3620\":null,\"3621\":null,\"3622\":null,\"3623\":null,\"3624\":null,\"3625\":null,\"3626\":null,\"3627\":null,\"3628\":null,\"3629\":null,\"3630\":null,\"3631\":13.864784200000001,\"3632\":null,\"3633\":14.13891295,\"3634\":15.48000165,\"3635\":15.340978959999999,\"3636\":15.06033523,\"3637\":null,\"3638\":null,\"3639\":null,\"3640\":null,\"3641\":null,\"3642\":null,\"3643\":null,\"3644\":null,\"3645\":null,\"3646\":null,\"3647\":null,\"3648\":null,\"3649\":14.69319331,\"3650\":17.327385769999999,\"3651\":18.235165930000001,\"3652\":19.606946310000001,\"3653\":15.01849056,\"3654\":19.893145780000001,\"3655\":16.872596420000001,\"3656\":null,\"3657\":null,\"3658\":20.08051674,\"3659\":null,\"3660\":null,\"3661\":14.245262329999999,\"3662\":null,\"3663\":null,\"3664\":null,\"3665\":null,\"3666\":null,\"3667\":null,\"3668\":null,\"3669\":null,\"3670\":null,\"3671\":null,\"3672\":17.03081796,\"3673\":null,\"3674\":20.665383510000002,\"3675\":null,\"3676\":null,\"3677\":null,\"3678\":18.262842200000001,\"3679\":13.0597233,\"3680\":null,\"3681\":null,\"3682\":null,\"3683\":null,\"3684\":null,\"3685\":null,\"3686\":null,\"3687\":null,\"3688\":null,\"3689\":15.375221379999999,\"3690\":null,\"3691\":23.4504333,\"3692\":13.0597233,\"3693\":null,\"3694\":15.100674550000001,\"3695\":null,\"3696\":null,\"3697\":null,\"3698\":15.974496950000001,\"3699\":17.282367910000001,\"3700\":14.402652399999999,\"3701\":null,\"3702\":null,\"3703\":17.744292359999999,\"3704\":null,\"3705\":null,\"3706\":null,\"3707\":13.857928619999999,\"3708\":null,\"3709\":17.98926376,\"3710\":null,\"3711\":21.289001020000001,\"3712\":18.477604620000001,\"3713\":17.281415800000001,\"3714\":null,\"3715\":19.40050772,\"3716\":14.481512690000001,\"3717\":null,\"3718\":null,\"3719\":null,\"3720\":null,\"3721\":null,\"3722\":null,\"3723\":null,\"3724\":null,\"3725\":18.929511940000001,\"3726\":17.77435539,\"3727\":16.60085269,\"3728\":18.880080450000001,\"3729\":null,\"3730\":14.98749331,\"3731\":15.121334640000001,\"3732\":null,\"3733\":null,\"3734\":18.18328532,\"3735\":17.383533329999999,\"3736\":14.91870917,\"3737\":14.567127709999999,\"3738\":13.0597233,\"3739\":22.415612039999999,\"3740\":21.60986037,\"3741\":20.298951120000002,\"3742\":16.023833360000001,\"3743\":16.40678922,\"3744\":16.910956299999999,\"3745\":null,\"3746\":18.36076357,\"3747\":null,\"3748\":18.8808401,\"3749\":17.978771170000002,\"3750\":20.109335890000001,\"3751\":17.145295569999998,\"3752\":18.294558850000001,\"3753\":15.782300899999999,\"3754\":16.134511280000002,\"3755\":null,\"3756\":16.791304329999999,\"3757\":null,\"3758\":14.958390550000001,\"3759\":13.89485605,\"3760\":null,\"3761\":null,\"3762\":17.293030479999999,\"3763\":18.394847389999999,\"3764\":15.002971730000001,\"3765\":18.559053819999999,\"3766\":15.96487363,\"3767\":17.335463820000001,\"3768\":18.06420473,\"3769\":17.76307182,\"3770\":17.105846929999998,\"3771\":14.38155894,\"3772\":13.389922,\"3773\":18.283842109999998,\"3774\":null,\"3775\":14.708973090000001,\"3776\":14.55102477,\"3777\":null,\"3778\":22.903426410000002,\"3779\":19.348208499999998,\"3780\":17.06271147,\"3781\":15.29582901,\"3782\":17.933495239999999,\"3783\":20.57786888,\"3784\":17.16603486,\"3785\":null,\"3786\":19.37192336,\"3787\":null,\"3788\":null,\"3789\":20.402173749999999,\"3790\":13.07045044,\"3791\":19.855252329999999,\"3792\":24.19079395,\"3793\":21.391009270000001,\"3794\":18.218879579999999,\"3795\":19.930977949999999,\"3796\":14.435122659999999,\"3797\":20.363442970000001,\"3798\":21.876578810000002,\"3799\":13.287740449999999,\"3800\":18.703309390000001,\"3801\":15.82489045,\"3802\":15.812982,\"3803\":18.641553290000001,\"3804\":null,\"3805\":15.092589070000001,\"3806\":22.2354792,\"3807\":null,\"3808\":13.297538189999999,\"3809\":15.95847419,\"3810\":13.2473461,\"3811\":null,\"3812\":19.66724309,\"3813\":14.35987497,\"3814\":19.644764160000001,\"3815\":15.018445,\"3816\":19.032273180000001,\"3817\":null,\"3818\":19.156096000000002,\"3819\":null,\"3820\":null,\"3821\":19.9841628,\"3822\":null,\"3823\":18.79396565,\"3824\":18.43861227,\"3825\":null,\"3826\":19.273188789999999,\"3827\":21.415852189999999,\"3828\":null,\"3829\":15.054311609999999,\"3830\":16.546184400000001,\"3831\":null,\"3832\":null,\"3833\":13.65507088,\"3834\":15.54013481,\"3835\":17.173597950000001,\"3836\":null,\"3837\":15.5481854,\"3838\":null,\"3839\":null,\"3840\":17.959071130000002,\"3841\":16.504542659999998,\"3842\":null,\"3843\":null,\"3844\":14.402652399999999,\"3845\":18.304989859999999,\"3846\":16.32830006,\"3847\":19.089430190000002,\"3848\":null,\"3849\":null,\"3850\":null,\"3851\":null,\"3852\":18.904937969999999,\"3853\":null,\"3854\":null,\"3855\":14.570852370000001,\"3856\":null,\"3857\":null,\"3858\":14.91194644,\"3859\":null,\"3860\":null,\"3861\":null,\"3862\":null,\"3863\":null,\"3864\":null,\"3865\":null,\"3866\":13.0597233,\"3867\":null,\"3868\":null,\"3869\":null,\"3870\":null,\"3871\":null,\"3872\":null,\"3873\":null,\"3874\":null,\"3875\":null,\"3876\":null,\"3877\":null,\"3878\":null,\"3879\":null,\"3880\":null,\"3881\":null,\"3882\":14.6252086,\"3883\":null,\"3884\":null,\"3885\":null,\"3886\":null,\"3887\":null,\"3888\":null,\"3889\":null,\"3890\":null,\"3891\":null,\"3892\":null,\"3893\":15.268134,\"3894\":17.086952539999999,\"3895\":null,\"3896\":null,\"3897\":14.52213351,\"3898\":15.35135077,\"3899\":17.203421120000002,\"3900\":13.011038859999999,\"3901\":16.31531541,\"3902\":15.140949150000001,\"3903\":null,\"3904\":16.990935499999999,\"3905\":18.88515705,\"3906\":18.054610740000001,\"3907\":18.30060993,\"3908\":18.914035899999998,\"3909\":19.445822190000001,\"3910\":17.564965409999999,\"3911\":null,\"3912\":16.49382035,\"3913\":null,\"3914\":null,\"3915\":null,\"3916\":null,\"3917\":null,\"3918\":17.465304369999998,\"3919\":14.22252278,\"3920\":null,\"3921\":17.470638350000002,\"3922\":null,\"3923\":null,\"3924\":null,\"3925\":16.238173450000001,\"3926\":null,\"3927\":null,\"3928\":19.49004863,\"3929\":18.851898210000002,\"3930\":16.557787950000002,\"3931\":16.851829779999999,\"3932\":13.77728419,\"3933\":null,\"3934\":null,\"3935\":null,\"3936\":null,\"3937\":13.0597233,\"3938\":16.207735169999999,\"3939\":null,\"3940\":17.605879470000001,\"3941\":null,\"3942\":14.93617201,\"3943\":18.806423420000002,\"3944\":null,\"3945\":null,\"3946\":12.741519090000001,\"3947\":null,\"3948\":15.40186574,\"3949\":20.891129729999999,\"3950\":16.559158310000001,\"3951\":14.783570409999999,\"3952\":null,\"3953\":15.17192805,\"3954\":null,\"3955\":null,\"3956\":null,\"3957\":15.043081430000001,\"3958\":20.119234079999998,\"3959\":null,\"3960\":null,\"3961\":16.071903240000001,\"3962\":17.76444545,\"3963\":null,\"3964\":18.896410339999999,\"3965\":19.703952529999999,\"3966\":null,\"3967\":19.092332280000001,\"3968\":22.56029663,\"3969\":22.02702459,\"3970\":null,\"3971\":null,\"3972\":16.96560358,\"3973\":16.60926585,\"3974\":null,\"3975\":17.485297370000001,\"3976\":20.36521428,\"3977\":19.858759630000002,\"3978\":null,\"3979\":null,\"3980\":19.93330006,\"3981\":13.92367982,\"3982\":null,\"3983\":11.57697651,\"3984\":null,\"3985\":null,\"3986\":null,\"3987\":null,\"3988\":18.686407540000001,\"3989\":null,\"3990\":null,\"3991\":15.12529726,\"3992\":null,\"3993\":13.28730082,\"3994\":17.608189249999999,\"3995\":null,\"3996\":null,\"3997\":null,\"3998\":17.901646710000001,\"3999\":16.292655109999998,\"4000\":null,\"4001\":17.602747529999998,\"4002\":15.73564249,\"4003\":null,\"4004\":15.69578087,\"4005\":18.261936250000002,\"4006\":16.368568750000001,\"4007\":18.629300919999999,\"4008\":15.258136260000001,\"4009\":15.37732138,\"4010\":null,\"4011\":null,\"4012\":18.160000929999999,\"4013\":19.702462700000002,\"4014\":null,\"4015\":18.18159245,\"4016\":20.948766509999999,\"4017\":15.37522053,\"4018\":null,\"4019\":13.45113708,\"4020\":13.0597233,\"4021\":null,\"4022\":null,\"4023\":21.165832269999999,\"4024\":20.18616136,\"4025\":null,\"4026\":null,\"4027\":16.989476530000001,\"4028\":null,\"4029\":null,\"4030\":null,\"4031\":18.590419300000001,\"4032\":15.26592913,\"4033\":14.91858436,\"4034\":18.68282027,\"4035\":21.38269258,\"4036\":14.373629790000001,\"4037\":16.790583689999998,\"4038\":null,\"4039\":null,\"4040\":null,\"4041\":null,\"4042\":null,\"4043\":17.337814860000002,\"4044\":null,\"4045\":null,\"4046\":null,\"4047\":20.466300059999998,\"4048\":19.74730005,\"4049\":null,\"4050\":null,\"4051\":null,\"4052\":null,\"4053\":16.17163588,\"4054\":21.600593480000001,\"4055\":null,\"4056\":16.995799519999998,\"4057\":null,\"4058\":14.638257490000001,\"4059\":16.935685029999998,\"4060\":17.69402324,\"4061\":18.432215769999999,\"4062\":15.544420730000001,\"4063\":19.307471079999999,\"4064\":null,\"4065\":null,\"4066\":null,\"4067\":null,\"4068\":21.187282880000001,\"4069\":18.895734740000002,\"4070\":17.434971879999999,\"4071\":14.939276250000001,\"4072\":20.09802518,\"4073\":null,\"4074\":12.96609535,\"4075\":null,\"4076\":14.861354029999999,\"4077\":19.63338512,\"4078\":18.825832590000001,\"4079\":20.05190812,\"4080\":17.84568294,\"4081\":17.905033469999999,\"4082\":16.351974519999999,\"4083\":16.91054166,\"4084\":14.44233867,\"4085\":15.45395027,\"4086\":null,\"4087\":19.076500280000001,\"4088\":17.66762627,\"4089\":14.27185555,\"4090\":15.85751861,\"4091\":21.349629920000002,\"4092\":null,\"4093\":20.769654150000001,\"4094\":18.344294640000001,\"4095\":null,\"4096\":16.432860680000001,\"4097\":14.856259489999999,\"4098\":null,\"4099\":17.039602609999999,\"4100\":16.619816289999999,\"4101\":17.125339319999998,\"4102\":16.289079919999999,\"4103\":19.576049300000001,\"4104\":16.158882389999999,\"4105\":18.82807901,\"4106\":16.723783690000001,\"4107\":null,\"4108\":18.328115400000002,\"4109\":22.136790659999999,\"4110\":17.630686529999998,\"4111\":18.79468906,\"4112\":17.257372140000001,\"4113\":17.804825510000001,\"4114\":null,\"4115\":16.524001519999999,\"4116\":17.3778565,\"4117\":18.385841930000002,\"4118\":20.043526530000001,\"4119\":17.767824480000002,\"4120\":null,\"4121\":null,\"4122\":16.463219339999998,\"4123\":17.40808633,\"4124\":null,\"4125\":16.570950190000001,\"4126\":18.62900333,\"4127\":null,\"4128\":null,\"4129\":16.635832440000002,\"4130\":null,\"4131\":15.21800571,\"4132\":14.96707411,\"4133\":null,\"4134\":null,\"4135\":null,\"4136\":null,\"4137\":16.345183949999999,\"4138\":15.85427102,\"4139\":null,\"4140\":14.58345181,\"4141\":20.033778000000002,\"4142\":null,\"4143\":21.079502420000001,\"4144\":19.429179399999999,\"4145\":null,\"4146\":19.205367209999999,\"4147\":14.33917108,\"4148\":21.209088470000001,\"4149\":13.322371410000001,\"4150\":null,\"4151\":null,\"4152\":null,\"4153\":null,\"4154\":17.117484569999998,\"4155\":16.097731329999998,\"4156\":13.89301751,\"4157\":null,\"4158\":15.69690469,\"4159\":13.297378139999999,\"4160\":null,\"4161\":13.0597233,\"4162\":null,\"4163\":null,\"4164\":null,\"4165\":15.19560351,\"4166\":15.72685016,\"4167\":16.137650010000002,\"4168\":15.43977329,\"4169\":15.400468010000001,\"4170\":15.43454274,\"4171\":null,\"4172\":null,\"4173\":null,\"4174\":17.776121660000001,\"4175\":null,\"4176\":18.972467730000002,\"4177\":null,\"4178\":null,\"4179\":null,\"4180\":19.398162509999999,\"4181\":null,\"4182\":20.578965719999999,\"4183\":17.116425849999999,\"4184\":17.36571678,\"4185\":18.115013909999998,\"4186\":15.08644833,\"4187\":19.173375570000001,\"4188\":17.76444545,\"4189\":null,\"4190\":null,\"4191\":null,\"4192\":null,\"4193\":17.92661872,\"4194\":null,\"4195\":20.127220520000002,\"4196\":15.480710029999999,\"4197\":null,\"4198\":null,\"4199\":null,\"4200\":null,\"4201\":13.0597233,\"4202\":20.672516290000001,\"4203\":17.979883950000001,\"4204\":null,\"4205\":22.78904257,\"4206\":19.04364301,\"4207\":19.417480300000001,\"4208\":20.536145990000001,\"4209\":16.94567348,\"4210\":18.090738519999999,\"4211\":18.58766159,\"4212\":18.146650919999999,\"4213\":19.975573189999999,\"4214\":20.005036690000001,\"4215\":22.978050329999998,\"4216\":21.920057060000001,\"4217\":13.55204677,\"4218\":15.634654729999999,\"4219\":22.70532884,\"4220\":19.424357910000001,\"4221\":18.171949290000001,\"4222\":15.849887539999999,\"4223\":20.238754320000002,\"4224\":17.83387269,\"4225\":null,\"4226\":20.899499630000001,\"4227\":null,\"4228\":13.344029730000001,\"4229\":16.21846515,\"4230\":null,\"4231\":null,\"4232\":null,\"4233\":16.449243249999999,\"4234\":15.72010723,\"4235\":18.956652030000001,\"4236\":null,\"4237\":21.939726449999998,\"4238\":null,\"4239\":20.05249581,\"4240\":18.549025960000002,\"4241\":null,\"4242\":15.8439368,\"4243\":18.014291329999999,\"4244\":22.048667309999999,\"4245\":null,\"4246\":15.9821717,\"4247\":17.853308510000002,\"4248\":null,\"4249\":15.6429531,\"4250\":null,\"4251\":13.83060639,\"4252\":13.74347816,\"4253\":13.0597233,\"4254\":null,\"4255\":18.9612005,\"4256\":18.065571609999999,\"4257\":12.278359460000001,\"4258\":17.27480461,\"4259\":null,\"4260\":17.665175040000001,\"4261\":19.380114160000002,\"4262\":14.233765310000001,\"4263\":21.715414849999998,\"4264\":null,\"4265\":15.312708539999999,\"4266\":null,\"4267\":null,\"4268\":null,\"4269\":16.804509289999999,\"4270\":16.374289210000001,\"4271\":22.532662309999999,\"4272\":22.854812769999999,\"4273\":16.103531920000002,\"4274\":null,\"4275\":16.064497589999998,\"4276\":13.763725750000001,\"4277\":null,\"4278\":null,\"4279\":null,\"4280\":18.035034029999998,\"4281\":16.254111590000001,\"4282\":null,\"4283\":18.981580739999998,\"4284\":16.637724930000001,\"4285\":20.957406949999999,\"4286\":20.54323338,\"4287\":21.48072724,\"4288\":19.17173897,\"4289\":null,\"4290\":null,\"4291\":null,\"4292\":null,\"4293\":null,\"4294\":18.496088289999999,\"4295\":18.00348172,\"4296\":21.801810969999998,\"4297\":20.80123876,\"4298\":13.0597233,\"4299\":16.457450430000002,\"4300\":19.762683500000001,\"4301\":19.345126910000001,\"4302\":22.7004552,\"4303\":21.47664812,\"4304\":21.190836860000001,\"4305\":null,\"4306\":17.396855330000001,\"4307\":18.52061659,\"4308\":20.134918819999999,\"4309\":16.169047429999999,\"4310\":20.626932279999998,\"4311\":null,\"4312\":16.681464170000002,\"4313\":14.978190659999999,\"4314\":17.87793705,\"4315\":16.48846932,\"4316\":null,\"4317\":19.10875909,\"4318\":17.487787869999998,\"4319\":null,\"4320\":null,\"4321\":18.1361697,\"4322\":16.885384210000002,\"4323\":null,\"4324\":17.6813854,\"4325\":null,\"4326\":null,\"4327\":null,\"4328\":21.824245269999999,\"4329\":17.56620002,\"4330\":18.833391689999999,\"4331\":19.247699059999999,\"4332\":18.874001679999999,\"4333\":null,\"4334\":null,\"4335\":null,\"4336\":null,\"4337\":17.907933580000002,\"4338\":16.167345139999998,\"4339\":null,\"4340\":null,\"4341\":null,\"4342\":19.38858608,\"4343\":20.286006660000002,\"4344\":17.000945949999998,\"4345\":15.978455800000001,\"4346\":null,\"4347\":19.12692126,\"4348\":null,\"4349\":22.605232170000001,\"4350\":null,\"4351\":19.760333119999998,\"4352\":18.280454240000001,\"4353\":18.361993399999999,\"4354\":16.31104333,\"4355\":19.80463142,\"4356\":null,\"4357\":null,\"4358\":13.803041070000001,\"4359\":null,\"4360\":null,\"4361\":null,\"4362\":null,\"4363\":null,\"4364\":17.060354279999999,\"4365\":null,\"4366\":17.12505745,\"4367\":null,\"4368\":13.53094205,\"4369\":21.307874890000001,\"4370\":19.385892859999998,\"4371\":22.433656259999999,\"4372\":21.940274299999999,\"4373\":19.539032769999999,\"4374\":20.262103799999998,\"4375\":18.54941539,\"4376\":19.185148120000001,\"4377\":21.831351900000001,\"4378\":21.965036080000001,\"4379\":26.44868014,\"4380\":19.458841119999999,\"4381\":20.27241918,\"4382\":null,\"4383\":23.45611959,\"4384\":18.301438789999999,\"4385\":24.64335912,\"4386\":15.68298016,\"4387\":21.64887044,\"4388\":20.9691218,\"4389\":19.302246159999999,\"4390\":19.48740446,\"4391\":18.812125160000001,\"4392\":null,\"4393\":18.032825330000001,\"4394\":15.27665095,\"4395\":14.79250365,\"4396\":null,\"4397\":17.691146159999999,\"4398\":19.576281770000001,\"4399\":14.854072690000001,\"4400\":null,\"4401\":null,\"4402\":null,\"4403\":null,\"4404\":null,\"4405\":null,\"4406\":14.555781319999999,\"4407\":null,\"4408\":null,\"4409\":null,\"4410\":null,\"4411\":16.14678567,\"4412\":null,\"4413\":null,\"4414\":null,\"4415\":null,\"4416\":25.078199009999999,\"4417\":17.389135589999999,\"4418\":12.88089665,\"4419\":17.984763650000001,\"4420\":18.061813950000001,\"4421\":15.587915130000001,\"4422\":null,\"4423\":14.81217387,\"4424\":13.54475006,\"4425\":13.0597233,\"4426\":17.86544726,\"4427\":null,\"4428\":null,\"4429\":15.512117290000001,\"4430\":null,\"4431\":17.86696332,\"4432\":null,\"4433\":17.42023043,\"4434\":null,\"4435\":null,\"4436\":null,\"4437\":null,\"4438\":15.862662439999999,\"4439\":18.5347537,\"4440\":null,\"4441\":null,\"4442\":null,\"4443\":null,\"4444\":null,\"4445\":null,\"4446\":null,\"4447\":null,\"4448\":null,\"4449\":null,\"4450\":null,\"4451\":null,\"4452\":22.01870723,\"4453\":17.700748870000002,\"4454\":null,\"4455\":17.569402610000001,\"4456\":11.741518709999999,\"4457\":17.570374359999999,\"4458\":17.217640599999999,\"4459\":15.904686440000001,\"4460\":18.494732639999999,\"4461\":18.406295620000002,\"4462\":null,\"4463\":16.384899730000001,\"4464\":17.007420700000001,\"4465\":18.697244269999999,\"4466\":null,\"4467\":null,\"4468\":13.878111860000001,\"4469\":null,\"4470\":21.178998379999999,\"4471\":null,\"4472\":20.338236389999999,\"4473\":18.5881884,\"4474\":19.149900250000002,\"4475\":12.50326431,\"4476\":null,\"4477\":13.01365129,\"4478\":15.84768938,\"4479\":null,\"4480\":20.26909255,\"4481\":23.58954215,\"4482\":null,\"4483\":15.337874940000001,\"4484\":18.2624222,\"4485\":null,\"4486\":null,\"4487\":null,\"4488\":18.32360473,\"4489\":null,\"4490\":null,\"4491\":null,\"4492\":21.47094233,\"4493\":18.601416650000001,\"4494\":null,\"4495\":null,\"4496\":13.635238620000001,\"4497\":null,\"4498\":17.396475089999999,\"4499\":13.34027333,\"4500\":null,\"4501\":20.301351189999998,\"4502\":null,\"4503\":15.51258629,\"4504\":19.338929090000001,\"4505\":null,\"4506\":19.032143340000001,\"4507\":15.33108301,\"4508\":15.589055569999999,\"4509\":17.424256840000002,\"4510\":15.705652300000001,\"4511\":null,\"4512\":null,\"4513\":14.84039235,\"4514\":21.997589420000001,\"4515\":16.43948632,\"4516\":null,\"4517\":null,\"4518\":15.56499921,\"4519\":15.59170316,\"4520\":18.963806760000001,\"4521\":null,\"4522\":13.75167121,\"4523\":null,\"4524\":13.55204677,\"4525\":17.997058710000001,\"4526\":21.993456040000002,\"4527\":null,\"4528\":null,\"4529\":15.660043160000001,\"4530\":null,\"4531\":14.86973089,\"4532\":null,\"4533\":null,\"4534\":12.668938560000001,\"4535\":19.57936119,\"4536\":13.0597233,\"4537\":null,\"4538\":15.06878538,\"4539\":14.499787319999999,\"4540\":null,\"4541\":18.77959937,\"4542\":null,\"4543\":null,\"4544\":13.0597233,\"4545\":17.083559560000001,\"4546\":15.086251839999999,\"4547\":21.686711339999999,\"4548\":null,\"4549\":null,\"4550\":13.080620870000001,\"4551\":null,\"4552\":19.313498859999999,\"4553\":11.34258752,\"4554\":null,\"4555\":null,\"4556\":null,\"4557\":null,\"4558\":null,\"4559\":null,\"4560\":null,\"4561\":null,\"4562\":18.881267950000002,\"4563\":16.943729260000001,\"4564\":16.167665249999999,\"4565\":20.278661979999999,\"4566\":18.73519172,\"4567\":18.212181579999999,\"4568\":null,\"4569\":null,\"4570\":16.843100450000002,\"4571\":12.92120557,\"4572\":17.901079679999999,\"4573\":19.88195339,\"4574\":null,\"4575\":null,\"4576\":19.708407359999999,\"4577\":16.891288790000001,\"4578\":16.916171980000002,\"4579\":18.03453094,\"4580\":17.42773785,\"4581\":null,\"4582\":17.003134970000001,\"4583\":17.752339729999999,\"4584\":18.139483550000001,\"4585\":15.364170680000001,\"4586\":18.191283819999999,\"4587\":12.95696281,\"4588\":18.104679399999998,\"4589\":16.274165289999999,\"4590\":16.85450947,\"4591\":14.96647428,\"4592\":17.169379840000001,\"4593\":16.979889369999999,\"4594\":16.196053620000001,\"4595\":17.66620709,\"4596\":15.449528900000001,\"4597\":null,\"4598\":18.85082074,\"4599\":17.52798606,\"4600\":12.52973055,\"4601\":17.382957919999999,\"4602\":null,\"4603\":null,\"4604\":null,\"4605\":null,\"4606\":null,\"4607\":19.458290739999999,\"4608\":null,\"4609\":17.535764440000001,\"4610\":16.919093029999999,\"4611\":13.672436729999999,\"4612\":16.987008459999998,\"4613\":15.70655154,\"4614\":15.04491101,\"4615\":null,\"4616\":22.269485249999999,\"4617\":16.587037949999999,\"4618\":null,\"4619\":null,\"4620\":19.968738170000002,\"4621\":18.548819730000002,\"4622\":17.907017329999999,\"4623\":17.177260310000001,\"4624\":null,\"4625\":22.503762980000001,\"4626\":16.7563584,\"4627\":null,\"4628\":20.51247214,\"4629\":19.245402810000002,\"4630\":null,\"4631\":null,\"4632\":20.05438573,\"4633\":18.14531362,\"4634\":null,\"4635\":19.280634410000001,\"4636\":17.803478070000001,\"4637\":18.390281380000001,\"4638\":null,\"4639\":18.618860210000001,\"4640\":14.99285667,\"4641\":16.874028129999999,\"4642\":20.95668276,\"4643\":14.941055950000001,\"4644\":null,\"4645\":20.709804349999999,\"4646\":null,\"4647\":20.095273039999999,\"4648\":16.85867682,\"4649\":20.83407146,\"4650\":null,\"4651\":15.95820557,\"4652\":17.190479180000001,\"4653\":null,\"4654\":null,\"4655\":18.784524179999998,\"4656\":17.5172013,\"4657\":null,\"4658\":14.817496200000001,\"4659\":null,\"4660\":19.985935649999998,\"4661\":15.367759360000001,\"4662\":null,\"4663\":null,\"4664\":21.039616469999999,\"4665\":17.493125800000001,\"4666\":20.89797824,\"4667\":18.16914027,\"4668\":18.819606010000001,\"4669\":19.5842995,\"4670\":18.1757931,\"4671\":19.593396850000001,\"4672\":17.344185889999999,\"4673\":18.33008951,\"4674\":19.658190659999999,\"4675\":16.87947307,\"4676\":16.336706790000001,\"4677\":17.081851870000001,\"4678\":16.620056999999999,\"4679\":20.042104590000001,\"4680\":15.74443887,\"4681\":17.398990380000001,\"4682\":16.285436659999998,\"4683\":18.876411019999999,\"4684\":15.71383692,\"4685\":null,\"4686\":null,\"4687\":14.917722339999999,\"4688\":15.14830942,\"4689\":null,\"4690\":null,\"4691\":13.0597233,\"4692\":null,\"4693\":16.69591428,\"4694\":16.28238267,\"4695\":null,\"4696\":null,\"4697\":25.41172272,\"4698\":21.204539279999999,\"4699\":15.54202106,\"4700\":16.732977510000001,\"4701\":22.717566080000001,\"4702\":23.81711417,\"4703\":null,\"4704\":null,\"4705\":null,\"4706\":20.491135100000001,\"4707\":17.522337660000002,\"4708\":16.423328569999999,\"4709\":18.548137409999999,\"4710\":18.064401230000001,\"4711\":16.137271290000001,\"4712\":13.347785610000001,\"4713\":17.18833412,\"4714\":17.175304560000001,\"4715\":17.733991700000001,\"4716\":20.922732069999999,\"4717\":17.917865729999999,\"4718\":16.298294609999999,\"4719\":18.59274666,\"4720\":16.976703149999999,\"4721\":19.480467730000001,\"4722\":null,\"4723\":16.39437672,\"4724\":16.034958700000001,\"4725\":null,\"4726\":19.510765549999999,\"4727\":18.109264639999999,\"4728\":null,\"4729\":22.649261509999999,\"4730\":18.016889800000001,\"4731\":19.793357279999999,\"4732\":16.067291019999999,\"4733\":18.42559936,\"4734\":null,\"4735\":17.546716709999998,\"4736\":null,\"4737\":13.80166195,\"4738\":null,\"4739\":15.418183190000001,\"4740\":19.022310489999999,\"4741\":15.21100405,\"4742\":17.978331579999999,\"4743\":null,\"4744\":null,\"4745\":16.383849049999998,\"4746\":16.771235010000002,\"4747\":null,\"4748\":13.96734367,\"4749\":null,\"4750\":17.815786939999999,\"4751\":null,\"4752\":17.556941999999999,\"4753\":19.140130790000001,\"4754\":19.727695350000001,\"4755\":19.785949949999999,\"4756\":null,\"4757\":null,\"4758\":14.57803412,\"4759\":19.819636800000001,\"4760\":16.854753779999999,\"4761\":15.7164983,\"4762\":18.60514478,\"4763\":null,\"4764\":null,\"4765\":null,\"4766\":19.25370126,\"4767\":18.492189190000001,\"4768\":null,\"4769\":null,\"4770\":16.363983229999999,\"4771\":21.532071980000001,\"4772\":null,\"4773\":null,\"4774\":null,\"4775\":14.306338289999999,\"4776\":21.227395359999999,\"4777\":21.61381647,\"4778\":20.70548638,\"4779\":18.562603249999999,\"4780\":21.911974440000002,\"4781\":21.85677248,\"4782\":20.744378149999999,\"4783\":22.15696045,\"4784\":20.236181479999999,\"4785\":19.848745789999999,\"4786\":19.759043420000001,\"4787\":20.411977,\"4788\":20.954465280000001,\"4789\":19.52932908,\"4790\":16.725796859999999,\"4791\":18.086238550000001,\"4792\":21.922666889999999,\"4793\":22.204337930000001,\"4794\":21.43525726,\"4795\":null,\"4796\":20.769395679999999,\"4797\":19.716998820000001,\"4798\":19.314375800000001,\"4799\":19.523253560000001,\"4800\":18.118488750000001,\"4801\":20.506349579999998,\"4802\":19.520994689999998,\"4803\":20.238455330000001,\"4804\":20.431511100000002,\"4805\":20.34337652,\"4806\":21.09465861,\"4807\":20.797025940000001,\"4808\":21.840352249999999,\"4809\":20.076367950000002,\"4810\":20.077372870000001,\"4811\":19.954421620000002,\"4812\":18.81550219,\"4813\":21.183378659999999,\"4814\":20.7159814,\"4815\":21.412099349999998,\"4816\":19.22915334,\"4817\":17.46679572,\"4818\":21.376428659999998,\"4819\":19.321365400000001,\"4820\":19.575883359999999,\"4821\":17.59160542,\"4822\":15.080952229999999,\"4823\":22.34854936,\"4824\":14.51899981,\"4825\":null,\"4826\":21.295093640000001,\"4827\":null,\"4828\":15.30089139,\"4829\":null,\"4830\":14.692053230000001,\"4831\":null,\"4832\":null,\"4833\":null,\"4834\":17.621463339999998,\"4835\":15.97254429,\"4836\":20.580051869999998,\"4837\":null,\"4838\":null,\"4839\":18.43385731,\"4840\":16.213605909999998,\"4841\":20.71660606,\"4842\":13.304469470000001,\"4843\":null,\"4844\":14.469295369999999,\"4845\":21.4458476,\"4846\":null,\"4847\":null,\"4848\":18.47481612,\"4849\":19.588265929999999,\"4850\":null,\"4851\":16.41366129,\"4852\":19.087798320000001,\"4853\":15.35708986,\"4854\":null,\"4855\":16.465006970000001,\"4856\":null,\"4857\":null,\"4858\":null,\"4859\":14.45683307,\"4860\":14.977530740000001,\"4861\":null,\"4862\":15.32819765,\"4863\":17.360119879999999,\"4864\":18.02845014,\"4865\":19.175063059999999,\"4866\":16.659098100000001,\"4867\":null,\"4868\":16.522456559999998,\"4869\":18.22816607,\"4870\":16.42116365,\"4871\":18.455072340000001,\"4872\":17.21720101,\"4873\":19.908496119999999,\"4874\":19.64810052,\"4875\":null,\"4876\":null,\"4877\":18.852025879999999,\"4878\":null,\"4879\":null,\"4880\":null,\"4881\":null,\"4882\":null,\"4883\":null,\"4884\":18.22828363,\"4885\":null,\"4886\":null,\"4887\":16.873096060000002,\"4888\":19.604957519999999,\"4889\":19.82461091,\"4890\":null,\"4891\":17.642615750000001,\"4892\":17.24513863,\"4893\":null,\"4894\":21.304780770000001,\"4895\":19.690608650000002,\"4896\":13.54325757,\"4897\":null,\"4898\":15.696581439999999,\"4899\":16.25332152,\"4900\":15.73459186,\"4901\":12.226691260000001,\"4902\":null,\"4903\":19.606212070000002,\"4904\":17.295294739999999,\"4905\":19.07259457,\"4906\":15.575521520000001,\"4907\":16.48427225,\"4908\":20.191334980000001,\"4909\":17.436291359999998,\"4910\":21.613251000000002,\"4911\":null,\"4912\":16.9516688,\"4913\":17.718194919999998,\"4914\":17.106491470000002,\"4915\":22.963493400000001,\"4916\":14.495879029999999,\"4917\":17.151039870000002,\"4918\":18.531551950000001,\"4919\":null,\"4920\":18.258203739999999,\"4921\":null,\"4922\":null,\"4923\":16.300507769999999,\"4924\":null,\"4925\":null,\"4926\":17.975538010000001,\"4927\":null,\"4928\":18.127944150000001,\"4929\":null,\"4930\":null,\"4931\":12.169090580000001,\"4932\":16.34521414,\"4933\":null,\"4934\":18.358351800000001,\"4935\":14.59517217,\"4936\":15.9665497,\"4937\":null,\"4938\":16.11979182,\"4939\":17.84413421,\"4940\":null,\"4941\":18.342384639999999,\"4942\":15.28464988,\"4943\":18.665118029999999,\"4944\":14.856514430000001,\"4945\":13.579263989999999,\"4946\":null,\"4947\":19.98365188,\"4948\":null,\"4949\":null,\"4950\":19.653584200000001,\"4951\":20.154074560000002,\"4952\":null,\"4953\":18.753813439999998,\"4954\":null,\"4955\":18.947021880000001,\"4956\":18.192857849999999,\"4957\":19.255591219999999,\"4958\":19.020710220000002,\"4959\":17.16609193,\"4960\":18.910710739999999,\"4961\":17.07481508,\"4962\":19.656619460000002,\"4963\":19.40817968,\"4964\":null,\"4965\":19.76448491,\"4966\":17.559906179999999,\"4967\":null,\"4968\":22.858441330000002,\"4969\":16.920084880000001,\"4970\":null,\"4971\":15.404440790000001,\"4972\":null,\"4973\":18.739046429999998,\"4974\":19.96161283,\"4975\":null,\"4976\":null,\"4977\":15.57572177,\"4978\":null,\"4979\":null,\"4980\":null,\"4981\":null,\"4982\":null,\"4983\":16.013506459999999,\"4984\":19.582896099999999,\"4985\":17.426114859999998,\"4986\":null,\"4987\":17.33686544,\"4988\":9.916858577999999,\"4989\":null,\"4990\":15.713708049999999,\"4991\":14.92700612,\"4992\":null,\"4993\":14.88387589,\"4994\":null,\"4995\":null,\"4996\":24.66700698,\"4997\":19.27199701,\"4998\":17.135613209999999,\"4999\":15.656298489999999,\"5000\":19.402092069999998,\"5001\":19.339476130000001,\"5002\":18.221600989999999,\"5003\":19.421935340000001,\"5004\":null,\"5005\":null,\"5006\":20.403785389999999,\"5007\":15.491181879999999,\"5008\":13.67809913,\"5009\":14.453023010000001,\"5010\":13.935194109999999,\"5011\":17.611710729999999,\"5012\":22.447021729999999,\"5013\":null,\"5014\":16.981515089999998,\"5015\":null,\"5016\":15.48410192,\"5017\":null,\"5018\":15.45820621,\"5019\":17.130409610000001,\"5020\":15.94605995,\"5021\":null,\"5022\":null,\"5023\":null,\"5024\":15.75626866,\"5025\":15.013199480000001,\"5026\":null,\"5027\":19.587622979999999,\"5028\":null,\"5029\":15.117871020000001,\"5030\":18.051161489999998,\"5031\":null,\"5032\":17.112203610000002,\"5033\":null,\"5034\":null,\"5035\":null,\"5036\":null,\"5037\":null,\"5038\":17.659861500000002,\"5039\":15.16906489,\"5040\":null,\"5041\":17.45853825,\"5042\":null,\"5043\":15.05471666,\"5044\":15.310410989999999,\"5045\":null,\"5046\":null,\"5047\":19.448407639999999,\"5048\":16.965916190000002,\"5049\":null,\"5050\":17.069490170000002,\"5051\":13.0597233,\"5052\":15.619703169999999,\"5053\":13.76040517,\"5054\":null,\"5055\":null,\"5056\":14.98698716,\"5057\":null,\"5058\":null,\"5059\":15.63415086,\"5060\":null,\"5061\":null,\"5062\":null,\"5063\":15.02023595,\"5064\":10.968106540000001,\"5065\":17.16475161,\"5066\":null,\"5067\":null,\"5068\":14.992146,\"5069\":null,\"5070\":20.41688181,\"5071\":17.744736660000001,\"5072\":null,\"5073\":15.65852982,\"5074\":14.09284186,\"5075\":null,\"5076\":15.06174987,\"5077\":17.565058100000002,\"5078\":null,\"5079\":null,\"5080\":null,\"5081\":null,\"5082\":null,\"5083\":null,\"5084\":20.419294000000001,\"5085\":17.703777460000001,\"5086\":15.546339229999999,\"5087\":null,\"5088\":null,\"5089\":13.62062048,\"5090\":14.94232131,\"5091\":null,\"5092\":15.90666773,\"5093\":18.687720989999999,\"5094\":15.47867027,\"5095\":16.657954369999999,\"5096\":null,\"5097\":16.61253692,\"5098\":15.501969580000001,\"5099\":null,\"5100\":null,\"5101\":null,\"5102\":null,\"5103\":null,\"5104\":null,\"5105\":null,\"5106\":null,\"5107\":16.96711771,\"5108\":null,\"5109\":13.93132112,\"5110\":19.60408683,\"5111\":17.497548399999999,\"5112\":19.503818720000002,\"5113\":19.761292739999998,\"5114\":18.62505045,\"5115\":17.903435779999999,\"5116\":15.68976533,\"5117\":null,\"5118\":null,\"5119\":null,\"5120\":12.84882419,\"5121\":null,\"5122\":15.624088240000001,\"5123\":null,\"5124\":null,\"5125\":null,\"5126\":19.43441348,\"5127\":null,\"5128\":null,\"5129\":null,\"5130\":null,\"5131\":18.972989599999998,\"5132\":15.28986973,\"5133\":null,\"5134\":null,\"5135\":null,\"5136\":null,\"5137\":null,\"5138\":17.608243890000001,\"5139\":null,\"5140\":null,\"5141\":14.96598378,\"5142\":20.494764289999999,\"5143\":13.276932950000001,\"5144\":15.856365139999999,\"5145\":20.58805125,\"5146\":null,\"5147\":13.72453333,\"5148\":18.043090759999998,\"5149\":18.81491381,\"5150\":12.37473512,\"5151\":13.1682442,\"5152\":18.996242250000002,\"5153\":18.608313809999998,\"5154\":18.261902790000001,\"5155\":null,\"5156\":null,\"5157\":17.921290110000001,\"5158\":15.4173612,\"5159\":16.933619319999998,\"5160\":null,\"5161\":null,\"5162\":null,\"5163\":14.65885969,\"5164\":null,\"5165\":null,\"5166\":null,\"5167\":null,\"5168\":null,\"5169\":null,\"5170\":null,\"5171\":19.35017963,\"5172\":15.74377997,\"5173\":15.63022732,\"5174\":null,\"5175\":null,\"5176\":null,\"5177\":16.993131689999998,\"5178\":18.296523539999999,\"5179\":17.44947505,\"5180\":null,\"5181\":16.002184310000001,\"5182\":15.63112815,\"5183\":null,\"5184\":null,\"5185\":null,\"5186\":17.623818100000001,\"5187\":null,\"5188\":17.589877340000001,\"5189\":16.806787580000002,\"5190\":15.800826580000001,\"5191\":null,\"5192\":16.23918626,\"5193\":16.43882168,\"5194\":15.07511882,\"5195\":null,\"5196\":null,\"5197\":17.133318920000001,\"5198\":21.913730900000001,\"5199\":17.11890966,\"5200\":null,\"5201\":21.004478509999998,\"5202\":null,\"5203\":17.87653925,\"5204\":null,\"5205\":18.295690619999998,\"5206\":19.110281229999998,\"5207\":null,\"5208\":null,\"5209\":null,\"5210\":null,\"5211\":20.26293072,\"5212\":18.28834195,\"5213\":18.553438150000002,\"5214\":18.49750259,\"5215\":16.590488229999998,\"5216\":19.385482499999998,\"5217\":19.64205171,\"5218\":null,\"5219\":15.707672410000001,\"5220\":18.120473830000002,\"5221\":20.1233264,\"5222\":21.959211929999999,\"5223\":22.81631101,\"5224\":23.576122680000001,\"5225\":23.932532089999999,\"5226\":15.214381319999999,\"5227\":24.285418419999999,\"5228\":21.45909825,\"5229\":18.923211179999999,\"5230\":23.220298209999999,\"5231\":20.304472629999999,\"5232\":17.45447163,\"5233\":20.789859199999999,\"5234\":14.85070677,\"5235\":14.42663561,\"5236\":17.697548319999999,\"5237\":23.599502130000001,\"5238\":21.42834495,\"5239\":19.68342882,\"5240\":18.13029075,\"5241\":17.193816689999998,\"5242\":21.187481900000002,\"5243\":19.048804929999999,\"5244\":18.03517742,\"5245\":23.774068379999999,\"5246\":20.088172530000001,\"5247\":19.799807170000001,\"5248\":19.466904830000001,\"5249\":19.269196780000001,\"5250\":19.654877320000001,\"5251\":null,\"5252\":20.150447530000001,\"5253\":21.189918370000001,\"5254\":21.149792900000001,\"5255\":null,\"5256\":20.58754394,\"5257\":19.864177609999999,\"5258\":22.895206829999999,\"5259\":21.132634249999999,\"5260\":24.023794800000001,\"5261\":15.156100650000001,\"5262\":19.818122859999999,\"5263\":20.161689150000001,\"5264\":22.567396720000001,\"5265\":22.62450265,\"5266\":24.970738610000002,\"5267\":null,\"5268\":null,\"5269\":14.91163222,\"5270\":null,\"5271\":16.150777690000002,\"5272\":17.111877490000001,\"5273\":19.49554118,\"5274\":17.60985105,\"5275\":17.192304060000001,\"5276\":18.83797182,\"5277\":19.207654430000002,\"5278\":15.2894965,\"5279\":19.583695339999998,\"5280\":22.2686253,\"5281\":22.13585969,\"5282\":21.715829280000001,\"5283\":20.177855130000001,\"5284\":21.238623369999999,\"5285\":20.73015088,\"5286\":20.488047569999999,\"5287\":21.910170269999998,\"5288\":22.939162979999999,\"5289\":null,\"5290\":18.801307059999999,\"5291\":19.581238710000001,\"5292\":18.230831139999999,\"5293\":21.55489832,\"5294\":21.936610959999999,\"5295\":23.397934979999999,\"5296\":16.471174950000002,\"5297\":18.86114895,\"5298\":17.491545649999999,\"5299\":22.823579989999999,\"5300\":15.811396090000001,\"5301\":21.494735070000001,\"5302\":20.270669340000001,\"5303\":20.841254750000001,\"5304\":17.5199946,\"5305\":18.610119050000002,\"5306\":23.11435874,\"5307\":17.54714418,\"5308\":15.98315743,\"5309\":17.396352579999998,\"5310\":18.41043122,\"5311\":15.74875778,\"5312\":18.60437584,\"5313\":22.773152150000001,\"5314\":24.648604280000001,\"5315\":21.803920099999999,\"5316\":22.020109040000001,\"5317\":17.50919691,\"5318\":15.871213259999999,\"5319\":null,\"5320\":null,\"5321\":14.557519020000001,\"5322\":null,\"5323\":null,\"5324\":null,\"5325\":15.8185786,\"5326\":null,\"5327\":21.193984820000001,\"5328\":20.705683530000002,\"5329\":15.224310859999999,\"5330\":15.092760699999999,\"5331\":null,\"5332\":17.48915131,\"5333\":18.052201749999998,\"5334\":null,\"5335\":null,\"5336\":null,\"5337\":null,\"5338\":15.97959129,\"5339\":14.622338559999999,\"5340\":null,\"5341\":null,\"5342\":null,\"5343\":null,\"5344\":15.773679660000001,\"5345\":null,\"5346\":null,\"5347\":null,\"5348\":null,\"5349\":null,\"5350\":18.66034673,\"5351\":18.467351870000002,\"5352\":19.0390014,\"5353\":null,\"5354\":20.026294620000002,\"5355\":19.55284271,\"5356\":16.131630019999999,\"5357\":14.54646704,\"5358\":null,\"5359\":null,\"5360\":17.093168080000002,\"5361\":null,\"5362\":18.531940160000001,\"5363\":15.03471789,\"5364\":18.731078289999999,\"5365\":13.0597233,\"5366\":13.87765439,\"5367\":null,\"5368\":15.18867317,\"5369\":22.107234470000002,\"5370\":22.0374151,\"5371\":14.92933568,\"5372\":15.37670969,\"5373\":15.306491830000001,\"5374\":null,\"5375\":null,\"5376\":null,\"5377\":15.10355431,\"5378\":22.061142010000001,\"5379\":21.962839509999998,\"5380\":null,\"5381\":19.060801940000001,\"5382\":21.54989767,\"5383\":22.36169357,\"5384\":18.504432749999999,\"5385\":null,\"5386\":null,\"5387\":null,\"5388\":18.638603839999998,\"5389\":17.852057779999999,\"5390\":null,\"5391\":null,\"5392\":19.673055229999999,\"5393\":15.91494812,\"5394\":14.9804423,\"5395\":null,\"5396\":null,\"5397\":18.28455778,\"5398\":17.054421349999998,\"5399\":16.6570322,\"5400\":18.259911460000001,\"5401\":null,\"5402\":null,\"5403\":null,\"5404\":null,\"5405\":13.92202928,\"5406\":15.999775530000001,\"5407\":18.942515289999999,\"5408\":19.5069409,\"5409\":null,\"5410\":22.309635149999998,\"5411\":null,\"5412\":null,\"5413\":17.443450779999999,\"5414\":16.666993909999999,\"5415\":15.55419315,\"5416\":null,\"5417\":21.133730159999999,\"5418\":17.11321066,\"5419\":18.39109638,\"5420\":null,\"5421\":null,\"5422\":null,\"5423\":null,\"5424\":null,\"5425\":null,\"5426\":null,\"5427\":null,\"5428\":17.65894016,\"5429\":null,\"5430\":null,\"5431\":null,\"5432\":null,\"5433\":null,\"5434\":16.019295100000001,\"5435\":null,\"5436\":null,\"5437\":11.76297091,\"5438\":17.27215545,\"5439\":null,\"5440\":13.0597233,\"5441\":16.318600979999999,\"5442\":null,\"5443\":null,\"5444\":13.24073916,\"5445\":null,\"5446\":null,\"5447\":16.11542807,\"5448\":16.3697999,\"5449\":17.826358410000001,\"5450\":19.522741620000001,\"5451\":16.755172429999998,\"5452\":17.819029839999999,\"5453\":18.556217620000002,\"5454\":16.36000679,\"5455\":null,\"5456\":null,\"5457\":null,\"5458\":null,\"5459\":17.894937980000002,\"5460\":15.30529529,\"5461\":null,\"5462\":null,\"5463\":null,\"5464\":null,\"5465\":null,\"5466\":null,\"5467\":null,\"5468\":null,\"5469\":null,\"5470\":null,\"5471\":null,\"5472\":null,\"5473\":null,\"5474\":null,\"5475\":19.887039940000001,\"5476\":16.72038513,\"5477\":19.405776800000002,\"5478\":16.897007370000001,\"5479\":18.245200400000002,\"5480\":16.904162419999999,\"5481\":19.013193480000002,\"5482\":17.966285060000001,\"5483\":15.38572697,\"5484\":18.340381820000001,\"5485\":18.347201770000002,\"5486\":18.28006504,\"5487\":null,\"5488\":null,\"5489\":null,\"5490\":null,\"5491\":null,\"5492\":null,\"5493\":17.111502439999999,\"5494\":null,\"5495\":21.217517220000001,\"5496\":null,\"5497\":null,\"5498\":null,\"5499\":null,\"5500\":null,\"5501\":16.129380130000001,\"5502\":null,\"5503\":null,\"5504\":null,\"5505\":null,\"5506\":null,\"5507\":null,\"5508\":null,\"5509\":null,\"5510\":null,\"5511\":null,\"5512\":null,\"5513\":null,\"5514\":17.22750426,\"5515\":15.95725146,\"5516\":15.072110350000001,\"5517\":15.9038845,\"5518\":18.50632637,\"5519\":null,\"5520\":15.03183093,\"5521\":15.617533849999999,\"5522\":13.45451343,\"5523\":18.41328437,\"5524\":21.005731340000001,\"5525\":null,\"5526\":20.433378640000001,\"5527\":null,\"5528\":18.58356701,\"5529\":20.436630829999999,\"5530\":null,\"5531\":17.042146209999999,\"5532\":null,\"5533\":16.759028799999999,\"5534\":null,\"5535\":16.164745830000001,\"5536\":17.665960259999998,\"5537\":null,\"5538\":null,\"5539\":null,\"5540\":18.154708060000001,\"5541\":19.522780170000001,\"5542\":15.77506516,\"5543\":16.02507189,\"5544\":13.738011520000001,\"5545\":null,\"5546\":18.217896960000001,\"5547\":17.039830080000002,\"5548\":12.681459350000001,\"5549\":18.267688150000001,\"5550\":15.75111549,\"5551\":19.413627160000001,\"5552\":19.311366750000001,\"5553\":16.97516001,\"5554\":12.204197669999999,\"5555\":15.576848869999999,\"5556\":20.998572370000002,\"5557\":15.52770274,\"5558\":14.14682344,\"5559\":null,\"5560\":null,\"5561\":null,\"5562\":null,\"5563\":null,\"5564\":null,\"5565\":null,\"5566\":null,\"5567\":null,\"5568\":null,\"5569\":null,\"5570\":null,\"5571\":null,\"5572\":19.81116068,\"5573\":15.36231605,\"5574\":16.14364664,\"5575\":16.653579050000001,\"5576\":20.759767669999999,\"5577\":15.84808967,\"5578\":18.631165580000001,\"5579\":null,\"5580\":15.85976236,\"5581\":null,\"5582\":18.506197350000001,\"5583\":17.408595470000002,\"5584\":18.223879360000002,\"5585\":19.1841042,\"5586\":17.797017180000001,\"5587\":15.26971064,\"5588\":null,\"5589\":17.232073570000001,\"5590\":18.318010210000001,\"5591\":16.000802719999999,\"5592\":15.42905706,\"5593\":19.00674485,\"5594\":15.378753619999999,\"5595\":16.423728100000002,\"5596\":15.36479771,\"5597\":null,\"5598\":14.89993885,\"5599\":20.404126590000001,\"5600\":null,\"5601\":null,\"5602\":null,\"5603\":null,\"5604\":15.450154489999999,\"5605\":null,\"5606\":null,\"5607\":15.242728700000001,\"5608\":null,\"5609\":14.74864277,\"5610\":15.2727653,\"5611\":null,\"5612\":16.667832860000001,\"5613\":16.948901190000001,\"5614\":null,\"5615\":14.97724214,\"5616\":null,\"5617\":null,\"5618\":null,\"5619\":11.946577830000001,\"5620\":18.370175570000001,\"5621\":20.778056889999998,\"5622\":17.60189501,\"5623\":16.299261990000002,\"5624\":null,\"5625\":13.5979282,\"5626\":null,\"5627\":null,\"5628\":null,\"5629\":null,\"5630\":null,\"5631\":15.347749739999999,\"5632\":15.82428346,\"5633\":14.22052265,\"5634\":null,\"5635\":null,\"5636\":null,\"5637\":null,\"5638\":null,\"5639\":null,\"5640\":19.534456349999999,\"5641\":null,\"5642\":null,\"5643\":null,\"5644\":null,\"5645\":null,\"5646\":null,\"5647\":null,\"5648\":null,\"5649\":null,\"5650\":null,\"5651\":null,\"5652\":null,\"5653\":null,\"5654\":null,\"5655\":null,\"5656\":null,\"5657\":null,\"5658\":17.76444545,\"5659\":null,\"5660\":null,\"5661\":null,\"5662\":null,\"5663\":null,\"5664\":null,\"5665\":null,\"5666\":null,\"5667\":null,\"5668\":null,\"5669\":null,\"5670\":null,\"5671\":null,\"5672\":null,\"5673\":null,\"5674\":null,\"5675\":null,\"5676\":null,\"5677\":15.171805819999999,\"5678\":null,\"5679\":15.77719067,\"5680\":null,\"5681\":null,\"5682\":null,\"5683\":16.075906620000001,\"5684\":null,\"5685\":null,\"5686\":null,\"5687\":15.875675510000001,\"5688\":14.18832611,\"5689\":null,\"5690\":null,\"5691\":null,\"5692\":null,\"5693\":null,\"5694\":null,\"5695\":null,\"5696\":null,\"5697\":null,\"5698\":null,\"5699\":null,\"5700\":null,\"5701\":null,\"5702\":null,\"5703\":null,\"5704\":null,\"5705\":null,\"5706\":null,\"5707\":null,\"5708\":null,\"5709\":null,\"5710\":13.83603051,\"5711\":null,\"5712\":null,\"5713\":16.202065189999999,\"5714\":null,\"5715\":19.50672089,\"5716\":null,\"5717\":null,\"5718\":null,\"5719\":null,\"5720\":null,\"5721\":null,\"5722\":17.036402649999999,\"5723\":null,\"5724\":13.69513888,\"5725\":null,\"5726\":null,\"5727\":null,\"5728\":null,\"5729\":null,\"5730\":null,\"5731\":15.467556549999999,\"5732\":null,\"5733\":13.765099449999999,\"5734\":18.115611000000001,\"5735\":null,\"5736\":15.19129781,\"5737\":null,\"5738\":21.28592609,\"5739\":14.31784832,\"5740\":null,\"5741\":null,\"5742\":null,\"5743\":null,\"5744\":13.874381420000001,\"5745\":null,\"5746\":null,\"5747\":null,\"5748\":null,\"5749\":null,\"5750\":20.074379700000001,\"5751\":null,\"5752\":15.685772180000001,\"5753\":null,\"5754\":null,\"5755\":15.024001999999999,\"5756\":14.55421821,\"5757\":null,\"5758\":18.026099049999999,\"5759\":17.92850236,\"5760\":14.317776759999999,\"5761\":null,\"5762\":null,\"5763\":16.50525742,\"5764\":15.650639849999999,\"5765\":17.006738330000001,\"5766\":15.198829610000001,\"5767\":13.31689083,\"5768\":null,\"5769\":null,\"5770\":null,\"5771\":null,\"5772\":15.8238102,\"5773\":15.666677249999999,\"5774\":20.794317790000001,\"5775\":16.673149930000001,\"5776\":19.781302660000002,\"5777\":null,\"5778\":null,\"5779\":13.0597233,\"5780\":16.296750599999999,\"5781\":14.7222097,\"5782\":13.816844809999999,\"5783\":null,\"5784\":13.903283569999999,\"5785\":18.146800330000001,\"5786\":null,\"5787\":null,\"5788\":null,\"5789\":null,\"5790\":null,\"5791\":16.037179089999999,\"5792\":null,\"5793\":null,\"5794\":null,\"5795\":null,\"5796\":null,\"5797\":19.30801945,\"5798\":12.530114380000001,\"5799\":15.903513200000001,\"5800\":14.82758282,\"5801\":15.72407667,\"5802\":13.59637751,\"5803\":18.682900069999999,\"5804\":17.4884016,\"5805\":null,\"5806\":19.513621969999999,\"5807\":20.995804190000001,\"5808\":null,\"5809\":null,\"5810\":null,\"5811\":18.632583369999999,\"5812\":18.710518100000002,\"5813\":21.168733249999999,\"5814\":19.728636399999999,\"5815\":17.989877109999998,\"5816\":null,\"5817\":18.983535539999998,\"5818\":13.92748285,\"5819\":15.991144329999999,\"5820\":null,\"5821\":15.461215449999999,\"5822\":17.80897831,\"5823\":19.533954179999998,\"5824\":null,\"5825\":null,\"5826\":14.79222843,\"5827\":18.180904519999999,\"5828\":20.867661829999999,\"5829\":18.981169260000002,\"5830\":20.126279369999999,\"5831\":16.516636380000001,\"5832\":null,\"5833\":16.9248498,\"5834\":17.569810409999999,\"5835\":16.655686500000002,\"5836\":18.041697889999998,\"5837\":19.051693409999999,\"5838\":18.16184178,\"5839\":null,\"5840\":null,\"5841\":18.204012989999999,\"5842\":16.368791049999999,\"5843\":null,\"5844\":19.94438156,\"5845\":12.057143440000001,\"5846\":17.208314439999999,\"5847\":null,\"5848\":14.83500551,\"5849\":15.68892582,\"5850\":15.172808610000001,\"5851\":18.009806829999999,\"5852\":18.98985137,\"5853\":19.239846549999999,\"5854\":15.46022194,\"5855\":13.10984056,\"5856\":15.4045179,\"5857\":null,\"5858\":23.54405229,\"5859\":15.45088039,\"5860\":null,\"5861\":null,\"5862\":20.22650483,\"5863\":null,\"5864\":17.503931550000001,\"5865\":null,\"5866\":16.409135450000001,\"5867\":15.118555369999999,\"5868\":15.016271270000001,\"5869\":null,\"5870\":null,\"5871\":null,\"5872\":null,\"5873\":18.07230114,\"5874\":18.921460270000001,\"5875\":19.509371850000001,\"5876\":17.999591049999999,\"5877\":15.82110015,\"5878\":null,\"5879\":null,\"5880\":17.263005809999999,\"5881\":18.099077980000001,\"5882\":17.94405634,\"5883\":14.18633097,\"5884\":15.074128630000001,\"5885\":16.32980053,\"5886\":null,\"5887\":null,\"5888\":null,\"5889\":19.475833229999999,\"5890\":16.49769208,\"5891\":16.169121000000001,\"5892\":16.675553149999999,\"5893\":15.7062992,\"5894\":17.08102658,\"5895\":null,\"5896\":null,\"5897\":15.065249509999999,\"5898\":14.57502275,\"5899\":null,\"5900\":null,\"5901\":14.17859501,\"5902\":13.23075319,\"5903\":null,\"5904\":null,\"5905\":null,\"5906\":null,\"5907\":null,\"5908\":null,\"5909\":20.84633878,\"5910\":15.54888032,\"5911\":null,\"5912\":null,\"5913\":19.85945955,\"5914\":18.362877130000001,\"5915\":16.502704850000001,\"5916\":null,\"5917\":null,\"5918\":null,\"5919\":null,\"5920\":13.0597233,\"5921\":null,\"5922\":20.07311292,\"5923\":18.936827139999998,\"5924\":null,\"5925\":null,\"5926\":null,\"5927\":null,\"5928\":null,\"5929\":null,\"5930\":null,\"5931\":15.107863399999999,\"5932\":17.227494830000001,\"5933\":null,\"5934\":17.83272431,\"5935\":22.758327850000001,\"5936\":23.712070870000002,\"5937\":null,\"5938\":18.223621390000002,\"5939\":17.525641449999998,\"5940\":18.211403730000001,\"5941\":19.67786869,\"5942\":17.337073190000002,\"5943\":16.937365450000002,\"5944\":null,\"5945\":null,\"5946\":null,\"5947\":null,\"5948\":16.607952449999999,\"5949\":15.89756783,\"5950\":null,\"5951\":17.195571999999999,\"5952\":18.864992749999999,\"5953\":17.658194139999999,\"5954\":null,\"5955\":null,\"5956\":15.1781804,\"5957\":15.97557638,\"5958\":null,\"5959\":15.301732339999999,\"5960\":19.263566520000001,\"5961\":21.916952680000001,\"5962\":13.93539393,\"5963\":14.88332583,\"5964\":14.64744767,\"5965\":16.99740576,\"5966\":16.881298300000001,\"5967\":null,\"5968\":null,\"5969\":null,\"5970\":null,\"5971\":21.05687176,\"5972\":17.627632169999998,\"5973\":19.563414909999999,\"5974\":16.286073080000001,\"5975\":18.02183788,\"5976\":null,\"5977\":null,\"5978\":null,\"5979\":15.949184089999999,\"5980\":null,\"5981\":15.75748188,\"5982\":null,\"5983\":17.7328695,\"5984\":16.1094367,\"5985\":17.096911989999999,\"5986\":null,\"5987\":null,\"5988\":null,\"5989\":14.826337990000001,\"5990\":18.193288540000001,\"5991\":21.09549668,\"5992\":17.686888679999999,\"5993\":19.22485417,\"5994\":17.863199439999999,\"5995\":17.94881088,\"5996\":18.036658460000002,\"5997\":16.321021890000001,\"5998\":16.952385799999998,\"5999\":null,\"6000\":14.86768928,\"6001\":null,\"6002\":null,\"6003\":23.587755789999999,\"6004\":12.95686019,\"6005\":null,\"6006\":null,\"6007\":15.016579220000001,\"6008\":null,\"6009\":17.320603899999998,\"6010\":null,\"6011\":20.529748260000002,\"6012\":null,\"6013\":16.884678529999999,\"6014\":16.128091319999999,\"6015\":16.217534629999999,\"6016\":22.415558560000001,\"6017\":16.357583869999999,\"6018\":null,\"6019\":null,\"6020\":null,\"6021\":20.92587271,\"6022\":null,\"6023\":13.78089443,\"6024\":17.20074164,\"6025\":17.875350130000001,\"6026\":17.04061501,\"6027\":null,\"6028\":null,\"6029\":null,\"6030\":19.682615219999999,\"6031\":null,\"6032\":null,\"6033\":null,\"6034\":null,\"6035\":null,\"6036\":null,\"6037\":14.349148400000001,\"6038\":16.421129520000001,\"6039\":null,\"6040\":13.0597233,\"6041\":null,\"6042\":17.617447769999998,\"6043\":17.94482095,\"6044\":18.016738289999999,\"6045\":16.554427700000002,\"6046\":18.106038699999999,\"6047\":17.07628257,\"6048\":23.365996689999999,\"6049\":15.29311307,\"6050\":null,\"6051\":null,\"6052\":13.70486333,\"6053\":14.821292939999999,\"6054\":null,\"6055\":null,\"6056\":20.376357219999999,\"6057\":null,\"6058\":18.839889830000001,\"6059\":null,\"6060\":15.811807460000001,\"6061\":13.053933750000001,\"6062\":13.84862339,\"6063\":null,\"6064\":null,\"6065\":null,\"6066\":21.17670875,\"6067\":null,\"6068\":null,\"6069\":17.75337189,\"6070\":18.464608030000001,\"6071\":18.330793499999999,\"6072\":null,\"6073\":null,\"6074\":null,\"6075\":null,\"6076\":null,\"6077\":null,\"6078\":null,\"6079\":null,\"6080\":13.37260184,\"6081\":null,\"6082\":null,\"6083\":13.0597233,\"6084\":18.91397809,\"6085\":20.110897640000001,\"6086\":null,\"6087\":15.19526898,\"6088\":null,\"6089\":15.54422776,\"6090\":18.358883070000001,\"6091\":21.274388999999999,\"6092\":null,\"6093\":18.25067409,\"6094\":null,\"6095\":null,\"6096\":15.157878670000001,\"6097\":null,\"6098\":null,\"6099\":15.31528262,\"6100\":null,\"6101\":null,\"6102\":null,\"6103\":18.428928160000002,\"6104\":null,\"6105\":16.174031320000001,\"6106\":17.053265369999998,\"6107\":15.0476999,\"6108\":17.884258760000002,\"6109\":18.81503897,\"6110\":null,\"6111\":null,\"6112\":null,\"6113\":null,\"6114\":null,\"6115\":null,\"6116\":null,\"6117\":null,\"6118\":16.280967619999998,\"6119\":null,\"6120\":null,\"6121\":null,\"6122\":null,\"6123\":null,\"6124\":null,\"6125\":null,\"6126\":null,\"6127\":14.19328808,\"6128\":null,\"6129\":16.330070559999999,\"6130\":null,\"6131\":13.755479019999999,\"6132\":17.07520633,\"6133\":17.670126589999999,\"6134\":24.636927140000001,\"6135\":23.530970010000001,\"6136\":null,\"6137\":13.39748698,\"6138\":13.32392815,\"6139\":17.492935979999999,\"6140\":12.48748346,\"6141\":null,\"6142\":17.312915490000002,\"6143\":null,\"6144\":null,\"6145\":null,\"6146\":null,\"6147\":17.438015830000001,\"6148\":16.282077149999999,\"6149\":18.90391382,\"6150\":22.21374685,\"6151\":15.11882481,\"6152\":18.307619729999999,\"6153\":12.145551859999999,\"6154\":20.5775513,\"6155\":null,\"6156\":13.0666709,\"6157\":18.110939699999999,\"6158\":18.263563090000002,\"6159\":14.90848697,\"6160\":19.039418869999999,\"6161\":null,\"6162\":13.89485605,\"6163\":14.87384819,\"6164\":17.455036,\"6165\":16.13624978,\"6166\":null,\"6167\":20.20122422,\"6168\":17.445326130000002,\"6169\":18.549373920000001,\"6170\":22.287205360000002,\"6171\":19.742971600000001,\"6172\":17.467414869999999,\"6173\":19.87153301,\"6174\":19.81871847,\"6175\":null,\"6176\":16.265934900000001,\"6177\":18.47785915,\"6178\":19.609287210000002,\"6179\":null,\"6180\":15.51101693,\"6181\":null,\"6182\":15.2537714,\"6183\":null,\"6184\":null,\"6185\":18.973839989999998,\"6186\":18.831502220000001,\"6187\":14.829541839999999,\"6188\":19.28520323,\"6189\":14.00344995,\"6190\":16.79875947,\"6191\":17.213040450000001,\"6192\":null,\"6193\":null,\"6194\":14.16110984,\"6195\":null,\"6196\":16.709646190000001,\"6197\":21.124898170000002,\"6198\":18.188274310000001,\"6199\":null,\"6200\":15.124068660000001,\"6201\":17.419964440000001,\"6202\":17.478783279999998,\"6203\":14.79651847,\"6204\":null,\"6205\":null,\"6206\":null,\"6207\":12.72708486,\"6208\":16.00893997,\"6209\":null,\"6210\":18.656465059999999,\"6211\":null,\"6212\":null,\"6213\":null,\"6214\":null,\"6215\":null,\"6216\":16.49477736,\"6217\":17.37979138,\"6218\":null,\"6219\":null,\"6220\":null,\"6221\":null,\"6222\":null,\"6223\":14.34797629,\"6224\":null,\"6225\":null,\"6226\":null,\"6227\":13.06205492,\"6228\":16.02057683,\"6229\":null,\"6230\":18.767343740000001,\"6231\":null,\"6232\":14.72890596,\"6233\":19.834905939999999,\"6234\":13.0597233,\"6235\":null,\"6236\":null,\"6237\":17.772139930000002,\"6238\":14.24587855,\"6239\":null,\"6240\":null,\"6241\":15.36620231,\"6242\":null,\"6243\":17.177606650000001,\"6244\":null,\"6245\":21.044761149999999,\"6246\":null,\"6247\":17.280323379999999,\"6248\":18.256080130000001,\"6249\":18.080696719999999,\"6250\":null,\"6251\":null,\"6252\":null,\"6253\":null,\"6254\":null,\"6255\":null,\"6256\":null,\"6257\":17.503343640000001,\"6258\":null,\"6259\":14.68502129,\"6260\":null,\"6261\":19.604539379999998,\"6262\":14.658587109999999,\"6263\":18.506200110000002,\"6264\":20.037119300000001,\"6265\":16.26648045,\"6266\":15.23605736,\"6267\":15.11918681,\"6268\":17.13895265,\"6269\":19.883473670000001,\"6270\":null,\"6271\":18.016516029999998,\"6272\":null,\"6273\":null,\"6274\":null,\"6275\":null,\"6276\":null,\"6277\":null,\"6278\":null,\"6279\":null,\"6280\":null,\"6281\":null,\"6282\":null,\"6283\":null,\"6284\":null,\"6285\":null,\"6286\":null,\"6287\":null,\"6288\":null,\"6289\":null,\"6290\":null,\"6291\":18.589547499999998,\"6292\":17.022629559999999,\"6293\":16.78332756,\"6294\":13.0597233,\"6295\":18.085667480000001,\"6296\":null,\"6297\":19.878512560000001,\"6298\":22.74879966,\"6299\":null,\"6300\":16.09961478,\"6301\":18.818658760000002,\"6302\":13.16920223,\"6303\":null,\"6304\":null,\"6305\":21.423660949999999,\"6306\":16.479976300000001,\"6307\":17.600352390000001,\"6308\":null,\"6309\":null,\"6310\":null,\"6311\":null,\"6312\":null,\"6313\":null,\"6314\":null,\"6315\":null,\"6316\":null,\"6317\":16.569076330000002,\"6318\":null,\"6319\":null,\"6320\":null,\"6321\":null,\"6322\":null,\"6323\":10.511368389999999,\"6324\":17.079811580000001,\"6325\":13.566560819999999,\"6326\":null,\"6327\":null,\"6328\":null,\"6329\":null,\"6330\":null,\"6331\":null,\"6332\":null,\"6333\":null,\"6334\":null,\"6335\":null,\"6336\":null,\"6337\":null,\"6338\":null,\"6339\":null,\"6340\":null,\"6341\":null,\"6342\":null,\"6343\":15.0210437,\"6344\":null,\"6345\":null,\"6346\":null,\"6347\":null,\"6348\":null,\"6349\":null,\"6350\":null,\"6351\":null,\"6352\":null,\"6353\":null,\"6354\":null,\"6355\":null,\"6356\":null,\"6357\":null,\"6358\":null,\"6359\":null,\"6360\":null,\"6361\":null,\"6362\":null,\"6363\":null,\"6364\":null,\"6365\":null,\"6366\":null,\"6367\":18.128025139999998,\"6368\":null,\"6369\":13.49779545,\"6370\":null,\"6371\":16.1138513,\"6372\":null,\"6373\":null,\"6374\":null,\"6375\":null,\"6376\":null,\"6377\":null,\"6378\":17.642662399999999,\"6379\":null,\"6380\":null,\"6381\":15.151471689999999,\"6382\":null,\"6383\":null,\"6384\":null,\"6385\":null,\"6386\":null,\"6387\":17.168985079999999,\"6388\":null,\"6389\":14.31203217,\"6390\":19.48523926,\"6391\":15.63240742,\"6392\":24.533744599999999,\"6393\":24.079682120000001,\"6394\":null,\"6395\":null,\"6396\":null,\"6397\":null,\"6398\":null,\"6399\":null,\"6400\":null,\"6401\":17.514545300000002,\"6402\":14.821189820000001,\"6403\":null,\"6404\":null,\"6405\":null,\"6406\":null,\"6407\":null,\"6408\":18.20763492,\"6409\":18.797598650000001,\"6410\":21.67303592,\"6411\":12.35344068,\"6412\":19.162715179999999,\"6413\":null,\"6414\":null,\"6415\":14.98640018,\"6416\":14.84468073,\"6417\":18.152711650000001,\"6418\":18.383084539999999,\"6419\":15.42550634,\"6420\":16.656542519999999,\"6421\":17.091774050000002,\"6422\":null,\"6423\":null,\"6424\":19.682753380000001,\"6425\":null,\"6426\":null,\"6427\":null,\"6428\":null,\"6429\":16.639050709999999,\"6430\":null,\"6431\":null,\"6432\":17.583430140000001,\"6433\":null,\"6434\":null,\"6435\":null,\"6436\":19.21096391,\"6437\":null,\"6438\":null,\"6439\":null,\"6440\":null,\"6441\":null,\"6442\":20.615309809999999,\"6443\":null,\"6444\":15.60756164,\"6445\":null,\"6446\":14.993756469999999,\"6447\":18.370827970000001,\"6448\":18.615457710000001,\"6449\":17.606292159999999,\"6450\":14.45674331,\"6451\":null,\"6452\":20.39535673,\"6453\":19.250043420000001,\"6454\":22.879399200000002,\"6455\":null,\"6456\":24.90035151,\"6457\":21.0366441,\"6458\":14.26842119,\"6459\":22.83894007,\"6460\":23.725365780000001,\"6461\":17.977474529999998,\"6462\":null,\"6463\":19.639862770000001,\"6464\":17.789803920000001,\"6465\":null,\"6466\":18.889367889999999,\"6467\":null,\"6468\":null,\"6469\":19.860024039999999,\"6470\":13.27347642,\"6471\":null,\"6472\":null,\"6473\":null,\"6474\":null,\"6475\":15.6061171,\"6476\":17.627151479999998,\"6477\":14.34634559,\"6478\":null,\"6479\":13.794037299999999,\"6480\":null,\"6481\":14.16094152,\"6482\":null,\"6483\":16.34232776,\"6484\":17.048612850000001,\"6485\":14.92520893,\"6486\":14.094574679999999,\"6487\":null,\"6488\":17.461888439999999,\"6489\":15.29594286,\"6490\":19.848071010000002,\"6491\":17.367776469999999,\"6492\":null,\"6493\":null,\"6494\":13.95591261,\"6495\":15.99319858,\"6496\":null,\"6497\":null,\"6498\":null,\"6499\":24.659391070000002,\"6500\":16.824651289999998,\"6501\":17.859685500000001,\"6502\":15.449188299999999,\"6503\":19.72342867,\"6504\":18.34424177,\"6505\":null,\"6506\":21.220051529999999,\"6507\":14.67020022,\"6508\":15.360281820000001,\"6509\":13.98598715,\"6510\":null,\"6511\":null,\"6512\":18.38577866,\"6513\":12.21250524,\"6514\":null,\"6515\":14.221505629999999,\"6516\":null,\"6517\":17.992053389999999,\"6518\":null,\"6519\":18.493190089999999,\"6520\":17.147757429999999,\"6521\":18.749311899999999,\"6522\":20.809658120000002,\"6523\":14.314030949999999,\"6524\":18.545015800000002,\"6525\":16.64495767,\"6526\":14.05312588,\"6527\":19.445651590000001,\"6528\":14.187653689999999,\"6529\":null,\"6530\":19.06321573,\"6531\":21.106630410000001,\"6532\":15.297022650000001,\"6533\":16.99724608,\"6534\":null,\"6535\":13.836256690000001,\"6536\":18.204063349999998,\"6537\":17.106774609999999,\"6538\":16.08086776,\"6539\":null,\"6540\":null,\"6541\":null,\"6542\":17.908333379999998,\"6543\":19.478911360000001,\"6544\":13.0597233,\"6545\":null,\"6546\":18.166410859999999,\"6547\":15.77262209,\"6548\":18.624329679999999,\"6549\":null,\"6550\":15.72044769,\"6551\":16.879288039999999,\"6552\":18.91666798,\"6553\":17.339691049999999,\"6554\":null,\"6555\":15.01061254,\"6556\":19.294118690000001,\"6557\":15.882505180000001,\"6558\":null,\"6559\":19.998518300000001,\"6560\":null,\"6561\":20.18675696,\"6562\":17.584694039999999,\"6563\":null,\"6564\":13.0597233,\"6565\":null,\"6566\":15.64330284,\"6567\":19.200332679999999,\"6568\":19.29194489,\"6569\":14.1196623,\"6570\":null,\"6571\":null,\"6572\":21.137052000000001,\"6573\":17.0411638,\"6574\":19.88760005,\"6575\":null,\"6576\":null,\"6577\":null,\"6578\":null,\"6579\":19.67154116,\"6580\":15.7333947,\"6581\":18.589931889999999,\"6582\":18.182243750000001,\"6583\":17.007410459999999,\"6584\":17.996340270000001,\"6585\":18.231768769999999,\"6586\":18.912930549999999,\"6587\":16.07348309,\"6588\":null,\"6589\":15.468544079999999,\"6590\":21.275122570000001,\"6591\":18.992763910000001,\"6592\":16.831209529999999,\"6593\":15.079403859999999,\"6594\":20.10802181,\"6595\":null,\"6596\":18.173817710000002,\"6597\":null,\"6598\":16.06506349,\"6599\":23.715352759999998,\"6600\":25.059922459999999,\"6601\":22.791980769999998,\"6602\":17.92368943,\"6603\":20.297853069999999,\"6604\":22.183119040000001,\"6605\":21.23406894,\"6606\":12.65342186,\"6607\":18.495921689999999,\"6608\":17.711775119999999,\"6609\":18.174327389999998,\"6610\":13.221358520000001,\"6611\":null,\"6612\":13.249102049999999,\"6613\":15.27927109,\"6614\":null,\"6615\":15.30888775,\"6616\":null,\"6617\":17.34462516,\"6618\":null,\"6619\":21.053193530000001,\"6620\":17.509037719999998,\"6621\":null,\"6622\":null,\"6623\":null,\"6624\":18.347316960000001,\"6625\":16.245601149999999,\"6626\":22.41890703,\"6627\":null,\"6628\":null,\"6629\":13.92236151,\"6630\":null,\"6631\":null,\"6632\":18.143168790000001,\"6633\":18.482115459999999,\"6634\":17.9103435,\"6635\":14.96601169,\"6636\":20.306744720000001,\"6637\":null,\"6638\":16.191970210000001,\"6639\":20.367447129999999,\"6640\":null,\"6641\":19.130192539999999,\"6642\":20.63558424,\"6643\":null,\"6644\":14.37386332,\"6645\":null,\"6646\":null,\"6647\":null,\"6648\":17.446054870000001,\"6649\":null,\"6650\":null,\"6651\":19.609588720000001,\"6652\":17.41731244,\"6653\":23.237124990000002,\"6654\":20.87023172,\"6655\":16.989776859999999,\"6656\":18.693970350000001,\"6657\":18.739557690000002,\"6658\":19.199429370000001,\"6659\":null,\"6660\":19.86465664,\"6661\":null,\"6662\":18.570863190000001,\"6663\":null,\"6664\":17.959895970000002,\"6665\":13.18317117,\"6666\":11.849306929999999,\"6667\":16.885600759999999,\"6668\":null,\"6669\":19.591408829999999,\"6670\":20.361919459999999,\"6671\":null,\"6672\":null,\"6673\":19.738467109999998,\"6674\":20.35421462,\"6675\":21.707049120000001,\"6676\":19.637137509999999,\"6677\":21.27418604,\"6678\":17.72319873,\"6679\":19.646329470000001,\"6680\":18.333561920000001,\"6681\":19.879951160000001,\"6682\":19.388521910000002,\"6683\":18.046074740000002,\"6684\":16.95734556,\"6685\":null,\"6686\":18.48831727,\"6687\":20.343458600000002,\"6688\":19.685497210000001,\"6689\":19.304924960000001,\"6690\":19.134840610000001,\"6691\":18.835077689999998,\"6692\":18.254503750000001,\"6693\":null,\"6694\":null,\"6695\":16.842883400000002,\"6696\":17.603953780000001,\"6697\":17.394078870000001,\"6698\":16.117980930000002,\"6699\":17.575230510000001,\"6700\":15.74547267,\"6701\":19.196286860000001,\"6702\":17.426374429999999,\"6703\":18.324432609999999,\"6704\":null,\"6705\":15.333045930000001,\"6706\":19.922467690000001,\"6707\":null,\"6708\":17.060621309999998,\"6709\":19.023623000000001,\"6710\":12.278359460000001,\"6711\":21.021243399999999,\"6712\":21.266435309999999,\"6713\":16.40065105,\"6714\":20.841525279999999,\"6715\":16.9462191,\"6716\":14.767843689999999,\"6717\":18.789401779999999,\"6718\":19.241320229999999,\"6719\":13.0597233,\"6720\":20.89605835,\"6721\":null,\"6722\":20.959362330000001,\"6723\":14.22871436,\"6724\":null,\"6725\":21.838240540000001,\"6726\":null,\"6727\":12.353038959999999,\"6728\":null,\"6729\":15.060518679999999,\"6730\":null,\"6731\":null,\"6732\":null,\"6733\":null,\"6734\":16.1060324,\"6735\":16.572041970000001,\"6736\":15.523551899999999,\"6737\":19.137192240000001,\"6738\":17.99968698,\"6739\":15.85070996,\"6740\":18.756750530000002,\"6741\":20.58179371,\"6742\":13.0597233,\"6743\":null,\"6744\":16.927329879999998,\"6745\":18.93078268,\"6746\":17.957813659999999,\"6747\":12.803314289999999,\"6748\":14.13743749,\"6749\":17.298794279999999,\"6750\":null,\"6751\":null,\"6752\":null,\"6753\":null,\"6754\":null,\"6755\":null,\"6756\":13.98434088,\"6757\":null,\"6758\":null,\"6759\":null,\"6760\":null,\"6761\":null,\"6762\":null,\"6763\":16.22991721,\"6764\":17.411016149999998,\"6765\":16.3399988,\"6766\":18.74329062,\"6767\":14.80229909,\"6768\":null,\"6769\":null,\"6770\":19.48415249,\"6771\":null,\"6772\":18.567086629999999,\"6773\":17.377449819999999,\"6774\":16.91561665,\"6775\":21.83120117,\"6776\":19.678796460000001,\"6777\":19.275709689999999,\"6778\":null,\"6779\":14.694146720000001,\"6780\":18.389983829999998,\"6781\":16.255765050000001,\"6782\":15.04261793,\"6783\":null,\"6784\":17.166489240000001,\"6785\":null,\"6786\":16.349040840000001,\"6787\":null,\"6788\":null,\"6789\":null,\"6790\":15.262605750000001,\"6791\":null,\"6792\":18.779837529999998,\"6793\":16.45075202,\"6794\":20.62491635,\"6795\":null,\"6796\":18.90419004,\"6797\":17.77987589,\"6798\":19.356945580000001,\"6799\":null,\"6800\":null,\"6801\":15.08455579,\"6802\":null,\"6803\":17.487787869999998,\"6804\":null,\"6805\":null,\"6806\":null,\"6807\":15.0476999,\"6808\":13.05783506,\"6809\":15.073957119999999,\"6810\":null,\"6811\":17.644307210000001,\"6812\":15.359627189999999,\"6813\":null,\"6814\":null,\"6815\":null,\"6816\":null,\"6817\":null,\"6818\":null,\"6819\":null,\"6820\":null,\"6821\":21.452295960000001,\"6822\":null,\"6823\":14.499787319999999,\"6824\":19.76162197,\"6825\":19.265376530000001,\"6826\":17.97241708,\"6827\":null,\"6828\":20.43999346,\"6829\":21.159726160000002,\"6830\":22.715282429999998,\"6831\":15.49429814,\"6832\":null,\"6833\":null,\"6834\":null,\"6835\":null,\"6836\":null,\"6837\":null,\"6838\":20.691951710000002,\"6839\":17.222642919999998,\"6840\":null,\"6841\":null,\"6842\":null,\"6843\":null,\"6844\":null,\"6845\":13.26051185,\"6846\":null,\"6847\":20.74246806,\"6848\":17.450520220000001,\"6849\":15.797949389999999,\"6850\":14.024962439999999,\"6851\":20.036313719999999,\"6852\":20.11833674,\"6853\":15.231113110000001,\"6854\":16.784507399999999,\"6855\":18.670977929999999,\"6856\":12.405269349999999,\"6857\":15.99970894,\"6858\":20.043643599999999,\"6859\":18.105303259999999,\"6860\":17.80643199,\"6861\":15.19971604,\"6862\":null,\"6863\":12.783625580000001,\"6864\":17.74438439,\"6865\":null,\"6866\":19.604102180000002,\"6867\":17.130453379999999,\"6868\":18.24636765,\"6869\":18.113620610000002,\"6870\":17.423418380000001,\"6871\":null,\"6872\":null,\"6873\":null,\"6874\":13.855352590000001,\"6875\":null,\"6876\":null,\"6877\":19.81909185,\"6878\":null,\"6879\":null,\"6880\":18.60640648,\"6881\":null,\"6882\":null,\"6883\":13.0597233,\"6884\":20.041365590000002,\"6885\":null,\"6886\":14.833265580000001,\"6887\":17.986870329999999,\"6888\":null,\"6889\":11.708322130000001,\"6890\":13.59996007,\"6891\":13.0597233,\"6892\":17.071364089999999,\"6893\":17.244958239999999,\"6894\":17.73376596,\"6895\":14.47917078,\"6896\":15.044661100000001,\"6897\":null,\"6898\":null,\"6899\":null,\"6900\":16.051323700000001,\"6901\":21.819860609999999,\"6902\":17.368311989999999,\"6903\":18.28582875,\"6904\":15.63501651,\"6905\":13.70808179,\"6906\":null,\"6907\":17.195270900000001,\"6908\":null,\"6909\":null,\"6910\":17.31092173,\"6911\":null,\"6912\":16.10744408,\"6913\":18.557783789999998,\"6914\":15.33188545,\"6915\":20.083601940000001,\"6916\":19.014137909999999,\"6917\":15.941511050000001,\"6918\":null,\"6919\":null,\"6920\":15.28099267,\"6921\":16.517623960000002,\"6922\":18.304571119999998,\"6923\":16.870182159999999,\"6924\":17.042939830000002,\"6925\":null,\"6926\":17.35510588,\"6927\":17.882175050000001,\"6928\":16.004277049999999,\"6929\":13.001878400000001,\"6930\":18.67261719,\"6931\":15.95560781,\"6932\":17.234984699999998,\"6933\":15.320147739999999,\"6934\":null,\"6935\":20.758371530000002,\"6936\":14.73004493,\"6937\":null,\"6938\":18.189890599999998,\"6939\":null,\"6940\":16.283444899999999,\"6941\":14.39057232,\"6942\":12.41002366,\"6943\":15.610586229999999,\"6944\":13.0597233,\"6945\":13.936142909999999,\"6946\":null,\"6947\":null,\"6948\":11.48339255,\"6949\":18.75723176,\"6950\":17.981266049999998,\"6951\":14.686324409999999,\"6952\":null,\"6953\":14.702474779999999,\"6954\":17.373420759999998,\"6955\":13.0597233,\"6956\":15.52676939,\"6957\":15.12516411,\"6958\":null,\"6959\":16.031559510000001,\"6960\":13.517958760000001,\"6961\":16.822920360000001,\"6962\":null,\"6963\":19.512579299999999,\"6964\":null,\"6965\":19.385838039999999,\"6966\":17.71697915,\"6967\":19.179884399999999,\"6968\":17.814128579999998,\"6969\":18.976701550000001,\"6970\":20.537195619999999,\"6971\":null,\"6972\":16.362798139999999,\"6973\":16.26309904,\"6974\":16.004775779999999,\"6975\":20.030861680000001,\"6976\":21.51924764,\"6977\":18.04924055,\"6978\":17.432261919999998,\"6979\":null,\"6980\":null,\"6981\":15.71173493,\"6982\":16.383107559999999,\"6983\":17.939173539999999,\"6984\":22.507895850000001,\"6985\":null,\"6986\":null,\"6987\":23.020532620000001,\"6988\":20.882375530000001,\"6989\":null,\"6990\":null,\"6991\":null,\"6992\":null,\"6993\":null,\"6994\":null,\"6995\":null,\"6996\":null,\"6997\":null,\"6998\":null,\"6999\":null,\"7000\":15.87417404,\"7001\":16.808157609999998,\"7002\":null,\"7003\":null,\"7004\":15.8523596,\"7005\":19.51374264,\"7006\":null,\"7007\":17.820953230000001,\"7008\":15.99715065,\"7009\":18.159392369999999,\"7010\":18.557685620000001,\"7011\":23.19095007,\"7012\":23.81769735,\"7013\":23.75600696,\"7014\":20.53395969,\"7015\":22.24227471,\"7016\":25.408922,\"7017\":13.95149792,\"7018\":null,\"7019\":null,\"7020\":16.35216308,\"7021\":null,\"7022\":null,\"7023\":null,\"7024\":null,\"7025\":null,\"7026\":null,\"7027\":null,\"7028\":null,\"7029\":null,\"7030\":16.48583137,\"7031\":null,\"7032\":null,\"7033\":19.210736690000001,\"7034\":16.077071750000002,\"7035\":18.00055472,\"7036\":13.568030240000001,\"7037\":null,\"7038\":null,\"7039\":null,\"7040\":16.038152839999999,\"7041\":17.707945469999998,\"7042\":17.306017539999999,\"7043\":null,\"7044\":null,\"7045\":null,\"7046\":null,\"7047\":17.81841679,\"7048\":null,\"7049\":13.93711733,\"7050\":null,\"7051\":null,\"7052\":null,\"7053\":null,\"7054\":null,\"7055\":null,\"7056\":null,\"7057\":15.537618119999999,\"7058\":null,\"7059\":null,\"7060\":14.704469250000001,\"7061\":null,\"7062\":15.145179840000001,\"7063\":null,\"7064\":null,\"7065\":15.903761920000001,\"7066\":18.432657020000001,\"7067\":null,\"7068\":null,\"7069\":13.7983239,\"7070\":null,\"7071\":null,\"7072\":null,\"7073\":15.13298522,\"7074\":null,\"7075\":15.71129743,\"7076\":null,\"7077\":null,\"7078\":null,\"7079\":null,\"7080\":null,\"7081\":null,\"7082\":null,\"7083\":null,\"7084\":null,\"7085\":17.882019629999998,\"7086\":null,\"7087\":null,\"7088\":16.03788093,\"7089\":null,\"7090\":13.235060130000001,\"7091\":null,\"7092\":null,\"7093\":null,\"7094\":null,\"7095\":15.52331083,\"7096\":null,\"7097\":null,\"7098\":null,\"7099\":14.04437585,\"7100\":null,\"7101\":null,\"7102\":null,\"7103\":null,\"7104\":null,\"7105\":null,\"7106\":null,\"7107\":null,\"7108\":null,\"7109\":null,\"7110\":null,\"7111\":null,\"7112\":15.76337317,\"7113\":15.959390620000001,\"7114\":null,\"7115\":18.563750809999998,\"7116\":null,\"7117\":null,\"7118\":null,\"7119\":null,\"7120\":15.24489754,\"7121\":null,\"7122\":null,\"7123\":15.835311839999999,\"7124\":null,\"7125\":null,\"7126\":null,\"7127\":null,\"7128\":16.161334029999999,\"7129\":16.97755226,\"7130\":null,\"7131\":null,\"7132\":19.507159439999999,\"7133\":14.08274185,\"7134\":14.62407685,\"7135\":17.71995124,\"7136\":18.534346790000001,\"7137\":15.98580846,\"7138\":11.12187127,\"7139\":20.99528535,\"7140\":17.35548146,\"7141\":null},\"EGF_2min_FR1_Rep2\":{\"0\":null,\"1\":17.83186796,\"2\":null,\"3\":18.49567214,\"4\":17.58959437,\"5\":18.505683170000001,\"6\":17.56596858,\"7\":20.777960650000001,\"8\":16.45778967,\"9\":18.899718780000001,\"10\":19.153053280000002,\"11\":null,\"12\":null,\"13\":null,\"14\":null,\"15\":17.492480019999999,\"16\":null,\"17\":null,\"18\":null,\"19\":13.91233974,\"20\":null,\"21\":null,\"22\":null,\"23\":19.14162211,\"24\":21.256656410000002,\"25\":19.361627590000001,\"26\":18.186515790000001,\"27\":null,\"28\":null,\"29\":null,\"30\":null,\"31\":null,\"32\":19.309010099999998,\"33\":null,\"34\":16.708070209999999,\"35\":null,\"36\":null,\"37\":null,\"38\":null,\"39\":14.47396814,\"40\":16.4528496,\"41\":null,\"42\":19.040392260000001,\"43\":18.282141889999998,\"44\":15.008300999999999,\"45\":15.68527965,\"46\":14.66118649,\"47\":null,\"48\":18.61727149,\"49\":null,\"50\":18.556196440000001,\"51\":null,\"52\":16.40568219,\"53\":12.9128054,\"54\":null,\"55\":20.763536389999999,\"56\":null,\"57\":null,\"58\":null,\"59\":null,\"60\":15.32506598,\"61\":null,\"62\":null,\"63\":null,\"64\":19.394742180000002,\"65\":16.108520649999999,\"66\":13.78795472,\"67\":null,\"68\":19.366319090000001,\"69\":19.297819879999999,\"70\":null,\"71\":18.886311330000002,\"72\":null,\"73\":16.64629377,\"74\":23.857907780000002,\"75\":20.122042919999998,\"76\":null,\"77\":null,\"78\":18.595816450000001,\"79\":null,\"80\":21.876328900000001,\"81\":null,\"82\":null,\"83\":null,\"84\":15.55757549,\"85\":20.65979389,\"86\":null,\"87\":null,\"88\":null,\"89\":null,\"90\":18.03617569,\"91\":17.052811380000001,\"92\":16.421458489999999,\"93\":15.467590230000001,\"94\":16.294670539999998,\"95\":25.26105003,\"96\":null,\"97\":15.807122229999999,\"98\":18.75426028,\"99\":null,\"100\":19.747162299999999,\"101\":17.84565426,\"102\":23.26258176,\"103\":17.820523600000001,\"104\":17.760962469999999,\"105\":14.30055484,\"106\":21.086654370000002,\"107\":20.441574459999998,\"108\":null,\"109\":18.24146708,\"110\":15.72817862,\"111\":15.78801363,\"112\":null,\"113\":17.389403269999999,\"114\":18.076481050000002,\"115\":11.57044842,\"116\":15.60808858,\"117\":null,\"118\":null,\"119\":null,\"120\":null,\"121\":null,\"122\":12.68922847,\"123\":null,\"124\":null,\"125\":null,\"126\":null,\"127\":null,\"128\":null,\"129\":19.014818760000001,\"130\":17.468104520000001,\"131\":16.07060251,\"132\":null,\"133\":null,\"134\":null,\"135\":19.72104977,\"136\":19.496211639999998,\"137\":null,\"138\":20.748753050000001,\"139\":null,\"140\":15.01275985,\"141\":null,\"142\":17.325100119999998,\"143\":19.791831030000001,\"144\":19.786703920000001,\"145\":22.808588329999999,\"146\":18.18395636,\"147\":null,\"148\":18.672058490000001,\"149\":null,\"150\":null,\"151\":15.899211599999999,\"152\":null,\"153\":null,\"154\":15.11752209,\"155\":null,\"156\":14.857201099999999,\"157\":19.042248130000001,\"158\":16.4081978,\"159\":null,\"160\":12.9128054,\"161\":20.128356029999999,\"162\":null,\"163\":null,\"164\":14.94306899,\"165\":null,\"166\":null,\"167\":null,\"168\":null,\"169\":null,\"170\":16.37286718,\"171\":15.028090389999999,\"172\":15.59911295,\"173\":22.052362129999999,\"174\":18.534768360000001,\"175\":16.43854155,\"176\":null,\"177\":null,\"178\":20.572241129999998,\"179\":18.199644750000001,\"180\":22.647502200000002,\"181\":null,\"182\":15.6528226,\"183\":null,\"184\":16.322051309999999,\"185\":21.2107435,\"186\":22.469593360000001,\"187\":20.738190020000001,\"188\":20.82066794,\"189\":18.836000599999998,\"190\":null,\"191\":null,\"192\":14.88927049,\"193\":null,\"194\":12.88085147,\"195\":16.1062504,\"196\":17.49264853,\"197\":18.261238909999999,\"198\":null,\"199\":14.42906311,\"200\":16.135396780000001,\"201\":16.788928259999999,\"202\":16.10538742,\"203\":21.40345039,\"204\":19.70719068,\"205\":18.342336159999999,\"206\":19.422505109999999,\"207\":18.726523839999999,\"208\":17.579728630000002,\"209\":20.865077020000001,\"210\":17.99571985,\"211\":14.226568049999999,\"212\":null,\"213\":16.946059649999999,\"214\":18.731130350000001,\"215\":null,\"216\":null,\"217\":null,\"218\":null,\"219\":null,\"220\":16.75796927,\"221\":null,\"222\":null,\"223\":null,\"224\":null,\"225\":null,\"226\":20.253839599999999,\"227\":19.385457049999999,\"228\":25.590089769999999,\"229\":20.658726349999998,\"230\":null,\"231\":null,\"232\":null,\"233\":null,\"234\":null,\"235\":null,\"236\":null,\"237\":null,\"238\":null,\"239\":null,\"240\":null,\"241\":14.73620594,\"242\":11.775567949999999,\"243\":13.55521714,\"244\":null,\"245\":null,\"246\":20.13633695,\"247\":19.929222880000001,\"248\":20.536650460000001,\"249\":null,\"250\":null,\"251\":18.505568069999999,\"252\":null,\"253\":16.114367999999999,\"254\":15.0684296,\"255\":15.533646320000001,\"256\":null,\"257\":null,\"258\":13.609188509999999,\"259\":null,\"260\":15.608660670000001,\"261\":null,\"262\":12.81459035,\"263\":18.34766917,\"264\":null,\"265\":17.964845700000002,\"266\":null,\"267\":12.9128054,\"268\":17.57902915,\"269\":18.56383361,\"270\":16.907175509999998,\"271\":18.236266350000001,\"272\":13.92822709,\"273\":null,\"274\":17.67439401,\"275\":null,\"276\":19.88943042,\"277\":14.27479222,\"278\":18.001291850000001,\"279\":null,\"280\":14.79060348,\"281\":null,\"282\":18.045160320000001,\"283\":null,\"284\":16.525541839999999,\"285\":13.285347270000001,\"286\":13.58398216,\"287\":null,\"288\":13.195566230000001,\"289\":16.98983513,\"290\":15.9883171,\"291\":null,\"292\":17.772353720000002,\"293\":18.2498434,\"294\":12.756255980000001,\"295\":null,\"296\":null,\"297\":15.942261220000001,\"298\":21.297153689999998,\"299\":20.316048259999999,\"300\":13.4838792,\"301\":null,\"302\":23.06311183,\"303\":20.56506139,\"304\":19.778811650000002,\"305\":23.008698899999999,\"306\":21.19743549,\"307\":24.162945090000001,\"308\":22.891524570000001,\"309\":18.93502733,\"310\":13.79969872,\"311\":18.684449090000001,\"312\":16.945477350000001,\"313\":16.17627311,\"314\":17.602785449999999,\"315\":16.627910289999999,\"316\":13.843555520000001,\"317\":18.981486790000002,\"318\":16.65687767,\"319\":18.757754729999998,\"320\":18.704134109999998,\"321\":17.65992263,\"322\":20.29657074,\"323\":21.738499099999998,\"324\":18.417233509999999,\"325\":15.68854412,\"326\":17.25991797,\"327\":12.22437064,\"328\":16.681718459999999,\"329\":15.825677410000001,\"330\":null,\"331\":15.457405359999999,\"332\":14.034497740000001,\"333\":16.97152835,\"334\":null,\"335\":15.519971160000001,\"336\":20.990682289999999,\"337\":21.959752680000001,\"338\":null,\"339\":19.106576709999999,\"340\":18.570537340000001,\"341\":null,\"342\":null,\"343\":null,\"344\":null,\"345\":16.22017044,\"346\":null,\"347\":null,\"348\":null,\"349\":18.373320379999999,\"350\":15.716111529999999,\"351\":22.642381709999999,\"352\":11.631873110000001,\"353\":19.694263830000001,\"354\":17.286494359999999,\"355\":18.042829940000001,\"356\":13.067227900000001,\"357\":19.085097959999999,\"358\":18.725102280000002,\"359\":20.87184293,\"360\":19.56009547,\"361\":19.419262270000001,\"362\":18.410243789999999,\"363\":17.078533969999999,\"364\":15.30715183,\"365\":16.47561361,\"366\":16.807200640000001,\"367\":18.938867810000001,\"368\":18.58943189,\"369\":null,\"370\":25.15741659,\"371\":null,\"372\":19.95506791,\"373\":null,\"374\":null,\"375\":12.9128054,\"376\":18.475525059999999,\"377\":19.476064950000001,\"378\":16.712984519999999,\"379\":12.931329460000001,\"380\":null,\"381\":16.93807017,\"382\":18.438165590000001,\"383\":null,\"384\":16.03283923,\"385\":21.664298200000001,\"386\":19.225744049999999,\"387\":16.75148304,\"388\":16.11246147,\"389\":12.788140240000001,\"390\":19.391716769999999,\"391\":15.30564317,\"392\":17.70536697,\"393\":16.746131739999999,\"394\":null,\"395\":16.507850550000001,\"396\":18.275763600000001,\"397\":15.256556959999999,\"398\":null,\"399\":18.039474609999999,\"400\":null,\"401\":null,\"402\":null,\"403\":15.84075252,\"404\":18.058359800000002,\"405\":17.797517160000002,\"406\":19.16969022,\"407\":null,\"408\":null,\"409\":19.818999040000001,\"410\":22.93072304,\"411\":15.485860150000001,\"412\":17.828921659999999,\"413\":15.26912417,\"414\":null,\"415\":null,\"416\":null,\"417\":17.27218706,\"418\":null,\"419\":15.21532526,\"420\":19.883253490000001,\"421\":15.40699553,\"422\":17.140061710000001,\"423\":15.64440608,\"424\":17.9518536,\"425\":16.42021304,\"426\":19.558239369999999,\"427\":19.084340359999999,\"428\":17.705688559999999,\"429\":17.747582770000001,\"430\":19.8010789,\"431\":20.899502259999998,\"432\":19.017313489999999,\"433\":null,\"434\":null,\"435\":null,\"436\":null,\"437\":null,\"438\":null,\"439\":null,\"440\":18.764094490000002,\"441\":16.730778610000002,\"442\":15.8548396,\"443\":16.40069669,\"444\":16.970426669999998,\"445\":19.115172730000001,\"446\":16.707691449999999,\"447\":17.528934150000001,\"448\":null,\"449\":14.71775908,\"450\":17.84592988,\"451\":16.78382495,\"452\":19.495459889999999,\"453\":21.77582035,\"454\":15.3960423,\"455\":null,\"456\":null,\"457\":15.205498159999999,\"458\":13.85018339,\"459\":16.778845879999999,\"460\":21.16452962,\"461\":null,\"462\":null,\"463\":null,\"464\":null,\"465\":null,\"466\":null,\"467\":null,\"468\":22.611608400000002,\"469\":16.732019439999998,\"470\":null,\"471\":null,\"472\":null,\"473\":null,\"474\":null,\"475\":18.6565406,\"476\":16.77990612,\"477\":15.60773636,\"478\":23.218884890000002,\"479\":19.898681719999999,\"480\":16.88289936,\"481\":17.183303810000002,\"482\":12.117472210000001,\"483\":18.43259771,\"484\":18.637459270000001,\"485\":null,\"486\":21.681601239999999,\"487\":13.33995404,\"488\":14.85792564,\"489\":12.9128054,\"490\":15.45684812,\"491\":14.48820401,\"492\":null,\"493\":null,\"494\":null,\"495\":null,\"496\":null,\"497\":null,\"498\":17.861858089999998,\"499\":17.521553910000002,\"500\":17.95402472,\"501\":15.87618848,\"502\":null,\"503\":14.816443960000001,\"504\":null,\"505\":null,\"506\":15.78411927,\"507\":16.807290569999999,\"508\":null,\"509\":null,\"510\":null,\"511\":null,\"512\":null,\"513\":null,\"514\":null,\"515\":null,\"516\":null,\"517\":null,\"518\":null,\"519\":null,\"520\":15.79746931,\"521\":null,\"522\":14.14487359,\"523\":20.48908952,\"524\":19.787550880000001,\"525\":18.21918617,\"526\":15.96941503,\"527\":19.29872602,\"528\":19.074200789999999,\"529\":17.975926489999999,\"530\":18.90206732,\"531\":null,\"532\":null,\"533\":null,\"534\":null,\"535\":null,\"536\":21.36346825,\"537\":null,\"538\":null,\"539\":14.63670917,\"540\":19.388489539999998,\"541\":15.58756144,\"542\":17.435012579999999,\"543\":15.891301090000001,\"544\":null,\"545\":null,\"546\":16.358026720000002,\"547\":null,\"548\":null,\"549\":18.2071003,\"550\":14.03399102,\"551\":17.614233899999998,\"552\":18.489041279999999,\"553\":null,\"554\":null,\"555\":null,\"556\":null,\"557\":null,\"558\":null,\"559\":null,\"560\":null,\"561\":13.652719619999999,\"562\":null,\"563\":null,\"564\":null,\"565\":18.411543120000001,\"566\":17.12228717,\"567\":15.039891300000001,\"568\":17.799032650000001,\"569\":20.60956899,\"570\":20.704905350000001,\"571\":18.295725449999999,\"572\":17.385167020000001,\"573\":19.78093526,\"574\":null,\"575\":17.20332166,\"576\":11.69802294,\"577\":null,\"578\":15.29993511,\"579\":null,\"580\":null,\"581\":null,\"582\":null,\"583\":null,\"584\":21.496460150000001,\"585\":20.633487590000001,\"586\":null,\"587\":null,\"588\":null,\"589\":null,\"590\":null,\"591\":null,\"592\":null,\"593\":null,\"594\":18.762293679999999,\"595\":17.11701485,\"596\":18.66217537,\"597\":null,\"598\":null,\"599\":19.0501915,\"600\":15.05740321,\"601\":null,\"602\":null,\"603\":null,\"604\":null,\"605\":18.122565380000001,\"606\":14.547036090000001,\"607\":null,\"608\":14.917301419999999,\"609\":null,\"610\":null,\"611\":17.497562890000001,\"612\":14.270085720000001,\"613\":null,\"614\":16.864292819999999,\"615\":null,\"616\":null,\"617\":16.796592789999998,\"618\":12.9128054,\"619\":null,\"620\":null,\"621\":null,\"622\":null,\"623\":null,\"624\":null,\"625\":14.18771209,\"626\":null,\"627\":16.686752460000001,\"628\":19.070574350000001,\"629\":19.57855473,\"630\":17.479904950000002,\"631\":null,\"632\":17.992390140000001,\"633\":12.924516390000001,\"634\":null,\"635\":21.735286290000001,\"636\":null,\"637\":15.66336145,\"638\":16.975137320000002,\"639\":14.59625222,\"640\":14.7422982,\"641\":15.225341459999999,\"642\":21.459847459999999,\"643\":20.741332660000001,\"644\":null,\"645\":14.95863245,\"646\":null,\"647\":null,\"648\":16.704553220000001,\"649\":null,\"650\":null,\"651\":15.222414390000001,\"652\":null,\"653\":null,\"654\":null,\"655\":20.029713650000001,\"656\":null,\"657\":15.973793000000001,\"658\":16.758258909999999,\"659\":17.810376179999999,\"660\":17.250793600000002,\"661\":null,\"662\":19.354498119999999,\"663\":null,\"664\":16.148611110000001,\"665\":19.11348864,\"666\":null,\"667\":null,\"668\":14.30835093,\"669\":null,\"670\":null,\"671\":null,\"672\":null,\"673\":null,\"674\":null,\"675\":null,\"676\":13.601629470000001,\"677\":null,\"678\":null,\"679\":17.741973770000001,\"680\":null,\"681\":18.39364088,\"682\":null,\"683\":null,\"684\":null,\"685\":null,\"686\":14.86427052,\"687\":20.053981180000001,\"688\":null,\"689\":17.362985800000001,\"690\":null,\"691\":null,\"692\":21.233027280000002,\"693\":20.29129855,\"694\":13.83974022,\"695\":null,\"696\":null,\"697\":16.07849534,\"698\":18.498037669999999,\"699\":19.55337299,\"700\":null,\"701\":18.161420920000001,\"702\":13.625793249999999,\"703\":19.936456379999999,\"704\":19.870494480000001,\"705\":20.82556993,\"706\":17.39778819,\"707\":18.554755230000001,\"708\":20.293996809999999,\"709\":16.025255640000001,\"710\":null,\"711\":null,\"712\":16.722381729999999,\"713\":null,\"714\":15.55493203,\"715\":17.646835339999999,\"716\":null,\"717\":16.75456703,\"718\":null,\"719\":16.302639299999999,\"720\":14.237667739999999,\"721\":12.9128054,\"722\":16.988817439999998,\"723\":null,\"724\":15.1135634,\"725\":15.010586419999999,\"726\":null,\"727\":null,\"728\":null,\"729\":null,\"730\":null,\"731\":null,\"732\":null,\"733\":18.377284580000001,\"734\":null,\"735\":15.23220882,\"736\":19.295340580000001,\"737\":null,\"738\":16.313314009999999,\"739\":null,\"740\":null,\"741\":19.73433335,\"742\":null,\"743\":null,\"744\":null,\"745\":null,\"746\":null,\"747\":null,\"748\":14.4427419,\"749\":null,\"750\":null,\"751\":null,\"752\":null,\"753\":null,\"754\":19.34030727,\"755\":null,\"756\":null,\"757\":null,\"758\":null,\"759\":null,\"760\":16.158360909999999,\"761\":18.89407752,\"762\":null,\"763\":17.74327735,\"764\":15.913862760000001,\"765\":18.509408740000001,\"766\":17.111688440000002,\"767\":16.711046060000001,\"768\":null,\"769\":14.260871099999999,\"770\":20.1575153,\"771\":null,\"772\":13.98583571,\"773\":null,\"774\":null,\"775\":16.80572476,\"776\":22.10161733,\"777\":22.022897960000002,\"778\":null,\"779\":17.06554921,\"780\":16.443526769999998,\"781\":20.778999559999999,\"782\":24.00131287,\"783\":16.186610529999999,\"784\":null,\"785\":17.804775889999998,\"786\":17.007186350000001,\"787\":16.84541668,\"788\":17.55346402,\"789\":18.734093720000001,\"790\":14.796903929999999,\"791\":17.35375419,\"792\":15.556524789999999,\"793\":15.850765020000001,\"794\":16.629499689999999,\"795\":22.608727380000001,\"796\":null,\"797\":15.92685388,\"798\":22.97875809,\"799\":18.517904349999998,\"800\":21.43574675,\"801\":19.850683620000002,\"802\":null,\"803\":19.450342630000002,\"804\":17.402515040000001,\"805\":20.03442012,\"806\":19.515471309999999,\"807\":22.46947102,\"808\":19.514652009999999,\"809\":21.256643400000002,\"810\":null,\"811\":14.84440221,\"812\":null,\"813\":null,\"814\":16.935676860000001,\"815\":19.27418527,\"816\":17.161799810000002,\"817\":17.49723414,\"818\":19.80735735,\"819\":null,\"820\":12.74510001,\"821\":14.994358739999999,\"822\":14.491239999999999,\"823\":14.83375581,\"824\":12.66815792,\"825\":15.31431444,\"826\":null,\"827\":17.414234019999999,\"828\":17.542378230000001,\"829\":19.988123980000001,\"830\":null,\"831\":18.229746630000001,\"832\":20.500125830000002,\"833\":15.114170469999999,\"834\":null,\"835\":17.912095820000001,\"836\":null,\"837\":17.558159320000001,\"838\":13.220691649999999,\"839\":18.360187140000001,\"840\":14.213824819999999,\"841\":null,\"842\":null,\"843\":22.27793561,\"844\":16.648719889999999,\"845\":null,\"846\":18.745497369999999,\"847\":14.81542451,\"848\":null,\"849\":15.30998355,\"850\":19.993018079999999,\"851\":null,\"852\":15.74562854,\"853\":null,\"854\":19.131135619999998,\"855\":18.021577650000001,\"856\":null,\"857\":19.329530200000001,\"858\":null,\"859\":null,\"860\":null,\"861\":15.994605440000001,\"862\":16.264224339999998,\"863\":19.071858519999999,\"864\":17.311776460000001,\"865\":null,\"866\":null,\"867\":null,\"868\":null,\"869\":12.9128054,\"870\":null,\"871\":16.07288419,\"872\":18.113419050000001,\"873\":13.53908549,\"874\":null,\"875\":15.8884575,\"876\":null,\"877\":18.459206699999999,\"878\":null,\"879\":null,\"880\":null,\"881\":null,\"882\":14.2407606,\"883\":19.927408150000002,\"884\":null,\"885\":null,\"886\":null,\"887\":null,\"888\":18.141819730000002,\"889\":13.89344339,\"890\":17.089262770000001,\"891\":null,\"892\":16.273869730000001,\"893\":null,\"894\":14.61498999,\"895\":15.14368022,\"896\":null,\"897\":15.020020089999999,\"898\":15.980075299999999,\"899\":12.632050359999999,\"900\":null,\"901\":14.92848088,\"902\":null,\"903\":12.03171,\"904\":null,\"905\":null,\"906\":null,\"907\":null,\"908\":null,\"909\":null,\"910\":null,\"911\":null,\"912\":null,\"913\":16.75551072,\"914\":23.863905939999999,\"915\":24.394673730000001,\"916\":24.15053893,\"917\":22.421832139999999,\"918\":23.416443019999999,\"919\":21.62466611,\"920\":21.421073929999999,\"921\":17.404313219999999,\"922\":13.43585816,\"923\":null,\"924\":null,\"925\":17.993098020000002,\"926\":14.76713869,\"927\":null,\"928\":null,\"929\":null,\"930\":19.289090349999999,\"931\":null,\"932\":null,\"933\":null,\"934\":null,\"935\":null,\"936\":null,\"937\":null,\"938\":21.061664489999998,\"939\":14.33804207,\"940\":null,\"941\":16.053357250000001,\"942\":21.51956886,\"943\":17.111500249999999,\"944\":16.728440729999999,\"945\":16.813688209999999,\"946\":16.46359782,\"947\":15.69984649,\"948\":17.833565759999999,\"949\":19.729054550000001,\"950\":20.81299761,\"951\":15.404817510000001,\"952\":20.895204509999999,\"953\":12.35638937,\"954\":17.81673679,\"955\":17.110824359999999,\"956\":12.9128054,\"957\":17.462369089999999,\"958\":null,\"959\":null,\"960\":16.040556410000001,\"961\":14.205817590000001,\"962\":16.44482695,\"963\":10.80294795,\"964\":17.441274079999999,\"965\":18.672640399999999,\"966\":null,\"967\":null,\"968\":null,\"969\":null,\"970\":null,\"971\":16.51085513,\"972\":null,\"973\":20.12096657,\"974\":null,\"975\":null,\"976\":null,\"977\":null,\"978\":null,\"979\":null,\"980\":13.108268900000001,\"981\":null,\"982\":19.07403738,\"983\":null,\"984\":20.048999370000001,\"985\":19.554097590000001,\"986\":null,\"987\":17.82616788,\"988\":null,\"989\":19.63295557,\"990\":18.299415020000001,\"991\":null,\"992\":15.31618014,\"993\":12.9128054,\"994\":17.297168280000001,\"995\":22.353621329999999,\"996\":17.31877132,\"997\":17.742683830000001,\"998\":null,\"999\":null,\"1000\":18.879788659999999,\"1001\":null,\"1002\":null,\"1003\":14.70009357,\"1004\":null,\"1005\":16.623123870000001,\"1006\":13.002384660000001,\"1007\":null,\"1008\":null,\"1009\":null,\"1010\":null,\"1011\":14.93859037,\"1012\":null,\"1013\":16.743591469999998,\"1014\":null,\"1015\":null,\"1016\":null,\"1017\":null,\"1018\":null,\"1019\":null,\"1020\":null,\"1021\":null,\"1022\":null,\"1023\":null,\"1024\":null,\"1025\":null,\"1026\":null,\"1027\":null,\"1028\":15.95202546,\"1029\":null,\"1030\":null,\"1031\":17.81868764,\"1032\":17.102844019999999,\"1033\":17.158999850000001,\"1034\":16.591806120000001,\"1035\":10.0466225,\"1036\":null,\"1037\":null,\"1038\":17.384476889999998,\"1039\":18.186137129999999,\"1040\":15.95839335,\"1041\":null,\"1042\":null,\"1043\":null,\"1044\":16.317205770000001,\"1045\":11.8448353,\"1046\":15.36528478,\"1047\":16.727762429999998,\"1048\":null,\"1049\":null,\"1050\":null,\"1051\":null,\"1052\":null,\"1053\":null,\"1054\":null,\"1055\":16.791849859999999,\"1056\":17.01053147,\"1057\":11.64072556,\"1058\":15.677959039999999,\"1059\":null,\"1060\":24.610807319999999,\"1061\":19.52034738,\"1062\":null,\"1063\":12.901680130000001,\"1064\":null,\"1065\":16.761416860000001,\"1066\":null,\"1067\":null,\"1068\":16.687278549999998,\"1069\":15.732428779999999,\"1070\":15.44873385,\"1071\":null,\"1072\":null,\"1073\":15.66367853,\"1074\":null,\"1075\":null,\"1076\":null,\"1077\":null,\"1078\":16.084292349999998,\"1079\":12.01890339,\"1080\":null,\"1081\":null,\"1082\":15.07225034,\"1083\":null,\"1084\":null,\"1085\":null,\"1086\":null,\"1087\":14.286292639999999,\"1088\":17.324959060000001,\"1089\":16.369402990000001,\"1090\":13.651609649999999,\"1091\":null,\"1092\":18.960199800000002,\"1093\":16.922931559999998,\"1094\":14.92749644,\"1095\":15.68950579,\"1096\":15.79753657,\"1097\":17.47335434,\"1098\":17.43021783,\"1099\":20.320295789999999,\"1100\":15.38510488,\"1101\":17.218070959999999,\"1102\":14.660282710000001,\"1103\":19.225858909999999,\"1104\":19.809360949999998,\"1105\":15.33455519,\"1106\":null,\"1107\":null,\"1108\":null,\"1109\":18.144485899999999,\"1110\":null,\"1111\":null,\"1112\":16.903319539999998,\"1113\":null,\"1114\":null,\"1115\":null,\"1116\":18.547280189999999,\"1117\":null,\"1118\":null,\"1119\":16.553681749999999,\"1120\":null,\"1121\":17.604220770000001,\"1122\":null,\"1123\":17.636206829999999,\"1124\":12.424657529999999,\"1125\":15.325044999999999,\"1126\":20.289226599999999,\"1127\":null,\"1128\":15.53878658,\"1129\":12.26809897,\"1130\":18.592597210000001,\"1131\":null,\"1132\":12.87346994,\"1133\":null,\"1134\":null,\"1135\":14.386415899999999,\"1136\":null,\"1137\":null,\"1138\":null,\"1139\":null,\"1140\":18.620635119999999,\"1141\":24.060056190000001,\"1142\":null,\"1143\":null,\"1144\":18.49816994,\"1145\":18.501605170000001,\"1146\":17.490846000000001,\"1147\":17.297161859999999,\"1148\":null,\"1149\":null,\"1150\":null,\"1151\":null,\"1152\":null,\"1153\":null,\"1154\":null,\"1155\":null,\"1156\":14.16501678,\"1157\":null,\"1158\":null,\"1159\":23.41684944,\"1160\":20.51256201,\"1161\":18.373760489999999,\"1162\":18.231739340000001,\"1163\":18.04942544,\"1164\":14.31294662,\"1165\":null,\"1166\":null,\"1167\":null,\"1168\":null,\"1169\":null,\"1170\":null,\"1171\":null,\"1172\":null,\"1173\":23.24460595,\"1174\":null,\"1175\":17.422535509999999,\"1176\":null,\"1177\":null,\"1178\":null,\"1179\":null,\"1180\":null,\"1181\":13.86748304,\"1182\":null,\"1183\":null,\"1184\":18.240406650000001,\"1185\":23.484066380000002,\"1186\":20.0537852,\"1187\":17.949543609999999,\"1188\":20.503847029999999,\"1189\":null,\"1190\":13.39448335,\"1191\":19.75358336,\"1192\":null,\"1193\":null,\"1194\":18.533386610000001,\"1195\":21.515397239999999,\"1196\":18.842287339999999,\"1197\":null,\"1198\":17.813405249999999,\"1199\":14.18136039,\"1200\":null,\"1201\":19.83826341,\"1202\":null,\"1203\":18.72857561,\"1204\":19.712327510000002,\"1205\":16.643174819999999,\"1206\":null,\"1207\":null,\"1208\":18.53418658,\"1209\":15.834257340000001,\"1210\":14.718514580000001,\"1211\":15.700605019999999,\"1212\":16.75591296,\"1213\":15.64690751,\"1214\":null,\"1215\":null,\"1216\":17.109518649999998,\"1217\":null,\"1218\":17.59056416,\"1219\":17.2355263,\"1220\":null,\"1221\":null,\"1222\":null,\"1223\":null,\"1224\":null,\"1225\":null,\"1226\":null,\"1227\":15.359203020000001,\"1228\":null,\"1229\":17.517614890000001,\"1230\":null,\"1231\":null,\"1232\":19.91781683,\"1233\":15.55256589,\"1234\":14.572384850000001,\"1235\":17.25165192,\"1236\":16.757286100000002,\"1237\":16.18623564,\"1238\":18.724273799999999,\"1239\":18.285018650000001,\"1240\":18.559314830000002,\"1241\":17.350032550000002,\"1242\":15.41223873,\"1243\":null,\"1244\":null,\"1245\":null,\"1246\":null,\"1247\":null,\"1248\":null,\"1249\":17.805943899999999,\"1250\":null,\"1251\":null,\"1252\":null,\"1253\":17.475991489999998,\"1254\":null,\"1255\":null,\"1256\":null,\"1257\":null,\"1258\":18.872315,\"1259\":15.15058131,\"1260\":null,\"1261\":null,\"1262\":15.69117368,\"1263\":16.44110517,\"1264\":17.198806179999998,\"1265\":18.728301259999998,\"1266\":18.692520460000001,\"1267\":18.036040400000001,\"1268\":17.004833730000001,\"1269\":null,\"1270\":17.702146880000001,\"1271\":18.10534427,\"1272\":null,\"1273\":null,\"1274\":null,\"1275\":20.973147260000001,\"1276\":20.5752791,\"1277\":19.692164479999999,\"1278\":19.270800139999999,\"1279\":18.975520360000001,\"1280\":17.757575889999998,\"1281\":13.40258019,\"1282\":19.830088480000001,\"1283\":19.54291121,\"1284\":19.821059680000001,\"1285\":19.519697130000001,\"1286\":18.671448460000001,\"1287\":19.155725570000001,\"1288\":18.495597889999999,\"1289\":20.406788509999998,\"1290\":15.170818880000001,\"1291\":19.717913790000001,\"1292\":null,\"1293\":null,\"1294\":null,\"1295\":null,\"1296\":null,\"1297\":null,\"1298\":null,\"1299\":null,\"1300\":null,\"1301\":17.309192329999998,\"1302\":13.919219869999999,\"1303\":15.566935129999999,\"1304\":19.057582440000001,\"1305\":null,\"1306\":null,\"1307\":null,\"1308\":14.896807089999999,\"1309\":null,\"1310\":null,\"1311\":null,\"1312\":null,\"1313\":null,\"1314\":null,\"1315\":null,\"1316\":null,\"1317\":12.9128054,\"1318\":14.392258910000001,\"1319\":null,\"1320\":null,\"1321\":null,\"1322\":18.874353589999998,\"1323\":16.73929424,\"1324\":21.76342593,\"1325\":22.03729349,\"1326\":17.58322678,\"1327\":14.98585877,\"1328\":null,\"1329\":17.92165052,\"1330\":17.661012490000001,\"1331\":16.505327900000001,\"1332\":17.649572890000002,\"1333\":17.72982781,\"1334\":null,\"1335\":17.689286150000001,\"1336\":null,\"1337\":13.81818854,\"1338\":11.31093901,\"1339\":15.073893350000001,\"1340\":null,\"1341\":21.371717610000001,\"1342\":17.164948389999999,\"1343\":null,\"1344\":13.97672212,\"1345\":15.771599780000001,\"1346\":null,\"1347\":null,\"1348\":null,\"1349\":null,\"1350\":null,\"1351\":16.798027999999999,\"1352\":18.81090592,\"1353\":20.156114370000001,\"1354\":null,\"1355\":16.261663810000002,\"1356\":12.9128054,\"1357\":null,\"1358\":null,\"1359\":null,\"1360\":15.514562679999999,\"1361\":null,\"1362\":16.519261790000002,\"1363\":null,\"1364\":19.037622219999999,\"1365\":null,\"1366\":15.8202902,\"1367\":14.28542882,\"1368\":17.507623809999998,\"1369\":20.711686279999998,\"1370\":null,\"1371\":19.600658719999998,\"1372\":16.65500033,\"1373\":17.20384649,\"1374\":15.931784820000001,\"1375\":null,\"1376\":null,\"1377\":null,\"1378\":17.56272981,\"1379\":17.5589567,\"1380\":14.91752503,\"1381\":15.170950449999999,\"1382\":19.790475350000001,\"1383\":15.19738351,\"1384\":15.441760929999999,\"1385\":18.843089979999998,\"1386\":16.41457316,\"1387\":16.57538138,\"1388\":13.010973160000001,\"1389\":13.93313581,\"1390\":null,\"1391\":null,\"1392\":17.1926272,\"1393\":20.538605960000002,\"1394\":null,\"1395\":null,\"1396\":null,\"1397\":13.92571291,\"1398\":null,\"1399\":null,\"1400\":18.897031779999999,\"1401\":18.594777369999999,\"1402\":17.447084050000001,\"1403\":15.75640254,\"1404\":16.293587590000001,\"1405\":18.869406850000001,\"1406\":17.685706679999999,\"1407\":20.19803293,\"1408\":19.86802638,\"1409\":15.28226849,\"1410\":null,\"1411\":13.78492674,\"1412\":17.339349469999998,\"1413\":12.9128054,\"1414\":13.909005990000001,\"1415\":null,\"1416\":null,\"1417\":20.700726710000001,\"1418\":17.578979329999999,\"1419\":17.936657790000002,\"1420\":18.31425445,\"1421\":14.707064089999999,\"1422\":17.239188760000001,\"1423\":18.219376440000001,\"1424\":18.110523560000001,\"1425\":18.8632502,\"1426\":18.590450499999999,\"1427\":17.971213070000001,\"1428\":16.78172644,\"1429\":14.66316993,\"1430\":22.207829740000001,\"1431\":19.908617199999998,\"1432\":null,\"1433\":16.453705759999998,\"1434\":null,\"1435\":null,\"1436\":18.42253659,\"1437\":17.19318312,\"1438\":null,\"1439\":14.777138470000001,\"1440\":null,\"1441\":15.271386550000001,\"1442\":16.194357180000001,\"1443\":null,\"1444\":null,\"1445\":null,\"1446\":null,\"1447\":null,\"1448\":12.30736622,\"1449\":16.203509050000001,\"1450\":null,\"1451\":null,\"1452\":null,\"1453\":null,\"1454\":14.67374569,\"1455\":17.7047727,\"1456\":19.206678060000002,\"1457\":null,\"1458\":null,\"1459\":null,\"1460\":null,\"1461\":16.290655520000001,\"1462\":14.89473306,\"1463\":null,\"1464\":null,\"1465\":null,\"1466\":20.06255479,\"1467\":14.80853157,\"1468\":null,\"1469\":null,\"1470\":null,\"1471\":16.86353738,\"1472\":null,\"1473\":null,\"1474\":19.743586130000001,\"1475\":null,\"1476\":null,\"1477\":17.707818530000001,\"1478\":20.679369220000002,\"1479\":18.70863374,\"1480\":19.47295051,\"1481\":16.532423519999998,\"1482\":null,\"1483\":16.690559879999999,\"1484\":17.073479290000002,\"1485\":null,\"1486\":15.88056379,\"1487\":15.27712983,\"1488\":15.883816680000001,\"1489\":18.47015202,\"1490\":null,\"1491\":null,\"1492\":18.633334250000001,\"1493\":17.917190439999999,\"1494\":null,\"1495\":18.60346432,\"1496\":17.390225690000001,\"1497\":18.754490650000001,\"1498\":20.43802316,\"1499\":17.846500150000001,\"1500\":18.345787300000001,\"1501\":null,\"1502\":null,\"1503\":21.238017169999999,\"1504\":17.295737030000002,\"1505\":14.52043069,\"1506\":19.638892439999999,\"1507\":16.738689690000001,\"1508\":16.32274198,\"1509\":18.14659404,\"1510\":17.13976516,\"1511\":20.691722219999999,\"1512\":16.339281499999998,\"1513\":15.651297080000001,\"1514\":17.074528969999999,\"1515\":19.262857270000001,\"1516\":13.45682089,\"1517\":null,\"1518\":null,\"1519\":21.990689190000001,\"1520\":18.438463509999998,\"1521\":null,\"1522\":null,\"1523\":14.285749450000001,\"1524\":17.483736459999999,\"1525\":14.10936497,\"1526\":19.29152054,\"1527\":17.393162650000001,\"1528\":16.300487230000002,\"1529\":17.06373735,\"1530\":17.008054749999999,\"1531\":16.424942309999999,\"1532\":14.58205061,\"1533\":null,\"1534\":null,\"1535\":19.81079488,\"1536\":20.171128270000001,\"1537\":21.908925969999998,\"1538\":null,\"1539\":16.59719055,\"1540\":16.582127509999999,\"1541\":17.576534670000001,\"1542\":16.594377550000001,\"1543\":18.501584919999999,\"1544\":null,\"1545\":12.06566928,\"1546\":null,\"1547\":18.545190099999999,\"1548\":15.400952269999999,\"1549\":15.691216109999999,\"1550\":15.791867229999999,\"1551\":17.74411409,\"1552\":16.049513659999999,\"1553\":null,\"1554\":null,\"1555\":null,\"1556\":15.558345040000001,\"1557\":14.6606515,\"1558\":16.102860509999999,\"1559\":null,\"1560\":15.90145942,\"1561\":12.8986102,\"1562\":19.494349029999999,\"1563\":null,\"1564\":11.87839894,\"1565\":17.75697911,\"1566\":null,\"1567\":21.391834240000001,\"1568\":null,\"1569\":null,\"1570\":null,\"1571\":null,\"1572\":null,\"1573\":null,\"1574\":null,\"1575\":20.146256820000001,\"1576\":null,\"1577\":18.887230379999998,\"1578\":null,\"1579\":null,\"1580\":null,\"1581\":null,\"1582\":null,\"1583\":null,\"1584\":null,\"1585\":21.3091036,\"1586\":17.516546609999999,\"1587\":17.233763249999999,\"1588\":15.55546352,\"1589\":null,\"1590\":15.20179766,\"1591\":null,\"1592\":16.485689699999998,\"1593\":15.48625502,\"1594\":17.814858359999999,\"1595\":13.570602109999999,\"1596\":17.031504399999999,\"1597\":18.545201519999999,\"1598\":18.007854250000001,\"1599\":13.644086079999999,\"1600\":20.90335936,\"1601\":17.684847770000001,\"1602\":17.189579930000001,\"1603\":11.415098199999999,\"1604\":12.975139090000001,\"1605\":16.733962869999999,\"1606\":17.396322080000001,\"1607\":null,\"1608\":18.62487221,\"1609\":null,\"1610\":16.38943824,\"1611\":null,\"1612\":16.04587356,\"1613\":null,\"1614\":null,\"1615\":15.35342896,\"1616\":null,\"1617\":17.388771439999999,\"1618\":19.478341270000001,\"1619\":null,\"1620\":null,\"1621\":null,\"1622\":null,\"1623\":null,\"1624\":16.81976088,\"1625\":15.9570141,\"1626\":null,\"1627\":17.75386,\"1628\":17.23001687,\"1629\":15.34793889,\"1630\":21.440518319999999,\"1631\":19.775041130000002,\"1632\":null,\"1633\":18.726065590000001,\"1634\":20.464930020000001,\"1635\":null,\"1636\":null,\"1637\":null,\"1638\":14.81828232,\"1639\":18.991373370000002,\"1640\":15.24298789,\"1641\":null,\"1642\":null,\"1643\":null,\"1644\":null,\"1645\":15.55233698,\"1646\":12.66631744,\"1647\":null,\"1648\":null,\"1649\":17.398092770000002,\"1650\":null,\"1651\":17.234721400000002,\"1652\":18.784199260000001,\"1653\":null,\"1654\":null,\"1655\":null,\"1656\":null,\"1657\":20.027467179999999,\"1658\":16.398818309999999,\"1659\":19.629580919999999,\"1660\":null,\"1661\":15.3044501,\"1662\":null,\"1663\":null,\"1664\":18.50089397,\"1665\":21.476272300000002,\"1666\":19.077747410000001,\"1667\":null,\"1668\":15.26775724,\"1669\":17.46438801,\"1670\":null,\"1671\":null,\"1672\":19.06851026,\"1673\":17.542471509999999,\"1674\":null,\"1675\":null,\"1676\":15.88536811,\"1677\":null,\"1678\":15.28833637,\"1679\":16.986603590000001,\"1680\":null,\"1681\":16.27586603,\"1682\":13.500802480000001,\"1683\":19.108778910000002,\"1684\":null,\"1685\":null,\"1686\":null,\"1687\":16.408181429999999,\"1688\":null,\"1689\":18.224527770000002,\"1690\":18.304444149999998,\"1691\":18.203225570000001,\"1692\":18.802257900000001,\"1693\":null,\"1694\":null,\"1695\":19.779527569999999,\"1696\":14.583623360000001,\"1697\":15.28306594,\"1698\":18.249416440000001,\"1699\":null,\"1700\":null,\"1701\":17.193629130000001,\"1702\":17.7347593,\"1703\":20.98964105,\"1704\":18.980289450000001,\"1705\":14.97809621,\"1706\":16.67260422,\"1707\":17.926179680000001,\"1708\":19.10478178,\"1709\":18.335518050000001,\"1710\":15.528932409999999,\"1711\":16.11055107,\"1712\":null,\"1713\":null,\"1714\":null,\"1715\":null,\"1716\":16.02753315,\"1717\":14.90687271,\"1718\":18.756223630000001,\"1719\":16.084275559999998,\"1720\":21.086216279999999,\"1721\":18.19546369,\"1722\":15.9380544,\"1723\":null,\"1724\":null,\"1725\":19.988009519999998,\"1726\":18.362996339999999,\"1727\":18.919008479999999,\"1728\":17.592301070000001,\"1729\":12.9128054,\"1730\":null,\"1731\":19.40870966,\"1732\":null,\"1733\":null,\"1734\":18.211679790000002,\"1735\":20.19336904,\"1736\":null,\"1737\":21.24876669,\"1738\":15.62026433,\"1739\":15.665394920000001,\"1740\":17.37655663,\"1741\":20.455579279999998,\"1742\":18.812927500000001,\"1743\":18.19792528,\"1744\":19.16960766,\"1745\":15.93219294,\"1746\":14.375938639999999,\"1747\":null,\"1748\":19.853186399999998,\"1749\":15.77208289,\"1750\":null,\"1751\":null,\"1752\":null,\"1753\":15.31964558,\"1754\":13.52732834,\"1755\":null,\"1756\":null,\"1757\":null,\"1758\":15.33879082,\"1759\":null,\"1760\":17.56854805,\"1761\":null,\"1762\":null,\"1763\":null,\"1764\":19.874596090000001,\"1765\":null,\"1766\":null,\"1767\":13.767937570000001,\"1768\":null,\"1769\":20.052793650000002,\"1770\":null,\"1771\":13.362068089999999,\"1772\":16.827078149999998,\"1773\":18.1278097,\"1774\":null,\"1775\":null,\"1776\":null,\"1777\":18.95756578,\"1778\":18.46482366,\"1779\":17.05316882,\"1780\":20.589935430000001,\"1781\":null,\"1782\":20.52515635,\"1783\":16.12738384,\"1784\":24.29101107,\"1785\":22.648102659999999,\"1786\":19.68346305,\"1787\":24.106119020000001,\"1788\":25.077671380000002,\"1789\":17.982578920000002,\"1790\":17.568806519999999,\"1791\":null,\"1792\":null,\"1793\":17.207670279999999,\"1794\":19.519792689999999,\"1795\":17.783090850000001,\"1796\":null,\"1797\":18.368748589999999,\"1798\":null,\"1799\":null,\"1800\":15.805729400000001,\"1801\":null,\"1802\":16.914494179999998,\"1803\":17.923456470000001,\"1804\":19.101063839999998,\"1805\":17.49221725,\"1806\":18.45634905,\"1807\":null,\"1808\":null,\"1809\":null,\"1810\":16.9072982,\"1811\":18.053347989999999,\"1812\":19.46768028,\"1813\":19.817602229999998,\"1814\":20.632475299999999,\"1815\":14.20262146,\"1816\":18.70687014,\"1817\":null,\"1818\":17.178577099999998,\"1819\":19.333606410000002,\"1820\":19.267727260000001,\"1821\":19.6308446,\"1822\":19.635273049999998,\"1823\":19.384442459999999,\"1824\":17.347430809999999,\"1825\":22.165531949999998,\"1826\":18.46211997,\"1827\":18.012592130000002,\"1828\":20.855365389999999,\"1829\":19.987584309999999,\"1830\":18.61483973,\"1831\":18.730331190000001,\"1832\":19.878071120000001,\"1833\":21.87606508,\"1834\":21.10292145,\"1835\":20.944433740000001,\"1836\":19.049982190000001,\"1837\":20.557353039999999,\"1838\":19.812261670000002,\"1839\":21.29017365,\"1840\":19.320269750000001,\"1841\":20.45164892,\"1842\":14.121631170000001,\"1843\":17.64856052,\"1844\":19.419738779999999,\"1845\":18.544499609999999,\"1846\":18.649388680000001,\"1847\":21.181055570000002,\"1848\":null,\"1849\":20.402421270000001,\"1850\":18.434459619999998,\"1851\":16.69890096,\"1852\":23.343585059999999,\"1853\":21.538835939999998,\"1854\":21.42402427,\"1855\":20.85904137,\"1856\":null,\"1857\":15.68655992,\"1858\":19.60427387,\"1859\":19.531111469999999,\"1860\":null,\"1861\":null,\"1862\":null,\"1863\":null,\"1864\":17.09180203,\"1865\":null,\"1866\":null,\"1867\":14.360486570000001,\"1868\":19.371215280000001,\"1869\":19.38978273,\"1870\":null,\"1871\":null,\"1872\":20.432220149999999,\"1873\":18.553510769999999,\"1874\":20.750583649999999,\"1875\":12.28665333,\"1876\":18.954541469999999,\"1877\":13.76692166,\"1878\":14.16899637,\"1879\":null,\"1880\":null,\"1881\":null,\"1882\":null,\"1883\":null,\"1884\":null,\"1885\":null,\"1886\":null,\"1887\":13.8875847,\"1888\":17.77873409,\"1889\":14.367928409999999,\"1890\":18.06733156,\"1891\":18.607714999999999,\"1892\":17.206482919999999,\"1893\":null,\"1894\":18.32517713,\"1895\":null,\"1896\":13.95027586,\"1897\":12.9128054,\"1898\":null,\"1899\":25.72121795,\"1900\":20.34647292,\"1901\":19.188213189999999,\"1902\":20.21392122,\"1903\":16.277418999999998,\"1904\":null,\"1905\":null,\"1906\":18.16813406,\"1907\":null,\"1908\":null,\"1909\":16.686078179999999,\"1910\":null,\"1911\":null,\"1912\":null,\"1913\":null,\"1914\":15.97944306,\"1915\":12.82633633,\"1916\":18.643881100000002,\"1917\":null,\"1918\":null,\"1919\":null,\"1920\":null,\"1921\":null,\"1922\":null,\"1923\":null,\"1924\":null,\"1925\":null,\"1926\":null,\"1927\":12.9128054,\"1928\":17.928571049999999,\"1929\":null,\"1930\":21.213702059999999,\"1931\":20.572287639999999,\"1932\":16.401989990000001,\"1933\":16.64367726,\"1934\":14.58728335,\"1935\":19.999120049999998,\"1936\":null,\"1937\":12.9128054,\"1938\":15.84365554,\"1939\":18.406652449999999,\"1940\":13.082421119999999,\"1941\":17.281936170000002,\"1942\":null,\"1943\":13.479234480000001,\"1944\":16.685635049999998,\"1945\":17.369118650000001,\"1946\":12.5434901,\"1947\":13.866106970000001,\"1948\":null,\"1949\":null,\"1950\":null,\"1951\":null,\"1952\":null,\"1953\":18.478514189999998,\"1954\":12.24683662,\"1955\":13.44541882,\"1956\":null,\"1957\":null,\"1958\":null,\"1959\":16.111022070000001,\"1960\":18.22191922,\"1961\":null,\"1962\":null,\"1963\":20.74834005,\"1964\":null,\"1965\":16.648898689999999,\"1966\":10.66773259,\"1967\":null,\"1968\":14.32081908,\"1969\":15.675424059999999,\"1970\":null,\"1971\":22.253202439999999,\"1972\":null,\"1973\":17.961003699999999,\"1974\":null,\"1975\":15.152312500000001,\"1976\":13.873977010000001,\"1977\":16.186421750000001,\"1978\":15.61242494,\"1979\":null,\"1980\":14.809743859999999,\"1981\":null,\"1982\":18.277652719999999,\"1983\":null,\"1984\":null,\"1985\":17.63809663,\"1986\":18.25532608,\"1987\":17.645608679999999,\"1988\":17.536327759999999,\"1989\":18.064110939999999,\"1990\":13.97229257,\"1991\":17.183842219999999,\"1992\":17.11019567,\"1993\":15.38096588,\"1994\":null,\"1995\":13.321392790000001,\"1996\":16.70647752,\"1997\":18.73074858,\"1998\":16.8248946,\"1999\":19.214758020000001,\"2000\":16.518245019999998,\"2001\":null,\"2002\":18.855560830000002,\"2003\":null,\"2004\":15.43634439,\"2005\":null,\"2006\":null,\"2007\":null,\"2008\":null,\"2009\":16.267762359999999,\"2010\":15.01478783,\"2011\":null,\"2012\":19.512299649999999,\"2013\":null,\"2014\":15.22885952,\"2015\":null,\"2016\":16.44695553,\"2017\":20.191516480000001,\"2018\":16.562609009999999,\"2019\":null,\"2020\":null,\"2021\":19.483769460000001,\"2022\":null,\"2023\":19.242161729999999,\"2024\":null,\"2025\":18.17051936,\"2026\":null,\"2027\":16.871579430000001,\"2028\":13.862769630000001,\"2029\":18.0782527,\"2030\":14.341504629999999,\"2031\":17.912374799999998,\"2032\":16.06494782,\"2033\":13.051928970000001,\"2034\":16.365399570000001,\"2035\":17.877449349999999,\"2036\":17.346019269999999,\"2037\":null,\"2038\":15.271977189999999,\"2039\":null,\"2040\":16.286433689999999,\"2041\":22.38203395,\"2042\":null,\"2043\":14.507604199999999,\"2044\":17.34078031,\"2045\":null,\"2046\":null,\"2047\":null,\"2048\":null,\"2049\":14.280150580000001,\"2050\":null,\"2051\":19.130056410000002,\"2052\":18.73030026,\"2053\":null,\"2054\":17.708310480000002,\"2055\":null,\"2056\":18.673167410000001,\"2057\":null,\"2058\":null,\"2059\":null,\"2060\":null,\"2061\":null,\"2062\":null,\"2063\":null,\"2064\":14.628027960000001,\"2065\":null,\"2066\":null,\"2067\":21.93820156,\"2068\":17.39692582,\"2069\":null,\"2070\":null,\"2071\":19.278705590000001,\"2072\":14.963614059999999,\"2073\":null,\"2074\":null,\"2075\":17.179212209999999,\"2076\":17.69223178,\"2077\":18.221686210000001,\"2078\":13.7321034,\"2079\":15.0373304,\"2080\":15.172697449999999,\"2081\":16.9375447,\"2082\":null,\"2083\":18.196938079999999,\"2084\":null,\"2085\":15.16232563,\"2086\":null,\"2087\":13.06712299,\"2088\":null,\"2089\":null,\"2090\":21.180006219999999,\"2091\":19.551808210000001,\"2092\":null,\"2093\":24.43330096,\"2094\":null,\"2095\":null,\"2096\":null,\"2097\":null,\"2098\":null,\"2099\":null,\"2100\":15.756066390000001,\"2101\":17.626310360000002,\"2102\":null,\"2103\":null,\"2104\":null,\"2105\":null,\"2106\":null,\"2107\":17.257459860000001,\"2108\":18.447202780000001,\"2109\":null,\"2110\":null,\"2111\":null,\"2112\":15.93589158,\"2113\":19.902844909999999,\"2114\":12.90361964,\"2115\":19.32890287,\"2116\":17.915039010000001,\"2117\":12.83124252,\"2118\":18.33379248,\"2119\":15.80267044,\"2120\":18.771149640000001,\"2121\":14.05489618,\"2122\":null,\"2123\":16.367691910000001,\"2124\":13.488439420000001,\"2125\":null,\"2126\":null,\"2127\":13.41359201,\"2128\":15.50352631,\"2129\":15.850630130000001,\"2130\":22.212396040000002,\"2131\":null,\"2132\":null,\"2133\":null,\"2134\":null,\"2135\":20.317059220000001,\"2136\":13.268627990000001,\"2137\":18.831939930000001,\"2138\":20.3702209,\"2139\":15.10223367,\"2140\":14.560868599999999,\"2141\":15.26975727,\"2142\":null,\"2143\":null,\"2144\":21.23310038,\"2145\":19.405022890000001,\"2146\":null,\"2147\":null,\"2148\":18.95662257,\"2149\":16.181752960000001,\"2150\":null,\"2151\":14.38067598,\"2152\":15.725073480000001,\"2153\":18.152926019999999,\"2154\":null,\"2155\":null,\"2156\":null,\"2157\":null,\"2158\":null,\"2159\":19.00381608,\"2160\":null,\"2161\":18.36162105,\"2162\":21.56871533,\"2163\":17.90312389,\"2164\":null,\"2165\":14.135823050000001,\"2166\":15.98861965,\"2167\":15.50247175,\"2168\":null,\"2169\":null,\"2170\":17.70078358,\"2171\":null,\"2172\":20.457962989999999,\"2173\":24.372756849999998,\"2174\":20.864938840000001,\"2175\":23.69690701,\"2176\":null,\"2177\":16.786529689999998,\"2178\":null,\"2179\":16.999963950000002,\"2180\":12.240955509999999,\"2181\":null,\"2182\":15.75709176,\"2183\":null,\"2184\":18.744135849999999,\"2185\":null,\"2186\":14.74520019,\"2187\":null,\"2188\":13.48081388,\"2189\":14.864973340000001,\"2190\":14.133377149999999,\"2191\":14.040384850000001,\"2192\":null,\"2193\":null,\"2194\":18.872467610000001,\"2195\":17.29549317,\"2196\":null,\"2197\":null,\"2198\":null,\"2199\":null,\"2200\":17.51300097,\"2201\":13.26942642,\"2202\":null,\"2203\":null,\"2204\":null,\"2205\":null,\"2206\":null,\"2207\":null,\"2208\":18.094747420000001,\"2209\":14.642331950000001,\"2210\":18.285445899999999,\"2211\":17.574499280000001,\"2212\":22.4805156,\"2213\":16.283108550000001,\"2214\":null,\"2215\":null,\"2216\":19.458694609999998,\"2217\":18.9869041,\"2218\":19.399503370000001,\"2219\":15.97147521,\"2220\":null,\"2221\":18.475975099999999,\"2222\":14.369537190000001,\"2223\":null,\"2224\":null,\"2225\":17.777065279999999,\"2226\":null,\"2227\":19.302980130000002,\"2228\":15.4462355,\"2229\":null,\"2230\":18.819534470000001,\"2231\":null,\"2232\":null,\"2233\":null,\"2234\":15.81300087,\"2235\":14.476264520000001,\"2236\":16.864452870000001,\"2237\":14.524327639999999,\"2238\":null,\"2239\":20.65628409,\"2240\":17.377703740000001,\"2241\":22.822395660000002,\"2242\":14.47706019,\"2243\":12.40386305,\"2244\":13.766948230000001,\"2245\":14.46489482,\"2246\":18.035211660000002,\"2247\":null,\"2248\":null,\"2249\":18.06163849,\"2250\":null,\"2251\":19.610794779999999,\"2252\":20.55179935,\"2253\":16.844899909999999,\"2254\":18.90130272,\"2255\":null,\"2256\":null,\"2257\":15.75293622,\"2258\":null,\"2259\":null,\"2260\":null,\"2261\":18.47811153,\"2262\":16.63439043,\"2263\":17.528900220000001,\"2264\":12.59648427,\"2265\":27.89477853,\"2266\":20.419965990000001,\"2267\":15.92322353,\"2268\":22.34466711,\"2269\":20.951361500000001,\"2270\":null,\"2271\":14.981925390000001,\"2272\":null,\"2273\":null,\"2274\":null,\"2275\":null,\"2276\":null,\"2277\":null,\"2278\":20.141050570000001,\"2279\":19.03194371,\"2280\":14.689019330000001,\"2281\":15.729878899999999,\"2282\":18.319425939999999,\"2283\":null,\"2284\":15.81791428,\"2285\":16.00564439,\"2286\":null,\"2287\":18.408327490000001,\"2288\":16.668160520000001,\"2289\":19.367624549999999,\"2290\":21.792086470000001,\"2291\":18.867259430000001,\"2292\":null,\"2293\":null,\"2294\":19.09716302,\"2295\":null,\"2296\":15.842946120000001,\"2297\":null,\"2298\":null,\"2299\":18.793632030000001,\"2300\":21.89848808,\"2301\":null,\"2302\":null,\"2303\":14.371024009999999,\"2304\":15.36419471,\"2305\":16.160193629999998,\"2306\":19.045349300000002,\"2307\":14.425195179999999,\"2308\":16.34794797,\"2309\":14.3803293,\"2310\":18.232421240000001,\"2311\":null,\"2312\":15.66758239,\"2313\":null,\"2314\":null,\"2315\":null,\"2316\":20.474503850000001,\"2317\":16.262745800000001,\"2318\":14.251557099999999,\"2319\":16.452941190000001,\"2320\":16.310778920000001,\"2321\":13.66021581,\"2322\":15.162539450000001,\"2323\":17.306901140000001,\"2324\":null,\"2325\":null,\"2326\":null,\"2327\":18.75345007,\"2328\":16.28180119,\"2329\":18.425751999999999,\"2330\":19.807506100000001,\"2331\":19.025821730000001,\"2332\":15.795797049999999,\"2333\":18.589786610000001,\"2334\":17.944583489999999,\"2335\":16.47537801,\"2336\":15.75691526,\"2337\":null,\"2338\":null,\"2339\":null,\"2340\":14.20984069,\"2341\":14.157604389999999,\"2342\":16.464945579999998,\"2343\":null,\"2344\":null,\"2345\":null,\"2346\":null,\"2347\":null,\"2348\":20.083673529999999,\"2349\":null,\"2350\":22.38473037,\"2351\":20.4830793,\"2352\":16.172661080000001,\"2353\":null,\"2354\":22.44026757,\"2355\":null,\"2356\":null,\"2357\":null,\"2358\":null,\"2359\":16.194495119999999,\"2360\":14.307644659999999,\"2361\":null,\"2362\":null,\"2363\":null,\"2364\":17.006147250000001,\"2365\":null,\"2366\":14.051574479999999,\"2367\":17.588925589999999,\"2368\":17.43427917,\"2369\":17.35352996,\"2370\":18.823951739999998,\"2371\":18.94389155,\"2372\":17.608705990000001,\"2373\":21.072104469999999,\"2374\":null,\"2375\":14.216777240000001,\"2376\":15.70371403,\"2377\":17.41320224,\"2378\":14.37956417,\"2379\":15.00761161,\"2380\":null,\"2381\":17.738864070000002,\"2382\":17.22612084,\"2383\":15.49173261,\"2384\":null,\"2385\":null,\"2386\":20.161573050000001,\"2387\":16.84011142,\"2388\":null,\"2389\":19.323994559999999,\"2390\":16.271029309999999,\"2391\":14.716323190000001,\"2392\":16.6809148,\"2393\":null,\"2394\":21.034095069999999,\"2395\":19.211258569999998,\"2396\":20.713895610000002,\"2397\":null,\"2398\":14.27749393,\"2399\":null,\"2400\":17.809237280000001,\"2401\":18.539460470000002,\"2402\":17.894387250000001,\"2403\":null,\"2404\":null,\"2405\":null,\"2406\":null,\"2407\":13.234372670000001,\"2408\":null,\"2409\":null,\"2410\":null,\"2411\":14.343941490000001,\"2412\":null,\"2413\":16.65664769,\"2414\":17.75494376,\"2415\":null,\"2416\":null,\"2417\":16.28431617,\"2418\":null,\"2419\":null,\"2420\":18.715631210000002,\"2421\":15.32050941,\"2422\":null,\"2423\":18.399733829999999,\"2424\":null,\"2425\":null,\"2426\":null,\"2427\":null,\"2428\":null,\"2429\":14.83905663,\"2430\":15.86189776,\"2431\":null,\"2432\":null,\"2433\":null,\"2434\":15.60314548,\"2435\":null,\"2436\":18.731628140000002,\"2437\":12.9128054,\"2438\":19.141338340000001,\"2439\":23.224766030000001,\"2440\":16.811504970000001,\"2441\":18.082859580000001,\"2442\":16.43455398,\"2443\":null,\"2444\":null,\"2445\":null,\"2446\":16.506970209999999,\"2447\":14.43749362,\"2448\":17.187874350000001,\"2449\":null,\"2450\":null,\"2451\":20.356375809999999,\"2452\":null,\"2453\":16.725345350000001,\"2454\":null,\"2455\":17.114094510000001,\"2456\":null,\"2457\":null,\"2458\":null,\"2459\":null,\"2460\":13.71679855,\"2461\":18.197732779999999,\"2462\":null,\"2463\":18.33437258,\"2464\":18.43449184,\"2465\":18.281499879999998,\"2466\":null,\"2467\":null,\"2468\":null,\"2469\":null,\"2470\":13.607852899999999,\"2471\":null,\"2472\":19.024484650000002,\"2473\":18.283048560000001,\"2474\":null,\"2475\":14.52619535,\"2476\":16.297549010000001,\"2477\":14.9866034,\"2478\":16.73132021,\"2479\":19.384281999999999,\"2480\":16.908015469999999,\"2481\":21.044872819999998,\"2482\":20.33991387,\"2483\":15.924026400000001,\"2484\":null,\"2485\":21.560424080000001,\"2486\":15.4580834,\"2487\":22.549171739999998,\"2488\":23.215964960000001,\"2489\":15.949397319999999,\"2490\":18.57972247,\"2491\":14.58239431,\"2492\":17.7319362,\"2493\":17.707831639999998,\"2494\":17.512928930000001,\"2495\":13.916723169999999,\"2496\":18.84193677,\"2497\":19.918821940000001,\"2498\":17.263649699999998,\"2499\":null,\"2500\":null,\"2501\":null,\"2502\":null,\"2503\":null,\"2504\":17.277379620000001,\"2505\":null,\"2506\":15.08508069,\"2507\":null,\"2508\":16.87262978,\"2509\":18.389958830000001,\"2510\":17.305009600000002,\"2511\":14.87681349,\"2512\":17.51100456,\"2513\":null,\"2514\":null,\"2515\":16.067737529999999,\"2516\":null,\"2517\":null,\"2518\":12.8312629,\"2519\":16.88714903,\"2520\":17.037654759999999,\"2521\":15.90843668,\"2522\":null,\"2523\":null,\"2524\":19.401647310000001,\"2525\":19.131388050000002,\"2526\":null,\"2527\":null,\"2528\":14.905016140000001,\"2529\":18.70072966,\"2530\":12.9128054,\"2531\":null,\"2532\":13.941751780000001,\"2533\":null,\"2534\":null,\"2535\":null,\"2536\":14.31942871,\"2537\":16.539924259999999,\"2538\":null,\"2539\":16.04659496,\"2540\":22.055269970000001,\"2541\":null,\"2542\":null,\"2543\":19.282105990000002,\"2544\":16.080982550000002,\"2545\":14.308154500000001,\"2546\":16.747938120000001,\"2547\":17.122563570000001,\"2548\":17.91007287,\"2549\":17.123794449999998,\"2550\":15.99957277,\"2551\":16.548819290000001,\"2552\":null,\"2553\":17.272238399999999,\"2554\":null,\"2555\":18.21625521,\"2556\":null,\"2557\":15.82584698,\"2558\":15.204968969999999,\"2559\":null,\"2560\":17.665996289999999,\"2561\":18.389392610000002,\"2562\":16.67257391,\"2563\":22.60396308,\"2564\":19.208544360000001,\"2565\":17.898742519999999,\"2566\":null,\"2567\":15.18571972,\"2568\":19.63550777,\"2569\":16.590794500000001,\"2570\":19.447845489999999,\"2571\":16.989460739999998,\"2572\":16.641883190000002,\"2573\":17.939095559999998,\"2574\":19.503176,\"2575\":18.134357340000001,\"2576\":null,\"2577\":19.752728659999999,\"2578\":17.726222329999999,\"2579\":null,\"2580\":null,\"2581\":null,\"2582\":null,\"2583\":15.13718617,\"2584\":24.921249970000002,\"2585\":15.342353599999999,\"2586\":17.22830402,\"2587\":15.189217340000001,\"2588\":null,\"2589\":15.39736482,\"2590\":16.13562808,\"2591\":19.316786220000001,\"2592\":null,\"2593\":null,\"2594\":19.861593370000001,\"2595\":17.404565900000002,\"2596\":null,\"2597\":null,\"2598\":15.82577202,\"2599\":16.40812644,\"2600\":null,\"2601\":null,\"2602\":17.424169410000001,\"2603\":21.150488230000001,\"2604\":null,\"2605\":14.952434090000001,\"2606\":null,\"2607\":12.9128054,\"2608\":null,\"2609\":18.10989086,\"2610\":17.906890409999999,\"2611\":18.00551896,\"2612\":null,\"2613\":null,\"2614\":null,\"2615\":21.68337211,\"2616\":null,\"2617\":14.68744532,\"2618\":20.240906030000001,\"2619\":15.97165654,\"2620\":null,\"2621\":null,\"2622\":null,\"2623\":19.502924969999999,\"2624\":18.786728740000001,\"2625\":18.388558929999998,\"2626\":13.97757077,\"2627\":null,\"2628\":null,\"2629\":null,\"2630\":13.950204169999999,\"2631\":16.12091762,\"2632\":null,\"2633\":null,\"2634\":16.831743899999999,\"2635\":13.62050685,\"2636\":12.476929760000001,\"2637\":null,\"2638\":17.78684269,\"2639\":21.012217750000001,\"2640\":20.048902030000001,\"2641\":21.196844479999999,\"2642\":null,\"2643\":null,\"2644\":20.038394799999999,\"2645\":13.073168040000001,\"2646\":null,\"2647\":19.358461219999999,\"2648\":null,\"2649\":16.8138872,\"2650\":null,\"2651\":null,\"2652\":16.858380740000001,\"2653\":18.303736900000001,\"2654\":12.79090063,\"2655\":20.251901929999999,\"2656\":16.326915029999999,\"2657\":20.51405694,\"2658\":19.9985447,\"2659\":null,\"2660\":21.576389299999999,\"2661\":18.73078417,\"2662\":20.13610504,\"2663\":16.602108789999999,\"2664\":null,\"2665\":15.4734523,\"2666\":25.051475570000001,\"2667\":15.968120880000001,\"2668\":14.328150859999999,\"2669\":19.994605329999999,\"2670\":18.98672358,\"2671\":21.110912039999999,\"2672\":17.534628210000001,\"2673\":14.372308589999999,\"2674\":15.62687936,\"2675\":13.49346324,\"2676\":null,\"2677\":14.28856959,\"2678\":null,\"2679\":17.317802619999998,\"2680\":14.958519280000001,\"2681\":12.54856373,\"2682\":15.31500441,\"2683\":16.267257170000001,\"2684\":19.392312260000001,\"2685\":null,\"2686\":17.733913770000001,\"2687\":21.783468490000001,\"2688\":18.003831779999999,\"2689\":14.84458974,\"2690\":17.504231839999999,\"2691\":null,\"2692\":null,\"2693\":16.44446786,\"2694\":null,\"2695\":null,\"2696\":19.129625480000001,\"2697\":null,\"2698\":13.546054460000001,\"2699\":null,\"2700\":null,\"2701\":15.68080546,\"2702\":null,\"2703\":null,\"2704\":null,\"2705\":15.414359510000001,\"2706\":17.940041170000001,\"2707\":23.911772020000001,\"2708\":21.018624679999999,\"2709\":20.316668979999999,\"2710\":25.500172289999998,\"2711\":14.022403649999999,\"2712\":18.211043369999999,\"2713\":null,\"2714\":19.742011680000001,\"2715\":23.967765140000001,\"2716\":15.56129692,\"2717\":20.274306710000001,\"2718\":22.822797940000001,\"2719\":20.540563989999999,\"2720\":19.94616581,\"2721\":20.017338500000001,\"2722\":25.15840618,\"2723\":18.640425350000001,\"2724\":22.554126060000002,\"2725\":19.832523470000002,\"2726\":20.999378190000002,\"2727\":19.616811160000001,\"2728\":16.05748114,\"2729\":null,\"2730\":22.652017019999999,\"2731\":16.192822509999999,\"2732\":14.47259689,\"2733\":null,\"2734\":null,\"2735\":17.300267290000001,\"2736\":17.39277264,\"2737\":20.055859659999999,\"2738\":null,\"2739\":null,\"2740\":17.860490639999998,\"2741\":12.85026562,\"2742\":18.98562398,\"2743\":17.559281899999998,\"2744\":21.48762017,\"2745\":14.16698467,\"2746\":null,\"2747\":14.06700324,\"2748\":null,\"2749\":null,\"2750\":13.61597716,\"2751\":null,\"2752\":16.103604170000001,\"2753\":21.164718130000001,\"2754\":22.729732160000001,\"2755\":null,\"2756\":null,\"2757\":null,\"2758\":null,\"2759\":22.45031294,\"2760\":null,\"2761\":null,\"2762\":null,\"2763\":null,\"2764\":18.496349810000002,\"2765\":15.79701549,\"2766\":14.376485049999999,\"2767\":15.900774159999999,\"2768\":15.32178953,\"2769\":18.055125270000001,\"2770\":18.995369239999999,\"2771\":null,\"2772\":14.407086420000001,\"2773\":null,\"2774\":17.3509216,\"2775\":18.52121227,\"2776\":null,\"2777\":14.096793699999999,\"2778\":null,\"2779\":15.788815489999999,\"2780\":12.9128054,\"2781\":null,\"2782\":null,\"2783\":13.92708137,\"2784\":19.720258309999998,\"2785\":null,\"2786\":18.91317695,\"2787\":null,\"2788\":17.189433139999998,\"2789\":null,\"2790\":null,\"2791\":null,\"2792\":16.62675827,\"2793\":null,\"2794\":14.011070869999999,\"2795\":null,\"2796\":15.807699039999999,\"2797\":19.226123730000001,\"2798\":12.9128054,\"2799\":21.44896529,\"2800\":null,\"2801\":19.099690429999999,\"2802\":18.812604100000002,\"2803\":18.054780390000001,\"2804\":16.922952670000001,\"2805\":null,\"2806\":null,\"2807\":12.9128054,\"2808\":null,\"2809\":null,\"2810\":20.41531823,\"2811\":19.959428200000001,\"2812\":13.40025696,\"2813\":16.304584590000001,\"2814\":20.47698621,\"2815\":21.03372495,\"2816\":19.679917159999999,\"2817\":null,\"2818\":19.88892152,\"2819\":null,\"2820\":null,\"2821\":null,\"2822\":12.9128054,\"2823\":null,\"2824\":18.074836680000001,\"2825\":16.473638080000001,\"2826\":null,\"2827\":14.05397116,\"2828\":null,\"2829\":19.73910223,\"2830\":null,\"2831\":null,\"2832\":12.517573049999999,\"2833\":17.446679769999999,\"2834\":null,\"2835\":17.975533639999998,\"2836\":16.79101215,\"2837\":null,\"2838\":16.203952709999999,\"2839\":13.562864749999999,\"2840\":16.158727460000002,\"2841\":null,\"2842\":16.238846379999998,\"2843\":null,\"2844\":16.15223452,\"2845\":12.44084219,\"2846\":12.89210035,\"2847\":18.471683639999998,\"2848\":17.277279249999999,\"2849\":21.66531724,\"2850\":22.508572350000001,\"2851\":21.720322679999999,\"2852\":18.15714921,\"2853\":19.66527147,\"2854\":21.74608387,\"2855\":15.124466419999999,\"2856\":18.042877350000001,\"2857\":15.96172496,\"2858\":17.356739340000001,\"2859\":14.87987032,\"2860\":18.282375210000001,\"2861\":17.593480490000001,\"2862\":15.84269768,\"2863\":null,\"2864\":16.009008600000001,\"2865\":17.644286009999998,\"2866\":16.134027199999998,\"2867\":null,\"2868\":16.021233299999999,\"2869\":null,\"2870\":17.571859910000001,\"2871\":15.6897082,\"2872\":null,\"2873\":19.338924030000001,\"2874\":null,\"2875\":18.201769110000001,\"2876\":15.88430267,\"2877\":16.25545606,\"2878\":null,\"2879\":14.56091786,\"2880\":16.23733481,\"2881\":18.275671899999999,\"2882\":17.61384322,\"2883\":null,\"2884\":16.37849997,\"2885\":17.152798010000001,\"2886\":null,\"2887\":null,\"2888\":null,\"2889\":null,\"2890\":15.66440003,\"2891\":19.297003910000001,\"2892\":14.71627902,\"2893\":14.22987672,\"2894\":17.17066243,\"2895\":null,\"2896\":16.90743166,\"2897\":null,\"2898\":14.39397421,\"2899\":null,\"2900\":null,\"2901\":16.855566240000002,\"2902\":16.21414283,\"2903\":13.62985784,\"2904\":null,\"2905\":null,\"2906\":null,\"2907\":null,\"2908\":15.51414127,\"2909\":20.220337059999999,\"2910\":13.27362729,\"2911\":15.02188789,\"2912\":null,\"2913\":null,\"2914\":20.357868740000001,\"2915\":20.020284669999999,\"2916\":null,\"2917\":null,\"2918\":13.441428200000001,\"2919\":16.176692209999999,\"2920\":14.29650064,\"2921\":17.540933169999999,\"2922\":null,\"2923\":14.69203034,\"2924\":19.986785390000001,\"2925\":null,\"2926\":null,\"2927\":null,\"2928\":22.033166659999999,\"2929\":20.723078940000001,\"2930\":null,\"2931\":null,\"2932\":16.55413665,\"2933\":14.374480520000001,\"2934\":16.257417579999998,\"2935\":15.877207909999999,\"2936\":null,\"2937\":16.743341279999999,\"2938\":null,\"2939\":14.86805637,\"2940\":null,\"2941\":null,\"2942\":null,\"2943\":null,\"2944\":null,\"2945\":null,\"2946\":14.714875940000001,\"2947\":12.9128054,\"2948\":null,\"2949\":14.497462840000001,\"2950\":null,\"2951\":18.65877789,\"2952\":null,\"2953\":16.178334379999999,\"2954\":null,\"2955\":null,\"2956\":17.64506162,\"2957\":null,\"2958\":13.986594719999999,\"2959\":null,\"2960\":null,\"2961\":18.205368419999999,\"2962\":null,\"2963\":null,\"2964\":null,\"2965\":null,\"2966\":null,\"2967\":null,\"2968\":null,\"2969\":null,\"2970\":null,\"2971\":null,\"2972\":null,\"2973\":14.200442560000001,\"2974\":18.092713289999999,\"2975\":null,\"2976\":null,\"2977\":null,\"2978\":null,\"2979\":15.480469790000001,\"2980\":17.427834010000002,\"2981\":13.858898910000001,\"2982\":12.9128054,\"2983\":16.924666469999998,\"2984\":16.15846939,\"2985\":null,\"2986\":null,\"2987\":17.116632299999999,\"2988\":16.914503929999999,\"2989\":15.061121139999999,\"2990\":15.45642,\"2991\":14.53479791,\"2992\":18.571945249999999,\"2993\":null,\"2994\":null,\"2995\":null,\"2996\":18.351176550000002,\"2997\":16.936103620000001,\"2998\":14.370763910000001,\"2999\":15.030369520000001,\"3000\":null,\"3001\":17.10144378,\"3002\":14.68058441,\"3003\":16.547590410000002,\"3004\":null,\"3005\":18.057741929999999,\"3006\":16.848652730000001,\"3007\":17.101281409999999,\"3008\":12.818167020000001,\"3009\":19.13637963,\"3010\":21.405919600000001,\"3011\":16.864830529999999,\"3012\":12.9128054,\"3013\":15.094268720000001,\"3014\":13.854544860000001,\"3015\":null,\"3016\":14.2858061,\"3017\":18.248518730000001,\"3018\":16.986830319999999,\"3019\":14.925088730000001,\"3020\":15.445978780000001,\"3021\":14.47684192,\"3022\":15.08209104,\"3023\":null,\"3024\":18.732748650000001,\"3025\":14.578728979999999,\"3026\":null,\"3027\":null,\"3028\":null,\"3029\":null,\"3030\":null,\"3031\":12.38917891,\"3032\":null,\"3033\":14.812980789999999,\"3034\":null,\"3035\":17.864202460000001,\"3036\":18.306750560000001,\"3037\":12.9128054,\"3038\":22.907161800000001,\"3039\":15.182441089999999,\"3040\":17.422086149999998,\"3041\":20.771471999999999,\"3042\":22.666866299999999,\"3043\":16.006309989999998,\"3044\":null,\"3045\":null,\"3046\":null,\"3047\":null,\"3048\":13.495709509999999,\"3049\":14.84820968,\"3050\":16.70753495,\"3051\":null,\"3052\":20.003555039999998,\"3053\":22.463759660000001,\"3054\":null,\"3055\":16.23788996,\"3056\":17.303445570000001,\"3057\":19.379414100000002,\"3058\":null,\"3059\":null,\"3060\":21.01539348,\"3061\":17.853450389999999,\"3062\":null,\"3063\":16.61766721,\"3064\":null,\"3065\":17.35673568,\"3066\":16.311090709999998,\"3067\":null,\"3068\":null,\"3069\":17.74199947,\"3070\":19.109605859999998,\"3071\":20.72949616,\"3072\":16.812257330000001,\"3073\":null,\"3074\":null,\"3075\":16.01068424,\"3076\":null,\"3077\":null,\"3078\":null,\"3079\":16.44349574,\"3080\":17.717852000000001,\"3081\":null,\"3082\":null,\"3083\":null,\"3084\":null,\"3085\":14.045782429999999,\"3086\":null,\"3087\":13.89117106,\"3088\":null,\"3089\":null,\"3090\":15.42566616,\"3091\":null,\"3092\":null,\"3093\":null,\"3094\":16.391551159999999,\"3095\":12.718650670000001,\"3096\":19.687678810000001,\"3097\":17.214737339999999,\"3098\":20.471289169999999,\"3099\":19.787533280000002,\"3100\":null,\"3101\":18.34554533,\"3102\":16.83447791,\"3103\":15.54464413,\"3104\":21.946855970000001,\"3105\":null,\"3106\":17.790914010000002,\"3107\":22.992889850000001,\"3108\":13.80648581,\"3109\":null,\"3110\":null,\"3111\":19.43822514,\"3112\":18.379708059999999,\"3113\":16.226473460000001,\"3114\":15.19964435,\"3115\":26.839871810000002,\"3116\":20.366860500000001,\"3117\":21.14282236,\"3118\":null,\"3119\":15.417829510000001,\"3120\":16.522405259999999,\"3121\":null,\"3122\":null,\"3123\":14.128161260000001,\"3124\":null,\"3125\":17.015277480000002,\"3126\":14.46185595,\"3127\":19.656190370000001,\"3128\":null,\"3129\":20.483095339999998,\"3130\":19.115168319999999,\"3131\":null,\"3132\":null,\"3133\":14.94890695,\"3134\":null,\"3135\":null,\"3136\":15.86305986,\"3137\":null,\"3138\":18.511228630000002,\"3139\":18.831930230000001,\"3140\":18.148132660000002,\"3141\":16.424752680000001,\"3142\":17.712189129999999,\"3143\":15.80250116,\"3144\":18.666196450000001,\"3145\":null,\"3146\":null,\"3147\":null,\"3148\":null,\"3149\":13.911889629999999,\"3150\":null,\"3151\":12.9128054,\"3152\":18.10009196,\"3153\":13.70983899,\"3154\":13.98511272,\"3155\":null,\"3156\":null,\"3157\":null,\"3158\":null,\"3159\":null,\"3160\":null,\"3161\":17.10728567,\"3162\":16.476731059999999,\"3163\":12.200554540000001,\"3164\":16.63196902,\"3165\":null,\"3166\":null,\"3167\":null,\"3168\":null,\"3169\":18.835369740000001,\"3170\":null,\"3171\":null,\"3172\":null,\"3173\":14.179426899999999,\"3174\":null,\"3175\":null,\"3176\":null,\"3177\":null,\"3178\":null,\"3179\":16.481868179999999,\"3180\":17.80112312,\"3181\":null,\"3182\":15.334108430000001,\"3183\":null,\"3184\":null,\"3185\":null,\"3186\":null,\"3187\":null,\"3188\":null,\"3189\":null,\"3190\":null,\"3191\":null,\"3192\":16.058640530000002,\"3193\":13.88537715,\"3194\":null,\"3195\":17.501169139999998,\"3196\":19.64291339,\"3197\":16.78209,\"3198\":21.08670588,\"3199\":15.343376210000001,\"3200\":15.188055350000001,\"3201\":null,\"3202\":null,\"3203\":null,\"3204\":null,\"3205\":20.1455214,\"3206\":14.82995843,\"3207\":17.769496,\"3208\":18.377813840000002,\"3209\":19.36864186,\"3210\":14.14751062,\"3211\":18.129245229999999,\"3212\":15.331609029999999,\"3213\":14.02062656,\"3214\":16.488346450000002,\"3215\":17.507223310000001,\"3216\":14.62551614,\"3217\":19.40819239,\"3218\":19.904894259999999,\"3219\":17.115785509999998,\"3220\":16.810346840000001,\"3221\":16.934115340000002,\"3222\":15.847372249999999,\"3223\":19.108454649999999,\"3224\":15.253771029999999,\"3225\":21.320171420000001,\"3226\":null,\"3227\":null,\"3228\":null,\"3229\":18.162461360000002,\"3230\":16.150989509999999,\"3231\":19.45003225,\"3232\":17.73003593,\"3233\":19.33958659,\"3234\":16.114747189999999,\"3235\":null,\"3236\":17.604919420000002,\"3237\":null,\"3238\":12.51092599,\"3239\":16.110675390000001,\"3240\":19.782905329999998,\"3241\":17.18734826,\"3242\":19.236576320000001,\"3243\":null,\"3244\":14.87336872,\"3245\":null,\"3246\":18.208880789999998,\"3247\":18.607793229999999,\"3248\":null,\"3249\":null,\"3250\":16.487423540000002,\"3251\":12.9128054,\"3252\":15.214110740000001,\"3253\":15.60652376,\"3254\":19.569663689999999,\"3255\":null,\"3256\":17.688711340000001,\"3257\":15.67686116,\"3258\":14.09317837,\"3259\":null,\"3260\":16.431387749999999,\"3261\":12.878909739999999,\"3262\":null,\"3263\":18.191938709999999,\"3264\":18.890451809999998,\"3265\":17.589605949999999,\"3266\":19.490226960000001,\"3267\":null,\"3268\":null,\"3269\":null,\"3270\":null,\"3271\":null,\"3272\":null,\"3273\":null,\"3274\":null,\"3275\":null,\"3276\":17.129616989999999,\"3277\":null,\"3278\":null,\"3279\":null,\"3280\":null,\"3281\":12.940878509999999,\"3282\":14.476722390000001,\"3283\":16.291682229999999,\"3284\":17.676300149999999,\"3285\":null,\"3286\":18.676557429999999,\"3287\":19.83973048,\"3288\":19.16438424,\"3289\":14.42943694,\"3290\":18.995634500000001,\"3291\":17.259611459999999,\"3292\":15.69422788,\"3293\":16.32592283,\"3294\":17.50533501,\"3295\":22.093736509999999,\"3296\":15.63063058,\"3297\":null,\"3298\":null,\"3299\":15.9371136,\"3300\":18.250792879999999,\"3301\":19.367931540000001,\"3302\":16.830756610000002,\"3303\":16.71966025,\"3304\":18.634086740000001,\"3305\":13.9919694,\"3306\":17.82175968,\"3307\":13.910772919999999,\"3308\":17.728395689999999,\"3309\":null,\"3310\":16.247833580000002,\"3311\":16.439504809999999,\"3312\":20.02917497,\"3313\":17.4144185,\"3314\":12.9128054,\"3315\":17.884513609999999,\"3316\":null,\"3317\":null,\"3318\":null,\"3319\":null,\"3320\":19.92744987,\"3321\":19.071739239999999,\"3322\":null,\"3323\":14.8801617,\"3324\":16.228917859999999,\"3325\":16.01893784,\"3326\":20.330032719999998,\"3327\":null,\"3328\":12.941854360000001,\"3329\":14.13487911,\"3330\":17.732413569999998,\"3331\":22.758132830000001,\"3332\":22.545357760000002,\"3333\":null,\"3334\":16.426468809999999,\"3335\":null,\"3336\":15.117680399999999,\"3337\":14.490822120000001,\"3338\":14.75576813,\"3339\":12.9128054,\"3340\":null,\"3341\":null,\"3342\":null,\"3343\":null,\"3344\":null,\"3345\":14.349253490000001,\"3346\":14.93719808,\"3347\":null,\"3348\":null,\"3349\":13.929766750000001,\"3350\":null,\"3351\":18.836864769999998,\"3352\":null,\"3353\":null,\"3354\":null,\"3355\":null,\"3356\":18.04188375,\"3357\":null,\"3358\":null,\"3359\":null,\"3360\":19.679231420000001,\"3361\":22.035056709999999,\"3362\":null,\"3363\":20.93133444,\"3364\":18.587463750000001,\"3365\":19.53810653,\"3366\":21.103618430000001,\"3367\":null,\"3368\":17.48720703,\"3369\":null,\"3370\":null,\"3371\":null,\"3372\":15.728507,\"3373\":null,\"3374\":null,\"3375\":null,\"3376\":null,\"3377\":null,\"3378\":23.292267760000001,\"3379\":16.36742958,\"3380\":17.443863149999999,\"3381\":21.219362270000001,\"3382\":null,\"3383\":null,\"3384\":20.084200630000002,\"3385\":13.906807560000001,\"3386\":null,\"3387\":null,\"3388\":null,\"3389\":16.899115179999999,\"3390\":null,\"3391\":null,\"3392\":null,\"3393\":null,\"3394\":null,\"3395\":null,\"3396\":null,\"3397\":null,\"3398\":null,\"3399\":null,\"3400\":null,\"3401\":null,\"3402\":12.039864489999999,\"3403\":null,\"3404\":null,\"3405\":null,\"3406\":16.309949209999999,\"3407\":null,\"3408\":null,\"3409\":null,\"3410\":15.521729669999999,\"3411\":null,\"3412\":null,\"3413\":null,\"3414\":null,\"3415\":null,\"3416\":null,\"3417\":null,\"3418\":null,\"3419\":19.040518120000002,\"3420\":null,\"3421\":15.16772945,\"3422\":null,\"3423\":null,\"3424\":14.42853298,\"3425\":15.94454896,\"3426\":null,\"3427\":18.886757190000001,\"3428\":18.05204702,\"3429\":18.44182339,\"3430\":null,\"3431\":null,\"3432\":16.935429580000001,\"3433\":null,\"3434\":null,\"3435\":17.069003630000001,\"3436\":16.20590743,\"3437\":16.547979219999998,\"3438\":17.420167859999999,\"3439\":16.851342070000001,\"3440\":null,\"3441\":null,\"3442\":null,\"3443\":null,\"3444\":15.07450586,\"3445\":null,\"3446\":null,\"3447\":null,\"3448\":null,\"3449\":null,\"3450\":null,\"3451\":null,\"3452\":null,\"3453\":null,\"3454\":null,\"3455\":null,\"3456\":null,\"3457\":null,\"3458\":null,\"3459\":15.25736751,\"3460\":null,\"3461\":null,\"3462\":null,\"3463\":null,\"3464\":null,\"3465\":16.706217989999999,\"3466\":null,\"3467\":null,\"3468\":null,\"3469\":null,\"3470\":17.072596770000001,\"3471\":13.201225640000001,\"3472\":null,\"3473\":16.134962160000001,\"3474\":null,\"3475\":19.21273369,\"3476\":15.769740540000001,\"3477\":null,\"3478\":null,\"3479\":null,\"3480\":16.426303669999999,\"3481\":17.755636540000001,\"3482\":null,\"3483\":16.508694810000002,\"3484\":14.808125909999999,\"3485\":22.524769580000001,\"3486\":null,\"3487\":null,\"3488\":null,\"3489\":16.142255710000001,\"3490\":14.244073520000001,\"3491\":null,\"3492\":15.160158060000001,\"3493\":14.80013576,\"3494\":null,\"3495\":15.96729376,\"3496\":null,\"3497\":12.9128054,\"3498\":null,\"3499\":16.28048081,\"3500\":13.110889780000001,\"3501\":null,\"3502\":16.490940049999999,\"3503\":13.52238199,\"3504\":16.42731577,\"3505\":null,\"3506\":17.414171159999999,\"3507\":17.036910840000001,\"3508\":17.571614570000001,\"3509\":15.288085260000001,\"3510\":17.15617486,\"3511\":null,\"3512\":16.207070130000002,\"3513\":15.7091697,\"3514\":null,\"3515\":null,\"3516\":null,\"3517\":17.15203984,\"3518\":null,\"3519\":null,\"3520\":null,\"3521\":19.333222190000001,\"3522\":null,\"3523\":null,\"3524\":null,\"3525\":null,\"3526\":null,\"3527\":null,\"3528\":17.96014405,\"3529\":15.46993084,\"3530\":18.71529026,\"3531\":18.602748040000002,\"3532\":18.32112167,\"3533\":null,\"3534\":null,\"3535\":null,\"3536\":18.74049441,\"3537\":null,\"3538\":null,\"3539\":12.9128054,\"3540\":15.95769537,\"3541\":null,\"3542\":15.81484919,\"3543\":17.548943600000001,\"3544\":null,\"3545\":null,\"3546\":null,\"3547\":null,\"3548\":16.646138860000001,\"3549\":17.373425950000001,\"3550\":null,\"3551\":null,\"3552\":null,\"3553\":null,\"3554\":18.958257849999999,\"3555\":17.022643030000001,\"3556\":null,\"3557\":17.77111326,\"3558\":17.218340919999999,\"3559\":null,\"3560\":14.29078335,\"3561\":19.866816029999999,\"3562\":null,\"3563\":null,\"3564\":12.18823924,\"3565\":null,\"3566\":17.973383999999999,\"3567\":14.384352229999999,\"3568\":16.279475390000002,\"3569\":18.944455470000001,\"3570\":null,\"3571\":null,\"3572\":null,\"3573\":null,\"3574\":null,\"3575\":null,\"3576\":null,\"3577\":null,\"3578\":null,\"3579\":null,\"3580\":null,\"3581\":null,\"3582\":null,\"3583\":null,\"3584\":null,\"3585\":null,\"3586\":null,\"3587\":null,\"3588\":null,\"3589\":null,\"3590\":null,\"3591\":13.31100039,\"3592\":null,\"3593\":null,\"3594\":null,\"3595\":null,\"3596\":null,\"3597\":null,\"3598\":null,\"3599\":null,\"3600\":null,\"3601\":null,\"3602\":null,\"3603\":null,\"3604\":null,\"3605\":null,\"3606\":null,\"3607\":null,\"3608\":null,\"3609\":null,\"3610\":null,\"3611\":null,\"3612\":null,\"3613\":null,\"3614\":null,\"3615\":null,\"3616\":null,\"3617\":null,\"3618\":null,\"3619\":null,\"3620\":null,\"3621\":null,\"3622\":null,\"3623\":null,\"3624\":null,\"3625\":null,\"3626\":null,\"3627\":null,\"3628\":null,\"3629\":null,\"3630\":null,\"3631\":13.979260249999999,\"3632\":null,\"3633\":13.592522799999999,\"3634\":16.030190940000001,\"3635\":15.60410954,\"3636\":15.01643192,\"3637\":null,\"3638\":null,\"3639\":null,\"3640\":null,\"3641\":null,\"3642\":null,\"3643\":null,\"3644\":null,\"3645\":null,\"3646\":null,\"3647\":null,\"3648\":null,\"3649\":14.52787848,\"3650\":17.39917363,\"3651\":18.124841369999999,\"3652\":19.502744799999999,\"3653\":14.655200130000001,\"3654\":18.991149480000001,\"3655\":17.374343289999999,\"3656\":null,\"3657\":null,\"3658\":20.3523052,\"3659\":null,\"3660\":null,\"3661\":14.499682379999999,\"3662\":null,\"3663\":null,\"3664\":null,\"3665\":null,\"3666\":null,\"3667\":null,\"3668\":null,\"3669\":null,\"3670\":null,\"3671\":null,\"3672\":15.619454490000001,\"3673\":null,\"3674\":20.47460001,\"3675\":null,\"3676\":null,\"3677\":null,\"3678\":17.84485604,\"3679\":12.9128054,\"3680\":null,\"3681\":null,\"3682\":null,\"3683\":null,\"3684\":null,\"3685\":null,\"3686\":null,\"3687\":null,\"3688\":null,\"3689\":15.538295659999999,\"3690\":null,\"3691\":23.25971448,\"3692\":12.9128054,\"3693\":null,\"3694\":15.69673534,\"3695\":null,\"3696\":null,\"3697\":null,\"3698\":18.425722220000001,\"3699\":17.316764060000001,\"3700\":14.06776367,\"3701\":null,\"3702\":null,\"3703\":18.285432839999999,\"3704\":null,\"3705\":null,\"3706\":null,\"3707\":15.08494286,\"3708\":null,\"3709\":17.833254719999999,\"3710\":null,\"3711\":20.980011640000001,\"3712\":18.904104749999998,\"3713\":15.82557926,\"3714\":null,\"3715\":19.31084504,\"3716\":14.75664368,\"3717\":null,\"3718\":null,\"3719\":null,\"3720\":null,\"3721\":null,\"3722\":null,\"3723\":null,\"3724\":null,\"3725\":18.963452499999999,\"3726\":18.137742060000001,\"3727\":17.58605223,\"3728\":18.86659878,\"3729\":null,\"3730\":15.340158430000001,\"3731\":14.575906529999999,\"3732\":null,\"3733\":null,\"3734\":17.863565090000002,\"3735\":17.55609042,\"3736\":14.649912690000001,\"3737\":14.24303364,\"3738\":12.9128054,\"3739\":22.47103473,\"3740\":21.595352729999998,\"3741\":20.607750419999999,\"3742\":16.83394745,\"3743\":16.9405246,\"3744\":16.617001340000002,\"3745\":null,\"3746\":17.96856639,\"3747\":null,\"3748\":19.306040469999999,\"3749\":18.455693879999998,\"3750\":20.133934119999999,\"3751\":16.271556029999999,\"3752\":18.504169319999999,\"3753\":15.84673124,\"3754\":16.357618380000002,\"3755\":null,\"3756\":17.179965119999999,\"3757\":null,\"3758\":14.824684700000001,\"3759\":13.93321224,\"3760\":null,\"3761\":null,\"3762\":17.37185607,\"3763\":19.10258245,\"3764\":15.530138969999999,\"3765\":18.71541444,\"3766\":16.28210339,\"3767\":17.13023132,\"3768\":19.81875629,\"3769\":17.540588029999999,\"3770\":16.788760060000001,\"3771\":14.51678617,\"3772\":13.595635939999999,\"3773\":18.27433241,\"3774\":null,\"3775\":14.73177306,\"3776\":16.405012169999999,\"3777\":null,\"3778\":23.085357760000001,\"3779\":19.90634137,\"3780\":17.427559609999999,\"3781\":14.5990544,\"3782\":17.733103530000001,\"3783\":20.428543489999999,\"3784\":17.398997420000001,\"3785\":null,\"3786\":19.412502799999999,\"3787\":null,\"3788\":null,\"3789\":20.13990918,\"3790\":12.88085147,\"3791\":20.511456800000001,\"3792\":24.459287839999998,\"3793\":21.541429709999999,\"3794\":18.373678210000001,\"3795\":20.0292143,\"3796\":14.444367489999999,\"3797\":20.415247050000001,\"3798\":22.057832789999999,\"3799\":13.571291220000001,\"3800\":17.39996992,\"3801\":15.928929889999999,\"3802\":16.51756859,\"3803\":18.30144598,\"3804\":null,\"3805\":14.78592091,\"3806\":22.247446530000001,\"3807\":null,\"3808\":12.889301420000001,\"3809\":15.896760049999999,\"3810\":15.06778508,\"3811\":null,\"3812\":19.61006553,\"3813\":13.76021721,\"3814\":19.736846360000001,\"3815\":14.05953652,\"3816\":19.31818556,\"3817\":null,\"3818\":19.380020429999998,\"3819\":null,\"3820\":null,\"3821\":19.58541731,\"3822\":null,\"3823\":18.62047784,\"3824\":17.997986699999998,\"3825\":null,\"3826\":19.294867400000001,\"3827\":21.43238504,\"3828\":null,\"3829\":15.669288999999999,\"3830\":16.09738406,\"3831\":null,\"3832\":null,\"3833\":13.243634589999999,\"3834\":16.18642071,\"3835\":16.879107919999999,\"3836\":null,\"3837\":15.903940970000001,\"3838\":null,\"3839\":null,\"3840\":18.05401131,\"3841\":16.073043139999999,\"3842\":null,\"3843\":null,\"3844\":14.06776367,\"3845\":18.249075749999999,\"3846\":16.161012710000001,\"3847\":19.086508720000001,\"3848\":null,\"3849\":null,\"3850\":null,\"3851\":null,\"3852\":21.432879119999999,\"3853\":null,\"3854\":null,\"3855\":14.37311012,\"3856\":null,\"3857\":null,\"3858\":15.47186802,\"3859\":null,\"3860\":null,\"3861\":null,\"3862\":null,\"3863\":null,\"3864\":null,\"3865\":null,\"3866\":12.9128054,\"3867\":null,\"3868\":null,\"3869\":null,\"3870\":null,\"3871\":null,\"3872\":null,\"3873\":null,\"3874\":null,\"3875\":null,\"3876\":null,\"3877\":null,\"3878\":null,\"3879\":null,\"3880\":null,\"3881\":null,\"3882\":14.26768358,\"3883\":null,\"3884\":null,\"3885\":null,\"3886\":null,\"3887\":null,\"3888\":null,\"3889\":null,\"3890\":null,\"3891\":null,\"3892\":null,\"3893\":16.470614139999999,\"3894\":17.31442586,\"3895\":null,\"3896\":null,\"3897\":17.76953692,\"3898\":15.831775650000001,\"3899\":16.490199270000002,\"3900\":11.19469722,\"3901\":14.774221539999999,\"3902\":15.71628885,\"3903\":null,\"3904\":17.10991052,\"3905\":18.737099579999999,\"3906\":17.177261309999999,\"3907\":18.249582700000001,\"3908\":18.983909789999998,\"3909\":19.14465186,\"3910\":17.48466775,\"3911\":null,\"3912\":16.239524299999999,\"3913\":null,\"3914\":null,\"3915\":null,\"3916\":null,\"3917\":null,\"3918\":17.565085969999998,\"3919\":14.613360500000001,\"3920\":null,\"3921\":17.562215720000001,\"3922\":null,\"3923\":null,\"3924\":null,\"3925\":16.103080049999999,\"3926\":null,\"3927\":null,\"3928\":19.519012350000001,\"3929\":18.869460589999999,\"3930\":16.96988893,\"3931\":16.937436999999999,\"3932\":13.54905864,\"3933\":null,\"3934\":null,\"3935\":null,\"3936\":null,\"3937\":12.9128054,\"3938\":15.99137973,\"3939\":null,\"3940\":17.663617420000001,\"3941\":null,\"3942\":15.999896250000001,\"3943\":18.62161961,\"3944\":null,\"3945\":null,\"3946\":15.60863795,\"3947\":null,\"3948\":16.375761390000001,\"3949\":20.917136500000002,\"3950\":16.86342355,\"3951\":15.175195159999999,\"3952\":null,\"3953\":15.39040936,\"3954\":null,\"3955\":null,\"3956\":null,\"3957\":17.113248670000001,\"3958\":20.126227279999998,\"3959\":null,\"3960\":null,\"3961\":16.266625269999999,\"3962\":19.23360005,\"3963\":null,\"3964\":18.855052199999999,\"3965\":19.38815103,\"3966\":null,\"3967\":19.22948083,\"3968\":22.744681020000002,\"3969\":22.36340929,\"3970\":null,\"3971\":null,\"3972\":17.15441083,\"3973\":16.561889659999998,\"3974\":null,\"3975\":17.21698615,\"3976\":20.276115799999999,\"3977\":20.331661050000001,\"3978\":null,\"3979\":null,\"3980\":19.814869170000002,\"3981\":15.756588860000001,\"3982\":null,\"3983\":15.05124153,\"3984\":null,\"3985\":null,\"3986\":null,\"3987\":null,\"3988\":18.71471146,\"3989\":null,\"3990\":null,\"3991\":15.3041015,\"3992\":null,\"3993\":13.11352465,\"3994\":16.968216000000002,\"3995\":null,\"3996\":null,\"3997\":null,\"3998\":17.700968230000001,\"3999\":16.461725390000002,\"4000\":null,\"4001\":18.48226434,\"4002\":16.04465055,\"4003\":null,\"4004\":14.59514111,\"4005\":17.913164869999999,\"4006\":16.646719910000002,\"4007\":17.989827859999998,\"4008\":14.91644846,\"4009\":15.956723050000001,\"4010\":null,\"4011\":null,\"4012\":18.086341569999998,\"4013\":19.459284889999999,\"4014\":null,\"4015\":17.901470209999999,\"4016\":21.15860112,\"4017\":15.58182652,\"4018\":null,\"4019\":13.32028365,\"4020\":12.9128054,\"4021\":null,\"4022\":null,\"4023\":21.227018879999999,\"4024\":19.911451469999999,\"4025\":null,\"4026\":null,\"4027\":17.835098009999999,\"4028\":null,\"4029\":null,\"4030\":null,\"4031\":18.738189940000002,\"4032\":16.253942240000001,\"4033\":15.09026465,\"4034\":18.39425834,\"4035\":21.350746149999999,\"4036\":13.711382670000001,\"4037\":16.068777019999999,\"4038\":null,\"4039\":null,\"4040\":null,\"4041\":null,\"4042\":null,\"4043\":16.283375299999999,\"4044\":null,\"4045\":null,\"4046\":null,\"4047\":20.423091580000001,\"4048\":19.894973740000001,\"4049\":null,\"4050\":null,\"4051\":null,\"4052\":null,\"4053\":15.35503211,\"4054\":21.7390723,\"4055\":null,\"4056\":17.222295030000002,\"4057\":null,\"4058\":15.313708249999999,\"4059\":16.995984029999999,\"4060\":18.002492920000002,\"4061\":17.905874390000001,\"4062\":15.72490286,\"4063\":19.32319382,\"4064\":null,\"4065\":null,\"4066\":null,\"4067\":null,\"4068\":21.480165150000001,\"4069\":18.883190030000002,\"4070\":17.80679701,\"4071\":14.94044738,\"4072\":19.99888039,\"4073\":null,\"4074\":16.331442809999999,\"4075\":null,\"4076\":15.053914750000001,\"4077\":20.315351079999999,\"4078\":19.170365480000001,\"4079\":19.721894649999999,\"4080\":18.081072150000001,\"4081\":16.379926959999999,\"4082\":16.71739023,\"4083\":16.311164040000001,\"4084\":14.685239190000001,\"4085\":15.64660733,\"4086\":null,\"4087\":19.50749793,\"4088\":17.61823746,\"4089\":14.38266316,\"4090\":15.866337440000001,\"4091\":21.210209809999998,\"4092\":null,\"4093\":18.292835310000001,\"4094\":18.454868149999999,\"4095\":null,\"4096\":16.515852590000002,\"4097\":17.114547550000001,\"4098\":null,\"4099\":10.91594731,\"4100\":16.903229110000002,\"4101\":16.876267120000001,\"4102\":13.422537330000001,\"4103\":19.559384380000001,\"4104\":16.19563569,\"4105\":18.61527521,\"4106\":16.495219259999999,\"4107\":null,\"4108\":18.533907030000002,\"4109\":22.318218309999999,\"4110\":17.864826699999998,\"4111\":18.4161675,\"4112\":17.276117710000001,\"4113\":17.850207009999998,\"4114\":null,\"4115\":16.550937919999999,\"4116\":18.041443260000001,\"4117\":18.397256670000001,\"4118\":19.926428820000002,\"4119\":17.776251179999999,\"4120\":null,\"4121\":null,\"4122\":16.218295879999999,\"4123\":16.74043081,\"4124\":null,\"4125\":16.50818546,\"4126\":18.720192659999999,\"4127\":null,\"4128\":null,\"4129\":16.932385190000002,\"4130\":null,\"4131\":16.403478329999999,\"4132\":14.64525694,\"4133\":null,\"4134\":null,\"4135\":null,\"4136\":null,\"4137\":16.31262302,\"4138\":15.887999649999999,\"4139\":null,\"4140\":15.11541296,\"4141\":20.07906448,\"4142\":null,\"4143\":20.962992239999998,\"4144\":19.468543390000001,\"4145\":null,\"4146\":19.021185670000001,\"4147\":14.261486939999999,\"4148\":20.870907379999998,\"4149\":12.458651290000001,\"4150\":null,\"4151\":null,\"4152\":null,\"4153\":null,\"4154\":15.72241872,\"4155\":17.151932009999999,\"4156\":14.184293520000001,\"4157\":null,\"4158\":15.05644109,\"4159\":13.99468128,\"4160\":null,\"4161\":12.9128054,\"4162\":null,\"4163\":null,\"4164\":null,\"4165\":15.17200491,\"4166\":16.081569269999999,\"4167\":12.42022394,\"4168\":15.405659099999999,\"4169\":14.17107197,\"4170\":14.83440733,\"4171\":null,\"4172\":null,\"4173\":null,\"4174\":17.87217996,\"4175\":null,\"4176\":18.313245070000001,\"4177\":null,\"4178\":null,\"4179\":null,\"4180\":19.15338101,\"4181\":null,\"4182\":20.63944472,\"4183\":16.839014519999999,\"4184\":17.117294959999999,\"4185\":17.461791980000001,\"4186\":15.92039497,\"4187\":19.344329349999999,\"4188\":21.569110120000001,\"4189\":null,\"4190\":null,\"4191\":null,\"4192\":null,\"4193\":18.07590828,\"4194\":null,\"4195\":20.81286021,\"4196\":15.949916890000001,\"4197\":null,\"4198\":null,\"4199\":null,\"4200\":null,\"4201\":12.9128054,\"4202\":20.54864542,\"4203\":17.861364600000002,\"4204\":null,\"4205\":22.669003799999999,\"4206\":18.912830379999999,\"4207\":19.957209349999999,\"4208\":20.511919160000002,\"4209\":16.605599420000001,\"4210\":18.492811719999999,\"4211\":18.761577129999999,\"4212\":18.38658672,\"4213\":16.914753309999998,\"4214\":19.38962686,\"4215\":22.675432099999998,\"4216\":21.429575759999999,\"4217\":12.66631744,\"4218\":16.000593729999999,\"4219\":23.060308899999999,\"4220\":19.416714379999998,\"4221\":18.047425010000001,\"4222\":15.587586290000001,\"4223\":20.399986080000001,\"4224\":17.600294829999999,\"4225\":null,\"4226\":20.28150033,\"4227\":null,\"4228\":13.272109970000001,\"4229\":17.091634630000002,\"4230\":null,\"4231\":null,\"4232\":null,\"4233\":16.203385969999999,\"4234\":16.029099049999999,\"4235\":19.20649122,\"4236\":null,\"4237\":22.93341568,\"4238\":null,\"4239\":19.563227340000001,\"4240\":18.997715339999999,\"4241\":null,\"4242\":16.243813719999999,\"4243\":18.184621799999999,\"4244\":22.15900396,\"4245\":null,\"4246\":16.23985824,\"4247\":18.395191700000002,\"4248\":null,\"4249\":16.560514269999999,\"4250\":null,\"4251\":13.824177730000001,\"4252\":15.106751559999999,\"4253\":12.9128054,\"4254\":null,\"4255\":19.005534600000001,\"4256\":17.756407379999999,\"4257\":12.290101959999999,\"4258\":17.33729593,\"4259\":null,\"4260\":17.061058559999999,\"4261\":19.594080730000002,\"4262\":14.328744670000001,\"4263\":21.673087630000001,\"4264\":null,\"4265\":14.952851239999999,\"4266\":null,\"4267\":null,\"4268\":null,\"4269\":16.45588266,\"4270\":16.258809100000001,\"4271\":22.50126668,\"4272\":22.627929510000001,\"4273\":15.787107150000001,\"4274\":null,\"4275\":17.104225570000001,\"4276\":14.03060851,\"4277\":null,\"4278\":null,\"4279\":null,\"4280\":17.927798580000001,\"4281\":15.69014438,\"4282\":null,\"4283\":18.82260951,\"4284\":16.090348859999999,\"4285\":20.6665992,\"4286\":20.50141228,\"4287\":21.742914859999999,\"4288\":14.593993060000001,\"4289\":null,\"4290\":null,\"4291\":null,\"4292\":null,\"4293\":null,\"4294\":18.364058459999999,\"4295\":18.29883997,\"4296\":22.017708349999999,\"4297\":20.893645490000001,\"4298\":12.9128054,\"4299\":16.116968880000002,\"4300\":19.772719380000002,\"4301\":19.539528669999999,\"4302\":22.720655319999999,\"4303\":21.063683340000001,\"4304\":21.110627690000001,\"4305\":null,\"4306\":17.33540494,\"4307\":18.242199800000002,\"4308\":20.02528543,\"4309\":16.082135319999999,\"4310\":20.505265569999999,\"4311\":null,\"4312\":17.04106432,\"4313\":11.773959550000001,\"4314\":18.198867310000001,\"4315\":16.281730339999999,\"4316\":null,\"4317\":18.938770009999999,\"4318\":17.318801780000001,\"4319\":null,\"4320\":null,\"4321\":17.471296970000001,\"4322\":16.55448049,\"4323\":null,\"4324\":16.052640090000001,\"4325\":null,\"4326\":null,\"4327\":null,\"4328\":22.379719550000001,\"4329\":17.47169624,\"4330\":18.550765120000001,\"4331\":19.072824829999998,\"4332\":18.357634919999999,\"4333\":null,\"4334\":null,\"4335\":null,\"4336\":null,\"4337\":17.669836929999999,\"4338\":16.634218929999999,\"4339\":null,\"4340\":null,\"4341\":null,\"4342\":19.474502950000002,\"4343\":20.375124410000002,\"4344\":17.62484259,\"4345\":15.67164258,\"4346\":null,\"4347\":19.179881139999999,\"4348\":null,\"4349\":22.3654495,\"4350\":null,\"4351\":19.41235519,\"4352\":18.14823007,\"4353\":17.903626580000001,\"4354\":16.903674509999998,\"4355\":19.911814840000002,\"4356\":null,\"4357\":null,\"4358\":13.621036220000001,\"4359\":null,\"4360\":null,\"4361\":null,\"4362\":null,\"4363\":null,\"4364\":16.804044560000001,\"4365\":null,\"4366\":16.863117689999999,\"4367\":null,\"4368\":13.55982723,\"4369\":21.271037880000002,\"4370\":19.1939727,\"4371\":21.65107158,\"4372\":22.098074239999999,\"4373\":19.423929130000001,\"4374\":20.089826689999999,\"4375\":18.361654900000001,\"4376\":19.26696227,\"4377\":22.098290420000001,\"4378\":21.736487839999999,\"4379\":26.913136659999999,\"4380\":19.58499153,\"4381\":20.304384930000001,\"4382\":null,\"4383\":23.25033878,\"4384\":17.817802019999998,\"4385\":24.833237690000001,\"4386\":16.857029879999999,\"4387\":21.34481091,\"4388\":20.91967588,\"4389\":19.417256500000001,\"4390\":19.467524470000001,\"4391\":18.62404811,\"4392\":null,\"4393\":18.108914200000001,\"4394\":15.583117379999999,\"4395\":14.46280932,\"4396\":null,\"4397\":18.00931254,\"4398\":19.509921729999998,\"4399\":15.202283019999999,\"4400\":null,\"4401\":null,\"4402\":null,\"4403\":null,\"4404\":null,\"4405\":null,\"4406\":14.53226398,\"4407\":null,\"4408\":null,\"4409\":null,\"4410\":null,\"4411\":16.887348530000001,\"4412\":null,\"4413\":null,\"4414\":null,\"4415\":null,\"4416\":25.057130059999999,\"4417\":19.326511230000001,\"4418\":17.60969244,\"4419\":18.37027209,\"4420\":18.061229749999999,\"4421\":16.274820330000001,\"4422\":null,\"4423\":15.25401153,\"4424\":12.845992860000001,\"4425\":12.9128054,\"4426\":18.003342419999999,\"4427\":null,\"4428\":null,\"4429\":15.54633316,\"4430\":null,\"4431\":18.171069750000001,\"4432\":null,\"4433\":17.420071969999999,\"4434\":null,\"4435\":null,\"4436\":null,\"4437\":null,\"4438\":16.421280209999999,\"4439\":18.967474889999998,\"4440\":null,\"4441\":null,\"4442\":null,\"4443\":null,\"4444\":null,\"4445\":null,\"4446\":null,\"4447\":null,\"4448\":null,\"4449\":null,\"4450\":null,\"4451\":null,\"4452\":22.39282334,\"4453\":16.757096969999999,\"4454\":null,\"4455\":18.149187300000001,\"4456\":11.878216439999999,\"4457\":17.13031883,\"4458\":17.350962819999999,\"4459\":15.48782596,\"4460\":18.065869039999999,\"4461\":18.320617670000001,\"4462\":null,\"4463\":15.36758545,\"4464\":16.988575910000002,\"4465\":18.205558409999998,\"4466\":null,\"4467\":null,\"4468\":14.11280812,\"4469\":null,\"4470\":21.058671820000001,\"4471\":null,\"4472\":20.278295610000001,\"4473\":18.641038439999999,\"4474\":19.283428229999998,\"4475\":14.31098135,\"4476\":null,\"4477\":13.1213786,\"4478\":14.36991855,\"4479\":null,\"4480\":22.14255489,\"4481\":24.216978050000002,\"4482\":null,\"4483\":15.970472020000001,\"4484\":18.478409620000001,\"4485\":null,\"4486\":null,\"4487\":null,\"4488\":18.129763409999999,\"4489\":null,\"4490\":null,\"4491\":null,\"4492\":21.631029099999999,\"4493\":18.491576259999999,\"4494\":null,\"4495\":null,\"4496\":15.084303650000001,\"4497\":null,\"4498\":17.76425386,\"4499\":11.6491886,\"4500\":null,\"4501\":20.006464510000001,\"4502\":null,\"4503\":17.882428180000002,\"4504\":18.995749910000001,\"4505\":null,\"4506\":19.336895869999999,\"4507\":15.023793619999999,\"4508\":15.39940052,\"4509\":17.232741600000001,\"4510\":15.704877209999999,\"4511\":null,\"4512\":null,\"4513\":16.51948977,\"4514\":21.761601819999999,\"4515\":15.977593629999999,\"4516\":null,\"4517\":null,\"4518\":16.914997509999999,\"4519\":15.308004970000001,\"4520\":18.62723261,\"4521\":null,\"4522\":13.71654213,\"4523\":null,\"4524\":12.66631744,\"4525\":18.041578860000001,\"4526\":22.163802440000001,\"4527\":null,\"4528\":null,\"4529\":15.112839790000001,\"4530\":null,\"4531\":16.171467979999999,\"4532\":null,\"4533\":null,\"4534\":15.181195539999999,\"4535\":20.281140610000001,\"4536\":12.9128054,\"4537\":null,\"4538\":15.23445693,\"4539\":15.21365237,\"4540\":null,\"4541\":18.806430290000002,\"4542\":null,\"4543\":null,\"4544\":12.9128054,\"4545\":16.436594540000002,\"4546\":16.064791870000001,\"4547\":21.91310408,\"4548\":null,\"4549\":null,\"4550\":11.92721072,\"4551\":null,\"4552\":19.305271220000002,\"4553\":16.025430350000001,\"4554\":null,\"4555\":null,\"4556\":null,\"4557\":null,\"4558\":null,\"4559\":null,\"4560\":null,\"4561\":null,\"4562\":18.81788998,\"4563\":16.959844019999998,\"4564\":16.670879500000002,\"4565\":19.93548564,\"4566\":18.923097869999999,\"4567\":18.06479392,\"4568\":null,\"4569\":null,\"4570\":17.824923219999999,\"4571\":13.099319120000001,\"4572\":17.962817770000001,\"4573\":19.70070364,\"4574\":null,\"4575\":null,\"4576\":19.818924620000001,\"4577\":16.38111177,\"4578\":16.28220847,\"4579\":18.29792711,\"4580\":17.206625450000001,\"4581\":null,\"4582\":17.468962430000001,\"4583\":17.918967500000001,\"4584\":17.902183220000001,\"4585\":14.3699124,\"4586\":18.112490529999999,\"4587\":15.309617879999999,\"4588\":18.011637100000002,\"4589\":16.236518480000001,\"4590\":17.338685170000002,\"4591\":14.989980640000001,\"4592\":17.295036190000001,\"4593\":16.171042010000001,\"4594\":17.262103849999999,\"4595\":18.270543880000002,\"4596\":14.7912053,\"4597\":null,\"4598\":18.705180599999998,\"4599\":17.564708,\"4600\":11.01327023,\"4601\":17.89273111,\"4602\":null,\"4603\":null,\"4604\":null,\"4605\":null,\"4606\":null,\"4607\":19.02405357,\"4608\":null,\"4609\":17.504024080000001,\"4610\":16.651653029999998,\"4611\":15.14696122,\"4612\":17.310813100000001,\"4613\":15.779625169999999,\"4614\":15.85348557,\"4615\":null,\"4616\":22.336281410000002,\"4617\":16.84154646,\"4618\":null,\"4619\":null,\"4620\":19.998799569999999,\"4621\":18.501008049999999,\"4622\":17.164595139999999,\"4623\":17.523691410000001,\"4624\":null,\"4625\":22.433393840000001,\"4626\":15.815862989999999,\"4627\":null,\"4628\":20.783522990000002,\"4629\":19.27637743,\"4630\":null,\"4631\":null,\"4632\":19.302339010000001,\"4633\":17.971022959999999,\"4634\":null,\"4635\":18.76938762,\"4636\":19.257835199999999,\"4637\":17.723191660000001,\"4638\":null,\"4639\":17.204693379999998,\"4640\":15.199198089999999,\"4641\":17.595716509999999,\"4642\":21.148093429999999,\"4643\":15.030369520000001,\"4644\":null,\"4645\":21.067248129999999,\"4646\":null,\"4647\":19.789532690000002,\"4648\":17.156779100000001,\"4649\":20.541680110000002,\"4650\":null,\"4651\":15.923320889999999,\"4652\":16.935895680000002,\"4653\":null,\"4654\":null,\"4655\":18.639107280000001,\"4656\":18.14401488,\"4657\":null,\"4658\":15.69089744,\"4659\":null,\"4660\":19.879486069999999,\"4661\":16.002680179999999,\"4662\":null,\"4663\":null,\"4664\":20.615171920000002,\"4665\":17.871175959999999,\"4666\":20.905815870000001,\"4667\":18.496628510000001,\"4668\":18.99270216,\"4669\":19.202339219999999,\"4670\":18.289039930000001,\"4671\":19.66894168,\"4672\":17.230686160000001,\"4673\":19.260611959999999,\"4674\":20.141689329999998,\"4675\":17.58522387,\"4676\":15.99809007,\"4677\":17.079421369999999,\"4678\":15.89346257,\"4679\":20.08329067,\"4680\":16.062754720000001,\"4681\":17.37380868,\"4682\":16.03837656,\"4683\":19.15216242,\"4684\":15.27187612,\"4685\":null,\"4686\":null,\"4687\":14.959359340000001,\"4688\":14.65508951,\"4689\":null,\"4690\":null,\"4691\":12.9128054,\"4692\":null,\"4693\":17.211853250000001,\"4694\":16.378977750000001,\"4695\":null,\"4696\":null,\"4697\":24.830552470000001,\"4698\":21.348822760000001,\"4699\":16.916716579999999,\"4700\":16.43676301,\"4701\":22.361509739999999,\"4702\":24.264559349999999,\"4703\":null,\"4704\":null,\"4705\":null,\"4706\":19.92904021,\"4707\":17.04342724,\"4708\":17.424383670000001,\"4709\":18.37637067,\"4710\":17.042004380000002,\"4711\":16.009727649999999,\"4712\":15.55856741,\"4713\":16.98385884,\"4714\":17.358661269999999,\"4715\":17.654501530000001,\"4716\":20.611613129999998,\"4717\":18.19042481,\"4718\":17.75667344,\"4719\":18.378667400000001,\"4720\":17.552486429999998,\"4721\":19.431852599999999,\"4722\":null,\"4723\":16.34053952,\"4724\":16.125356530000001,\"4725\":null,\"4726\":19.497641689999998,\"4727\":17.476231859999999,\"4728\":null,\"4729\":22.34860814,\"4730\":16.982312610000001,\"4731\":19.403561620000001,\"4732\":14.97476749,\"4733\":18.09892906,\"4734\":null,\"4735\":17.443624639999999,\"4736\":null,\"4737\":13.643405899999999,\"4738\":null,\"4739\":14.7296976,\"4740\":18.812381429999998,\"4741\":15.72063185,\"4742\":17.713982919999999,\"4743\":null,\"4744\":null,\"4745\":16.54734942,\"4746\":17.996046849999999,\"4747\":null,\"4748\":13.892415140000001,\"4749\":null,\"4750\":17.784399480000001,\"4751\":null,\"4752\":17.84279055,\"4753\":19.021603899999999,\"4754\":19.61233442,\"4755\":19.994881150000001,\"4756\":null,\"4757\":null,\"4758\":14.496027529999999,\"4759\":19.890608100000002,\"4760\":16.579808740000001,\"4761\":16.903009260000001,\"4762\":18.155138730000001,\"4763\":null,\"4764\":null,\"4765\":null,\"4766\":19.110141890000001,\"4767\":18.53591904,\"4768\":null,\"4769\":null,\"4770\":17.3297661,\"4771\":21.374709360000001,\"4772\":null,\"4773\":null,\"4774\":null,\"4775\":14.89932069,\"4776\":21.446654899999999,\"4777\":21.698331410000002,\"4778\":20.788563409999998,\"4779\":18.75822179,\"4780\":22.009959540000001,\"4781\":22.337533560000001,\"4782\":20.595690810000001,\"4783\":21.925355110000002,\"4784\":20.68979955,\"4785\":20.15938951,\"4786\":19.947368489999999,\"4787\":20.723624529999999,\"4788\":21.189721890000001,\"4789\":19.71543145,\"4790\":17.25030933,\"4791\":18.18532252,\"4792\":22.054684829999999,\"4793\":22.456626589999999,\"4794\":21.542204470000002,\"4795\":null,\"4796\":20.714634579999998,\"4797\":19.677543320000002,\"4798\":18.933136730000001,\"4799\":19.860508169999999,\"4800\":18.164649069999999,\"4801\":20.731962060000001,\"4802\":19.345872629999999,\"4803\":19.74554114,\"4804\":20.031537650000001,\"4805\":20.077278639999999,\"4806\":20.98936544,\"4807\":20.237547589999998,\"4808\":21.742669339999999,\"4809\":19.852387199999999,\"4810\":20.15677526,\"4811\":20.185111689999999,\"4812\":18.39066029,\"4813\":21.056055610000001,\"4814\":20.647703230000001,\"4815\":21.010728740000001,\"4816\":19.344460869999999,\"4817\":17.23004968,\"4818\":21.379028640000001,\"4819\":19.164635359999998,\"4820\":19.792738230000001,\"4821\":17.82273674,\"4822\":15.37437864,\"4823\":22.23022173,\"4824\":13.831603469999999,\"4825\":null,\"4826\":21.27541729,\"4827\":null,\"4828\":15.483598049999999,\"4829\":null,\"4830\":14.903372920000001,\"4831\":null,\"4832\":null,\"4833\":null,\"4834\":16.388769790000001,\"4835\":16.235730799999999,\"4836\":20.793072030000001,\"4837\":null,\"4838\":null,\"4839\":18.32277324,\"4840\":17.403258650000002,\"4841\":21.128585820000001,\"4842\":14.95584936,\"4843\":null,\"4844\":14.23694908,\"4845\":21.506040039999998,\"4846\":null,\"4847\":null,\"4848\":18.240587959999999,\"4849\":19.271967889999999,\"4850\":null,\"4851\":17.704439699999998,\"4852\":20.138768410000001,\"4853\":15.62489111,\"4854\":null,\"4855\":16.669777929999999,\"4856\":null,\"4857\":null,\"4858\":null,\"4859\":15.10629643,\"4860\":14.551680360000001,\"4861\":null,\"4862\":14.984925029999999,\"4863\":17.519952,\"4864\":18.080276909999998,\"4865\":19.040633960000001,\"4866\":16.395104830000001,\"4867\":null,\"4868\":16.29618481,\"4869\":18.069042759999999,\"4870\":16.60753704,\"4871\":18.499614449999999,\"4872\":17.03418791,\"4873\":19.955814480000001,\"4874\":19.65879181,\"4875\":null,\"4876\":null,\"4877\":18.644827110000001,\"4878\":null,\"4879\":null,\"4880\":null,\"4881\":null,\"4882\":null,\"4883\":null,\"4884\":17.48433095,\"4885\":null,\"4886\":null,\"4887\":16.744337890000001,\"4888\":19.596115260000001,\"4889\":20.21463537,\"4890\":null,\"4891\":17.62129186,\"4892\":17.291405130000001,\"4893\":null,\"4894\":21.250117639999999,\"4895\":19.56094959,\"4896\":13.47147863,\"4897\":null,\"4898\":16.07709161,\"4899\":16.73873897,\"4900\":16.449729720000001,\"4901\":14.210924779999999,\"4902\":null,\"4903\":19.484319240000001,\"4904\":16.932691500000001,\"4905\":19.011579709999999,\"4906\":15.37213388,\"4907\":16.102147800000001,\"4908\":20.093982870000001,\"4909\":16.435048179999999,\"4910\":21.436627040000001,\"4911\":null,\"4912\":16.92366359,\"4913\":17.428381229999999,\"4914\":17.618852100000002,\"4915\":22.86763972,\"4916\":14.58888061,\"4917\":16.509692780000002,\"4918\":18.23102089,\"4919\":null,\"4920\":18.25356442,\"4921\":null,\"4922\":null,\"4923\":17.233625750000002,\"4924\":null,\"4925\":null,\"4926\":17.611051140000001,\"4927\":null,\"4928\":17.961562870000002,\"4929\":null,\"4930\":null,\"4931\":12.35010574,\"4932\":14.570659129999999,\"4933\":null,\"4934\":17.97946997,\"4935\":15.19314844,\"4936\":15.870921450000001,\"4937\":null,\"4938\":17.126705380000001,\"4939\":17.876086430000001,\"4940\":null,\"4941\":18.217067660000001,\"4942\":14.33327455,\"4943\":17.583494250000001,\"4944\":16.240353079999998,\"4945\":14.211086180000001,\"4946\":null,\"4947\":18.33140169,\"4948\":null,\"4949\":null,\"4950\":19.630457799999998,\"4951\":19.947109600000001,\"4952\":null,\"4953\":18.543095300000001,\"4954\":null,\"4955\":18.6796519,\"4956\":18.06949105,\"4957\":19.31875329,\"4958\":18.588209209999999,\"4959\":17.24034443,\"4960\":18.782686470000002,\"4961\":17.165896199999999,\"4962\":19.77495742,\"4963\":19.41344351,\"4964\":null,\"4965\":19.780360859999998,\"4966\":17.502084069999999,\"4967\":null,\"4968\":23.179763470000001,\"4969\":17.07829615,\"4970\":null,\"4971\":15.77406147,\"4972\":null,\"4973\":18.492025009999999,\"4974\":19.941703109999999,\"4975\":null,\"4976\":null,\"4977\":15.697551109999999,\"4978\":null,\"4979\":null,\"4980\":null,\"4981\":null,\"4982\":null,\"4983\":15.61980383,\"4984\":19.04319108,\"4985\":15.653617430000001,\"4986\":null,\"4987\":16.152206400000001,\"4988\":11.85744856,\"4989\":null,\"4990\":16.86965331,\"4991\":14.58667503,\"4992\":null,\"4993\":11.99754987,\"4994\":null,\"4995\":null,\"4996\":24.465129409999999,\"4997\":19.328036990000001,\"4998\":16.950853599999998,\"4999\":16.26574965,\"5000\":19.128960320000001,\"5001\":19.920091249999999,\"5002\":18.20578497,\"5003\":19.374314510000001,\"5004\":null,\"5005\":null,\"5006\":20.049444130000001,\"5007\":15.67209093,\"5008\":14.1604724,\"5009\":14.83764399,\"5010\":16.742660019999999,\"5011\":17.560683099999999,\"5012\":22.503941300000001,\"5013\":null,\"5014\":17.002844249999999,\"5015\":null,\"5016\":15.40208404,\"5017\":null,\"5018\":15.68854546,\"5019\":17.854887739999999,\"5020\":13.86787745,\"5021\":null,\"5022\":null,\"5023\":null,\"5024\":18.07754375,\"5025\":14.2253928,\"5026\":null,\"5027\":19.763311160000001,\"5028\":null,\"5029\":15.32446629,\"5030\":18.229006500000001,\"5031\":null,\"5032\":17.001647200000001,\"5033\":null,\"5034\":null,\"5035\":null,\"5036\":null,\"5037\":null,\"5038\":17.612200269999999,\"5039\":15.26135536,\"5040\":null,\"5041\":17.5628958,\"5042\":null,\"5043\":15.75458837,\"5044\":15.58175786,\"5045\":null,\"5046\":null,\"5047\":19.644885309999999,\"5048\":16.747720579999999,\"5049\":null,\"5050\":17.28141196,\"5051\":12.9128054,\"5052\":15.21208208,\"5053\":13.074399639999999,\"5054\":null,\"5055\":null,\"5056\":16.68441748,\"5057\":null,\"5058\":null,\"5059\":15.52861223,\"5060\":null,\"5061\":null,\"5062\":null,\"5063\":14.69509955,\"5064\":11.02885427,\"5065\":17.11062811,\"5066\":null,\"5067\":null,\"5068\":15.00742359,\"5069\":null,\"5070\":19.023905800000001,\"5071\":17.471421469999999,\"5072\":null,\"5073\":15.39259429,\"5074\":14.38996704,\"5075\":null,\"5076\":14.87906407,\"5077\":17.462770979999998,\"5078\":null,\"5079\":null,\"5080\":null,\"5081\":null,\"5082\":null,\"5083\":null,\"5084\":20.59895938,\"5085\":17.68709407,\"5086\":15.7019878,\"5087\":null,\"5088\":null,\"5089\":13.57018442,\"5090\":14.75645486,\"5091\":null,\"5092\":15.481693979999999,\"5093\":18.49318259,\"5094\":15.14870983,\"5095\":17.598139440000001,\"5096\":null,\"5097\":16.350128489999999,\"5098\":16.683061250000002,\"5099\":null,\"5100\":null,\"5101\":null,\"5102\":null,\"5103\":null,\"5104\":null,\"5105\":null,\"5106\":null,\"5107\":17.17018522,\"5108\":null,\"5109\":12.846395360000001,\"5110\":19.949847219999999,\"5111\":17.394944379999998,\"5112\":19.084703139999998,\"5113\":19.746117859999998,\"5114\":18.951647900000001,\"5115\":17.46267679,\"5116\":15.63100053,\"5117\":null,\"5118\":null,\"5119\":null,\"5120\":16.106968739999999,\"5121\":null,\"5122\":14.99668007,\"5123\":null,\"5124\":null,\"5125\":null,\"5126\":19.111587709999998,\"5127\":null,\"5128\":null,\"5129\":null,\"5130\":null,\"5131\":19.1701339,\"5132\":14.82192948,\"5133\":null,\"5134\":null,\"5135\":null,\"5136\":null,\"5137\":null,\"5138\":17.65767103,\"5139\":null,\"5140\":null,\"5141\":15.62159274,\"5142\":19.78188815,\"5143\":13.097961310000001,\"5144\":15.67422129,\"5145\":20.171731430000001,\"5146\":null,\"5147\":15.096307360000001,\"5148\":17.95821501,\"5149\":19.016377689999999,\"5150\":13.658475360000001,\"5151\":12.176800460000001,\"5152\":18.835271070000001,\"5153\":18.513921910000001,\"5154\":17.789333639999999,\"5155\":null,\"5156\":null,\"5157\":17.94210516,\"5158\":15.27881919,\"5159\":17.09183677,\"5160\":null,\"5161\":null,\"5162\":null,\"5163\":14.44570145,\"5164\":null,\"5165\":null,\"5166\":null,\"5167\":null,\"5168\":null,\"5169\":null,\"5170\":null,\"5171\":19.074723469999999,\"5172\":15.68111532,\"5173\":12.288422349999999,\"5174\":null,\"5175\":null,\"5176\":null,\"5177\":16.523265590000001,\"5178\":17.830930890000001,\"5179\":17.307797189999999,\"5180\":null,\"5181\":16.159106529999999,\"5182\":15.664196670000001,\"5183\":null,\"5184\":null,\"5185\":null,\"5186\":17.50400539,\"5187\":null,\"5188\":16.103510669999999,\"5189\":16.600906689999999,\"5190\":16.940297350000002,\"5191\":null,\"5192\":16.062925249999999,\"5193\":15.2394856,\"5194\":16.125384759999999,\"5195\":null,\"5196\":null,\"5197\":17.052131039999999,\"5198\":21.81988746,\"5199\":17.171639800000001,\"5200\":null,\"5201\":21.085922549999999,\"5202\":null,\"5203\":17.28088799,\"5204\":null,\"5205\":18.277609009999999,\"5206\":19.22554581,\"5207\":null,\"5208\":null,\"5209\":null,\"5210\":null,\"5211\":20.500243940000001,\"5212\":18.618122639999999,\"5213\":18.617892399999999,\"5214\":18.23377125,\"5215\":16.932230740000001,\"5216\":19.374667909999999,\"5217\":19.648388579999999,\"5218\":null,\"5219\":15.44156577,\"5220\":18.215494670000002,\"5221\":18.8620427,\"5222\":21.86394031,\"5223\":22.715030479999999,\"5224\":23.550131660000002,\"5225\":23.880167310000001,\"5226\":15.40873771,\"5227\":24.10459986,\"5228\":21.340148119999998,\"5229\":19.41289063,\"5230\":23.39128329,\"5231\":20.240201039999999,\"5232\":16.9498879,\"5233\":20.59828044,\"5234\":14.24175138,\"5235\":14.95574055,\"5236\":17.85097872,\"5237\":23.848536809999999,\"5238\":21.41036648,\"5239\":19.591420339999999,\"5240\":18.13150212,\"5241\":17.02978482,\"5242\":20.641881120000001,\"5243\":18.653820020000001,\"5244\":18.113363379999999,\"5245\":23.191298740000001,\"5246\":19.899643569999998,\"5247\":18.34155427,\"5248\":17.298650930000001,\"5249\":19.085105510000002,\"5250\":19.662884349999999,\"5251\":null,\"5252\":20.150233459999999,\"5253\":21.531930930000001,\"5254\":21.11007867,\"5255\":null,\"5256\":21.291352369999998,\"5257\":19.782468730000002,\"5258\":23.045641620000001,\"5259\":21.302146619999998,\"5260\":24.324539949999998,\"5261\":14.62547176,\"5262\":19.952712219999999,\"5263\":20.81908817,\"5264\":22.56704474,\"5265\":23.35689605,\"5266\":25.052555089999998,\"5267\":null,\"5268\":null,\"5269\":15.544025039999999,\"5270\":null,\"5271\":16.483951699999999,\"5272\":16.93299498,\"5273\":19.54987659,\"5274\":17.444346729999999,\"5275\":16.139158519999999,\"5276\":18.86915591,\"5277\":19.070994590000002,\"5278\":16.719500279999998,\"5279\":19.652684350000001,\"5280\":22.17215736,\"5281\":22.602360579999999,\"5282\":21.909877569999999,\"5283\":19.6264237,\"5284\":21.19123407,\"5285\":21.102566199999998,\"5286\":20.49882641,\"5287\":21.906885469999999,\"5288\":22.973429840000001,\"5289\":null,\"5290\":21.010700570000001,\"5291\":19.676332599999998,\"5292\":18.330486870000001,\"5293\":21.672617240000001,\"5294\":21.927684800000002,\"5295\":23.23342289,\"5296\":16.135740120000001,\"5297\":18.978078409999998,\"5298\":17.229347239999999,\"5299\":23.041070130000001,\"5300\":11.657702069999999,\"5301\":21.200663280000001,\"5302\":20.05834905,\"5303\":20.709514559999999,\"5304\":14.60247081,\"5305\":18.020025019999999,\"5306\":22.719695819999998,\"5307\":17.586779069999999,\"5308\":15.73601552,\"5309\":17.189929670000002,\"5310\":19.811850280000002,\"5311\":15.56133885,\"5312\":18.6003373,\"5313\":22.883839470000002,\"5314\":24.555198950000001,\"5315\":21.796379089999998,\"5316\":22.371280339999998,\"5317\":17.298038590000001,\"5318\":16.053108250000001,\"5319\":null,\"5320\":null,\"5321\":14.2669313,\"5322\":null,\"5323\":null,\"5324\":null,\"5325\":16.678679970000001,\"5326\":null,\"5327\":21.286009960000001,\"5328\":20.575679690000001,\"5329\":15.410143870000001,\"5330\":14.934399689999999,\"5331\":null,\"5332\":17.900035720000002,\"5333\":17.878863719999998,\"5334\":null,\"5335\":null,\"5336\":null,\"5337\":null,\"5338\":16.131852640000002,\"5339\":15.086575440000001,\"5340\":null,\"5341\":null,\"5342\":null,\"5343\":null,\"5344\":16.51275819,\"5345\":null,\"5346\":null,\"5347\":null,\"5348\":null,\"5349\":null,\"5350\":19.58955388,\"5351\":18.011079460000001,\"5352\":19.19586228,\"5353\":null,\"5354\":19.997399080000001,\"5355\":19.450629859999999,\"5356\":16.117564590000001,\"5357\":15.584819660000001,\"5358\":null,\"5359\":null,\"5360\":17.140162409999999,\"5361\":null,\"5362\":18.684407799999999,\"5363\":14.05943854,\"5364\":18.4630495,\"5365\":12.9128054,\"5366\":13.82117362,\"5367\":null,\"5368\":14.631114419999999,\"5369\":22.075614130000002,\"5370\":21.821778640000002,\"5371\":17.353262520000001,\"5372\":15.85295445,\"5373\":14.37588686,\"5374\":null,\"5375\":null,\"5376\":null,\"5377\":14.23020326,\"5378\":21.358035109999999,\"5379\":21.856471160000002,\"5380\":null,\"5381\":18.78484649,\"5382\":20.427242929999998,\"5383\":21.588376960000002,\"5384\":18.01363843,\"5385\":null,\"5386\":null,\"5387\":null,\"5388\":19.13521046,\"5389\":17.735124599999999,\"5390\":null,\"5391\":null,\"5392\":19.830067870000001,\"5393\":15.541616210000001,\"5394\":17.173749669999999,\"5395\":null,\"5396\":null,\"5397\":18.315438400000001,\"5398\":17.06713444,\"5399\":16.237964560000002,\"5400\":17.486094059999999,\"5401\":null,\"5402\":null,\"5403\":null,\"5404\":null,\"5405\":16.919532969999999,\"5406\":16.494563329999998,\"5407\":19.007912910000002,\"5408\":19.017380729999999,\"5409\":null,\"5410\":21.678536730000001,\"5411\":null,\"5412\":null,\"5413\":17.481644880000001,\"5414\":14.61419588,\"5415\":15.557704810000001,\"5416\":null,\"5417\":21.128967419999999,\"5418\":17.082178590000002,\"5419\":18.25096108,\"5420\":null,\"5421\":null,\"5422\":null,\"5423\":null,\"5424\":null,\"5425\":null,\"5426\":null,\"5427\":null,\"5428\":17.488366719999998,\"5429\":null,\"5430\":null,\"5431\":null,\"5432\":null,\"5433\":null,\"5434\":17.13236075,\"5435\":null,\"5436\":null,\"5437\":12.424657529999999,\"5438\":17.778642139999999,\"5439\":null,\"5440\":12.9128054,\"5441\":16.020834239999999,\"5442\":null,\"5443\":null,\"5444\":13.252383780000001,\"5445\":null,\"5446\":null,\"5447\":15.8110444,\"5448\":17.781462269999999,\"5449\":18.056280130000001,\"5450\":19.76685955,\"5451\":17.469832870000001,\"5452\":17.65943811,\"5453\":18.61700377,\"5454\":16.909383009999999,\"5455\":null,\"5456\":null,\"5457\":null,\"5458\":null,\"5459\":17.825702540000002,\"5460\":14.08569046,\"5461\":null,\"5462\":null,\"5463\":null,\"5464\":null,\"5465\":null,\"5466\":null,\"5467\":null,\"5468\":null,\"5469\":null,\"5470\":null,\"5471\":null,\"5472\":null,\"5473\":null,\"5474\":null,\"5475\":19.860393630000001,\"5476\":17.043663290000001,\"5477\":19.39531745,\"5478\":16.59771619,\"5479\":18.049293639999998,\"5480\":17.080470699999999,\"5481\":18.825223950000002,\"5482\":17.791308430000001,\"5483\":14.43504723,\"5484\":18.3432368,\"5485\":18.74423242,\"5486\":18.575493170000002,\"5487\":null,\"5488\":null,\"5489\":null,\"5490\":null,\"5491\":null,\"5492\":null,\"5493\":17.291145199999999,\"5494\":null,\"5495\":21.199602479999999,\"5496\":null,\"5497\":null,\"5498\":null,\"5499\":null,\"5500\":null,\"5501\":16.332011550000001,\"5502\":null,\"5503\":null,\"5504\":null,\"5505\":null,\"5506\":null,\"5507\":null,\"5508\":null,\"5509\":null,\"5510\":null,\"5511\":null,\"5512\":null,\"5513\":null,\"5514\":17.309029540000001,\"5515\":16.38445935,\"5516\":15.29609769,\"5517\":15.90757443,\"5518\":18.567713550000001,\"5519\":null,\"5520\":14.667248860000001,\"5521\":16.117284260000002,\"5522\":15.42017948,\"5523\":18.5276019,\"5524\":21.240991130000001,\"5525\":null,\"5526\":20.050667390000001,\"5527\":null,\"5528\":18.611885560000001,\"5529\":19.975291049999999,\"5530\":null,\"5531\":16.484800369999999,\"5532\":null,\"5533\":16.430877599999999,\"5534\":null,\"5535\":17.17628659,\"5536\":17.446502819999999,\"5537\":null,\"5538\":null,\"5539\":null,\"5540\":18.614412080000001,\"5541\":19.40913419,\"5542\":15.76628489,\"5543\":16.904003960000001,\"5544\":13.0035966,\"5545\":null,\"5546\":18.265141459999999,\"5547\":16.66963917,\"5548\":13.18718732,\"5549\":18.295236339999999,\"5550\":15.207761120000001,\"5551\":19.509265190000001,\"5552\":19.313367889999999,\"5553\":16.69755052,\"5554\":12.09916909,\"5555\":15.850167969999999,\"5556\":21.280326370000001,\"5557\":15.19196019,\"5558\":14.22266499,\"5559\":null,\"5560\":null,\"5561\":null,\"5562\":null,\"5563\":null,\"5564\":null,\"5565\":null,\"5566\":null,\"5567\":null,\"5568\":null,\"5569\":null,\"5570\":null,\"5571\":null,\"5572\":19.89488502,\"5573\":15.386162799999999,\"5574\":15.53523472,\"5575\":17.583643219999999,\"5576\":20.7410973,\"5577\":15.34503226,\"5578\":18.252143419999999,\"5579\":null,\"5580\":15.742017949999999,\"5581\":null,\"5582\":18.131292999999999,\"5583\":17.200624040000001,\"5584\":17.767158859999998,\"5585\":19.216862729999999,\"5586\":17.59191538,\"5587\":15.27433398,\"5588\":null,\"5589\":16.692089729999999,\"5590\":18.245092509999999,\"5591\":15.74285914,\"5592\":15.15971427,\"5593\":19.36413095,\"5594\":14.332945410000001,\"5595\":17.292264889999998,\"5596\":15.60502084,\"5597\":null,\"5598\":15.03608266,\"5599\":20.306722860000001,\"5600\":null,\"5601\":null,\"5602\":null,\"5603\":null,\"5604\":14.389332100000001,\"5605\":null,\"5606\":null,\"5607\":16.023877370000001,\"5608\":null,\"5609\":12.907466210000001,\"5610\":13.93481901,\"5611\":null,\"5612\":18.657766030000001,\"5613\":17.184513020000001,\"5614\":null,\"5615\":16.81527878,\"5616\":null,\"5617\":null,\"5618\":null,\"5619\":11.98370416,\"5620\":18.645425840000002,\"5621\":21.59071312,\"5622\":17.379464670000001,\"5623\":16.105900500000001,\"5624\":null,\"5625\":14.08319945,\"5626\":null,\"5627\":null,\"5628\":null,\"5629\":null,\"5630\":null,\"5631\":14.95243069,\"5632\":15.858756959999999,\"5633\":14.27070718,\"5634\":null,\"5635\":null,\"5636\":null,\"5637\":null,\"5638\":null,\"5639\":null,\"5640\":19.440836399999998,\"5641\":null,\"5642\":null,\"5643\":null,\"5644\":null,\"5645\":null,\"5646\":null,\"5647\":null,\"5648\":null,\"5649\":null,\"5650\":null,\"5651\":null,\"5652\":null,\"5653\":null,\"5654\":null,\"5655\":null,\"5656\":null,\"5657\":null,\"5658\":19.815062950000002,\"5659\":null,\"5660\":null,\"5661\":null,\"5662\":null,\"5663\":null,\"5664\":null,\"5665\":null,\"5666\":null,\"5667\":null,\"5668\":null,\"5669\":null,\"5670\":null,\"5671\":null,\"5672\":null,\"5673\":null,\"5674\":null,\"5675\":null,\"5676\":null,\"5677\":15.15624961,\"5678\":null,\"5679\":15.71113912,\"5680\":null,\"5681\":null,\"5682\":null,\"5683\":15.952405929999999,\"5684\":null,\"5685\":null,\"5686\":null,\"5687\":15.34387849,\"5688\":14.8754778,\"5689\":null,\"5690\":null,\"5691\":null,\"5692\":null,\"5693\":null,\"5694\":null,\"5695\":null,\"5696\":null,\"5697\":null,\"5698\":null,\"5699\":null,\"5700\":null,\"5701\":null,\"5702\":null,\"5703\":null,\"5704\":null,\"5705\":null,\"5706\":null,\"5707\":null,\"5708\":null,\"5709\":null,\"5710\":14.007709070000001,\"5711\":null,\"5712\":null,\"5713\":16.148894819999999,\"5714\":null,\"5715\":19.387085089999999,\"5716\":null,\"5717\":null,\"5718\":null,\"5719\":null,\"5720\":null,\"5721\":null,\"5722\":17.070775260000001,\"5723\":null,\"5724\":13.744354939999999,\"5725\":null,\"5726\":null,\"5727\":null,\"5728\":null,\"5729\":null,\"5730\":null,\"5731\":16.027814599999999,\"5732\":null,\"5733\":13.3240053,\"5734\":17.884291480000002,\"5735\":null,\"5736\":15.00840936,\"5737\":null,\"5738\":21.049444250000001,\"5739\":15.173754949999999,\"5740\":null,\"5741\":null,\"5742\":null,\"5743\":null,\"5744\":14.0788575,\"5745\":null,\"5746\":null,\"5747\":null,\"5748\":null,\"5749\":null,\"5750\":20.374876100000002,\"5751\":null,\"5752\":15.672653800000001,\"5753\":null,\"5754\":null,\"5755\":15.40300418,\"5756\":13.854718159999999,\"5757\":null,\"5758\":18.459935659999999,\"5759\":18.194819150000001,\"5760\":14.64918299,\"5761\":null,\"5762\":null,\"5763\":17.02112794,\"5764\":16.2618656,\"5765\":15.71595194,\"5766\":15.09335132,\"5767\":13.42331034,\"5768\":null,\"5769\":null,\"5770\":null,\"5771\":null,\"5772\":15.749683149999999,\"5773\":18.015170940000001,\"5774\":20.837258670000001,\"5775\":17.477080699999998,\"5776\":19.570312569999999,\"5777\":null,\"5778\":null,\"5779\":12.9128054,\"5780\":15.839397480000001,\"5781\":15.09514444,\"5782\":14.08300923,\"5783\":null,\"5784\":16.823823650000001,\"5785\":17.824737209999998,\"5786\":null,\"5787\":null,\"5788\":null,\"5789\":null,\"5790\":null,\"5791\":16.112853770000001,\"5792\":null,\"5793\":null,\"5794\":null,\"5795\":null,\"5796\":null,\"5797\":19.36611598,\"5798\":11.86290921,\"5799\":15.72020343,\"5800\":14.7862221,\"5801\":15.9934815,\"5802\":14.47741128,\"5803\":18.586491500000001,\"5804\":17.369887210000002,\"5805\":null,\"5806\":18.928864430000001,\"5807\":20.877785320000001,\"5808\":null,\"5809\":null,\"5810\":null,\"5811\":18.38721031,\"5812\":18.615413069999999,\"5813\":21.157009299999999,\"5814\":19.78462627,\"5815\":17.940933730000001,\"5816\":null,\"5817\":18.857964920000001,\"5818\":13.00936596,\"5819\":16.04683197,\"5820\":null,\"5821\":16.02540376,\"5822\":14.477574969999999,\"5823\":19.52666662,\"5824\":null,\"5825\":null,\"5826\":14.730410109999999,\"5827\":18.128499529999999,\"5828\":20.035468850000001,\"5829\":19.016426169999999,\"5830\":20.595910450000002,\"5831\":16.971883859999998,\"5832\":null,\"5833\":16.766788590000001,\"5834\":17.307089749999999,\"5835\":18.049815720000002,\"5836\":18.104663599999999,\"5837\":18.909144779999998,\"5838\":18.10399108,\"5839\":null,\"5840\":null,\"5841\":18.30927792,\"5842\":16.41636952,\"5843\":null,\"5844\":20.026356280000002,\"5845\":12.24383856,\"5846\":16.934680910000001,\"5847\":null,\"5848\":14.5395726,\"5849\":15.854682009999999,\"5850\":16.474297150000002,\"5851\":17.68022882,\"5852\":19.348974479999999,\"5853\":19.352198810000001,\"5854\":17.405336479999999,\"5855\":15.639173359999999,\"5856\":16.03238936,\"5857\":null,\"5858\":23.071472150000002,\"5859\":16.20233571,\"5860\":null,\"5861\":null,\"5862\":20.18967142,\"5863\":null,\"5864\":17.627787909999998,\"5865\":null,\"5866\":16.588957959999998,\"5867\":14.55894217,\"5868\":16.00958297,\"5869\":null,\"5870\":nul
[truncated: 33,557,638 more chars]
