# Supplementary material for: RAPDOR: Using Jensen-Shannon Distance for the computational analysis of complex proteomics datasets
Source: Nat Commun. 2025 Sep 26;16:8527. doi: 10.1038/s41467-025-64086-7 (PMC12475003; doi:10.1038/s41467-025-64086-7)
Supplement: Supplementary file 3 — Supplementary Data 1 [file 41467_2025_64086_MOESM3_ESM.zip › HeLaEGFTreatment_egf_8min.json]

{"state": {"distance_method": "Jensen-Shannon-Distance", "kernel_size": 0, "beta": null, "eps": 0, "permanova": null, "permanova_permutations": null, "permanova_cutoff": null, "scored": false, "anosim_r": true, "permanova_f": null, "cluster_method": null, "cluster_args": null}, "df": "{\"Gene.names\":{\"0\":\"AAAS\",\"1\":\"AACS\",\"2\":\"AADAT\",\"3\":\"AAGAB\",\"4\":\"AAK1\",\"5\":\"AAMP\",\"6\":\"AAR2\",\"7\":\"AARS\",\"8\":\"AARS2\",\"9\":\"AARSD1\",\"10\":\"AASDHPPT\",\"11\":\"AATF\",\"12\":\"ABCA2\",\"13\":\"ABCB10\",\"14\":\"ABCB6\",\"15\":\"ABCB7\",\"16\":\"ABCB8\",\"17\":\"ABCC1\",\"18\":\"ABCC10\",\"19\":\"ABCC4\",\"20\":\"ABCC5\",\"21\":\"ABCD1\",\"22\":\"ABCD3\",\"23\":\"ABCE1\",\"24\":\"ABCF1\",\"25\":\"ABCF2\",\"26\":\"ABCF3\",\"27\":\"ABCG2\",\"28\":\"ABHD10\",\"29\":\"ABHD11\",\"30\":\"ABHD12\",\"31\":\"ABHD14A\",\"32\":\"ABHD14B\",\"33\":\"ABHD15\",\"34\":\"ABHD16A\",\"35\":\"ABHD17B\",\"36\":\"ABHD17C\",\"37\":\"ABHD18\",\"38\":\"ABHD3\",\"39\":\"ABHD4\",\"40\":\"ABHD5\",\"41\":\"ABHD6\",\"42\":\"ABI1\",\"43\":\"ABI2\",\"44\":\"ABL1\",\"45\":\"ABL2\",\"46\":\"ABLIM1\",\"47\":\"ABR\",\"48\":\"ABRACL\",\"49\":\"ABRAXAS1\",\"50\":\"ABRAXAS2\",\"51\":\"ABT1\",\"52\":\"ABTB2\",\"53\":\"ACAA1\",\"54\":\"ACAA2\",\"55\":\"ACACA\",\"56\":\"ACAD10\",\"57\":\"ACAD11\",\"58\":\"ACAD8\",\"59\":\"ACAD9\",\"60\":\"ACADM\",\"61\":\"ACADS\",\"62\":\"ACADSB\",\"63\":\"ACADVL\",\"64\":\"ACAP1\",\"65\":\"ACAP2\",\"66\":\"ACAP3\",\"67\":\"ACAT1\",\"68\":\"ACAT2\",\"69\":\"ACBD3\",\"70\":\"ACBD5\",\"71\":\"ACBD6\",\"72\":\"ACD\",\"73\":\"ACIN1\",\"74\":\"ACLY\",\"75\":\"ACO1\",\"76\":\"ACO2\",\"77\":\"ACOT1\",\"78\":\"ACOT13\",\"79\":\"ACOT4\",\"80\":\"ACOT7\",\"81\":\"ACOT8\",\"82\":\"ACOT9\",\"83\":\"ACOX1\",\"84\":\"ACOX3\",\"85\":\"ACP1\",\"86\":\"ACP2\",\"87\":\"ACP6\",\"88\":\"ACSF2\",\"89\":\"ACSF3\",\"90\":\"ACSL1\",\"91\":\"ACSL3\",\"92\":\"ACSL4\",\"93\":\"ACSS2\",\"94\":\"ACTB\",\"95\":\"ACTBL2\",\"96\":\"ACTG1\",\"97\":\"ACTG2\",\"98\":\"ACTL6A\",\"99\":\"ACTL8\",\"100\":\"ACTN1\",\"101\":\"ACTN3\",\"102\":\"ACTN4\",\"103\":\"ACTR10\",\"104\":\"ACTR1A\",\"105\":\"ACTR1B\",\"106\":\"ACTR2\",\"107\":\"ACTR3\",\"108\":\"ACTR3B\",\"109\":\"ACTR5\",\"110\":\"ACTR6\",\"111\":\"ACTR8\",\"112\":\"ACVR1\",\"113\":\"ACY1\",\"114\":\"ACYP1\",\"115\":\"ACYP2\",\"116\":\"ADA\",\"117\":\"ADAM10\",\"118\":\"ADAM15\",\"119\":\"ADAM17\",\"120\":\"ADAM22\",\"121\":\"ADAM9\",\"122\":\"ADAR\",\"123\":\"ADARB1\",\"124\":\"ADARB2\",\"125\":\"ADCK1\",\"126\":\"ADCY1\",\"127\":\"ADCY3\",\"128\":\"ADCY9\",\"129\":\"ADD1\",\"130\":\"ADD3\",\"131\":\"ADGB\",\"132\":\"ADGRE2\",\"133\":\"ADGRG1\",\"134\":\"ADGRG6\",\"135\":\"ADH5\",\"136\":\"ADI1\",\"137\":\"ADIPOR1\",\"138\":\"ADK\",\"139\":\"ADNP\",\"140\":\"ADO\",\"141\":\"ADPGK\",\"142\":\"ADPRHL2\",\"143\":\"ADRM1\",\"144\":\"ADSL\",\"145\":\"ADSS\",\"146\":\"ADSSL1\",\"147\":\"AEBP2\",\"148\":\"AES\",\"149\":\"AFAP1\",\"150\":\"AFF1\",\"151\":\"AFF4\",\"152\":\"AFG1L\",\"153\":\"AFG3L2\",\"154\":\"AFTPH\",\"155\":\"AGA\",\"156\":\"AGAP3\",\"157\":\"AGFG1\",\"158\":\"AGFG2\",\"159\":\"AGGF1\",\"160\":\"AGK\",\"161\":\"AGL\",\"162\":\"AGMAT\",\"163\":\"AGO1\",\"164\":\"AGO2\",\"165\":\"AGO3\",\"166\":\"AGPAT2\",\"167\":\"AGPAT5\",\"168\":\"AGPS\",\"169\":\"AGR2\",\"170\":\"AGRN\",\"171\":\"AGTPBP1\",\"172\":\"AHCTF1\",\"173\":\"AHCY\",\"174\":\"AHCYL1\",\"175\":\"AHCYL2\",\"176\":\"AHDC1\",\"177\":\"AHI1\",\"178\":\"AHNAK\",\"179\":\"AHNAK2\",\"180\":\"AHSA1\",\"181\":\"AIDA\",\"182\":\"AIF1L\",\"183\":\"AIFM1\",\"184\":\"AIFM2\",\"185\":\"AIMP1\",\"186\":\"AIMP2\",\"187\":\"AIP\",\"188\":\"AK1\",\"189\":\"AK2\",\"190\":\"AK3\",\"191\":\"AK4\",\"192\":\"AK6\",\"193\":\"AKAP1\",\"194\":\"AKAP10\",\"195\":\"AKAP11\",\"196\":\"AKAP12\",\"197\":\"AKAP13\",\"198\":\"AKAP17A\",\"199\":\"AKAP2\",\"200\":\"AKAP8\",\"201\":\"AKAP8L\",\"202\":\"AKAP9\",\"203\":\"AKR1A1\",\"204\":\"AKR1B1\",\"205\":\"AKR1C2\",\"206\":\"AKR1C3\",\"207\":\"AKR7A2\",\"208\":\"AKT1\",\"209\":\"AKT1S1\",\"210\":\"AKT2\",\"211\":\"AKTIP\",\"212\":\"ALAS1\",\"213\":\"ALCAM\",\"214\":\"ALDH16A1\",\"215\":\"ALDH18A1\",\"216\":\"ALDH1A2\",\"217\":\"ALDH1B1\",\"218\":\"ALDH1L2\",\"219\":\"ALDH2\",\"220\":\"ALDH3A1\",\"221\":\"ALDH3A2\",\"222\":\"ALDH3B1\",\"223\":\"ALDH4A1\",\"224\":\"ALDH5A1\",\"225\":\"ALDH6A1\",\"226\":\"ALDH7A1\",\"227\":\"ALDH9A1\",\"228\":\"ALDOA\",\"229\":\"ALDOC\",\"230\":\"ALG1\",\"231\":\"ALG10\",\"232\":\"ALG11\",\"233\":\"ALG13\",\"234\":\"ALG14\",\"235\":\"ALG2\",\"236\":\"ALG3\",\"237\":\"ALG5\",\"238\":\"ALG6\",\"239\":\"ALG8\",\"240\":\"ALG9\",\"241\":\"ALKBH1\",\"242\":\"ALKBH2\",\"243\":\"ALKBH3\",\"244\":\"ALKBH5\",\"245\":\"ALKBH7\",\"246\":\"ALMS1\",\"247\":\"ALPI\",\"248\":\"ALPL\",\"249\":\"ALPP\",\"250\":\"ALX4\",\"251\":\"ALYREF\",\"252\":\"AMACR\",\"253\":\"AMBRA1\",\"254\":\"AMD1\",\"255\":\"AMDHD2\",\"256\":\"AMER1\",\"257\":\"AMFR\",\"258\":\"AMMECR1\",\"259\":\"AMMECR1L\",\"260\":\"AMN1\",\"261\":\"AMOTL1\",\"262\":\"AMOTL2\",\"263\":\"AMPD2\",\"264\":\"AMZ2\",\"265\":\"ANAPC1\",\"266\":\"ANAPC10\",\"267\":\"ANAPC15\",\"268\":\"ANAPC2\",\"269\":\"ANAPC4\",\"270\":\"ANAPC5\",\"271\":\"ANAPC7\",\"272\":\"ANGEL2\",\"273\":\"ANK3\",\"274\":\"ANKFY1\",\"275\":\"ANKH\",\"276\":\"ANKHD1\",\"277\":\"ANKLE2\",\"278\":\"ANKMY2\",\"279\":\"ANKRD11\",\"280\":\"ANKRD13A\",\"281\":\"ANKRD13C\",\"282\":\"ANKRD17\",\"283\":\"ANKRD27\",\"284\":\"ANKRD28\",\"285\":\"ANKRD40\",\"286\":\"ANKRD44\",\"287\":\"ANKRD46\",\"288\":\"ANKRD50\",\"289\":\"ANKRD52\",\"290\":\"ANKRD54\",\"291\":\"ANKRD62\",\"292\":\"ANKS1A\",\"293\":\"ANKZF1\",\"294\":\"ANLN\",\"295\":\"ANO10\",\"296\":\"ANO6\",\"297\":\"ANP32A\",\"298\":\"ANP32B\",\"299\":\"ANP32E\",\"300\":\"ANPEP\",\"301\":\"ANTXR1\",\"302\":\"ANXA1\",\"303\":\"ANXA11\",\"304\":\"ANXA2\",\"305\":\"ANXA3\",\"306\":\"ANXA4\",\"307\":\"ANXA5\",\"308\":\"ANXA6\",\"309\":\"ANXA7\",\"310\":\"ANXA8\",\"311\":\"AP1B1\",\"312\":\"AP1G1\",\"313\":\"AP1G2\",\"314\":\"AP1M1\",\"315\":\"AP1S1\",\"316\":\"AP1S2\",\"317\":\"AP2A1\",\"318\":\"AP2A2\",\"319\":\"AP2B1\",\"320\":\"AP2M1\",\"321\":\"AP2S1\",\"322\":\"AP3B1\",\"323\":\"AP3D1\",\"324\":\"AP3M1\",\"325\":\"AP3M2\",\"326\":\"AP3S1\",\"327\":\"AP4B1\",\"328\":\"AP4S1\",\"329\":\"AP5B1\",\"330\":\"AP5M1\",\"331\":\"AP5S1\",\"332\":\"AP5Z1\",\"333\":\"APAF1\",\"334\":\"APBB2\",\"335\":\"APC\",\"336\":\"APEH\",\"337\":\"APEX1\",\"338\":\"APH1A\",\"339\":\"API5\",\"340\":\"APIP\",\"341\":\"APLP2\",\"342\":\"APMAP\",\"343\":\"APOBEC3B\",\"344\":\"APOBEC3C\",\"345\":\"APOL2\",\"346\":\"APOO\",\"347\":\"APOOL\",\"348\":\"APP\",\"349\":\"APPL1\",\"350\":\"APPL2\",\"351\":\"APRT\",\"352\":\"APTX\",\"353\":\"AQR\",\"354\":\"ARAF\",\"355\":\"ARAP1\",\"356\":\"ARAP3\",\"357\":\"ARCN1\",\"358\":\"ARF1\",\"359\":\"ARF4\",\"360\":\"ARF5\",\"361\":\"ARF6\",\"362\":\"ARFGAP1\",\"363\":\"ARFGAP2\",\"364\":\"ARFGAP3\",\"365\":\"ARFGEF1\",\"366\":\"ARFGEF2\",\"367\":\"ARFIP1\",\"368\":\"ARFIP2\",\"369\":\"ARFRP1\",\"370\":\"ARG2\",\"371\":\"ARGLU1\",\"372\":\"ARHGAP1\",\"373\":\"ARHGAP10\",\"374\":\"ARHGAP11A\",\"375\":\"ARHGAP12\",\"376\":\"ARHGAP17\",\"377\":\"ARHGAP18\",\"378\":\"ARHGAP21\",\"379\":\"ARHGAP23\",\"380\":\"ARHGAP27\",\"381\":\"ARHGAP29\",\"382\":\"ARHGAP35\",\"383\":\"ARHGAP42\",\"384\":\"ARHGAP5\",\"385\":\"ARHGDIA\",\"386\":\"ARHGEF1\",\"387\":\"ARHGEF10\",\"388\":\"ARHGEF11\",\"389\":\"ARHGEF12\",\"390\":\"ARHGEF16\",\"391\":\"ARHGEF17\",\"392\":\"ARHGEF18\",\"393\":\"ARHGEF2\",\"394\":\"ARHGEF3\",\"395\":\"ARHGEF40\",\"396\":\"ARHGEF7\",\"397\":\"ARID1A\",\"398\":\"ARID1B\",\"399\":\"ARID2\",\"400\":\"ARID3B\",\"401\":\"ARID4A\",\"402\":\"ARID4B\",\"403\":\"ARID5B\",\"404\":\"ARIH1\",\"405\":\"ARIH2\",\"406\":\"ARL1\",\"407\":\"ARL14EP\",\"408\":\"ARL15\",\"409\":\"ARL2\",\"410\":\"ARL3\",\"411\":\"ARL5B\",\"412\":\"ARL6IP4\",\"413\":\"ARL6IP5\",\"414\":\"ARL6IP6\",\"415\":\"ARL8A\",\"416\":\"ARL8B\",\"417\":\"ARMC1\",\"418\":\"ARMC10\",\"419\":\"ARMC5\",\"420\":\"ARMC6\",\"421\":\"ARMC8\",\"422\":\"ARMCX3\",\"423\":\"ARMH3\",\"424\":\"ARMT1\",\"425\":\"ARNT\",\"426\":\"ARPC1B\",\"427\":\"ARPC2\",\"428\":\"ARPC3\",\"429\":\"ARPC4\",\"430\":\"ARPC5\",\"431\":\"ARPC5L\",\"432\":\"ARPP19\",\"433\":\"ARRDC1\",\"434\":\"ARSA\",\"435\":\"ARSB\",\"436\":\"ARSK\",\"437\":\"ARV1\",\"438\":\"ASAH1\",\"439\":\"ASAP1\",\"440\":\"ASB6\",\"441\":\"ASB9\",\"442\":\"ASCC1\",\"443\":\"ASCC2\",\"444\":\"ASCC3\",\"445\":\"ASDURF\",\"446\":\"ASF1A\",\"447\":\"ASF1B\",\"448\":\"ASH1L\",\"449\":\"ASH2L\",\"450\":\"ASL\",\"451\":\"ASMTL\",\"452\":\"ASNA1\",\"453\":\"ASNS\",\"454\":\"ASNSD1\",\"455\":\"ASPH\",\"456\":\"ASPHD1\",\"457\":\"ASPM\",\"458\":\"ASPSCR1\",\"459\":\"ASRGL1\",\"460\":\"ASS1\",\"461\":\"ASXL1\",\"462\":\"ASXL2\",\"463\":\"ATAD1\",\"464\":\"ATAD2\",\"465\":\"ATAD2B\",\"466\":\"ATAD3A\",\"467\":\"ATAD3B\",\"468\":\"ATAD5\",\"469\":\"ATE1\",\"470\":\"ATF1\",\"471\":\"ATF6\",\"472\":\"ATF6B\",\"473\":\"ATF7\",\"474\":\"ATF7IP\",\"475\":\"ATG101\",\"476\":\"ATG16L1\",\"477\":\"ATG2A\",\"478\":\"ATG2B\",\"479\":\"ATG3\",\"480\":\"ATG4A\",\"481\":\"ATG4B\",\"482\":\"ATG4C\",\"483\":\"ATG5\",\"484\":\"ATG7\",\"485\":\"ATG9A\",\"486\":\"ATIC\",\"487\":\"ATL2\",\"488\":\"ATL3\",\"489\":\"ATM\",\"490\":\"ATN1\",\"491\":\"ATOX1\",\"492\":\"ATP11A\",\"493\":\"ATP11B\",\"494\":\"ATP11C\",\"495\":\"ATP13A1\",\"496\":\"ATP13A2\",\"497\":\"ATP13A3\",\"498\":\"ATP1A1\",\"499\":\"ATP1B1\",\"500\":\"ATP1B3\",\"501\":\"ATP2A2\",\"502\":\"ATP2A3\",\"503\":\"ATP2B1\",\"504\":\"ATP2B4\",\"505\":\"ATP2C1\",\"506\":\"ATP5F1A\",\"507\":\"ATP5F1B\",\"508\":\"ATP5F1C\",\"509\":\"ATP5F1D\",\"510\":\"ATP5MD\",\"511\":\"ATP5ME\",\"512\":\"ATP5MF\",\"513\":\"ATP5MG\",\"514\":\"ATP5PB\",\"515\":\"ATP5PD\",\"516\":\"ATP5PF\",\"517\":\"ATP5PO\",\"518\":\"ATP6AP1\",\"519\":\"ATP6AP2\",\"520\":\"ATP6V0A1\",\"521\":\"ATP6V0A2\",\"522\":\"ATP6V0D1\",\"523\":\"ATP6V1A\",\"524\":\"ATP6V1B2\",\"525\":\"ATP6V1C1\",\"526\":\"ATP6V1D\",\"527\":\"ATP6V1E1\",\"528\":\"ATP6V1F\",\"529\":\"ATP6V1G1\",\"530\":\"ATP6V1H\",\"531\":\"ATP7A\",\"532\":\"ATP7B\",\"533\":\"ATP9A\",\"534\":\"ATPAF1\",\"535\":\"ATPAF2\",\"536\":\"ATR\",\"537\":\"ATRIP\",\"538\":\"ATRN\",\"539\":\"ATRX\",\"540\":\"ATXN10\",\"541\":\"ATXN2\",\"542\":\"ATXN2L\",\"543\":\"ATXN3\",\"544\":\"ATXN7L2\",\"545\":\"ATXN7L3\",\"546\":\"ATXN7L3B\",\"547\":\"AUH\",\"548\":\"AUP1\",\"549\":\"AURKA\",\"550\":\"AURKB\",\"551\":\"AVEN\",\"552\":\"AVL9\",\"553\":\"AXL\",\"554\":\"B2M\",\"555\":\"B3GALNT1\",\"556\":\"B3GALNT2\",\"557\":\"B3GALT6\",\"558\":\"B3GAT3\",\"559\":\"B3GLCT\",\"560\":\"B3GNT2\",\"561\":\"B4GALT1\",\"562\":\"B4GALT3\",\"563\":\"B4GALT7\",\"564\":\"B4GAT1\",\"565\":\"BABAM1\",\"566\":\"BABAM2\",\"567\":\"BAD\",\"568\":\"BAG1\",\"569\":\"BAG2\",\"570\":\"BAG3\",\"571\":\"BAG4\",\"572\":\"BAG5\",\"573\":\"BAG6\",\"574\":\"BAHD1\",\"575\":\"BAIAP2\",\"576\":\"BAIAP2L1\",\"577\":\"BAK1\",\"578\":\"BANF1\",\"579\":\"BANP\",\"580\":\"BAP1\",\"581\":\"BAP18\",\"582\":\"BARD1\",\"583\":\"BARGIN\",\"584\":\"BASP1\",\"585\":\"BAX\",\"586\":\"BAZ1A\",\"587\":\"BAZ1B\",\"588\":\"BAZ2A\",\"589\":\"BAZ2B\",\"590\":\"BBS4\",\"591\":\"BBX\",\"592\":\"BCAM\",\"593\":\"BCAP31\",\"594\":\"BCAR1\",\"595\":\"BCAR3\",\"596\":\"BCAS2\",\"597\":\"BCAS3\",\"598\":\"BCAT2\",\"599\":\"BCCIP\",\"600\":\"BCDIN3D\",\"601\":\"BCHE\",\"602\":\"BCKDHA\",\"603\":\"BCKDHB\",\"604\":\"BCKDK\",\"605\":\"BCL10\",\"606\":\"BCL2L12\",\"607\":\"BCL2L13\",\"608\":\"BCL3\",\"609\":\"BCL7B\",\"610\":\"BCL7C\",\"611\":\"BCL9L\",\"612\":\"BCLAF1\",\"613\":\"BCOR\",\"614\":\"BCR\",\"615\":\"BCS1L\",\"616\":\"BDH1\",\"617\":\"BDH2\",\"618\":\"BDP1\",\"619\":\"BECN1\",\"620\":\"BEND3\",\"621\":\"BET1\",\"622\":\"BET1L\",\"623\":\"BGN\",\"624\":\"BHLHE40\",\"625\":\"BICC1\",\"626\":\"BICD1\",\"627\":\"BICD2\",\"628\":\"BID\",\"629\":\"BIN1\",\"630\":\"BIN3\",\"631\":\"BIRC5\",\"632\":\"BIRC6\",\"633\":\"BIRC7\",\"634\":\"BLM\",\"635\":\"BLMH\",\"636\":\"BLOC1S1\",\"637\":\"BLOC1S2\",\"638\":\"BLOC1S3\",\"639\":\"BLOC1S4\",\"640\":\"BLOC1S5-TXNDC5\",\"641\":\"BLOC1S6\",\"642\":\"BLVRA\",\"643\":\"BLVRB\",\"644\":\"BMP1\",\"645\":\"BMP2K\",\"646\":\"BMPR1B\",\"647\":\"BMPR2\",\"648\":\"BMS1\",\"649\":\"BNC2\",\"650\":\"BNIP1\",\"651\":\"BNIP2\",\"652\":\"BNIP3\",\"653\":\"BNIP3L\",\"654\":\"BOD1L1\",\"655\":\"BOLA2\",\"656\":\"BOLA3\",\"657\":\"BOP1\",\"658\":\"BORCS5\",\"659\":\"BORCS6\",\"660\":\"BPGM\",\"661\":\"BPHL\",\"662\":\"BPNT1\",\"663\":\"BPTF\",\"664\":\"BRAP\",\"665\":\"BRAT1\",\"666\":\"BRCA1\",\"667\":\"BRCA2\",\"668\":\"BRCC3\",\"669\":\"BRD1\",\"670\":\"BRD2\",\"671\":\"BRD3\",\"672\":\"BRD4\",\"673\":\"BRD7\",\"674\":\"BRD8\",\"675\":\"BRD9\",\"676\":\"BRF1\",\"677\":\"BRF2\",\"678\":\"BRI3BP\",\"679\":\"BRIX1\",\"680\":\"BRMS1\",\"681\":\"BROX\",\"682\":\"BRPF1\",\"683\":\"BRSK2\",\"684\":\"BRWD1\",\"685\":\"BSCL2\",\"686\":\"BSDC1\",\"687\":\"BSG\",\"688\":\"BST2\",\"689\":\"BTAF1\",\"690\":\"BTBD1\",\"691\":\"BTD\",\"692\":\"BTF3\",\"693\":\"BTF3L4\",\"694\":\"BTG1\",\"695\":\"BTG3\",\"696\":\"BTN2A1\",\"697\":\"BUB1\",\"698\":\"BUB1B\",\"699\":\"BUB3\",\"700\":\"BUD13\",\"701\":\"BUD23\",\"702\":\"BUD31\",\"703\":\"BYSL\",\"704\":\"BZW1\",\"705\":\"BZW2\",\"706\":\"C11orf68\",\"707\":\"C11orf98\",\"708\":\"C12orf10\",\"709\":\"C12orf29\",\"710\":\"C12orf4\",\"711\":\"C12orf45\",\"712\":\"C12orf57\",\"713\":\"C12orf66\",\"714\":\"C14orf119\",\"715\":\"C15orf38-AP3S2\",\"716\":\"C15orf39\",\"717\":\"C15orf40\",\"718\":\"C16orf58\",\"719\":\"C16orf62\",\"720\":\"C16orf70\",\"721\":\"C16orf87\",\"722\":\"C17orf75\",\"723\":\"C18orf21\",\"724\":\"C18orf25\",\"725\":\"C19orf25\",\"726\":\"C19orf47\",\"727\":\"C1GALT1\",\"728\":\"C1GALT1C1\",\"729\":\"C1orf112\",\"730\":\"C1orf122\",\"731\":\"C1orf131\",\"732\":\"C1orf174\",\"733\":\"C1orf198\",\"734\":\"C1orf43\",\"735\":\"C1orf50\",\"736\":\"C1orf52\",\"737\":\"C1orf74\",\"738\":\"C1QBP\",\"739\":\"C1QTNF6\",\"740\":\"C1RL\",\"741\":\"C20orf27\",\"742\":\"C2CD2L\",\"743\":\"C2CD3\",\"744\":\"C2CD5\",\"745\":\"C2orf49\",\"746\":\"C2orf69\",\"747\":\"C3\",\"748\":\"C3orf38\",\"749\":\"C4A\",\"750\":\"C4BPB\",\"751\":\"C4orf3\",\"752\":\"C5orf22\",\"753\":\"C5orf24\",\"754\":\"C5orf51\",\"755\":\"C6orf120\",\"756\":\"C6orf136\",\"757\":\"C6orf47\",\"758\":\"C6orf89\",\"759\":\"C7orf26\",\"760\":\"C7orf50\",\"761\":\"C8orf33\",\"762\":\"C8orf82\",\"763\":\"C9orf16\",\"764\":\"C9orf40\",\"765\":\"C9orf64\",\"766\":\"C9orf78\",\"767\":\"CA13\",\"768\":\"CA9\",\"769\":\"CAAP1\",\"770\":\"CAB39\",\"771\":\"CABIN1\",\"772\":\"CACNA2D1\",\"773\":\"CACNG6\",\"774\":\"CACTIN\",\"775\":\"CACUL1\",\"776\":\"CACYBP\",\"777\":\"CAD\",\"778\":\"CADM1\",\"779\":\"CALCOCO1\",\"780\":\"CALCOCO2\",\"781\":\"CALD1\",\"782\":\"CALM1\",\"783\":\"CALML3\",\"784\":\"CALML5\",\"785\":\"CALR\",\"786\":\"CALU\",\"787\":\"CAMK1D\",\"788\":\"CAMK2D\",\"789\":\"CAMK2G\",\"790\":\"CAMK4\",\"791\":\"CAMKK1\",\"792\":\"CAMKK2\",\"793\":\"CAMSAP1\",\"794\":\"CAMSAP2\",\"795\":\"CAND1\",\"796\":\"CANT1\",\"797\":\"CANX\",\"798\":\"CAP1\",\"799\":\"CAP2\",\"800\":\"CAPG\",\"801\":\"CAPN1\",\"802\":\"CAPN15\",\"803\":\"CAPN2\",\"804\":\"CAPN7\",\"805\":\"CAPNS1\",\"806\":\"CAPRIN1\",\"807\":\"CAPZA1\",\"808\":\"CAPZA2\",\"809\":\"CAPZB\",\"810\":\"CARD10\",\"811\":\"CARD16\",\"812\":\"CARD19\",\"813\":\"CARD6\",\"814\":\"CARHSP1\",\"815\":\"CARM1\",\"816\":\"CARMIL1\",\"817\":\"CARNMT1\",\"818\":\"CARS\",\"819\":\"CARS2\",\"820\":\"CASC3\",\"821\":\"CASC4\",\"822\":\"CASK\",\"823\":\"CASP1\",\"824\":\"CASP2\",\"825\":\"CASP3\",\"826\":\"CASP4\",\"827\":\"CASP6\",\"828\":\"CASP7\",\"829\":\"CASP8\",\"830\":\"CASP8AP2\",\"831\":\"CASP9\",\"832\":\"CAST\",\"833\":\"CASTOR2\",\"834\":\"CASZ1\",\"835\":\"CAT\",\"836\":\"CAV1\",\"837\":\"CAVIN1\",\"838\":\"CAVIN3\",\"839\":\"CBFB\",\"840\":\"CBL\",\"841\":\"CBLB\",\"842\":\"CBLL1\",\"843\":\"CBR1\",\"844\":\"CBR3\",\"845\":\"CBR4\",\"846\":\"CBSL\",\"847\":\"CBWD2\",\"848\":\"CBX1\",\"849\":\"CBX2\",\"850\":\"CBX3\",\"851\":\"CBX4\",\"852\":\"CBX5\",\"853\":\"CBX8\",\"854\":\"CC2D1A\",\"855\":\"CC2D1B\",\"856\":\"CCAR1\",\"857\":\"CCAR2\",\"858\":\"CCDC102A\",\"859\":\"CCDC106\",\"860\":\"CCDC115\",\"861\":\"CCDC117\",\"862\":\"CCDC12\",\"863\":\"CCDC124\",\"864\":\"CCDC127\",\"865\":\"CCDC134\",\"866\":\"CCDC137\",\"867\":\"CCDC138\",\"868\":\"CCDC14\",\"869\":\"CCDC174\",\"870\":\"CCDC18\",\"871\":\"CCDC186\",\"872\":\"CCDC22\",\"873\":\"CCDC25\",\"874\":\"CCDC28A\",\"875\":\"CCDC32\",\"876\":\"CCDC34\",\"877\":\"CCDC43\",\"878\":\"CCDC47\",\"879\":\"CCDC50\",\"880\":\"CCDC51\",\"881\":\"CCDC58\",\"882\":\"CCDC59\",\"883\":\"CCDC6\",\"884\":\"CCDC61\",\"885\":\"CCDC71\",\"886\":\"CCDC77\",\"887\":\"CCDC84\",\"888\":\"CCDC85C\",\"889\":\"CCDC86\",\"890\":\"CCDC88A\",\"891\":\"CCDC88C\",\"892\":\"CCDC9\",\"893\":\"CCDC90B\",\"894\":\"CCDC93\",\"895\":\"CCDC97\",\"896\":\"CCHCR1\",\"897\":\"CCNA2\",\"898\":\"CCNB1\",\"899\":\"CCNB2\",\"900\":\"CCNC\",\"901\":\"CCNDBP1\",\"902\":\"CCNE1\",\"903\":\"CCNH\",\"904\":\"CCNK\",\"905\":\"CCNL1\",\"906\":\"CCNL2\",\"907\":\"CCNQ\",\"908\":\"CCNT1\",\"909\":\"CCNT2\",\"910\":\"CCNY\",\"911\":\"CCNYL1\",\"912\":\"CCPG1\",\"913\":\"CCS\",\"914\":\"CCT2\",\"915\":\"CCT3\",\"916\":\"CCT4\",\"917\":\"CCT5\",\"918\":\"CCT6A\",\"919\":\"CCT7\",\"920\":\"CCT8\",\"921\":\"CCZ1B\",\"922\":\"CD109\",\"923\":\"CD151\",\"924\":\"CD276\",\"925\":\"CD2AP\",\"926\":\"CD2BP2\",\"927\":\"CD320\",\"928\":\"CD36\",\"929\":\"CD3EAP\",\"930\":\"CD44\",\"931\":\"CD46\",\"932\":\"CD55\",\"933\":\"CD59\",\"934\":\"CD63\",\"935\":\"CD81\",\"936\":\"CD82\",\"937\":\"CD83\",\"938\":\"CD97\",\"939\":\"CD99\",\"940\":\"CD99L2\",\"941\":\"CDAN1\",\"942\":\"CDC123\",\"943\":\"CDC16\",\"944\":\"CDC20\",\"945\":\"CDC23\",\"946\":\"CDC25C\",\"947\":\"CDC26\",\"948\":\"CDC27\",\"949\":\"CDC34\",\"950\":\"CDC37\",\"951\":\"CDC40\",\"952\":\"CDC42\",\"953\":\"CDC42BPA\",\"954\":\"CDC42BPB\",\"955\":\"CDC42EP1\",\"956\":\"CDC42EP2\",\"957\":\"CDC42EP4\",\"958\":\"CDC42SE1\",\"959\":\"CDC42SE2\",\"960\":\"CDC45\",\"961\":\"CDC5L\",\"962\":\"CDC6\",\"963\":\"CDC7\",\"964\":\"CDC73\",\"965\":\"CDCA2\",\"966\":\"CDCA5\",\"967\":\"CDCA7\",\"968\":\"CDCA7L\",\"969\":\"CDCA8\",\"970\":\"CDH2\",\"971\":\"CDHR1\",\"972\":\"CDIPT\",\"973\":\"CDK1\",\"974\":\"CDK10\",\"975\":\"CDK11A\",\"976\":\"CDK11B\",\"977\":\"CDK12\",\"978\":\"CDK13\",\"979\":\"CDK16\",\"980\":\"CDK17\",\"981\":\"CDK19\",\"982\":\"CDK2\",\"983\":\"CDK2AP1\",\"984\":\"CDK4\",\"985\":\"CDK5\",\"986\":\"CDK5RAP1\",\"987\":\"CDK5RAP2\",\"988\":\"CDK5RAP3\",\"989\":\"CDK6\",\"990\":\"CDK7\",\"991\":\"CDK8\",\"992\":\"CDK9\",\"993\":\"CDKAL1\",\"994\":\"CDKN1C\",\"995\":\"CDKN2A\",\"996\":\"CDKN2AIP\",\"997\":\"CDKN2C\",\"998\":\"CDS2\",\"999\":\"CDT1\",\"1000\":\"CDV3\",\"1001\":\"CDYL\",\"1002\":\"CDYL2\",\"1003\":\"CEBPB\",\"1004\":\"CEBPE\",\"1005\":\"CEBPZ\",\"1006\":\"CELF1\",\"1007\":\"CELSR1\",\"1008\":\"CEMIP2\",\"1009\":\"CENPB\",\"1010\":\"CENPC\",\"1011\":\"CENPE\",\"1012\":\"CENPF\",\"1013\":\"CENPH\",\"1014\":\"CENPI\",\"1015\":\"CENPK\",\"1016\":\"CENPL\",\"1017\":\"CENPM\",\"1018\":\"CENPN\",\"1019\":\"CENPO\",\"1020\":\"CENPP\",\"1021\":\"CENPQ\",\"1022\":\"CENPS\",\"1023\":\"CENPT\",\"1024\":\"CENPU\",\"1025\":\"CENPV\",\"1026\":\"CEP120\",\"1027\":\"CEP128\",\"1028\":\"CEP131\",\"1029\":\"CEP135\",\"1030\":\"CEP152\",\"1031\":\"CEP170\",\"1032\":\"CEP170B\",\"1033\":\"CEP192\",\"1034\":\"CEP250\",\"1035\":\"CEP290\",\"1036\":\"CEP295\",\"1037\":\"CEP350\",\"1038\":\"CEP41\",\"1039\":\"CEP44\",\"1040\":\"CEP55\",\"1041\":\"CEP57\",\"1042\":\"CEP63\",\"1043\":\"CEP72\",\"1044\":\"CEP76\",\"1045\":\"CEP78\",\"1046\":\"CEP85\",\"1047\":\"CEP97\",\"1048\":\"CEPT1\",\"1049\":\"CERCAM\",\"1050\":\"CERS1\",\"1051\":\"CERS2\",\"1052\":\"CES1\",\"1053\":\"CES2\",\"1054\":\"CES3\",\"1055\":\"CETN2\",\"1056\":\"CFAP20\",\"1057\":\"CFAP298\",\"1058\":\"CFAP36\",\"1059\":\"CFH\",\"1060\":\"CFL1\",\"1061\":\"CFL2\",\"1062\":\"CGA\",\"1063\":\"CGAS\",\"1064\":\"CGGBP1\",\"1065\":\"CGN\",\"1066\":\"CGREF1\",\"1067\":\"CGRRF1\",\"1068\":\"CHAC2\",\"1069\":\"CHAF1A\",\"1070\":\"CHAF1B\",\"1071\":\"CHAMP1\",\"1072\":\"CHCHD1\",\"1073\":\"CHCHD2P9\",\"1074\":\"CHCHD3\",\"1075\":\"CHCHD4\",\"1076\":\"CHCHD5\",\"1077\":\"CHCHD6\",\"1078\":\"CHD1\",\"1079\":\"CHD1L\",\"1080\":\"CHD2\",\"1081\":\"CHD3\",\"1082\":\"CHD4\",\"1083\":\"CHD6\",\"1084\":\"CHD7\",\"1085\":\"CHD8\",\"1086\":\"CHD9\",\"1087\":\"CHDH\",\"1088\":\"CHEK1\",\"1089\":\"CHEK2\",\"1090\":\"CHERP\",\"1091\":\"CHID1\",\"1092\":\"CHKA\",\"1093\":\"CHM\",\"1094\":\"CHMP1A\",\"1095\":\"CHMP2A\",\"1096\":\"CHMP2B\",\"1097\":\"CHMP3\",\"1098\":\"CHMP4A\",\"1099\":\"CHMP4B\",\"1100\":\"CHMP4C\",\"1101\":\"CHMP5\",\"1102\":\"CHMP6\",\"1103\":\"CHMP7\",\"1104\":\"CHORDC1\",\"1105\":\"CHP1\",\"1106\":\"CHPF\",\"1107\":\"CHPF2\",\"1108\":\"CHPT1\",\"1109\":\"CHRAC1\",\"1110\":\"CHRNA5\",\"1111\":\"CHRNA9\",\"1112\":\"CHRND\",\"1113\":\"CHST12\",\"1114\":\"CHST14\",\"1115\":\"CHST3\",\"1116\":\"CHST7\",\"1117\":\"CHSY1\",\"1118\":\"CHSY3\",\"1119\":\"CHTF18\",\"1120\":\"CHTOP\",\"1121\":\"CHUK\",\"1122\":\"CIAO1\",\"1123\":\"CIAO2A\",\"1124\":\"CIAO2B\",\"1125\":\"CIAO3\",\"1126\":\"CIAPIN1\",\"1127\":\"CIB1\",\"1128\":\"CIC\",\"1129\":\"CINP\",\"1130\":\"CIP2A\",\"1131\":\"CIR1\",\"1132\":\"CIRBP\",\"1133\":\"CISD1\",\"1134\":\"CISD2\",\"1135\":\"CIT\",\"1136\":\"CIZ1\",\"1137\":\"CKAP2\",\"1138\":\"CKAP2L\",\"1139\":\"CKAP4\",\"1140\":\"CKAP5\",\"1141\":\"CKB\",\"1142\":\"CKLF\",\"1143\":\"CKMT1A\",\"1144\":\"CKS1B\",\"1145\":\"CKS2\",\"1146\":\"CLASP1\",\"1147\":\"CLASP2\",\"1148\":\"CLASRP\",\"1149\":\"CLCC1\",\"1150\":\"CLCN2\",\"1151\":\"CLCN3\",\"1152\":\"CLCN5\",\"1153\":\"CLCN6\",\"1154\":\"CLCN7\",\"1155\":\"CLDN12\",\"1156\":\"CLEC16A\",\"1157\":\"CLEC2B\",\"1158\":\"CLGN\",\"1159\":\"CLIC1\",\"1160\":\"CLIC3\",\"1161\":\"CLIC4\",\"1162\":\"CLINT1\",\"1163\":\"CLIP1\",\"1164\":\"CLIP2\",\"1165\":\"CLK1\",\"1166\":\"CLK2\",\"1167\":\"CLK3\",\"1168\":\"CLK4\",\"1169\":\"CLMP\",\"1170\":\"CLN3\",\"1171\":\"CLN5\",\"1172\":\"CLN6\",\"1173\":\"CLNS1A\",\"1174\":\"CLOCK\",\"1175\":\"CLP1\",\"1176\":\"CLPB\",\"1177\":\"CLPP\",\"1178\":\"CLPTM1\",\"1179\":\"CLPTM1L\",\"1180\":\"CLPX\",\"1181\":\"CLSPN\",\"1182\":\"CLSTN1\",\"1183\":\"CLTA\",\"1184\":\"CLTB\",\"1185\":\"CLTC\",\"1186\":\"CLTCL1\",\"1187\":\"CLU\",\"1188\":\"CLUH\",\"1189\":\"CLYBL\",\"1190\":\"CMAS\",\"1191\":\"CMBL\",\"1192\":\"CMC1\",\"1193\":\"CMC2\",\"1194\":\"CMIP\",\"1195\":\"CMPK1\",\"1196\":\"CMSS1\",\"1197\":\"CMTM6\",\"1198\":\"CMTR1\",\"1199\":\"CMTR2\",\"1200\":\"CNBP\",\"1201\":\"CNDP2\",\"1202\":\"CNIH4\",\"1203\":\"CNN2\",\"1204\":\"CNN3\",\"1205\":\"CNNM2\",\"1206\":\"CNNM3\",\"1207\":\"CNNM4\",\"1208\":\"CNOT1\",\"1209\":\"CNOT10\",\"1210\":\"CNOT11\",\"1211\":\"CNOT2\",\"1212\":\"CNOT3\",\"1213\":\"CNOT4\",\"1214\":\"CNOT6\",\"1215\":\"CNOT6L\",\"1216\":\"CNOT7\",\"1217\":\"CNOT8\",\"1218\":\"CNOT9\",\"1219\":\"CNP\",\"1220\":\"CNPY3\",\"1221\":\"CNPY4\",\"1222\":\"CNST\",\"1223\":\"CNTNAP1\",\"1224\":\"CNTNAP3C\",\"1225\":\"CNTRL\",\"1226\":\"CNTROB\",\"1227\":\"COA1\",\"1228\":\"COA3\",\"1229\":\"COA4\",\"1230\":\"COA6\",\"1231\":\"COA7\",\"1232\":\"COASY\",\"1233\":\"COBL\",\"1234\":\"COBLL1\",\"1235\":\"COG1\",\"1236\":\"COG2\",\"1237\":\"COG3\",\"1238\":\"COG4\",\"1239\":\"COG5\",\"1240\":\"COG6\",\"1241\":\"COG7\",\"1242\":\"COG8\",\"1243\":\"COIL\",\"1244\":\"COL12A1\",\"1245\":\"COL15A1\",\"1246\":\"COL16A1\",\"1247\":\"COL18A1\",\"1248\":\"COL1A1\",\"1249\":\"COL27A1\",\"1250\":\"COL3A1\",\"1251\":\"COL4A1\",\"1252\":\"COL4A2\",\"1253\":\"COL4A3BP\",\"1254\":\"COL4A4\",\"1255\":\"COL4A5\",\"1256\":\"COL5A1\",\"1257\":\"COL5A2\",\"1258\":\"COL6A1\",\"1259\":\"COL7A1\",\"1260\":\"COL8A1\",\"1261\":\"COLGALT1\",\"1262\":\"COMMD1\",\"1263\":\"COMMD10\",\"1264\":\"COMMD2\",\"1265\":\"COMMD3\",\"1266\":\"COMMD4\",\"1267\":\"COMMD5\",\"1268\":\"COMMD6\",\"1269\":\"COMMD7\",\"1270\":\"COMMD8\",\"1271\":\"COMMD9\",\"1272\":\"COMT\",\"1273\":\"COMTD1\",\"1274\":\"COP1\",\"1275\":\"COPA\",\"1276\":\"COPB1\",\"1277\":\"COPB2\",\"1278\":\"COPE\",\"1279\":\"COPG1\",\"1280\":\"COPG2\",\"1281\":\"COPRS\",\"1282\":\"COPS2\",\"1283\":\"COPS3\",\"1284\":\"COPS4\",\"1285\":\"COPS5\",\"1286\":\"COPS6\",\"1287\":\"COPS7A\",\"1288\":\"COPS7B\",\"1289\":\"COPS8\",\"1290\":\"COPS9\",\"1291\":\"COPZ1\",\"1292\":\"COQ10B\",\"1293\":\"COQ2\",\"1294\":\"COQ3\",\"1295\":\"COQ5\",\"1296\":\"COQ6\",\"1297\":\"COQ7\",\"1298\":\"COQ8A\",\"1299\":\"COQ8B\",\"1300\":\"COQ9\",\"1301\":\"CORO1B\",\"1302\":\"CORO1C\",\"1303\":\"CORO2A\",\"1304\":\"COTL1\",\"1305\":\"COX11\",\"1306\":\"COX14\",\"1307\":\"COX15\",\"1308\":\"COX17\",\"1309\":\"COX20\",\"1310\":\"COX4I1\",\"1311\":\"COX5A\",\"1312\":\"COX5B\",\"1313\":\"COX6B1\",\"1314\":\"COX6C\",\"1315\":\"COX7A2\",\"1316\":\"COX7A2L\",\"1317\":\"CPA4\",\"1318\":\"CPD\",\"1319\":\"CPE\",\"1320\":\"CPEB2\",\"1321\":\"CPEB4\",\"1322\":\"CPLX1\",\"1323\":\"CPM\",\"1324\":\"CPNE1\",\"1325\":\"CPNE3\",\"1326\":\"CPNE8\",\"1327\":\"CPNE9\",\"1328\":\"CPOX\",\"1329\":\"CPPED1\",\"1330\":\"CPS1\",\"1331\":\"CPSF1\",\"1332\":\"CPSF2\",\"1333\":\"CPSF3\",\"1334\":\"CPSF4\",\"1335\":\"CPSF6\",\"1336\":\"CPSF7\",\"1337\":\"CPT1A\",\"1338\":\"CPT2\",\"1339\":\"CPTP\",\"1340\":\"CPVL\",\"1341\":\"CRABP2\",\"1342\":\"CRADD\",\"1343\":\"CRAT\",\"1344\":\"CRCP\",\"1345\":\"CREB1\",\"1346\":\"CREBBP\",\"1347\":\"CREG1\",\"1348\":\"CRELD1\",\"1349\":\"CRELD2\",\"1350\":\"CREM\",\"1351\":\"CRIP2\",\"1352\":\"CRK\",\"1353\":\"CRKL\",\"1354\":\"CRLF1\",\"1355\":\"CRLF3\",\"1356\":\"CRNKL1\",\"1357\":\"CROCC\",\"1358\":\"CROT\",\"1359\":\"CRTAP\",\"1360\":\"CRTC1\",\"1361\":\"CRTC2\",\"1362\":\"CRTC3\",\"1363\":\"CRY1\",\"1364\":\"CRYZ\",\"1365\":\"CRYZL1\",\"1366\":\"CS\",\"1367\":\"CSDC2\",\"1368\":\"CSDE1\",\"1369\":\"CSE1L\",\"1370\":\"CSGALNACT2\",\"1371\":\"CSK\",\"1372\":\"CSNK1A1\",\"1373\":\"CSNK1D\",\"1374\":\"CSNK1E\",\"1375\":\"CSNK1G1\",\"1376\":\"CSNK1G2\",\"1377\":\"CSNK1G3\",\"1378\":\"CSNK2A1\",\"1379\":\"CSNK2A2\",\"1380\":\"CSNK2B\",\"1381\":\"CSPG4\",\"1382\":\"CSRP1\",\"1383\":\"CSRP2\",\"1384\":\"CST3\",\"1385\":\"CSTB\",\"1386\":\"CSTF1\",\"1387\":\"CSTF2\",\"1388\":\"CSTF2T\",\"1389\":\"CSTF3\",\"1390\":\"CT83\",\"1391\":\"CTAGE1\",\"1392\":\"CTBP1\",\"1393\":\"CTBP2\",\"1394\":\"CTBS\",\"1395\":\"CTCF\",\"1396\":\"CTDNEP1\",\"1397\":\"CTDP1\",\"1398\":\"CTDSPL2\",\"1399\":\"CTGF\",\"1400\":\"CTH\",\"1401\":\"CTNNA1\",\"1402\":\"CTNNA2\",\"1403\":\"CTNNAL1\",\"1404\":\"CTNNB1\",\"1405\":\"CTNNBL1\",\"1406\":\"CTNND1\",\"1407\":\"CTPS1\",\"1408\":\"CTPS2\",\"1409\":\"CTR9\",\"1410\":\"CTSA\",\"1411\":\"CTSB\",\"1412\":\"CTSC\",\"1413\":\"CTSD\",\"1414\":\"CTSL\",\"1415\":\"CTSS\",\"1416\":\"CTSZ\",\"1417\":\"CTTN\",\"1418\":\"CTTNBP2NL\",\"1419\":\"CTU1\",\"1420\":\"CTU2\",\"1421\":\"CUEDC1\",\"1422\":\"CUEDC2\",\"1423\":\"CUL1\",\"1424\":\"CUL2\",\"1425\":\"CUL3\",\"1426\":\"CUL4A\",\"1427\":\"CUL4B\",\"1428\":\"CUL5\",\"1429\":\"CUSTOS\",\"1430\":\"CUTA\",\"1431\":\"CUTC\",\"1432\":\"CUX1\",\"1433\":\"CWC15\",\"1434\":\"CWC22\",\"1435\":\"CWC25\",\"1436\":\"CWC27\",\"1437\":\"CWF19L1\",\"1438\":\"CWF19L2\",\"1439\":\"CXADR\",\"1440\":\"CXCR4\",\"1441\":\"CXorf38\",\"1442\":\"CXorf56\",\"1443\":\"CYB561\",\"1444\":\"CYB5A\",\"1445\":\"CYB5B\",\"1446\":\"CYB5D2\",\"1447\":\"CYB5R1\",\"1448\":\"CYB5R3\",\"1449\":\"CYB5R4\",\"1450\":\"CYBA\",\"1451\":\"CYBC1\",\"1452\":\"CYBRD1\",\"1453\":\"CYC1\",\"1454\":\"CYCS\",\"1455\":\"CYFIP1\",\"1456\":\"CYFIP2\",\"1457\":\"CYHR1\",\"1458\":\"CYP1B1\",\"1459\":\"CYP20A1\",\"1460\":\"CYP2S1\",\"1461\":\"CYP51A1\",\"1462\":\"CYREN\",\"1463\":\"CYSRT1\",\"1464\":\"CYSTM1\",\"1465\":\"D2HGDH\",\"1466\":\"DAB2\",\"1467\":\"DAB2IP\",\"1468\":\"DAD1\",\"1469\":\"DAG1\",\"1470\":\"DAGLB\",\"1471\":\"DAP\",\"1472\":\"DAP3\",\"1473\":\"DAPK3\",\"1474\":\"DARS\",\"1475\":\"DARS2\",\"1476\":\"DAXX\",\"1477\":\"DAZAP1\",\"1478\":\"DBI\",\"1479\":\"DBN1\",\"1480\":\"DBNL\",\"1481\":\"DBR1\",\"1482\":\"DBT\",\"1483\":\"DCAF1\",\"1484\":\"DCAF11\",\"1485\":\"DCAF12\",\"1486\":\"DCAF13\",\"1487\":\"DCAF16\",\"1488\":\"DCAF6\",\"1489\":\"DCAF7\",\"1490\":\"DCAKD\",\"1491\":\"DCBLD1\",\"1492\":\"DCK\",\"1493\":\"DCP1A\",\"1494\":\"DCP2\",\"1495\":\"DCPS\",\"1496\":\"DCTD\",\"1497\":\"DCTN1\",\"1498\":\"DCTN2\",\"1499\":\"DCTN3\",\"1500\":\"DCTN4\",\"1501\":\"DCTN5\",\"1502\":\"DCTN6\",\"1503\":\"DCTPP1\",\"1504\":\"DCUN1D1\",\"1505\":\"DCUN1D4\",\"1506\":\"DCUN1D5\",\"1507\":\"DCXR\",\"1508\":\"DDA1\",\"1509\":\"DDAH1\",\"1510\":\"DDAH2\",\"1511\":\"DDB1\",\"1512\":\"DDB2\",\"1513\":\"DDHD1\",\"1514\":\"DDHD2\",\"1515\":\"DDI2\",\"1516\":\"DDIT4\",\"1517\":\"DDOST\",\"1518\":\"DDRGK1\",\"1519\":\"DDT\",\"1520\":\"DDX1\",\"1521\":\"DDX10\",\"1522\":\"DDX11\",\"1523\":\"DDX11L8\",\"1524\":\"DDX17\",\"1525\":\"DDX18\",\"1526\":\"DDX19A\",\"1527\":\"DDX19B\",\"1528\":\"DDX20\",\"1529\":\"DDX21\",\"1530\":\"DDX23\",\"1531\":\"DDX24\",\"1532\":\"DDX27\",\"1533\":\"DDX28\",\"1534\":\"DDX31\",\"1535\":\"DDX39A\",\"1536\":\"DDX39B\",\"1537\":\"DDX3X\",\"1538\":\"DDX41\",\"1539\":\"DDX42\",\"1540\":\"DDX46\",\"1541\":\"DDX47\",\"1542\":\"DDX49\",\"1543\":\"DDX5\",\"1544\":\"DDX50\",\"1545\":\"DDX51\",\"1546\":\"DDX52\",\"1547\":\"DDX54\",\"1548\":\"DDX55\",\"1549\":\"DDX56\",\"1550\":\"DDX59\",\"1551\":\"DDX6\",\"1552\":\"DDX60\",\"1553\":\"DECR1\",\"1554\":\"DECR2\",\"1555\":\"DEGS1\",\"1556\":\"DEK\",\"1557\":\"DENND4A\",\"1558\":\"DENND4C\",\"1559\":\"DENND6A\",\"1560\":\"DENR\",\"1561\":\"DEPDC7\",\"1562\":\"DERA\",\"1563\":\"DERL1\",\"1564\":\"DES\",\"1565\":\"DESI1\",\"1566\":\"DESI2\",\"1567\":\"DFFA\",\"1568\":\"DGCR2\",\"1569\":\"DGCR8\",\"1570\":\"DGKE\",\"1571\":\"DGUOK\",\"1572\":\"DHCR24\",\"1573\":\"DHCR7\",\"1574\":\"DHDDS\",\"1575\":\"DHFR\",\"1576\":\"DHODH\",\"1577\":\"DHPS\",\"1578\":\"DHRS1\",\"1579\":\"DHRS13\",\"1580\":\"DHRS4\",\"1581\":\"DHRS7\",\"1582\":\"DHRS7B\",\"1583\":\"DHRSX\",\"1584\":\"DHTKD1\",\"1585\":\"DHX15\",\"1586\":\"DHX16\",\"1587\":\"DHX29\",\"1588\":\"DHX30\",\"1589\":\"DHX33\",\"1590\":\"DHX34\",\"1591\":\"DHX35\",\"1592\":\"DHX36\",\"1593\":\"DHX37\",\"1594\":\"DHX38\",\"1595\":\"DHX40\",\"1596\":\"DHX57\",\"1597\":\"DHX8\",\"1598\":\"DHX9\",\"1599\":\"DIABLO\",\"1600\":\"DIAPH1\",\"1601\":\"DIAPH3\",\"1602\":\"DICER1\",\"1603\":\"DIDO1\",\"1604\":\"DIEXF\",\"1605\":\"DIMT1\",\"1606\":\"DIP2B\",\"1607\":\"DIPK2A\",\"1608\":\"DIS3\",\"1609\":\"DIS3L\",\"1610\":\"DIS3L2\",\"1611\":\"DISP1\",\"1612\":\"DKC1\",\"1613\":\"DLAT\",\"1614\":\"DLD\",\"1615\":\"DLG1\",\"1616\":\"DLG3\",\"1617\":\"DLGAP4\",\"1618\":\"DLGAP5\",\"1619\":\"DLST\",\"1620\":\"DMAC1\",\"1621\":\"DMAC2\",\"1622\":\"DMAC2L\",\"1623\":\"DMAP1\",\"1624\":\"DMD\",\"1625\":\"DMXL1\",\"1626\":\"DMXL2\",\"1627\":\"DNAAF2\",\"1628\":\"DNAAF5\",\"1629\":\"DNAH5\",\"1630\":\"DNAJA1\",\"1631\":\"DNAJA2\",\"1632\":\"DNAJA3\",\"1633\":\"DNAJA4\",\"1634\":\"DNAJB1\",\"1635\":\"DNAJB11\",\"1636\":\"DNAJB12\",\"1637\":\"DNAJB14\",\"1638\":\"DNAJB2\",\"1639\":\"DNAJB4\",\"1640\":\"DNAJB6\",\"1641\":\"DNAJB9\",\"1642\":\"DNAJC1\",\"1643\":\"DNAJC10\",\"1644\":\"DNAJC11\",\"1645\":\"DNAJC12\",\"1646\":\"DNAJC13\",\"1647\":\"DNAJC14\",\"1648\":\"DNAJC15\",\"1649\":\"DNAJC17\",\"1650\":\"DNAJC19\",\"1651\":\"DNAJC2\",\"1652\":\"DNAJC21\",\"1653\":\"DNAJC25\",\"1654\":\"DNAJC3\",\"1655\":\"DNAJC30\",\"1656\":\"DNAJC5\",\"1657\":\"DNAJC7\",\"1658\":\"DNAJC8\",\"1659\":\"DNAJC9\",\"1660\":\"DNASE1L1\",\"1661\":\"DNASE2\",\"1662\":\"DNER\",\"1663\":\"DNLZ\",\"1664\":\"DNM1\",\"1665\":\"DNM1L\",\"1666\":\"DNM2\",\"1667\":\"DNM3\",\"1668\":\"DNMBP\",\"1669\":\"DNMT1\",\"1670\":\"DNMT3A\",\"1671\":\"DNMT3B\",\"1672\":\"DNPEP\",\"1673\":\"DNPH1\",\"1674\":\"DNTTIP1\",\"1675\":\"DNTTIP2\",\"1676\":\"DOCK1\",\"1677\":\"DOCK11\",\"1678\":\"DOCK4\",\"1679\":\"DOCK5\",\"1680\":\"DOCK6\",\"1681\":\"DOCK7\",\"1682\":\"DOCK9\",\"1683\":\"DOHH\",\"1684\":\"DOLK\",\"1685\":\"DOLPP1\",\"1686\":\"DPAGT1\",\"1687\":\"DPCD\",\"1688\":\"DPF2\",\"1689\":\"DPH1\",\"1690\":\"DPH2\",\"1691\":\"DPH5\",\"1692\":\"DPH6\",\"1693\":\"DPM1\",\"1694\":\"DPM3\",\"1695\":\"DPP3\",\"1696\":\"DPP7\",\"1697\":\"DPP8\",\"1698\":\"DPP9\",\"1699\":\"DPY19L1\",\"1700\":\"DPY19L3\",\"1701\":\"DPY30\",\"1702\":\"DPYD\",\"1703\":\"DPYSL2\",\"1704\":\"DPYSL3\",\"1705\":\"DPYSL4\",\"1706\":\"DR1\",\"1707\":\"DRAP1\",\"1708\":\"DRG1\",\"1709\":\"DRG2\",\"1710\":\"DROSHA\",\"1711\":\"DSCC1\",\"1712\":\"DSCR3\",\"1713\":\"DSE\",\"1714\":\"DSEL\",\"1715\":\"DSG1\",\"1716\":\"DSG2\",\"1717\":\"DSN1\",\"1718\":\"DSP\",\"1719\":\"DST\",\"1720\":\"DSTN\",\"1721\":\"DTD1\",\"1722\":\"DTL\",\"1723\":\"DTNA\",\"1724\":\"DTX3L\",\"1725\":\"DTYMK\",\"1726\":\"DUS1L\",\"1727\":\"DUS2\",\"1728\":\"DUS3L\",\"1729\":\"DUSP1\",\"1730\":\"DUSP11\",\"1731\":\"DUSP12\",\"1732\":\"DUSP14\",\"1733\":\"DUSP22\",\"1734\":\"DUSP23\",\"1735\":\"DUSP3\",\"1736\":\"DUSP5\",\"1737\":\"DUT\",\"1738\":\"DVL1\",\"1739\":\"DVL2\",\"1740\":\"DYM\",\"1741\":\"DYNC1H1\",\"1742\":\"DYNC1I2\",\"1743\":\"DYNC1LI1\",\"1744\":\"DYNC1LI2\",\"1745\":\"DYNC2H1\",\"1746\":\"DYNC2LI1\",\"1747\":\"DYNLL1\",\"1748\":\"DYNLRB2\",\"1749\":\"DYNLT1\",\"1750\":\"DYNLT3\",\"1751\":\"DYRK1A\",\"1752\":\"E2F3\",\"1753\":\"E2F4\",\"1754\":\"E2F5\",\"1755\":\"E2F6\",\"1756\":\"EAPP\",\"1757\":\"EARS2\",\"1758\":\"EBNA1BP2\",\"1759\":\"EBP\",\"1760\":\"ECD\",\"1761\":\"ECE1\",\"1762\":\"ECEL1\",\"1763\":\"ECH1\",\"1764\":\"ECHDC1\",\"1765\":\"ECHDC3\",\"1766\":\"ECHS1\",\"1767\":\"ECI1\",\"1768\":\"ECI2\",\"1769\":\"ECPAS\",\"1770\":\"ECSIT\",\"1771\":\"ECT2\",\"1772\":\"EDC3\",\"1773\":\"EDC4\",\"1774\":\"EDEM1\",\"1775\":\"EDEM2\",\"1776\":\"EDEM3\",\"1777\":\"EDF1\",\"1778\":\"EDRF1\",\"1779\":\"EEA1\",\"1780\":\"EED\",\"1781\":\"EEF1A1\",\"1782\":\"EEF1A2\",\"1783\":\"EEF1AKMT4\",\"1784\":\"EEF1B2\",\"1785\":\"EEF1D\",\"1786\":\"EEF1E1\",\"1787\":\"EEF1G\",\"1788\":\"EEF2\",\"1789\":\"EEF2K\",\"1790\":\"EEFSEC\",\"1791\":\"EFCAB14\",\"1792\":\"EFEMP1\",\"1793\":\"EFHD1\",\"1794\":\"EFHD2\",\"1795\":\"EFL1\",\"1796\":\"EFR3A\",\"1797\":\"EFTUD2\",\"1798\":\"EGFL7\",\"1799\":\"EGFR\",\"1800\":\"EGLN1\",\"1801\":\"EGR1\",\"1802\":\"EHBP1\",\"1803\":\"EHBP1L1\",\"1804\":\"EHD1\",\"1805\":\"EHD2\",\"1806\":\"EHD4\",\"1807\":\"EHHADH\",\"1808\":\"EHMT1\",\"1809\":\"EHMT2\",\"1810\":\"EI24\",\"1811\":\"EIF1\",\"1812\":\"EIF1AD\",\"1813\":\"EIF1AY\",\"1814\":\"EIF2A\",\"1815\":\"EIF2AK1\",\"1816\":\"EIF2AK2\",\"1817\":\"EIF2AK3\",\"1818\":\"EIF2AK4\",\"1819\":\"EIF2B1\",\"1820\":\"EIF2B2\",\"1821\":\"EIF2B3\",\"1822\":\"EIF2B4\",\"1823\":\"EIF2B5\",\"1824\":\"EIF2D\",\"1825\":\"EIF2S1\",\"1826\":\"EIF2S2\",\"1827\":\"EIF2S3\",\"1828\":\"EIF3A\",\"1829\":\"EIF3B\",\"1830\":\"EIF3CL\",\"1831\":\"EIF3D\",\"1832\":\"EIF3E\",\"1833\":\"EIF3F\",\"1834\":\"EIF3G\",\"1835\":\"EIF3H\",\"1836\":\"EIF3I\",\"1837\":\"EIF3J\",\"1838\":\"EIF3K\",\"1839\":\"EIF3L\",\"1840\":\"EIF3M\",\"1841\":\"EIF4A1\",\"1842\":\"EIF4A2\",\"1843\":\"EIF4A3\",\"1844\":\"EIF4B\",\"1845\":\"EIF4E\",\"1846\":\"EIF4E2\",\"1847\":\"EIF4EBP1\",\"1848\":\"EIF4ENIF1\",\"1849\":\"EIF4G1\",\"1850\":\"EIF4G2\",\"1851\":\"EIF4G3\",\"1852\":\"EIF4H\",\"1853\":\"EIF5\",\"1854\":\"EIF5A\",\"1855\":\"EIF5B\",\"1856\":\"EIF6\",\"1857\":\"EIPR1\",\"1858\":\"ELAC2\",\"1859\":\"ELAVL1\",\"1860\":\"ELF1\",\"1861\":\"ELF2\",\"1862\":\"ELL\",\"1863\":\"ELL2\",\"1864\":\"ELMO2\",\"1865\":\"ELMOD2\",\"1866\":\"ELMSAN1\",\"1867\":\"ELOA\",\"1868\":\"ELOB\",\"1869\":\"ELOC\",\"1870\":\"ELOVL1\",\"1871\":\"ELOVL5\",\"1872\":\"ELP1\",\"1873\":\"ELP2\",\"1874\":\"ELP3\",\"1875\":\"ELP4\",\"1876\":\"ELP5\",\"1877\":\"ELP6\",\"1878\":\"EMC1\",\"1879\":\"EMC10\",\"1880\":\"EMC2\",\"1881\":\"EMC3\",\"1882\":\"EMC4\",\"1883\":\"EMC6\",\"1884\":\"EMC7\",\"1885\":\"EMC8\",\"1886\":\"EMD\",\"1887\":\"EME1\",\"1888\":\"EMG1\",\"1889\":\"EML1\",\"1890\":\"EML2\",\"1891\":\"EML3\",\"1892\":\"EML4\",\"1893\":\"EMSY\",\"1894\":\"ENAH\",\"1895\":\"ENDOD1\",\"1896\":\"ENDOG\",\"1897\":\"ENG\",\"1898\":\"ENGASE\",\"1899\":\"ENO1\",\"1900\":\"ENO2\",\"1901\":\"ENO3\",\"1902\":\"ENOPH1\",\"1903\":\"ENOSF1\",\"1904\":\"ENOX2\",\"1905\":\"ENPP1\",\"1906\":\"ENSA\",\"1907\":\"ENTPD5\",\"1908\":\"ENTR1\",\"1909\":\"ENY2\",\"1910\":\"EOGT\",\"1911\":\"EP300\",\"1912\":\"EP400\",\"1913\":\"EP400P1\",\"1914\":\"EPB41\",\"1915\":\"EPB41L1\",\"1916\":\"EPB41L2\",\"1917\":\"EPB41L4B\",\"1918\":\"EPB41L5\",\"1919\":\"EPC1\",\"1920\":\"EPC2\",\"1921\":\"EPDR1\",\"1922\":\"EPHA2\",\"1923\":\"EPHA5\",\"1924\":\"EPHA7\",\"1925\":\"EPHB2\",\"1926\":\"EPHB4\",\"1927\":\"EPHX1\",\"1928\":\"EPN1\",\"1929\":\"EPN2\",\"1930\":\"EPPK1\",\"1931\":\"EPRS\",\"1932\":\"EPS15\",\"1933\":\"EPS15L1\",\"1934\":\"EPS8\",\"1935\":\"EPS8L2\",\"1936\":\"ERAL1\",\"1937\":\"ERAP1\",\"1938\":\"ERBIN\",\"1939\":\"ERC1\",\"1940\":\"ERCC1\",\"1941\":\"ERCC2\",\"1942\":\"ERCC3\",\"1943\":\"ERCC4\",\"1944\":\"ERCC5\",\"1945\":\"ERCC6L\",\"1946\":\"ERCC8\",\"1947\":\"ERF\",\"1948\":\"ERG28\",\"1949\":\"ERGIC1\",\"1950\":\"ERGIC2\",\"1951\":\"ERGIC3\",\"1952\":\"ERH\",\"1953\":\"ERI1\",\"1954\":\"ERICH1\",\"1955\":\"ERLEC1\",\"1956\":\"ERLIN1\",\"1957\":\"ERLIN2\",\"1958\":\"ERMP1\",\"1959\":\"ERO1A\",\"1960\":\"ERP29\",\"1961\":\"ERP44\",\"1962\":\"ESCO2\",\"1963\":\"ESD\",\"1964\":\"ESF1\",\"1965\":\"ESPL1\",\"1966\":\"ESRP2\",\"1967\":\"ESRRA\",\"1968\":\"ESS2\",\"1969\":\"ESYT1\",\"1970\":\"ESYT2\",\"1971\":\"ETF1\",\"1972\":\"ETFA\",\"1973\":\"ETFB\",\"1974\":\"ETFDH\",\"1975\":\"ETHE1\",\"1976\":\"ETNK1\",\"1977\":\"ETS2\",\"1978\":\"ETV3\",\"1979\":\"ETV6\",\"1980\":\"EVI5\",\"1981\":\"EVL\",\"1982\":\"EWSR1\",\"1983\":\"EXD2\",\"1984\":\"EXO1\",\"1985\":\"EXOC1\",\"1986\":\"EXOC2\",\"1987\":\"EXOC3\",\"1988\":\"EXOC4\",\"1989\":\"EXOC5\",\"1990\":\"EXOC6\",\"1991\":\"EXOC6B\",\"1992\":\"EXOC7\",\"1993\":\"EXOC8\",\"1994\":\"EXOG\",\"1995\":\"EXOSC1\",\"1996\":\"EXOSC10\",\"1997\":\"EXOSC2\",\"1998\":\"EXOSC3\",\"1999\":\"EXOSC4\",\"2000\":\"EXOSC5\",\"2001\":\"EXOSC6\",\"2002\":\"EXOSC7\",\"2003\":\"EXOSC8\",\"2004\":\"EXOSC9\",\"2005\":\"EXT1\",\"2006\":\"EXT2\",\"2007\":\"EXTL2\",\"2008\":\"EXTL3\",\"2009\":\"EYA3\",\"2010\":\"EYA4\",\"2011\":\"EZH2\",\"2012\":\"EZR\",\"2013\":\"F2RL3\",\"2014\":\"F8A1\",\"2015\":\"FA2H\",\"2016\":\"FABP3\",\"2017\":\"FABP5\",\"2018\":\"FADD\",\"2019\":\"FADS1\",\"2020\":\"FADS3\",\"2021\":\"FAF1\",\"2022\":\"FAF2\",\"2023\":\"FAH\",\"2024\":\"FAHD1\",\"2025\":\"FAHD2A\",\"2026\":\"FAHD2B\",\"2027\":\"FAIM\",\"2028\":\"FAM102B\",\"2029\":\"FAM107B\",\"2030\":\"FAM111B\",\"2031\":\"FAM114A1\",\"2032\":\"FAM114A2\",\"2033\":\"FAM117B\",\"2034\":\"FAM118B\",\"2035\":\"FAM120A\",\"2036\":\"FAM120B\",\"2037\":\"FAM120C\",\"2038\":\"FAM122B\",\"2039\":\"FAM126A\",\"2040\":\"FAM129A\",\"2041\":\"FAM129B\",\"2042\":\"FAM136A\",\"2043\":\"FAM13A\",\"2044\":\"FAM160B1\",\"2045\":\"FAM162A\",\"2046\":\"FAM169A\",\"2047\":\"FAM172A\",\"2048\":\"FAM173B\",\"2049\":\"FAM177A1\",\"2050\":\"FAM185A\",\"2051\":\"FAM192A\",\"2052\":\"FAM193A\",\"2053\":\"FAM204A\",\"2054\":\"FAM207A\",\"2055\":\"FAM208A\",\"2056\":\"FAM208B\",\"2057\":\"FAM20B\",\"2058\":\"FAM210A\",\"2059\":\"FAM219B\",\"2060\":\"FAM234A\",\"2061\":\"FAM234B\",\"2062\":\"FAM241A\",\"2063\":\"FAM241B\",\"2064\":\"FAM32A\",\"2065\":\"FAM3C\",\"2066\":\"FAM45A\",\"2067\":\"FAM49B\",\"2068\":\"FAM50A\",\"2069\":\"FAM76A\",\"2070\":\"FAM83A\",\"2071\":\"FAM83D\",\"2072\":\"FAM83G\",\"2073\":\"FAM83H\",\"2074\":\"FAM8A1\",\"2075\":\"FAM91A1\",\"2076\":\"FAM98A\",\"2077\":\"FAM98B\",\"2078\":\"FANCA\",\"2079\":\"FANCB\",\"2080\":\"FANCD2\",\"2081\":\"FANCE\",\"2082\":\"FANCG\",\"2083\":\"FANCI\",\"2084\":\"FANCL\",\"2085\":\"FANCM\",\"2086\":\"FAR1\",\"2087\":\"FARP1\",\"2088\":\"FARP2\",\"2089\":\"FARS2\",\"2090\":\"FARSA\",\"2091\":\"FARSB\",\"2092\":\"FAS\",\"2093\":\"FASN\",\"2094\":\"FASTKD1\",\"2095\":\"FASTKD2\",\"2096\":\"FASTKD3\",\"2097\":\"FASTKD5\",\"2098\":\"FAT1\",\"2099\":\"FAT4\",\"2100\":\"FBH1\",\"2101\":\"FBL\",\"2102\":\"FBLN1\",\"2103\":\"FBLN5\",\"2104\":\"FBN1\",\"2105\":\"FBN2\",\"2106\":\"FBRS\",\"2107\":\"FBXL12\",\"2108\":\"FBXL18\",\"2109\":\"FBXL20\",\"2110\":\"FBXL6\",\"2111\":\"FBXO11\",\"2112\":\"FBXO21\",\"2113\":\"FBXO22\",\"2114\":\"FBXO28\",\"2115\":\"FBXO3\",\"2116\":\"FBXO30\",\"2117\":\"FBXO38\",\"2118\":\"FBXO4\",\"2119\":\"FBXO45\",\"2120\":\"FBXO7\",\"2121\":\"FBXO9\",\"2122\":\"FBXW11\",\"2123\":\"FBXW5\",\"2124\":\"FBXW9\",\"2125\":\"FCF1\",\"2126\":\"FCHO2\",\"2127\":\"FCHSD1\",\"2128\":\"FCHSD2\",\"2129\":\"FDFT1\",\"2130\":\"FDPS\",\"2131\":\"FDX1\",\"2132\":\"FDX2\",\"2133\":\"FDXR\",\"2134\":\"FECH\",\"2135\":\"FEN1\",\"2136\":\"FER\",\"2137\":\"FERMT1\",\"2138\":\"FERMT2\",\"2139\":\"FEZ2\",\"2140\":\"FGF2\",\"2141\":\"FGFR1OP\",\"2142\":\"FGFR1OP2\",\"2143\":\"FGFR4\",\"2144\":\"FH\",\"2145\":\"FHL1\",\"2146\":\"FHL2\",\"2147\":\"FHL3\",\"2148\":\"FHOD1\",\"2149\":\"FIBP\",\"2150\":\"FIG4\",\"2151\":\"FIGNL1\",\"2152\":\"FIP1L1\",\"2153\":\"FIS1\",\"2154\":\"FITM2\",\"2155\":\"FKBP10\",\"2156\":\"FKBP11\",\"2157\":\"FKBP14\",\"2158\":\"FKBP15\",\"2159\":\"FKBP1A\",\"2160\":\"FKBP2\",\"2161\":\"FKBP3\",\"2162\":\"FKBP4\",\"2163\":\"FKBP5\",\"2164\":\"FKBP7\",\"2165\":\"FKBP8\",\"2166\":\"FKBP9\",\"2167\":\"FKBPL\",\"2168\":\"FKRP\",\"2169\":\"FKTN\",\"2170\":\"FLAD1\",\"2171\":\"FLG2\",\"2172\":\"FLII\",\"2173\":\"FLNA\",\"2174\":\"FLNB\",\"2175\":\"FLNC\",\"2176\":\"FLOT1\",\"2177\":\"FLOT2\",\"2178\":\"FLRT3\",\"2179\":\"FLT4\",\"2180\":\"FLVCR1\",\"2181\":\"FLYWCH1\",\"2182\":\"FLYWCH2\",\"2183\":\"FMC1\",\"2184\":\"FMNL1\",\"2185\":\"FMNL2\",\"2186\":\"FMR1\",\"2187\":\"FN1\",\"2188\":\"FN3KRP\",\"2189\":\"FNBP1\",\"2190\":\"FNBP1L\",\"2191\":\"FNBP4\",\"2192\":\"FNDC3A\",\"2193\":\"FNDC3B\",\"2194\":\"FNTA\",\"2195\":\"FOCAD\",\"2196\":\"FOS\",\"2197\":\"FOSL2\",\"2198\":\"FOXC2\",\"2199\":\"FOXJ3\",\"2200\":\"FOXK1\",\"2201\":\"FOXK2\",\"2202\":\"FOXN2\",\"2203\":\"FOXP1\",\"2204\":\"FOXP2\",\"2205\":\"FOXP4\",\"2206\":\"FOXRED1\",\"2207\":\"FOXRED2\",\"2208\":\"FPGS\",\"2209\":\"FRA10AC1\",\"2210\":\"FRG1\",\"2211\":\"FRYL\",\"2212\":\"FSCN1\",\"2213\":\"FSD1\",\"2214\":\"FSTL1\",\"2215\":\"FSTL4\",\"2216\":\"FTH1\",\"2217\":\"FTL\",\"2218\":\"FTO\",\"2219\":\"FTSJ1\",\"2220\":\"FTSJ3\",\"2221\":\"FUBP1\",\"2222\":\"FUBP3\",\"2223\":\"FUCA1\",\"2224\":\"FUCA2\",\"2225\":\"FUK\",\"2226\":\"FUNDC1\",\"2227\":\"FUNDC2\",\"2228\":\"FUOM\",\"2229\":\"FURIN\",\"2230\":\"FUS\",\"2231\":\"FUT11\",\"2232\":\"FUT8\",\"2233\":\"FXN\",\"2234\":\"FXR1\",\"2235\":\"FXR2\",\"2236\":\"FYCO1\",\"2237\":\"FYN\",\"2238\":\"FYTTD1\",\"2239\":\"G3BP1\",\"2240\":\"G3BP2\",\"2241\":\"G6PD\",\"2242\":\"GAA\",\"2243\":\"GABARAP\",\"2244\":\"GABARAPL1\",\"2245\":\"GABARAPL2\",\"2246\":\"GABPA\",\"2247\":\"GABPB1\",\"2248\":\"GADD45GIP1\",\"2249\":\"GAK\",\"2250\":\"GAL\",\"2251\":\"GALE\",\"2252\":\"GALK1\",\"2253\":\"GALK2\",\"2254\":\"GALM\",\"2255\":\"GALNS\",\"2256\":\"GALNT1\",\"2257\":\"GALNT2\",\"2258\":\"GALNT3\",\"2259\":\"GALNT6\",\"2260\":\"GALNT7\",\"2261\":\"GAMT\",\"2262\":\"GAN\",\"2263\":\"GANAB\",\"2264\":\"GANC\",\"2265\":\"GAPDH\",\"2266\":\"GAPVD1\",\"2267\":\"GAR1\",\"2268\":\"GARS\",\"2269\":\"GART\",\"2270\":\"GAS1\",\"2271\":\"GAS2L1\",\"2272\":\"GATAD1\",\"2273\":\"GATAD2A\",\"2274\":\"GATAD2B\",\"2275\":\"GATB\",\"2276\":\"GATD1\",\"2277\":\"GBA\",\"2278\":\"GBE1\",\"2279\":\"GBF1\",\"2280\":\"GBP1\",\"2281\":\"GBP2\",\"2282\":\"GCA\",\"2283\":\"GCAT\",\"2284\":\"GCC1\",\"2285\":\"GCC2\",\"2286\":\"GCDH\",\"2287\":\"GCFC2\",\"2288\":\"GCHFR\",\"2289\":\"GCLC\",\"2290\":\"GCLM\",\"2291\":\"GCN1\",\"2292\":\"GCNT1\",\"2293\":\"GCSH\",\"2294\":\"GDA\",\"2295\":\"GDAP1\",\"2296\":\"GDAP2\",\"2297\":\"GDE1\",\"2298\":\"GDF15\",\"2299\":\"GDI1\",\"2300\":\"GDI2\",\"2301\":\"GDPD1\",\"2302\":\"GDPD3\",\"2303\":\"GDPGP1\",\"2304\":\"GEMIN2\",\"2305\":\"GEMIN4\",\"2306\":\"GEMIN5\",\"2307\":\"GEMIN6\",\"2308\":\"GEMIN7\",\"2309\":\"GEMIN8\",\"2310\":\"GET4\",\"2311\":\"GFER\",\"2312\":\"GFM1\",\"2313\":\"GFM2\",\"2314\":\"GFOD1\",\"2315\":\"GFOD2\",\"2316\":\"GFPT1\",\"2317\":\"GFPT2\",\"2318\":\"GGA1\",\"2319\":\"GGA2\",\"2320\":\"GGCT\",\"2321\":\"GGCX\",\"2322\":\"GGH\",\"2323\":\"GGPS1\",\"2324\":\"GGT1\",\"2325\":\"GHDC\",\"2326\":\"GHITM\",\"2327\":\"GID8\",\"2328\":\"GIGYF2\",\"2329\":\"GINS1\",\"2330\":\"GINS2\",\"2331\":\"GINS3\",\"2332\":\"GINS4\",\"2333\":\"GIPC1\",\"2334\":\"GIPC3\",\"2335\":\"GIT1\",\"2336\":\"GIT2\",\"2337\":\"GJA1\",\"2338\":\"GK\",\"2339\":\"GK5\",\"2340\":\"GLA\",\"2341\":\"GLB1\",\"2342\":\"GLCCI1\",\"2343\":\"GLCE\",\"2344\":\"GLE1\",\"2345\":\"GLG1\",\"2346\":\"GLIPR1\",\"2347\":\"GLIPR2\",\"2348\":\"GLMN\",\"2349\":\"GLMP\",\"2350\":\"GLO1\",\"2351\":\"GLOD4\",\"2352\":\"GLRX\",\"2353\":\"GLRX2\",\"2354\":\"GLRX3\",\"2355\":\"GLRX5\",\"2356\":\"GLS\",\"2357\":\"GLT8D1\",\"2358\":\"GLT8D2\",\"2359\":\"GLTP\",\"2360\":\"GLUD1\",\"2361\":\"GLYR1\",\"2362\":\"GM2A\",\"2363\":\"GMCL1\",\"2364\":\"GMDS\",\"2365\":\"GMEB1\",\"2366\":\"GMEB2\",\"2367\":\"GMFB\",\"2368\":\"GMIP\",\"2369\":\"GMNN\",\"2370\":\"GMPPA\",\"2371\":\"GMPPB\",\"2372\":\"GMPR2\",\"2373\":\"GMPS\",\"2374\":\"GNA11\",\"2375\":\"GNA13\",\"2376\":\"GNAI1\",\"2377\":\"GNAI2\",\"2378\":\"GNAI3\",\"2379\":\"GNAO1\",\"2380\":\"GNAQ\",\"2381\":\"GNAS\",\"2382\":\"GNB1\",\"2383\":\"GNB1L\",\"2384\":\"GNB2\",\"2385\":\"GNB4\",\"2386\":\"GNE\",\"2387\":\"GNG12\",\"2388\":\"GNG5\",\"2389\":\"GNL1\",\"2390\":\"GNL2\",\"2391\":\"GNL3\",\"2392\":\"GNL3L\",\"2393\":\"GNPAT\",\"2394\":\"GNPDA1\",\"2395\":\"GNPDA2\",\"2396\":\"GNPNAT1\",\"2397\":\"GNPTAB\",\"2398\":\"GNS\",\"2399\":\"GOLGA1\",\"2400\":\"GOLGA2\",\"2401\":\"GOLGA3\",\"2402\":\"GOLGA4\",\"2403\":\"GOLGA5\",\"2404\":\"GOLGA7\",\"2405\":\"GOLGA8O\",\"2406\":\"GOLGB1\",\"2407\":\"GOLIM4\",\"2408\":\"GOLM1\",\"2409\":\"GOLPH3\",\"2410\":\"GOLPH3L\",\"2411\":\"GOLT1B\",\"2412\":\"GON4L\",\"2413\":\"GON7\",\"2414\":\"GOPC\",\"2415\":\"GORAB\",\"2416\":\"GORASP1\",\"2417\":\"GORASP2\",\"2418\":\"GOSR1\",\"2419\":\"GOSR2\",\"2420\":\"GOT1\",\"2421\":\"GOT2\",\"2422\":\"GPAA1\",\"2423\":\"GPALPP1\",\"2424\":\"GPAM\",\"2425\":\"GPANK1\",\"2426\":\"GPAT3\",\"2427\":\"GPAT4\",\"2428\":\"GPATCH1\",\"2429\":\"GPATCH11\",\"2430\":\"GPATCH2\",\"2431\":\"GPATCH4\",\"2432\":\"GPATCH8\",\"2433\":\"GPBP1L1\",\"2434\":\"GPC1\",\"2435\":\"GPC5\",\"2436\":\"GPD1L\",\"2437\":\"GPD2\",\"2438\":\"GPHN\",\"2439\":\"GPI\",\"2440\":\"GPKOW\",\"2441\":\"GPN1\",\"2442\":\"GPN2\",\"2443\":\"GPR107\",\"2444\":\"GPR108\",\"2445\":\"GPR180\",\"2446\":\"GPR75-ASB3\",\"2447\":\"GPR89A\",\"2448\":\"GPRC5A\",\"2449\":\"GPRC5C\",\"2450\":\"GPRIN1\",\"2451\":\"GPS1\",\"2452\":\"GPS2\",\"2453\":\"GPSM1\",\"2454\":\"GPT2\",\"2455\":\"GPX1\",\"2456\":\"GPX8\",\"2457\":\"GRAMD1A\",\"2458\":\"GRAMD1B\",\"2459\":\"GRAMD2B\",\"2460\":\"GRB10\",\"2461\":\"GRB2\",\"2462\":\"GRB7\",\"2463\":\"GRHPR\",\"2464\":\"GRIPAP1\",\"2465\":\"GRK2\",\"2466\":\"GRK6\",\"2467\":\"GRN\",\"2468\":\"GRPEL1\",\"2469\":\"GRPEL2\",\"2470\":\"GRSF1\",\"2471\":\"GRTP1\",\"2472\":\"GRWD1\",\"2473\":\"GSDME\",\"2474\":\"GSE1\",\"2475\":\"GSK3A\",\"2476\":\"GSK3B\",\"2477\":\"GSKIP\",\"2478\":\"GSN\",\"2479\":\"GSPT1\",\"2480\":\"GSPT2\",\"2481\":\"GSR\",\"2482\":\"GSS\",\"2483\":\"GSTCD\",\"2484\":\"GSTK1\",\"2485\":\"GSTM3\",\"2486\":\"GSTM4\",\"2487\":\"GSTO1\",\"2488\":\"GSTP1\",\"2489\":\"GSTT1\",\"2490\":\"GSTT2\",\"2491\":\"GSTZ1\",\"2492\":\"GTF2A1\",\"2493\":\"GTF2B\",\"2494\":\"GTF2E1\",\"2495\":\"GTF2E2\",\"2496\":\"GTF2F1\",\"2497\":\"GTF2F2\",\"2498\":\"GTF2H1\",\"2499\":\"GTF2H2\",\"2500\":\"GTF2H2C\",\"2501\":\"GTF2H3\",\"2502\":\"GTF2H4\",\"2503\":\"GTF2H5\",\"2504\":\"GTF2I\",\"2505\":\"GTF2IRD1\",\"2506\":\"GTF3C1\",\"2507\":\"GTF3C2\",\"2508\":\"GTF3C3\",\"2509\":\"GTF3C4\",\"2510\":\"GTF3C5\",\"2511\":\"GTF3C6\",\"2512\":\"GTPBP1\",\"2513\":\"GTPBP10\",\"2514\":\"GTPBP3\",\"2515\":\"GTPBP4\",\"2516\":\"GTPBP6\",\"2517\":\"GTPBP8\",\"2518\":\"GTSE1\",\"2519\":\"GUF1\",\"2520\":\"GUK1\",\"2521\":\"GULP1\",\"2522\":\"GUSB\",\"2523\":\"GXYLT1\",\"2524\":\"GYG1\",\"2525\":\"GYS1\",\"2526\":\"H1F0\",\"2527\":\"H1FX\",\"2528\":\"H2AFY\",\"2529\":\"H2AFZ\",\"2530\":\"H3F3A\",\"2531\":\"H6PD\",\"2532\":\"HABP4\",\"2533\":\"HACD2\",\"2534\":\"HACD3\",\"2535\":\"HACL1\",\"2536\":\"HADH\",\"2537\":\"HADHA\",\"2538\":\"HADHB\",\"2539\":\"HAGH\",\"2540\":\"HARS\",\"2541\":\"HARS2\",\"2542\":\"HASPIN\",\"2543\":\"HAT1\",\"2544\":\"HAUS1\",\"2545\":\"HAUS2\",\"2546\":\"HAUS3\",\"2547\":\"HAUS4\",\"2548\":\"HAUS5\",\"2549\":\"HAUS6\",\"2550\":\"HAUS7\",\"2551\":\"HAUS8\",\"2552\":\"HAX1\",\"2553\":\"HBS1L\",\"2554\":\"HCCS\",\"2555\":\"HCFC1\",\"2556\":\"HCFC2\",\"2557\":\"HDAC1\",\"2558\":\"HDAC2\",\"2559\":\"HDAC3\",\"2560\":\"HDAC4\",\"2561\":\"HDAC7\",\"2562\":\"HDDC2\",\"2563\":\"HDGF\",\"2564\":\"HDGFL2\",\"2565\":\"HDHD2\",\"2566\":\"HDHD3\",\"2567\":\"HDHD5\",\"2568\":\"HDLBP\",\"2569\":\"HEATR1\",\"2570\":\"HEATR3\",\"2571\":\"HEATR5A\",\"2572\":\"HEATR5B\",\"2573\":\"HEATR6\",\"2574\":\"HEBP1\",\"2575\":\"HEBP2\",\"2576\":\"HECA\",\"2577\":\"HECTD1\",\"2578\":\"HECTD3\",\"2579\":\"HECTD4\",\"2580\":\"HELLS\",\"2581\":\"HELZ\",\"2582\":\"HELZ2\",\"2583\":\"HENMT1\",\"2584\":\"HERC1\",\"2585\":\"HERC2\",\"2586\":\"HERC4\",\"2587\":\"HERC5\",\"2588\":\"HERPUD1\",\"2589\":\"HEXA\",\"2590\":\"HEXB\",\"2591\":\"HEXIM1\",\"2592\":\"HEXIM2\",\"2593\":\"HFE\",\"2594\":\"HGH1\",\"2595\":\"HGS\",\"2596\":\"HGSNAT\",\"2597\":\"HIBADH\",\"2598\":\"HIBCH\",\"2599\":\"HIF1AN\",\"2600\":\"HIGD1A\",\"2601\":\"HIGD2A\",\"2602\":\"HIKESHI\",\"2603\":\"HINT1\",\"2604\":\"HINT2\",\"2605\":\"HINT3\",\"2606\":\"HIP1\",\"2607\":\"HIP1R\",\"2608\":\"HIRA\",\"2609\":\"HIST1H1B\",\"2610\":\"HIST1H1C\",\"2611\":\"HIST1H1E\",\"2612\":\"HIST1H2BA\",\"2613\":\"HIST1H2BK\",\"2614\":\"HIST1H3A\",\"2615\":\"HIST1H4A\",\"2616\":\"HIST1H4G\",\"2617\":\"HIST2H2AC\",\"2618\":\"HIST2H2BC\",\"2619\":\"HIST2H3A\",\"2620\":\"HIST2H3PS2\",\"2621\":\"HIVEP1\",\"2622\":\"HJURP\",\"2623\":\"HK1\",\"2624\":\"HK2\",\"2625\":\"HLA-A\",\"2626\":\"HLA-B\",\"2627\":\"HLA-C\",\"2628\":\"HLA-F\",\"2629\":\"HLA-H\",\"2630\":\"HLCS\",\"2631\":\"HLTF\",\"2632\":\"HM13\",\"2633\":\"HMBOX1\",\"2634\":\"HMBS\",\"2635\":\"HMCES\",\"2636\":\"HMG20A\",\"2637\":\"HMG20B\",\"2638\":\"HMGA1\",\"2639\":\"HMGB1\",\"2640\":\"HMGB2\",\"2641\":\"HMGB3\",\"2642\":\"HMGCL\",\"2643\":\"HMGCR\",\"2644\":\"HMGCS1\",\"2645\":\"HMGN1\",\"2646\":\"HMGN3\",\"2647\":\"HMGN5\",\"2648\":\"HMGXB4\",\"2649\":\"HMMR\",\"2650\":\"HMOX1\",\"2651\":\"HMOX2\",\"2652\":\"HNMT\",\"2653\":\"HNRNPA0\",\"2654\":\"HNRNPA1\",\"2655\":\"HNRNPA2B1\",\"2656\":\"HNRNPA3\",\"2657\":\"HNRNPAB\",\"2658\":\"HNRNPC\",\"2659\":\"HNRNPCL4\",\"2660\":\"HNRNPD\",\"2661\":\"HNRNPDL\",\"2662\":\"HNRNPF\",\"2663\":\"HNRNPH1\",\"2664\":\"HNRNPH2\",\"2665\":\"HNRNPH3\",\"2666\":\"HNRNPK\",\"2667\":\"HNRNPL\",\"2668\":\"HNRNPLL\",\"2669\":\"HNRNPM\",\"2670\":\"HNRNPR\",\"2671\":\"HNRNPU\",\"2672\":\"HNRNPUL1\",\"2673\":\"HNRNPUL2\",\"2674\":\"HOMER1\",\"2675\":\"HOMER3\",\"2676\":\"HOMEZ\",\"2677\":\"HOOK1\",\"2678\":\"HOOK2\",\"2679\":\"HOOK3\",\"2680\":\"HOXC10\",\"2681\":\"HOXC6\",\"2682\":\"HP1BP3\",\"2683\":\"HPCAL1\",\"2684\":\"HPD\",\"2685\":\"HPDL\",\"2686\":\"HPF1\",\"2687\":\"HPRT1\",\"2688\":\"HPS3\",\"2689\":\"HPS5\",\"2690\":\"HPS6\",\"2691\":\"HPSE\",\"2692\":\"HRAS\",\"2693\":\"HS1BP3\",\"2694\":\"HS2ST1\",\"2695\":\"HS6ST2\",\"2696\":\"HSBP1\",\"2697\":\"HSCB\",\"2698\":\"HSD17B10\",\"2699\":\"HSD17B11\",\"2700\":\"HSD17B12\",\"2701\":\"HSD17B4\",\"2702\":\"HSD17B7\",\"2703\":\"HSD17B8\",\"2704\":\"HSDL1\",\"2705\":\"HSDL2\",\"2706\":\"HSF1\",\"2707\":\"HSP90AA1\",\"2708\":\"HSP90AA2P\",\"2709\":\"HSP90AA4P\",\"2710\":\"HSP90AB1\",\"2711\":\"HSP90AB4P\",\"2712\":\"HSP90B1\",\"2713\":\"HSPA13\",\"2714\":\"HSPA14\",\"2715\":\"HSPA1A\",\"2716\":\"HSPA1L\",\"2717\":\"HSPA2\",\"2718\":\"HSPA4\",\"2719\":\"HSPA4L\",\"2720\":\"HSPA5\",\"2721\":\"HSPA6\",\"2722\":\"HSPA8\",\"2723\":\"HSPA9\",\"2724\":\"HSPB1\",\"2725\":\"HSPB11\",\"2726\":\"HSPBP1\",\"2727\":\"HSPD1\",\"2728\":\"HSPE1\",\"2729\":\"HSPG2\",\"2730\":\"HSPH1\",\"2731\":\"HTATIP2\",\"2732\":\"HTATSF1\",\"2733\":\"HTD2\",\"2734\":\"HTRA2\",\"2735\":\"HTT\",\"2736\":\"HUS1\",\"2737\":\"HUWE1\",\"2738\":\"HYAL1\",\"2739\":\"HYAL2\",\"2740\":\"HYI\",\"2741\":\"HYOU1\",\"2742\":\"HYPK\",\"2743\":\"IAH1\",\"2744\":\"IARS\",\"2745\":\"IARS2\",\"2746\":\"IBA57\",\"2747\":\"IBTK\",\"2748\":\"ICAM1\",\"2749\":\"ICE1\",\"2750\":\"ICE2\",\"2751\":\"ICMT\",\"2752\":\"ID3\",\"2753\":\"IDE\",\"2754\":\"IDH1\",\"2755\":\"IDH2\",\"2756\":\"IDH3A\",\"2757\":\"IDH3B\",\"2758\":\"IDH3G\",\"2759\":\"IDI1\",\"2760\":\"IDUA\",\"2761\":\"IER3IP1\",\"2762\":\"IFI16\",\"2763\":\"IFI30\",\"2764\":\"IFI35\",\"2765\":\"IFI44\",\"2766\":\"IFI44L\",\"2767\":\"IFIT1\",\"2768\":\"IFIT2\",\"2769\":\"IFIT3\",\"2770\":\"IFIT5\",\"2771\":\"IFITM2\",\"2772\":\"IFITM3\",\"2773\":\"IFNGR1\",\"2774\":\"IFRD1\",\"2775\":\"IFRD2\",\"2776\":\"IFT122\",\"2777\":\"IFT140\",\"2778\":\"IFT20\",\"2779\":\"IFT27\",\"2780\":\"IFT43\",\"2781\":\"IFT57\",\"2782\":\"IFT74\",\"2783\":\"IFT81\",\"2784\":\"IGBP1\",\"2785\":\"IGF1R\",\"2786\":\"IGF2BP1\",\"2787\":\"IGF2BP2\",\"2788\":\"IGF2BP3\",\"2789\":\"IGF2R\",\"2790\":\"IGFBP4\",\"2791\":\"IGFBP7\",\"2792\":\"IGHMBP2\",\"2793\":\"IGSF8\",\"2794\":\"IK\",\"2795\":\"IKBIP\",\"2796\":\"IKBKB\",\"2797\":\"IKBKG\",\"2798\":\"IL11\",\"2799\":\"IL18\",\"2800\":\"IL6ST\",\"2801\":\"ILF2\",\"2802\":\"ILF3\",\"2803\":\"ILK\",\"2804\":\"ILKAP\",\"2805\":\"ILVBL\",\"2806\":\"IMMP2L\",\"2807\":\"IMMT\",\"2808\":\"IMP3\",\"2809\":\"IMP4\",\"2810\":\"IMPA1\",\"2811\":\"IMPA2\",\"2812\":\"IMPACT\",\"2813\":\"IMPAD1\",\"2814\":\"IMPDH1\",\"2815\":\"IMPDH2\",\"2816\":\"IMUP\",\"2817\":\"INCENP\",\"2818\":\"INF2\",\"2819\":\"ING1\",\"2820\":\"ING2\",\"2821\":\"ING3\",\"2822\":\"INO80\",\"2823\":\"INO80E\",\"2824\":\"INPP1\",\"2825\":\"INPP4A\",\"2826\":\"INPP5A\",\"2827\":\"INPP5B\",\"2828\":\"INPP5K\",\"2829\":\"INPPL1\",\"2830\":\"INSR\",\"2831\":\"INTS1\",\"2832\":\"INTS10\",\"2833\":\"INTS11\",\"2834\":\"INTS12\",\"2835\":\"INTS13\",\"2836\":\"INTS14\",\"2837\":\"INTS2\",\"2838\":\"INTS3\",\"2839\":\"INTS4\",\"2840\":\"INTS5\",\"2841\":\"INTS6\",\"2842\":\"INTS7\",\"2843\":\"INTS8\",\"2844\":\"INTS9\",\"2845\":\"IP6K1\",\"2846\":\"IPMK\",\"2847\":\"IPO11\",\"2848\":\"IPO13\",\"2849\":\"IPO4\",\"2850\":\"IPO5\",\"2851\":\"IPO7\",\"2852\":\"IPO8\",\"2853\":\"IPO9\",\"2854\":\"IQGAP1\",\"2855\":\"IQGAP2\",\"2856\":\"IQGAP3\",\"2857\":\"IQSEC1\",\"2858\":\"IRAK1\",\"2859\":\"IRAK4\",\"2860\":\"IREB2\",\"2861\":\"IRF2BP1\",\"2862\":\"IRF2BP2\",\"2863\":\"IRF2BPL\",\"2864\":\"IRF3\",\"2865\":\"IRGQ\",\"2866\":\"IRS2\",\"2867\":\"ISCA1\",\"2868\":\"ISCA2\",\"2869\":\"ISCU\",\"2870\":\"ISG15\",\"2871\":\"ISG20\",\"2872\":\"ISG20L2\",\"2873\":\"ISOC1\",\"2874\":\"ISOC2\",\"2875\":\"IST1\",\"2876\":\"ISY1\",\"2877\":\"ITCH\",\"2878\":\"ITFG1\",\"2879\":\"ITGA1\",\"2880\":\"ITGA2\",\"2881\":\"ITGA3\",\"2882\":\"ITGA5\",\"2883\":\"ITGA6\",\"2884\":\"ITGAV\",\"2885\":\"ITGB1\",\"2886\":\"ITGB5\",\"2887\":\"ITIH4\",\"2888\":\"ITM2B\",\"2889\":\"ITM2C\",\"2890\":\"ITPA\",\"2891\":\"ITPK1\",\"2892\":\"ITPKC\",\"2893\":\"ITPR1\",\"2894\":\"ITPR2\",\"2895\":\"ITPR3\",\"2896\":\"ITPRID2\",\"2897\":\"ITPRIP\",\"2898\":\"ITSN1\",\"2899\":\"ITSN2\",\"2900\":\"IVD\",\"2901\":\"IVNS1ABP\",\"2902\":\"IWS1\",\"2903\":\"JADE2\",\"2904\":\"JAGN1\",\"2905\":\"JAK1\",\"2906\":\"JAZF1\",\"2907\":\"JMJD1C\",\"2908\":\"JMJD4\",\"2909\":\"JMJD6\",\"2910\":\"JMY\",\"2911\":\"JOSD2\",\"2912\":\"JPH1\",\"2913\":\"JPH2\",\"2914\":\"JPT1\",\"2915\":\"JPT2\",\"2916\":\"JRKL\",\"2917\":\"JTB\",\"2918\":\"JUN\",\"2919\":\"JUNB\",\"2920\":\"JUND\",\"2921\":\"JUP\",\"2922\":\"KANK1\",\"2923\":\"KANK2\",\"2924\":\"KANK4\",\"2925\":\"KANSL1\",\"2926\":\"KANSL2\",\"2927\":\"KANSL3\",\"2928\":\"KARS\",\"2929\":\"KAT2A\",\"2930\":\"KAT6A\",\"2931\":\"KAT7\",\"2932\":\"KAT8\",\"2933\":\"KATNB1\",\"2934\":\"KBTBD2\",\"2935\":\"KBTBD4\",\"2936\":\"KBTBD6\",\"2937\":\"KCMF1\",\"2938\":\"KCNAB1\",\"2939\":\"KCNAB2\",\"2940\":\"KCNH2\",\"2941\":\"KCNJ12\",\"2942\":\"KCNN4\",\"2943\":\"KCT2\",\"2944\":\"KCTD1\",\"2945\":\"KCTD10\",\"2946\":\"KCTD15\",\"2947\":\"KCTD18\",\"2948\":\"KCTD2\",\"2949\":\"KCTD3\",\"2950\":\"KCTD5\",\"2951\":\"KCTD9\",\"2952\":\"KDELC1\",\"2953\":\"KDELC2\",\"2954\":\"KDELR1\",\"2955\":\"KDELR2\",\"2956\":\"KDM1A\",\"2957\":\"KDM1B\",\"2958\":\"KDM2A\",\"2959\":\"KDM2B\",\"2960\":\"KDM3A\",\"2961\":\"KDM3B\",\"2962\":\"KDM4A\",\"2963\":\"KDM4B\",\"2964\":\"KDM5A\",\"2965\":\"KDM5B\",\"2966\":\"KDM5C\",\"2967\":\"KDM6A\",\"2968\":\"KDM6B\",\"2969\":\"KDSR\",\"2970\":\"KHDC4\",\"2971\":\"KHDRBS1\",\"2972\":\"KHDRBS3\",\"2973\":\"KHNYN\",\"2974\":\"KHSRP\",\"2975\":\"KIAA0100\",\"2976\":\"KIAA0319L\",\"2977\":\"KIAA0391\",\"2978\":\"KIAA0754\",\"2979\":\"KIAA0825\",\"2980\":\"KIAA1143\",\"2981\":\"KIAA1211\",\"2982\":\"KIAA1217\",\"2983\":\"KIAA1522\",\"2984\":\"KIAA1614\",\"2985\":\"KIAA1671\",\"2986\":\"KIAA2013\",\"2987\":\"KIDINS220\",\"2988\":\"KIF11\",\"2989\":\"KIF13A\",\"2990\":\"KIF13B\",\"2991\":\"KIF14\",\"2992\":\"KIF15\",\"2993\":\"KIF16B\",\"2994\":\"KIF18A\",\"2995\":\"KIF18B\",\"2996\":\"KIF1B\",\"2997\":\"KIF1BP\",\"2998\":\"KIF1C\",\"2999\":\"KIF20A\",\"3000\":\"KIF20B\",\"3001\":\"KIF21A\",\"3002\":\"KIF22\",\"3003\":\"KIF23\",\"3004\":\"KIF26A\",\"3005\":\"KIF2A\",\"3006\":\"KIF2C\",\"3007\":\"KIF3A\",\"3008\":\"KIF3B\",\"3009\":\"KIF4A\",\"3010\":\"KIF5B\",\"3011\":\"KIFAP3\",\"3012\":\"KIFC1\",\"3013\":\"KIFC3\",\"3014\":\"KIN\",\"3015\":\"KIRREL1\",\"3016\":\"KIZ\",\"3017\":\"KLC2\",\"3018\":\"KLC4\",\"3019\":\"KLF5\",\"3020\":\"KLHDC4\",\"3021\":\"KLHL11\",\"3022\":\"KLHL13\",\"3023\":\"KLHL15\",\"3024\":\"KLHL34\",\"3025\":\"KLHL42\",\"3026\":\"KLHL7\",\"3027\":\"KLHL8\",\"3028\":\"KMT2A\",\"3029\":\"KMT2B\",\"3030\":\"KMT2C\",\"3031\":\"KMT2D\",\"3032\":\"KMT5C\",\"3033\":\"KNL1\",\"3034\":\"KNOP1\",\"3035\":\"KNSTRN\",\"3036\":\"KNTC1\",\"3037\":\"KPNA1\",\"3038\":\"KPNA2\",\"3039\":\"KPNA3\",\"3040\":\"KPNA4\",\"3041\":\"KPNA6\",\"3042\":\"KPNB1\",\"3043\":\"KPTN\",\"3044\":\"KRAS\",\"3045\":\"KREMEN2\",\"3046\":\"KRI1\",\"3047\":\"KRR1\",\"3048\":\"KRT1\",\"3049\":\"KRT10\",\"3050\":\"KRT14\",\"3051\":\"KRT16\",\"3052\":\"KRT17\",\"3053\":\"KRT18\",\"3054\":\"KRT2\",\"3055\":\"KRT6A\",\"3056\":\"KRT7\",\"3057\":\"KRT73\",\"3058\":\"KRT77\",\"3059\":\"KRT78\",\"3060\":\"KRT8\",\"3061\":\"KRT80\",\"3062\":\"KRT82\",\"3063\":\"KRT9\",\"3064\":\"KRTCAP2\",\"3065\":\"KSR1\",\"3066\":\"KTI12\",\"3067\":\"KTN1\",\"3068\":\"KXD1\",\"3069\":\"KYAT1\",\"3070\":\"KYAT3\",\"3071\":\"KYNU\",\"3072\":\"L1CAM\",\"3073\":\"L1RE1\",\"3074\":\"L2HGDH\",\"3075\":\"L3HYPDH\",\"3076\":\"L3MBTL2\",\"3077\":\"L3MBTL3\",\"3078\":\"LACTB\",\"3079\":\"LACTB2\",\"3080\":\"LAGE3\",\"3081\":\"LAMA2\",\"3082\":\"LAMA3\",\"3083\":\"LAMA5\",\"3084\":\"LAMB1\",\"3085\":\"LAMB2\",\"3086\":\"LAMB3\",\"3087\":\"LAMC1\",\"3088\":\"LAMC3\",\"3089\":\"LAMP1\",\"3090\":\"LAMP2\",\"3091\":\"LAMTOR1\",\"3092\":\"LAMTOR2\",\"3093\":\"LAMTOR3\",\"3094\":\"LAMTOR4\",\"3095\":\"LAMTOR5\",\"3096\":\"LANCL1\",\"3097\":\"LANCL2\",\"3098\":\"LAP3\",\"3099\":\"LARP1\",\"3100\":\"LARP1B\",\"3101\":\"LARP4\",\"3102\":\"LARP4B\",\"3103\":\"LARP7\",\"3104\":\"LARS\",\"3105\":\"LARS2\",\"3106\":\"LAS1L\",\"3107\":\"LASP1\",\"3108\":\"LATS1\",\"3109\":\"LBR\",\"3110\":\"LCLAT1\",\"3111\":\"LCMT1\",\"3112\":\"LCMT2\",\"3113\":\"LDAH\",\"3114\":\"LDB1\",\"3115\":\"LDHA\",\"3116\":\"LDHAL6A\",\"3117\":\"LDHB\",\"3118\":\"LDLR\",\"3119\":\"LDLRAP1\",\"3120\":\"LDOC1\",\"3121\":\"LEMD2\",\"3122\":\"LEMD3\",\"3123\":\"LENG1\",\"3124\":\"LENG8\",\"3125\":\"LENG9\",\"3126\":\"LEO1\",\"3127\":\"LETM1\",\"3128\":\"LETMD1\",\"3129\":\"LGALS1\",\"3130\":\"LGALS3\",\"3131\":\"LGALS3BP\",\"3132\":\"LGALS8\",\"3133\":\"LGALSL\",\"3134\":\"LGMN\",\"3135\":\"LGR4\",\"3136\":\"LHPP\",\"3137\":\"LIFR\",\"3138\":\"LIG1\",\"3139\":\"LIG3\",\"3140\":\"LIG4\",\"3141\":\"LIMA1\",\"3142\":\"LIMCH1\",\"3143\":\"LIMD1\",\"3144\":\"LIMS1\",\"3145\":\"LIN37\",\"3146\":\"LIN52\",\"3147\":\"LIN54\",\"3148\":\"LIN7C\",\"3149\":\"LIN9\",\"3150\":\"LIPA\",\"3151\":\"LIX1L\",\"3152\":\"LLGL1\",\"3153\":\"LLPH\",\"3154\":\"LMAN1\",\"3155\":\"LMAN2\",\"3156\":\"LMAN2L\",\"3157\":\"LMBRD1\",\"3158\":\"LMBRD2\",\"3159\":\"LMF1\",\"3160\":\"LMF2\",\"3161\":\"LMNA\",\"3162\":\"LMNB1\",\"3163\":\"LMNB2\",\"3164\":\"LMO7\",\"3165\":\"LMTK2\",\"3166\":\"LNPEP\",\"3167\":\"LNPK\",\"3168\":\"LOC102724159\",\"3169\":\"LONP1\",\"3170\":\"LONP2\",\"3171\":\"LOX\",\"3172\":\"LOXL2\",\"3173\":\"LPCAT1\",\"3174\":\"LPCAT2\",\"3175\":\"LPCAT3\",\"3176\":\"LPCAT4\",\"3177\":\"LPGAT1\",\"3178\":\"LPL\",\"3179\":\"LPP\",\"3180\":\"LRBA\",\"3181\":\"LRCH1\",\"3182\":\"LRCH3\",\"3183\":\"LRCH4\",\"3184\":\"LRFN4\",\"3185\":\"LRIF1\",\"3186\":\"LRIG2\",\"3187\":\"LRP1\",\"3188\":\"LRP10\",\"3189\":\"LRP4\",\"3190\":\"LRP8\",\"3191\":\"LRPAP1\",\"3192\":\"LRPPRC\",\"3193\":\"LRR1\",\"3194\":\"LRRC1\",\"3195\":\"LRRC14\",\"3196\":\"LRRC40\",\"3197\":\"LRRC41\",\"3198\":\"LRRC47\",\"3199\":\"LRRC57\",\"3200\":\"LRRC59\",\"3201\":\"LRRC8A\",\"3202\":\"LRRC8C\",\"3203\":\"LRRC8D\",\"3204\":\"LRRC8E\",\"3205\":\"LRRFIP1\",\"3206\":\"LRRFIP2\",\"3207\":\"LRRIQ1\",\"3208\":\"LRSAM1\",\"3209\":\"LRWD1\",\"3210\":\"LSG1\",\"3211\":\"LSM1\",\"3212\":\"LSM10\",\"3213\":\"LSM11\",\"3214\":\"LSM12\",\"3215\":\"LSM14A\",\"3216\":\"LSM14B\",\"3217\":\"LSM2\",\"3218\":\"LSM3\",\"3219\":\"LSM4\",\"3220\":\"LSM5\",\"3221\":\"LSM6\",\"3222\":\"LSM7\",\"3223\":\"LSM8\",\"3224\":\"LSS\",\"3225\":\"LTA4H\",\"3226\":\"LTBP1\",\"3227\":\"LTBP4\",\"3228\":\"LTBR\",\"3229\":\"LTN1\",\"3230\":\"LTO1\",\"3231\":\"LTV1\",\"3232\":\"LUC7L\",\"3233\":\"LUC7L2\",\"3234\":\"LUC7L3\",\"3235\":\"LUM\",\"3236\":\"LUZP1\",\"3237\":\"LY6K\",\"3238\":\"LYAR\",\"3239\":\"LYN\",\"3240\":\"LYPLA1\",\"3241\":\"LYPLA2\",\"3242\":\"LYPLAL1\",\"3243\":\"LYRM4\",\"3244\":\"LYSMD2\",\"3245\":\"LYSMD3\",\"3246\":\"LZIC\",\"3247\":\"LZTFL1\",\"3248\":\"LZTS2\",\"3249\":\"M6PR\",\"3250\":\"MACF1\",\"3251\":\"MACO1\",\"3252\":\"MACROD1\",\"3253\":\"MAD1L1\",\"3254\":\"MAD2L1\",\"3255\":\"MAD2L2\",\"3256\":\"MADD\",\"3257\":\"MAEA\",\"3258\":\"MAF1\",\"3259\":\"MAFK\",\"3260\":\"MAGEA1\",\"3261\":\"MAGEA12\",\"3262\":\"MAGEA3\",\"3263\":\"MAGEB2\",\"3264\":\"MAGED2\",\"3265\":\"MAGOH\",\"3266\":\"MAGOHB\",\"3267\":\"MAGT1\",\"3268\":\"MAIP1\",\"3269\":\"MAK16\",\"3270\":\"MALSU1\",\"3271\":\"MAML1\",\"3272\":\"MAML3\",\"3273\":\"MAN1A1\",\"3274\":\"MAN1A2\",\"3275\":\"MAN1B1\",\"3276\":\"MAN2A1\",\"3277\":\"MAN2B1\",\"3278\":\"MAN2B2\",\"3279\":\"MANBA\",\"3280\":\"MANEA\",\"3281\":\"MANF\",\"3282\":\"MAP1B\",\"3283\":\"MAP1LC3B2\",\"3284\":\"MAP1S\",\"3285\":\"MAP2\",\"3286\":\"MAP2K1\",\"3287\":\"MAP2K2\",\"3288\":\"MAP2K3\",\"3289\":\"MAP2K4\",\"3290\":\"MAP2K6\",\"3291\":\"MAP2K7\",\"3292\":\"MAP3K2\",\"3293\":\"MAP3K20\",\"3294\":\"MAP3K7\",\"3295\":\"MAP4\",\"3296\":\"MAP4K2\",\"3297\":\"MAP4K3\",\"3298\":\"MAP4K4\",\"3299\":\"MAP4K5\",\"3300\":\"MAP7\",\"3301\":\"MAP7D1\",\"3302\":\"MAP7D3\",\"3303\":\"MAPK1\",\"3304\":\"MAPK14\",\"3305\":\"MAPK1IP1L\",\"3306\":\"MAPK3\",\"3307\":\"MAPK7\",\"3308\":\"MAPK8\",\"3309\":\"MAPKAP1\",\"3310\":\"MAPKAPK2\",\"3311\":\"MAPKAPK3\",\"3312\":\"MAPRE1\",\"3313\":\"MAPRE2\",\"3314\":\"MAPRE3\",\"3315\":\"MAPT\",\"3316\":983404800000,\"3317\":1014940800000,\"3318\":1109635200000,\"3319\":1141171200000,\"3320\":\"MARCKS\",\"3321\":\"MARCKSL1\",\"3322\":\"MARF1\",\"3323\":\"MARK1\",\"3324\":\"MARK2\",\"3325\":\"MARK3\",\"3326\":\"MARS\",\"3327\":\"MARS2\",\"3328\":\"MAST2\",\"3329\":\"MAST3\",\"3330\":\"MASTL\",\"3331\":\"MAT2A\",\"3332\":\"MAT2B\",\"3333\":\"MATK\",\"3334\":\"MATR3\",\"3335\":\"MAU2\",\"3336\":\"MAVS\",\"3337\":\"MAX\",\"3338\":\"MAZ\",\"3339\":\"MB21D2\",\"3340\":\"MBD1\",\"3341\":\"MBD2\",\"3342\":\"MBD3\",\"3343\":\"MBD4\",\"3344\":\"MBLAC2\",\"3345\":\"MBNL1\",\"3346\":\"MBNL2\",\"3347\":\"MBNL3\",\"3348\":\"MBOAT7\",\"3349\":\"MBP\",\"3350\":\"MBTPS1\",\"3351\":\"MCAM\",\"3352\":\"MCAT\",\"3353\":\"MCCC1\",\"3354\":\"MCCC2\",\"3355\":\"MCEE\",\"3356\":\"MCF2L\",\"3357\":\"MCFD2\",\"3358\":\"MCL1\",\"3359\":\"MCM10\",\"3360\":\"MCM2\",\"3361\":\"MCM3\",\"3362\":\"MCM3AP\",\"3363\":\"MCM4\",\"3364\":\"MCM5\",\"3365\":\"MCM6\",\"3366\":\"MCM7\",\"3367\":\"MCM9\",\"3368\":\"MCMBP\",\"3369\":\"MCOLN1\",\"3370\":\"MCRS1\",\"3371\":\"MCTP2\",\"3372\":\"MCTS1\",\"3373\":\"MCTS2P\",\"3374\":\"MCU\",\"3375\":\"MCUR1\",\"3376\":\"MDC1\",\"3377\":\"MDFIC\",\"3378\":\"MDH1\",\"3379\":\"MDH2\",\"3380\":\"MDN1\",\"3381\":\"ME1\",\"3382\":\"ME2\",\"3383\":\"ME3\",\"3384\":\"MEA1\",\"3385\":\"MEAF6\",\"3386\":\"MECOM\",\"3387\":\"MECP2\",\"3388\":\"MECR\",\"3389\":\"MED1\",\"3390\":\"MED11\",\"3391\":\"MED12\",\"3392\":\"MED13\",\"3393\":\"MED13L\",\"3394\":\"MED14\",\"3395\":\"MED15\",\"3396\":\"MED16\",\"3397\":\"MED17\",\"3398\":\"MED19\",\"3399\":\"MED20\",\"3400\":\"MED21\",\"3401\":\"MED22\",\"3402\":\"MED23\",\"3403\":\"MED24\",\"3404\":\"MED25\",\"3405\":\"MED26\",\"3406\":\"MED27\",\"3407\":\"MED29\",\"3408\":\"MED30\",\"3409\":\"MED31\",\"3410\":\"MED4\",\"3411\":\"MED7\",\"3412\":\"MED8\",\"3413\":\"MEF2D\",\"3414\":\"MEGF8\",\"3415\":\"MEGF9\",\"3416\":\"MEIS1\",\"3417\":\"MEIS2\",\"3418\":\"MELK\",\"3419\":\"MEMO1\",\"3420\":\"MEN1\",\"3421\":\"MEPCE\",\"3422\":\"MESD\",\"3423\":\"MEST\",\"3424\":\"MET\",\"3425\":\"METAP1\",\"3426\":\"METAP1D\",\"3427\":\"METAP2\",\"3428\":\"METTL1\",\"3429\":\"METTL13\",\"3430\":\"METTL14\",\"3431\":\"METTL15\",\"3432\":\"METTL16\",\"3433\":\"METTL17\",\"3434\":\"METTL18\",\"3435\":\"METTL25\",\"3436\":\"METTL26\",\"3437\":\"METTL2B\",\"3438\":\"METTL3\",\"3439\":\"METTL5\",\"3440\":\"METTL7A\",\"3441\":\"METTL7B\",\"3442\":\"METTL9\",\"3443\":\"MEX3A\",\"3444\":\"MFAP1\",\"3445\":\"MFF\",\"3446\":\"MFHAS1\",\"3447\":\"MFN1\",\"3448\":\"MFN2\",\"3449\":\"MFSD1\",\"3450\":\"MFSD10\",\"3451\":\"MFSD12\",\"3452\":\"MFSD14A\",\"3453\":\"MFSD14B\",\"3454\":\"MFSD3\",\"3455\":\"MFSD4B\",\"3456\":\"MFSD5\",\"3457\":\"MFSD6\",\"3458\":\"MFSD8\",\"3459\":\"MGA\",\"3460\":\"MGAM2\",\"3461\":\"MGAT1\",\"3462\":\"MGAT2\",\"3463\":\"MGAT4B\",\"3464\":\"MGAT5\",\"3465\":\"MGLL\",\"3466\":\"MGME1\",\"3467\":\"MGST1\",\"3468\":\"MGST3\",\"3469\":\"MIA2\",\"3470\":\"MIA3\",\"3471\":\"MIB1\",\"3472\":\"MIC13\",\"3473\":\"MICAL1\",\"3474\":\"MICAL2\",\"3475\":\"MICAL3\",\"3476\":\"MICALL1\",\"3477\":\"MICALL2\",\"3478\":\"MICU1\",\"3479\":\"MICU2\",\"3480\":\"MID1\",\"3481\":\"MID1IP1\",\"3482\":\"MIEF1\",\"3483\":\"MIEN1\",\"3484\":\"MIER1\",\"3485\":\"MIF\",\"3486\":\"MIGA1\",\"3487\":\"MIGA2\",\"3488\":\"MIIP\",\"3489\":\"MINDY3\",\"3490\":\"MINK1\",\"3491\":\"MINOS1\",\"3492\":\"MINPP1\",\"3493\":\"MIOS\",\"3494\":\"MIPEP\",\"3495\":\"MIS12\",\"3496\":\"MIS18BP1\",\"3497\":\"MISP\",\"3498\":\"MITD1\",\"3499\":\"MITF\",\"3500\":\"MKI67\",\"3501\":\"MKKS\",\"3502\":\"MKLN1\",\"3503\":\"MKNK1\",\"3504\":\"MKRN2\",\"3505\":\"MLEC\",\"3506\":\"MLF2\",\"3507\":\"MLH1\",\"3508\":\"MLKL\",\"3509\":\"MLLT1\",\"3510\":\"MLLT11\",\"3511\":\"MLLT3\",\"3512\":\"MLST8\",\"3513\":\"MLX\",\"3514\":\"MLYCD\",\"3515\":\"MMAA\",\"3516\":\"MMAB\",\"3517\":\"MMACHC\",\"3518\":\"MMGT1\",\"3519\":\"MMP2\",\"3520\":\"MMP24OS\",\"3521\":\"MMS19\",\"3522\":\"MMS22L\",\"3523\":\"MMTAG2\",\"3524\":\"MMUT\",\"3525\":\"MNAT1\",\"3526\":\"MND1\",\"3527\":\"MNT\",\"3528\":\"MOB1B\",\"3529\":\"MOB3B\",\"3530\":\"MOCOS\",\"3531\":\"MOCS2\",\"3532\":\"MOCS3\",\"3533\":\"MOGS\",\"3534\":\"MON1A\",\"3535\":\"MON1B\",\"3536\":\"MON2\",\"3537\":\"MORC2\",\"3538\":\"MORC3\",\"3539\":\"MORF4L1\",\"3540\":\"MORF4L2\",\"3541\":\"MOSPD1\",\"3542\":\"MOSPD2\",\"3543\":\"MOV10\",\"3544\":\"MP68\",\"3545\":\"MPC1\",\"3546\":\"MPC2\",\"3547\":\"MPDU1\",\"3548\":\"MPDZ\",\"3549\":\"MPG\",\"3550\":\"MPHOSPH10\",\"3551\":\"MPHOSPH6\",\"3552\":\"MPHOSPH8\",\"3553\":\"MPHOSPH9\",\"3554\":\"MPI\",\"3555\":\"MPP1\",\"3556\":\"MPP2\",\"3557\":\"MPP5\",\"3558\":\"MPP6\",\"3559\":\"MPP7\",\"3560\":\"MPRIP\",\"3561\":\"MPST\",\"3562\":\"MPV17\",\"3563\":\"MPV17L2\",\"3564\":\"MPZL1\",\"3565\":\"MRC2\",\"3566\":\"MRE11\",\"3567\":\"MRFAP1\",\"3568\":\"MRGBP\",\"3569\":\"MRI1\",\"3570\":\"MRM1\",\"3571\":\"MRM3\",\"3572\":\"MRPL1\",\"3573\":\"MRPL10\",\"3574\":\"MRPL11\",\"3575\":\"MRPL12\",\"3576\":\"MRPL13\",\"3577\":\"MRPL14\",\"3578\":\"MRPL15\",\"3579\":\"MRPL16\",\"3580\":\"MRPL17\",\"3581\":\"MRPL18\",\"3582\":\"MRPL19\",\"3583\":\"MRPL2\",\"3584\":\"MRPL20\",\"3585\":\"MRPL21\",\"3586\":\"MRPL22\",\"3587\":\"MRPL23\",\"3588\":\"MRPL24\",\"3589\":\"MRPL27\",\"3590\":\"MRPL28\",\"3591\":\"MRPL3\",\"3592\":\"MRPL30\",\"3593\":\"MRPL32\",\"3594\":\"MRPL33\",\"3595\":\"MRPL35\",\"3596\":\"MRPL37\",\"3597\":\"MRPL38\",\"3598\":\"MRPL39\",\"3599\":\"MRPL4\",\"3600\":\"MRPL40\",\"3601\":\"MRPL41\",\"3602\":\"MRPL42\",\"3603\":\"MRPL43\",\"3604\":\"MRPL44\",\"3605\":\"MRPL45\",\"3606\":\"MRPL46\",\"3607\":\"MRPL47\",\"3608\":\"MRPL48\",\"3609\":\"MRPL49\",\"3610\":\"MRPL50\",\"3611\":\"MRPL51\",\"3612\":\"MRPL52\",\"3613\":\"MRPL53\",\"3614\":\"MRPL54\",\"3615\":\"MRPL55\",\"3616\":\"MRPL57\",\"3617\":\"MRPL58\",\"3618\":\"MRPL9\",\"3619\":\"MRPS10\",\"3620\":\"MRPS11\",\"3621\":\"MRPS12\",\"3622\":\"MRPS14\",\"3623\":\"MRPS15\",\"3624\":\"MRPS16\",\"3625\":\"MRPS18A\",\"3626\":\"MRPS18B\",\"3627\":\"MRPS18C\",\"3628\":\"MRPS2\",\"3629\":\"MRPS21\",\"3630\":\"MRPS22\",\"3631\":\"MRPS23\",\"3632\":\"MRPS24\",\"3633\":\"MRPS25\",\"3634\":\"MRPS26\",\"3635\":\"MRPS27\",\"3636\":\"MRPS28\",\"3637\":\"MRPS30\",\"3638\":\"MRPS31\",\"3639\":\"MRPS33\",\"3640\":\"MRPS34\",\"3641\":\"MRPS35\",\"3642\":\"MRPS36\",\"3643\":\"MRPS5\",\"3644\":\"MRPS6\",\"3645\":\"MRPS7\",\"3646\":\"MRPS9\",\"3647\":\"MRRF\",\"3648\":\"MRS2\",\"3649\":\"MRTFA\",\"3650\":\"MRTFB\",\"3651\":\"MRTO4\",\"3652\":\"MSH2\",\"3653\":\"MSH3\",\"3654\":\"MSH6\",\"3655\":\"MSI2\",\"3656\":\"MSL3\",\"3657\":\"MSMO1\",\"3658\":\"MSN\",\"3659\":\"MSRB2\",\"3660\":\"MSRB3\",\"3661\":\"MSTO1\",\"3662\":\"MT-ATP6\",\"3663\":\"MT-CO1\",\"3664\":\"MT-CO2\",\"3665\":\"MT-CYB\",\"3666\":\"MT-ND1\",\"3667\":\"MT-ND2\",\"3668\":\"MT-ND3\",\"3669\":\"MT-ND4\",\"3670\":\"MT-ND5\",\"3671\":\"MTA1\",\"3672\":\"MTA2\",\"3673\":\"MTA3\",\"3674\":\"MTAP\",\"3675\":\"MTBP\",\"3676\":\"MTCH1\",\"3677\":\"MTCH2\",\"3678\":\"MTCL1\",\"3679\":\"MTDH\",\"3680\":\"MTERF1\",\"3681\":\"MTERF3\",\"3682\":\"MTERF4\",\"3683\":\"MTF2\",\"3684\":\"MTFMT\",\"3685\":\"MTFP1\",\"3686\":\"MTFR1\",\"3687\":\"MTFR1L\",\"3688\":\"MTFR2\",\"3689\":\"MTG1\",\"3690\":\"MTG2\",\"3691\":\"MTHFD1\",\"3692\":\"MTHFD1L\",\"3693\":\"MTHFD2\",\"3694\":\"MTHFR\",\"3695\":\"MTHFSD\",\"3696\":\"MTIF2\",\"3697\":\"MTIF3\",\"3698\":\"MTM1\",\"3699\":\"MTMR1\",\"3700\":\"MTMR10\",\"3701\":\"MTMR12\",\"3702\":\"MTMR14\",\"3703\":\"MTMR2\",\"3704\":\"MTMR3\",\"3705\":\"MTMR4\",\"3706\":\"MTMR6\",\"3707\":\"MTMR9\",\"3708\":\"MTO1\",\"3709\":\"MTOR\",\"3710\":\"MTPAP\",\"3711\":\"MTPN\",\"3712\":\"MTR\",\"3713\":\"MTREX\",\"3714\":\"MTRF1L\",\"3715\":\"MTRR\",\"3716\":\"MTSS1L\",\"3717\":\"MTUS1\",\"3718\":\"MTX1\",\"3719\":\"MTX2\",\"3720\":\"MTX3\",\"3721\":\"MUC1\",\"3722\":\"MUC13\",\"3723\":\"MUL1\",\"3724\":\"MUS81\",\"3725\":\"MVB12A\",\"3726\":\"MVD\",\"3727\":\"MVK\",\"3728\":\"MVP\",\"3729\":\"MXRA7\",\"3730\":\"MYADM\",\"3731\":\"MYBBP1A\",\"3732\":\"MYBL2\",\"3733\":\"MYC\",\"3734\":\"MYCBP\",\"3735\":\"MYCBP2\",\"3736\":\"MYD88\",\"3737\":\"MYDGF\",\"3738\":\"MYH10\",\"3739\":\"MYH9\",\"3740\":\"MYL12B\",\"3741\":\"MYL6\",\"3742\":\"MYL6B\",\"3743\":\"MYL9\",\"3744\":\"MYO10\",\"3745\":\"MYO15B\",\"3746\":\"MYO18A\",\"3747\":\"MYO19\",\"3748\":\"MYO1B\",\"3749\":\"MYO1C\",\"3750\":\"MYO1E\",\"3751\":\"MYO6\",\"3752\":\"MYO9B\",\"3753\":\"MYOF\",\"3754\":\"MYOM1\",\"3755\":\"MYORG\",\"3756\":\"MYPN\",\"3757\":\"MYSM1\",\"3758\":\"MZT2B\",\"3759\":\"N4BP1\",\"3760\":\"N4BP2L2\",\"3761\":\"N4BP3\",\"3762\":\"N6AMT1\",\"3763\":\"NAA10\",\"3764\":\"NAA11\",\"3765\":\"NAA15\",\"3766\":\"NAA16\",\"3767\":\"NAA20\",\"3768\":\"NAA25\",\"3769\":\"NAA30\",\"3770\":\"NAA35\",\"3771\":\"NAA38\",\"3772\":\"NAA40\",\"3773\":\"NAA50\",\"3774\":\"NAAA\",\"3775\":\"NAB1\",\"3776\":\"NAB2\",\"3777\":\"NABP2\",\"3778\":\"NACA\",\"3779\":\"NACAD\",\"3780\":\"NACC1\",\"3781\":\"NADK2\",\"3782\":\"NADSYN1\",\"3783\":\"NAE1\",\"3784\":\"NAF1\",\"3785\":\"NAGA\",\"3786\":\"NAGK\",\"3787\":\"NAGLU\",\"3788\":\"NAGPA\",\"3789\":\"NAMPT\",\"3790\":\"NANP\",\"3791\":\"NANS\",\"3792\":\"NAP1L1\",\"3793\":\"NAP1L4\",\"3794\":\"NAP1L5\",\"3795\":\"NAPA\",\"3796\":\"NAPG\",\"3797\":\"NAPRT\",\"3798\":\"NARS\",\"3799\":\"NARS2\",\"3800\":\"NASP\",\"3801\":\"NAT1\",\"3802\":\"NAT10\",\"3803\":\"NAV1\",\"3804\":\"NAV2\",\"3805\":\"NAXD\",\"3806\":\"NAXE\",\"3807\":\"NBAS\",\"3808\":\"NBEAL1\",\"3809\":\"NBEAL2\",\"3810\":\"NBN\",\"3811\":\"NBR1\",\"3812\":\"NCAPD2\",\"3813\":\"NCAPD3\",\"3814\":\"NCAPG\",\"3815\":\"NCAPG2\",\"3816\":\"NCAPH\",\"3817\":\"NCAPH2\",\"3818\":\"NCBP1\",\"3819\":\"NCBP2\",\"3820\":\"NCBP3\",\"3821\":\"NCDN\",\"3822\":\"NCEH1\",\"3823\":\"NCK1\",\"3824\":\"NCKAP1\",\"3825\":\"NCKAP5L\",\"3826\":\"NCKIPSD\",\"3827\":\"NCL\",\"3828\":\"NCLN\",\"3829\":\"NCOA2\",\"3830\":\"NCOA3\",\"3831\":\"NCOA4\",\"3832\":\"NCOA5\",\"3833\":\"NCOA7\",\"3834\":\"NCOR1\",\"3835\":\"NCOR2\",\"3836\":\"NCR3LG1\",\"3837\":\"NCS1\",\"3838\":\"NCSTN\",\"3839\":\"NDC1\",\"3840\":\"NDC80\",\"3841\":\"NDE1\",\"3842\":\"NDFIP1\",\"3843\":\"NDFIP2\",\"3844\":\"NDOR1\",\"3845\":\"NDRG1\",\"3846\":\"NDRG2\",\"3847\":\"NDRG3\",\"3848\":\"NDST1\",\"3849\":\"NDST2\",\"3850\":\"NDUFA1\",\"3851\":\"NDUFA10\",\"3852\":\"NDUFA11\",\"3853\":\"NDUFA12\",\"3854\":\"NDUFA13\",\"3855\":\"NDUFA2\",\"3856\":\"NDUFA3\",\"3857\":\"NDUFA4\",\"3858\":\"NDUFA5\",\"3859\":\"NDUFA6\",\"3860\":\"NDUFA7\",\"3861\":\"NDUFA8\",\"3862\":\"NDUFA9\",\"3863\":\"NDUFAB1\",\"3864\":\"NDUFAF1\",\"3865\":\"NDUFAF2\",\"3866\":\"NDUFAF3\",\"3867\":\"NDUFAF4\",\"3868\":\"NDUFAF5\",\"3869\":\"NDUFAF6\",\"3870\":\"NDUFAF7\",\"3871\":\"NDUFB10\",\"3872\":\"NDUFB11\",\"3873\":\"NDUFB2\",\"3874\":\"NDUFB3\",\"3875\":\"NDUFB4\",\"3876\":\"NDUFB5\",\"3877\":\"NDUFB6\",\"3878\":\"NDUFB7\",\"3879\":\"NDUFB8\",\"3880\":\"NDUFB9\",\"3881\":\"NDUFC2\",\"3882\":\"NDUFS1\",\"3883\":\"NDUFS2\",\"3884\":\"NDUFS3\",\"3885\":\"NDUFS4\",\"3886\":\"NDUFS5\",\"3887\":\"NDUFS6\",\"3888\":\"NDUFS7\",\"3889\":\"NDUFS8\",\"3890\":\"NDUFV1\",\"3891\":\"NDUFV2\",\"3892\":\"NDUFV3\",\"3893\":\"NECAP1\",\"3894\":\"NECAP2\",\"3895\":\"NECTIN2\",\"3896\":\"NECTIN3\",\"3897\":\"NEDD1\",\"3898\":\"NEDD4\",\"3899\":\"NEDD4L\",\"3900\":\"NEDD8\",\"3901\":\"NEGR1\",\"3902\":\"NEIL2\",\"3903\":\"NEK6\",\"3904\":\"NEK7\",\"3905\":\"NEK9\",\"3906\":\"NELFA\",\"3907\":\"NELFB\",\"3908\":\"NELFCD\",\"3909\":\"NELFE\",\"3910\":\"NEMF\",\"3911\":\"NEMP1\",\"3912\":\"NENF\",\"3913\":\"NEPRO\",\"3914\":\"NES\",\"3915\":\"NEU1\",\"3916\":\"NEU3\",\"3917\":\"NEURL4\",\"3918\":\"NEXN\",\"3919\":\"NF1\",\"3920\":\"NFAT5\",\"3921\":\"NFATC2IP\",\"3922\":\"NFE2L1\",\"3923\":\"NFIA\",\"3924\":\"NFIB\",\"3925\":\"NFIC\",\"3926\":\"NFIL3\",\"3927\":\"NFIX\",\"3928\":\"NFKB1\",\"3929\":\"NFKB2\",\"3930\":\"NFKBIA\",\"3931\":\"NFKBIB\",\"3932\":\"NFKBIE\",\"3933\":\"NFRKB\",\"3934\":\"NFS1\",\"3935\":\"NFU1\",\"3936\":\"NFYA\",\"3937\":\"NFYB\",\"3938\":\"NFYC\",\"3939\":\"NGDN\",\"3940\":\"NGLY1\",\"3941\":\"NGRN\",\"3942\":\"NHEJ1\",\"3943\":\"NHLRC2\",\"3944\":\"NHLRC3\",\"3945\":\"NHP2\",\"3946\":\"NHS\",\"3947\":\"NHSL1\",\"3948\":\"NID2\",\"3949\":\"NIF3L1\",\"3950\":\"NIFK\",\"3951\":\"NIP7\",\"3952\":\"NIPA2\",\"3953\":\"NIPBL\",\"3954\":\"NIPSNAP1\",\"3955\":\"NIPSNAP2\",\"3956\":\"NIPSNAP3A\",\"3957\":\"NISCH\",\"3958\":\"NIT2\",\"3959\":\"NKAP\",\"3960\":\"NKAPD1\",\"3961\":\"NKIRAS2\",\"3962\":\"NKRF\",\"3963\":\"NKTR\",\"3964\":\"NLE1\",\"3965\":\"NLN\",\"3966\":\"NLRX1\",\"3967\":\"NMD3\",\"3968\":\"NME1\",\"3969\":\"NME2\",\"3970\":\"NME3\",\"3971\":\"NME6\",\"3972\":\"NME7\",\"3973\":\"NMI\",\"3974\":\"NMNAT1\",\"3975\":\"NMRAL1\",\"3976\":\"NMT1\",\"3977\":\"NNMT\",\"3978\":\"NNT\",\"3979\":\"NOA1\",\"3980\":\"NOB1\",\"3981\":\"NOC2L\",\"3982\":\"NOC3L\",\"3983\":\"NOC4L\",\"3984\":\"NOCT\",\"3985\":\"NOL10\",\"3986\":\"NOL11\",\"3987\":\"NOL12\",\"3988\":\"NOL3\",\"3989\":\"NOL4L\",\"3990\":\"NOL6\",\"3991\":\"NOL7\",\"3992\":\"NOL8\",\"3993\":\"NOL9\",\"3994\":\"NOLC1\",\"3995\":\"NOM1\",\"3996\":\"NOMO1\",\"3997\":\"NOMO2\",\"3998\":\"NONO\",\"3999\":\"NOP10\",\"4000\":\"NOP14\",\"4001\":\"NOP16\",\"4002\":\"NOP2\",\"4003\":\"NOP53\",\"4004\":\"NOP56\",\"4005\":\"NOP58\",\"4006\":\"NOP9\",\"4007\":\"NOSIP\",\"4008\":\"NOTCH2\",\"4009\":\"NPAT\",\"4010\":\"NPC1\",\"4011\":\"NPC2\",\"4012\":\"NPEPL1\",\"4013\":\"NPEPPS\",\"4014\":\"NPHP4\",\"4015\":\"NPLOC4\",\"4016\":\"NPM1\",\"4017\":\"NPM3\",\"4018\":\"NPR1\",\"4019\":\"NPR3\",\"4020\":\"NPRL3\",\"4021\":\"NPTN\",\"4022\":\"NPTX1\",\"4023\":\"NQO1\",\"4024\":\"NQO2\",\"4025\":\"NR2C1\",\"4026\":\"NR2C2\",\"4027\":\"NR2C2AP\",\"4028\":\"NR2F1\",\"4029\":\"NR2F2\",\"4030\":\"NR2F6\",\"4031\":\"NR3C1\",\"4032\":\"NR4A1\",\"4033\":\"NRAS\",\"4034\":\"NRBP1\",\"4035\":\"NRDC\",\"4036\":\"NRDE2\",\"4037\":\"NRF1\",\"4038\":\"NRM\",\"4039\":\"NRP1\",\"4040\":\"NRP2\",\"4041\":\"NSA2\",\"4042\":\"NSD1\",\"4043\":\"NSD2\",\"4044\":\"NSD3\",\"4045\":\"NSDHL\",\"4046\":\"NSF\",\"4047\":\"NSFL1C\",\"4048\":\"NSL1\",\"4049\":\"NSMCE1\",\"4050\":\"NSMCE2\",\"4051\":\"NSMCE3\",\"4052\":\"NSMCE4A\",\"4053\":\"NSRP1\",\"4054\":\"NSUN2\",\"4055\":\"NSUN4\",\"4056\":\"NSUN5\",\"4057\":\"NSUN5P2\",\"4058\":\"NSUN6\",\"4059\":\"NT5C\",\"4060\":\"NT5C2\",\"4061\":\"NT5C3A\",\"4062\":\"NT5C3B\",\"4063\":\"NT5DC1\",\"4064\":\"NT5DC2\",\"4065\":\"NT5DC3\",\"4066\":\"NT5E\",\"4067\":\"NTHL1\",\"4068\":\"NTMT1\",\"4069\":\"NTPCR\",\"4070\":\"NUB1\",\"4071\":\"NUBP1\",\"4072\":\"NUBP2\",\"4073\":\"NUBPL\",\"4074\":\"NUCB1\",\"4075\":\"NUCB2\",\"4076\":\"NUCKS1\",\"4077\":\"NUDC\",\"4078\":\"NUDCD1\",\"4079\":\"NUDCD2\",\"4080\":\"NUDCD3\",\"4081\":\"NUDT1\",\"4082\":\"NUDT12\",\"4083\":\"NUDT14\",\"4084\":\"NUDT15\",\"4085\":\"NUDT16L1\",\"4086\":\"NUDT19\",\"4087\":\"NUDT2\",\"4088\":\"NUDT21\",\"4089\":\"NUDT3\",\"4090\":\"NUDT4B\",\"4091\":\"NUDT5\",\"4092\":\"NUDT8\",\"4093\":\"NUDT9\",\"4094\":\"NUF2\",\"4095\":\"NUFIP1\",\"4096\":\"NUFIP2\",\"4097\":\"NUMA1\",\"4098\":\"NUMB\",\"4099\":\"NUMBL\",\"4100\":\"NUP107\",\"4101\":\"NUP133\",\"4102\":\"NUP153\",\"4103\":\"NUP155\",\"4104\":\"NUP160\",\"4105\":\"NUP188\",\"4106\":\"NUP205\",\"4107\":\"NUP210\",\"4108\":\"NUP214\",\"4109\":\"NUP35\",\"4110\":\"NUP37\",\"4111\":\"NUP43\",\"4112\":\"NUP50\",\"4113\":\"NUP54\",\"4114\":\"NUP58\",\"4115\":\"NUP62\",\"4116\":\"NUP85\",\"4117\":\"NUP88\",\"4118\":\"NUP93\",\"4119\":\"NUP98\",\"4120\":\"NUPL2\",\"4121\":\"NUS1\",\"4122\":\"NUSAP1\",\"4123\":\"NUTF2\",\"4124\":\"NVL\",\"4125\":\"NXF1\",\"4126\":\"NXN\",\"4127\":\"NXT1\",\"4128\":\"NXT2\",\"4129\":\"NYAP2\",\"4130\":\"OARD1\",\"4131\":\"OAS3\",\"4132\":\"OASL\",\"4133\":\"OAT\",\"4134\":\"OCC1\",\"4135\":\"OCIAD1\",\"4136\":\"OCIAD2\",\"4137\":\"OCRL\",\"4138\":\"ODF2\",\"4139\":\"ODR4\",\"4140\":\"OFD1\",\"4141\":\"OGA\",\"4142\":\"OGDH\",\"4143\":\"OGFOD1\",\"4144\":\"OGFR\",\"4145\":\"OGG1\",\"4146\":\"OGT\",\"4147\":\"OIP5\",\"4148\":\"OLA1\",\"4149\":\"OLFM1\",\"4150\":\"OLFML2A\",\"4151\":\"OLR1\",\"4152\":\"OMA1\",\"4153\":\"OPA1\",\"4154\":\"OPLAH\",\"4155\":\"OPTN\",\"4156\":\"OR13C3\",\"4157\":\"ORC1\",\"4158\":\"ORC2\",\"4159\":\"ORC3\",\"4160\":\"ORC4\",\"4161\":\"ORC5\",\"4162\":\"ORMDL1\",\"4163\":\"ORMDL2\",\"4164\":\"OS9\",\"4165\":\"OSBP\",\"4166\":\"OSBPL10\",\"4167\":\"OSBPL11\",\"4168\":\"OSBPL1A\",\"4169\":\"OSBPL2\",\"4170\":\"OSBPL3\",\"4171\":\"OSBPL5\",\"4172\":\"OSBPL6\",\"4173\":\"OSBPL8\",\"4174\":\"OSBPL9\",\"4175\":\"OSER1\",\"4176\":\"OSGEP\",\"4177\":\"OSGEPL1\",\"4178\":\"OSMR\",\"4179\":\"OSTC\",\"4180\":\"OSTF1\",\"4181\":\"OSTM1\",\"4182\":\"OTUB1\",\"4183\":\"OTUD4\",\"4184\":\"OTUD5\",\"4185\":\"OTUD6B\",\"4186\":\"OTUD7B\",\"4187\":\"OTULIN\",\"4188\":\"OVCA2\",\"4189\":\"OXA1L\",\"4190\":\"OXCT1\",\"4191\":\"OXLD1\",\"4192\":\"OXNAD1\",\"4193\":\"OXR1\",\"4194\":\"OXSM\",\"4195\":\"OXSR1\",\"4196\":\"P3H1\",\"4197\":\"P3H2\",\"4198\":\"P3H3\",\"4199\":\"P3H4\",\"4200\":\"P4HA1\",\"4201\":\"P4HA2\",\"4202\":\"P4HA3\",\"4203\":\"P4HB\",\"4204\":\"P4HTM\",\"4205\":\"PA2G4\",\"4206\":\"PAAF1\",\"4207\":\"PABPC1\",\"4208\":\"PABPC4\",\"4209\":\"PABPN1\",\"4210\":\"PACS1\",\"4211\":\"PACSIN2\",\"4212\":\"PACSIN3\",\"4213\":\"PAF1\",\"4214\":\"PAFAH1B1\",\"4215\":\"PAFAH1B2\",\"4216\":\"PAFAH1B3\",\"4217\":\"PAFAH2\",\"4218\":\"PAGR1\",\"4219\":\"PAICS\",\"4220\":\"PAIP1\",\"4221\":\"PAK1\",\"4222\":\"PAK1IP1\",\"4223\":\"PAK2\",\"4224\":\"PAK4\",\"4225\":\"PALB2\",\"4226\":\"PALLD\",\"4227\":\"PALM\",\"4228\":\"PALM2-AKAP2\",\"4229\":\"PALMD\",\"4230\":\"PAM\",\"4231\":\"PAM16\",\"4232\":\"PAN3\",\"4233\":\"PANK2\",\"4234\":\"PANK3\",\"4235\":\"PANK4\",\"4236\":\"PANX1\",\"4237\":\"PAPOLA\",\"4238\":\"PAPOLG\",\"4239\":\"PAPSS1\",\"4240\":\"PAPSS2\",\"4241\":\"PAQR3\",\"4242\":\"PARD3\",\"4243\":\"PARG\",\"4244\":\"PARK7\",\"4245\":\"PARL\",\"4246\":\"PARN\",\"4247\":\"PARP1\",\"4248\":\"PARP12\",\"4249\":\"PARP14\",\"4250\":\"PARP16\",\"4251\":\"PARP2\",\"4252\":\"PARP4\",\"4253\":\"PARP9\",\"4254\":\"PARS2\",\"4255\":\"PARVA\",\"4256\":\"PARVB\",\"4257\":\"PATJ\",\"4258\":\"PATL1\",\"4259\":\"PATZ1\",\"4260\":\"PAWR\",\"4261\":\"PAXBP1\",\"4262\":\"PAXIP1\",\"4263\":\"PBK\",\"4264\":\"PBRM1\",\"4265\":\"PBX1\",\"4266\":\"PBX2\",\"4267\":\"PBXIP1\",\"4268\":\"PC\",\"4269\":\"PCBD1\",\"4270\":\"PCBD2\",\"4271\":\"PCBP1\",\"4272\":\"PCBP2\",\"4273\":\"PCCA\",\"4274\":\"PCCB\",\"4275\":\"PCDH17\",\"4276\":\"PCDH7\",\"4277\":\"PCF11\",\"4278\":\"PCGF1\",\"4279\":\"PCGF6\",\"4280\":\"PCID2\",\"4281\":\"PCIF1\",\"4282\":\"PCK2\",\"4283\":\"PCLAF\",\"4284\":\"PCM1\",\"4285\":\"PCMT1\",\"4286\":\"PCNA\",\"4287\":\"PCNP\",\"4288\":\"PCNT\",\"4289\":\"PCNX3\",\"4290\":\"PCOLCE\",\"4291\":\"PCSK9\",\"4292\":\"PCYOX1\",\"4293\":\"PCYOX1L\",\"4294\":\"PCYT1A\",\"4295\":\"PCYT2\",\"4296\":\"PDAP1\",\"4297\":\"PDCD10\",\"4298\":\"PDCD11\",\"4299\":\"PDCD2\",\"4300\":\"PDCD2L\",\"4301\":\"PDCD4\",\"4302\":\"PDCD5\",\"4303\":\"PDCD6\",\"4304\":\"PDCD6IP\",\"4305\":\"PDCD7\",\"4306\":\"PDCL\",\"4307\":\"PDCL3\",\"4308\":\"PDE12\",\"4309\":\"PDE1A\",\"4310\":\"PDE3A\",\"4311\":\"PDE3B\",\"4312\":\"PDE4D\",\"4313\":\"PDE4DIP\",\"4314\":\"PDE6D\",\"4315\":\"PDE8A\",\"4316\":\"PDF\",\"4317\":\"PDGFA\",\"4318\":\"PDHA1\",\"4319\":\"PDHB\",\"4320\":\"PDHX\",\"4321\":\"PDIA3\",\"4322\":\"PDIA4\",\"4323\":\"PDIA5\",\"4324\":\"PDIA6\",\"4325\":\"PDK1\",\"4326\":\"PDK2\",\"4327\":\"PDK3\",\"4328\":\"PDLIM1\",\"4329\":\"PDLIM2\",\"4330\":\"PDLIM3\",\"4331\":\"PDLIM5\",\"4332\":\"PDLIM7\",\"4333\":\"PDP1\",\"4334\":\"PDP2\",\"4335\":\"PDPK1\",\"4336\":\"PDPR\",\"4337\":\"PDRG1\",\"4338\":\"PDS5A\",\"4339\":\"PDS5B\",\"4340\":\"PDSS1\",\"4341\":\"PDSS2\",\"4342\":\"PDXDC1\",\"4343\":\"PDXK\",\"4344\":\"PDXP\",\"4345\":\"PDZD11\",\"4346\":\"PDZD8\",\"4347\":\"PEA15\",\"4348\":\"PEAK1\",\"4349\":\"PEBP1\",\"4350\":\"PECR\",\"4351\":\"PEF1\",\"4352\":\"PEG10\",\"4353\":\"PELO\",\"4354\":\"PELP1\",\"4355\":\"PEPD\",\"4356\":\"PES1\",\"4357\":\"PET117\",\"4358\":\"PEX1\",\"4359\":\"PEX10\",\"4360\":\"PEX11B\",\"4361\":\"PEX13\",\"4362\":\"PEX14\",\"4363\":\"PEX16\",\"4364\":\"PEX19\",\"4365\":\"PEX3\",\"4366\":\"PEX5\",\"4367\":\"PEX6\",\"4368\":\"PEX7\",\"4369\":\"PFAS\",\"4370\":\"PFDN1\",\"4371\":\"PFDN2\",\"4372\":\"PFDN4\",\"4373\":\"PFDN5\",\"4374\":\"PFDN6\",\"4375\":\"PFKFB2\",\"4376\":\"PFKL\",\"4377\":\"PFKM\",\"4378\":\"PFKP\",\"4379\":\"PFN1\",\"4380\":\"PFN2\",\"4381\":\"PGAM1\",\"4382\":\"PGAM5\",\"4383\":\"PGD\",\"4384\":\"PGGT1B\",\"4385\":\"PGK1\",\"4386\":\"PGK2\",\"4387\":\"PGLS\",\"4388\":\"PGM1\",\"4389\":\"PGM2\",\"4390\":\"PGM2L1\",\"4391\":\"PGM3\",\"4392\":\"PGM5\",\"4393\":\"PGP\",\"4394\":\"PGRMC1\",\"4395\":\"PGRMC2\",\"4396\":\"PGS1\",\"4397\":\"PHACTR4\",\"4398\":\"PHAX\",\"4399\":\"PHB\",\"4400\":\"PHB2\",\"4401\":\"PHC1\",\"4402\":\"PHC2\",\"4403\":\"PHC3\",\"4404\":\"PHF10\",\"4405\":\"PHF12\",\"4406\":\"PHF14\",\"4407\":\"PHF2\",\"4408\":\"PHF20\",\"4409\":\"PHF20L1\",\"4410\":\"PHF21A\",\"4411\":\"PHF23\",\"4412\":\"PHF3\",\"4413\":\"PHF5A\",\"4414\":\"PHF6\",\"4415\":\"PHF8\",\"4416\":\"PHGDH\",\"4417\":\"PHIP\",\"4418\":\"PHKA2\",\"4419\":\"PHKB\",\"4420\":\"PHKG2\",\"4421\":\"PHLDA2\",\"4422\":\"PHLDA3\",\"4423\":\"PHLDB1\",\"4424\":\"PHLDB2\",\"4425\":\"PHLDB3\",\"4426\":\"PHPT1\",\"4427\":\"PHRF1\",\"4428\":\"PHYH\",\"4429\":\"PHYHD1\",\"4430\":\"PI4K2A\",\"4431\":\"PI4K2B\",\"4432\":\"PI4KA\",\"4433\":\"PI4KB\",\"4434\":\"PIAS1\",\"4435\":\"PIAS2\",\"4436\":\"PIAS3\",\"4437\":\"PIAS4\",\"4438\":\"PIBF1\",\"4439\":\"PICALM\",\"4440\":\"PIEZO1\",\"4441\":\"PIGA\",\"4442\":\"PIGB\",\"4443\":\"PIGBOS1\",\"4444\":\"PIGG\",\"4445\":\"PIGK\",\"4446\":\"PIGM\",\"4447\":\"PIGN\",\"4448\":\"PIGO\",\"4449\":\"PIGS\",\"4450\":\"PIGT\",\"4451\":\"PIGU\",\"4452\":\"PIH1D1\",\"4453\":\"PIK3C2A\",\"4454\":\"PIK3C2B\",\"4455\":\"PIK3C3\",\"4456\":\"PIK3CB\",\"4457\":\"PIK3R2\",\"4458\":\"PIK3R4\",\"4459\":\"PIKFYVE\",\"4460\":\"PIN1\",\"4461\":\"PIN4\",\"4462\":\"PINX1\",\"4463\":\"PIP4K2A\",\"4464\":\"PIP4K2B\",\"4465\":\"PIP4K2C\",\"4466\":\"PIP4P1\",\"4467\":\"PIP4P2\",\"4468\":\"PIP5K1A\",\"4469\":\"PIP5K1C\",\"4470\":\"PIR\",\"4471\":\"PISD\",\"4472\":\"PITHD1\",\"4473\":\"PITPNA\",\"4474\":\"PITPNB\",\"4475\":\"PITPNM1\",\"4476\":\"PITRM1\",\"4477\":\"PITX1\",\"4478\":\"PJA2\",\"4479\":\"PKD2\",\"4480\":\"PKLR\",\"4481\":\"PKM\",\"4482\":\"PKMYT1\",\"4483\":\"PKN1\",\"4484\":\"PKN2\",\"4485\":\"PKN3\",\"4486\":\"PKNOX1\",\"4487\":\"PKP2\",\"4488\":\"PKP3\",\"4489\":\"PKP4\",\"4490\":\"PLA2G15\",\"4491\":\"PLA2G3\",\"4492\":\"PLA2G4A\",\"4493\":\"PLAA\",\"4494\":\"PLAU\",\"4495\":\"PLAUR\",\"4496\":\"PLBD2\",\"4497\":\"PLCB1\",\"4498\":\"PLCB3\",\"4499\":\"PLCB4\",\"4500\":\"PLCD3\",\"4501\":\"PLCG1\",\"4502\":\"PLD1\",\"4503\":\"PLD3\",\"4504\":\"PLEC\",\"4505\":\"PLEK2\",\"4506\":\"PLEKHA2\",\"4507\":\"PLEKHA5\",\"4508\":\"PLEKHF1\",\"4509\":\"PLEKHG2\",\"4510\":\"PLEKHG3\",\"4511\":\"PLEKHH3\",\"4512\":\"PLGRKT\",\"4513\":\"PLIN2\",\"4514\":\"PLIN3\",\"4515\":\"PLK1\",\"4516\":\"PLOD1\",\"4517\":\"PLOD2\",\"4518\":\"PLOD3\",\"4519\":\"PLP2\",\"4520\":\"PLPBP\",\"4521\":\"PLPP1\",\"4522\":\"PLPP3\",\"4523\":\"PLPP6\",\"4524\":\"PLRG1\",\"4525\":\"PLS1\",\"4526\":\"PLS3\",\"4527\":\"PLXNA1\",\"4528\":\"PLXNA2\",\"4529\":\"PLXNB2\",\"4530\":\"PLXND1\",\"4531\":\"PM20D2\",\"4532\":\"PMEPA1\",\"4533\":\"PMF1\",\"4534\":\"PML\",\"4535\":\"PMM2\",\"4536\":\"PMPCA\",\"4537\":\"PMPCB\",\"4538\":\"PMS1\",\"4539\":\"PMS2\",\"4540\":\"PMS2P11\",\"4541\":\"PMVK\",\"4542\":\"PNISR\",\"4543\":\"PNKD\",\"4544\":\"PNKP\",\"4545\":\"PNN\",\"4546\":\"PNO1\",\"4547\":\"PNP\",\"4548\":\"PNPLA2\",\"4549\":\"PNPLA4\",\"4550\":\"PNPLA6\",\"4551\":\"PNPLA8\",\"4552\":\"PNPO\",\"4553\":\"PNPT1\",\"4554\":\"POC1A\",\"4555\":\"PODXL\",\"4556\":\"PODXL2\",\"4557\":\"POFUT1\",\"4558\":\"POFUT2\",\"4559\":\"POGK\",\"4560\":\"POGLUT1\",\"4561\":\"POGZ\",\"4562\":\"POLA1\",\"4563\":\"POLA2\",\"4564\":\"POLB\",\"4565\":\"POLD1\",\"4566\":\"POLD2\",\"4567\":\"POLD3\",\"4568\":\"POLDIP2\",\"4569\":\"POLDIP3\",\"4570\":\"POLE\",\"4571\":\"POLE2\",\"4572\":\"POLE3\",\"4573\":\"POLE4\",\"4574\":\"POLG\",\"4575\":\"POLG2\",\"4576\":\"POLL\",\"4577\":\"POLR1A\",\"4578\":\"POLR1B\",\"4579\":\"POLR1C\",\"4580\":\"POLR1D\",\"4581\":\"POLR1E\",\"4582\":\"POLR2A\",\"4583\":\"POLR2B\",\"4584\":\"POLR2C\",\"4585\":\"POLR2D\",\"4586\":\"POLR2E\",\"4587\":\"POLR2G\",\"4588\":\"POLR2H\",\"4589\":\"POLR2I\",\"4590\":\"POLR2J\",\"4591\":\"POLR2L\",\"4592\":\"POLR2M\",\"4593\":\"POLR3A\",\"4594\":\"POLR3B\",\"4595\":\"POLR3C\",\"4596\":\"POLR3D\",\"4597\":\"POLR3E\",\"4598\":\"POLR3F\",\"4599\":\"POLR3G\",\"4600\":\"POLR3H\",\"4601\":\"POLRMT\",\"4602\":\"POM121\",\"4603\":\"POM121C\",\"4604\":\"POMGNT1\",\"4605\":\"POMGNT2\",\"4606\":\"POMK\",\"4607\":\"POMP\",\"4608\":\"PON2\",\"4609\":\"POP1\",\"4610\":\"POP4\",\"4611\":\"POP5\",\"4612\":\"POP7\",\"4613\":\"POR\",\"4614\":\"POU2F1\",\"4615\":\"POU2F3\",\"4616\":\"PPA1\",\"4617\":\"PPA2\",\"4618\":\"PPAN-P2RY11\",\"4619\":\"PPARG\",\"4620\":\"PPAT\",\"4621\":\"PPCS\",\"4622\":\"PPFIA1\",\"4623\":\"PPFIBP1\",\"4624\":\"PPHLN1\",\"4625\":\"PPIA\",\"4626\":\"PPIB\",\"4627\":\"PPIC\",\"4628\":\"PPID\",\"4629\":\"PPIE\",\"4630\":\"PPIF\",\"4631\":\"PPIG\",\"4632\":\"PPIH\",\"4633\":\"PPIL1\",\"4634\":\"PPIL2\",\"4635\":\"PPIL3\",\"4636\":\"PPIL4\",\"4637\":\"PPIP5K2\",\"4638\":\"PPL\",\"4639\":\"PPM1B\",\"4640\":\"PPM1D\",\"4641\":\"PPM1F\",\"4642\":\"PPM1G\",\"4643\":\"PPM1H\",\"4644\":\"PPM1L\",\"4645\":\"PPME1\",\"4646\":\"PPOX\",\"4647\":\"PPP1CA\",\"4648\":\"PPP1CB\",\"4649\":\"PPP1CC\",\"4650\":\"PPP1R10\",\"4651\":\"PPP1R11\",\"4652\":\"PPP1R12A\",\"4653\":\"PPP1R12B\",\"4654\":\"PPP1R12C\",\"4655\":\"PPP1R13L\",\"4656\":\"PPP1R14B\",\"4657\":\"PPP1R15B\",\"4658\":\"PPP1R18\",\"4659\":\"PPP1R21\",\"4660\":\"PPP1R7\",\"4661\":\"PPP1R8\",\"4662\":\"PPP1R9A\",\"4663\":\"PPP1R9B\",\"4664\":\"PPP2R1A\",\"4665\":\"PPP2R1B\",\"4666\":\"PPP2R2A\",\"4667\":\"PPP2R5A\",\"4668\":\"PPP2R5C\",\"4669\":\"PPP2R5D\",\"4670\":\"PPP2R5E\",\"4671\":\"PPP3CA\",\"4672\":\"PPP3CB\",\"4673\":\"PPP3R1\",\"4674\":\"PPP4C\",\"4675\":\"PPP4R1\",\"4676\":\"PPP4R2\",\"4677\":\"PPP4R3A\",\"4678\":\"PPP4R3B\",\"4679\":\"PPP5C\",\"4680\":\"PPP6C\",\"4681\":\"PPP6R1\",\"4682\":\"PPP6R2\",\"4683\":\"PPP6R3\",\"4684\":\"PPT1\",\"4685\":\"PPT2\",\"4686\":\"PPTC7\",\"4687\":\"PPWD1\",\"4688\":\"PQBP1\",\"4689\":\"PRADC1\",\"4690\":\"PRAF2\",\"4691\":\"PRAG1\",\"4692\":\"PRC1\",\"4693\":\"PRCC\",\"4694\":\"PRCP\",\"4695\":\"PRDM10\",\"4696\":\"PRDM2\",\"4697\":\"PRDX1\",\"4698\":\"PRDX2\",\"4699\":\"PRDX3\",\"4700\":\"PRDX4\",\"4701\":\"PRDX5\",\"4702\":\"PRDX6\",\"4703\":\"PREB\",\"4704\":\"PRELID1\",\"4705\":\"PRELID3B\",\"4706\":\"PREP\",\"4707\":\"PREPL\",\"4708\":\"PRIM1\",\"4709\":\"PRIM2\",\"4710\":\"PRKAA1\",\"4711\":\"PRKAA2\",\"4712\":\"PRKAB1\",\"4713\":\"PRKACA\",\"4714\":\"PRKACB\",\"4715\":\"PRKAG1\",\"4716\":\"PRKAR1A\",\"4717\":\"PRKAR1B\",\"4718\":\"PRKAR2A\",\"4719\":\"PRKCA\",\"4720\":\"PRKCD\",\"4721\":\"PRKCI\",\"4722\":\"PRKCQ\",\"4723\":\"PRKCSH\",\"4724\":\"PRKCZ\",\"4725\":\"PRKD2\",\"4726\":\"PRKDC\",\"4727\":\"PRKRA\",\"4728\":\"PRKRIP1\",\"4729\":\"PRMT1\",\"4730\":\"PRMT3\",\"4731\":\"PRMT5\",\"4732\":\"PRMT6\",\"4733\":\"PRMT7\",\"4734\":\"PRMT8\",\"4735\":\"PRMT9\",\"4736\":\"PRNP\",\"4737\":\"PROCR\",\"4738\":\"PROSER2\",\"4739\":\"PRPF18\",\"4740\":\"PRPF19\",\"4741\":\"PRPF3\",\"4742\":\"PRPF31\",\"4743\":\"PRPF38A\",\"4744\":\"PRPF38B\",\"4745\":\"PRPF39\",\"4746\":\"PRPF4\",\"4747\":\"PRPF40A\",\"4748\":\"PRPF4B\",\"4749\":\"PRPF6\",\"4750\":\"PRPF8\",\"4751\":\"PRPH\",\"4752\":\"PRPS1\",\"4753\":\"PRPS2\",\"4754\":\"PRPSAP1\",\"4755\":\"PRPSAP2\",\"4756\":\"PRR14\",\"4757\":\"PRR14L\",\"4758\":\"PRR5L\",\"4759\":\"PRRC1\",\"4760\":\"PRRC2A\",\"4761\":\"PRRC2B\",\"4762\":\"PRRC2C\",\"4763\":\"PRSS21\",\"4764\":\"PRSS23\",\"4765\":\"PRSS56\",\"4766\":\"PRTFDC1\",\"4767\":\"PRUNE1\",\"4768\":\"PRXL2A\",\"4769\":\"PRXL2C\",\"4770\":\"PSAP\",\"4771\":\"PSAT1\",\"4772\":\"PSCA\",\"4773\":\"PSEN1\",\"4774\":\"PSEN2\",\"4775\":\"PSIP1\",\"4776\":\"PSMA1\",\"4777\":\"PSMA2\",\"4778\":\"PSMA3\",\"4779\":\"PSMA4\",\"4780\":\"PSMA5\",\"4781\":\"PSMA6\",\"4782\":\"PSMA7\",\"4783\":\"PSMB1\",\"4784\":\"PSMB2\",\"4785\":\"PSMB3\",\"4786\":\"PSMB4\",\"4787\":\"PSMB5\",\"4788\":\"PSMB6\",\"4789\":\"PSMB7\",\"4790\":\"PSMB8\",\"4791\":\"PSMB9\",\"4792\":\"PSMC1\",\"4793\":\"PSMC2\",\"4794\":\"PSMC3\",\"4795\":\"PSMC3IP\",\"4796\":\"PSMC4\",\"4797\":\"PSMC5\",\"4798\":\"PSMC6\",\"4799\":\"PSMD1\",\"4800\":\"PSMD10\",\"4801\":\"PSMD11\",\"4802\":\"PSMD12\",\"4803\":\"PSMD13\",\"4804\":\"PSMD14\",\"4805\":\"PSMD2\",\"4806\":\"PSMD3\",\"4807\":\"PSMD4\",\"4808\":\"PSMD5\",\"4809\":\"PSMD6\",\"4810\":\"PSMD7\",\"4811\":\"PSMD8\",\"4812\":\"PSMD9\",\"4813\":\"PSME1\",\"4814\":\"PSME2\",\"4815\":\"PSME3\",\"4816\":\"PSME4\",\"4817\":\"PSMF1\",\"4818\":\"PSMG1\",\"4819\":\"PSMG2\",\"4820\":\"PSMG3\",\"4821\":\"PSMG4\",\"4822\":\"PSPC1\",\"4823\":\"PSPH\",\"4824\":\"PSRC1\",\"4825\":\"PSTPIP2\",\"4826\":\"PTBP1\",\"4827\":\"PTBP2\",\"4828\":\"PTBP3\",\"4829\":\"PTCD2\",\"4830\":\"PTCD3\",\"4831\":\"PTDSS1\",\"4832\":\"PTDSS2\",\"4833\":\"PTGES2\",\"4834\":\"PTGES3\",\"4835\":\"PTGFRN\",\"4836\":\"PTGR1\",\"4837\":\"PTGS1\",\"4838\":\"PTGS2\",\"4839\":\"PTK2\",\"4840\":\"PTMA\",\"4841\":\"PTMS\",\"4842\":\"PTOV1\",\"4843\":\"PTP4A1\",\"4844\":\"PTP4A2\",\"4845\":\"PTPA\",\"4846\":\"PTPMT1\",\"4847\":\"PTPN1\",\"4848\":\"PTPN11\",\"4849\":\"PTPN12\",\"4850\":\"PTPN13\",\"4851\":\"PTPN2\",\"4852\":\"PTPN23\",\"4853\":\"PTPN9\",\"4854\":\"PTPRA\",\"4855\":\"PTPRF\",\"4856\":\"PTPRJ\",\"4857\":\"PTPRK\",\"4858\":\"PTPRM\",\"4859\":\"PTPRS\",\"4860\":\"PTRH1\",\"4861\":\"PTRH2\",\"4862\":\"PTRHD1\",\"4863\":\"PTTG1\",\"4864\":\"PUDP\",\"4865\":\"PUF60\",\"4866\":\"PUM1\",\"4867\":\"PUM2\",\"4868\":\"PUM3\",\"4869\":\"PURA\",\"4870\":\"PURB\",\"4871\":\"PUS1\",\"4872\":\"PUS3\",\"4873\":\"PUS7\",\"4874\":\"PUS7L\",\"4875\":\"PUSL1\",\"4876\":\"PVR\",\"4877\":\"PWP1\",\"4878\":\"PWWP2A\",\"4879\":\"PWWP3A\",\"4880\":\"PXDN\",\"4881\":\"PXK\",\"4882\":\"PXMP2\",\"4883\":\"PXMP4\",\"4884\":\"PXN\",\"4885\":\"PYCR1\",\"4886\":\"PYCR2\",\"4887\":\"PYCR3\",\"4888\":\"PYGB\",\"4889\":\"PYGL\",\"4890\":\"PYGO2\",\"4891\":\"PYM1\",\"4892\":\"PYROXD1\",\"4893\":\"PYROXD2\",\"4894\":\"QARS\",\"4895\":\"QDPR\",\"4896\":\"QKI\",\"4897\":\"QPCTL\",\"4898\":\"QPRT\",\"4899\":\"QRICH1\",\"4900\":\"QRSL1\",\"4901\":\"QSER1\",\"4902\":\"QSOX2\",\"4903\":\"QTRT1\",\"4904\":\"QTRT2\",\"4905\":\"R3HCC1\",\"4906\":\"R3HCC1L\",\"4907\":\"R3HDM1\",\"4908\":\"RAB10\",\"4909\":\"RAB11B\",\"4910\":\"RAB11FIP1\",\"4911\":\"RAB11FIP5\",\"4912\":\"RAB12\",\"4913\":\"RAB13\",\"4914\":\"RAB14\",\"4915\":\"RAB17\",\"4916\":\"RAB18\",\"4917\":\"RAB1A\",\"4918\":\"RAB1B\",\"4919\":\"RAB20\",\"4920\":\"RAB21\",\"4921\":\"RAB22A\",\"4922\":\"RAB23\",\"4923\":\"RAB24\",\"4924\":\"RAB27A\",\"4925\":\"RAB27B\",\"4926\":\"RAB28\",\"4927\":\"RAB29\",\"4928\":\"RAB2A\",\"4929\":\"RAB2B\",\"4930\":\"RAB30\",\"4931\":\"RAB31\",\"4932\":\"RAB32\",\"4933\":\"RAB33B\",\"4934\":\"RAB34\",\"4935\":\"RAB35\",\"4936\":\"RAB3A\",\"4937\":\"RAB3D\",\"4938\":\"RAB3GAP1\",\"4939\":\"RAB3GAP2\",\"4940\":\"RAB42\",\"4941\":\"RAB43\",\"4942\":\"RAB4A\",\"4943\":\"RAB5A\",\"4944\":\"RAB5B\",\"4945\":\"RAB5C\",\"4946\":\"RAB5IF\",\"4947\":\"RAB6A\",\"4948\":\"RAB6B\",\"4949\":\"RAB6D\",\"4950\":\"RAB7A\",\"4951\":\"RAB8A\",\"4952\":\"RAB8B\",\"4953\":\"RAB9A\",\"4954\":\"RABAC1\",\"4955\":\"RABEP1\",\"4956\":\"RABEP2\",\"4957\":\"RABEPK\",\"4958\":\"RABGAP1\",\"4959\":\"RABGAP1L\",\"4960\":\"RABGEF1\",\"4961\":\"RABGGTA\",\"4962\":\"RABGGTB\",\"4963\":\"RABIF\",\"4964\":\"RABL3\",\"4965\":\"RABL6\",\"4966\":\"RAC1\",\"4967\":\"RACGAP1\",\"4968\":\"RACK1\",\"4969\":\"RAD1\",\"4970\":\"RAD17\",\"4971\":\"RAD18\",\"4972\":\"RAD21\",\"4973\":\"RAD23A\",\"4974\":\"RAD23B\",\"4975\":\"RAD50\",\"4976\":\"RAD51\",\"4977\":\"RAD51AP1\",\"4978\":\"RAD51B\",\"4979\":\"RAD51C\",\"4980\":\"RAD51L3-RFFL\",\"4981\":\"RAD54B\",\"4982\":\"RAD54L\",\"4983\":\"RAD54L2\",\"4984\":\"RAE1\",\"4985\":\"RAF1\",\"4986\":\"RAI1\",\"4987\":\"RAI14\",\"4988\":\"RALA\",\"4989\":\"RALB\",\"4990\":\"RALBP1\",\"4991\":\"RALGAPA1\",\"4992\":\"RALGAPA2\",\"4993\":\"RALGAPB\",\"4994\":\"RALY\",\"4995\":\"RAMACL\",\"4996\":\"RAN\",\"4997\":\"RANBP1\",\"4998\":\"RANBP10\",\"4999\":\"RANBP2\",\"5000\":\"RANBP3\",\"5001\":\"RANBP6\",\"5002\":\"RANBP9\",\"5003\":\"RANGAP1\",\"5004\":\"RAP1A\",\"5005\":\"RAP1B\",\"5006\":\"RAP1GDS1\",\"5007\":\"RAP2A\",\"5008\":\"RAP2B\",\"5009\":\"RAP2C\",\"5010\":\"RAPGEF6\",\"5011\":\"RAPH1\",\"5012\":\"RARS\",\"5013\":\"RARS2\",\"5014\":\"RASA1\",\"5015\":\"RASA3\",\"5016\":\"RASAL2\",\"5017\":\"RASSF1\",\"5018\":\"RASSF7\",\"5019\":\"RASSF8\",\"5020\":\"RAVER1\",\"5021\":\"RAVER2\",\"5022\":\"RB1\",\"5023\":\"RB1CC1\",\"5024\":\"RBBP4\",\"5025\":\"RBBP5\",\"5026\":\"RBBP6\",\"5027\":\"RBBP7\",\"5028\":\"RBFOX2\",\"5029\":\"RBM10\",\"5030\":\"RBM12\",\"5031\":\"RBM12B\",\"5032\":\"RBM14\",\"5033\":\"RBM15\",\"5034\":\"RBM15B\",\"5035\":\"RBM17\",\"5036\":\"RBM18\",\"5037\":\"RBM19\",\"5038\":\"RBM22\",\"5039\":\"RBM23\",\"5040\":\"RBM25\",\"5041\":\"RBM26\",\"5042\":\"RBM27\",\"5043\":\"RBM28\",\"5044\":\"RBM3\",\"5045\":\"RBM33\",\"5046\":\"RBM34\",\"5047\":\"RBM39\",\"5048\":\"RBM4\",\"5049\":\"RBM41\",\"5050\":\"RBM42\",\"5051\":\"RBM45\",\"5052\":\"RBM47\",\"5053\":\"RBM4B\",\"5054\":\"RBM5\",\"5055\":\"RBM6\",\"5056\":\"RBM7\",\"5057\":\"RBM8A\",\"5058\":\"RBMS1\",\"5059\":\"RBMS2\",\"5060\":\"RBMX\",\"5061\":\"RBMX2\",\"5062\":\"RBPJ\",\"5063\":\"RBPMS\",\"5064\":\"RBSN\",\"5065\":\"RBX1\",\"5066\":\"RC3H1\",\"5067\":\"RC3H2\",\"5068\":\"RCC1\",\"5069\":\"RCC1L\",\"5070\":\"RCC2\",\"5071\":\"RCCD1\",\"5072\":\"RCE1\",\"5073\":\"RCL1\",\"5074\":\"RCN1\",\"5075\":\"RCN2\",\"5076\":\"RCN3\",\"5077\":\"RCOR1\",\"5078\":\"RCOR2\",\"5079\":\"RCOR3\",\"5080\":\"RDH10\",\"5081\":\"RDH11\",\"5082\":\"RDH13\",\"5083\":\"RDH14\",\"5084\":\"RDX\",\"5085\":\"RECQL\",\"5086\":\"RECQL4\",\"5087\":\"RECQL5\",\"5088\":\"REEP3\",\"5089\":\"REEP4\",\"5090\":\"REEP5\",\"5091\":\"REEP6\",\"5092\":\"REL\",\"5093\":\"RELA\",\"5094\":\"RELB\",\"5095\":\"RELCH\",\"5096\":\"RELL1\",\"5097\":\"REPIN1\",\"5098\":\"REPS1\",\"5099\":\"RER1\",\"5100\":\"RERE\",\"5101\":\"REST\",\"5102\":\"RETREG1\",\"5103\":\"RETREG2\",\"5104\":\"RETREG3\",\"5105\":\"RETSAT\",\"5106\":\"REXO1\",\"5107\":\"REXO2\",\"5108\":\"REXO4\",\"5109\":\"RFC1\",\"5110\":\"RFC2\",\"5111\":\"RFC3\",\"5112\":\"RFC4\",\"5113\":\"RFC5\",\"5114\":\"RFK\",\"5115\":\"RFLNB\",\"5116\":\"RFWD3\",\"5117\":\"RFX1\",\"5118\":\"RFX3\",\"5119\":\"RFX5\",\"5120\":\"RFXANK\",\"5121\":\"RFXAP\",\"5122\":\"RGP1\",\"5123\":\"RGPD1\",\"5124\":\"RGPD5\",\"5125\":\"RGPD8\",\"5126\":\"RGS10\",\"5127\":\"RGS19\",\"5128\":\"RHBDD1\",\"5129\":\"RHBDD2\",\"5130\":\"RHBDD3\",\"5131\":\"RHEB\",\"5132\":\"RHOA\",\"5133\":\"RHOB\",\"5134\":\"RHOBTB3\",\"5135\":\"RHOC\",\"5136\":\"RHOD\",\"5137\":\"RHOF\",\"5138\":\"RHOG\",\"5139\":\"RHOT1\",\"5140\":\"RHOT2\",\"5141\":\"RHPN2\",\"5142\":\"RIC8A\",\"5143\":\"RIC8B\",\"5144\":\"RICTOR\",\"5145\":\"RIDA\",\"5146\":\"RIF1\",\"5147\":\"RILPL1\",\"5148\":\"RIMS1\",\"5149\":\"RIN1\",\"5150\":\"RING1\",\"5151\":\"RINT1\",\"5152\":\"RIOK1\",\"5153\":\"RIOK2\",\"5154\":\"RIOK3\",\"5155\":\"RIOX1\",\"5156\":\"RIOX2\",\"5157\":\"RIPK1\",\"5158\":\"RIPK2\",\"5159\":\"RIPOR1\",\"5160\":\"RIT1\",\"5161\":\"RLF\",\"5162\":\"RLIM\",\"5163\":\"RMC1\",\"5164\":\"RMDN1\",\"5165\":\"RMDN2\",\"5166\":\"RMDN3\",\"5167\":\"RMI1\",\"5168\":\"RMND1\",\"5169\":\"RMND5A\",\"5170\":\"RNASEH1\",\"5171\":\"RNASEH2A\",\"5172\":\"RNASEH2B\",\"5173\":\"RNASEH2C\",\"5174\":\"RNASET2\",\"5175\":\"RNF11\",\"5176\":\"RNF111\",\"5177\":\"RNF113A\",\"5178\":\"RNF114\",\"5179\":\"RNF123\",\"5180\":\"RNF13\",\"5181\":\"RNF14\",\"5182\":\"RNF146\",\"5183\":\"RNF149\",\"5184\":\"RNF168\",\"5185\":\"RNF170\",\"5186\":\"RNF181\",\"5187\":\"RNF2\",\"5188\":\"RNF20\",\"5189\":\"RNF213\",\"5190\":\"RNF214\",\"5191\":\"RNF219\",\"5192\":\"RNF220\",\"5193\":\"RNF25\",\"5194\":\"RNF40\",\"5195\":\"RNF5\",\"5196\":\"RNFT1\",\"5197\":\"RNGTT\",\"5198\":\"RNH1\",\"5199\":\"RNMT\",\"5200\":\"RNPC3\",\"5201\":\"RNPEP\",\"5202\":\"RNPS1\",\"5203\":\"ROBO1\",\"5204\":\"ROBO2\",\"5205\":\"ROCK1\",\"5206\":\"ROCK2\",\"5207\":\"ROMO1\",\"5208\":\"ROR2\",\"5209\":\"RP2\",\"5210\":\"RP9\",\"5211\":\"RPA1\",\"5212\":\"RPA2\",\"5213\":\"RPA3\",\"5214\":\"RPAP1\",\"5215\":\"RPAP2\",\"5216\":\"RPAP3\",\"5217\":\"RPE\",\"5218\":\"RPF1\",\"5219\":\"RPF2\",\"5220\":\"RPIA\",\"5221\":\"RPL10\",\"5222\":\"RPL10A\",\"5223\":\"RPL11\",\"5224\":\"RPL12\",\"5225\":\"RPL13\",\"5226\":\"RPL13A\",\"5227\":\"RPL14\",\"5228\":\"RPL15\",\"5229\":\"RPL17-C18orf32\",\"5230\":\"RPL18\",\"5231\":\"RPL18A\",\"5232\":\"RPL19\",\"5233\":\"RPL21\",\"5234\":\"RPL22\",\"5235\":\"RPL22L1\",\"5236\":\"RPL23\",\"5237\":\"RPL23A\",\"5238\":\"RPL24\",\"5239\":\"RPL27\",\"5240\":\"RPL27A\",\"5241\":\"RPL28\",\"5242\":\"RPL29\",\"5243\":\"RPL3\",\"5244\":\"RPL30\",\"5245\":\"RPL31\",\"5246\":\"RPL32\",\"5247\":\"RPL34\",\"5248\":\"RPL35\",\"5249\":\"RPL35A\",\"5250\":\"RPL36\",\"5251\":\"RPL36A-HNRNPH2\",\"5252\":\"RPL37A\",\"5253\":\"RPL38\",\"5254\":\"RPL39\",\"5255\":\"RPL3L\",\"5256\":\"RPL4\",\"5257\":\"RPL5\",\"5258\":\"RPL6\",\"5259\":\"RPL7\",\"5260\":\"RPL7A\",\"5261\":\"RPL7L1\",\"5262\":\"RPL8\",\"5263\":\"RPL9\",\"5264\":\"RPLP0\",\"5265\":\"RPLP1\",\"5266\":\"RPLP2\",\"5267\":\"RPN1\",\"5268\":\"RPN2\",\"5269\":\"RPP14\",\"5270\":\"RPP21\",\"5271\":\"RPP25\",\"5272\":\"RPP25L\",\"5273\":\"RPP30\",\"5274\":\"RPP38\",\"5275\":\"RPP40\",\"5276\":\"RPRD1A\",\"5277\":\"RPRD1B\",\"5278\":\"RPRD2\",\"5279\":\"RPS11\",\"5280\":\"RPS12\",\"5281\":\"RPS13\",\"5282\":\"RPS14\",\"5283\":\"RPS15\",\"5284\":\"RPS15A\",\"5285\":\"RPS16\",\"5286\":\"RPS17\",\"5287\":\"RPS18\",\"5288\":\"RPS19\",\"5289\":\"RPS19BP1\",\"5290\":\"RPS2\",\"5291\":\"RPS20\",\"5292\":\"RPS21\",\"5293\":\"RPS23\",\"5294\":\"RPS24\",\"5295\":\"RPS25\",\"5296\":\"RPS26\",\"5297\":\"RPS27\",\"5298\":\"RPS27L\",\"5299\":\"RPS28\",\"5300\":\"RPS29\",\"5301\":\"RPS3\",\"5302\":\"RPS3A\",\"5303\":\"RPS4X\",\"5304\":\"RPS4Y2\",\"5305\":\"RPS5\",\"5306\":\"RPS6\",\"5307\":\"RPS6KA1\",\"5308\":\"RPS6KA2\",\"5309\":\"RPS6KA3\",\"5310\":\"RPS6KA4\",\"5311\":\"RPS6KA5\",\"5312\":\"RPS6KB1\",\"5313\":\"RPS7\",\"5314\":\"RPS8\",\"5315\":\"RPS9\",\"5316\":\"RPSA\",\"5317\":\"RPTOR\",\"5318\":\"RPUSD2\",\"5319\":\"RPUSD3\",\"5320\":\"RPUSD4\",\"5321\":\"RRAGA\",\"5322\":\"RRAGC\",\"5323\":\"RRAS\",\"5324\":\"RRAS2\",\"5325\":\"RRBP1\",\"5326\":\"RREB1\",\"5327\":\"RRM1\",\"5328\":\"RRM2\",\"5329\":\"RRM2B\",\"5330\":\"RRN3\",\"5331\":\"RRP1\",\"5332\":\"RRP12\",\"5333\":\"RRP15\",\"5334\":\"RRP1B\",\"5335\":\"RRP36\",\"5336\":\"RRP7A\",\"5337\":\"RRP8\",\"5338\":\"RRP9\",\"5339\":\"RRS1\",\"5340\":\"RSAD1\",\"5341\":\"RSBN1\",\"5342\":\"RSBN1L\",\"5343\":\"RSF1\",\"5344\":\"RSL1D1\",\"5345\":\"RSL24D1\",\"5346\":\"RSPRY1\",\"5347\":\"RSRC1\",\"5348\":\"RSRC2\",\"5349\":\"RSRP1\",\"5350\":\"RSU1\",\"5351\":\"RTCA\",\"5352\":\"RTCB\",\"5353\":\"RTEL1-TNFRSF6B\",\"5354\":\"RTF1\",\"5355\":\"RTFDC1\",\"5356\":\"RTL8A\",\"5357\":\"RTL8B\",\"5358\":\"RTN2\",\"5359\":\"RTN3\",\"5360\":\"RTN4\",\"5361\":\"RTN4IP1\",\"5362\":\"RTRAF\",\"5363\":\"RTTN\",\"5364\":\"RUFY1\",\"5365\":\"RUFY2\",\"5366\":\"RUFY3\",\"5367\":\"RUNX3\",\"5368\":\"RUSC1\",\"5369\":\"RUVBL1\",\"5370\":\"RUVBL2\",\"5371\":\"RWDD1\",\"5372\":\"RWDD4\",\"5373\":\"RXRA\",\"5374\":\"RXRB\",\"5375\":\"RXYLT1\",\"5376\":\"RYBP\",\"5377\":\"S100A10\",\"5378\":\"S100A11\",\"5379\":\"S100A13\",\"5380\":\"S100A14\",\"5381\":\"S100A16\",\"5382\":\"S100A2\",\"5383\":\"S100A4\",\"5384\":\"S100A6\",\"5385\":\"S100A8\",\"5386\":\"S100A9\",\"5387\":\"S100PBP\",\"5388\":\"SAAL1\",\"5389\":\"SAC3D1\",\"5390\":\"SACM1L\",\"5391\":\"SACS\",\"5392\":\"SAE1\",\"5393\":\"SAFB\",\"5394\":\"SAFB2\",\"5395\":\"SALL4\",\"5396\":\"SAMD1\",\"5397\":\"SAMD11\",\"5398\":\"SAMD4B\",\"5399\":\"SAMD9\",\"5400\":\"SAMHD1\",\"5401\":\"SAMM50\",\"5402\":\"SAP130\",\"5403\":\"SAP18\",\"5404\":\"SAP30\",\"5405\":\"SAP30BP\",\"5406\":\"SAPCD2\",\"5407\":\"SAR1A\",\"5408\":\"SAR1B\",\"5409\":\"SARAF\",\"5410\":\"SARS\",\"5411\":\"SARS2\",\"5412\":\"SART1\",\"5413\":\"SART3\",\"5414\":\"SASS6\",\"5415\":\"SAT2\",\"5416\":\"SATB1\",\"5417\":\"SBDS\",\"5418\":\"SBF1\",\"5419\":\"SBNO1\",\"5420\":\"SBNO2\",\"5421\":\"SCAF1\",\"5422\":\"SCAF11\",\"5423\":\"SCAF4\",\"5424\":\"SCAF8\",\"5425\":\"SCAI\",\"5426\":\"SCAMP1\",\"5427\":\"SCAMP2\",\"5428\":\"SCAMP3\",\"5429\":\"SCAMP4\",\"5430\":\"SCAP\",\"5431\":\"SCAPER\",\"5432\":\"SCARA3\",\"5433\":\"SCARA5\",\"5434\":\"SCARB1\",\"5435\":\"SCARB2\",\"5436\":\"SCCPDH\",\"5437\":\"SCD\",\"5438\":\"SCFD1\",\"5439\":\"SCFD2\",\"5440\":\"SCLT1\",\"5441\":\"SCLY\",\"5442\":\"SCMH1\",\"5443\":\"SCML2\",\"5444\":\"SCNM1\",\"5445\":\"SCO1\",\"5446\":\"SCO2\",\"5447\":\"SCP2\",\"5448\":\"SCPEP1\",\"5449\":\"SCRIB\",\"5450\":\"SCRN1\",\"5451\":\"SCRN2\",\"5452\":\"SCRN3\",\"5453\":\"SCYL1\",\"5454\":\"SCYL2\",\"5455\":\"SCYL3\",\"5456\":\"SDAD1\",\"5457\":\"SDC1\",\"5458\":\"SDC4\",\"5459\":\"SDCBP\",\"5460\":\"SDE2\",\"5461\":\"SDF2\",\"5462\":\"SDF2L1\",\"5463\":\"SDF4\",\"5464\":\"SDHA\",\"5465\":\"SDHAF2\",\"5466\":\"SDHAF3\",\"5467\":\"SDHAF4\",\"5468\":\"SDHB\",\"5469\":\"SDHC\",\"5470\":\"SDHD\",\"5471\":\"SDR16C5\",\"5472\":\"SDR39U1\",\"5473\":\"SEC11A\",\"5474\":\"SEC11C\",\"5475\":\"SEC13\",\"5476\":\"SEC14L1\",\"5477\":\"SEC16A\",\"5478\":\"SEC22B\",\"5479\":\"SEC23A\",\"5480\":\"SEC23B\",\"5481\":\"SEC23IP\",\"5482\":\"SEC24A\",\"5483\":\"SEC24B\",\"5484\":\"SEC24C\",\"5485\":\"SEC24D\",\"5486\":\"SEC31A\",\"5487\":\"SEC61A1\",\"5488\":\"SEC61B\",\"5489\":\"SEC61G\",\"5490\":\"SEC62\",\"5491\":\"SEC63\",\"5492\":\"SECISBP2L\",\"5493\":\"SEH1L\",\"5494\":\"SEL1L\",\"5495\":\"SELENBP1\",\"5496\":\"SELENOF\",\"5497\":\"SELENOH\",\"5498\":\"SELENOI\",\"5499\":\"SELENOK\",\"5500\":\"SELENOM\",\"5501\":\"SELENOO\",\"5502\":\"SELENOS\",\"5503\":\"SELENOT\",\"5504\":\"SEMA3A\",\"5505\":\"SEMA3B\",\"5506\":\"SEMA3C\",\"5507\":\"SEMA4B\",\"5508\":\"SEMA4C\",\"5509\":\"SENP1\",\"5510\":\"SENP2\",\"5511\":\"SENP3\",\"5512\":\"SENP5\",\"5513\":\"SENP6\",\"5514\":\"SEPHS1\",\"5515\":\"SEPSECS\",\"5516\":1283299200000,\"5517\":1314835200000,\"5518\":1030838400000,\"5519\":1125532800000,\"5520\":1157068800000,\"5521\":1188604800000,\"5522\":1220227200000,\"5523\":1251763200000,\"5524\":\"SERBP1\",\"5525\":\"SERINC1\",\"5526\":\"SERPINB1\",\"5527\":\"SERPINB12\",\"5528\":\"SERPINB5\",\"5529\":\"SERPINB6\",\"5530\":\"SERPINB7\",\"5531\":\"SERPINB8\",\"5532\":\"SERPINE2\",\"5533\":\"SERPINH1\",\"5534\":\"SERPINI1\",\"5535\":\"SESN2\",\"5536\":\"SET\",\"5537\":\"SETD1A\",\"5538\":\"SETD1B\",\"5539\":\"SETD2\",\"5540\":\"SETD3\",\"5541\":\"SETD7\",\"5542\":\"SETDB1\",\"5543\":\"SETMAR\",\"5544\":\"SETX\",\"5545\":\"SEZ6L2\",\"5546\":\"SF1\",\"5547\":\"SF3A1\",\"5548\":\"SF3A2\",\"5549\":\"SF3A3\",\"5550\":\"SF3B1\",\"5551\":\"SF3B2\",\"5552\":\"SF3B3\",\"5553\":\"SF3B4\",\"5554\":\"SF3B5\",\"5555\":\"SF3B6\",\"5556\":\"SFN\",\"5557\":\"SFPQ\",\"5558\":\"SFR1\",\"5559\":\"SFSWAP\",\"5560\":\"SFT2D2\",\"5561\":\"SFXN1\",\"5562\":\"SFXN2\",\"5563\":\"SFXN3\",\"5564\":\"SFXN4\",\"5565\":\"SGCE\",\"5566\":\"SGF29\",\"5567\":\"SGMS1\",\"5568\":\"SGO2\",\"5569\":\"SGPL1\",\"5570\":\"SGPP1\",\"5571\":\"SGSH\",\"5572\":\"SGTA\",\"5573\":\"SGTB\",\"5574\":\"SH2B1\",\"5575\":\"SH2D4A\",\"5576\":\"SH3BGRL\",\"5577\":\"SH3BGRL2\",\"5578\":\"SH3BGRL3\",\"5579\":\"SH3BP4\",\"5580\":\"SH3BP5L\",\"5581\":\"SH3D19\",\"5582\":\"SH3GL1\",\"5583\":\"SH3GL2\",\"5584\":\"SH3GLB1\",\"5585\":\"SH3GLB2\",\"5586\":\"SH3KBP1\",\"5587\":\"SH3PXD2B\",\"5588\":\"SH3RF3\",\"5589\":\"SHARPIN\",\"5590\":\"SHC1\",\"5591\":\"SHCBP1\",\"5592\":\"SHKBP1\",\"5593\":\"SHMT1\",\"5594\":\"SHMT2\",\"5595\":\"SHOC2\",\"5596\":\"SHPK\",\"5597\":\"SHPRH\",\"5598\":\"SHROOM1\",\"5599\":\"SHTN1\",\"5600\":\"SIAE\",\"5601\":\"SIDT2\",\"5602\":\"SIGMAR1\",\"5603\":\"SIK1B\",\"5604\":\"SIKE1\",\"5605\":\"SIL1\",\"5606\":\"SIN3A\",\"5607\":\"SIN3B\",\"5608\":\"SINHCAF\",\"5609\":\"SIPA1\",\"5610\":\"SIPA1L1\",\"5611\":\"SIPA1L3\",\"5612\":\"SIRT1\",\"5613\":\"SIRT2\",\"5614\":\"SIRT3\",\"5615\":\"SIRT5\",\"5616\":\"SIRT6\",\"5617\":\"SIRT7\",\"5618\":\"SIX4\",\"5619\":\"SKA1\",\"5620\":\"SKIV2L\",\"5621\":\"SKP1\",\"5622\":\"SKP2\",\"5623\":\"SLAIN2\",\"5624\":\"SLC11A2\",\"5625\":\"SLC12A2\",\"5626\":\"SLC12A4\",\"5627\":\"SLC12A6\",\"5628\":\"SLC12A7\",\"5629\":\"SLC12A9\",\"5630\":\"SLC15A4\",\"5631\":\"SLC16A1\",\"5632\":\"SLC16A3\",\"5633\":\"SLC16A7\",\"5634\":\"SLC17A5\",\"5635\":\"SLC18B1\",\"5636\":\"SLC19A1\",\"5637\":\"SLC19A2\",\"5638\":\"SLC1A3\",\"5639\":\"SLC1A4\",\"5640\":\"SLC1A5\",\"5641\":\"SLC20A1\",\"5642\":\"SLC20A2\",\"5643\":\"SLC22A4\",\"5644\":\"SLC22A5\",\"5645\":\"SLC25A1\",\"5646\":\"SLC25A10\",\"5647\":\"SLC25A11\",\"5648\":\"SLC25A12\",\"5649\":\"SLC25A13\",\"5650\":\"SLC25A14\",\"5651\":\"SLC25A15\",\"5652\":\"SLC25A17\",\"5653\":\"SLC25A19\",\"5654\":\"SLC25A20\",\"5655\":\"SLC25A21\",\"5656\":\"SLC25A22\",\"5657\":\"SLC25A23\",\"5658\":\"SLC25A24\",\"5659\":\"SLC25A25\",\"5660\":\"SLC25A28\",\"5661\":\"SLC25A29\",\"5662\":\"SLC25A3\",\"5663\":\"SLC25A31\",\"5664\":\"SLC25A32\",\"5665\":\"SLC25A33\",\"5666\":\"SLC25A35\",\"5667\":\"SLC25A36\",\"5668\":\"SLC25A38\",\"5669\":\"SLC25A39\",\"5670\":\"SLC25A4\",\"5671\":\"SLC25A40\",\"5672\":\"SLC25A44\",\"5673\":\"SLC25A46\",\"5674\":\"SLC25A5\",\"5675\":\"SLC25A52\",\"5676\":\"SLC25A6\",\"5677\":\"SLC26A2\",\"5678\":\"SLC26A6\",\"5679\":\"SLC27A2\",\"5680\":\"SLC27A3\",\"5681\":\"SLC27A4\",\"5682\":\"SLC29A1\",\"5683\":\"SLC2A1\",\"5684\":\"SLC2A13\",\"5685\":\"SLC2A3\",\"5686\":\"SLC2A6\",\"5687\":\"SLC2A8\",\"5688\":\"SLC30A1\",\"5689\":\"SLC30A5\",\"5690\":\"SLC30A6\",\"5691\":\"SLC30A7\",\"5692\":\"SLC30A9\",\"5693\":\"SLC33A1\",\"5694\":\"SLC35A1\",\"5695\":\"SLC35A2\",\"5696\":\"SLC35A3\",\"5697\":\"SLC35B2\",\"5698\":\"SLC35E1\",\"5699\":\"SLC35F2\",\"5700\":\"SLC35F6\",\"5701\":\"SLC36A1\",\"5702\":\"SLC37A4\",\"5703\":\"SLC38A1\",\"5704\":\"SLC38A10\",\"5705\":\"SLC38A2\",\"5706\":\"SLC38A5\",\"5707\":\"SLC38A7\",\"5708\":\"SLC38A9\",\"5709\":\"SLC39A1\",\"5710\":\"SLC39A10\",\"5711\":\"SLC39A11\",\"5712\":\"SLC39A14\",\"5713\":\"SLC39A6\",\"5714\":\"SLC39A7\",\"5715\":\"SLC3A2\",\"5716\":\"SLC41A3\",\"5717\":\"SLC43A3\",\"5718\":\"SLC44A1\",\"5719\":\"SLC46A1\",\"5720\":\"SLC47A1\",\"5721\":\"SLC49A4\",\"5722\":\"SLC4A1AP\",\"5723\":\"SLC4A2\",\"5724\":\"SLC4A7\",\"5725\":\"SLC50A1\",\"5726\":\"SLC5A3\",\"5727\":\"SLC5A6\",\"5728\":\"SLC6A15\",\"5729\":\"SLC6A8\",\"5730\":\"SLC6A9\",\"5731\":\"SLC7A1\",\"5732\":\"SLC7A11\",\"5733\":\"SLC7A2\",\"5734\":\"SLC7A5\",\"5735\":\"SLC7A6\",\"5736\":\"SLC7A6OS\",\"5737\":\"SLC9A1\",\"5738\":\"SLC9A3R1\",\"5739\":\"SLC9A3R2\",\"5740\":\"SLC9A6\",\"5741\":\"SLCO4A1\",\"5742\":\"SLF1\",\"5743\":\"SLF2\",\"5744\":\"SLFN5\",\"5745\":\"SLIRP\",\"5746\":\"SLIT1\",\"5747\":\"SLIT2\",\"5748\":\"SLITRK4\",\"5749\":\"SLITRK5\",\"5750\":\"SLK\",\"5751\":\"SLMAP\",\"5752\":\"SLTM\",\"5753\":\"SLU7\",\"5754\":\"SLX4\",\"5755\":\"SMAD2\",\"5756\":\"SMAD4\",\"5757\":\"SMAD5\",\"5758\":\"SMAP\",\"5759\":\"SMAP1\",\"5760\":\"SMAP2\",\"5761\":\"SMARCA1\",\"5762\":\"SMARCA4\",\"5763\":\"SMARCA5\",\"5764\":\"SMARCAD1\",\"5765\":\"SMARCAL1\",\"5766\":\"SMARCB1\",\"5767\":\"SMARCC1\",\"5768\":\"SMARCC2\",\"5769\":\"SMARCD1\",\"5770\":\"SMARCD2\",\"5771\":\"SMARCD3\",\"5772\":\"SMARCE1\",\"5773\":\"SMC1A\",\"5774\":\"SMC2\",\"5775\":\"SMC3\",\"5776\":\"SMC4\",\"5777\":\"SMC5\",\"5778\":\"SMC6\",\"5779\":\"SMCHD1\",\"5780\":\"SMG1\",\"5781\":\"SMG5\",\"5782\":\"SMG6\",\"5783\":\"SMG7\",\"5784\":\"SMG8\",\"5785\":\"SMG9\",\"5786\":\"SMIM1\",\"5787\":\"SMIM12\",\"5788\":\"SMIM20\",\"5789\":\"SMIM26\",\"5790\":\"SMIM4\",\"5791\":\"SMN1\",\"5792\":\"SMNDC1\",\"5793\":\"SMOC1\",\"5794\":\"SMPD1\",\"5795\":\"SMPD2\",\"5796\":\"SMPD4\",\"5797\":\"SMS\",\"5798\":\"SMTN\",\"5799\":\"SMU1\",\"5800\":\"SMUG1\",\"5801\":\"SMURF1\",\"5802\":\"SMYD2\",\"5803\":\"SMYD5\",\"5804\":\"SNAP23\",\"5805\":\"SNAP25\",\"5806\":\"SNAP29\",\"5807\":\"SNAP47\",\"5808\":\"SNAPC1\",\"5809\":\"SNAPC2\",\"5810\":\"SNAPC4\",\"5811\":\"SNAPIN\",\"5812\":\"SNCA\",\"5813\":\"SNCG\",\"5814\":\"SND1\",\"5815\":\"SNF8\",\"5816\":\"SNIP1\",\"5817\":\"SNRNP200\",\"5818\":\"SNRNP27\",\"5819\":\"SNRNP40\",\"5820\":\"SNRNP48\",\"5821\":\"SNRNP70\",\"5822\":\"SNRPA\",\"5823\":\"SNRPA1\",\"5824\":\"SNRPB\",\"5825\":\"SNRPB2\",\"5826\":\"SNRPC\",\"5827\":\"SNRPD1\",\"5828\":\"SNRPD2\",\"5829\":\"SNRPD3\",\"5830\":\"SNRPE\",\"5831\":\"SNRPF\",\"5832\":\"SNRPG\",\"5833\":\"SNTA1\",\"5834\":\"SNTB2\",\"5835\":\"SNU13\",\"5836\":\"SNW1\",\"5837\":\"SNX1\",\"5838\":\"SNX12\",\"5839\":\"SNX13\",\"5840\":\"SNX14\",\"5841\":\"SNX17\",\"5842\":\"SNX18\",\"5843\":\"SNX19\",\"5844\":\"SNX2\",\"5845\":\"SNX21\",\"5846\":\"SNX24\",\"5847\":\"SNX25\",\"5848\":\"SNX27\",\"5849\":\"SNX3\",\"5850\":\"SNX33\",\"5851\":\"SNX4\",\"5852\":\"SNX5\",\"5853\":\"SNX6\",\"5854\":\"SNX7\",\"5855\":\"SNX8\",\"5856\":\"SNX9\",\"5857\":\"SOAT1\",\"5858\":\"SOD1\",\"5859\":\"SOD2\",\"5860\":\"SON\",\"5861\":\"SORBS2\",\"5862\":\"SORD\",\"5863\":\"SORT1\",\"5864\":\"SOWAHC\",\"5865\":\"SOX13\",\"5866\":\"SOX9\",\"5867\":\"SP1\",\"5868\":\"SP100\",\"5869\":\"SP110\",\"5870\":\"SP140L\",\"5871\":\"SP2\",\"5872\":\"SP3\",\"5873\":\"SPAG5\",\"5874\":\"SPAG7\",\"5875\":\"SPAG9\",\"5876\":\"SPART\",\"5877\":\"SPAST\",\"5878\":\"SPATA2\",\"5879\":\"SPATA20\",\"5880\":\"SPATA5\",\"5881\":\"SPATA5L1\",\"5882\":\"SPATS2\",\"5883\":\"SPATS2L\",\"5884\":\"SPC24\",\"5885\":\"SPC25\",\"5886\":\"SPCS1\",\"5887\":\"SPCS2\",\"5888\":\"SPCS3\",\"5889\":\"SPDL1\",\"5890\":\"SPECC1\",\"5891\":\"SPECC1L-ADORA2A\",\"5892\":\"SPEN\",\"5893\":\"SPG11\",\"5894\":\"SPG21\",\"5895\":\"SPG7\",\"5896\":\"SPHK1\",\"5897\":\"SPHK2\",\"5898\":\"SPICE1\",\"5899\":\"SPIN1\",\"5900\":\"SPIN4\",\"5901\":\"SPINDOC\",\"5902\":\"SPIRE2\",\"5903\":\"SPNS1\",\"5904\":\"SPOCK1\",\"5905\":\"SPOP\",\"5906\":\"SPOUT1\",\"5907\":\"SPPL2A\",\"5908\":\"SPPL2B\",\"5909\":\"SPR\",\"5910\":\"SPRYD3\",\"5911\":\"SPRYD4\",\"5912\":\"SPRYD7\",\"5913\":\"SPTAN1\",\"5914\":\"SPTBN1\",\"5915\":\"SPTBN2\",\"5916\":\"SPTLC1\",\"5917\":\"SPTLC2\",\"5918\":\"SPTLC3\",\"5919\":\"SPTY2D1\",\"5920\":\"SQLE\",\"5921\":\"SQOR\",\"5922\":\"SQSTM1\",\"5923\":\"SRA1\",\"5924\":\"SRBD1\",\"5925\":\"SRC\",\"5926\":\"SRCAP\",\"5927\":\"SREBF1\",\"5928\":\"SREBF2\",\"5929\":\"SREK1\",\"5930\":\"SRFBP1\",\"5931\":\"SRGAP1\",\"5932\":\"SRGAP2\",\"5933\":\"SRGN\",\"5934\":\"SRI\",\"5935\":\"SRM\",\"5936\":\"SRP14\",\"5937\":\"SRP19\",\"5938\":\"SRP54\",\"5939\":\"SRP68\",\"5940\":\"SRP72\",\"5941\":\"SRP9\",\"5942\":\"SRPK1\",\"5943\":\"SRPK2\",\"5944\":\"SRPRA\",\"5945\":\"SRPRB\",\"5946\":\"SRRM1\",\"5947\":\"SRRM2\",\"5948\":\"SRRT\",\"5949\":\"SRSF1\",\"5950\":\"SRSF10\",\"5951\":\"SRSF11\",\"5952\":\"SRSF2\",\"5953\":\"SRSF3\",\"5954\":\"SRSF4\",\"5955\":\"SRSF5\",\"5956\":\"SRSF6\",\"5957\":\"SRSF7\",\"5958\":\"SRSF8\",\"5959\":\"SRSF9\",\"5960\":\"SRXN1\",\"5961\":\"SSB\",\"5962\":\"SSBP1\",\"5963\":\"SSBP3\",\"5964\":\"SSBP4\",\"5965\":\"SSH3\",\"5966\":\"SSNA1\",\"5967\":\"SSR1\",\"5968\":\"SSR2\",\"5969\":\"SSR3\",\"5970\":\"SSR4\",\"5971\":\"SSRP1\",\"5972\":\"SSSCA1\",\"5973\":\"SSU72\",\"5974\":\"SSX2IP\",\"5975\":\"ST20-MTHFS\",\"5976\":\"ST3GAL1\",\"5977\":\"ST3GAL2\",\"5978\":\"ST3GAL4\",\"5979\":\"ST5\",\"5980\":\"ST6GALNAC4\",\"5981\":\"STAG1\",\"5982\":\"STAG2\",\"5983\":\"STAM\",\"5984\":\"STAM2\",\"5985\":\"STAMBP\",\"5986\":\"STAMBPL1\",\"5987\":\"STARD3\",\"5988\":\"STARD3NL\",\"5989\":\"STARD4\",\"5990\":\"STARD7\",\"5991\":\"STAT1\",\"5992\":\"STAT2\",\"5993\":\"STAT3\",\"5994\":\"STAT5B\",\"5995\":\"STAT6\",\"5996\":\"STAU1\",\"5997\":\"STAU2\",\"5998\":\"STBD1\",\"5999\":\"STEAP3\",\"6000\":\"STIL\",\"6001\":\"STIM1\",\"6002\":\"STIM2\",\"6003\":\"STIP1\",\"6004\":\"STK10\",\"6005\":\"STK11IP\",\"6006\":\"STK16\",\"6007\":\"STK17A\",\"6008\":\"STK19\",\"6009\":\"STK24\",\"6010\":\"STK25\",\"6011\":\"STK26\",\"6012\":\"STK3\",\"6013\":\"STK38\",\"6014\":\"STK38L\",\"6015\":\"STK4\",\"6016\":\"STMN1\",\"6017\":\"STOM\",\"6018\":\"STOML2\",\"6019\":\"STON2\",\"6020\":\"STRA6\",\"6021\":\"STRAP\",\"6022\":\"STRBP\",\"6023\":\"STRIP1\",\"6024\":\"STRN\",\"6025\":\"STRN3\",\"6026\":\"STRN4\",\"6027\":\"STS\",\"6028\":\"STT3A\",\"6029\":\"STT3B\",\"6030\":\"STUB1\",\"6031\":\"STX10\",\"6032\":\"STX12\",\"6033\":\"STX16-NPEPL1\",\"6034\":\"STX17\",\"6035\":\"STX18\",\"6036\":\"STX2\",\"6037\":\"STX4\",\"6038\":\"STX5\",\"6039\":\"STX6\",\"6040\":\"STX7\",\"6041\":\"STX8\",\"6042\":\"STXBP1\",\"6043\":\"STXBP2\",\"6044\":\"STXBP3\",\"6045\":\"STXBP4\",\"6046\":\"STXBP5\",\"6047\":\"STYX\",\"6048\":\"SUB1\",\"6049\":\"SUCLA2\",\"6050\":\"SUCLG1\",\"6051\":\"SUCLG2\",\"6052\":\"SUDS3\",\"6053\":\"SUFU\",\"6054\":\"SUGP1\",\"6055\":\"SUGP2\",\"6056\":\"SUGT1\",\"6057\":\"SULF2\",\"6058\":\"SULT1A3\",\"6059\":\"SUMF1\",\"6060\":\"SUMF2\",\"6061\":\"SUMO1\",\"6062\":\"SUMO2\",\"6063\":\"SUN1\",\"6064\":\"SUN2\",\"6065\":\"SUOX\",\"6066\":\"SUPT16H\",\"6067\":\"SUPT20H\",\"6068\":\"SUPT3H\",\"6069\":\"SUPT4H1\",\"6070\":\"SUPT5H\",\"6071\":\"SUPT6H\",\"6072\":\"SUPT7L\",\"6073\":\"SUPV3L1\",\"6074\":\"SURF1\",\"6075\":\"SURF4\",\"6076\":\"SURF6\",\"6077\":\"SUSD5\",\"6078\":\"SUV39H1\",\"6079\":\"SUV39H2\",\"6080\":\"SUZ12\",\"6081\":\"SVEP1\",\"6082\":\"SVIL\",\"6083\":\"SVIP\",\"6084\":\"SWAP70\",\"6085\":\"SYAP1\",\"6086\":\"SYBU\",\"6087\":\"SYDE1\",\"6088\":\"SYF2\",\"6089\":\"SYMPK\",\"6090\":\"SYNC\",\"6091\":\"SYNCRIP\",\"6092\":\"SYNE1\",\"6093\":\"SYNE2\",\"6094\":\"SYNGR2\",\"6095\":\"SYNJ1\",\"6096\":\"SYNJ2\",\"6097\":\"SYNM\",\"6098\":\"SYNPO\",\"6099\":\"SYNRG\",\"6100\":\"SYPL1\",\"6101\":\"SYS1-DBNDD2\",\"6102\":\"SYVN1\",\"6103\":\"SZRD1\",\"6104\":\"SZT2\",\"6105\":\"TAB1\",\"6106\":\"TAB2\",\"6107\":\"TACC1\",\"6108\":\"TACC2\",\"6109\":\"TACC3\",\"6110\":\"TACO1\",\"6111\":\"TADA1\",\"6112\":\"TADA2A\",\"6113\":\"TADA2B\",\"6114\":\"TADA3\",\"6115\":\"TAF1\",\"6116\":\"TAF12\",\"6117\":\"TAF13\",\"6118\":\"TAF15\",\"6119\":\"TAF1A\",\"6120\":\"TAF1C\",\"6121\":\"TAF1D\",\"6122\":\"TAF2\",\"6123\":\"TAF3\",\"6124\":\"TAF4\",\"6125\":\"TAF5\",\"6126\":\"TAF5L\",\"6127\":\"TAF6\",\"6128\":\"TAF6L\",\"6129\":\"TAF7\",\"6130\":\"TAF7L\",\"6131\":\"TAF8\",\"6132\":\"TAF9\",\"6133\":\"TAGLN\",\"6134\":\"TAGLN2\",\"6135\":\"TALDO1\",\"6136\":\"TAMM41\",\"6137\":\"TANC1\",\"6138\":\"TANC2\",\"6139\":\"TANGO6\",\"6140\":\"TAOK1\",\"6141\":\"TAOK2\",\"6142\":\"TAOK3\",\"6143\":\"TAP1\",\"6144\":\"TAP2\",\"6145\":\"TAPBP\",\"6146\":\"TAPT1\",\"6147\":\"TARBP1\",\"6148\":\"TARBP2\",\"6149\":\"TARDBP\",\"6150\":\"TARS\",\"6151\":\"TARS2\",\"6152\":\"TATDN1\",\"6153\":\"TAX1BP1\",\"6154\":\"TAX1BP3\",\"6155\":\"TAZ\",\"6156\":\"TBC1D10B\",\"6157\":\"TBC1D13\",\"6158\":\"TBC1D15\",\"6159\":\"TBC1D17\",\"6160\":\"TBC1D2\",\"6161\":\"TBC1D20\",\"6162\":\"TBC1D22A\",\"6163\":\"TBC1D22B\",\"6164\":\"TBC1D23\",\"6165\":\"TBC1D24\",\"6166\":\"TBC1D31\",\"6167\":\"TBC1D4\",\"6168\":\"TBC1D5\",\"6169\":\"TBC1D9B\",\"6170\":\"TBCA\",\"6171\":\"TBCB\",\"6172\":\"TBCC\",\"6173\":\"TBCD\",\"6174\":\"TBCE\",\"6175\":\"TBCK\",\"6176\":\"TBK1\",\"6177\":\"TBL1X\",\"6178\":\"TBL1XR1\",\"6179\":\"TBL2\",\"6180\":\"TBL3\",\"6181\":\"TBP\",\"6182\":\"TBPL1\",\"6183\":\"TBRG4\",\"6184\":\"TBXA2R\",\"6185\":\"TCAF1\",\"6186\":\"TCEA1\",\"6187\":\"TCEAL1\",\"6188\":\"TCEAL4\",\"6189\":\"TCEAL5\",\"6190\":\"TCERG1\",\"6191\":\"TCF12\",\"6192\":\"TCF20\",\"6193\":\"TCF25\",\"6194\":\"TCF3\",\"6195\":\"TCIRG1\",\"6196\":\"TCOF1\",\"6197\":\"TCP1\",\"6198\":\"TCP11L1\",\"6199\":\"TCTN3\",\"6200\":\"TDG\",\"6201\":\"TDP1\",\"6202\":\"TDP2\",\"6203\":\"TDRD3\",\"6204\":\"TEAD1\",\"6205\":\"TEAD3\",\"6206\":\"TEAD4\",\"6207\":\"TECR\",\"6208\":\"TEDC1\",\"6209\":\"TEFM\",\"6210\":\"TELO2\",\"6211\":\"TENM3\",\"6212\":\"TENT4B\",\"6213\":\"TENT5A\",\"6214\":\"TERF1\",\"6215\":\"TERF2\",\"6216\":\"TERF2IP\",\"6217\":\"TES\",\"6218\":\"TESK2\",\"6219\":\"TET2\",\"6220\":\"TEX10\",\"6221\":\"TEX2\",\"6222\":\"TEX264\",\"6223\":\"TEX30\",\"6224\":\"TFAM\",\"6225\":\"TFAP2A\",\"6226\":\"TFAP2C\",\"6227\":\"TFAP4\",\"6228\":\"TFB1M\",\"6229\":\"TFB2M\",\"6230\":\"TFCP2\",\"6231\":\"TFDP1\",\"6232\":\"TFEB\",\"6233\":\"TFG\",\"6234\":\"TFIP11\",\"6235\":\"TFPI\",\"6236\":\"TFPT\",\"6237\":\"TFRC\",\"6238\":\"TGFB1\",\"6239\":\"TGFB2\",\"6240\":\"TGFBI\",\"6241\":\"TGFBR1\",\"6242\":\"TGFBR3\",\"6243\":\"TGFBRAP1\",\"6244\":\"TGIF1\",\"6245\":\"TGM2\",\"6246\":\"TGOLN2\",\"6247\":\"TGS1\",\"6248\":\"THADA\",\"6249\":\"THAP12\",\"6250\":\"THBS1\",\"6251\":\"THEM4\",\"6252\":\"THEM6\",\"6253\":\"THG1L\",\"6254\":\"THNSL1\",\"6255\":\"THOC1\",\"6256\":\"THOC2\",\"6257\":\"THOC3\",\"6258\":\"THOC5\",\"6259\":\"THOC6\",\"6260\":\"THOC7\",\"6261\":\"THOP1\",\"6262\":\"THRAP3\",\"6263\":\"THTPA\",\"6264\":\"THUMPD1\",\"6265\":\"THUMPD3\",\"6266\":\"THYN1\",\"6267\":\"TIA1\",\"6268\":\"TIAL1\",\"6269\":\"TIGAR\",\"6270\":\"TIGD2\",\"6271\":\"TIMELESS\",\"6272\":\"TIMM10\",\"6273\":\"TIMM10B\",\"6274\":\"TIMM13\",\"6275\":\"TIMM17A\",\"6276\":\"TIMM17B\",\"6277\":\"TIMM21\",\"6278\":\"TIMM22\",\"6279\":\"TIMM23\",\"6280\":\"TIMM29\",\"6281\":\"TIMM44\",\"6282\":\"TIMM50\",\"6283\":\"TIMM8A\",\"6284\":\"TIMM8B\",\"6285\":\"TIMM9\",\"6286\":\"TIMMDC1\",\"6287\":\"TIMP1\",\"6288\":\"TIMP2\",\"6289\":\"TINF2\",\"6290\":\"TIPIN\",\"6291\":\"TIPRL\",\"6292\":\"TJAP1\",\"6293\":\"TJP1\",\"6294\":\"TJP2\",\"6295\":\"TK1\",\"6296\":\"TK2\",\"6297\":\"TKFC\",\"6298\":\"TKT\",\"6299\":\"TLCD1\",\"6300\":\"TLDC1\",\"6301\":\"TLE3\",\"6302\":\"TLK1\",\"6303\":\"TLK2\",\"6304\":\"TLL1\",\"6305\":\"TLN1\",\"6306\":\"TLN2\",\"6307\":\"TLR3\",\"6308\":\"TM7SF3\",\"6309\":\"TM9SF2\",\"6310\":\"TM9SF3\",\"6311\":\"TM9SF4\",\"6312\":\"TMA16\",\"6313\":\"TMBIM6\",\"6314\":\"TMCC1\",\"6315\":\"TMCO1\",\"6316\":\"TMED1\",\"6317\":\"TMED10\",\"6318\":\"TMED2\",\"6319\":\"TMED3\",\"6320\":\"TMED4\",\"6321\":\"TMED5\",\"6322\":\"TMED7-TICAM2\",\"6323\":\"TMED8\",\"6324\":\"TMED9\",\"6325\":\"TMEM102\",\"6326\":\"TMEM106B\",\"6327\":\"TMEM109\",\"6328\":\"TMEM11\",\"6329\":\"TMEM120A\",\"6330\":\"TMEM123\",\"6331\":\"TMEM126A\",\"6332\":\"TMEM126B\",\"6333\":\"TMEM128\",\"6334\":\"TMEM131\",\"6335\":\"TMEM131L\",\"6336\":\"TMEM132A\",\"6337\":\"TMEM14C\",\"6338\":\"TMEM160\",\"6339\":\"TMEM161A\",\"6340\":\"TMEM161B\",\"6341\":\"TMEM164\",\"6342\":\"TMEM165\",\"6343\":\"TMEM167A\",\"6344\":\"TMEM168\",\"6345\":\"TMEM173\",\"6346\":\"TMEM177\",\"6347\":\"TMEM179B\",\"6348\":\"TMEM184C\",\"6349\":\"TMEM189\",\"6350\":\"TMEM192\",\"6351\":\"TMEM199\",\"6352\":\"TMEM201\",\"6353\":\"TMEM205\",\"6354\":\"TMEM208\",\"6355\":\"TMEM209\",\"6356\":\"TMEM214\",\"6357\":\"TMEM222\",\"6358\":\"TMEM223\",\"6359\":\"TMEM231\",\"6360\":\"TMEM237\",\"6361\":\"TMEM245\",\"6362\":\"TMEM246\",\"6363\":\"TMEM248\",\"6364\":\"TMEM256-PLSCR3\",\"6365\":\"TMEM258\",\"6366\":\"TMEM259\",\"6367\":\"TMEM263\",\"6368\":\"TMEM30A\",\"6369\":\"TMEM33\",\"6370\":\"TMEM38B\",\"6371\":\"TMEM41A\",\"6372\":\"TMEM41B\",\"6373\":\"TMEM43\",\"6374\":\"TMEM50A\",\"6375\":\"TMEM51\",\"6376\":\"TMEM59\",\"6377\":\"TMEM63A\",\"6378\":\"TMEM63B\",\"6379\":\"TMEM65\",\"6380\":\"TMEM67\",\"6381\":\"TMEM68\",\"6382\":\"TMEM70\",\"6383\":\"TMEM87A\",\"6384\":\"TMEM9\",\"6385\":\"TMEM92\",\"6386\":\"TMEM97\",\"6387\":\"TMF1\",\"6388\":\"TMLHE\",\"6389\":\"TMOD1\",\"6390\":\"TMOD3\",\"6391\":\"TMPO\",\"6392\":\"TMSB10\",\"6393\":\"TMSB4X\",\"6394\":\"TMTC3\",\"6395\":\"TMUB1\",\"6396\":\"TMUB2\",\"6397\":\"TMX1\",\"6398\":\"TMX2\",\"6399\":\"TMX3\",\"6400\":\"TMX4\",\"6401\":\"TNFAIP2\",\"6402\":\"TNFAIP8\",\"6403\":\"TNFRSF10A\",\"6404\":\"TNFRSF10B\",\"6405\":\"TNFRSF10D\",\"6406\":\"TNFRSF1A\",\"6407\":\"TNIK\",\"6408\":\"TNIP1\",\"6409\":\"TNKS1BP1\",\"6410\":\"TNPO1\",\"6411\":\"TNPO2\",\"6412\":\"TNPO3\",\"6413\":\"TNRC18\",\"6414\":\"TNRC6A\",\"6415\":\"TNRC6B\",\"6416\":\"TNS2\",\"6417\":\"TNS3\",\"6418\":\"TOE1\",\"6419\":\"TOLLIP\",\"6420\":\"TOM1\",\"6421\":\"TOM1L1\",\"6422\":\"TOMM20\",\"6423\":\"TOMM22\",\"6424\":\"TOMM34\",\"6425\":\"TOMM40\",\"6426\":\"TOMM40L\",\"6427\":\"TOMM5\",\"6428\":\"TOMM7\",\"6429\":\"TOMM70\",\"6430\":\"TONSL\",\"6431\":\"TOP1\",\"6432\":\"TOP2A\",\"6433\":\"TOP2B\",\"6434\":\"TOP3A\",\"6435\":\"TOP3B\",\"6436\":\"TOPBP1\",\"6437\":\"TOR1A\",\"6438\":\"TOR1AIP1\",\"6439\":\"TOR1AIP2\",\"6440\":\"TOR1B\",\"6441\":\"TOR2A\",\"6442\":\"TOR3A\",\"6443\":\"TOR4A\",\"6444\":\"TOX\",\"6445\":\"TOX4\",\"6446\":\"TP53BP1\",\"6447\":\"TP53BP2\",\"6448\":\"TP53I3\",\"6449\":\"TP53RK\",\"6450\":\"TPBG\",\"6451\":\"TPCN1\",\"6452\":\"TPD52\",\"6453\":\"TPD52L1\",\"6454\":\"TPD52L2\",\"6455\":\"TPGS1\",\"6456\":\"TPI1\",\"6457\":\"TPM1\",\"6458\":\"TPM2\",\"6459\":\"TPM3\",\"6460\":\"TPM4\",\"6461\":\"TPMT\",\"6462\":\"TPP1\",\"6463\":\"TPP2\",\"6464\":\"TPR\",\"6465\":\"TPRG1L\",\"6466\":\"TPRKB\",\"6467\":\"TPRN\",\"6468\":\"TPST1\",\"6469\":\"TPT1\",\"6470\":\"TPX2\",\"6471\":\"TRA2A\",\"6472\":\"TRA2B\",\"6473\":\"TRABD\",\"6474\":\"TRABD2A\",\"6475\":\"TRADD\",\"6476\":\"TRAF2\",\"6477\":\"TRAF3IP2\",\"6478\":\"TRAF4\",\"6479\":\"TRAF6\",\"6480\":\"TRAF7\",\"6481\":\"TRAFD1\",\"6482\":\"TRAM1\",\"6483\":\"TRAP1\",\"6484\":\"TRAPPC1\",\"6485\":\"TRAPPC11\",\"6486\":\"TRAPPC12\",\"6487\":\"TRAPPC13\",\"6488\":\"TRAPPC2\",\"6489\":\"TRAPPC2L\",\"6490\":\"TRAPPC3\",\"6491\":\"TRAPPC4\",\"6492\":\"TRAPPC6B\",\"6493\":\"TRAPPC8\",\"6494\":\"TRAPPC9\",\"6495\":\"TRDMT1\",\"6496\":\"TRERF1\",\"6497\":\"TREX1\",\"6498\":\"TRIAP1\",\"6499\":\"TRIM11\",\"6500\":\"TRIM2\",\"6501\":\"TRIM21\",\"6502\":\"TRIM24\",\"6503\":\"TRIM25\",\"6504\":\"TRIM26\",\"6505\":\"TRIM27\",\"6506\":\"TRIM28\",\"6507\":\"TRIM3\",\"6508\":\"TRIM32\",\"6509\":\"TRIM33\",\"6510\":\"TRIM4\",\"6511\":\"TRIM41\",\"6512\":\"TRIM47\",\"6513\":\"TRIM56\",\"6514\":\"TRIM60\",\"6515\":\"TRIM65\",\"6516\":\"TRIM69\",\"6517\":\"TRIO\",\"6518\":\"TRIOBP\",\"6519\":\"TRIP10\",\"6520\":\"TRIP11\",\"6521\":\"TRIP12\",\"6522\":\"TRIP13\",\"6523\":\"TRIP4\",\"6524\":\"TRIP6\",\"6525\":\"TRIR\",\"6526\":\"TRIT1\",\"6527\":\"TRMT1\",\"6528\":\"TRMT10A\",\"6529\":\"TRMT10C\",\"6530\":\"TRMT11\",\"6531\":\"TRMT112\",\"6532\":\"TRMT1L\",\"6533\":\"TRMT2A\",\"6534\":\"TRMT2B\",\"6535\":\"TRMT44\",\"6536\":\"TRMT5\",\"6537\":\"TRMT6\",\"6538\":\"TRMT61A\",\"6539\":\"TRMT61B\",\"6540\":\"TRMU\",\"6541\":\"TRNAU1AP\",\"6542\":\"TRNT1\",\"6543\":\"TROVE2\",\"6544\":\"TRPC4AP\",\"6545\":\"TRPS1\",\"6546\":\"TRPT1\",\"6547\":\"TRRAP\",\"6548\":\"TRUB1\",\"6549\":\"TRUB2\",\"6550\":\"TSC1\",\"6551\":\"TSC2\",\"6552\":\"TSC22D1\",\"6553\":\"TSC22D4\",\"6554\":\"TSEN15\",\"6555\":\"TSEN2\",\"6556\":\"TSEN34\",\"6557\":\"TSEN54\",\"6558\":\"TSFM\",\"6559\":\"TSG101\",\"6560\":\"TSKU\",\"6561\":\"TSN\",\"6562\":\"TSNAX\",\"6563\":\"TSPAN14\",\"6564\":\"TSPAN4\",\"6565\":\"TSPAN6\",\"6566\":\"TSPYL1\",\"6567\":\"TSR1\",\"6568\":\"TSR2\",\"6569\":\"TSR3\",\"6570\":\"TSSC4\",\"6571\":\"TST\",\"6572\":\"TSTA3\",\"6573\":\"TSTD2\",\"6574\":\"TTC1\",\"6575\":\"TTC13\",\"6576\":\"TTC17\",\"6577\":\"TTC19\",\"6578\":\"TTC21B\",\"6579\":\"TTC27\",\"6580\":\"TTC28\",\"6581\":\"TTC33\",\"6582\":\"TTC37\",\"6583\":\"TTC38\",\"6584\":\"TTC39C\",\"6585\":\"TTC4\",\"6586\":\"TTC5\",\"6587\":\"TTC9C\",\"6588\":\"TTF1\",\"6589\":\"TTF2\",\"6590\":\"TTI1\",\"6591\":\"TTI2\",\"6592\":\"TTK\",\"6593\":\"TTL\",\"6594\":\"TTLL12\",\"6595\":\"TTLL5\",\"6596\":\"TTPAL\",\"6597\":\"TTYH3\",\"6598\":\"TUBA1C\",\"6599\":\"TUBA4A\",\"6600\":\"TUBB\",\"6601\":\"TUBB1\",\"6602\":\"TUBB2A\",\"6603\":\"TUBB4A\",\"6604\":\"TUBB4B\",\"6605\":\"TUBB6\",\"6606\":\"TUBG1\",\"6607\":\"TUBGCP2\",\"6608\":\"TUBGCP3\",\"6609\":\"TUBGCP4\",\"6610\":\"TUBGCP5\",\"6611\":\"TUBGCP6\",\"6612\":\"TUFM\",\"6613\":\"TUFT1\",\"6614\":\"TUSC3\",\"6615\":\"TUT1\",\"6616\":\"TUT4\",\"6617\":\"TUT7\",\"6618\":\"TVP23B\",\"6619\":\"TWF1\",\"6620\":\"TWF2\",\"6621\":\"TWIST2\",\"6622\":\"TWISTNB\",\"6623\":\"TWNK\",\"6624\":\"TXLNA\",\"6625\":\"TXLNG\",\"6626\":\"TXN\",\"6627\":\"TXN2\",\"6628\":\"TXNDC11\",\"6629\":\"TXNDC12\",\"6630\":\"TXNDC15\",\"6631\":\"TXNDC16\",\"6632\":\"TXNDC17\",\"6633\":\"TXNDC5\",\"6634\":\"TXNDC9\",\"6635\":\"TXNIP\",\"6636\":\"TXNL1\",\"6637\":\"TXNL4A\",\"6638\":\"TXNL4B\",\"6639\":\"TXNRD1\",\"6640\":\"TXNRD2\",\"6641\":\"TYMP\",\"6642\":\"TYMS\",\"6643\":\"TYRO3\",\"6644\":\"TYSND1\",\"6645\":\"TYW1\",\"6646\":\"U2AF1L4\",\"6647\":\"U2AF1L5\",\"6648\":\"U2AF2\",\"6649\":\"U2SURP\",\"6650\":\"UACA\",\"6651\":\"UAP1\",\"6652\":\"UAP1L1\",\"6653\":\"UBA1\",\"6654\":\"UBA2\",\"6655\":\"UBA3\",\"6656\":\"UBA5\",\"6657\":\"UBA6\",\"6658\":\"UBAC1\",\"6659\":\"UBAC2\",\"6660\":\"UBAP1\",\"6661\":\"UBAP2\",\"6662\":\"UBAP2L\",\"6663\":\"UBASH3B\",\"6664\":\"UBE2C\",\"6665\":\"UBE2D3\",\"6666\":\"UBE2E2\",\"6667\":\"UBE2G1\",\"6668\":\"UBE2G2\",\"6669\":\"UBE2H\",\"6670\":\"UBE2I\",\"6671\":\"UBE2J1\",\"6672\":\"UBE2J2\",\"6673\":\"UBE2K\",\"6674\":\"UBE2L3\",\"6675\":\"UBE2M\",\"6676\":\"UBE2N\",\"6677\":\"UBE2O\",\"6678\":\"UBE2Q1\",\"6679\":\"UBE2R2\",\"6680\":\"UBE2S\",\"6681\":\"UBE2T\",\"6682\":\"UBE2V2\",\"6683\":\"UBE2Z\",\"6684\":\"UBE3A\",\"6685\":\"UBE3B\",\"6686\":\"UBE3C\",\"6687\":\"UBE4A\",\"6688\":\"UBE4B\",\"6689\":\"UBFD1\",\"6690\":\"UBL4A\",\"6691\":\"UBL7\",\"6692\":\"UBLCP1\",\"6693\":\"UBN1\",\"6694\":\"UBN2\",\"6695\":\"UBP1\",\"6696\":\"UBQLN1\",\"6697\":\"UBQLN2\",\"6698\":\"UBQLN4\",\"6699\":\"UBR1\",\"6700\":\"UBR2\",\"6701\":\"UBR4\",\"6702\":\"UBR5\",\"6703\":\"UBR7\",\"6704\":\"UBTD1\",\"6705\":\"UBTF\",\"6706\":\"UBXN1\",\"6707\":\"UBXN4\",\"6708\":\"UBXN6\",\"6709\":\"UBXN7\",\"6710\":\"UBXN8\",\"6711\":\"UCHL3\",\"6712\":\"UCHL5\",\"6713\":\"UCK1\",\"6714\":\"UCK2\",\"6715\":\"UCKL1\",\"6716\":\"UEVLD\",\"6717\":\"UFC1\",\"6718\":\"UFD1\",\"6719\":\"UFL1\",\"6720\":\"UFM1\",\"6721\":\"UFSP2\",\"6722\":\"UGDH\",\"6723\":\"UGGT1\",\"6724\":\"UGGT2\",\"6725\":\"UGP2\",\"6726\":\"UGT8\",\"6727\":\"UHRF1\",\"6728\":\"UHRF1BP1\",\"6729\":\"UHRF1BP1L\",\"6730\":\"UHRF2\",\"6731\":\"UIMC1\",\"6732\":\"ULBP2\",\"6733\":\"ULBP3\",\"6734\":\"ULK1\",\"6735\":\"ULK3\",\"6736\":\"UMAD1\",\"6737\":\"UMPS\",\"6738\":\"UNC119B\",\"6739\":\"UNC13B\",\"6740\":\"UNC13D\",\"6741\":\"UNC45A\",\"6742\":\"UNC80\",\"6743\":\"UNC93B1\",\"6744\":\"UNG\",\"6745\":\"UPF1\",\"6746\":\"UPF2\",\"6747\":\"UPF3B\",\"6748\":\"UPP1\",\"6749\":\"UPRT\",\"6750\":\"UQCC1\",\"6751\":\"UQCC2\",\"6752\":\"UQCC3\",\"6753\":\"UQCR10\",\"6754\":\"UQCR11\",\"6755\":\"UQCRB\",\"6756\":\"UQCRC1\",\"6757\":\"UQCRC2\",\"6758\":\"UQCRFS1\",\"6759\":\"UQCRH\",\"6760\":\"UQCRQ\",\"6761\":\"URB1\",\"6762\":\"URB2\",\"6763\":\"URGCP\",\"6764\":\"URI1\",\"6765\":\"URM1\",\"6766\":\"UROD\",\"6767\":\"UROS\",\"6768\":\"USE1\",\"6769\":\"USF2\",\"6770\":\"USO1\",\"6771\":\"USP1\",\"6772\":\"USP10\",\"6773\":\"USP11\",\"6774\":\"USP13\",\"6775\":\"USP14\",\"6776\":\"USP15\",\"6777\":\"USP19\",\"6778\":\"USP20\",\"6779\":\"USP22\",\"6780\":\"USP24\",\"6781\":\"USP25\",\"6782\":\"USP28\",\"6783\":\"USP3\",\"6784\":\"USP32\",\"6785\":\"USP33\",\"6786\":\"USP34\",\"6787\":\"USP36\",\"6788\":\"USP37\",\"6789\":\"USP39\",\"6790\":\"USP4\",\"6791\":\"USP42\",\"6792\":\"USP47\",\"6793\":\"USP48\",\"6794\":\"USP5\",\"6795\":\"USP54\",\"6796\":\"USP7\",\"6797\":\"USP8\",\"6798\":\"USP9X\",\"6799\":\"UST\",\"6800\":\"UTP11\",\"6801\":\"UTP14A\",\"6802\":\"UTP15\",\"6803\":\"UTP18\",\"6804\":\"UTP20\",\"6805\":\"UTP23\",\"6806\":\"UTP3\",\"6807\":\"UTP4\",\"6808\":\"UTP6\",\"6809\":\"UTRN\",\"6810\":\"UXS1\",\"6811\":\"UXT\",\"6812\":\"VAC14\",\"6813\":\"VAMP2\",\"6814\":\"VAMP3\",\"6815\":\"VAMP4\",\"6816\":\"VAMP7\",\"6817\":\"VAMP8\",\"6818\":\"VANGL1\",\"6819\":\"VAPA\",\"6820\":\"VAPB\",\"6821\":\"VARS\",\"6822\":\"VARS2\",\"6823\":\"VASN\",\"6824\":\"VASP\",\"6825\":\"VAT1\",\"6826\":\"VAV2\",\"6827\":\"VAV3\",\"6828\":\"VBP1\",\"6829\":\"VCL\",\"6830\":\"VCP\",\"6831\":\"VCPIP1\",\"6832\":\"VDAC1\",\"6833\":\"VDAC2\",\"6834\":\"VDAC3\",\"6835\":\"VDR\",\"6836\":\"VEZF1\",\"6837\":\"VEZT\",\"6838\":\"VIM\",\"6839\":\"VIPAS39\",\"6840\":\"VIRMA\",\"6841\":\"VKORC1\",\"6842\":\"VKORC1L1\",\"6843\":\"VMA21\",\"6844\":\"VMP1\",\"6845\":\"VPS11\",\"6846\":\"VPS13A\",\"6847\":\"VPS13C\",\"6848\":\"VPS13D\",\"6849\":\"VPS16\",\"6850\":\"VPS18\",\"6851\":\"VPS25\",\"6852\":\"VPS26A\",\"6853\":\"VPS26B\",\"6854\":\"VPS28\",\"6855\":\"VPS29\",\"6856\":\"VPS33A\",\"6857\":\"VPS33B\",\"6858\":\"VPS35\",\"6859\":\"VPS36\",\"6860\":\"VPS37A\",\"6861\":\"VPS37B\",\"6862\":\"VPS39\",\"6863\":\"VPS41\",\"6864\":\"VPS45\",\"6865\":\"VPS4A\",\"6866\":\"VPS4B\",\"6867\":\"VPS50\",\"6868\":\"VPS51\",\"6869\":\"VPS52\",\"6870\":\"VPS53\",\"6871\":\"VPS54\",\"6872\":\"VPS72\",\"6873\":\"VPS8\",\"6874\":\"VRK1\",\"6875\":\"VRK2\",\"6876\":\"VRK3\",\"6877\":\"VTA1\",\"6878\":\"VTI1A\",\"6879\":\"VTI1B\",\"6880\":\"VWA5A\",\"6881\":\"VWA8\",\"6882\":\"WAC\",\"6883\":\"WAPL\",\"6884\":\"WARS\",\"6885\":\"WARS2\",\"6886\":\"WASF1\",\"6887\":\"WASF2\",\"6888\":\"WASH3P\",\"6889\":\"WASH6P\",\"6890\":\"WASHC2A\",\"6891\":\"WASHC3\",\"6892\":\"WASHC4\",\"6893\":\"WASHC5\",\"6894\":\"WASL\",\"6895\":\"WBP11\",\"6896\":\"WBP2\",\"6897\":\"WBP4\",\"6898\":\"WDFY1\",\"6899\":\"WDFY3\",\"6900\":\"WDHD1\",\"6901\":\"WDR1\",\"6902\":\"WDR11\",\"6903\":\"WDR12\",\"6904\":\"WDR13\",\"6905\":\"WDR18\",\"6906\":\"WDR19\",\"6907\":\"WDR26\",\"6908\":\"WDR3\",\"6909\":\"WDR33\",\"6910\":\"WDR34\",\"6911\":\"WDR35\",\"6912\":\"WDR36\",\"6913\":\"WDR4\",\"6914\":\"WDR41\",\"6915\":\"WDR43\",\"6916\":\"WDR44\",\"6917\":\"WDR45\",\"6918\":\"WDR45B\",\"6919\":\"WDR46\",\"6920\":\"WDR47\",\"6921\":\"WDR48\",\"6922\":\"WDR5\",\"6923\":\"WDR54\",\"6924\":\"WDR55\",\"6925\":\"WDR59\",\"6926\":\"WDR6\",\"6927\":\"WDR61\",\"6928\":\"WDR62\",\"6929\":\"WDR7\",\"6930\":\"WDR70\",\"6931\":\"WDR73\",\"6932\":\"WDR74\",\"6933\":\"WDR75\",\"6934\":\"WDR76\",\"6935\":\"WDR77\",\"6936\":\"WDR82\",\"6937\":\"WDR83\",\"6938\":\"WDR86\",\"6939\":\"WDR89\",\"6940\":\"WDR91\",\"6941\":\"WDR92\",\"6942\":\"WDTC1\",\"6943\":\"WEE1\",\"6944\":\"WFS1\",\"6945\":\"WIPI1\",\"6946\":\"WIPI2\",\"6947\":\"WIZ\",\"6948\":\"WLS\",\"6949\":\"WNK1\",\"6950\":\"WRAP53\",\"6951\":\"WRAP73\",\"6952\":\"WRB-SH3BGR\",\"6953\":\"WRN\",\"6954\":\"WRNIP1\",\"6955\":\"WTAP\",\"6956\":\"WWC1\",\"6957\":\"WWC2\",\"6958\":\"WWP2\",\"6959\":\"XAB2\",\"6960\":\"XIAP\",\"6961\":\"XPA\",\"6962\":\"XPC\",\"6963\":\"XPNPEP1\",\"6964\":\"XPNPEP3\",\"6965\":\"XPO1\",\"6966\":\"XPO4\",\"6967\":\"XPO5\",\"6968\":\"XPO6\",\"6969\":\"XPO7\",\"6970\":\"XPOT\",\"6971\":\"XPR1\",\"6972\":\"XRCC1\",\"6973\":\"XRCC3\",\"6974\":\"XRCC4\",\"6975\":\"XRCC5\",\"6976\":\"XRCC6\",\"6977\":\"XRN1\",\"6978\":\"XRN2\",\"6979\":\"XXYLT1\",\"6980\":\"XYLT2\",\"6981\":\"YAE1\",\"6982\":\"YAF2\",\"6983\":\"YAP1\",\"6984\":\"YARS\",\"6985\":\"YARS2\",\"6986\":\"YBEY\",\"6987\":\"YBX1\",\"6988\":\"YBX3\",\"6989\":\"YEATS2\",\"6990\":\"YEATS4\",\"6991\":\"YES1\",\"6992\":\"YIF1A\",\"6993\":\"YIF1B\",\"6994\":\"YIPF1\",\"6995\":\"YIPF2\",\"6996\":\"YIPF3\",\"6997\":\"YIPF4\",\"6998\":\"YIPF5\",\"6999\":\"YIPF6\",\"7000\":\"YJU2\",\"7001\":\"YKT6\",\"7002\":\"YLPM1\",\"7003\":\"YME1L1\",\"7004\":\"YPEL5\",\"7005\":\"YRDC\",\"7006\":\"YTHDC1\",\"7007\":\"YTHDC2\",\"7008\":\"YTHDF1\",\"7009\":\"YTHDF2\",\"7010\":\"YTHDF3\",\"7011\":\"YWHAB\",\"7012\":\"YWHAE\",\"7013\":\"YWHAG\",\"7014\":\"YWHAH\",\"7015\":\"YWHAQ\",\"7016\":\"YWHAZ\",\"7017\":\"YY1\",\"7018\":\"YY1AP1\",\"7019\":\"ZADH2\",\"7020\":\"ZBED1\",\"7021\":\"ZBTB11\",\"7022\":\"ZBTB2\",\"7023\":\"ZBTB21\",\"7024\":\"ZBTB33\",\"7025\":\"ZBTB40\",\"7026\":\"ZBTB43\",\"7027\":\"ZBTB45\",\"7028\":\"ZBTB7A\",\"7029\":\"ZBTB7B\",\"7030\":\"ZBTB8OS\",\"7031\":\"ZC3H11A\",\"7032\":\"ZC3H12A\",\"7033\":\"ZC3H13\",\"7034\":\"ZC3H14\",\"7035\":\"ZC3H15\",\"7036\":\"ZC3H18\",\"7037\":\"ZC3H3\",\"7038\":\"ZC3H4\",\"7039\":\"ZC3H7A\",\"7040\":\"ZC3H7B\",\"7041\":\"ZC3HAV1\",\"7042\":\"ZC3HC1\",\"7043\":\"ZCCHC10\",\"7044\":\"ZCCHC14\",\"7045\":\"ZCCHC17\",\"7046\":\"ZCCHC7\",\"7047\":\"ZCCHC8\",\"7048\":\"ZCCHC9\",\"7049\":\"ZCRB1\",\"7050\":\"ZDHHC13\",\"7051\":\"ZDHHC20\",\"7052\":\"ZDHHC3\",\"7053\":\"ZDHHC5\",\"7054\":\"ZDHHC6\",\"7055\":\"ZDHHC7\",\"7056\":\"ZEB1\",\"7057\":\"ZFC3H1\",\"7058\":\"ZFHX3\",\"7059\":\"ZFP64\",\"7060\":\"ZFP91-CNTF\",\"7061\":\"ZFPL1\",\"7062\":\"ZFR\",\"7063\":\"ZFX\",\"7064\":\"ZFYVE1\",\"7065\":\"ZFYVE16\",\"7066\":\"ZFYVE19\",\"7067\":\"ZFYVE26\",\"7068\":\"ZFYVE27\",\"7069\":\"ZGPAT\",\"7070\":\"ZHX1\",\"7071\":\"ZHX2\",\"7072\":\"ZHX3\",\"7073\":\"ZMAT2\",\"7074\":\"ZMAT5\",\"7075\":\"ZMIZ2\",\"7076\":\"ZMPSTE24\",\"7077\":\"ZMYM1\",\"7078\":\"ZMYM2\",\"7079\":\"ZMYM3\",\"7080\":\"ZMYM4\",\"7081\":\"ZMYND11\",\"7082\":\"ZMYND8\",\"7083\":\"ZNF106\",\"7084\":\"ZNF131\",\"7085\":\"ZNF143\",\"7086\":\"ZNF148\",\"7087\":\"ZNF200\",\"7088\":\"ZNF207\",\"7089\":\"ZNF217\",\"7090\":\"ZNF24\",\"7091\":\"ZNF277\",\"7092\":\"ZNF280A\",\"7093\":\"ZNF280C\",\"7094\":\"ZNF280D\",\"7095\":\"ZNF281\",\"7096\":\"ZNF318\",\"7097\":\"ZNF320\",\"7098\":\"ZNF326\",\"7099\":\"ZNF330\",\"7100\":\"ZNF346\",\"7101\":\"ZNF362\",\"7102\":\"ZNF384\",\"7103\":\"ZNF385A\",\"7104\":\"ZNF428\",\"7105\":\"ZNF438\",\"7106\":\"ZNF460\",\"7107\":\"ZNF512\",\"7108\":\"ZNF512B\",\"7109\":\"ZNF532\",\"7110\":\"ZNF574\",\"7111\":\"ZNF592\",\"7112\":\"ZNF593\",\"7113\":\"ZNF598\",\"7114\":\"ZNF609\",\"7115\":\"ZNF622\",\"7116\":\"ZNF629\",\"7117\":\"ZNF638\",\"7118\":\"ZNF644\",\"7119\":\"ZNF668\",\"7120\":\"ZNF687\",\"7121\":\"ZNF689\",\"7122\":\"ZNF740\",\"7123\":\"ZNF750\",\"7124\":\"ZNF768\",\"7125\":\"ZNF780A\",\"7126\":\"ZNF830\",\"7127\":\"ZNF846\",\"7128\":\"ZNFX1\",\"7129\":\"ZNHIT2\",\"7130\":\"ZNHIT6\",\"7131\":\"ZNRD1\",\"7132\":\"ZPR1\",\"7133\":\"ZRANB2\",\"7134\":\"ZSWIM8\",\"7135\":\"ZW10\",\"7136\":\"ZWILCH\",\"7137\":\"ZWINT\",\"7138\":\"ZYG11B\",\"7139\":\"ZYX\",\"7140\":\"ZZEF1\",\"7141\":\"ZZZ3\"},\"EGF_8min_FR1_Rep1\":{\"0\":null,\"1\":17.782665550000001,\"2\":null,\"3\":18.352335069999999,\"4\":16.693205209999999,\"5\":18.225404430000001,\"6\":17.003197480000001,\"7\":20.260451539999998,\"8\":16.2005999,\"9\":19.057710449999998,\"10\":19.206536100000001,\"11\":null,\"12\":null,\"13\":null,\"14\":null,\"15\":17.821570869999999,\"16\":null,\"17\":null,\"18\":null,\"19\":14.222772170000001,\"20\":null,\"21\":null,\"22\":null,\"23\":20.001871269999999,\"24\":21.090308310000001,\"25\":19.131491650000001,\"26\":18.523766439999999,\"27\":null,\"28\":null,\"29\":null,\"30\":null,\"31\":null,\"32\":19.542298599999999,\"33\":null,\"34\":16.972205330000001,\"35\":null,\"36\":null,\"37\":null,\"38\":null,\"39\":15.646554330000001,\"40\":16.35709666,\"41\":null,\"42\":19.05899617,\"43\":18.340870679999998,\"44\":15.94331092,\"45\":13.61464696,\"46\":14.302283409999999,\"47\":null,\"48\":18.56556896,\"49\":null,\"50\":18.13104775,\"51\":null,\"52\":15.423572979999999,\"53\":16.06209308,\"54\":null,\"55\":20.712642970000001,\"56\":null,\"57\":null,\"58\":null,\"59\":null,\"60\":15.50663224,\"61\":null,\"62\":null,\"63\":null,\"64\":19.748396620000001,\"65\":16.11723452,\"66\":13.57869618,\"67\":null,\"68\":19.761338250000001,\"69\":19.039305949999999,\"70\":null,\"71\":18.86545267,\"72\":null,\"73\":16.83028414,\"74\":23.808467180000001,\"75\":20.34599201,\"76\":null,\"77\":null,\"78\":19.442199599999999,\"79\":null,\"80\":21.759330819999999,\"81\":null,\"82\":null,\"83\":null,\"84\":15.185649229999999,\"85\":20.488407089999999,\"86\":null,\"87\":null,\"88\":null,\"89\":null,\"90\":17.594736059999999,\"91\":17.109811929999999,\"92\":17.107599,\"93\":15.32145347,\"94\":14.80953027,\"95\":24.937904790000001,\"96\":null,\"97\":16.335583660000001,\"98\":18.533472700000001,\"99\":null,\"100\":19.7752345,\"101\":18.50938936,\"102\":23.30316105,\"103\":18.044446270000002,\"104\":18.333555629999999,\"105\":15.063543429999999,\"106\":21.04748794,\"107\":21.0658542,\"108\":null,\"109\":17.72420477,\"110\":15.186993340000001,\"111\":16.00134053,\"112\":null,\"113\":17.502526410000002,\"114\":18.51798982,\"115\":14.631077899999999,\"116\":13.131813429999999,\"117\":null,\"118\":null,\"119\":null,\"120\":null,\"121\":null,\"122\":15.793530929999999,\"123\":null,\"124\":null,\"125\":null,\"126\":null,\"127\":null,\"128\":null,\"129\":18.97030299,\"130\":17.54966714,\"131\":16.83761179,\"132\":null,\"133\":null,\"134\":null,\"135\":19.916521769999999,\"136\":18.998928020000001,\"137\":null,\"138\":20.13102263,\"139\":null,\"140\":14.63501565,\"141\":null,\"142\":16.948974660000001,\"143\":17.818139070000001,\"144\":20.604655749999999,\"145\":22.830954940000002,\"146\":17.539676,\"147\":null,\"148\":18.946941389999999,\"149\":null,\"150\":null,\"151\":13.63108858,\"152\":null,\"153\":null,\"154\":15.71993926,\"155\":null,\"156\":14.68814895,\"157\":18.67533529,\"158\":16.359190999999999,\"159\":null,\"160\":15.43054484,\"161\":20.158863799999999,\"162\":null,\"163\":null,\"164\":14.252566939999999,\"165\":null,\"166\":null,\"167\":null,\"168\":null,\"169\":null,\"170\":13.131813429999999,\"171\":14.7640203,\"172\":17.07789288,\"173\":21.93397057,\"174\":18.819069649999999,\"175\":16.629568379999998,\"176\":null,\"177\":null,\"178\":20.5300406,\"179\":17.771812709999999,\"180\":22.887969739999999,\"181\":null,\"182\":16.511212669999999,\"183\":null,\"184\":16.87346101,\"185\":21.020235329999998,\"186\":22.07893382,\"187\":19.73933327,\"188\":20.830836399999999,\"189\":18.790151340000001,\"190\":null,\"191\":null,\"192\":15.769188209999999,\"193\":null,\"194\":13.69658692,\"195\":15.275744919999999,\"196\":17.61626394,\"197\":18.319541059999999,\"198\":null,\"199\":14.468967040000001,\"200\":14.78523017,\"201\":15.80666033,\"202\":16.213804840000002,\"203\":21.41325673,\"204\":20.232849040000001,\"205\":17.67291453,\"206\":19.399428279999999,\"207\":19.1302418,\"208\":17.688141300000002,\"209\":20.49371567,\"210\":18.658572459999998,\"211\":14.474910680000001,\"212\":null,\"213\":12.50436755,\"214\":18.679778219999999,\"215\":null,\"216\":null,\"217\":null,\"218\":null,\"219\":null,\"220\":16.338616760000001,\"221\":null,\"222\":null,\"223\":null,\"224\":null,\"225\":null,\"226\":20.495208850000001,\"227\":19.348907650000001,\"228\":25.736003230000002,\"229\":20.94619982,\"230\":null,\"231\":null,\"232\":null,\"233\":null,\"234\":null,\"235\":null,\"236\":null,\"237\":null,\"238\":null,\"239\":null,\"240\":null,\"241\":14.592515110000001,\"242\":10.91040608,\"243\":13.992435889999999,\"244\":null,\"245\":null,\"246\":19.867794790000001,\"247\":19.139445479999999,\"248\":19.848286760000001,\"249\":null,\"250\":null,\"251\":17.288333269999999,\"252\":null,\"253\":15.824346520000001,\"254\":15.18425336,\"255\":15.285720380000001,\"256\":null,\"257\":null,\"258\":13.560925839999999,\"259\":null,\"260\":15.29690001,\"261\":null,\"262\":12.57331398,\"263\":18.231871300000002,\"264\":null,\"265\":18.05196415,\"266\":null,\"267\":13.131813429999999,\"268\":16.610792180000001,\"269\":18.775582589999999,\"270\":16.939852800000001,\"271\":18.386346020000001,\"272\":13.39416707,\"273\":null,\"274\":17.425033559999999,\"275\":null,\"276\":18.175309370000001,\"277\":15.403836999999999,\"278\":17.892687630000001,\"279\":null,\"280\":15.42245157,\"281\":null,\"282\":18.153376869999999,\"283\":null,\"284\":16.733433089999998,\"285\":13.66708045,\"286\":13.4754316,\"287\":null,\"288\":15.236787339999999,\"289\":16.470710019999998,\"290\":15.722806090000001,\"291\":null,\"292\":17.891070710000001,\"293\":18.058057980000001,\"294\":13.6325331,\"295\":null,\"296\":null,\"297\":15.6383793,\"298\":20.903298899999999,\"299\":20.849363019999998,\"300\":16.38787318,\"301\":null,\"302\":23.135639220000002,\"303\":20.189258469999999,\"304\":19.186965520000001,\"305\":22.7829257,\"306\":21.132362539999999,\"307\":24.142001759999999,\"308\":22.772303050000001,\"309\":19.22745613,\"310\":12.79085811,\"311\":18.86606905,\"312\":16.2828166,\"313\":16.373100130000001,\"314\":17.690533949999999,\"315\":16.267073610000001,\"316\":14.41408523,\"317\":19.27602473,\"318\":15.7952976,\"319\":19.508097750000001,\"320\":18.473558000000001,\"321\":18.92865767,\"322\":20.369534590000001,\"323\":19.264439339999999,\"324\":18.583272709999999,\"325\":15.652302130000001,\"326\":16.907807170000002,\"327\":15.30849089,\"328\":16.728270800000001,\"329\":15.75524441,\"330\":null,\"331\":15.159168490000001,\"332\":14.29738549,\"333\":16.3512044,\"334\":null,\"335\":16.482101320000002,\"336\":20.822226570000002,\"337\":21.83746253,\"338\":null,\"339\":18.406239060000001,\"340\":18.556527719999998,\"341\":null,\"342\":null,\"343\":null,\"344\":null,\"345\":14.724021840000001,\"346\":null,\"347\":null,\"348\":null,\"349\":18.2116121,\"350\":16.668347740000002,\"351\":22.566823320000001,\"352\":13.131813429999999,\"353\":19.82207631,\"354\":17.264011719999999,\"355\":18.031659439999999,\"356\":14.7490205,\"357\":18.964910369999998,\"358\":19.038944699999998,\"359\":22.05542148,\"360\":19.98129497,\"361\":19.266036580000002,\"362\":18.53447912,\"363\":16.660957369999998,\"364\":15.28187009,\"365\":16.136198520000001,\"366\":16.415660920000001,\"367\":18.209527569999999,\"368\":18.683221710000002,\"369\":null,\"370\":24.25209955,\"371\":null,\"372\":19.937262480000001,\"373\":null,\"374\":null,\"375\":15.29661757,\"376\":18.241005999999999,\"377\":19.174595780000001,\"378\":16.380978460000001,\"379\":13.131813429999999,\"380\":null,\"381\":16.351275829999999,\"382\":18.198026890000001,\"383\":null,\"384\":16.212101499999999,\"385\":21.44667776,\"386\":19.275307659999999,\"387\":17.360983959999999,\"388\":15.37046331,\"389\":13.29250846,\"390\":19.00630065,\"391\":15.15898926,\"392\":18.00621967,\"393\":17.247311409999998,\"394\":null,\"395\":16.335101219999999,\"396\":18.076905310000001,\"397\":16.284038379999998,\"398\":null,\"399\":18.517020670000001,\"400\":null,\"401\":null,\"402\":null,\"403\":16.794385500000001,\"404\":17.999812030000001,\"405\":17.661137579999998,\"406\":19.717696539999999,\"407\":null,\"408\":null,\"409\":19.719467860000002,\"410\":22.528216319999998,\"411\":15.8614678,\"412\":17.627194960000001,\"413\":15.505334449999999,\"414\":null,\"415\":null,\"416\":null,\"417\":17.13426784,\"418\":null,\"419\":15.125047220000001,\"420\":19.67641063,\"421\":15.08119999,\"422\":17.39994158,\"423\":15.902878729999999,\"424\":18.38816752,\"425\":16.463440429999999,\"426\":19.66149699,\"427\":19.077389140000001,\"428\":17.837101,\"429\":17.921065070000001,\"430\":20.224010710000002,\"431\":21.10851177,\"432\":18.946175310000001,\"433\":null,\"434\":null,\"435\":null,\"436\":null,\"437\":null,\"438\":null,\"439\":null,\"440\":19.249988460000001,\"441\":16.572613919999998,\"442\":16.095160159999999,\"443\":16.611742679999999,\"444\":17.120843319999999,\"445\":19.99971026,\"446\":16.788721630000001,\"447\":17.456301400000001,\"448\":null,\"449\":13.88367702,\"450\":17.031291620000001,\"451\":17.346379859999999,\"452\":19.220863980000001,\"453\":21.518187650000002,\"454\":16.068250200000001,\"455\":null,\"456\":null,\"457\":13.026259169999999,\"458\":14.33843135,\"459\":17.30215136,\"460\":21.755381620000001,\"461\":null,\"462\":null,\"463\":null,\"464\":null,\"465\":null,\"466\":null,\"467\":null,\"468\":22.572342720000002,\"469\":16.734219119999999,\"470\":null,\"471\":null,\"472\":null,\"473\":null,\"474\":null,\"475\":18.53478368,\"476\":16.145651990000001,\"477\":15.178105779999999,\"478\":22.654002380000002,\"479\":19.74492892,\"480\":16.61437536,\"481\":16.967865369999998,\"482\":14.017823809999999,\"483\":18.331528420000002,\"484\":18.537874599999999,\"485\":null,\"486\":21.669277470000001,\"487\":12.94286647,\"488\":14.5221672,\"489\":16.327550039999998,\"490\":16.00670805,\"491\":14.60990979,\"492\":null,\"493\":null,\"494\":null,\"495\":null,\"496\":null,\"497\":null,\"498\":17.397162229999999,\"499\":16.622217989999999,\"500\":17.769810880000001,\"501\":15.120956270000001,\"502\":null,\"503\":18.719876960000001,\"504\":null,\"505\":null,\"506\":15.59201414,\"507\":16.249990669999999,\"508\":null,\"509\":null,\"510\":null,\"511\":null,\"512\":null,\"513\":null,\"514\":null,\"515\":null,\"516\":null,\"517\":null,\"518\":null,\"519\":null,\"520\":16.17532679,\"521\":null,\"522\":14.812361770000001,\"523\":20.456804640000001,\"524\":20.021705570000002,\"525\":18.611858789999999,\"526\":15.20543157,\"527\":18.831384960000001,\"528\":18.879223530000001,\"529\":17.117772540000001,\"530\":19.338644120000001,\"531\":null,\"532\":null,\"533\":null,\"534\":null,\"535\":null,\"536\":15.29320152,\"537\":null,\"538\":null,\"539\":15.65237048,\"540\":19.243280500000001,\"541\":16.63064284,\"542\":17.20009903,\"543\":16.246351959999998,\"544\":null,\"545\":null,\"546\":15.98212287,\"547\":null,\"548\":null,\"549\":18.029704039999999,\"550\":13.526439140000001,\"551\":17.831925760000001,\"552\":19.128604989999999,\"553\":null,\"554\":null,\"555\":null,\"556\":null,\"557\":null,\"558\":null,\"559\":null,\"560\":null,\"561\":14.932462920000001,\"562\":null,\"563\":null,\"564\":null,\"565\":17.213916300000001,\"566\":17.070874870000001,\"567\":14.456700290000001,\"568\":17.70042677,\"569\":20.448117419999999,\"570\":20.23923907,\"571\":18.41088302,\"572\":18.196514149999999,\"573\":19.941801040000001,\"574\":null,\"575\":17.097587239999999,\"576\":15.6352242,\"577\":null,\"578\":18.19609685,\"579\":null,\"580\":null,\"581\":null,\"582\":null,\"583\":null,\"584\":21.90878008,\"585\":20.138931880000001,\"586\":null,\"587\":null,\"588\":null,\"589\":null,\"590\":null,\"591\":null,\"592\":null,\"593\":null,\"594\":18.66365656,\"595\":17.083954949999999,\"596\":18.213798010000001,\"597\":null,\"598\":null,\"599\":18.926125460000002,\"600\":15.13602478,\"601\":null,\"602\":null,\"603\":null,\"604\":null,\"605\":18.299151500000001,\"606\":14.162207220000001,\"607\":null,\"608\":15.419968900000001,\"609\":null,\"610\":null,\"611\":17.309374819999999,\"612\":13.801208880000001,\"613\":null,\"614\":17.641028850000001,\"615\":null,\"616\":null,\"617\":17.160322780000001,\"618\":16.465185250000001,\"619\":null,\"620\":null,\"621\":null,\"622\":null,\"623\":null,\"624\":null,\"625\":13.87542098,\"626\":null,\"627\":16.338498520000002,\"628\":18.84021645,\"629\":19.2325491,\"630\":17.452450299999999,\"631\":null,\"632\":19.071306620000001,\"633\":13.400158749999999,\"634\":null,\"635\":21.762734219999999,\"636\":null,\"637\":15.5960381,\"638\":16.823934099999999,\"639\":13.9185839,\"640\":14.64438434,\"641\":15.40866611,\"642\":20.771590939999999,\"643\":19.4158969,\"644\":null,\"645\":15.21744936,\"646\":null,\"647\":null,\"648\":17.59760391,\"649\":null,\"650\":null,\"651\":15.875181230000001,\"652\":null,\"653\":null,\"654\":null,\"655\":20.077632850000001,\"656\":null,\"657\":16.929892590000002,\"658\":17.5436999,\"659\":19.950671839999998,\"660\":17.319738539999999,\"661\":null,\"662\":19.259826390000001,\"663\":null,\"664\":13.640682099999999,\"665\":19.118000250000001,\"666\":null,\"667\":null,\"668\":14.58004844,\"669\":null,\"670\":null,\"671\":null,\"672\":null,\"673\":null,\"674\":null,\"675\":null,\"676\":13.60028311,\"677\":null,\"678\":null,\"679\":17.409950330000001,\"680\":null,\"681\":18.29229715,\"682\":null,\"683\":null,\"684\":null,\"685\":null,\"686\":15.526706219999999,\"687\":19.634814200000001,\"688\":null,\"689\":17.138982030000001,\"690\":null,\"691\":null,\"692\":21.855750780000001,\"693\":19.783539149999999,\"694\":14.2564928,\"695\":null,\"696\":null,\"697\":13.19126747,\"698\":18.78855334,\"699\":19.51824628,\"700\":null,\"701\":18.18006038,\"702\":13.786855429999999,\"703\":19.94474293,\"704\":20.275449720000001,\"705\":20.722177649999999,\"706\":17.27438678,\"707\":18.461706029999998,\"708\":20.24084448,\"709\":15.919553240000001,\"710\":null,\"711\":null,\"712\":18.09729235,\"713\":null,\"714\":16.050780060000001,\"715\":16.947462609999999,\"716\":null,\"717\":16.945186289999999,\"718\":null,\"719\":16.80899934,\"720\":14.760733630000001,\"721\":14.13870912,\"722\":15.21308917,\"723\":null,\"724\":14.35176723,\"725\":15.101614639999999,\"726\":null,\"727\":null,\"728\":null,\"729\":null,\"730\":null,\"731\":null,\"732\":null,\"733\":18.642706029999999,\"734\":null,\"735\":16.24368406,\"736\":19.245444129999999,\"737\":null,\"738\":15.702777190000001,\"739\":null,\"740\":null,\"741\":19.876997580000001,\"742\":null,\"743\":null,\"744\":null,\"745\":null,\"746\":null,\"747\":null,\"748\":15.240488879999999,\"749\":null,\"750\":null,\"751\":null,\"752\":null,\"753\":null,\"754\":19.259540820000002,\"755\":null,\"756\":null,\"757\":null,\"758\":null,\"759\":null,\"760\":15.564207,\"761\":18.612178920000002,\"762\":null,\"763\":18.323930069999999,\"764\":16.191883969999999,\"765\":18.845869990000001,\"766\":17.357899700000001,\"767\":17.297353309999998,\"768\":null,\"769\":15.252670820000001,\"770\":20.38324695,\"771\":null,\"772\":14.17651378,\"773\":null,\"774\":null,\"775\":17.01640123,\"776\":22.040357650000001,\"777\":21.83831283,\"778\":null,\"779\":16.884527729999998,\"780\":15.72971211,\"781\":20.524806179999999,\"782\":24.350569960000001,\"783\":18.751836619999999,\"784\":null,\"785\":17.331742899999998,\"786\":13.00522941,\"787\":16.77802441,\"788\":16.704794499999998,\"789\":18.911299110000002,\"790\":15.97342909,\"791\":18.60173559,\"792\":15.91921571,\"793\":15.10206895,\"794\":16.429639040000001,\"795\":22.433497389999999,\"796\":null,\"797\":15.57889428,\"798\":23.242377489999999,\"799\":18.680043609999998,\"800\":20.85087923,\"801\":19.527130240000002,\"802\":null,\"803\":19.96787235,\"804\":17.640979170000001,\"805\":23.664496840000002,\"806\":19.174367790000002,\"807\":21.754953619999998,\"808\":20.265189679999999,\"809\":20.198063959999999,\"810\":null,\"811\":15.056942449999999,\"812\":null,\"813\":null,\"814\":17.135809009999999,\"815\":19.443757489999999,\"816\":19.001805910000002,\"817\":17.141975649999999,\"818\":19.604071470000001,\"819\":null,\"820\":12.564110360000001,\"821\":15.03583079,\"822\":15.22224845,\"823\":14.28201726,\"824\":16.093304150000002,\"825\":15.49179226,\"826\":null,\"827\":17.062353680000001,\"828\":17.779562299999998,\"829\":19.802743769999999,\"830\":null,\"831\":18.34062728,\"832\":20.393485170000002,\"833\":15.299218890000001,\"834\":null,\"835\":17.829069919999998,\"836\":null,\"837\":17.626260649999999,\"838\":15.789210300000001,\"839\":18.72085534,\"840\":14.43561272,\"841\":null,\"842\":null,\"843\":22.42691366,\"844\":15.502585939999999,\"845\":null,\"846\":18.604445869999999,\"847\":14.508228150000001,\"848\":null,\"849\":15.67538283,\"850\":20.007753279999999,\"851\":null,\"852\":13.46973129,\"853\":null,\"854\":19.312353269999999,\"855\":18.212272680000002,\"856\":null,\"857\":19.094782559999999,\"858\":null,\"859\":null,\"860\":null,\"861\":15.545984900000001,\"862\":16.6096754,\"863\":18.654402860000001,\"864\":16.447907350000001,\"865\":null,\"866\":null,\"867\":null,\"868\":null,\"869\":13.131813429999999,\"870\":null,\"871\":15.371372109999999,\"872\":18.145638810000001,\"873\":15.53717584,\"874\":null,\"875\":15.48210602,\"876\":null,\"877\":18.163740350000001,\"878\":null,\"879\":null,\"880\":null,\"881\":null,\"882\":13.952013969999999,\"883\":19.384010620000002,\"884\":null,\"885\":null,\"886\":null,\"887\":null,\"888\":18.5631196,\"889\":14.76602939,\"890\":17.328230479999998,\"891\":null,\"892\":16.083789800000002,\"893\":null,\"894\":14.014089970000001,\"895\":14.98244849,\"896\":null,\"897\":15.330247,\"898\":16.664343389999999,\"899\":13.30008664,\"900\":null,\"901\":15.02977097,\"902\":null,\"903\":16.267387599999999,\"904\":null,\"905\":null,\"906\":null,\"907\":null,\"908\":null,\"909\":null,\"910\":null,\"911\":null,\"912\":null,\"913\":17.41766501,\"914\":23.735088860000001,\"915\":24.617331119999999,\"916\":24.095621789999999,\"917\":22.98017711,\"918\":23.192896739999998,\"919\":22.826719749999999,\"920\":21.73935238,\"921\":15.012206000000001,\"922\":13.131813429999999,\"923\":null,\"924\":null,\"925\":18.190279870000001,\"926\":15.32840337,\"927\":null,\"928\":null,\"929\":null,\"930\":19.068034369999999,\"931\":null,\"932\":null,\"933\":null,\"934\":null,\"935\":null,\"936\":null,\"937\":null,\"938\":21.276155020000001,\"939\":13.716468219999999,\"940\":null,\"941\":15.103521000000001,\"942\":21.639254879999999,\"943\":17.210290109999999,\"944\":14.88695907,\"945\":15.840517139999999,\"946\":15.66543646,\"947\":15.907472629999999,\"948\":18.439240049999999,\"949\":19.56588562,\"950\":20.74643446,\"951\":15.879240319999999,\"952\":21.50476248,\"953\":15.24307466,\"954\":17.953571960000002,\"955\":17.08234817,\"956\":14.967960870000001,\"957\":17.725233530000001,\"958\":null,\"959\":null,\"960\":14.34143909,\"961\":13.82708633,\"962\":17.43385421,\"963\":13.88958324,\"964\":16.862892420000001,\"965\":20.872597519999999,\"966\":null,\"967\":null,\"968\":null,\"969\":null,\"970\":null,\"971\":15.439476600000001,\"972\":null,\"973\":19.99228192,\"974\":null,\"975\":null,\"976\":null,\"977\":null,\"978\":null,\"979\":null,\"980\":13.32691797,\"981\":null,\"982\":19.114604960000001,\"983\":null,\"984\":20.011066979999999,\"985\":19.6340328,\"986\":null,\"987\":16.394632430000002,\"988\":null,\"989\":19.519081230000001,\"990\":18.768564739999999,\"991\":null,\"992\":15.223526700000001,\"993\":14.61172468,\"994\":17.344479549999999,\"995\":22.437365669999998,\"996\":15.90847445,\"997\":16.896581600000001,\"998\":null,\"999\":null,\"1000\":19.789286489999998,\"1001\":null,\"1002\":null,\"1003\":14.977416809999999,\"1004\":null,\"1005\":15.4222231,\"1006\":14.45977456,\"1007\":null,\"1008\":null,\"1009\":null,\"1010\":null,\"1011\":13.79592102,\"1012\":null,\"1013\":15.781689030000001,\"1014\":null,\"1015\":null,\"1016\":null,\"1017\":null,\"1018\":null,\"1019\":null,\"1020\":null,\"1021\":null,\"1022\":null,\"1023\":null,\"1024\":null,\"1025\":null,\"1026\":null,\"1027\":null,\"1028\":15.88318216,\"1029\":null,\"1030\":null,\"1031\":17.025325670000001,\"1032\":16.773164749999999,\"1033\":13.23043783,\"1034\":16.540791200000001,\"1035\":12.720233820000001,\"1036\":null,\"1037\":null,\"1038\":17.527428400000002,\"1039\":17.744505650000001,\"1040\":16.661430979999999,\"1041\":null,\"1042\":null,\"1043\":null,\"1044\":15.963334939999999,\"1045\":12.176060270000001,\"1046\":16.354911730000001,\"1047\":16.790438900000002,\"1048\":null,\"1049\":null,\"1050\":null,\"1051\":null,\"1052\":null,\"1053\":null,\"1054\":null,\"1055\":16.568161400000001,\"1056\":17.617673159999999,\"1057\":15.645258480000001,\"1058\":13.5367576,\"1059\":null,\"1060\":24.06915862,\"1061\":20.152334849999999,\"1062\":null,\"1063\":13.21738564,\"1064\":null,\"1065\":20.45688084,\"1066\":null,\"1067\":null,\"1068\":17.62093802,\"1069\":16.307055779999999,\"1070\":15.71809917,\"1071\":null,\"1072\":null,\"1073\":15.35282935,\"1074\":null,\"1075\":null,\"1076\":null,\"1077\":null,\"1078\":15.319340820000001,\"1079\":15.55610261,\"1080\":null,\"1081\":null,\"1082\":15.22428992,\"1083\":null,\"1084\":null,\"1085\":null,\"1086\":null,\"1087\":13.131813429999999,\"1088\":17.633339329999998,\"1089\":15.863298350000001,\"1090\":13.49550215,\"1091\":null,\"1092\":19.562592370000001,\"1093\":15.328767129999999,\"1094\":16.04027653,\"1095\":15.751165439999999,\"1096\":17.446060790000001,\"1097\":17.97423156,\"1098\":17.551720599999999,\"1099\":20.867151679999999,\"1100\":16.264766380000001,\"1101\":17.060561839999998,\"1102\":14.2419379,\"1103\":19.201608950000001,\"1104\":19.56667375,\"1105\":15.81812742,\"1106\":null,\"1107\":null,\"1108\":null,\"1109\":18.529755040000001,\"1110\":null,\"1111\":null,\"1112\":16.340528039999999,\"1113\":null,\"1114\":null,\"1115\":null,\"1116\":18.80074986,\"1117\":null,\"1118\":null,\"1119\":12.709078,\"1120\":null,\"1121\":17.611431280000002,\"1122\":null,\"1123\":17.800614719999999,\"1124\":11.816195820000001,\"1125\":15.287266949999999,\"1126\":20.146291949999998,\"1127\":null,\"1128\":15.326046440000001,\"1129\":13.86023829,\"1130\":18.894562489999998,\"1131\":null,\"1132\":14.85431769,\"1133\":null,\"1134\":null,\"1135\":15.16855241,\"1136\":null,\"1137\":null,\"1138\":null,\"1139\":null,\"1140\":19.041334209999999,\"1141\":24.0536879,\"1142\":null,\"1143\":null,\"1144\":18.233954709999999,\"1145\":17.853575289999998,\"1146\":17.339278539999999,\"1147\":17.277339529999999,\"1148\":null,\"1149\":null,\"1150\":null,\"1151\":null,\"1152\":null,\"1153\":null,\"1154\":null,\"1155\":null,\"1156\":15.28938716,\"1157\":null,\"1158\":null,\"1159\":23.711734440000001,\"1160\":19.97891808,\"1161\":18.008934459999999,\"1162\":17.79948525,\"1163\":18.33602059,\"1164\":13.93028035,\"1165\":null,\"1166\":null,\"1167\":null,\"1168\":null,\"1169\":null,\"1170\":null,\"1171\":null,\"1172\":null,\"1173\":23.49208733,\"1174\":null,\"1175\":17.180876909999998,\"1176\":null,\"1177\":null,\"1178\":null,\"1179\":null,\"1180\":null,\"1181\":13.786293629999999,\"1182\":null,\"1183\":null,\"1184\":18.27608043,\"1185\":23.6502856,\"1186\":20.129822149999999,\"1187\":16.88889777,\"1188\":20.28670223,\"1189\":null,\"1190\":13.964669450000001,\"1191\":19.945682099999999,\"1192\":null,\"1193\":null,\"1194\":18.993994399999998,\"1195\":21.686589739999999,\"1196\":18.639696879999999,\"1197\":null,\"1198\":18.08692911,\"1199\":15.26611986,\"1200\":null,\"1201\":20.19835612,\"1202\":null,\"1203\":18.94735515,\"1204\":19.78357668,\"1205\":16.69491695,\"1206\":null,\"1207\":null,\"1208\":18.791425910000001,\"1209\":15.753252160000001,\"1210\":15.391177020000001,\"1211\":15.98113586,\"1212\":17.195849630000001,\"1213\":14.36579807,\"1214\":null,\"1215\":null,\"1216\":17.154941529999999,\"1217\":null,\"1218\":17.537956449999999,\"1219\":17.310595889999998,\"1220\":null,\"1221\":null,\"1222\":null,\"1223\":null,\"1224\":null,\"1225\":null,\"1226\":null,\"1227\":15.480797470000001,\"1228\":null,\"1229\":17.17061588,\"1230\":null,\"1231\":null,\"1232\":19.82105052,\"1233\":14.48726396,\"1234\":15.81568101,\"1235\":17.622462460000001,\"1236\":15.512288509999999,\"1237\":15.413475439999999,\"1238\":18.059104470000001,\"1239\":18.298856239999999,\"1240\":18.261138039999999,\"1241\":18.73748123,\"1242\":15.59273024,\"1243\":null,\"1244\":null,\"1245\":null,\"1246\":null,\"1247\":null,\"1248\":null,\"1249\":17.610353159999999,\"1250\":null,\"1251\":null,\"1252\":null,\"1253\":15.889668240000001,\"1254\":null,\"1255\":null,\"1256\":null,\"1257\":null,\"1258\":18.86577737,\"1259\":13.783396829999999,\"1260\":null,\"1261\":null,\"1262\":16.52125779,\"1263\":16.124092390000001,\"1264\":17.026166369999999,\"1265\":18.74506869,\"1266\":19.107260830000001,\"1267\":17.458957430000002,\"1268\":16.987462619999999,\"1269\":null,\"1270\":17.84516769,\"1271\":18.115192369999999,\"1272\":null,\"1273\":null,\"1274\":null,\"1275\":20.733581189999999,\"1276\":20.619794590000002,\"1277\":19.414088459999999,\"1278\":19.4466809,\"1279\":20.24609345,\"1280\":17.750828670000001,\"1281\":13.847851090000001,\"1282\":19.460096060000002,\"1283\":19.925908270000001,\"1284\":19.826386930000002,\"1285\":18.970919680000002,\"1286\":18.793559089999999,\"1287\":18.579438929999998,\"1288\":18.12884399,\"1289\":20.447571199999999,\"1290\":15.123536530000001,\"1291\":19.81436566,\"1292\":null,\"1293\":null,\"1294\":null,\"1295\":null,\"1296\":null,\"1297\":null,\"1298\":null,\"1299\":null,\"1300\":null,\"1301\":17.455459659999999,\"1302\":14.1374189,\"1303\":15.950158630000001,\"1304\":19.318390090000001,\"1305\":null,\"1306\":null,\"1307\":null,\"1308\":14.50392231,\"1309\":null,\"1310\":null,\"1311\":null,\"1312\":null,\"1313\":null,\"1314\":null,\"1315\":null,\"1316\":null,\"1317\":14.820038139999999,\"1318\":14.98958287,\"1319\":null,\"1320\":null,\"1321\":null,\"1322\":18.376430389999999,\"1323\":16.520583080000002,\"1324\":21.60724772,\"1325\":21.77738686,\"1326\":17.044218659999999,\"1327\":15.306491169999999,\"1328\":null,\"1329\":17.95183368,\"1330\":17.519351919999998,\"1331\":16.094327570000001,\"1332\":17.623971699999998,\"1333\":17.10749852,\"1334\":null,\"1335\":16.898116550000001,\"1336\":null,\"1337\":15.338040400000001,\"1338\":10.22723968,\"1339\":14.28231091,\"1340\":null,\"1341\":21.496694080000001,\"1342\":17.0005335,\"1343\":null,\"1344\":13.06965606,\"1345\":15.610869989999999,\"1346\":null,\"1347\":null,\"1348\":null,\"1349\":null,\"1350\":null,\"1351\":16.127331250000001,\"1352\":18.38527938,\"1353\":20.124488400000001,\"1354\":null,\"1355\":15.63171687,\"1356\":13.131813429999999,\"1357\":null,\"1358\":null,\"1359\":null,\"1360\":15.49895184,\"1361\":null,\"1362\":16.764318039999999,\"1363\":null,\"1364\":18.797194780000002,\"1365\":null,\"1366\":17.00476008,\"1367\":14.01139128,\"1368\":18.621053920000001,\"1369\":21.01107721,\"1370\":null,\"1371\":19.718140600000002,\"1372\":17.056776849999999,\"1373\":17.08779754,\"1374\":15.746275730000001,\"1375\":null,\"1376\":null,\"1377\":null,\"1378\":17.329108990000002,\"1379\":17.77007072,\"1380\":15.682464550000001,\"1381\":13.131813429999999,\"1382\":19.47907185,\"1383\":14.80214031,\"1384\":17.171189300000002,\"1385\":19.226144980000001,\"1386\":16.768669719999998,\"1387\":16.380305029999999,\"1388\":16.872676380000002,\"1389\":14.18170121,\"1390\":null,\"1391\":null,\"1392\":17.48395872,\"1393\":20.254617020000001,\"1394\":null,\"1395\":null,\"1396\":null,\"1397\":15.65973827,\"1398\":null,\"1399\":null,\"1400\":19.265699619999999,\"1401\":18.519614950000001,\"1402\":17.546613789999999,\"1403\":17.05134894,\"1404\":16.993189560000001,\"1405\":17.180520439999999,\"1406\":17.245022859999999,\"1407\":20.041772269999999,\"1408\":19.871217519999998,\"1409\":13.131813429999999,\"1410\":null,\"1411\":14.81458512,\"1412\":17.27756913,\"1413\":13.876893389999999,\"1414\":13.34920383,\"1415\":null,\"1416\":null,\"1417\":20.562011869999999,\"1418\":18.107396569999999,\"1419\":16.727001959999999,\"1420\":18.282732060000001,\"1421\":16.012017650000001,\"1422\":16.015202649999999,\"1423\":18.186325960000001,\"1424\":18.063454409999999,\"1425\":19.06644537,\"1426\":18.470440279999998,\"1427\":18.05357506,\"1428\":14.80462597,\"1429\":13.481746149999999,\"1430\":22.050411069999999,\"1431\":19.7253878,\"1432\":null,\"1433\":16.675583710000002,\"1434\":null,\"1435\":null,\"1436\":18.353838020000001,\"1437\":17.290167310000001,\"1438\":null,\"1439\":15.55395534,\"1440\":null,\"1441\":15.228911950000001,\"1442\":16.957288599999998,\"1443\":null,\"1444\":null,\"1445\":null,\"1446\":null,\"1447\":null,\"1448\":13.542839069999999,\"1449\":13.790146610000001,\"1450\":null,\"1451\":null,\"1452\":null,\"1453\":null,\"1454\":15.630759039999999,\"1455\":17.866862449999999,\"1456\":18.408925310000001,\"1457\":null,\"1458\":null,\"1459\":null,\"1460\":null,\"1461\":17.818228189999999,\"1462\":15.52203926,\"1463\":null,\"1464\":null,\"1465\":null,\"1466\":19.46359095,\"1467\":15.308983850000001,\"1468\":null,\"1469\":null,\"1470\":null,\"1471\":16.916951839999999,\"1472\":null,\"1473\":null,\"1474\":20.159831069999999,\"1475\":null,\"1476\":null,\"1477\":17.998727559999999,\"1478\":20.671855369999999,\"1479\":18.29632582,\"1480\":19.49524138,\"1481\":16.049601679999999,\"1482\":null,\"1483\":16.43419935,\"1484\":16.289723259999999,\"1485\":null,\"1486\":15.063421140000001,\"1487\":14.53967106,\"1488\":16.237837630000001,\"1489\":18.415316669999999,\"1490\":null,\"1491\":null,\"1492\":18.529764239999999,\"1493\":18.06339423,\"1494\":null,\"1495\":18.125505270000001,\"1496\":17.905868519999998,\"1497\":18.613857939999999,\"1498\":20.224187409999999,\"1499\":18.166281189999999,\"1500\":18.204900110000001,\"1501\":null,\"1502\":null,\"1503\":20.943360309999999,\"1504\":16.755508689999999,\"1505\":14.773799820000001,\"1506\":19.036798839999999,\"1507\":18.10042494,\"1508\":16.342409379999999,\"1509\":18.370884310000001,\"1510\":17.21638634,\"1511\":21.019264230000001,\"1512\":16.118227470000001,\"1513\":15.931517360000001,\"1514\":16.423183980000001,\"1515\":18.888357169999999,\"1516\":13.179246060000001,\"1517\":null,\"1518\":null,\"1519\":22.021882009999999,\"1520\":18.67174163,\"1521\":null,\"1522\":null,\"1523\":13.131813429999999,\"1524\":17.279710999999999,\"1525\":13.131813429999999,\"1526\":18.196890839999998,\"1527\":17.649355660000001,\"1528\":16.270115990000001,\"1529\":16.342981550000001,\"1530\":16.915202709999999,\"1531\":16.73963672,\"1532\":16.153123170000001,\"1533\":null,\"1534\":null,\"1535\":20.378054939999998,\"1536\":19.855087869999998,\"1537\":21.68531355,\"1538\":null,\"1539\":14.833652880000001,\"1540\":16.522312970000002,\"1541\":16.33347238,\"1542\":16.160923820000001,\"1543\":18.315850009999998,\"1544\":null,\"1545\":11.63938212,\"1546\":null,\"1547\":18.424629469999999,\"1548\":14.17364321,\"1549\":15.898590390000001,\"1550\":16.17648062,\"1551\":17.83100962,\"1552\":15.6615427,\"1553\":null,\"1554\":null,\"1555\":null,\"1556\":15.929558630000001,\"1557\":14.585426999999999,\"1558\":16.70346464,\"1559\":null,\"1560\":15.82512856,\"1561\":13.131813429999999,\"1562\":19.40379545,\"1563\":null,\"1564\":17.762531800000001,\"1565\":18.068208500000001,\"1566\":null,\"1567\":21.175590159999999,\"1568\":null,\"1569\":null,\"1570\":null,\"1571\":null,\"1572\":null,\"1573\":null,\"1574\":null,\"1575\":19.442717340000002,\"1576\":null,\"1577\":19.0469148,\"1578\":null,\"1579\":null,\"1580\":null,\"1581\":null,\"1582\":null,\"1583\":null,\"1584\":null,\"1585\":21.636981469999998,\"1586\":17.414445010000001,\"1587\":17.470647240000002,\"1588\":15.9195253,\"1589\":null,\"1590\":15.481190460000001,\"1591\":null,\"1592\":16.385713330000002,\"1593\":13.250843140000001,\"1594\":17.374676749999999,\"1595\":15.117266280000001,\"1596\":16.784493189999999,\"1597\":16.284629769999999,\"1598\":18.044030710000001,\"1599\":18.51484348,\"1600\":21.303459759999999,\"1601\":17.791815849999999,\"1602\":17.281221200000001,\"1603\":12.9545409,\"1604\":13.809653900000001,\"1605\":13.210725569999999,\"1606\":17.99111113,\"1607\":null,\"1608\":18.346055270000001,\"1609\":null,\"1610\":16.566180840000001,\"1611\":null,\"1612\":16.121150360000001,\"1613\":null,\"1614\":null,\"1615\":15.37713258,\"1616\":null,\"1617\":17.467407720000001,\"1618\":19.18682304,\"1619\":null,\"1620\":null,\"1621\":null,\"1622\":null,\"1623\":null,\"1624\":16.79214382,\"1625\":15.0644992,\"1626\":null,\"1627\":17.809719080000001,\"1628\":17.750507089999999,\"1629\":15.931328069999999,\"1630\":21.490795949999999,\"1631\":20.040239,\"1632\":null,\"1633\":18.765826270000002,\"1634\":20.092092789999999,\"1635\":null,\"1636\":null,\"1637\":null,\"1638\":21.499112220000001,\"1639\":19.325688450000001,\"1640\":14.85622994,\"1641\":null,\"1642\":null,\"1643\":null,\"1644\":null,\"1645\":15.03605374,\"1646\":13.77256528,\"1647\":null,\"1648\":null,\"1649\":17.332051750000002,\"1650\":null,\"1651\":17.301390959999999,\"1652\":18.501461559999999,\"1653\":null,\"1654\":null,\"1655\":null,\"1656\":null,\"1657\":20.005132360000001,\"1658\":17.770208319999998,\"1659\":18.344628360000002,\"1660\":null,\"1661\":15.447242490000001,\"1662\":null,\"1663\":null,\"1664\":18.73873841,\"1665\":21.440062300000001,\"1666\":19.090062589999999,\"1667\":null,\"1668\":15.2443557,\"1669\":16.79947439,\"1670\":null,\"1671\":null,\"1672\":19.113675229999998,\"1673\":18.280252910000002,\"1674\":null,\"1675\":null,\"1676\":13.45234419,\"1677\":null,\"1678\":15.918466929999999,\"1679\":16.825524779999998,\"1680\":null,\"1681\":16.220733289999998,\"1682\":13.582018250000001,\"1683\":19.2263065,\"1684\":null,\"1685\":null,\"1686\":null,\"1687\":16.322232679999999,\"1688\":null,\"1689\":17.493085959999998,\"1690\":17.634267600000001,\"1691\":18.266119880000002,\"1692\":14.43796266,\"1693\":null,\"1694\":null,\"1695\":20.06019822,\"1696\":15.320762459999999,\"1697\":15.6311394,\"1698\":18.66837997,\"1699\":null,\"1700\":null,\"1701\":16.36834902,\"1702\":17.25233716,\"1703\":21.338886720000001,\"1704\":18.979335630000001,\"1705\":15.901303049999999,\"1706\":17.278122060000001,\"1707\":18.646113060000001,\"1708\":18.94200756,\"1709\":18.537756760000001,\"1710\":15.561005829999999,\"1711\":16.00615779,\"1712\":null,\"1713\":null,\"1714\":null,\"1715\":null,\"1716\":16.20272237,\"1717\":14.512481559999999,\"1718\":18.806132890000001,\"1719\":15.892584640000001,\"1720\":21.655071549999999,\"1721\":18.61128737,\"1722\":15.19116092,\"1723\":null,\"1724\":null,\"1725\":20.09116972,\"1726\":17.503649899999999,\"1727\":18.274153729999998,\"1728\":17.635918409999999,\"1729\":13.131813429999999,\"1730\":null,\"1731\":18.43901636,\"1732\":null,\"1733\":null,\"1734\":18.15358092,\"1735\":19.916140510000002,\"1736\":null,\"1737\":21.135200449999999,\"1738\":15.517695290000001,\"1739\":14.532227280000001,\"1740\":17.606296789999998,\"1741\":20.45074971,\"1742\":18.68257406,\"1743\":18.521341570000001,\"1744\":19.476779100000002,\"1745\":15.38682803,\"1746\":14.54558712,\"1747\":null,\"1748\":19.530665769999999,\"1749\":16.522990910000001,\"1750\":null,\"1751\":null,\"1752\":null,\"1753\":15.483482759999999,\"1754\":13.72371991,\"1755\":null,\"1756\":null,\"1757\":null,\"1758\":15.68291739,\"1759\":null,\"1760\":17.70490933,\"1761\":null,\"1762\":null,\"1763\":null,\"1764\":19.706913910000001,\"1765\":null,\"1766\":null,\"1767\":15.3000159,\"1768\":null,\"1769\":20.27074752,\"1770\":null,\"1771\":14.92534285,\"1772\":17.284250570000001,\"1773\":17.965761749999999,\"1774\":null,\"1775\":null,\"1776\":null,\"1777\":17.870749490000002,\"1778\":18.588918809999999,\"1779\":16.970944339999999,\"1780\":20.107843689999999,\"1781\":null,\"1782\":19.649087470000001,\"1783\":16.025248820000002,\"1784\":23.699711799999999,\"1785\":23.131178590000001,\"1786\":19.588621570000001,\"1787\":24.107533870000001,\"1788\":25.118256599999999,\"1789\":18.270263270000001,\"1790\":17.521701799999999,\"1791\":null,\"1792\":null,\"1793\":16.45672239,\"1794\":19.568235309999999,\"1795\":17.865458289999999,\"1796\":null,\"1797\":18.88351214,\"1798\":null,\"1799\":null,\"1800\":16.669577799999999,\"1801\":null,\"1802\":17.644494349999999,\"1803\":17.99111401,\"1804\":19.028055040000002,\"1805\":16.681412129999998,\"1806\":18.13149804,\"1807\":null,\"1808\":null,\"1809\":null,\"1810\":13.131813429999999,\"1811\":17.398018650000001,\"1812\":19.610282219999998,\"1813\":20.315230580000002,\"1814\":20.233965940000001,\"1815\":15.00177759,\"1816\":18.250551770000001,\"1817\":null,\"1818\":16.571297560000001,\"1819\":19.350847460000001,\"1820\":18.947282349999998,\"1821\":19.577480699999999,\"1822\":19.305722429999999,\"1823\":19.395091560000001,\"1824\":17.677590469999998,\"1825\":21.828785660000001,\"1826\":18.649622359999999,\"1827\":18.518333299999998,\"1828\":21.13734436,\"1829\":20.46028973,\"1830\":18.420311349999999,\"1831\":18.26082345,\"1832\":20.30963057,\"1833\":22.03113622,\"1834\":20.968622539999998,\"1835\":20.739297390000001,\"1836\":19.077737920000001,\"1837\":20.6508492,\"1838\":19.760204659999999,\"1839\":21.40519303,\"1840\":19.10842873,\"1841\":21.686043640000001,\"1842\":15.23890405,\"1843\":17.637144209999999,\"1844\":19.813752730000001,\"1845\":18.277665720000002,\"1846\":17.412659959999999,\"1847\":20.982822039999998,\"1848\":null,\"1849\":20.82572111,\"1850\":18.349556079999999,\"1851\":16.59314526,\"1852\":23.302657289999999,\"1853\":21.423155950000002,\"1854\":21.629624499999998,\"1855\":20.76557257,\"1856\":null,\"1857\":16.833336670000001,\"1858\":19.548870539999999,\"1859\":18.543522370000002,\"1860\":null,\"1861\":null,\"1862\":null,\"1863\":null,\"1864\":17.034194119999999,\"1865\":null,\"1866\":null,\"1867\":13.02789561,\"1868\":18.553052950000001,\"1869\":18.85180033,\"1870\":null,\"1871\":null,\"1872\":20.42208007,\"1873\":18.218416900000001,\"1874\":20.444951,\"1875\":12.872958649999999,\"1876\":18.606923980000001,\"1877\":16.906023690000001,\"1878\":13.24146949,\"1879\":null,\"1880\":null,\"1881\":null,\"1882\":null,\"1883\":null,\"1884\":null,\"1885\":null,\"1886\":null,\"1887\":14.07259416,\"1888\":18.764521139999999,\"1889\":13.24146949,\"1890\":17.756863150000001,\"1891\":18.647484550000002,\"1892\":17.37550324,\"1893\":null,\"1894\":18.211218519999999,\"1895\":null,\"1896\":15.02265888,\"1897\":15.505334449999999,\"1898\":null,\"1899\":26.142671780000001,\"1900\":20.440236809999998,\"1901\":19.121080169999999,\"1902\":19.903702800000001,\"1903\":16.302888899999999,\"1904\":null,\"1905\":null,\"1906\":19.05930356,\"1907\":null,\"1908\":null,\"1909\":16.882001389999999,\"1910\":null,\"1911\":null,\"1912\":null,\"1913\":null,\"1914\":16.165340069999999,\"1915\":13.21076611,\"1916\":18.087226380000001,\"1917\":null,\"1918\":null,\"1919\":null,\"1920\":null,\"1921\":null,\"1922\":null,\"1923\":null,\"1924\":null,\"1925\":null,\"1926\":null,\"1927\":13.131813429999999,\"1928\":17.44201335,\"1929\":null,\"1930\":21.201519470000001,\"1931\":21.243593319999999,\"1932\":16.75331911,\"1933\":17.14563261,\"1934\":14.350179730000001,\"1935\":19.947102470000001,\"1936\":null,\"1937\":13.131813429999999,\"1938\":15.41308433,\"1939\":18.206426050000001,\"1940\":13.848981070000001,\"1941\":16.198414469999999,\"1942\":null,\"1943\":12.8548116,\"1944\":16.601353620000001,\"1945\":17.287885809999999,\"1946\":12.63625111,\"1947\":13.153063449999999,\"1948\":null,\"1949\":null,\"1950\":null,\"1951\":null,\"1952\":null,\"1953\":18.617475689999999,\"1954\":12.09293793,\"1955\":14.09209532,\"1956\":null,\"1957\":null,\"1958\":null,\"1959\":15.836366979999999,\"1960\":17.552315060000002,\"1961\":null,\"1962\":null,\"1963\":20.670386220000001,\"1964\":null,\"1965\":17.096863089999999,\"1966\":12.862637210000001,\"1967\":null,\"1968\":14.80507587,\"1969\":15.0529215,\"1970\":null,\"1971\":22.705830219999999,\"1972\":null,\"1973\":18.152457170000002,\"1974\":null,\"1975\":15.415247880000001,\"1976\":13.561988599999999,\"1977\":15.872489460000001,\"1978\":14.467796959999999,\"1979\":null,\"1980\":15.65848437,\"1981\":null,\"1982\":17.77333659,\"1983\":null,\"1984\":null,\"1985\":16.392172330000001,\"1986\":17.044421450000002,\"1987\":18.527685330000001,\"1988\":17.674511750000001,\"1989\":18.100562709999998,\"1990\":15.35432924,\"1991\":15.152131089999999,\"1992\":16.94184388,\"1993\":16.280077120000001,\"1994\":null,\"1995\":14.47469941,\"1996\":15.839314529999999,\"1997\":18.50852561,\"1998\":12.907742300000001,\"1999\":19.058208359999998,\"2000\":16.620058400000001,\"2001\":null,\"2002\":18.219539650000002,\"2003\":null,\"2004\":16.298651490000001,\"2005\":null,\"2006\":null,\"2007\":null,\"2008\":null,\"2009\":17.054192499999999,\"2010\":15.18838132,\"2011\":null,\"2012\":19.798947429999998,\"2013\":null,\"2014\":14.29763479,\"2015\":null,\"2016\":16.438849319999999,\"2017\":20.45121571,\"2018\":16.454924649999999,\"2019\":null,\"2020\":null,\"2021\":19.444663219999999,\"2022\":null,\"2023\":19.236157420000001,\"2024\":null,\"2025\":18.21993264,\"2026\":null,\"2027\":16.948596519999999,\"2028\":13.259757909999999,\"2029\":18.140354819999999,\"2030\":13.42147383,\"2031\":18.133889880000002,\"2032\":16.527623120000001,\"2033\":13.53748779,\"2034\":15.95785879,\"2035\":17.785227129999999,\"2036\":17.433506349999998,\"2037\":null,\"2038\":15.71002936,\"2039\":null,\"2040\":14.9040344,\"2041\":22.092200649999999,\"2042\":null,\"2043\":15.09282207,\"2044\":17.043184400000001,\"2045\":null,\"2046\":null,\"2047\":null,\"2048\":null,\"2049\":14.20596419,\"2050\":null,\"2051\":18.985621250000001,\"2052\":18.86048667,\"2053\":null,\"2054\":18.130789279999998,\"2055\":null,\"2056\":19.405608990000001,\"2057\":null,\"2058\":null,\"2059\":null,\"2060\":null,\"2061\":null,\"2062\":null,\"2063\":null,\"2064\":14.625283570000001,\"2065\":null,\"2066\":null,\"2067\":21.615718090000002,\"2068\":18.004428539999999,\"2069\":null,\"2070\":null,\"2071\":20.141865020000001,\"2072\":16.099853629999998,\"2073\":null,\"2074\":null,\"2075\":16.51019251,\"2076\":18.04725869,\"2077\":17.27534258,\"2078\":14.59482438,\"2079\":15.681716270000001,\"2080\":15.90681861,\"2081\":14.32391501,\"2082\":null,\"2083\":18.238530449999999,\"2084\":null,\"2085\":12.44737159,\"2086\":null,\"2087\":15.61868039,\"2088\":null,\"2089\":null,\"2090\":20.722171679999999,\"2091\":19.774392110000001,\"2092\":null,\"2093\":24.70564006,\"2094\":null,\"2095\":null,\"2096\":null,\"2097\":null,\"2098\":null,\"2099\":null,\"2100\":15.58938624,\"2101\":18.458229589999998,\"2102\":null,\"2103\":null,\"2104\":null,\"2105\":null,\"2106\":null,\"2107\":17.102810550000001,\"2108\":18.03151957,\"2109\":null,\"2110\":null,\"2111\":null,\"2112\":15.84689187,\"2113\":20.10752819,\"2114\":13.131813429999999,\"2115\":19.302858090000001,\"2116\":17.79993129,\"2117\":13.131813429999999,\"2118\":18.335480059999998,\"2119\":15.20575657,\"2120\":18.84127136,\"2121\":14.248715580000001,\"2122\":null,\"2123\":15.95715444,\"2124\":15.53152437,\"2125\":null,\"2126\":null,\"2127\":14.64410589,\"2128\":15.16314375,\"2129\":17.06152174,\"2130\":22.504194510000001,\"2131\":null,\"2132\":null,\"2133\":null,\"2134\":null,\"2135\":19.943051100000002,\"2136\":15.8044829,\"2137\":18.764937549999999,\"2138\":20.389147950000002,\"2139\":15.464844490000001,\"2140\":14.484525189999999,\"2141\":16.194997430000001,\"2142\":null,\"2143\":null,\"2144\":20.584483240000001,\"2145\":19.02414701,\"2146\":null,\"2147\":null,\"2148\":19.02271533,\"2149\":16.489888130000001,\"2150\":null,\"2151\":15.51972269,\"2152\":15.63682511,\"2153\":19.26904395,\"2154\":null,\"2155\":null,\"2156\":null,\"2157\":null,\"2158\":null,\"2159\":18.740345990000002,\"2160\":null,\"2161\":18.398937549999999,\"2162\":22.005133369999999,\"2163\":18.406876409999999,\"2164\":null,\"2165\":15.261718350000001,\"2166\":14.703318619999999,\"2167\":16.968493980000002,\"2168\":null,\"2169\":null,\"2170\":16.97930032,\"2171\":null,\"2172\":20.240137820000001,\"2173\":24.1397555,\"2174\":20.961742579999999,\"2175\":23.57498348,\"2176\":null,\"2177\":16.469743879999999,\"2178\":null,\"2179\":18.591923319999999,\"2180\":13.490268840000001,\"2181\":null,\"2182\":16.997898580000001,\"2183\":null,\"2184\":18.738573200000001,\"2185\":null,\"2186\":15.924810859999999,\"2187\":null,\"2188\":13.09016797,\"2189\":15.99539264,\"2190\":13.25698057,\"2191\":14.331442579999999,\"2192\":null,\"2193\":null,\"2194\":19.442542799999998,\"2195\":17.611865869999999,\"2196\":null,\"2197\":null,\"2198\":null,\"2199\":null,\"2200\":18.019141749999999,\"2201\":13.67057713,\"2202\":null,\"2203\":null,\"2204\":null,\"2205\":null,\"2206\":null,\"2207\":null,\"2208\":18.60082938,\"2209\":15.52775055,\"2210\":18.625469330000001,\"2211\":17.502497040000002,\"2212\":22.493294850000002,\"2213\":15.27413342,\"2214\":null,\"2215\":null,\"2216\":19.228669239999999,\"2217\":18.381223290000001,\"2218\":18.881240729999998,\"2219\":17.401312239999999,\"2220\":null,\"2221\":17.166599640000001,\"2222\":14.172292219999999,\"2223\":null,\"2224\":null,\"2225\":18.08524998,\"2226\":null,\"2227\":18.532302550000001,\"2228\":15.88758574,\"2229\":null,\"2230\":17.841614079999999,\"2231\":null,\"2232\":null,\"2233\":null,\"2234\":16.332173879999999,\"2235\":15.45284191,\"2236\":16.816644069999999,\"2237\":15.082637800000001,\"2238\":null,\"2239\":19.77934909,\"2240\":17.674275349999998,\"2241\":22.497003809999999,\"2242\":15.31420149,\"2243\":14.6595832,\"2244\":14.54810219,\"2245\":15.49221936,\"2246\":17.520091690000001,\"2247\":null,\"2248\":null,\"2249\":18.163269769999999,\"2250\":null,\"2251\":19.959374239999999,\"2252\":20.463888709999999,\"2253\":16.302909790000001,\"2254\":18.938440199999999,\"2255\":null,\"2256\":null,\"2257\":16.34846112,\"2258\":null,\"2259\":null,\"2260\":null,\"2261\":18.185851750000001,\"2262\":16.71481661,\"2263\":16.20430605,\"2264\":12.31321019,\"2265\":27.87119212,\"2266\":20.54882242,\"2267\":14.03034998,\"2268\":22.36752457,\"2269\":21.11760486,\"2270\":null,\"2271\":14.945346689999999,\"2272\":null,\"2273\":null,\"2274\":null,\"2275\":null,\"2276\":null,\"2277\":null,\"2278\":20.05150716,\"2279\":19.0246955,\"2280\":15.725328019999999,\"2281\":15.902516350000001,\"2282\":18.33716583,\"2283\":null,\"2284\":16.159548780000002,\"2285\":16.270947790000001,\"2286\":null,\"2287\":18.417661979999998,\"2288\":16.796270199999999,\"2289\":19.127082439999999,\"2290\":21.630834440000001,\"2291\":19.218440260000001,\"2292\":null,\"2293\":null,\"2294\":19.322258959999999,\"2295\":null,\"2296\":16.214900979999999,\"2297\":null,\"2298\":null,\"2299\":18.748670529999998,\"2300\":22.151117070000002,\"2301\":null,\"2302\":null,\"2303\":14.637289190000001,\"2304\":18.86615767,\"2305\":16.594694669999999,\"2306\":18.668385789999998,\"2307\":16.895221889999998,\"2308\":17.08665864,\"2309\":15.305167900000001,\"2310\":19.169559190000001,\"2311\":null,\"2312\":16.373492970000001,\"2313\":null,\"2314\":null,\"2315\":null,\"2316\":20.700907569999998,\"2317\":16.454428279999998,\"2318\":16.085365920000001,\"2319\":17.410181009999999,\"2320\":17.19276593,\"2321\":13.8252387,\"2322\":15.79245835,\"2323\":16.715370230000001,\"2324\":null,\"2325\":null,\"2326\":null,\"2327\":18.252779010000001,\"2328\":16.31304068,\"2329\":18.416257259999998,\"2330\":19.746219379999999,\"2331\":19.367640099999999,\"2332\":16.597394220000002,\"2333\":19.31661703,\"2334\":17.658533630000001,\"2335\":17.089105350000001,\"2336\":16.011102690000001,\"2337\":null,\"2338\":null,\"2339\":null,\"2340\":16.074552189999999,\"2341\":16.53903996,\"2342\":15.26357672,\"2343\":null,\"2344\":null,\"2345\":null,\"2346\":null,\"2347\":null,\"2348\":20.078985339999999,\"2349\":null,\"2350\":22.087464440000002,\"2351\":20.082664470000001,\"2352\":16.301213929999999,\"2353\":null,\"2354\":22.170606150000001,\"2355\":null,\"2356\":null,\"2357\":null,\"2358\":null,\"2359\":16.59940963,\"2360\":14.3391538,\"2361\":null,\"2362\":null,\"2363\":null,\"2364\":17.516752839999999,\"2365\":null,\"2366\":13.846582679999999,\"2367\":17.038622849999999,\"2368\":16.149070089999999,\"2369\":18.042907929999998,\"2370\":18.829899999999998,\"2371\":19.22494206,\"2372\":18.27176364,\"2373\":21.429164029999999,\"2374\":null,\"2375\":15.799242919999999,\"2376\":15.49544758,\"2377\":17.13231536,\"2378\":14.945023600000001,\"2379\":15.62000499,\"2380\":null,\"2381\":17.436901580000001,\"2382\":17.6951112,\"2383\":16.17833199,\"2384\":null,\"2385\":null,\"2386\":19.960699219999999,\"2387\":16.426482799999999,\"2388\":null,\"2389\":19.569945000000001,\"2390\":15.77534998,\"2391\":16.483515140000002,\"2392\":15.68106736,\"2393\":null,\"2394\":21.384617689999999,\"2395\":19.386256249999999,\"2396\":19.893771770000001,\"2397\":null,\"2398\":14.831453679999999,\"2399\":null,\"2400\":16.64529589,\"2401\":18.51559134,\"2402\":17.884747430000001,\"2403\":null,\"2404\":null,\"2405\":null,\"2406\":null,\"2407\":14.414217239999999,\"2408\":null,\"2409\":null,\"2410\":null,\"2411\":13.64673801,\"2412\":null,\"2413\":18.07364535,\"2414\":17.665675180000001,\"2415\":null,\"2416\":null,\"2417\":16.695482999999999,\"2418\":null,\"2419\":null,\"2420\":19.05377902,\"2421\":15.41227218,\"2422\":null,\"2423\":18.530759570000001,\"2424\":null,\"2425\":null,\"2426\":null,\"2427\":null,\"2428\":null,\"2429\":14.819940239999999,\"2430\":15.48779336,\"2431\":null,\"2432\":null,\"2433\":null,\"2434\":13.131813429999999,\"2435\":null,\"2436\":19.237236209999999,\"2437\":13.457893759999999,\"2438\":19.349659330000002,\"2439\":23.222480000000001,\"2440\":17.385834540000001,\"2441\":18.208254669999999,\"2442\":15.98288906,\"2443\":null,\"2444\":null,\"2445\":null,\"2446\":16.296972480000001,\"2447\":14.181968940000001,\"2448\":14.3449762,\"2449\":null,\"2450\":null,\"2451\":18.231314999999999,\"2452\":null,\"2453\":15.61113769,\"2454\":null,\"2455\":16.779450520000001,\"2456\":null,\"2457\":null,\"2458\":null,\"2459\":null,\"2460\":14.83172531,\"2461\":18.42511412,\"2462\":null,\"2463\":18.64692363,\"2464\":18.48161142,\"2465\":18.132118729999998,\"2466\":null,\"2467\":null,\"2468\":null,\"2469\":null,\"2470\":14.88978831,\"2471\":null,\"2472\":19.23347575,\"2473\":18.131069159999999,\"2474\":null,\"2475\":14.98414683,\"2476\":16.370765840000001,\"2477\":15.317781889999999,\"2478\":16.571605850000001,\"2479\":19.69881629,\"2480\":16.826064850000002,\"2481\":20.944138460000001,\"2482\":20.301722600000002,\"2483\":16.06705178,\"2484\":null,\"2485\":22.213943650000001,\"2486\":16.032330609999999,\"2487\":22.546342259999999,\"2488\":22.97066353,\"2489\":15.47624048,\"2490\":17.804396610000001,\"2491\":16.507486270000001,\"2492\":18.70933908,\"2493\":17.554440620000001,\"2494\":17.505209839999999,\"2495\":15.69998427,\"2496\":18.286732789999998,\"2497\":19.72877475,\"2498\":18.091967740000001,\"2499\":null,\"2500\":null,\"2501\":null,\"2502\":null,\"2503\":null,\"2504\":17.55231495,\"2505\":null,\"2506\":14.60422243,\"2507\":null,\"2508\":17.309553180000002,\"2509\":18.67945752,\"2510\":17.209180700000001,\"2511\":15.79765048,\"2512\":17.389165200000001,\"2513\":null,\"2514\":null,\"2515\":16.26811361,\"2516\":null,\"2517\":null,\"2518\":12.016787430000001,\"2519\":16.923365149999999,\"2520\":16.978391609999999,\"2521\":14.87489974,\"2522\":null,\"2523\":null,\"2524\":19.515540059999999,\"2525\":19.210067290000001,\"2526\":null,\"2527\":null,\"2528\":14.439390830000001,\"2529\":17.896776849999998,\"2530\":13.131813429999999,\"2531\":null,\"2532\":14.967960870000001,\"2533\":null,\"2534\":null,\"2535\":null,\"2536\":14.21842122,\"2537\":16.068805810000001,\"2538\":null,\"2539\":15.774548169999999,\"2540\":22.061925550000002,\"2541\":null,\"2542\":null,\"2543\":19.217229469999999,\"2544\":15.30689475,\"2545\":14.446390190000001,\"2546\":16.94342936,\"2547\":15.792375549999999,\"2548\":17.722637729999999,\"2549\":16.934537670000001,\"2550\":16.229607470000001,\"2551\":16.801051009999998,\"2552\":null,\"2553\":17.780781999999998,\"2554\":null,\"2555\":18.20361801,\"2556\":null,\"2557\":16.15372193,\"2558\":15.769381839999999,\"2559\":null,\"2560\":17.041333519999998,\"2561\":18.453627529999999,\"2562\":17.391415160000001,\"2563\":23.312914639999999,\"2564\":18.451632199999999,\"2565\":17.577503409999998,\"2566\":null,\"2567\":19.345994480000002,\"2568\":19.711581469999999,\"2569\":17.493681680000002,\"2570\":19.05623988,\"2571\":17.229897380000001,\"2572\":16.63213597,\"2573\":18.032847830000001,\"2574\":19.00268925,\"2575\":17.571117579999999,\"2576\":null,\"2577\":19.995358629999998,\"2578\":17.705597740000002,\"2579\":null,\"2580\":null,\"2581\":null,\"2582\":null,\"2583\":15.67575341,\"2584\":24.023231150000001,\"2585\":18.243912770000001,\"2586\":17.207804800000002,\"2587\":14.8568134,\"2588\":null,\"2589\":15.615790260000001,\"2590\":14.299668670000001,\"2591\":20.033213329999999,\"2592\":null,\"2593\":null,\"2594\":19.9439803,\"2595\":17.76759903,\"2596\":null,\"2597\":null,\"2598\":17.050436900000001,\"2599\":16.557271409999998,\"2600\":null,\"2601\":null,\"2602\":17.308033519999999,\"2603\":21.169567860000001,\"2604\":null,\"2605\":14.18697409,\"2606\":null,\"2607\":16.9539027,\"2608\":null,\"2609\":16.72813382,\"2610\":16.351852780000002,\"2611\":16.358761619999999,\"2612\":null,\"2613\":null,\"2614\":null,\"2615\":21.74762286,\"2616\":null,\"2617\":15.00096675,\"2618\":20.714292619999998,\"2619\":13.131813429999999,\"2620\":null,\"2621\":null,\"2622\":null,\"2623\":20.090586800000001,\"2624\":19.160067000000002,\"2625\":17.97676667,\"2626\":14.19057295,\"2627\":null,\"2628\":null,\"2629\":null,\"2630\":14.25247691,\"2631\":13.30560432,\"2632\":null,\"2633\":null,\"2634\":17.893395179999999,\"2635\":13.9519442,\"2636\":13.69762227,\"2637\":null,\"2638\":18.38914162,\"2639\":21.125771830000001,\"2640\":20.42311028,\"2641\":21.617991490000001,\"2642\":null,\"2643\":null,\"2644\":21.497678140000001,\"2645\":12.253652280000001,\"2646\":null,\"2647\":19.443182849999999,\"2648\":null,\"2649\":16.676864429999998,\"2650\":null,\"2651\":null,\"2652\":17.147393709999999,\"2653\":18.519828360000002,\"2654\":14.585838300000001,\"2655\":19.720911699999998,\"2656\":15.833273180000001,\"2657\":19.960933130000001,\"2658\":19.50436139,\"2659\":null,\"2660\":21.293166450000001,\"2661\":18.18122017,\"2662\":19.66859818,\"2663\":17.565079399999998,\"2664\":null,\"2665\":14.14685459,\"2666\":24.569273379999998,\"2667\":14.80311118,\"2668\":12.64461107,\"2669\":19.858090749999999,\"2670\":17.23326119,\"2671\":21.227406129999999,\"2672\":17.880456420000002,\"2673\":14.912212050000001,\"2674\":15.799923809999999,\"2675\":13.65455358,\"2676\":null,\"2677\":14.36787812,\"2678\":null,\"2679\":17.490177719999998,\"2680\":14.48323517,\"2681\":12.11257666,\"2682\":16.017005189999999,\"2683\":17.052098130000001,\"2684\":19.554632779999999,\"2685\":null,\"2686\":18.01456808,\"2687\":21.782277919999998,\"2688\":17.83917671,\"2689\":15.03032114,\"2690\":17.76349768,\"2691\":null,\"2692\":null,\"2693\":19.078494469999999,\"2694\":null,\"2695\":null,\"2696\":19.240281400000001,\"2697\":null,\"2698\":15.14400006,\"2699\":null,\"2700\":null,\"2701\":16.730177680000001,\"2702\":null,\"2703\":null,\"2704\":null,\"2705\":16.005959749999999,\"2706\":17.99921587,\"2707\":23.847394220000002,\"2708\":21.256212680000001,\"2709\":20.949962370000002,\"2710\":26.104394889999998,\"2711\":14.878721199999999,\"2712\":17.677805679999999,\"2713\":null,\"2714\":19.799873900000002,\"2715\":23.894416230000001,\"2716\":16.713591919999999,\"2717\":20.669132390000002,\"2718\":22.912408970000001,\"2719\":20.864314490000002,\"2720\":19.495750560000001,\"2721\":20.625891960000001,\"2722\":25.059939279999998,\"2723\":18.42201652,\"2724\":22.937380690000001,\"2725\":19.83736592,\"2726\":21.206765140000002,\"2727\":19.05223316,\"2728\":15.750679740000001,\"2729\":null,\"2730\":22.580725709999999,\"2731\":16.360561220000001,\"2732\":21.553917599999998,\"2733\":null,\"2734\":null,\"2735\":17.143346080000001,\"2736\":17.67504066,\"2737\":19.010287659999999,\"2738\":null,\"2739\":null,\"2740\":17.260132460000001,\"2741\":15.533651669999999,\"2742\":19.382522590000001,\"2743\":17.75555104,\"2744\":21.47505666,\"2745\":15.00033125,\"2746\":null,\"2747\":15.38998746,\"2748\":null,\"2749\":null,\"2750\":12.425343870000001,\"2751\":null,\"2752\":16.054032400000001,\"2753\":21.00706181,\"2754\":22.7459448,\"2755\":null,\"2756\":null,\"2757\":null,\"2758\":null,\"2759\":22.578780949999999,\"2760\":null,\"2761\":null,\"2762\":null,\"2763\":null,\"2764\":18.532877760000002,\"2765\":15.16965714,\"2766\":14.46530051,\"2767\":15.643649290000001,\"2768\":13.658733979999999,\"2769\":17.982510170000001,\"2770\":18.99169685,\"2771\":null,\"2772\":13.943323319999999,\"2773\":null,\"2774\":16.806964910000001,\"2775\":18.330471729999999,\"2776\":null,\"2777\":14.083718449999999,\"2778\":null,\"2779\":15.52057057,\"2780\":14.498972370000001,\"2781\":null,\"2782\":null,\"2783\":13.42317046,\"2784\":19.751685439999999,\"2785\":null,\"2786\":18.383677609999999,\"2787\":null,\"2788\":17.18472028,\"2789\":null,\"2790\":null,\"2791\":null,\"2792\":17.33047427,\"2793\":null,\"2794\":13.9309387,\"2795\":null,\"2796\":16.250038660000001,\"2797\":19.2810904,\"2798\":13.131813429999999,\"2799\":21.917340679999999,\"2800\":null,\"2801\":19.37626023,\"2802\":18.53955667,\"2803\":18.65024975,\"2804\":17.23125606,\"2805\":null,\"2806\":null,\"2807\":16.290990959999998,\"2808\":null,\"2809\":null,\"2810\":20.260468379999999,\"2811\":20.002419719999999,\"2812\":13.111188589999999,\"2813\":16.179700369999999,\"2814\":20.391695930000001,\"2815\":21.254010999999998,\"2816\":20.200453670000002,\"2817\":null,\"2818\":19.76168642,\"2819\":null,\"2820\":null,\"2821\":null,\"2822\":17.935823410000001,\"2823\":null,\"2824\":18.223287190000001,\"2825\":16.516324350000001,\"2826\":null,\"2827\":13.77250971,\"2828\":null,\"2829\":19.1470375,\"2830\":null,\"2831\":null,\"2832\":13.15137507,\"2833\":16.888503119999999,\"2834\":null,\"2835\":18.373549919999999,\"2836\":16.435608169999998,\"2837\":null,\"2838\":15.897384300000001,\"2839\":13.00648224,\"2840\":15.50157087,\"2841\":null,\"2842\":16.51928852,\"2843\":null,\"2844\":16.42481446,\"2845\":12.47993537,\"2846\":12.09918764,\"2847\":18.230031820000001,\"2848\":17.117347859999999,\"2849\":20.4142768,\"2850\":22.512530829999999,\"2851\":21.75519723,\"2852\":17.71160098,\"2853\":19.348218459999998,\"2854\":22.222010040000001,\"2855\":16.0823033,\"2856\":18.261143919999999,\"2857\":16.192412059999999,\"2858\":17.420092570000001,\"2859\":13.98105307,\"2860\":18.188865440000001,\"2861\":17.03635727,\"2862\":15.309135899999999,\"2863\":null,\"2864\":16.37897838,\"2865\":18.063886579999998,\"2866\":17.26730748,\"2867\":null,\"2868\":16.009271720000001,\"2869\":null,\"2870\":18.096840220000001,\"2871\":14.9734981,\"2872\":null,\"2873\":19.221156789999998,\"2874\":null,\"2875\":18.379545440000001,\"2876\":15.72848463,\"2877\":16.269650299999999,\"2878\":null,\"2879\":13.131813429999999,\"2880\":15.424992059999999,\"2881\":17.263234319999999,\"2882\":17.23204685,\"2883\":null,\"2884\":15.137705090000001,\"2885\":17.59194433,\"2886\":null,\"2887\":null,\"2888\":null,\"2889\":null,\"2890\":15.84525427,\"2891\":19.187054610000001,\"2892\":14.57220715,\"2893\":17.69203928,\"2894\":17.098852019999999,\"2895\":null,\"2896\":17.4777749,\"2897\":null,\"2898\":13.131813429999999,\"2899\":null,\"2900\":null,\"2901\":16.917653510000001,\"2902\":13.8999486,\"2903\":13.216552419999999,\"2904\":null,\"2905\":null,\"2906\":null,\"2907\":null,\"2908\":14.385935959999999,\"2909\":19.86758996,\"2910\":13.131813429999999,\"2911\":14.27011403,\"2912\":null,\"2913\":null,\"2914\":20.350121489999999,\"2915\":20.559224400000002,\"2916\":null,\"2917\":null,\"2918\":13.131813429999999,\"2919\":15.39030342,\"2920\":14.57261312,\"2921\":17.042699800000001,\"2922\":null,\"2923\":16.406553280000001,\"2924\":19.79430155,\"2925\":null,\"2926\":null,\"2927\":null,\"2928\":22.219003310000002,\"2929\":20.77837422,\"2930\":null,\"2931\":null,\"2932\":13.131813429999999,\"2933\":14.687235899999999,\"2934\":16.225577640000001,\"2935\":15.969624250000001,\"2936\":null,\"2937\":16.142749259999999,\"2938\":null,\"2939\":14.889059619999999,\"2940\":null,\"2941\":null,\"2942\":null,\"2943\":null,\"2944\":null,\"2945\":null,\"2946\":16.846959600000002,\"2947\":13.131813429999999,\"2948\":null,\"2949\":14.259507960000001,\"2950\":null,\"2951\":18.595201930000002,\"2952\":null,\"2953\":17.193204420000001,\"2954\":null,\"2955\":null,\"2956\":16.632406960000001,\"2957\":null,\"2958\":14.97187924,\"2959\":null,\"2960\":null,\"2961\":18.022948249999999,\"2962\":null,\"2963\":null,\"2964\":null,\"2965\":null,\"2966\":null,\"2967\":null,\"2968\":null,\"2969\":null,\"2970\":null,\"2971\":null,\"2972\":null,\"2973\":14.53347166,\"2974\":18.596481010000002,\"2975\":null,\"2976\":null,\"2977\":null,\"2978\":null,\"2979\":14.877379230000001,\"2980\":17.647085090000001,\"2981\":11.3001472,\"2982\":13.131813429999999,\"2983\":17.483442119999999,\"2984\":18.293314280000001,\"2985\":null,\"2986\":null,\"2987\":16.926426370000002,\"2988\":17.212530170000001,\"2989\":13.024102129999999,\"2990\":15.827585539999999,\"2991\":15.140077550000001,\"2992\":19.002263970000001,\"2993\":null,\"2994\":null,\"2995\":null,\"2996\":18.380947769999999,\"2997\":17.016106199999999,\"2998\":16.827916689999999,\"2999\":15.73846118,\"3000\":null,\"3001\":17.14007994,\"3002\":15.22360031,\"3003\":15.2392702,\"3004\":null,\"3005\":17.924979480000001,\"3006\":16.7129209,\"3007\":16.09977576,\"3008\":13.438036930000001,\"3009\":17.216106020000002,\"3010\":21.517121329999998,\"3011\":16.663079669999998,\"3012\":14.45041906,\"3013\":15.832716169999999,\"3014\":13.70564063,\"3015\":null,\"3016\":15.032974019999999,\"3017\":17.894693499999999,\"3018\":17.179249609999999,\"3019\":10.380090129999999,\"3020\":16.051254,\"3021\":16.299020970000001,\"3022\":15.389259600000001,\"3023\":null,\"3024\":18.375760960000001,\"3025\":13.639356749999999,\"3026\":null,\"3027\":null,\"3028\":null,\"3029\":null,\"3030\":null,\"3031\":12.65150525,\"3032\":null,\"3033\":13.131813429999999,\"3034\":null,\"3035\":18.027847229999999,\"3036\":18.45791299,\"3037\":14.76414553,\"3038\":22.465236730000001,\"3039\":15.28258349,\"3040\":17.361774140000001,\"3041\":20.681782869999999,\"3042\":22.36060191,\"3043\":14.69468859,\"3044\":null,\"3045\":null,\"3046\":null,\"3047\":null,\"3048\":12.42849157,\"3049\":16.159111759999998,\"3050\":17.238034859999999,\"3051\":null,\"3052\":19.908885529999999,\"3053\":22.269369860000001,\"3054\":null,\"3055\":17.00866826,\"3056\":18.003210379999999,\"3057\":19.0007503,\"3058\":null,\"3059\":null,\"3060\":20.75945007,\"3061\":16.641845,\"3062\":null,\"3063\":16.060826200000001,\"3064\":null,\"3065\":16.682334340000001,\"3066\":16.95261116,\"3067\":null,\"3068\":null,\"3069\":17.523378520000001,\"3070\":19.122463239999998,\"3071\":20.9610488,\"3072\":16.593933809999999,\"3073\":null,\"3074\":null,\"3075\":15.082283459999999,\"3076\":null,\"3077\":null,\"3078\":null,\"3079\":14.83908477,\"3080\":18.697572640000001,\"3081\":null,\"3082\":null,\"3083\":null,\"3084\":null,\"3085\":14.52979142,\"3086\":null,\"3087\":15.47497121,\"3088\":null,\"3089\":null,\"3090\":15.21073146,\"3091\":null,\"3092\":null,\"3093\":null,\"3094\":15.909793069999999,\"3095\":13.126247859999999,\"3096\":19.48459686,\"3097\":18.2886101,\"3098\":20.572575579999999,\"3099\":19.374896939999999,\"3100\":null,\"3101\":18.255666609999999,\"3102\":16.704500119999999,\"3103\":15.32538708,\"3104\":21.762701270000001,\"3105\":null,\"3106\":18.000272850000002,\"3107\":23.08668411,\"3108\":13.53766209,\"3109\":null,\"3110\":null,\"3111\":19.293237449999999,\"3112\":16.879017040000001,\"3113\":13.46945696,\"3114\":15.14277034,\"3115\":26.863672139999998,\"3116\":23.341660470000001,\"3117\":22.803153380000001,\"3118\":null,\"3119\":16.1482989,\"3120\":15.996450210000001,\"3121\":null,\"3122\":null,\"3123\":13.538806660000001,\"3124\":null,\"3125\":16.40345203,\"3126\":12.60445807,\"3127\":18.60495929,\"3128\":null,\"3129\":20.156237820000001,\"3130\":19.506623909999998,\"3131\":null,\"3132\":null,\"3133\":14.732041710000001,\"3134\":null,\"3135\":null,\"3136\":15.95948127,\"3137\":null,\"3138\":18.584538810000002,\"3139\":18.93364265,\"3140\":18.096810399999999,\"3141\":15.983678810000001,\"3142\":17.232822079999998,\"3143\":15.61171624,\"3144\":18.845475700000002,\"3145\":null,\"3146\":null,\"3147\":null,\"3148\":null,\"3149\":14.18316344,\"3150\":null,\"3151\":14.05497473,\"3152\":18.086180280000001,\"3153\":14.677750120000001,\"3154\":13.370891050000001,\"3155\":null,\"3156\":null,\"3157\":null,\"3158\":null,\"3159\":null,\"3160\":null,\"3161\":16.505151770000001,\"3162\":16.166298739999998,\"3163\":14.319089180000001,\"3164\":16.498086879999999,\"3165\":null,\"3166\":null,\"3167\":null,\"3168\":null,\"3169\":17.775371400000001,\"3170\":null,\"3171\":null,\"3172\":null,\"3173\":16.028360760000002,\"3174\":null,\"3175\":null,\"3176\":null,\"3177\":null,\"3178\":null,\"3179\":16.408080219999999,\"3180\":18.2207398,\"3181\":null,\"3182\":15.45828264,\"3183\":null,\"3184\":null,\"3185\":null,\"3186\":null,\"3187\":null,\"3188\":null,\"3189\":null,\"3190\":null,\"3191\":null,\"3192\":15.40153213,\"3193\":13.332770590000001,\"3194\":null,\"3195\":17.161550309999999,\"3196\":19.750668950000002,\"3197\":15.414917239999999,\"3198\":20.94065423,\"3199\":15.98112066,\"3200\":15.54492434,\"3201\":null,\"3202\":null,\"3203\":null,\"3204\":null,\"3205\":19.993688200000001,\"3206\":15.27624937,\"3207\":17.983007010000002,\"3208\":18.38852837,\"3209\":18.93982974,\"3210\":11.78903296,\"3211\":18.020017330000002,\"3212\":15.98586888,\"3213\":14.329868189999999,\"3214\":15.30201802,\"3215\":17.595994350000002,\"3216\":13.948609490000001,\"3217\":19.500102720000001,\"3218\":20.15258335,\"3219\":15.68356722,\"3220\":17.74669252,\"3221\":17.810395700000001,\"3222\":16.092833689999999,\"3223\":19.562010560000001,\"3224\":14.50782206,\"3225\":21.341793500000001,\"3226\":null,\"3227\":null,\"3228\":null,\"3229\":18.61829616,\"3230\":15.93432481,\"3231\":19.429515500000001,\"3232\":17.3934517,\"3233\":19.230633430000001,\"3234\":16.18814347,\"3235\":null,\"3236\":17.041029200000001,\"3237\":null,\"3238\":12.63966523,\"3239\":16.945221740000001,\"3240\":19.837255370000001,\"3241\":17.91830874,\"3242\":19.163415369999999,\"3243\":null,\"3244\":15.295918179999999,\"3245\":null,\"3246\":18.903731319999998,\"3247\":18.646036410000001,\"3248\":null,\"3249\":null,\"3250\":16.571449770000001,\"3251\":13.131813429999999,\"3252\":15.59191083,\"3253\":14.61114577,\"3254\":19.492817200000001,\"3255\":null,\"3256\":17.54680583,\"3257\":13.33843512,\"3258\":15.561853230000001,\"3259\":null,\"3260\":17.323572720000001,\"3261\":13.23471618,\"3262\":null,\"3263\":18.072864689999999,\"3264\":18.828320569999999,\"3265\":16.551730370000001,\"3266\":19.750577929999999,\"3267\":null,\"3268\":null,\"3269\":null,\"3270\":null,\"3271\":null,\"3272\":null,\"3273\":null,\"3274\":null,\"3275\":null,\"3276\":13.131813429999999,\"3277\":null,\"3278\":null,\"3279\":null,\"3280\":null,\"3281\":13.165931629999999,\"3282\":15.22652888,\"3283\":15.84974721,\"3284\":17.77676679,\"3285\":null,\"3286\":18.573894540000001,\"3287\":19.787257889999999,\"3288\":18.494691799999998,\"3289\":14.49614577,\"3290\":18.86632698,\"3291\":16.110510439999999,\"3292\":15.505347370000001,\"3293\":14.85150333,\"3294\":18.32404511,\"3295\":22.201169289999999,\"3296\":15.37649526,\"3297\":null,\"3298\":null,\"3299\":13.842137320000001,\"3300\":17.75075159,\"3301\":18.90838639,\"3302\":17.036546680000001,\"3303\":17.225142689999998,\"3304\":18.28171691,\"3305\":14.83628478,\"3306\":17.145510359999999,\"3307\":14.280117479999999,\"3308\":17.589102369999999,\"3309\":null,\"3310\":16.214436639999999,\"3311\":15.077073540000001,\"3312\":20.207559750000002,\"3313\":16.360147059999999,\"3314\":13.131813429999999,\"3315\":18.297700089999999,\"3316\":null,\"3317\":null,\"3318\":null,\"3319\":null,\"3320\":20.32852862,\"3321\":20.043710999999998,\"3322\":null,\"3323\":12.46835121,\"3324\":16.8903496,\"3325\":15.818073760000001,\"3326\":19.973402360000002,\"3327\":null,\"3328\":12.63611749,\"3329\":14.20813734,\"3330\":17.27115281,\"3331\":23.068182109999999,\"3332\":22.56094263,\"3333\":null,\"3334\":16.470136360000002,\"3335\":null,\"3336\":15.324861589999999,\"3337\":14.61318559,\"3338\":13.66972208,\"3339\":14.27102476,\"3340\":null,\"3341\":null,\"3342\":null,\"3343\":null,\"3344\":null,\"3345\":14.649819689999999,\"3346\":15.218988810000001,\"3347\":null,\"3348\":null,\"3349\":12.76334516,\"3350\":null,\"3351\":18.504859199999998,\"3352\":null,\"3353\":null,\"3354\":null,\"3355\":null,\"3356\":17.657347819999998,\"3357\":null,\"3358\":null,\"3359\":null,\"3360\":19.463235659999999,\"3361\":21.472796599999999,\"3362\":null,\"3363\":20.92049987,\"3364\":18.45302319,\"3365\":19.847965200000001,\"3366\":21.015910600000002,\"3367\":null,\"3368\":17.598106309999999,\"3369\":null,\"3370\":null,\"3371\":null,\"3372\":15.753176399999999,\"3373\":null,\"3374\":null,\"3375\":null,\"3376\":null,\"3377\":null,\"3378\":23.740597659999999,\"3379\":16.07134989,\"3380\":14.78892662,\"3381\":21.381585149999999,\"3382\":null,\"3383\":null,\"3384\":19.918118939999999,\"3385\":14.527507480000001,\"3386\":null,\"3387\":null,\"3388\":null,\"3389\":17.9264984,\"3390\":null,\"3391\":null,\"3392\":null,\"3393\":null,\"3394\":null,\"3395\":null,\"3396\":null,\"3397\":null,\"3398\":null,\"3399\":null,\"3400\":null,\"3401\":null,\"3402\":14.89492074,\"3403\":null,\"3404\":null,\"3405\":null,\"3406\":14.57665124,\"3407\":null,\"3408\":null,\"3409\":null,\"3410\":16.689011350000001,\"3411\":null,\"3412\":null,\"3413\":null,\"3414\":null,\"3415\":null,\"3416\":null,\"3417\":null,\"3418\":null,\"3419\":19.348232759999998,\"3420\":null,\"3421\":14.198071580000001,\"3422\":null,\"3423\":null,\"3424\":14.342792019999999,\"3425\":16.36906871,\"3426\":null,\"3427\":18.87588822,\"3428\":17.85057231,\"3429\":18.861721920000001,\"3430\":null,\"3431\":null,\"3432\":17.068414090000001,\"3433\":null,\"3434\":null,\"3435\":16.916492829999999,\"3436\":16.16839225,\"3437\":17.74342545,\"3438\":17.0733198,\"3439\":16.789846730000001,\"3440\":null,\"3441\":null,\"3442\":null,\"3443\":null,\"3444\":14.24695118,\"3445\":null,\"3446\":null,\"3447\":null,\"3448\":null,\"3449\":null,\"3450\":null,\"3451\":null,\"3452\":null,\"3453\":null,\"3454\":null,\"3455\":null,\"3456\":null,\"3457\":null,\"3458\":null,\"3459\":17.92098189,\"3460\":null,\"3461\":null,\"3462\":null,\"3463\":null,\"3464\":null,\"3465\":17.01244582,\"3466\":null,\"3467\":null,\"3468\":null,\"3469\":null,\"3470\":18.64275525,\"3471\":13.695880969999999,\"3472\":null,\"3473\":13.67255512,\"3474\":null,\"3475\":19.39433163,\"3476\":15.60390217,\"3477\":null,\"3478\":null,\"3479\":null,\"3480\":16.51140878,\"3481\":17.696008630000002,\"3482\":null,\"3483\":16.707130320000001,\"3484\":14.92505536,\"3485\":23.086374070000002,\"3486\":null,\"3487\":null,\"3488\":null,\"3489\":16.420772299999999,\"3490\":13.360931219999999,\"3491\":null,\"3492\":15.115525509999999,\"3493\":12.951510799999999,\"3494\":null,\"3495\":16.222881610000002,\"3496\":null,\"3497\":13.131813429999999,\"3498\":null,\"3499\":16.114322779999998,\"3500\":15.554942799999999,\"3501\":null,\"3502\":16.281536450000001,\"3503\":13.88773818,\"3504\":15.95343664,\"3505\":null,\"3506\":16.412150629999999,\"3507\":15.778021600000001,\"3508\":17.996339890000002,\"3509\":14.021926390000001,\"3510\":17.756729310000001,\"3511\":null,\"3512\":16.145121769999999,\"3513\":15.13488465,\"3514\":null,\"3515\":null,\"3516\":null,\"3517\":17.14835995,\"3518\":null,\"3519\":null,\"3520\":null,\"3521\":19.03193581,\"3522\":null,\"3523\":null,\"3524\":null,\"3525\":null,\"3526\":null,\"3527\":null,\"3528\":18.819011979999999,\"3529\":15.22532522,\"3530\":18.521296629999998,\"3531\":18.957345589999999,\"3532\":18.035691960000001,\"3533\":null,\"3534\":null,\"3535\":null,\"3536\":18.974321,\"3537\":null,\"3538\":null,\"3539\":14.308599490000001,\"3540\":16.093648380000001,\"3541\":null,\"3542\":12.891840609999999,\"3543\":17.408193350000001,\"3544\":null,\"3545\":null,\"3546\":null,\"3547\":null,\"3548\":16.276837950000001,\"3549\":16.024610339999999,\"3550\":null,\"3551\":null,\"3552\":null,\"3553\":null,\"3554\":18.863357109999999,\"3555\":17.33342369,\"3556\":null,\"3557\":18.364894289999999,\"3558\":16.716544859999999,\"3559\":null,\"3560\":13.23151917,\"3561\":19.268135950000001,\"3562\":null,\"3563\":null,\"3564\":12.291343639999999,\"3565\":null,\"3566\":17.442590620000001,\"3567\":15.32396513,\"3568\":16.35290929,\"3569\":19.25844532,\"3570\":null,\"3571\":null,\"3572\":null,\"3573\":null,\"3574\":null,\"3575\":null,\"3576\":null,\"3577\":null,\"3578\":null,\"3579\":null,\"3580\":null,\"3581\":null,\"3582\":null,\"3583\":null,\"3584\":null,\"3585\":null,\"3586\":null,\"3587\":null,\"3588\":null,\"3589\":null,\"3590\":null,\"3591\":12.61006151,\"3592\":null,\"3593\":null,\"3594\":null,\"3595\":null,\"3596\":null,\"3597\":null,\"3598\":null,\"3599\":null,\"3600\":null,\"3601\":null,\"3602\":null,\"3603\":null,\"3604\":null,\"3605\":null,\"3606\":null,\"3607\":null,\"3608\":null,\"3609\":null,\"3610\":null,\"3611\":null,\"3612\":null,\"3613\":null,\"3614\":null,\"3615\":null,\"3616\":null,\"3617\":null,\"3618\":null,\"3619\":null,\"3620\":null,\"3621\":null,\"3622\":null,\"3623\":null,\"3624\":null,\"3625\":null,\"3626\":null,\"3627\":null,\"3628\":null,\"3629\":null,\"3630\":null,\"3631\":14.525698719999999,\"3632\":null,\"3633\":14.31710563,\"3634\":13.13392451,\"3635\":14.88351024,\"3636\":15.7909468,\"3637\":null,\"3638\":null,\"3639\":null,\"3640\":null,\"3641\":null,\"3642\":null,\"3643\":null,\"3644\":null,\"3645\":null,\"3646\":null,\"3647\":null,\"3648\":null,\"3649\":14.43884905,\"3650\":17.372215579999999,\"3651\":18.715005569999999,\"3652\":19.366813759999999,\"3653\":14.483358730000001,\"3654\":18.843665659999999,\"3655\":17.348888460000001,\"3656\":null,\"3657\":null,\"3658\":20.638089059999999,\"3659\":null,\"3660\":null,\"3661\":16.51842091,\"3662\":null,\"3663\":null,\"3664\":null,\"3665\":null,\"3666\":null,\"3667\":null,\"3668\":null,\"3669\":null,\"3670\":null,\"3671\":null,\"3672\":15.5677593,\"3673\":null,\"3674\":20.530072839999999,\"3675\":null,\"3676\":null,\"3677\":null,\"3678\":18.182010930000001,\"3679\":14.509258859999999,\"3680\":null,\"3681\":null,\"3682\":null,\"3683\":null,\"3684\":null,\"3685\":null,\"3686\":null,\"3687\":null,\"3688\":null,\"3689\":13.131813429999999,\"3690\":null,\"3691\":23.225841280000001,\"3692\":15.934746840000001,\"3693\":null,\"3694\":15.881000869999999,\"3695\":null,\"3696\":null,\"3697\":null,\"3698\":13.572804680000001,\"3699\":17.653308580000001,\"3700\":16.41780455,\"3701\":null,\"3702\":null,\"3703\":18.599034270000001,\"3704\":null,\"3705\":null,\"3706\":null,\"3707\":14.877732310000001,\"3708\":null,\"3709\":17.77833459,\"3710\":null,\"3711\":21.22317503,\"3712\":19.32017295,\"3713\":16.849977800000001,\"3714\":null,\"3715\":19.42808973,\"3716\":16.140962819999999,\"3717\":null,\"3718\":null,\"3719\":null,\"3720\":null,\"3721\":null,\"3722\":null,\"3723\":null,\"3724\":null,\"3725\":18.598600019999999,\"3726\":19.35051709,\"3727\":17.798456349999999,\"3728\":18.981453049999999,\"3729\":null,\"3730\":15.602738370000001,\"3731\":16.72737789,\"3732\":null,\"3733\":null,\"3734\":18.651335790000001,\"3735\":16.710874310000001,\"3736\":15.230519429999999,\"3737\":14.77950923,\"3738\":17.672661990000002,\"3739\":22.12182133,\"3740\":21.613852699999999,\"3741\":20.626177980000001,\"3742\":16.917805000000001,\"3743\":16.866935309999999,\"3744\":17.072885469999999,\"3745\":null,\"3746\":18.632054530000001,\"3747\":null,\"3748\":19.287593510000001,\"3749\":17.9851296,\"3750\":19.89499258,\"3751\":16.298549529999999,\"3752\":18.402617060000001,\"3753\":16.501872710000001,\"3754\":16.644740540000001,\"3755\":null,\"3756\":17.006345469999999,\"3757\":null,\"3758\":15.74150543,\"3759\":14.1593584,\"3760\":null,\"3761\":null,\"3762\":17.44250723,\"3763\":18.714398559999999,\"3764\":14.870517339999999,\"3765\":18.219378429999999,\"3766\":16.492842620000001,\"3767\":17.133050409999999,\"3768\":19.74617224,\"3769\":17.275575060000001,\"3770\":17.76602372,\"3771\":14.93708571,\"3772\":13.487025450000001,\"3773\":18.75377675,\"3774\":null,\"3775\":13.85927263,\"3776\":14.8774858,\"3777\":null,\"3778\":23.18408522,\"3779\":20.51424368,\"3780\":17.25903821,\"3781\":16.178700490000001,\"3782\":17.618759430000001,\"3783\":20.45822312,\"3784\":17.377155460000001,\"3785\":null,\"3786\":19.114534760000002,\"3787\":null,\"3788\":null,\"3789\":20.485498280000002,\"3790\":13.423095480000001,\"3791\":19.815711499999999,\"3792\":24.31209308,\"3793\":21.818704199999999,\"3794\":18.443767489999999,\"3795\":19.825369160000001,\"3796\":13.29714568,\"3797\":20.487082709999999,\"3798\":22.55103686,\"3799\":13.131813429999999,\"3800\":19.51040751,\"3801\":15.73176235,\"3802\":15.205820790000001,\"3803\":19.013707709999998,\"3804\":null,\"3805\":14.64033806,\"3806\":21.71650868,\"3807\":null,\"3808\":13.106567549999999,\"3809\":16.1451566,\"3810\":14.114181200000001,\"3811\":null,\"3812\":18.732909450000001,\"3813\":17.46391002,\"3814\":19.809507679999999,\"3815\":15.41950684,\"3816\":19.659205669999999,\"3817\":null,\"3818\":19.491137689999999,\"3819\":null,\"3820\":null,\"3821\":20.176349120000001,\"3822\":null,\"3823\":18.60568705,\"3824\":18.20490551,\"3825\":null,\"3826\":18.842901650000002,\"3827\":21.025071860000001,\"3828\":null,\"3829\":14.77872921,\"3830\":15.389340349999999,\"3831\":null,\"3832\":null,\"3833\":12.242980790000001,\"3834\":15.976711720000001,\"3835\":15.490785109999999,\"3836\":null,\"3837\":14.60167846,\"3838\":null,\"3839\":null,\"3840\":17.43271163,\"3841\":16.856855100000001,\"3842\":null,\"3843\":null,\"3844\":13.737461700000001,\"3845\":18.92759512,\"3846\":15.705344159999999,\"3847\":18.77608862,\"3848\":null,\"3849\":null,\"3850\":null,\"3851\":null,\"3852\":17.081396890000001,\"3853\":null,\"3854\":null,\"3855\":13.131813429999999,\"3856\":null,\"3857\":null,\"3858\":15.34698553,\"3859\":null,\"3860\":null,\"3861\":null,\"3862\":null,\"3863\":null,\"3864\":null,\"3865\":null,\"3866\":16.302609889999999,\"3867\":null,\"3868\":null,\"3869\":null,\"3870\":null,\"3871\":null,\"3872\":null,\"3873\":null,\"3874\":null,\"3875\":null,\"3876\":null,\"3877\":null,\"3878\":null,\"3879\":null,\"3880\":null,\"3881\":null,\"3882\":14.69254023,\"3883\":null,\"3884\":null,\"3885\":null,\"3886\":null,\"3887\":null,\"3888\":null,\"3889\":null,\"3890\":null,\"3891\":null,\"3892\":null,\"3893\":16.148855170000001,\"3894\":17.08255325,\"3895\":null,\"3896\":null,\"3897\":14.2318978,\"3898\":15.462388089999999,\"3899\":16.91446316,\"3900\":12.30553411,\"3901\":16.14224944,\"3902\":15.74428992,\"3903\":null,\"3904\":16.784076349999999,\"3905\":18.625306569999999,\"3906\":17.867066680000001,\"3907\":18.0586026,\"3908\":18.69031081,\"3909\":19.246141300000001,\"3910\":17.824149469999998,\"3911\":null,\"3912\":16.4537139,\"3913\":null,\"3914\":null,\"3915\":null,\"3916\":null,\"3917\":null,\"3918\":17.162777169999998,\"3919\":12.5737085,\"3920\":null,\"3921\":17.27504106,\"3922\":null,\"3923\":null,\"3924\":null,\"3925\":16.15030617,\"3926\":null,\"3927\":null,\"3928\":19.23577809,\"3929\":19.006322140000002,\"3930\":15.80765586,\"3931\":16.8522438,\"3932\":13.05562125,\"3933\":null,\"3934\":null,\"3935\":null,\"3936\":null,\"3937\":15.615945910000001,\"3938\":16.49232323,\"3939\":null,\"3940\":17.310790959999998,\"3941\":null,\"3942\":16.444153289999999,\"3943\":18.942430559999998,\"3944\":null,\"3945\":null,\"3946\":15.872151349999999,\"3947\":null,\"3948\":16.019077580000001,\"3949\":20.761602180000001,\"3950\":16.81038569,\"3951\":14.05879041,\"3952\":null,\"3953\":14.683221659999999,\"3954\":null,\"3955\":null,\"3956\":null,\"3957\":16.754886119999998,\"3958\":20.087732339999999,\"3959\":null,\"3960\":null,\"3961\":16.6123756,\"3962\":13.131813429999999,\"3963\":null,\"3964\":18.99966998,\"3965\":19.68378993,\"3966\":null,\"3967\":18.99888996,\"3968\":22.933209560000002,\"3969\":21.8085445,\"3970\":null,\"3971\":null,\"3972\":17.552340260000001,\"3973\":16.58759684,\"3974\":null,\"3975\":17.629120709999999,\"3976\":20.326314450000002,\"3977\":20.57699787,\"3978\":null,\"3979\":null,\"3980\":19.713203790000002,\"3981\":16.389991609999999,\"3982\":null,\"3983\":16.12194654,\"3984\":null,\"3985\":null,\"3986\":null,\"3987\":null,\"3988\":19.01312356,\"3989\":null,\"3990\":null,\"3991\":15.4833278,\"3992\":null,\"3993\":16.008406990000001,\"3994\":17.423541570000001,\"3995\":null,\"3996\":null,\"3997\":null,\"3998\":17.09417041,\"3999\":16.072726939999999,\"4000\":null,\"4001\":17.096185439999999,\"4002\":15.285724119999999,\"4003\":null,\"4004\":15.61742592,\"4005\":17.983748689999999,\"4006\":15.21700098,\"4007\":18.636489879999999,\"4008\":13.131813429999999,\"4009\":16.88767004,\"4010\":null,\"4011\":null,\"4012\":18.055383769999999,\"4013\":19.751922,\"4014\":null,\"4015\":18.168540270000001,\"4016\":20.949177240000001,\"4017\":15.356604819999999,\"4018\":null,\"4019\":13.35800485,\"4020\":15.969620109999999,\"4021\":null,\"4022\":null,\"4023\":21.46080341,\"4024\":20.314114100000001,\"4025\":null,\"4026\":null,\"4027\":16.418894229999999,\"4028\":null,\"4029\":null,\"4030\":null,\"4031\":18.950507980000001,\"4032\":15.06355398,\"4033\":15.635855469999999,\"4034\":18.341347280000001,\"4035\":21.54231085,\"4036\":13.131813429999999,\"4037\":16.40355405,\"4038\":null,\"4039\":null,\"4040\":null,\"4041\":null,\"4042\":null,\"4043\":17.60894446,\"4044\":null,\"4045\":null,\"4046\":null,\"4047\":20.07758591,\"4048\":18.93364265,\"4049\":null,\"4050\":null,\"4051\":null,\"4052\":null,\"4053\":16.218333609999998,\"4054\":21.842973700000002,\"4055\":null,\"4056\":16.99869172,\"4057\":null,\"4058\":17.07634526,\"4059\":17.34670843,\"4060\":18.401861400000001,\"4061\":17.4358544,\"4062\":15.662903460000001,\"4063\":19.800078150000001,\"4064\":null,\"4065\":null,\"4066\":null,\"4067\":null,\"4068\":21.263194769999998,\"4069\":18.972108460000001,\"4070\":18.109242040000002,\"4071\":15.24757967,\"4072\":20.343984890000002,\"4073\":null,\"4074\":17.000794079999999,\"4075\":null,\"4076\":14.435159690000001,\"4077\":20.558955780000002,\"4078\":19.027630970000001,\"4079\":19.866091279999999,\"4080\":18.446225519999999,\"4081\":14.87489974,\"4082\":16.319826379999998,\"4083\":15.83112364,\"4084\":15.488347149999999,\"4085\":15.62003316,\"4086\":null,\"4087\":19.311795870000001,\"4088\":17.66487446,\"4089\":15.06822745,\"4090\":16.34392261,\"4091\":21.205583140000002,\"4092\":null,\"4093\":20.10472524,\"4094\":18.419440009999999,\"4095\":null,\"4096\":16.44503113,\"4097\":15.16008669,\"4098\":null,\"4099\":17.29809345,\"4100\":16.867815090000001,\"4101\":16.850397310000002,\"4102\":12.648060750000001,\"4103\":19.833983830000001,\"4104\":16.833701949999998,\"4105\":18.769619970000001,\"4106\":16.857602549999999,\"4107\":null,\"4108\":18.02676387,\"4109\":17.758588060000001,\"4110\":18.052727900000001,\"4111\":18.230208340000001,\"4112\":16.962111069999999,\"4113\":17.783466730000001,\"4114\":null,\"4115\":16.51181158,\"4116\":17.76625379,\"4117\":18.396062650000001,\"4118\":19.95729081,\"4119\":17.371778880000001,\"4120\":null,\"4121\":null,\"4122\":16.133476760000001,\"4123\":17.531151300000001,\"4124\":null,\"4125\":16.76652197,\"4126\":18.77864421,\"4127\":null,\"4128\":null,\"4129\":16.87994114,\"4130\":null,\"4131\":15.95568656,\"4132\":13.95855078,\"4133\":null,\"4134\":null,\"4135\":null,\"4136\":null,\"4137\":17.15378634,\"4138\":15.347042999999999,\"4139\":null,\"4140\":14.740378440000001,\"4141\":20.175754950000002,\"4142\":null,\"4143\":20.945532660000001,\"4144\":19.29950036,\"4145\":null,\"4146\":19.002234430000001,\"4147\":13.97117038,\"4148\":20.98176745,\"4149\":12.70361331,\"4150\":null,\"4151\":null,\"4152\":null,\"4153\":null,\"4154\":16.671706409999999,\"4155\":16.856028129999998,\"4156\":12.71907708,\"4157\":null,\"4158\":14.96065217,\"4159\":15.74180084,\"4160\":null,\"4161\":15.140077550000001,\"4162\":null,\"4163\":null,\"4164\":null,\"4165\":15.0189009,\"4166\":15.88474325,\"4167\":13.37716425,\"4168\":15.41266424,\"4169\":15.871252269999999,\"4170\":13.131813429999999,\"4171\":null,\"4172\":null,\"4173\":null,\"4174\":18.13243623,\"4175\":null,\"4176\":18.352008990000002,\"4177\":null,\"4178\":null,\"4179\":null,\"4180\":19.409786520000001,\"4181\":null,\"4182\":20.72498826,\"4183\":16.819924140000001,\"4184\":17.72484927,\"4185\":17.64537352,\"4186\":15.93486371,\"4187\":18.572247140000002,\"4188\":21.42969884,\"4189\":null,\"4190\":null,\"4191\":null,\"4192\":null,\"4193\":18.273837910000001,\"4194\":null,\"4195\":20.43924737,\"4196\":14.40896985,\"4197\":null,\"4198\":null,\"4199\":null,\"4200\":null,\"4201\":18.317709669999999,\"4202\":20.154474820000001,\"4203\":17.318507010000001,\"4204\":null,\"4205\":23.00976855,\"4206\":19.094826520000002,\"4207\":19.504683379999999,\"4208\":20.505064310000002,\"4209\":16.96958807,\"4210\":17.848551279999999,\"4211\":18.316478610000001,\"4212\":18.039943569999998,\"4213\":16.84097221,\"4214\":20.08481583,\"4215\":22.686726310000001,\"4216\":21.288938179999999,\"4217\":13.131813429999999,\"4218\":16.109350150000001,\"4219\":22.846470759999999,\"4220\":18.847156080000001,\"4221\":18.122940230000001,\"4222\":15.61659405,\"4223\":20.389691119999998,\"4224\":17.559336600000002,\"4225\":null,\"4226\":20.121386810000001,\"4227\":null,\"4228\":14.1390045,\"4229\":17.527303509999999,\"4230\":null,\"4231\":null,\"4232\":null,\"4233\":13.91399957,\"4234\":15.407084680000001,\"4235\":18.80214582,\"4236\":null,\"4237\":22.868237990000001,\"4238\":null,\"4239\":19.531067050000001,\"4240\":19.494641980000001,\"4241\":null,\"4242\":15.48596976,\"4243\":18.091532820000001,\"4244\":21.149703559999999,\"4245\":null,\"4246\":16.011143130000001,\"4247\":17.629158140000001,\"4248\":null,\"4249\":16.56909559,\"4250\":null,\"4251\":13.02250424,\"4252\":14.4065823,\"4253\":13.31460274,\"4254\":null,\"4255\":18.85212478,\"4256\":17.939255249999999,\"4257\":11.973920339999999,\"4258\":17.20636914,\"4259\":null,\"4260\":18.195657910000001,\"4261\":19.710326899999998,\"4262\":13.604078530000001,\"4263\":21.280864869999998,\"4264\":null,\"4265\":13.131813429999999,\"4266\":null,\"4267\":null,\"4268\":null,\"4269\":16.438241130000002,\"4270\":15.799038019999999,\"4271\":22.227191730000001,\"4272\":22.841576809999999,\"4273\":15.31434728,\"4274\":null,\"4275\":16.717480689999999,\"4276\":14.47943237,\"4277\":null,\"4278\":null,\"4279\":null,\"4280\":18.172869930000001,\"4281\":15.54752381,\"4282\":null,\"4283\":18.17452827,\"4284\":15.51958743,\"4285\":20.687773799999999,\"4286\":20.22471054,\"4287\":22.313369900000001,\"4288\":14.830588949999999,\"4289\":null,\"4290\":null,\"4291\":null,\"4292\":null,\"4293\":null,\"4294\":18.458741589999999,\"4295\":18.82032478,\"4296\":22.504266250000001,\"4297\":20.821478419999998,\"4298\":13.131813429999999,\"4299\":15.99278312,\"4300\":19.973513820000001,\"4301\":19.35363079,\"4302\":22.903904969999999,\"4303\":20.936766309999999,\"4304\":21.61760245,\"4305\":null,\"4306\":17.41371273,\"4307\":18.771273919999999,\"4308\":19.761471050000001,\"4309\":16.62639107,\"4310\":20.28119122,\"4311\":null,\"4312\":16.676235720000001,\"4313\":13.04896083,\"4314\":18.02390673,\"4315\":14.26705314,\"4316\":null,\"4317\":18.752483120000001,\"4318\":17.758588060000001,\"4319\":null,\"4320\":null,\"4321\":17.939851300000001,\"4322\":16.3329296,\"4323\":null,\"4324\":17.033407690000001,\"4325\":null,\"4326\":null,\"4327\":null,\"4328\":20.038094189999999,\"4329\":17.47762788,\"4330\":17.892610229999999,\"4331\":18.62010746,\"4332\":18.039556879999999,\"4333\":null,\"4334\":null,\"4335\":null,\"4336\":null,\"4337\":18.018467869999998,\"4338\":16.70610031,\"4339\":null,\"4340\":null,\"4341\":null,\"4342\":19.29416569,\"4343\":20.603400059999998,\"4344\":17.62621618,\"4345\":15.85647854,\"4346\":null,\"4347\":18.571673969999999,\"4348\":null,\"4349\":21.97303084,\"4350\":null,\"4351\":19.784817759999999,\"4352\":18.191128559999999,\"4353\":18.373067299999999,\"4354\":17.26833508,\"4355\":19.987614229999998,\"4356\":null,\"4357\":null,\"4358\":15.65361933,\"4359\":null,\"4360\":null,\"4361\":null,\"4362\":null,\"4363\":null,\"4364\":16.687275719999999,\"4365\":null,\"4366\":16.977970249999998,\"4367\":null,\"4368\":13.6281876,\"4369\":21.312039299999999,\"4370\":18.546906759999999,\"4371\":21.633387689999999,\"4372\":22.624879140000001,\"4373\":19.974051209999999,\"4374\":20.30610635,\"4375\":18.33138915,\"4376\":19.15659264,\"4377\":21.583110049999998,\"4378\":21.814381149999999,\"4379\":26.547518490000002,\"4380\":19.325313959999999,\"4381\":20.081127859999999,\"4382\":null,\"4383\":23.596918809999998,\"4384\":17.748970069999999,\"4385\":24.686890290000001,\"4386\":17.48405194,\"4387\":21.68290198,\"4388\":20.692337670000001,\"4389\":19.358780750000001,\"4390\":19.205774430000002,\"4391\":18.912030489999999,\"4392\":null,\"4393\":17.863280920000001,\"4394\":15.92017854,\"4395\":15.48788433,\"4396\":null,\"4397\":18.001514950000001,\"4398\":19.58882925,\"4399\":15.82945776,\"4400\":null,\"4401\":null,\"4402\":null,\"4403\":null,\"4404\":null,\"4405\":null,\"4406\":14.380840490000001,\"4407\":null,\"4408\":null,\"4409\":null,\"4410\":null,\"4411\":16.71660615,\"4412\":null,\"4413\":null,\"4414\":null,\"4415\":null,\"4416\":25.29694186,\"4417\":16.586821310000001,\"4418\":17.673417180000001,\"4419\":18.781134470000001,\"4420\":17.948945139999999,\"4421\":15.78709278,\"4422\":null,\"4423\":15.86909865,\"4424\":16.809185209999999,\"4425\":13.000529589999999,\"4426\":18.99762484,\"4427\":null,\"4428\":null,\"4429\":15.47009622,\"4430\":null,\"4431\":17.890251419999998,\"4432\":null,\"4433\":17.544120939999999,\"4434\":null,\"4435\":null,\"4436\":null,\"4437\":null,\"4438\":15.953806050000001,\"4439\":18.247783550000001,\"4440\":null,\"4441\":null,\"4442\":null,\"4443\":null,\"4444\":null,\"4445\":null,\"4446\":null,\"4447\":null,\"4448\":null,\"4449\":null,\"4450\":null,\"4451\":null,\"4452\":22.33214761,\"4453\":14.1058181,\"4454\":null,\"4455\":17.510409259999999,\"4456\":13.03456474,\"4457\":17.301706169999999,\"4458\":17.46255507,\"4459\":14.485697890000001,\"4460\":17.905707209999999,\"4461\":17.37217544,\"4462\":null,\"4463\":15.670563420000001,\"4464\":16.90055731,\"4465\":18.370127279999998,\"4466\":null,\"4467\":null,\"4468\":14.95283031,\"4469\":null,\"4470\":20.460643080000001,\"4471\":null,\"4472\":20.16955883,\"4473\":18.652996510000001,\"4474\":19.620844170000002,\"4475\":12.092988800000001,\"4476\":null,\"4477\":14.0008018,\"4478\":14.525196080000001,\"4479\":null,\"4480\":22.086333450000001,\"4481\":24.089037940000001,\"4482\":null,\"4483\":15.13287036,\"4484\":18.614999860000001,\"4485\":null,\"4486\":null,\"4487\":null,\"4488\":18.125079060000001,\"4489\":null,\"4490\":null,\"4491\":null,\"4492\":21.77430356,\"4493\":18.719672450000001,\"4494\":null,\"4495\":null,\"4496\":14.09940703,\"4497\":null,\"4498\":17.621501609999999,\"4499\":14.52029126,\"4500\":null,\"4501\":19.991891129999999,\"4502\":null,\"4503\":15.306682609999999,\"4504\":19.304767829999999,\"4505\":null,\"4506\":19.46021502,\"4507\":15.22245455,\"4508\":15.92864707,\"4509\":17.15401202,\"4510\":13.90088293,\"4511\":null,\"4512\":null,\"4513\":16.199267089999999,\"4514\":21.7769777,\"4515\":16.63260696,\"4516\":null,\"4517\":null,\"4518\":14.23252392,\"4519\":15.33076483,\"4520\":18.97570824,\"4521\":null,\"4522\":12.87684625,\"4523\":null,\"4524\":12.481849029999999,\"4525\":17.755024079999998,\"4526\":21.83652829,\"4527\":null,\"4528\":null,\"4529\":13.3714706,\"4530\":null,\"4531\":15.63339762,\"4532\":null,\"4533\":null,\"4534\":13.111336339999999,\"4535\":19.51444644,\"4536\":14.480394260000001,\"4537\":null,\"4538\":15.038328440000001,\"4539\":15.32165753,\"4540\":null,\"4541\":18.93663213,\"4542\":null,\"4543\":null,\"4544\":13.131813429999999,\"4545\":15.334210089999999,\"4546\":17.025263460000001,\"4547\":22.20504382,\"4548\":null,\"4549\":null,\"4550\":15.78042842,\"4551\":null,\"4552\":19.28140419,\"4553\":13.73021629,\"4554\":null,\"4555\":null,\"4556\":null,\"4557\":null,\"4558\":null,\"4559\":null,\"4560\":null,\"4561\":null,\"4562\":18.623674019999999,\"4563\":16.045545019999999,\"4564\":16.467170209999999,\"4565\":19.807239989999999,\"4566\":18.319342580000001,\"4567\":17.753974280000001,\"4568\":null,\"4569\":null,\"4570\":17.71139857,\"4571\":13.740484329999999,\"4572\":18.169022989999998,\"4573\":19.685175210000001,\"4574\":null,\"4575\":null,\"4576\":19.41533768,\"4577\":16.544361299999998,\"4578\":16.251806179999999,\"4579\":18.504134260000001,\"4580\":16.565039420000002,\"4581\":null,\"4582\":17.378234710000001,\"4583\":17.796646939999999,\"4584\":18.165069020000001,\"4585\":15.48397419,\"4586\":18.177435119999998,\"4587\":14.57069664,\"4588\":17.40688214,\"4589\":15.02620797,\"4590\":17.29779855,\"4591\":14.79208032,\"4592\":17.323556440000001,\"4593\":16.99752505,\"4594\":16.826154760000001,\"4595\":18.369850939999999,\"4596\":15.555066829999999,\"4597\":null,\"4598\":17.282794070000001,\"4599\":16.990633800000001,\"4600\":14.941833839999999,\"4601\":17.949260819999999,\"4602\":null,\"4603\":null,\"4604\":null,\"4605\":null,\"4606\":null,\"4607\":19.49057706,\"4608\":null,\"4609\":16.771447930000001,\"4610\":14.99378484,\"4611\":16.459025199999999,\"4612\":16.919616130000001,\"4613\":15.00263709,\"4614\":15.76779866,\"4615\":null,\"4616\":22.304070849999999,\"4617\":16.699332009999999,\"4618\":null,\"4619\":null,\"4620\":19.96951623,\"4621\":18.63643987,\"4622\":17.272504779999998,\"4623\":17.52627159,\"4624\":null,\"4625\":22.670912380000001,\"4626\":17.223349079999998,\"4627\":null,\"4628\":20.575678329999999,\"4629\":18.71423497,\"4630\":null,\"4631\":null,\"4632\":19.346301669999999,\"4633\":17.53884047,\"4634\":null,\"4635\":18.969469570000001,\"4636\":16.424554820000001,\"4637\":17.914509200000001,\"4638\":null,\"4639\":17.026547229999998,\"4640\":15.600569719999999,\"4641\":17.30999225,\"4642\":20.48694961,\"4643\":13.48101456,\"4644\":null,\"4645\":21.2792906,\"4646\":null,\"4647\":20.040893350000001,\"4648\":17.91487978,\"4649\":20.462260579999999,\"4650\":null,\"4651\":15.90455598,\"4652\":17.141003990000002,\"4653\":null,\"4654\":null,\"4655\":18.849220089999999,\"4656\":17.976169410000001,\"4657\":null,\"4658\":14.62792443,\"4659\":null,\"4660\":19.82550166,\"4661\":19.271596890000001,\"4662\":null,\"4663\":null,\"4664\":21.078290509999999,\"4665\":17.930542970000001,\"4666\":21.033668469999999,\"4667\":18.549444130000001,\"4668\":18.832593490000001,\"4669\":19.174840719999999,\"4670\":18.52621298,\"4671\":19.231673929999999,\"4672\":17.018468349999999,\"4673\":19.155679790000001,\"4674\":19.64840719,\"4675\":17.46432283,\"4676\":14.9144638,\"4677\":16.65474803,\"4678\":16.164321579999999,\"4679\":20.067398690000001,\"4680\":16.23695322,\"4681\":17.18489465,\"4682\":15.69080518,\"4683\":19.264084919999998,\"4684\":15.073745819999999,\"4685\":null,\"4686\":null,\"4687\":15.23280143,\"4688\":13.131813429999999,\"4689\":null,\"4690\":null,\"4691\":15.080010679999999,\"4692\":null,\"4693\":16.92678879,\"4694\":16.043106810000001,\"4695\":null,\"4696\":null,\"4697\":25.025991579999999,\"4698\":21.498185549999999,\"4699\":16.246500579999999,\"4700\":16.318725440000002,\"4701\":22.363960410000001,\"4702\":24.172316980000002,\"4703\":null,\"4704\":null,\"4705\":null,\"4706\":21.627559659999999,\"4707\":16.95355133,\"4708\":17.37110521,\"4709\":18.31128378,\"4710\":18.241160109999999,\"4711\":15.80958585,\"4712\":16.347950409999999,\"4713\":17.30806244,\"4714\":17.75251364,\"4715\":18.096530850000001,\"4716\":20.619114750000001,\"4717\":18.376624450000001,\"4718\":16.525507300000001,\"4719\":18.27198572,\"4720\":17.7930189,\"4721\":19.695860750000001,\"4722\":null,\"4723\":16.40862546,\"4724\":16.298280599999998,\"4725\":null,\"4726\":19.2367244,\"4727\":14.864770399999999,\"4728\":null,\"4729\":21.762195160000001,\"4730\":17.360503040000001,\"4731\":19.50537374,\"4732\":15.360556389999999,\"4733\":19.073133689999999,\"4734\":null,\"4735\":17.075591500000002,\"4736\":null,\"4737\":13.977731390000001,\"4738\":null,\"4739\":13.131813429999999,\"4740\":18.55530362,\"4741\":15.950158630000001,\"4742\":18.41404052,\"4743\":null,\"4744\":null,\"4745\":16.015537399999999,\"4746\":17.753755649999999,\"4747\":null,\"4748\":14.413455880000001,\"4749\":null,\"4750\":18.237508160000001,\"4751\":null,\"4752\":18.367149359999999,\"4753\":19.634982560000001,\"4754\":19.89784144,\"4755\":20.408449650000001,\"4756\":null,\"4757\":null,\"4758\":14.53257619,\"4759\":20.28541074,\"4760\":17.125470960000001,\"4761\":20.68727153,\"4762\":18.216779639999999,\"4763\":null,\"4764\":null,\"4765\":null,\"4766\":19.101108889999999,\"4767\":18.87037217,\"4768\":null,\"4769\":null,\"4770\":16.408985000000001,\"4771\":21.329739700000001,\"4772\":null,\"4773\":null,\"4774\":null,\"4775\":14.69137274,\"4776\":21.31863113,\"4777\":21.210407360000001,\"4778\":20.69446993,\"4779\":18.967665650000001,\"4780\":21.928435140000001,\"4781\":22.250753150000001,\"4782\":20.776783099999999,\"4783\":21.920446699999999,\"4784\":21.115510650000001,\"4785\":20.22297816,\"4786\":20.203833580000001,\"4787\":20.334956399999999,\"4788\":21.401877599999999,\"4789\":19.72174244,\"4790\":16.679390810000001,\"4791\":18.59041474,\"4792\":21.974667190000002,\"4793\":22.50985227,\"4794\":21.392369609999999,\"4795\":null,\"4796\":20.616771230000001,\"4797\":19.89027982,\"4798\":19.145568109999999,\"4799\":19.677786300000001,\"4800\":18.65872719,\"4801\":20.75461936,\"4802\":19.485429499999999,\"4803\":20.22362029,\"4804\":20.25663806,\"4805\":20.347916550000001,\"4806\":20.69791583,\"4807\":20.594260810000002,\"4808\":21.299023049999999,\"4809\":19.914261969999998,\"4810\":20.378618329999998,\"4811\":20.369901639999998,\"4812\":18.983120920000001,\"4813\":21.080076389999999,\"4814\":20.899687539999999,\"4815\":21.110036010000002,\"4816\":18.904825429999999,\"4817\":14.878474130000001,\"4818\":21.35015946,\"4819\":19.435425089999999,\"4820\":19.8305699,\"4821\":17.796038249999999,\"4822\":15.064624609999999,\"4823\":22.15409395,\"4824\":14.972555249999999,\"4825\":null,\"4826\":21.145971490000001,\"4827\":null,\"4828\":17.037847339999999,\"4829\":null,\"4830\":14.286517379999999,\"4831\":null,\"4832\":null,\"4833\":null,\"4834\":17.704506769999998,\"4835\":14.316819110000001,\"4836\":20.76280319,\"4837\":null,\"4838\":null,\"4839\":18.172449490000002,\"4840\":16.766753900000001,\"4841\":21.02906621,\"4842\":15.450400650000001,\"4843\":null,\"4844\":14.13645425,\"4845\":21.443793830000001,\"4846\":null,\"4847\":null,\"4848\":18.748485200000001,\"4849\":18.811218,\"4850\":null,\"4851\":17.311552259999999,\"4852\":20.503210930000002,\"4853\":15.930383450000001,\"4854\":null,\"4855\":16.800611759999999,\"4856\":null,\"4857\":null,\"4858\":null,\"4859\":15.2523353,\"4860\":15.26533133,\"4861\":null,\"4862\":15.263766589999999,\"4863\":17.37421312,\"4864\":17.82674957,\"4865\":18.862614310000002,\"4866\":16.469252440000002,\"4867\":null,\"4868\":16.703077759999999,\"4869\":17.647738180000001,\"4870\":16.873376520000001,\"4871\":18.292819340000001,\"4872\":17.239830869999999,\"4873\":19.78139749,\"4874\":18.957317419999999,\"4875\":null,\"4876\":null,\"4877\":18.81545195,\"4878\":null,\"4879\":null,\"4880\":null,\"4881\":null,\"4882\":null,\"4883\":null,\"4884\":18.137615109999999,\"4885\":null,\"4886\":null,\"4887\":16.90702491,\"4888\":19.680980739999999,\"4889\":20.275932520000001,\"4890\":null,\"4891\":17.302937530000001,\"4892\":17.60607031,\"4893\":null,\"4894\":21.19021467,\"4895\":19.644996540000001,\"4896\":13.61268177,\"4897\":null,\"4898\":15.63739709,\"4899\":16.446302750000001,\"4900\":16.02738119,\"4901\":15.3932149,\"4902\":null,\"4903\":19.25414967,\"4904\":18.389986279999999,\"4905\":18.55727499,\"4906\":15.90977163,\"4907\":14.92730147,\"4908\":20.245379329999999,\"4909\":16.82176222,\"4910\":21.292876589999999,\"4911\":null,\"4912\":16.991006800000001,\"4913\":17.20876462,\"4914\":18.08741951,\"4915\":22.821690060000002,\"4916\":15.002916340000001,\"4917\":17.402037889999999,\"4918\":18.878038669999999,\"4919\":null,\"4920\":18.44499828,\"4921\":null,\"4922\":null,\"4923\":16.62134408,\"4924\":null,\"4925\":null,\"4926\":18.77558732,\"4927\":null,\"4928\":18.055129990000001,\"4929\":null,\"4930\":null,\"4931\":15.75247899,\"4932\":15.14717808,\"4933\":null,\"4934\":18.252610659999998,\"4935\":14.043536749999999,\"4936\":15.3030188,\"4937\":null,\"4938\":17.059566530000001,\"4939\":18.215428939999999,\"4940\":null,\"4941\":18.596927239999999,\"4942\":15.600569719999999,\"4943\":18.43902121,\"4944\":15.7244008,\"4945\":15.139209810000001,\"4946\":null,\"4947\":19.27953831,\"4948\":null,\"4949\":null,\"4950\":19.745636279999999,\"4951\":19.880271709999999,\"4952\":null,\"4953\":18.269043320000002,\"4954\":null,\"4955\":18.54997668,\"4956\":18.05733614,\"4957\":19.575355259999998,\"4958\":18.765303469999999,\"4959\":14.99937259,\"4960\":18.5198617,\"4961\":17.663321289999999,\"4962\":20.187345870000001,\"4963\":19.492716810000001,\"4964\":null,\"4965\":19.78211769,\"4966\":19.520961629999999,\"4967\":null,\"4968\":23.210737309999999,\"4969\":16.926857810000001,\"4970\":null,\"4971\":14.37669296,\"4972\":null,\"4973\":18.493055729999998,\"4974\":21.138354240000002,\"4975\":null,\"4976\":null,\"4977\":15.61799297,\"4978\":null,\"4979\":null,\"4980\":null,\"4981\":null,\"4982\":null,\"4983\":15.223787379999999,\"4984\":19.14378413,\"4985\":15.2552612,\"4986\":null,\"4987\":16.06469006,\"4988\":13.38358629,\"4989\":null,\"4990\":16.992606120000001,\"4991\":14.633306940000001,\"4992\":null,\"4993\":10.91159966,\"4994\":null,\"4995\":null,\"4996\":24.389955669999999,\"4997\":19.704986479999999,\"4998\":16.529952040000001,\"4999\":15.24186153,\"5000\":19.29912629,\"5001\":19.61244426,\"5002\":17.97809865,\"5003\":18.911922310000001,\"5004\":null,\"5005\":null,\"5006\":19.990422240000001,\"5007\":14.42956085,\"5008\":15.19489355,\"5009\":15.222140120000001,\"5010\":16.301296969999999,\"5011\":17.309001219999999,\"5012\":22.683728630000001,\"5013\":null,\"5014\":17.147710920000002,\"5015\":null,\"5016\":15.52734092,\"5017\":null,\"5018\":15.148344379999999,\"5019\":17.947536490000001,\"5020\":14.021288650000001,\"5021\":null,\"5022\":null,\"5023\":null,\"5024\":18.264344869999999,\"5025\":15.106918820000001,\"5026\":null,\"5027\":19.980195080000002,\"5028\":null,\"5029\":13.669961219999999,\"5030\":18.106561060000001,\"5031\":null,\"5032\":16.333924329999999,\"5033\":null,\"5034\":null,\"5035\":null,\"5036\":null,\"5037\":null,\"5038\":17.418712540000001,\"5039\":14.19679554,\"5040\":null,\"5041\":15.806278069999999,\"5042\":null,\"5043\":16.002456330000001,\"5044\":15.61283489,\"5045\":null,\"5046\":null,\"5047\":19.422516649999999,\"5048\":16.322047529999999,\"5049\":null,\"5050\":17.383107880000001,\"5051\":14.53538548,\"5052\":15.121537610000001,\"5053\":14.405544040000001,\"5054\":null,\"5055\":null,\"5056\":15.315226600000001,\"5057\":null,\"5058\":null,\"5059\":15.069680610000001,\"5060\":null,\"5061\":null,\"5062\":null,\"5063\":14.25744607,\"5064\":11.35430721,\"5065\":17.17814581,\"5066\":null,\"5067\":null,\"5068\":15.06936543,\"5069\":null,\"5070\":19.16395855,\"5071\":17.685470209999998,\"5072\":null,\"5073\":15.51593252,\"5074\":13.85749575,\"5075\":null,\"5076\":16.173569749999999,\"5077\":17.430262590000002,\"5078\":null,\"5079\":null,\"5080\":null,\"5081\":null,\"5082\":null,\"5083\":null,\"5084\":20.08307537,\"5085\":17.894514990000001,\"5086\":15.31787091,\"5087\":null,\"5088\":null,\"5089\":14.967960870000001,\"5090\":15.47485382,\"5091\":null,\"5092\":15.864544990000001,\"5093\":18.664378979999999,\"5094\":14.923984620000001,\"5095\":17.63535512,\"5096\":null,\"5097\":15.57996831,\"5098\":15.77416039,\"5099\":null,\"5100\":null,\"5101\":null,\"5102\":null,\"5103\":null,\"5104\":null,\"5105\":null,\"5106\":null,\"5107\":18.462150390000001,\"5108\":null,\"5109\":15.03689241,\"5110\":19.452843869999999,\"5111\":16.89284382,\"5112\":18.798615569999999,\"5113\":19.454948290000001,\"5114\":18.201524320000001,\"5115\":17.61887317,\"5116\":16.084799310000001,\"5117\":null,\"5118\":null,\"5119\":null,\"5120\":15.506908640000001,\"5121\":null,\"5122\":15.680846000000001,\"5123\":null,\"5124\":null,\"5125\":null,\"5126\":17.477752349999999,\"5127\":null,\"5128\":null,\"5129\":null,\"5130\":null,\"5131\":19.246378669999999,\"5132\":12.64799595,\"5133\":null,\"5134\":null,\"5135\":null,\"5136\":null,\"5137\":null,\"5138\":16.949658679999999,\"5139\":null,\"5140\":null,\"5141\":15.813495850000001,\"5142\":20.07269303,\"5143\":13.841452009999999,\"5144\":16.386894309999999,\"5145\":20.083949390000001,\"5146\":null,\"5147\":15.25152638,\"5148\":18.744252670000002,\"5149\":19.203793099999999,\"5150\":14.090567719999999,\"5151\":14.267661970000001,\"5152\":19.04634458,\"5153\":18.58931621,\"5154\":17.70750615,\"5155\":null,\"5156\":null,\"5157\":18.288858359999999,\"5158\":13.131813429999999,\"5159\":16.698346730000001,\"5160\":null,\"5161\":null,\"5162\":null,\"5163\":15.26743868,\"5164\":null,\"5165\":null,\"5166\":null,\"5167\":null,\"5168\":null,\"5169\":null,\"5170\":null,\"5171\":19.04019194,\"5172\":15.626231819999999,\"5173\":17.64538499,\"5174\":null,\"5175\":null,\"5176\":null,\"5177\":16.7531341,\"5178\":17.749011920000001,\"5179\":17.453917539999999,\"5180\":null,\"5181\":16.007107739999999,\"5182\":15.941372100000001,\"5183\":null,\"5184\":null,\"5185\":null,\"5186\":17.357015220000001,\"5187\":null,\"5188\":15.74494382,\"5189\":18.22902916,\"5190\":16.6578075,\"5191\":null,\"5192\":15.872757999999999,\"5193\":16.631854700000002,\"5194\":15.62551758,\"5195\":null,\"5196\":null,\"5197\":17.20288433,\"5198\":21.761370589999998,\"5199\":16.779789560000001,\"5200\":null,\"5201\":20.968630820000001,\"5202\":null,\"5203\":18.215643239999999,\"5204\":null,\"5205\":18.72228939,\"5206\":19.814187440000001,\"5207\":null,\"5208\":null,\"5209\":null,\"5210\":null,\"5211\":20.50451219,\"5212\":18.803277170000001,\"5213\":18.64744988,\"5214\":17.93486515,\"5215\":17.02998608,\"5216\":19.78178509,\"5217\":19.3461198,\"5218\":null,\"5219\":15.707851099999999,\"5220\":18.40003046,\"5221\":19.457342969999999,\"5222\":21.836803740000001,\"5223\":22.70850252,\"5224\":24.0658815,\"5225\":24.056008469999998,\"5226\":16.74345392,\"5227\":24.23381273,\"5228\":21.332445029999999,\"5229\":19.06087179,\"5230\":23.65698806,\"5231\":20.788197660000002,\"5232\":16.770002179999999,\"5233\":20.81032291,\"5234\":14.29615471,\"5235\":13.95988582,\"5236\":16.899021080000001,\"5237\":23.55606259,\"5238\":21.413943979999999,\"5239\":19.408102589999999,\"5240\":18.275259080000001,\"5241\":17.878949110000001,\"5242\":21.89960297,\"5243\":18.949400359999998,\"5244\":18.179064610000001,\"5245\":23.01832563,\"5246\":20.628908259999999,\"5247\":21.16569428,\"5248\":20.56012188,\"5249\":18.69280822,\"5250\":20.117306169999999,\"5251\":null,\"5252\":20.565887799999999,\"5253\":22.07957712,\"5254\":21.073470440000001,\"5255\":null,\"5256\":21.130291270000001,\"5257\":19.574143530000001,\"5258\":22.69968832,\"5259\":21.823797819999999,\"5260\":24.220183280000001,\"5261\":15.02250291,\"5262\":19.876925029999999,\"5263\":20.493310990000001,\"5264\":22.529525270000001,\"5265\":23.255475059999998,\"5266\":25.778385620000002,\"5267\":null,\"5268\":null,\"5269\":15.117266280000001,\"5270\":null,\"5271\":15.82251581,\"5272\":16.93924428,\"5273\":18.892129270000002,\"5274\":16.820235289999999,\"5275\":15.76489613,\"5276\":18.317432719999999,\"5277\":19.022625519999998,\"5278\":14.64711544,\"5279\":20.027471070000001,\"5280\":22.23541526,\"5281\":22.231153119999998,\"5282\":22.030755389999999,\"5283\":20.162697739999999,\"5284\":21.219671529999999,\"5285\":21.365699370000002,\"5286\":20.626935799999998,\"5287\":21.730832759999998,\"5288\":22.512199939999999,\"5289\":null,\"5290\":20.483062100000002,\"5291\":20.166882510000001,\"5292\":18.51932643,\"5293\":22.037846049999999,\"5294\":22.563485799999999,\"5295\":23.459427049999999,\"5296\":16.106816210000002,\"5297\":19.715883120000001,\"5298\":17.410302139999999,\"5299\":22.615016669999999,\"5300\":13.894460609999999,\"5301\":21.38111799,\"5302\":19.750965529999998,\"5303\":20.967821430000001,\"5304\":17.532258580000001,\"5305\":18.895535859999999,\"5306\":23.091894360000001,\"5307\":17.485505020000002,\"5308\":15.81263278,\"5309\":17.199711520000001,\"5310\":19.395792239999999,\"5311\":15.84284339,\"5312\":17.435714229999999,\"5313\":23.226204299999999,\"5314\":24.30339828,\"5315\":22.365133159999999,\"5316\":22.4133493,\"5317\":16.923774720000001,\"5318\":15.804133650000001,\"5319\":null,\"5320\":null,\"5321\":15.66635295,\"5322\":null,\"5323\":null,\"5324\":null,\"5325\":15.48737264,\"5326\":null,\"5327\":21.373458710000001,\"5328\":20.538688700000002,\"5329\":14.58958462,\"5330\":15.783583889999999,\"5331\":null,\"5332\":17.561082420000002,\"5333\":18.319317300000002,\"5334\":null,\"5335\":null,\"5336\":null,\"5337\":null,\"5338\":14.902894310000001,\"5339\":13.131813429999999,\"5340\":null,\"5341\":null,\"5342\":null,\"5343\":null,\"5344\":15.69936472,\"5345\":null,\"5346\":null,\"5347\":null,\"5348\":null,\"5349\":null,\"5350\":20.336285109999999,\"5351\":18.291907779999999,\"5352\":19.288926109999998,\"5353\":null,\"5354\":19.560684349999999,\"5355\":19.563133279999999,\"5356\":16.692865600000001,\"5357\":15.60348363,\"5358\":null,\"5359\":null,\"5360\":17.288652760000002,\"5361\":null,\"5362\":18.78584339,\"5363\":14.615006210000001,\"5364\":18.037069110000001,\"5365\":15.4467426,\"5366\":14.369782839999999,\"5367\":null,\"5368\":15.143515239999999,\"5369\":22.102488210000001,\"5370\":22.054369449999999,\"5371\":15.8128911,\"5372\":15.34023232,\"5373\":14.278576640000001,\"5374\":null,\"5375\":null,\"5376\":null,\"5377\":16.670641459999999,\"5378\":21.000561300000001,\"5379\":21.46656724,\"5380\":null,\"5381\":18.66083227,\"5382\":20.540879350000001,\"5383\":21.765552840000002,\"5384\":17.002735650000002,\"5385\":null,\"5386\":null,\"5387\":null,\"5388\":19.239687830000001,\"5389\":17.929143239999998,\"5390\":null,\"5391\":null,\"5392\":19.653499799999999,\"5393\":15.70612422,\"5394\":16.373492970000001,\"5395\":null,\"5396\":null,\"5397\":18.42636504,\"5398\":17.783221650000002,\"5399\":18.907249780000001,\"5400\":17.475713469999999,\"5401\":null,\"5402\":null,\"5403\":null,\"5404\":null,\"5405\":17.103381949999999,\"5406\":17.397101119999998,\"5407\":19.13234443,\"5408\":19.415424680000001,\"5409\":null,\"5410\":21.522701510000001,\"5411\":null,\"5412\":null,\"5413\":16.616527359999999,\"5414\":18.439986749999999,\"5415\":16.21321979,\"5416\":null,\"5417\":21.475819359999999,\"5418\":17.253374139999998,\"5419\":18.292056079999998,\"5420\":null,\"5421\":null,\"5422\":null,\"5423\":null,\"5424\":null,\"5425\":null,\"5426\":null,\"5427\":null,\"5428\":17.22110194,\"5429\":null,\"5430\":null,\"5431\":null,\"5432\":null,\"5433\":null,\"5434\":16.64113206,\"5435\":null,\"5436\":null,\"5437\":17.581352720000002,\"5438\":17.671981639999998,\"5439\":null,\"5440\":15.40568489,\"5441\":16.490144709999999,\"5442\":null,\"5443\":null,\"5444\":15.973970339999999,\"5445\":null,\"5446\":null,\"5447\":15.00952974,\"5448\":17.89412596,\"5449\":17.896002190000001,\"5450\":18.68506798,\"5451\":17.277792269999999,\"5452\":17.932436729999999,\"5453\":18.557342800000001,\"5454\":16.992599439999999,\"5455\":null,\"5456\":null,\"5457\":null,\"5458\":null,\"5459\":17.891035800000001,\"5460\":14.152754890000001,\"5461\":null,\"5462\":null,\"5463\":null,\"5464\":null,\"5465\":null,\"5466\":null,\"5467\":null,\"5468\":null,\"5469\":null,\"5470\":null,\"5471\":null,\"5472\":null,\"5473\":null,\"5474\":null,\"5475\":19.866619320000002,\"5476\":16.599774870000001,\"5477\":18.866473169999999,\"5478\":16.695255710000001,\"5479\":18.252178300000001,\"5480\":16.331771369999998,\"5481\":18.851404559999999,\"5482\":18.689405969999999,\"5483\":13.56493601,\"5484\":18.3502334,\"5485\":18.441637889999999,\"5486\":18.617173019999999,\"5487\":null,\"5488\":null,\"5489\":null,\"5490\":null,\"5491\":null,\"5492\":null,\"5493\":17.59010177,\"5494\":null,\"5495\":21.14073161,\"5496\":null,\"5497\":null,\"5498\":null,\"5499\":null,\"5500\":null,\"5501\":17.0975368,\"5502\":null,\"5503\":null,\"5504\":null,\"5505\":null,\"5506\":null,\"5507\":null,\"5508\":null,\"5509\":null,\"5510\":null,\"5511\":null,\"5512\":null,\"5513\":null,\"5514\":16.862063320000001,\"5515\":15.662848690000001,\"5516\":16.53218743,\"5517\":15.266353580000001,\"5518\":18.558919499999998,\"5519\":null,\"5520\":14.940292189999999,\"5521\":16.225307820000001,\"5522\":16.061925779999999,\"5523\":18.159341820000002,\"5524\":20.98087563,\"5525\":null,\"5526\":20.484443590000002,\"5527\":null,\"5528\":18.872227670000001,\"5529\":20.118660720000001,\"5530\":null,\"5531\":17.025921539999999,\"5532\":null,\"5533\":15.562071850000001,\"5534\":null,\"5535\":17.03709254,\"5536\":17.72710408,\"5537\":null,\"5538\":null,\"5539\":null,\"5540\":18.407018189999999,\"5541\":19.438281400000001,\"5542\":15.429979960000001,\"5543\":15.813811189999999,\"5544\":13.131813429999999,\"5545\":null,\"5546\":18.60870529,\"5547\":16.764420990000001,\"5548\":12.242980790000001,\"5549\":17.722080080000001,\"5550\":15.02608227,\"5551\":18.929236450000001,\"5552\":18.855088989999999,\"5553\":16.586793409999998,\"5554\":12.905445970000001,\"5555\":15.058362499999999,\"5556\":20.710927720000001,\"5557\":14.429360320000001,\"5558\":13.841775609999999,\"5559\":null,\"5560\":null,\"5561\":null,\"5562\":null,\"5563\":null,\"5564\":null,\"5565\":null,\"5566\":null,\"5567\":null,\"5568\":null,\"5569\":null,\"5570\":null,\"5571\":null,\"5572\":19.862032729999999,\"5573\":16.725429559999998,\"5574\":16.55929991,\"5575\":16.568589920000001,\"5576\":20.634157699999999,\"5577\":15.71057501,\"5578\":17.668467530000001,\"5579\":null,\"5580\":15.542824380000001,\"5581\":null,\"5582\":18.535823100000002,\"5583\":16.52221591,\"5584\":18.134191059999999,\"5585\":19.23159562,\"5586\":17.457237410000001,\"5587\":15.6375402,\"5588\":null,\"5589\":17.099059230000002,\"5590\":18.032312569999998,\"5591\":14.58274424,\"5592\":14.618743439999999,\"5593\":19.262466270000001,\"5594\":12.73073572,\"5595\":16.79810483,\"5596\":15.35121887,\"5597\":null,\"5598\":14.56894677,\"5599\":20.51717953,\"5600\":null,\"5601\":null,\"5602\":null,\"5603\":null,\"5604\":15.701154819999999,\"5605\":null,\"5606\":null,\"5607\":15.21935178,\"5608\":null,\"5609\":15.27490117,\"5610\":13.32221227,\"5611\":null,\"5612\":19.019037350000001,\"5613\":17.1258458,\"5614\":null,\"5615\":14.436313609999999,\"5616\":null,\"5617\":null,\"5618\":null,\"5619\":12.47462618,\"5620\":18.582315810000001,\"5621\":21.693619250000001,\"5622\":18.206177790000002,\"5623\":16.97988273,\"5624\":null,\"5625\":12.989421760000001,\"5626\":null,\"5627\":null,\"5628\":null,\"5629\":null,\"5630\":null,\"5631\":14.10790823,\"5632\":16.76392659,\"5633\":14.212758089999999,\"5634\":null,\"5635\":null,\"5636\":null,\"5637\":null,\"5638\":null,\"5639\":null,\"5640\":19.42903548,\"5641\":null,\"5642\":null,\"5643\":null,\"5644\":null,\"5645\":null,\"5646\":null,\"5647\":null,\"5648\":null,\"5649\":null,\"5650\":null,\"5651\":null,\"5652\":null,\"5653\":null,\"5654\":null,\"5655\":null,\"5656\":null,\"5657\":null,\"5658\":18.93364265,\"5659\":null,\"5660\":null,\"5661\":null,\"5662\":null,\"5663\":null,\"5664\":null,\"5665\":null,\"5666\":null,\"5667\":null,\"5668\":null,\"5669\":null,\"5670\":null,\"5671\":null,\"5672\":null,\"5673\":null,\"5674\":null,\"5675\":null,\"5676\":null,\"5677\":15.60858764,\"5678\":null,\"5679\":13.18401703,\"5680\":null,\"5681\":null,\"5682\":null,\"5683\":16.369034689999999,\"5684\":null,\"5685\":null,\"5686\":null,\"5687\":16.071987450000002,\"5688\":13.131813429999999,\"5689\":null,\"5690\":null,\"5691\":null,\"5692\":null,\"5693\":null,\"5694\":null,\"5695\":null,\"5696\":null,\"5697\":null,\"5698\":null,\"5699\":null,\"5700\":null,\"5701\":null,\"5702\":null,\"5703\":null,\"5704\":null,\"5705\":null,\"5706\":null,\"5707\":null,\"5708\":null,\"5709\":null,\"5710\":14.873578759999999,\"5711\":null,\"5712\":null,\"5713\":15.87023655,\"5714\":null,\"5715\":19.475273059999999,\"5716\":null,\"5717\":null,\"5718\":null,\"5719\":null,\"5720\":null,\"5721\":null,\"5722\":16.307499279999998,\"5723\":null,\"5724\":13.67240685,\"5725\":null,\"5726\":null,\"5727\":null,\"5728\":null,\"5729\":null,\"5730\":null,\"5731\":15.54028242,\"5732\":null,\"5733\":15.74694628,\"5734\":17.264205860000001,\"5735\":null,\"5736\":14.758063330000001,\"5737\":null,\"5738\":21.34114632,\"5739\":14.986367680000001,\"5740\":null,\"5741\":null,\"5742\":null,\"5743\":null,\"5744\":12.522593990000001,\"5745\":null,\"5746\":null,\"5747\":null,\"5748\":null,\"5749\":null,\"5750\":20.009029269999999,\"5751\":null,\"5752\":14.90081212,\"5753\":null,\"5754\":null,\"5755\":15.96123395,\"5756\":13.924277399999999,\"5757\":null,\"5758\":18.631470480000001,\"5759\":16.014151890000001,\"5760\":14.418177719999999,\"5761\":null,\"5762\":null,\"5763\":14.389524249999999,\"5764\":15.51122097,\"5765\":12.5112519,\"5766\":16.434005670000001,\"5767\":13.72119794,\"5768\":null,\"5769\":null,\"5770\":null,\"5771\":null,\"5772\":15.42971659,\"5773\":17.344674550000001,\"5774\":20.87554879,\"5775\":16.661604690000001,\"5776\":19.803882160000001,\"5777\":null,\"5778\":null,\"5779\":14.88744836,\"5780\":15.32673222,\"5781\":15.340660590000001,\"5782\":14.76346749,\"5783\":null,\"5784\":13.11206685,\"5785\":18.225882200000001,\"5786\":null,\"5787\":null,\"5788\":null,\"5789\":null,\"5790\":null,\"5791\":15.53280251,\"5792\":null,\"5793\":null,\"5794\":null,\"5795\":null,\"5796\":null,\"5797\":19.459917770000001,\"5798\":14.932286189999999,\"5799\":16.796250650000001,\"5800\":16.61632899,\"5801\":16.25610215,\"5802\":14.260202189999999,\"5803\":18.429418859999998,\"5804\":18.032590509999999,\"5805\":null,\"5806\":18.57891468,\"5807\":21.069262999999999,\"5808\":null,\"5809\":null,\"5810\":null,\"5811\":17.374200609999999,\"5812\":19.194415339999999,\"5813\":20.917152640000001,\"5814\":19.63672906,\"5815\":17.972923990000002,\"5816\":null,\"5817\":19.066986310000001,\"5818\":12.446025860000001,\"5819\":16.165689050000001,\"5820\":null,\"5821\":15.33426147,\"5822\":17.67669695,\"5823\":19.150864139999999,\"5824\":null,\"5825\":null,\"5826\":14.43206545,\"5827\":18.64057961,\"5828\":20.546041580000001,\"5829\":19.515829190000002,\"5830\":19.900167459999999,\"5831\":16.517557549999999,\"5832\":null,\"5833\":16.875411750000001,\"5834\":17.338747080000001,\"5835\":17.62208657,\"5836\":17.887135579999999,\"5837\":19.068235390000002,\"5838\":18.310917889999999,\"5839\":null,\"5840\":null,\"5841\":18.170953140000002,\"5842\":15.86569654,\"5843\":null,\"5844\":19.968809570000001,\"5845\":14.08736815,\"5846\":16.223194759999998,\"5847\":null,\"5848\":15.3032196,\"5849\":16.598390290000001,\"5850\":15.279100809999999,\"5851\":17.193048059999999,\"5852\":19.408373449999999,\"5853\":19.5204612,\"5854\":18.002649640000001,\"5855\":14.76247058,\"5856\":14.87296772,\"5857\":null,\"5858\":22.94003932,\"5859\":15.79501365,\"5860\":null,\"5861\":null,\"5862\":20.21029291,\"5863\":null,\"5864\":17.30037205,\"5865\":null,\"5866\":16.2537217,\"5867\":15.04282347,\"5868\":16.34847796,\"5869\":null,\"5870\":null,\"5871\":null,\"5872\":null,\"5873\":17.621548319999999,\"5874\":18.96624396,\"5875\":19.43713091,\"5876\":18.11233442,\"5877\":17.036379830000001,\"5878\":null,\"5879\":null,\"5880\":16.26428297,\"5881\":17.777590830000001,\"5882\":16.672867790000002,\"5883\":14.64598292,\"5884\":15.693073999999999,\"5885\":18.137913619999999,\"5886\":null,\"5887\":null,\"5888\":null,\"5889\":21.616814269999999,\"5890\":15.660709669999999,\"5891\":17.486193449999998,\"5892\":13.131813429999999,\"5893\":15.57306322,\"5894\":17.24680905,\"5895\":null,\"5896\":null,\"5897\":16.762347559999998,\"5898\":14.6044141,\"5899\":null,\"5900\":null,\"5901\":15.248692030000001,\"5902\":12.84781898,\"5903\":null,\"5904\":null,\"5905\":null,\"5906\":null,\"5907\":null,\"5908\":null,\"5909\":20.724583559999999,\"5910\":18.860302619999999,\"5911\":null,\"5912\":null,\"5913\":19.714079869999999,\"5914\":17.610859349999998,\"5915\":16.004187479999999,\"5916\":null,\"5917\":null,\"5918\":null,\"5919\":null,\"5920\":16.36248252,\"5921\":null,\"5922\":20.694027009999999,\"5923\":19.014498400000001,\"5924\":null,\"5925\":null,\"5926\":null,\"5927\":null,\"5928\":null,\"5929\":null,\"5930\":null,\"5931\":15.46988526,\"5932\":15.51713385,\"5933\":null,\"5934\":18.585110480000001,\"5935\":22.138514140000002,\"5936\":20.62921437,\"5937\":null,\"5938\":17.887748129999998,\"5939\":18.494982920000002,\"5940\":18.35713775,\"5941\":19.342444180000001,\"5942\":17.59776565,\"5943\":16.959299869999999,\"5944\":null,\"5945\":null,\"5946\":null,\"5947\":null,\"5948\":15.97590651,\"5949\":16.950964240000001,\"5950\":null,\"5951\":15.19692657,\"5952\":18.129532080000001,\"5953\":17.76477826,\"5954\":null,\"5955\":null,\"5956\":13.131813429999999,\"5957\":15.998695059999999,\"5958\":null,\"5959\":15.991833290000001,\"5960\":19.287456479999999,\"5961\":21.948485349999998,\"5962\":13.71119873,\"5963\":14.24434836,\"5964\":15.07330567,\"5965\":18.439892440000001,\"5966\":15.462919149999999,\"5967\":null,\"5968\":null,\"5969\":null,\"5970\":null,\"5971\":20.524481860000002,\"5972\":17.891863749999999,\"5973\":19.159374020000001,\"5974\":16.794882319999999,\"5975\":17.471958010000002,\"5976\":null,\"5977\":null,\"5978\":null,\"5979\":15.94692049,\"5980\":null,\"5981\":16.624666449999999,\"5982\":null,\"5983\":18.051693289999999,\"5984\":15.89469199,\"5985\":16.939113469999999,\"5986\":null,\"5987\":null,\"5988\":null,\"5989\":14.59905695,\"5990\":18.014693009999998,\"5991\":21.226275260000001,\"5992\":17.53787625,\"5993\":19.305018969999999,\"5994\":17.8031492,\"5995\":18.066564889999999,\"5996\":16.99169178,\"5997\":14.80087292,\"5998\":13.131813429999999,\"5999\":null,\"6000\":14.84629078,\"6001\":null,\"6002\":null,\"6003\":23.660242539999999,\"6004\":16.149002629999998,\"6005\":null,\"6006\":null,\"6007\":12.17091821,\"6008\":null,\"6009\":17.506616149999999,\"6010\":null,\"6011\":20.609271639999999,\"6012\":null,\"6013\":15.678240389999999,\"6014\":16.412499180000001,\"6015\":16.382913039999998,\"6016\":22.693147100000001,\"6017\":16.404372030000001,\"6018\":null,\"6019\":null,\"6020\":null,\"6021\":20.799886950000001,\"6022\":null,\"6023\":17.027665880000001,\"6024\":17.102645979999998,\"6025\":17.549385659999999,\"6026\":17.78292077,\"6027\":null,\"6028\":null,\"6029\":null,\"6030\":19.712150569999999,\"6031\":null,\"6032\":null,\"6033\":null,\"6034\":null,\"6035\":null,\"6036\":null,\"6037\":15.389758759999999,\"6038\":17.571306799999998,\"6039\":null,\"6040\":13.131813429999999,\"6041\":null,\"6042\":17.45553529,\"6043\":17.97015833,\"6044\":15.278483339999999,\"6045\":16.260488349999999,\"6046\":17.655090820000002,\"6047\":16.719480369999999,\"6048\":22.915435670000001,\"6049\":16.464337409999999,\"6050\":null,\"6051\":null,\"6052\":14.72635803,\"6053\":15.140077550000001,\"6054\":null,\"6055\":null,\"6056\":20.235586850000001,\"6057\":null,\"6058\":18.630154489999999,\"6059\":null,\"6060\":16.730829119999999,\"6061\":14.64200379,\"6062\":12.198296389999999,\"6063\":null,\"6064\":null,\"6065\":null,\"6066\":20.437231310000001,\"6067\":null,\"6068\":null,\"6069\":16.89308415,\"6070\":18.130601330000001,\"6071\":17.451915799999998,\"6072\":null,\"6073\":null,\"6074\":null,\"6075\":null,\"6076\":null,\"6077\":null,\"6078\":null,\"6079\":null,\"6080\":14.49427103,\"6081\":null,\"6082\":null,\"6083\":13.131813429999999,\"6084\":18.896547250000001,\"6085\":19.774013839999998,\"6086\":null,\"6087\":14.83692452,\"6088\":null,\"6089\":14.91209055,\"6090\":17.885893719999998,\"6091\":20.79839745,\"6092\":null,\"6093\":16.006504769999999,\"6094\":null,\"6095\":null,\"6096\":15.74039907,\"6097\":null,\"6098\":null,\"6099\":16.21172207,\"6100\":null,\"6101\":null,\"6102\":null,\"6103\":18.104026059999999,\"6104\":null,\"6105\":16.594841519999999,\"6106\":15.773835139999999,\"6107\":15.45375495,\"6108\":17.29421649,\"6109\":18.989397879999998,\"6110\":null,\"6111\":null,\"6112\":null,\"6113\":null,\"6114\":null,\"6115\":null,\"6116\":null,\"6117\":null,\"6118\":16.215306439999999,\"6119\":null,\"6120\":null,\"6121\":null,\"6122\":null,\"6123\":null,\"6124\":null,\"6125\":null,\"6126\":null,\"6127\":14.941782890000001,\"6128\":null,\"6129\":16.539354020000001,\"6130\":null,\"6131\":15.347669700000001,\"6132\":17.457342619999999,\"6133\":16.261576730000002,\"6134\":24.41296779,\"6135\":23.599907720000001,\"6136\":null,\"6137\":13.692435870000001,\"6138\":15.59832261,\"6139\":17.622823539999999,\"6140\":13.25019874,\"6141\":null,\"6142\":17.313147730000001,\"6143\":null,\"6144\":null,\"6145\":null,\"6146\":null,\"6147\":17.552856370000001,\"6148\":16.24999287,\"6149\":18.715358569999999,\"6150\":22.244843060000001,\"6151\":15.372981619999999,\"6152\":18.342945400000001,\"6153\":13.646668119999999,\"6154\":20.592033560000001,\"6155\":null,\"6156\":17.047744080000001,\"6157\":18.00313045,\"6158\":18.838367869999999,\"6159\":14.594668479999999,\"6160\":18.75348047,\"6161\":null,\"6162\":13.131813429999999,\"6163\":13.131813429999999,\"6164\":17.81039097,\"6165\":16.277818700000001,\"6166\":null,\"6167\":20.05615418,\"6168\":17.270031660000001,\"6169\":18.528940989999999,\"6170\":22.48485325,\"6171\":19.572809419999999,\"6172\":17.404719400000001,\"6173\":19.663715320000002,\"6174\":19.786498569999999,\"6175\":null,\"6176\":16.58758752,\"6177\":19.391521999999998,\"6178\":19.649674560000001,\"6179\":null,\"6180\":14.23865612,\"6181\":null,\"6182\":16.096440860000001,\"6183\":null,\"6184\":null,\"6185\":18.912743379999998,\"6186\":18.021222829999999,\"6187\":15.127015269999999,\"6188\":19.902283959999998,\"6189\":14.97588638,\"6190\":16.883387989999999,\"6191\":16.94549344,\"6192\":null,\"6193\":null,\"6194\":13.81770555,\"6195\":null,\"6196\":17.541133609999999,\"6197\":21.81577544,\"6198\":17.495522340000001,\"6199\":null,\"6200\":15.458501650000001,\"6201\":16.990682240000002,\"6202\":17.913308780000001,\"6203\":12.67398891,\"6204\":null,\"6205\":null,\"6206\":null,\"6207\":14.005504289999999,\"6208\":15.899958549999999,\"6209\":null,\"6210\":18.798788160000001,\"6211\":null,\"6212\":null,\"6213\":null,\"6214\":null,\"6215\":null,\"6216\":16.053500830000001,\"6217\":18.20821707,\"6218\":null,\"6219\":null,\"6220\":null,\"6221\":null,\"6222\":null,\"6223\":15.727157460000001,\"6224\":null,\"6225\":null,\"6226\":null,\"6227\":13.30004098,\"6228\":15.27231823,\"6229\":null,\"6230\":18.879962419999998,\"6231\":null,\"6232\":14.555927430000001,\"6233\":19.735881670000001,\"6234\":14.30649515,\"6235\":null,\"6236\":null,\"6237\":16.91006488,\"6238\":16.049173799999998,\"6239\":null,\"6240\":null,\"6241\":15.15964452,\"6242\":null,\"6243\":18.3874815,\"6244\":null,\"6245\":21.187243729999999,\"6246\":null,\"6247\":16.350129259999999,\"6248\":18.47223898,\"6249\":15.52426599,\"6250\":null,\"6251\":null,\"6252\":null,\"6253\":null,\"6254\":null,\"6255\":null,\"6256\":null,\"6257\":16.72382438,\"6258\":null,\"6259\":16.483662760000001,\"6260\":null,\"6261\":19.81312436,\"6262\":14.57390867,\"6263\":18.281634360000002,\"6264\":19.834002949999999,\"6265\":17.555281050000001,\"6266\":15.33998759,\"6267\":14.011953180000001,\"6268\":17.592777739999999,\"6269\":19.603737639999998,\"6270\":null,\"6271\":18.189003209999999,\"6272\":null,\"6273\":null,\"6274\":null,\"6275\":null,\"6276\":null,\"6277\":null,\"6278\":null,\"6279\":null,\"6280\":null,\"6281\":null,\"6282\":null,\"6283\":null,\"6284\":null,\"6285\":null,\"6286\":null,\"6287\":null,\"6288\":null,\"6289\":null,\"6290\":null,\"6291\":19.044004009999998,\"6292\":16.778345850000001,\"6293\":16.070820569999999,\"6294\":12.302983749999999,\"6295\":17.96240182,\"6296\":null,\"6297\":19.619680379999998,\"6298\":22.610200970000001,\"6299\":null,\"6300\":16.262904379999998,\"6301\":18.460476180000001,\"6302\":14.317600929999999,\"6303\":null,\"6304\":null,\"6305\":21.453265129999998,\"6306\":17.213543520000002,\"6307\":18.79632587,\"6308\":null,\"6309\":null,\"6310\":null,\"6311\":null,\"6312\":null,\"6313\":null,\"6314\":null,\"6315\":null,\"6316\":null,\"6317\":16.545970799999999,\"6318\":null,\"6319\":null,\"6320\":null,\"6321\":null,\"6322\":null,\"6323\":14.61255822,\"6324\":16.110174140000002,\"6325\":12.39157202,\"6326\":null,\"6327\":null,\"6328\":null,\"6329\":null,\"6330\":null,\"6331\":null,\"6332\":null,\"6333\":null,\"6334\":null,\"6335\":null,\"6336\":null,\"6337\":null,\"6338\":null,\"6339\":null,\"6340\":null,\"6341\":null,\"6342\":null,\"6343\":14.89357579,\"6344\":null,\"6345\":null,\"6346\":null,\"6347\":null,\"6348\":null,\"6349\":null,\"6350\":null,\"6351\":null,\"6352\":null,\"6353\":null,\"6354\":null,\"6355\":null,\"6356\":null,\"6357\":null,\"6358\":null,\"6359\":null,\"6360\":null,\"6361\":null,\"6362\":null,\"6363\":null,\"6364\":null,\"6365\":null,\"6366\":null,\"6367\":18.568670659999999,\"6368\":null,\"6369\":14.90661252,\"6370\":null,\"6371\":15.928172890000001,\"6372\":null,\"6373\":null,\"6374\":null,\"6375\":null,\"6376\":null,\"6377\":null,\"6378\":17.410853280000001,\"6379\":null,\"6380\":null,\"6381\":14.36400553,\"6382\":null,\"6383\":null,\"6384\":null,\"6385\":null,\"6386\":null,\"6387\":14.50633766,\"6388\":null,\"6389\":16.12893966,\"6390\":19.1867786,\"6391\":18.14841887,\"6392\":24.53344126,\"6393\":23.34338297,\"6394\":null,\"6395\":null,\"6396\":null,\"6397\":null,\"6398\":null,\"6399\":null,\"6400\":null,\"6401\":17.64779347,\"6402\":15.042148409999999,\"6403\":null,\"6404\":null,\"6405\":null,\"6406\":null,\"6407\":null,\"6408\":18.246049769999999,\"6409\":18.594309710000001,\"6410\":21.41006733,\"6411\":14.28065732,\"6412\":19.536292150000001,\"6413\":null,\"6414\":null,\"6415\":12.65986709,\"6416\":16.58397364,\"6417\":19.06436811,\"6418\":17.74478148,\"6419\":16.142548730000001,\"6420\":16.05134065,\"6421\":17.943469499999999,\"6422\":null,\"6423\":null,\"6424\":19.490811440000002,\"6425\":null,\"6426\":null,\"6427\":null,\"6428\":null,\"6429\":16.135338109999999,\"6430\":null,\"6431\":null,\"6432\":16.800540959999999,\"6433\":null,\"6434\":null,\"6435\":null,\"6436\":20.305553979999999,\"6437\":null,\"6438\":null,\"6439\":null,\"6440\":null,\"6441\":null,\"6442\":20.5750098,\"6443\":null,\"6444\":15.53338828,\"6445\":null,\"6446\":14.84376263,\"6447\":17.143631020000001,\"6448\":18.194483399999999,\"6449\":17.45566895,\"6450\":15.77183747,\"6451\":null,\"6452\":20.704326630000001,\"6453\":19.34031259,\"6454\":23.237218769999998,\"6455\":null,\"6456\":24.506532660000001,\"6457\":21.631883609999999,\"6458\":14.79171135,\"6459\":23.19027758,\"6460\":24.204844189999999,\"6461\":18.408266390000001,\"6462\":null,\"6463\":19.403712590000001,\"6464\":17.562643179999998,\"6465\":null,\"6466\":19.06961364,\"6467\":null,\"6468\":null,\"6469\":19.920354719999999,\"6470\":13.2711405,\"6471\":null,\"6472\":null,\"6473\":null,\"6474\":null,\"6475\":15.72267782,\"6476\":17.836198970000002,\"6477\":15.361621270000001,\"6478\":null,\"6479\":13.62454078,\"6480\":null,\"6481\":16.771836090000001,\"6482\":null,\"6483\":15.55143095,\"6484\":16.694259710000001,\"6485\":15.5408609,\"6486\":14.21440269,\"6487\":null,\"6488\":18.7047053,\"6489\":16.181034400000001,\"6490\":19.342772490000002,\"6491\":18.274138010000002,\"6492\":null,\"6493\":null,\"6494\":13.649063229999999,\"6495\":16.24955306,\"6496\":null,\"6497\":null,\"6498\":null,\"6499\":17.286271419999998,\"6500\":15.09331094,\"6501\":18.009845250000001,\"6502\":15.34510585,\"6503\":19.608401359999998,\"6504\":18.422955730000002,\"6505\":null,\"6506\":20.740223449999998,\"6507\":14.939633430000001,\"6508\":15.25186366,\"6509\":13.59072022,\"6510\":null,\"6511\":null,\"6512\":18.352597899999999,\"6513\":13.03456474,\"6514\":null,\"6515\":17.11617051,\"6516\":null,\"6517\":18.203657239999998,\"6518\":null,\"6519\":18.373457219999999,\"6520\":16.814908580000001,\"6521\":18.889265909999999,\"6522\":21.128522360000002,\"6523\":13.67990955,\"6524\":18.426058300000001,\"6525\":16.7121101,\"6526\":14.58773849,\"6527\":19.13121684,\"6528\":15.781364870000001,\"6529\":null,\"6530\":19.07112635,\"6531\":20.821885909999999,\"6532\":14.94443276,\"6533\":16.78656475,\"6534\":null,\"6535\":15.25607522,\"6536\":18.058947360000001,\"6537\":16.99739383,\"6538\":16.880654159999999,\"6539\":null,\"6540\":null,\"6541\":null,\"6542\":18.058521930000001,\"6543\":19.160092219999999,\"6544\":15.557476230000001,\"6545\":null,\"6546\":18.08256639,\"6547\":15.841386610000001,\"6548\":18.058580930000002,\"6549\":null,\"6550\":16.140692749999999,\"6551\":17.055855690000001,\"6552\":18.52630285,\"6553\":16.180539750000001,\"6554\":null,\"6555\":14.563597140000001,\"6556\":19.482125060000001,\"6557\":17.047744080000001,\"6558\":null,\"6559\":20.0722609,\"6560\":null,\"6561\":20.00123065,\"6562\":14.11673489,\"6563\":null,\"6564\":15.379517119999999,\"6565\":null,\"6566\":16.087918479999999,\"6567\":19.122738699999999,\"6568\":18.501533859999999,\"6569\":16.798438740000002,\"6570\":null,\"6571\":null,\"6572\":20.82152747,\"6573\":16.515489949999999,\"6574\":20.474743579999998,\"6575\":null,\"6576\":null,\"6577\":null,\"6578\":null,\"6579\":19.516030870000002,\"6580\":16.36756072,\"6581\":18.033900200000001,\"6582\":18.345979270000001,\"6583\":16.313035559999999,\"6584\":18.407827690000001,\"6585\":18.280628459999999,\"6586\":16.44908306,\"6587\":16.069723799999998,\"6588\":null,\"6589\":11.89172997,\"6590\":21.861118569999999,\"6591\":19.37037093,\"6592\":16.317589720000001,\"6593\":15.08584879,\"6594\":19.81334249,\"6595\":null,\"6596\":17.70014488,\"6597\":null,\"6598\":17.074619080000002,\"6599\":23.632687690000001,\"6600\":24.98432837,\"6601\":21.952681900000002,\"6602\":18.045408160000001,\"6603\":21.497685369999999,\"6604\":22.889748019999999,\"6605\":21.781457799999998,\"6606\":13.72976838,\"6607\":18.91474449,\"6608\":17.70835366,\"6609\":18.163897160000001,\"6610\":14.230626900000001,\"6611\":null,\"6612\":16.388974260000001,\"6613\":14.92976747,\"6614\":null,\"6615\":15.083088760000001,\"6616\":null,\"6617\":16.493957290000001,\"6618\":null,\"6619\":20.74682842,\"6620\":18.746259739999999,\"6621\":null,\"6622\":null,\"6623\":null,\"6624\":18.514148219999999,\"6625\":17.233108219999998,\"6626\":22.576732830000001,\"6627\":null,\"6628\":null,\"6629\":13.4863053,\"6630\":null,\"6631\":null,\"6632\":17.949628130000001,\"6633\":16.817537130000002,\"6634\":18.586256460000001,\"6635\":15.706213760000001,\"6636\":20.451106729999999,\"6637\":null,\"6638\":16.782270409999999,\"6639\":20.276567719999999,\"6640\":null,\"6641\":19.495866540000002,\"6642\":20.037007970000001,\"6643\":null,\"6644\":13.18980773,\"6645\":null,\"6646\":null,\"6647\":null,\"6648\":17.74188595,\"6649\":null,\"6650\":null,\"6651\":19.63676589,\"6652\":17.868102390000001,\"6653\":23.01127696,\"6654\":20.790991349999999,\"6655\":17.945384870000002,\"6656\":19.03928896,\"6657\":19.29089205,\"6658\":18.77660079,\"6659\":null,\"6660\":19.672385949999999,\"6661\":null,\"6662\":17.785358039999998,\"6663\":null,\"6664\":17.74926846,\"6665\":14.19848492,\"6666\":13.457893759999999,\"6667\":16.365395020000001,\"6668\":null,\"6669\":19.232542500000001,\"6670\":18.766826980000001,\"6671\":null,\"6672\":null,\"6673\":20.097228600000001,\"6674\":20.03725579,\"6675\":21.541922069999998,\"6676\":21.33292131,\"6677\":20.645331649999999,\"6678\":18.240547899999999,\"6679\":18.614971180000001,\"6680\":17.846016379999998,\"6681\":19.738885140000001,\"6682\":19.222615619999999,\"6683\":17.330186609999998,\"6684\":16.620653319999999,\"6685\":null,\"6686\":18.49479286,\"6687\":19.729486690000002,\"6688\":19.81213018,\"6689\":19.122339149999998,\"6690\":18.737010479999999,\"6691\":18.902756889999999,\"6692\":18.235966059999999,\"6693\":null,\"6694\":null,\"6695\":17.252059849999998,\"6696\":18.079529050000001,\"6697\":17.327200439999999,\"6698\":17.57357885,\"6699\":17.627059970000001,\"6700\":14.57526255,\"6701\":19.78375905,\"6702\":16.726220560000002,\"6703\":18.117351630000002,\"6704\":null,\"6705\":15.21239664,\"6706\":19.70687019,\"6707\":null,\"6708\":16.461121110000001,\"6709\":18.80582398,\"6710\":12.77741155,\"6711\":20.570360220000001,\"6712\":21.140554389999998,\"6713\":16.239350770000002,\"6714\":20.79884753,\"6715\":17.206596019999999,\"6716\":15.115171610000001,\"6717\":18.832823659999999,\"6718\":19.258383670000001,\"6719\":13.131813429999999,\"6720\":20.01183627,\"6721\":null,\"6722\":20.893358899999999,\"6723\":15.39561071,\"6724\":null,\"6725\":21.57592215,\"6726\":null,\"6727\":12.18567809,\"6728\":null,\"6729\":15.0737322,\"6730\":null,\"6731\":null,\"6732\":null,\"6733\":null,\"6734\":15.89038568,\"6735\":17.106808149999999,\"6736\":15.35621645,\"6737\":19.399377340000001,\"6738\":17.857621309999999,\"6739\":15.838103459999999,\"6740\":18.55471412,\"6741\":20.733764619999999,\"6742\":19.388686440000001,\"6743\":null,\"6744\":16.663897540000001,\"6745\":19.81893677,\"6746\":17.850971820000002,\"6747\":13.14394411,\"6748\":14.666232859999999,\"6749\":17.22113177,\"6750\":null,\"6751\":null,\"6752\":null,\"6753\":null,\"6754\":null,\"6755\":null,\"6756\":13.93957045,\"6757\":null,\"6758\":null,\"6759\":null,\"6760\":null,\"6761\":null,\"6762\":null,\"6763\":16.460114310000002,\"6764\":16.95904771,\"6765\":17.09709724,\"6766\":19.129284569999999,\"6767\":14.287525240000001,\"6768\":null,\"6769\":null,\"6770\":19.60581071,\"6771\":null,\"6772\":18.436993309999998,\"6773\":19.54910795,\"6774\":17.676253190000001,\"6775\":21.88851756,\"6776\":19.739462069999998,\"6777\":19.2959505,\"6778\":null,\"6779\":14.84876289,\"6780\":18.783519640000002,\"6781\":16.610094069999999,\"6782\":15.069718930000001,\"6783\":null,\"6784\":17.29248505,\"6785\":null,\"6786\":18.86485369,\"6787\":null,\"6788\":null,\"6789\":null,\"6790\":16.29115406,\"6791\":null,\"6792\":18.974910000000001,\"6793\":16.165371360000002,\"6794\":20.61530136,\"6795\":null,\"6796\":18.83647942,\"6797\":17.698562979999998,\"6798\":19.360926750000001,\"6799\":null,\"6800\":null,\"6801\":11.499457380000001,\"6802\":null,\"6803\":17.581354900000001,\"6804\":null,\"6805\":null,\"6806\":null,\"6807\":14.34125218,\"6808\":12.991462670000001,\"6809\":15.191899149999999,\"6810\":null,\"6811\":16.794136349999999,\"6812\":15.12468151,\"6813\":null,\"6814\":null,\"6815\":null,\"6816\":null,\"6817\":null,\"6818\":null,\"6819\":null,\"6820\":null,\"6821\":21.43732065,\"6822\":null,\"6823\":15.433521069999999,\"6824\":19.295798229999999,\"6825\":19.269218639999998,\"6826\":17.99319663,\"6827\":null,\"6828\":20.170206459999999,\"6829\":21.645942269999999,\"6830\":22.40402156,\"6831\":14.734631719999999,\"6832\":null,\"6833\":null,\"6834\":null,\"6835\":null,\"6836\":null,\"6837\":null,\"6838\":20.151633740000001,\"6839\":17.230532530000001,\"6840\":null,\"6841\":null,\"6842\":null,\"6843\":null,\"6844\":null,\"6845\":14.253479929999999,\"6846\":null,\"6847\":21.214985649999999,\"6848\":16.991417779999999,\"6849\":16.399626349999998,\"6850\":15.055192099999999,\"6851\":19.653640200000002,\"6852\":20.218242360000001,\"6853\":14.94239266,\"6854\":16.91135551,\"6855\":18.68566856,\"6856\":13.44494512,\"6857\":15.174420120000001,\"6858\":19.8425206,\"6859\":17.746162699999999,\"6860\":18.115657760000001,\"6861\":14.61032311,\"6862\":null,\"6863\":13.110427789999999,\"6864\":17.985940889999998,\"6865\":null,\"6866\":18.701063479999998,\"6867\":17.623718319999998,\"6868\":17.628273920000002,\"6869\":17.906977390000002,\"6870\":17.22139537,\"6871\":null,\"6872\":null,\"6873\":null,\"6874\":14.681608539999999,\"6875\":null,\"6876\":null,\"6877\":19.873468760000002,\"6878\":null,\"6879\":null,\"6880\":18.57372578,\"6881\":null,\"6882\":null,\"6883\":13.05245953,\"6884\":19.986607320000001,\"6885\":null,\"6886\":14.44563496,\"6887\":18.408996070000001,\"6888\":null,\"6889\":12.593021670000001,\"6890\":13.08963614,\"6891\":14.94344896,\"6892\":16.97333755,\"6893\":16.8836722,\"6894\":18.818955020000001,\"6895\":17.431173619999999,\"6896\":18.090922290000002,\"6897\":null,\"6898\":null,\"6899\":null,\"6900\":15.34721875,\"6901\":22.137904330000001,\"6902\":18.22795824,\"6903\":18.050102800000001,\"6904\":15.909616059999999,\"6905\":14.59933139,\"6906\":null,\"6907\":17.243126100000001,\"6908\":null,\"6909\":null,\"6910\":17.063851110000002,\"6911\":null,\"6912\":15.79740277,\"6913\":18.855103960000001,\"6914\":16.63463011,\"6915\":19.223316860000001,\"6916\":18.976137009999999,\"6917\":16.072300720000001,\"6918\":null,\"6919\":null,\"6920\":15.67142349,\"6921\":17.025518819999998,\"6922\":18.405540519999999,\"6923\":17.21285769,\"6924\":17.39464529,\"6925\":null,\"6926\":17.893063049999998,\"6927\":18.19113875,\"6928\":15.543859299999999,\"6929\":13.97940971,\"6930\":18.652184160000001,\"6931\":16.157162809999999,\"6932\":16.817055140000001,\"6933\":15.39204061,\"6934\":null,\"6935\":20.822974680000002,\"6936\":15.25406255,\"6937\":null,\"6938\":17.68582052,\"6939\":null,\"6940\":15.915733100000001,\"6941\":16.915068040000001,\"6942\":13.70495068,\"6943\":15.42052713,\"6944\":12.559609699999999,\"6945\":14.00575269,\"6946\":null,\"6947\":null,\"6948\":12.953053349999999,\"6949\":18.774731670000001,\"6950\":17.439669349999999,\"6951\":15.27303792,\"6952\":null,\"6953\":15.28776364,\"6954\":17.45776425,\"6955\":15.07675092,\"6956\":14.958380590000001,\"6957\":15.83354737,\"6958\":null,\"6959\":15.35670219,\"6960\":13.376856,\"6961\":16.23267774,\"6962\":null,\"6963\":19.03267061,\"6964\":null,\"6965\":19.664066999999999,\"6966\":17.917602299999999,\"6967\":19.06637237,\"6968\":17.892116919999999,\"6969\":19.489010539999999,\"6970\":20.75560377,\"6971\":null,\"6972\":16.50926552,\"6973\":16.636057869999998,\"6974\":16.88372978,\"6975\":19.891438990000001,\"6976\":21.419422040000001,\"6977\":17.854988389999999,\"6978\":17.880572860000001,\"6979\":null,\"6980\":null,\"6981\":16.527869899999999,\"6982\":15.48521627,\"6983\":18.35314661,\"6984\":22.24608611,\"6985\":null,\"6986\":null,\"6987\":22.179599570000001,\"6988\":20.396534389999999,\"6989\":null,\"6990\":null,\"6991\":null,\"6992\":null,\"6993\":null,\"6994\":null,\"6995\":null,\"6996\":null,\"6997\":null,\"6998\":null,\"6999\":null,\"7000\":16.675864789999998,\"7001\":17.449222330000001,\"7002\":null,\"7003\":null,\"7004\":15.68034138,\"7005\":19.376600539999998,\"7006\":null,\"7007\":18.06903286,\"7008\":15.516993640000001,\"7009\":16.82524836,\"7010\":18.154898979999999,\"7011\":23.078468050000001,\"7012\":23.167796589999998,\"7013\":23.30635551,\"7014\":20.472484779999998,\"7015\":22.32696074,\"7016\":25.313784420000001,\"7017\":14.06538988,\"7018\":null,\"7019\":null,\"7020\":15.93751378,\"7021\":null,\"7022\":null,\"7023\":null,\"7024\":null,\"7025\":null,\"7026\":null,\"7027\":null,\"7028\":null,\"7029\":null,\"7030\":16.847778559999998,\"7031\":null,\"7032\":null,\"7033\":19.618688370000001,\"7034\":16.433438850000002,\"7035\":18.15654408,\"7036\":13.44973469,\"7037\":null,\"7038\":null,\"7039\":null,\"7040\":16.095409780000001,\"7041\":18.007343089999999,\"7042\":16.312891140000001,\"7043\":null,\"7044\":null,\"7045\":null,\"7046\":null,\"7047\":16.506284319999999,\"7048\":null,\"7049\":16.273153969999999,\"7050\":null,\"7051\":null,\"7052\":null,\"7053\":null,\"7054\":null,\"7055\":null,\"7056\":null,\"7057\":15.44892555,\"7058\":null,\"7059\":null,\"7060\":14.21459011,\"7061\":null,\"7062\":13.569811189999999,\"7063\":null,\"7064\":null,\"7065\":16.67673885,\"7066\":17.71194478,\"7067\":null,\"7068\":null,\"7069\":15.32614472,\"7070\":null,\"7071\":null,\"7072\":null,\"7073\":15.391161800000001,\"7074\":null,\"7075\":15.31467267,\"7076\":null,\"7077\":null,\"7078\":null,\"7079\":null,\"7080\":null,\"7081\":null,\"7082\":null,\"7083\":null,\"7084\":null,\"7085\":17.820046829999999,\"7086\":null,\"7087\":null,\"7088\":11.779769419999999,\"7089\":null,\"7090\":13.255392580000001,\"7091\":null,\"7092\":null,\"7093\":null,\"7094\":null,\"7095\":15.28748444,\"7096\":null,\"7097\":null,\"7098\":null,\"7099\":13.32535888,\"7100\":null,\"7101\":null,\"7102\":null,\"7103\":null,\"7104\":null,\"7105\":null,\"7106\":null,\"7107\":null,\"7108\":null,\"7109\":null,\"7110\":null,\"7111\":null,\"7112\":15.5105875,\"7113\":13.76311477,\"7114\":null,\"7115\":18.49973679,\"7116\":null,\"7117\":null,\"7118\":null,\"7119\":null,\"7120\":15.063718489999999,\"7121\":null,\"7122\":null,\"7123\":16.489581390000001,\"7124\":null,\"7125\":null,\"7126\":null,\"7127\":null,\"7128\":15.83573002,\"7129\":17.368572019999998,\"7130\":null,\"7131\":null,\"7132\":20.30638188,\"7133\":14.49480279,\"7134\":13.03837673,\"7135\":18.260172050000001,\"7136\":18.725772500000002,\"7137\":15.8667938,\"7138\":17.187662960000001,\"7139\":21.618616589999998,\"7140\":16.705164409999998,\"7141\":null},\"EGF_8min_FR1_Rep2\":{\"0\":null,\"1\":17.63494889,\"2\":null,\"3\":18.687447219999999,\"4\":17.303591319999999,\"5\":18.689925580000001,\"6\":17.701077269999999,\"7\":20.306132949999998,\"8\":16.312864059999999,\"9\":18.924948740000001,\"10\":19.34363514,\"11\":null,\"12\":null,\"13\":null,\"14\":null,\"15\":17.931885179999998,\"16\":null,\"17\":null,\"18\":null,\"19\":13.91039309,\"20\":null,\"21\":null,\"22\":null,\"23\":19.205696660000001,\"24\":21.36517671,\"25\":19.323067479999999,\"26\":18.351144739999999,\"27\":null,\"28\":null,\"29\":null,\"30\":null,\"31\":null,\"32\":19.321365709999998,\"33\":null,\"34\":17.153744110000002,\"35\":null,\"36\":null,\"37\":null,\"38\":null,\"39\":14.116577039999999,\"40\":16.839093720000001,\"41\":null,\"42\":18.88272122,\"43\":18.3298691,\"44\":15.594495909999999,\"45\":15.569636600000001,\"46\":12.913778410000001,\"47\":null,\"48\":18.75895453,\"49\":null,\"50\":18.25814737,\"51\":null,\"52\":16.637192030000001,\"53\":14.390456909999999,\"54\":null,\"55\":21.081671350000001,\"56\":null,\"57\":null,\"58\":null,\"59\":null,\"60\":11.864305099999999,\"61\":null,\"62\":null,\"63\":null,\"64\":18.94260237,\"65\":16.19691658,\"66\":13.467084120000001,\"67\":null,\"68\":19.707944609999998,\"69\":19.166732410000002,\"70\":null,\"71\":18.788246059999999,\"72\":null,\"73\":16.56010384,\"74\":23.961785519999999,\"75\":20.21786225,\"76\":null,\"77\":null,\"78\":18.858497310000001,\"79\":null,\"80\":21.95798405,\"81\":null,\"82\":null,\"83\":null,\"84\":14.83837244,\"85\":20.607416000000001,\"86\":null,\"87\":null,\"88\":null,\"89\":null,\"90\":17.260315210000002,\"91\":15.42120203,\"92\":16.249448650000002,\"93\":15.47747732,\"94\":15.889600850000001,\"95\":25.385227019999999,\"96\":null,\"97\":15.7898672,\"98\":18.89161927,\"99\":null,\"100\":19.69583738,\"101\":17.699629550000001,\"102\":23.354423279999999,\"103\":17.65590216,\"104\":17.966648580000001,\"105\":16.149377130000001,\"106\":21.016724809999999,\"107\":20.53051151,\"108\":null,\"109\":18.323297149999998,\"110\":15.330890699999999,\"111\":16.109344920000002,\"112\":null,\"113\":17.59503522,\"114\":18.232765910000001,\"115\":13.81889911,\"116\":13.11030411,\"117\":null,\"118\":null,\"119\":null,\"120\":null,\"121\":null,\"122\":16.032630139999998,\"123\":null,\"124\":null,\"125\":null,\"126\":null,\"127\":null,\"128\":null,\"129\":19.32640949,\"130\":17.62207634,\"131\":16.469629059999999,\"132\":null,\"133\":null,\"134\":null,\"135\":19.49112856,\"136\":19.368578410000001,\"137\":null,\"138\":19.90669157,\"139\":null,\"140\":14.70508776,\"141\":null,\"142\":17.03068154,\"143\":19.645834069999999,\"144\":19.742409980000002,\"145\":22.680827369999999,\"146\":18.16308811,\"147\":null,\"148\":18.30145813,\"149\":null,\"150\":null,\"151\":13.090637879999999,\"152\":null,\"153\":null,\"154\":15.464917939999999,\"155\":null,\"156\":14.9561367,\"157\":18.64780494,\"158\":15.96755265,\"159\":null,\"160\":15.48185247,\"161\":20.522607409999999,\"162\":null,\"163\":null,\"164\":14.025448620000001,\"165\":null,\"166\":null,\"167\":null,\"168\":null,\"169\":null,\"170\":13.11030411,\"171\":15.430422200000001,\"172\":16.311293679999999,\"173\":21.886565659999999,\"174\":18.398631160000001,\"175\":16.725146030000001,\"176\":null,\"177\":null,\"178\":20.271081389999999,\"179\":19.451316909999999,\"180\":22.85720882,\"181\":null,\"182\":15.61469569,\"183\":null,\"184\":18.387951910000002,\"185\":21.247971249999999,\"186\":21.898944610000001,\"187\":20.516348560000001,\"188\":20.854404330000001,\"189\":18.78956161,\"190\":null,\"191\":null,\"192\":13.966390410000001,\"193\":null,\"194\":13.21338615,\"195\":15.27028797,\"196\":17.22325429,\"197\":18.229854580000001,\"198\":null,\"199\":17.25520985,\"200\":15.378769780000001,\"201\":16.685135429999999,\"202\":16.423909739999999,\"203\":21.404119179999999,\"204\":19.95579425,\"205\":18.58774695,\"206\":19.642820270000001,\"207\":18.865074539999998,\"208\":17.811159150000002,\"209\":20.605990290000001,\"210\":18.51801833,\"211\":14.90390657,\"212\":null,\"213\":15.892125500000001,\"214\":18.96663831,\"215\":null,\"216\":null,\"217\":null,\"218\":null,\"219\":null,\"220\":16.383602840000002,\"221\":null,\"222\":null,\"223\":null,\"224\":null,\"225\":null,\"226\":20.196074629999998,\"227\":19.326457340000001,\"228\":25.678554999999999,\"229\":21.489055109999999,\"230\":null,\"231\":null,\"232\":null,\"233\":null,\"234\":null,\"235\":null,\"236\":null,\"237\":null,\"238\":null,\"239\":null,\"240\":null,\"241\":14.94651505,\"242\":15.612399610000001,\"243\":13.10895807,\"244\":null,\"245\":null,\"246\":20.037958,\"247\":19.43641612,\"248\":20.004885680000001,\"249\":null,\"250\":null,\"251\":17.414988950000001,\"252\":null,\"253\":10.86768313,\"254\":15.12860206,\"255\":15.31887706,\"256\":null,\"257\":null,\"258\":13.85215236,\"259\":null,\"260\":15.732150109999999,\"261\":null,\"262\":12.43742703,\"263\":18.5827724,\"264\":null,\"265\":18.176804579999999,\"266\":null,\"267\":13.11030411,\"268\":17.912228590000002,\"269\":18.625474359999998,\"270\":16.91146985,\"271\":18.244519879999999,\"272\":14.00326943,\"273\":null,\"274\":17.651783009999999,\"275\":null,\"276\":18.210395179999999,\"277\":13.680404879999999,\"278\":17.986299110000001,\"279\":null,\"280\":15.21583555,\"281\":null,\"282\":18.041571319999999,\"283\":null,\"284\":16.540046610000001,\"285\":13.74111811,\"286\":13.11395856,\"287\":null,\"288\":14.338780659999999,\"289\":17.53928423,\"290\":15.50392692,\"291\":null,\"292\":17.784287169999999,\"293\":18.207919839999999,\"294\":13.707220189999999,\"295\":null,\"296\":null,\"297\":16.43950727,\"298\":21.12033194,\"299\":20.716285899999999,\"300\":16.236464210000001,\"301\":null,\"302\":23.148011189999998,\"303\":20.605517930000001,\"304\":19.418966399999999,\"305\":22.765632629999999,\"306\":21.194184620000001,\"307\":24.139955279999999,\"308\":22.916413420000001,\"309\":19.137158039999999,\"310\":13.63286869,\"311\":18.77813398,\"312\":16.547004269999999,\"313\":15.576226009999999,\"314\":16.884888279999998,\"315\":16.61638683,\"316\":14.46951325,\"317\":19.009685260000001,\"318\":16.31417969,\"319\":19.086350679999999,\"320\":16.875569479999999,\"321\":17.646807620000001,\"322\":20.532211190000002,\"323\":21.99524954,\"324\":18.182198190000001,\"325\":15.498896240000001,\"326\":17.301577730000002,\"327\":14.98455712,\"328\":16.664849400000001,\"329\":15.68371306,\"330\":null,\"331\":15.99786293,\"332\":13.94244027,\"333\":16.909106300000001,\"334\":null,\"335\":15.639254660000001,\"336\":20.950135230000001,\"337\":21.88606639,\"338\":null,\"339\":19.253336579999999,\"340\":18.32862201,\"341\":null,\"342\":null,\"343\":null,\"344\":null,\"345\":14.98371609,\"346\":null,\"347\":null,\"348\":null,\"349\":18.12721041,\"350\":15.45837755,\"351\":22.722083399999999,\"352\":13.11030411,\"353\":19.626837160000001,\"354\":17.314328230000001,\"355\":18.204274300000002,\"356\":13.842226910000001,\"357\":19.101506069999999,\"358\":18.93140928,\"359\":21.391376050000002,\"360\":20.294221319999998,\"361\":19.142141039999998,\"362\":18.391655629999999,\"363\":17.29385757,\"364\":15.23086073,\"365\":16.29563018,\"366\":16.902643699999999,\"367\":18.928297409999999,\"368\":18.603907450000001,\"369\":null,\"370\":24.445105600000002,\"371\":null,\"372\":19.90816298,\"373\":null,\"374\":null,\"375\":15.167019659999999,\"376\":18.37014611,\"377\":19.442941130000001,\"378\":16.621767269999999,\"379\":13.11030411,\"380\":null,\"381\":16.027065790000002,\"382\":18.45841965,\"383\":null,\"384\":16.2336864,\"385\":21.48926866,\"386\":19.181705130000001,\"387\":17.294841609999999,\"388\":15.911603789999999,\"389\":13.4340446,\"390\":19.358938259999999,\"391\":15.112056620000001,\"392\":17.751300430000001,\"393\":17.73200537,\"394\":null,\"395\":16.038302340000001,\"396\":18.134445360000001,\"397\":14.90913655,\"398\":null,\"399\":17.259501799999999,\"400\":null,\"401\":null,\"402\":null,\"403\":15.59611774,\"404\":18.208169349999999,\"405\":17.756726929999999,\"406\":19.49854311,\"407\":null,\"408\":null,\"409\":19.564648099999999,\"410\":23.014350319999998,\"411\":15.474927750000001,\"412\":17.603398540000001,\"413\":15.089061190000001,\"414\":null,\"415\":null,\"416\":null,\"417\":17.137173130000001,\"418\":null,\"419\":14.422390350000001,\"420\":19.722874950000001,\"421\":14.482669980000001,\"422\":17.446835010000001,\"423\":16.03674925,\"424\":18.12086279,\"425\":16.343078670000001,\"426\":19.457204600000001,\"427\":19.39055565,\"428\":17.668053759999999,\"429\":17.736696009999999,\"430\":19.998960069999999,\"431\":20.915285650000001,\"432\":18.818225030000001,\"433\":null,\"434\":null,\"435\":null,\"436\":null,\"437\":null,\"438\":null,\"439\":null,\"440\":19.213937340000001,\"441\":16.187431069999999,\"442\":16.21910716,\"443\":16.05300858,\"444\":16.961587290000001,\"445\":19.431667600000001,\"446\":16.84163689,\"447\":18.001438100000001,\"448\":null,\"449\":14.500594980000001,\"450\":16.981084589999998,\"451\":16.558388319999999,\"452\":19.322336750000002,\"453\":21.74938367,\"454\":15.867294660000001,\"455\":null,\"456\":null,\"457\":15.226025720000001,\"458\":15.61421361,\"459\":16.748906609999999,\"460\":21.029996709999999,\"461\":null,\"462\":null,\"463\":null,\"464\":null,\"465\":null,\"466\":null,\"467\":null,\"468\":22.455790400000002,\"469\":17.15329504,\"470\":null,\"471\":null,\"472\":null,\"473\":null,\"474\":null,\"475\":18.69893939,\"476\":16.365721220000001,\"477\":15.853775389999999,\"478\":23.370417880000002,\"479\":19.946581510000002,\"480\":17.171492929999999,\"481\":17.020232790000001,\"482\":13.94567517,\"483\":18.46323177,\"484\":19.023342320000001,\"485\":null,\"486\":21.514220160000001,\"487\":12.93092219,\"488\":14.56309854,\"489\":13.14656531,\"490\":15.850936880000001,\"491\":14.6654123,\"492\":null,\"493\":null,\"494\":null,\"495\":null,\"496\":null,\"497\":null,\"498\":17.918346240000002,\"499\":17.569944769999999,\"500\":17.258098220000001,\"501\":15.55950067,\"502\":null,\"503\":15.11839382,\"504\":null,\"505\":null,\"506\":14.334250709999999,\"507\":16.960608730000001,\"508\":null,\"509\":null,\"510\":null,\"511\":null,\"512\":null,\"513\":null,\"514\":null,\"515\":null,\"516\":null,\"517\":null,\"518\":null,\"519\":null,\"520\":15.61194147,\"521\":null,\"522\":14.507181879999999,\"523\":20.612436120000002,\"524\":19.907003509999999,\"525\":18.066965400000001,\"526\":15.96381718,\"527\":18.8161913,\"528\":18.800307360000002,\"529\":17.55188094,\"530\":18.93765076,\"531\":null,\"532\":null,\"533\":null,\"534\":null,\"535\":null,\"536\":21.059572849999999,\"537\":null,\"538\":null,\"539\":15.018832010000001,\"540\":19.206686820000002,\"541\":14.69208265,\"542\":17.124895850000001,\"543\":16.0576145,\"544\":null,\"545\":null,\"546\":16.056053370000001,\"547\":null,\"548\":null,\"549\":18.328203970000001,\"550\":14.44175094,\"551\":17.52765831,\"552\":18.755251250000001,\"553\":null,\"554\":null,\"555\":null,\"556\":null,\"557\":null,\"558\":null,\"559\":null,\"560\":null,\"561\":13.79383295,\"562\":null,\"563\":null,\"564\":null,\"565\":17.288118000000001,\"566\":17.49203657,\"567\":14.69136876,\"568\":17.525795200000001,\"569\":20.382884489999999,\"570\":20.08608259,\"571\":18.308121400000001,\"572\":17.71106675,\"573\":19.759291739999998,\"574\":null,\"575\":17.073034459999999,\"576\":15.460232810000001,\"577\":null,\"578\":17.436006639999999,\"579\":null,\"580\":null,\"581\":null,\"582\":null,\"583\":null,\"584\":21.2234877,\"585\":20.433475690000002,\"586\":null,\"587\":null,\"588\":null,\"589\":null,\"590\":null,\"591\":null,\"592\":null,\"593\":null,\"594\":18.582783169999999,\"595\":17.310803740000001,\"596\":17.97078131,\"597\":null,\"598\":null,\"599\":19.326767350000001,\"600\":15.25485628,\"601\":null,\"602\":null,\"603\":null,\"604\":null,\"605\":18.091062650000001,\"606\":13.98096312,\"607\":null,\"608\":14.517566499999999,\"609\":null,\"610\":null,\"611\":17.321809550000001,\"612\":14.45867454,\"613\":null,\"614\":16.98700113,\"615\":null,\"616\":null,\"617\":16.867934900000002,\"618\":15.700440950000001,\"619\":null,\"620\":null,\"621\":null,\"622\":null,\"623\":null,\"624\":null,\"625\":13.647771649999999,\"626\":null,\"627\":17.225615650000002,\"628\":19.089425680000002,\"629\":19.598358659999999,\"630\":17.674180369999998,\"631\":null,\"632\":17.74294562,\"633\":13.09226818,\"634\":null,\"635\":21.696259789999999,\"636\":null,\"637\":15.37091532,\"638\":17.00490885,\"639\":16.36524292,\"640\":14.677943989999999,\"641\":15.30516409,\"642\":20.736799170000001,\"643\":20.806538,\"644\":null,\"645\":15.267355009999999,\"646\":null,\"647\":null,\"648\":16.793787850000001,\"649\":null,\"650\":null,\"651\":15.8625875,\"652\":null,\"653\":null,\"654\":null,\"655\":20.465294239999999,\"656\":null,\"657\":16.948575259999998,\"658\":16.681690960000001,\"659\":21.671940979999999,\"660\":17.02258775,\"661\":null,\"662\":19.255062049999999,\"663\":null,\"664\":14.396679689999999,\"665\":19.109974350000002,\"666\":null,\"667\":null,\"668\":14.51074238,\"669\":null,\"670\":null,\"671\":null,\"672\":null,\"673\":null,\"674\":null,\"675\":null,\"676\":12.20765106,\"677\":null,\"678\":null,\"679\":17.92084457,\"680\":null,\"681\":18.426604480000002,\"682\":null,\"683\":null,\"684\":null,\"685\":null,\"686\":14.76878516,\"687\":19.246521510000001,\"688\":null,\"689\":16.979464579999998,\"690\":null,\"691\":null,\"692\":21.546593349999998,\"693\":20.178636359999999,\"694\":14.304198619999999,\"695\":null,\"696\":null,\"697\":13.36188993,\"698\":19.039976159999998,\"699\":19.55444069,\"700\":null,\"701\":17.90427798,\"702\":14.15931647,\"703\":20.136453249999999,\"704\":19.850006539999999,\"705\":20.771614,\"706\":17.25383459,\"707\":18.854594519999999,\"708\":20.53736439,\"709\":16.418228379999999,\"710\":null,\"711\":null,\"712\":17.54995868,\"713\":null,\"714\":15.822419,\"715\":17.557393900000001,\"716\":null,\"717\":15.90696048,\"718\":null,\"719\":16.238713839999999,\"720\":14.69259222,\"721\":13.429900959999999,\"722\":15.82478674,\"723\":null,\"724\":15.0085356,\"725\":14.056617900000001,\"726\":null,\"727\":null,\"728\":null,\"729\":null,\"730\":null,\"731\":null,\"732\":null,\"733\":18.14279011,\"734\":null,\"735\":12.74040085,\"736\":19.238695889999999,\"737\":null,\"738\":18.65960926,\"739\":null,\"740\":null,\"741\":19.72667732,\"742\":null,\"743\":null,\"744\":null,\"745\":null,\"746\":null,\"747\":null,\"748\":14.293413729999999,\"749\":null,\"750\":null,\"751\":null,\"752\":null,\"753\":null,\"754\":19.53175791,\"755\":null,\"756\":null,\"757\":null,\"758\":null,\"759\":null,\"760\":16.0516614,\"761\":18.642963949999999,\"762\":null,\"763\":17.374582060000002,\"764\":15.787613629999999,\"765\":18.609463009999999,\"766\":16.9703692,\"767\":16.595349769999998,\"768\":null,\"769\":13.74689367,\"770\":20.268444670000001,\"771\":null,\"772\":13.455409339999999,\"773\":null,\"774\":null,\"775\":17.222624830000001,\"776\":21.852143460000001,\"777\":22.386176930000001,\"778\":null,\"779\":16.335452060000002,\"780\":16.213636609999998,\"781\":20.512439669999999,\"782\":23.899345159999999,\"783\":18.048962499999998,\"784\":null,\"785\":14.661771160000001,\"786\":15.775217700000001,\"787\":16.85989528,\"788\":17.382434910000001,\"789\":18.84359911,\"790\":16.474606569999999,\"791\":18.00122704,\"792\":16.350747720000001,\"793\":14.61433005,\"794\":16.412495029999999,\"795\":22.535820399999999,\"796\":null,\"797\":15.334643549999999,\"798\":23.337042570000001,\"799\":18.504181280000001,\"800\":20.71031262,\"801\":19.89679623,\"802\":null,\"803\":19.052941839999999,\"804\":17.448879300000002,\"805\":20.830679549999999,\"806\":19.431510580000001,\"807\":22.2224012,\"808\":19.62120328,\"809\":21.145521980000002,\"810\":null,\"811\":16.133127229999999,\"812\":null,\"813\":null,\"814\":17.05659606,\"815\":19.376870480000001,\"816\":18.90419821,\"817\":17.250111499999999,\"818\":19.680912710000001,\"819\":null,\"820\":12.465719030000001,\"821\":15.28921265,\"822\":15.30419075,\"823\":14.96684278,\"824\":16.14139166,\"825\":15.302202210000001,\"826\":null,\"827\":17.31186533,\"828\":17.46293803,\"829\":19.78386823,\"830\":null,\"831\":18.150669260000001,\"832\":20.33194924,\"833\":15.12043051,\"834\":null,\"835\":17.352752219999999,\"836\":null,\"837\":17.42652172,\"838\":15.40792722,\"839\":18.31490003,\"840\":14.142645910000001,\"841\":null,\"842\":null,\"843\":22.127602880000001,\"844\":16.204894299999999,\"845\":null,\"846\":18.886548869999999,\"847\":14.760962620000001,\"848\":null,\"849\":15.23650791,\"850\":20.066760049999999,\"851\":null,\"852\":15.70175031,\"853\":null,\"854\":19.157756160000002,\"855\":18.186742299999999,\"856\":null,\"857\":19.37356368,\"858\":null,\"859\":null,\"860\":null,\"861\":15.70032662,\"862\":16.348924029999999,\"863\":18.685069819999999,\"864\":17.838156009999999,\"865\":null,\"866\":null,\"867\":null,\"868\":null,\"869\":13.11030411,\"870\":null,\"871\":16.101516329999999,\"872\":17.634383119999999,\"873\":15.03937739,\"874\":null,\"875\":15.150831139999999,\"876\":null,\"877\":18.401336400000002,\"878\":null,\"879\":null,\"880\":null,\"881\":null,\"882\":14.207572689999999,\"883\":19.698323810000002,\"884\":null,\"885\":null,\"886\":null,\"887\":null,\"888\":14.6930532,\"889\":13.531874269999999,\"890\":16.339397829999999,\"891\":null,\"892\":16.31450865,\"893\":null,\"894\":13.965413099999999,\"895\":15.426949130000001,\"896\":null,\"897\":14.95107861,\"898\":16.063647069999998,\"899\":13.1984472,\"900\":null,\"901\":15.02088869,\"902\":null,\"903\":16.175505640000001,\"904\":null,\"905\":null,\"906\":null,\"907\":null,\"908\":null,\"909\":null,\"910\":null,\"911\":null,\"912\":null,\"913\":17.09701334,\"914\":23.877862650000001,\"915\":24.53469239,\"916\":24.369323649999998,\"917\":22.846293719999998,\"918\":23.521912050000001,\"919\":21.848465699999998,\"920\":21.576535979999999,\"921\":15.29207087,\"922\":13.11030411,\"923\":null,\"924\":null,\"925\":18.224678860000001,\"926\":15.69198108,\"927\":null,\"928\":null,\"929\":null,\"930\":19.00395554,\"931\":null,\"932\":null,\"933\":null,\"934\":null,\"935\":null,\"936\":null,\"937\":null,\"938\":20.779368900000002,\"939\":14.17488962,\"940\":null,\"941\":15.319526099999999,\"942\":21.63159593,\"943\":16.915745730000001,\"944\":16.99175301,\"945\":17.21672208,\"946\":16.39829417,\"947\":15.617022240000001,\"948\":18.265828280000001,\"949\":19.54934269,\"950\":20.829980890000002,\"951\":15.986119499999999,\"952\":21.100103180000001,\"953\":12.3274472,\"954\":17.841512439999999,\"955\":16.065050899999999,\"956\":14.38654624,\"957\":17.552506449999999,\"958\":null,\"959\":null,\"960\":16.443491359999999,\"961\":14.88323091,\"962\":16.385651029999998,\"963\":13.82054786,\"964\":17.176548149999999,\"965\":21.299247050000002,\"966\":null,\"967\":null,\"968\":null,\"969\":null,\"970\":null,\"971\":16.249880430000001,\"972\":null,\"973\":20.169425159999999,\"974\":null,\"975\":null,\"976\":null,\"977\":null,\"978\":null,\"979\":null,\"980\":12.78642194,\"981\":null,\"982\":19.207613500000001,\"983\":null,\"984\":20.127575329999999,\"985\":19.81912736,\"986\":null,\"987\":13.331741640000001,\"988\":null,\"989\":20.008609150000002,\"990\":18.690807889999998,\"991\":null,\"992\":15.86995065,\"993\":14.73174041,\"994\":15.87416352,\"995\":22.679320359999998,\"996\":16.86922895,\"997\":17.889991120000001,\"998\":null,\"999\":null,\"1000\":19.32943457,\"1001\":null,\"1002\":null,\"1003\":14.87205908,\"1004\":null,\"1005\":16.841122559999999,\"1006\":14.38450407,\"1007\":null,\"1008\":null,\"1009\":null,\"1010\":null,\"1011\":14.92895686,\"1012\":null,\"1013\":15.9671004,\"1014\":null,\"1015\":null,\"1016\":null,\"1017\":null,\"1018\":null,\"1019\":null,\"1020\":null,\"1021\":null,\"1022\":null,\"1023\":null,\"1024\":null,\"1025\":null,\"1026\":null,\"1027\":null,\"1028\":16.05732712,\"1029\":null,\"1030\":null,\"1031\":17.603738799999999,\"1032\":16.90892109,\"1033\":13.24381009,\"1034\":16.5575008,\"1035\":13.547505429999999,\"1036\":null,\"1037\":null,\"1038\":17.302734310000002,\"1039\":18.189688149999998,\"1040\":16.11435522,\"1041\":null,\"1042\":null,\"1043\":null,\"1044\":16.573764610000001,\"1045\":12.363585670000001,\"1046\":16.362541220000001,\"1047\":16.8925679,\"1048\":null,\"1049\":null,\"1050\":null,\"1051\":null,\"1052\":null,\"1053\":null,\"1054\":null,\"1055\":15.7518449,\"1056\":17.032044119999998,\"1057\":15.19116584,\"1058\":16.35946405,\"1059\":null,\"1060\":24.876932629999999,\"1061\":19.311934780000001,\"1062\":null,\"1063\":13.163987069999999,\"1064\":null,\"1065\":20.119831919999999,\"1066\":null,\"1067\":null,\"1068\":17.440050379999999,\"1069\":15.58266062,\"1070\":15.781316390000001,\"1071\":null,\"1072\":null,\"1073\":15.727764219999999,\"1074\":null,\"1075\":null,\"1076\":null,\"1077\":null,\"1078\":16.240503520000001,\"1079\":13.39788577,\"1080\":null,\"1081\":null,\"1082\":14.48582833,\"1083\":null,\"1084\":null,\"1085\":null,\"1086\":null,\"1087\":13.11030411,\"1088\":17.334923620000001,\"1089\":16.675252910000001,\"1090\":13.22153769,\"1091\":null,\"1092\":19.087242830000001,\"1093\":16.325627239999999,\"1094\":14.897854629999999,\"1095\":15.655564910000001,\"1096\":15.972336159999999,\"1097\":17.537647669999998,\"1098\":17.604280079999999,\"1099\":20.253994890000001,\"1100\":16.030239529999999,\"1101\":16.210157410000001,\"1102\":14.76537327,\"1103\":19.103339909999999,\"1104\":19.87524999,\"1105\":15.37330719,\"1106\":null,\"1107\":null,\"1108\":null,\"1109\":18.284945409999999,\"1110\":null,\"1111\":null,\"1112\":16.739983039999998,\"1113\":null,\"1114\":null,\"1115\":null,\"1116\":18.428047469999999,\"1117\":null,\"1118\":null,\"1119\":16.472149680000001,\"1120\":null,\"1121\":17.20994421,\"1122\":null,\"1123\":17.948991110000002,\"1124\":12.639143799999999,\"1125\":15.249393080000001,\"1126\":20.090516839999999,\"1127\":null,\"1128\":16.229481060000001,\"1129\":11.8233303,\"1130\":19.007385240000001,\"1131\":null,\"1132\":14.238352709999999,\"1133\":null,\"1134\":null,\"1135\":14.39223348,\"1136\":null,\"1137\":null,\"1138\":null,\"1139\":null,\"1140\":18.7551141,\"1141\":23.94744072,\"1142\":null,\"1143\":null,\"1144\":17.77151173,\"1145\":18.489382129999999,\"1146\":17.212712880000002,\"1147\":17.115730790000001,\"1148\":null,\"1149\":null,\"1150\":null,\"1151\":null,\"1152\":null,\"1153\":null,\"1154\":null,\"1155\":null,\"1156\":14.71226483,\"1157\":null,\"1158\":null,\"1159\":23.42414802,\"1160\":20.148889820000001,\"1161\":18.193500400000001,\"1162\":18.135323379999999,\"1163\":18.285979659999999,\"1164\":15.081039690000001,\"1165\":null,\"1166\":null,\"1167\":null,\"1168\":null,\"1169\":null,\"1170\":null,\"1171\":null,\"1172\":null,\"1173\":23.68299991,\"1174\":null,\"1175\":17.020952220000002,\"1176\":null,\"1177\":null,\"1178\":null,\"1179\":null,\"1180\":null,\"1181\":13.84556545,\"1182\":null,\"1183\":null,\"1184\":17.969673669999999,\"1185\":23.349670580000002,\"1186\":20.038400710000001,\"1187\":17.754405770000002,\"1188\":20.64430423,\"1189\":null,\"1190\":13.937555,\"1191\":19.83053773,\"1192\":null,\"1193\":null,\"1194\":18.507665339999999,\"1195\":21.54555792,\"1196\":18.272098140000001,\"1197\":null,\"1198\":17.91261596,\"1199\":15.57062225,\"1200\":null,\"1201\":20.10081495,\"1202\":null,\"1203\":18.351411370000001,\"1204\":19.76293167,\"1205\":18.000748829999999,\"1206\":null,\"1207\":null,\"1208\":18.628744650000002,\"1209\":15.166451650000001,\"1210\":15.886256510000001,\"1211\":16.031460930000001,\"1212\":16.295558119999999,\"1213\":14.791228520000001,\"1214\":null,\"1215\":null,\"1216\":16.283121730000001,\"1217\":null,\"1218\":17.948956769999999,\"1219\":16.987097949999999,\"1220\":null,\"1221\":null,\"1222\":null,\"1223\":null,\"1224\":null,\"1225\":null,\"1226\":null,\"1227\":15.427846369999999,\"1228\":null,\"1229\":17.172012899999999,\"1230\":null,\"1231\":null,\"1232\":19.959825510000002,\"1233\":14.2618256,\"1234\":14.646868189999999,\"1235\":17.203795840000002,\"1236\":16.238711330000001,\"1237\":14.95729979,\"1238\":17.91279428,\"1239\":18.156591580000001,\"1240\":18.08250395,\"1241\":17.16288922,\"1242\":16.05059769,\"1243\":null,\"1244\":null,\"1245\":null,\"1246\":null,\"1247\":null,\"1248\":null,\"1249\":18.074187500000001,\"1250\":null,\"1251\":null,\"1252\":null,\"1253\":17.99306142,\"1254\":null,\"1255\":null,\"1256\":null,\"1257\":null,\"1258\":18.951378930000001,\"1259\":15.636393,\"1260\":null,\"1261\":null,\"1262\":16.09611374,\"1263\":16.292455260000001,\"1264\":16.911204999999999,\"1265\":18.299020509999998,\"1266\":18.739734349999999,\"1267\":17.943518449999999,\"1268\":16.708632179999999,\"1269\":null,\"1270\":17.76717038,\"1271\":18.024808459999999,\"1272\":null,\"1273\":null,\"1274\":null,\"1275\":21.079754609999998,\"1276\":20.68447329,\"1277\":19.685247610000001,\"1278\":19.434962299999999,\"1279\":20.018976840000001,\"1280\":17.78551921,\"1281\":13.740979640000001,\"1282\":19.982753150000001,\"1283\":20.22645537,\"1284\":19.601159249999998,\"1285\":18.54024029,\"1286\":18.89341658,\"1287\":19.058473660000001,\"1288\":18.15495555,\"1289\":20.478528669999999,\"1290\":14.98206304,\"1291\":19.464222769999999,\"1292\":null,\"1293\":null,\"1294\":null,\"1295\":null,\"1296\":null,\"1297\":null,\"1298\":null,\"1299\":null,\"1300\":null,\"1301\":17.777002249999999,\"1302\":14.100561689999999,\"1303\":15.8968043,\"1304\":19.072639410000001,\"1305\":null,\"1306\":null,\"1307\":null,\"1308\":15.415880980000001,\"1309\":null,\"1310\":null,\"1311\":null,\"1312\":null,\"1313\":null,\"1314\":null,\"1315\":null,\"1316\":null,\"1317\":14.14238183,\"1318\":14.39616176,\"1319\":null,\"1320\":null,\"1321\":null,\"1322\":18.84243781,\"1323\":17.323804030000002,\"1324\":21.770427590000001,\"1325\":21.926898829999999,\"1326\":17.72063992,\"1327\":15.641670189999999,\"1328\":null,\"1329\":17.80311657,\"1330\":18.209123009999999,\"1331\":16.392255389999999,\"1332\":17.83787748,\"1333\":17.85074139,\"1334\":null,\"1335\":17.362400260000001,\"1336\":null,\"1337\":14.27331079,\"1338\":11.219314689999999,\"1339\":14.83716284,\"1340\":null,\"1341\":21.360737870000001,\"1342\":16.628404410000002,\"1343\":null,\"1344\":13.75557066,\"1345\":15.81347222,\"1346\":null,\"1347\":null,\"1348\":null,\"1349\":null,\"1350\":null,\"1351\":16.286738889999999,\"1352\":19.22904239,\"1353\":20.05707013,\"1354\":null,\"1355\":16.171901519999999,\"1356\":13.11030411,\"1357\":null,\"1358\":null,\"1359\":null,\"1360\":15.01814495,\"1361\":null,\"1362\":16.004519800000001,\"1363\":null,\"1364\":19.978850390000002,\"1365\":null,\"1366\":16.5946827,\"1367\":14.578821509999999,\"1368\":17.7138627,\"1369\":20.675990819999999,\"1370\":null,\"1371\":20.101183169999999,\"1372\":17.245395590000001,\"1373\":17.27653437,\"1374\":16.100284049999999,\"1375\":null,\"1376\":null,\"1377\":null,\"1378\":17.309100699999998,\"1379\":17.737344369999999,\"1380\":15.21446332,\"1381\":13.11030411,\"1382\":19.707549069999999,\"1383\":15.24241351,\"1384\":16.8805075,\"1385\":19.038406009999999,\"1386\":16.83292844,\"1387\":16.153233220000001,\"1388\":14.451920680000001,\"1389\":14.021418799999999,\"1390\":null,\"1391\":null,\"1392\":17.250683720000001,\"1393\":20.91287007,\"1394\":null,\"1395\":null,\"1396\":null,\"1397\":15.134128759999999,\"1398\":null,\"1399\":null,\"1400\":19.19263385,\"1401\":18.559660709999999,\"1402\":17.56932712,\"1403\":16.30287366,\"1404\":16.358794570000001,\"1405\":18.627526580000001,\"1406\":17.194897019999999,\"1407\":19.995626640000001,\"1408\":20.006522759999999,\"1409\":13.11030411,\"1410\":null,\"1411\":14.17008281,\"1412\":17.510859799999999,\"1413\":13.78482077,\"1414\":14.1252488,\"1415\":null,\"1416\":null,\"1417\":20.665887810000001,\"1418\":17.740169229999999,\"1419\":17.930881469999999,\"1420\":18.520120810000002,\"1421\":16.449165499999999,\"1422\":16.999691949999999,\"1423\":18.51462622,\"1424\":18.20358298,\"1425\":19.08615468,\"1426\":17.956267610000001,\"1427\":17.723303439999999,\"1428\":16.7203278,\"1429\":14.042326839999999,\"1430\":22.813014559999999,\"1431\":18.98720956,\"1432\":null,\"1433\":16.0361072,\"1434\":null,\"1435\":null,\"1436\":18.31869322,\"1437\":17.358622539999999,\"1438\":null,\"1439\":15.372327009999999,\"1440\":null,\"1441\":15.353673929999999,\"1442\":16.601816329999998,\"1443\":null,\"1444\":null,\"1445\":null,\"1446\":null,\"1447\":null,\"1448\":13.336968860000001,\"1449\":16.760442860000001,\"1450\":null,\"1451\":null,\"1452\":null,\"1453\":null,\"1454\":14.9179523,\"1455\":17.777223759999998,\"1456\":19.19922862,\"1457\":null,\"1458\":null,\"1459\":null,\"1460\":null,\"1461\":17.309928500000002,\"1462\":14.71262776,\"1463\":null,\"1464\":null,\"1465\":null,\"1466\":19.976976489999998,\"1467\":14.76414363,\"1468\":null,\"1469\":null,\"1470\":null,\"1471\":14.462181190000001,\"1472\":null,\"1473\":null,\"1474\":19.773822509999999,\"1475\":null,\"1476\":null,\"1477\":17.495446139999999,\"1478\":20.51307598,\"1479\":18.54326842,\"1480\":19.454885440000002,\"1481\":15.94563568,\"1482\":null,\"1483\":16.78401946,\"1484\":17.079633900000001,\"1485\":null,\"1486\":16.353680969999999,\"1487\":14.3969302,\"1488\":16.496253299999999,\"1489\":18.355123290000002,\"1490\":null,\"1491\":null,\"1492\":18.734306400000001,\"1493\":17.631270799999999,\"1494\":null,\"1495\":18.506569209999999,\"1496\":18.39601407,\"1497\":18.776210110000001,\"1498\":20.43294002,\"1499\":18.031622859999999,\"1500\":18.495761290000001,\"1501\":null,\"1502\":null,\"1503\":21.006575359999999,\"1504\":17.26885351,\"1505\":15.07645978,\"1506\":19.527849410000002,\"1507\":17.655080869999999,\"1508\":16.239928119999998,\"1509\":18.188882840000002,\"1510\":16.816198270000001,\"1511\":21.11078363,\"1512\":16.037744759999999,\"1513\":16.13046735,\"1514\":17.32714661,\"1515\":19.219242699999999,\"1516\":13.24741216,\"1517\":null,\"1518\":null,\"1519\":22.19452862,\"1520\":18.550208680000001,\"1521\":null,\"1522\":null,\"1523\":13.11030411,\"1524\":17.147531600000001,\"1525\":13.11030411,\"1526\":18.830904669999999,\"1527\":17.355518029999999,\"1528\":15.8297229,\"1529\":17.085088970000001,\"1530\":17.1019851,\"1531\":16.574479409999999,\"1532\":16.370157509999998,\"1533\":null,\"1534\":null,\"1535\":19.970205620000002,\"1536\":19.62464954,\"1537\":21.869272339999998,\"1538\":null,\"1539\":16.78962305,\"1540\":16.65735372,\"1541\":16.715615069999998,\"1542\":16.723233029999999,\"1543\":18.541703420000001,\"1544\":null,\"1545\":13.25849466,\"1546\":null,\"1547\":18.634290310000001,\"1548\":14.894302789999999,\"1549\":14.25605461,\"1550\":16.142761100000001,\"1551\":18.629894409999999,\"1552\":16.090476949999999,\"1553\":null,\"1554\":null,\"1555\":null,\"1556\":16.37760385,\"1557\":14.95254952,\"1558\":16.289765989999999,\"1559\":null,\"1560\":15.60290127,\"1561\":13.11030411,\"1562\":19.4374137,\"1563\":null,\"1564\":19.05431196,\"1565\":17.722068759999999,\"1566\":null,\"1567\":21.375491419999999,\"1568\":null,\"1569\":null,\"1570\":null,\"1571\":null,\"1572\":null,\"1573\":null,\"1574\":null,\"1575\":20.02183539,\"1576\":null,\"1577\":18.96249297,\"1578\":null,\"1579\":null,\"1580\":null,\"1581\":null,\"1582\":null,\"1583\":null,\"1584\":null,\"1585\":21.253314490000001,\"1586\":17.445762640000002,\"1587\":17.348092319999999,\"1588\":15.554837279999999,\"1589\":null,\"1590\":14.95241218,\"1591\":null,\"1592\":16.40073757,\"1593\":16.16785969,\"1594\":17.068288899999999,\"1595\":15.663854219999999,\"1596\":15.88501915,\"1597\":18.113261720000001,\"1598\":18.08275136,\"1599\":15.14974597,\"1600\":20.913364510000001,\"1601\":17.263000590000001,\"1602\":17.158040929999999,\"1603\":12.773337700000001,\"1604\":12.85125545,\"1605\":15.228500950000001,\"1606\":17.77702115,\"1607\":null,\"1608\":18.666507790000001,\"1609\":null,\"1610\":15.49994058,\"1611\":null,\"1612\":15.83792336,\"1613\":null,\"1614\":null,\"1615\":15.20224078,\"1616\":null,\"1617\":16.70257397,\"1618\":19.319639720000001,\"1619\":null,\"1620\":null,\"1621\":null,\"1622\":null,\"1623\":null,\"1624\":16.656347570000001,\"1625\":14.87167221,\"1626\":null,\"1627\":17.810897539999999,\"1628\":17.55780463,\"1629\":15.47242149,\"1630\":21.67336044,\"1631\":19.738541550000001,\"1632\":null,\"1633\":18.74819746,\"1634\":20.937363059999999,\"1635\":null,\"1636\":null,\"1637\":null,\"1638\":14.817937560000001,\"1639\":19.10382053,\"1640\":14.778652429999999,\"1641\":null,\"1642\":null,\"1643\":null,\"1644\":null,\"1645\":14.95956088,\"1646\":13.19903981,\"1647\":null,\"1648\":null,\"1649\":17.754873809999999,\"1650\":null,\"1651\":17.19064092,\"1652\":18.716835889999999,\"1653\":null,\"1654\":null,\"1655\":null,\"1656\":null,\"1657\":19.868273120000001,\"1658\":14.95778628,\"1659\":18.86652729,\"1660\":null,\"1661\":15.20957434,\"1662\":null,\"1663\":null,\"1664\":18.711961729999999,\"1665\":21.348738010000002,\"1666\":18.622683949999999,\"1667\":null,\"1668\":16.36136789,\"1669\":17.481240679999999,\"1670\":null,\"1671\":null,\"1672\":19.08826453,\"1673\":18.380193899999998,\"1674\":null,\"1675\":null,\"1676\":12.539460350000001,\"1677\":null,\"1678\":15.42171003,\"1679\":17.095176800000001,\"1680\":null,\"1681\":16.22380167,\"1682\":13.411802870000001,\"1683\":19.00358645,\"1684\":null,\"1685\":null,\"1686\":null,\"1687\":16.372771,\"1688\":null,\"1689\":18.275466250000001,\"1690\":18.390805610000001,\"1691\":17.53995527,\"1692\":19.112268140000001,\"1693\":null,\"1694\":null,\"1695\":19.911314650000001,\"1696\":14.94787107,\"1697\":15.755519960000001,\"1698\":18.508009869999999,\"1699\":null,\"1700\":null,\"1701\":15.768812110000001,\"1702\":17.002882020000001,\"1703\":20.796335169999999,\"1704\":19.232406189999999,\"1705\":15.059899039999999,\"1706\":17.005908059999999,\"1707\":17.950814569999999,\"1708\":18.980874499999999,\"1709\":18.52846985,\"1710\":15.19954072,\"1711\":16.64027097,\"1712\":null,\"1713\":null,\"1714\":null,\"1715\":null,\"1716\":15.15921342,\"1717\":14.87934664,\"1718\":18.714882960000001,\"1719\":15.79996826,\"1720\":21.314638370000001,\"1721\":18.33457997,\"1722\":15.38339422,\"1723\":null,\"1724\":null,\"1725\":20.118973499999999,\"1726\":18.082769030000001,\"1727\":18.51724184,\"1728\":17.779206330000001,\"1729\":13.11030411,\"1730\":null,\"1731\":19.336781460000001,\"1732\":null,\"1733\":null,\"1734\":18.35405574,\"1735\":20.25776694,\"1736\":null,\"1737\":21.390557749999999,\"1738\":16.068968569999999,\"1739\":15.938100479999999,\"1740\":17.541892300000001,\"1741\":20.336104250000002,\"1742\":18.764739930000001,\"1743\":18.321120610000001,\"1744\":19.371783969999999,\"1745\":11.65186374,\"1746\":14.571433369999999,\"1747\":null,\"1748\":20.01369236,\"1749\":16.220160849999999,\"1750\":null,\"1751\":null,\"1752\":null,\"1753\":15.19183642,\"1754\":13.34637317,\"1755\":null,\"1756\":null,\"1757\":null,\"1758\":15.06255024,\"1759\":null,\"1760\":17.638103520000001,\"1761\":null,\"1762\":null,\"1763\":null,\"1764\":19.752060709999998,\"1765\":null,\"1766\":null,\"1767\":15.03561594,\"1768\":null,\"1769\":20.0277274,\"1770\":null,\"1771\":13.853572420000001,\"1772\":17.15447751,\"1773\":18.362660259999998,\"1774\":null,\"1775\":null,\"1776\":null,\"1777\":18.115328309999999,\"1778\":18.581476089999999,\"1779\":17.211124340000001,\"1780\":20.70670716,\"1781\":null,\"1782\":19.34497215,\"1783\":15.96711198,\"1784\":23.98757114,\"1785\":22.712185179999999,\"1786\":19.634212099999999,\"1787\":24.04294745,\"1788\":25.27828792,\"1789\":17.935674049999999,\"1790\":17.433515369999998,\"1791\":null,\"1792\":null,\"1793\":16.996102239999999,\"1794\":19.37203581,\"1795\":17.578690259999998,\"1796\":null,\"1797\":18.77383833,\"1798\":null,\"1799\":null,\"1800\":15.342644719999999,\"1801\":null,\"1802\":17.18415044,\"1803\":18.149028529999999,\"1804\":19.17714732,\"1805\":17.898383549999998,\"1806\":18.282216989999998,\"1807\":null,\"1808\":null,\"1809\":null,\"1810\":13.11030411,\"1811\":18.21760549,\"1812\":19.851245720000001,\"1813\":19.913253959999999,\"1814\":20.33104797,\"1815\":14.480863680000001,\"1816\":18.719113750000002,\"1817\":null,\"1818\":16.424553629999998,\"1819\":18.891884279999999,\"1820\":19.21702642,\"1821\":19.45155784,\"1822\":19.882536259999998,\"1823\":19.556406630000001,\"1824\":17.56355259,\"1825\":22.21977261,\"1826\":18.46789686,\"1827\":18.011357350000001,\"1828\":21.025393879999999,\"1829\":19.987365929999999,\"1830\":18.727175070000001,\"1831\":18.186022470000001,\"1832\":19.694856640000001,\"1833\":21.998365979999999,\"1834\":21.150641090000001,\"1835\":20.940272140000001,\"1836\":19.026790030000001,\"1837\":20.6326845,\"1838\":19.80497897,\"1839\":21.317210490000001,\"1840\":19.413320200000001,\"1841\":20.850465669999998,\"1842\":15.2740317,\"1843\":17.788386469999999,\"1844\":19.157406569999999,\"1845\":18.418847379999999,\"1846\":18.653838910000001,\"1847\":20.96470845,\"1848\":null,\"1849\":20.489482030000001,\"1850\":18.300415610000002,\"1851\":16.345479399999999,\"1852\":23.361165230000001,\"1853\":21.774415350000002,\"1854\":21.58187856,\"1855\":20.77459052,\"1856\":null,\"1857\":14.445322880000001,\"1858\":19.645723579999998,\"1859\":19.50746908,\"1860\":null,\"1861\":null,\"1862\":null,\"1863\":null,\"1864\":17.157278850000001,\"1865\":null,\"1866\":null,\"1867\":14.07120078,\"1868\":19.14539057,\"1869\":19.22031776,\"1870\":null,\"1871\":null,\"1872\":20.84962822,\"1873\":18.495891589999999,\"1874\":20.78549383,\"1875\":13.17590863,\"1876\":18.937557949999999,\"1877\":16.812222290000001,\"1878\":14.176128930000001,\"1879\":null,\"1880\":null,\"1881\":null,\"1882\":null,\"1883\":null,\"1884\":null,\"1885\":null,\"1886\":null,\"1887\":13.659314439999999,\"1888\":17.4776706,\"1889\":14.13768992,\"1890\":18.100328439999998,\"1891\":18.752207680000002,\"1892\":17.154339069999999,\"1893\":null,\"1894\":18.502458619999999,\"1895\":null,\"1896\":14.925102450000001,\"1897\":15.089061190000001,\"1898\":null,\"1899\":25.667219970000002,\"1900\":18.737554509999999,\"1901\":19.623377529999999,\"1902\":20.598757580000001,\"1903\":16.820596200000001,\"1904\":null,\"1905\":null,\"1906\":17.571712269999999,\"1907\":null,\"1908\":null,\"1909\":16.006140609999999,\"1910\":null,\"1911\":null,\"1912\":null,\"1913\":null,\"1914\":16.083933980000001,\"1915\":16.449835520000001,\"1916\":18.566747,\"1917\":null,\"1918\":null,\"1919\":null,\"1920\":null,\"1921\":null,\"1922\":null,\"1923\":null,\"1924\":null,\"1925\":null,\"1926\":null,\"1927\":13.11030411,\"1928\":17.877680980000001,\"1929\":null,\"1930\":21.026026470000001,\"1931\":20.742608579999999,\"1932\":16.279756129999999,\"1933\":17.329813949999998,\"1934\":14.88987281,\"1935\":20.10623154,\"1936\":null,\"1937\":13.11030411,\"1938\":16.854465139999998,\"1939\":18.352216370000001,\"1940\":12.30315652,\"1941\":12.66141095,\"1942\":null,\"1943\":13.051351820000001,\"1944\":16.371110099999999,\"1945\":17.411449529999999,\"1946\":12.79508891,\"1947\":13.668205199999999,\"1948\":null,\"1949\":null,\"1950\":null,\"1951\":null,\"1952\":null,\"1953\":18.448322789999999,\"1954\":12.30819241,\"1955\":14.3046565,\"1956\":null,\"1957\":null,\"1958\":null,\"1959\":16.140934690000002,\"1960\":17.2879681,\"1961\":null,\"1962\":null,\"1963\":20.616668109999999,\"1964\":null,\"1965\":16.791313670000001,\"1966\":12.75995472,\"1967\":null,\"1968\":13.299858889999999,\"1969\":14.21230327,\"1970\":null,\"1971\":22.51300642,\"1972\":null,\"1973\":18.061726790000002,\"1974\":null,\"1975\":14.95578957,\"1976\":14.040340260000001,\"1977\":15.87123147,\"1978\":15.38438401,\"1979\":null,\"1980\":15.31538263,\"1981\":null,\"1982\":17.61031259,\"1983\":null,\"1984\":null,\"1985\":16.661415730000002,\"1986\":18.446903219999999,\"1987\":17.880979029999999,\"1988\":17.48516751,\"1989\":18.116499000000001,\"1990\":15.7974788,\"1991\":16.785354009999999,\"1992\":16.972723850000001,\"1993\":16.239152449999999,\"1994\":null,\"1995\":14.66818666,\"1996\":16.518028600000001,\"1997\":18.753475590000001,\"1998\":14.04407894,\"1999\":19.016983939999999,\"2000\":16.248443940000001,\"2001\":null,\"2002\":18.462250399999998,\"2003\":null,\"2004\":14.80421192,\"2005\":null,\"2006\":null,\"2007\":null,\"2008\":null,\"2009\":16.168163539999998,\"2010\":15.13196164,\"2011\":null,\"2012\":19.647722949999999,\"2013\":null,\"2014\":15.32157554,\"2015\":null,\"2016\":16.464775459999998,\"2017\":20.179373080000001,\"2018\":16.36651591,\"2019\":null,\"2020\":null,\"2021\":19.575540669999999,\"2022\":null,\"2023\":18.856580130000001,\"2024\":null,\"2025\":18.02639108,\"2026\":null,\"2027\":17.108344160000001,\"2028\":13.83998791,\"2029\":17.56886944,\"2030\":14.17137761,\"2031\":17.68024986,\"2032\":16.03578869,\"2033\":13.110814680000001,\"2034\":15.257758600000001,\"2035\":17.717653670000001,\"2036\":17.571874860000001,\"2037\":null,\"2038\":15.08877193,\"2039\":null,\"2040\":15.50147067,\"2041\":22.15538922,\"2042\":null,\"2043\":14.74604546,\"2044\":17.238412919999998,\"2045\":null,\"2046\":null,\"2047\":null,\"2048\":null,\"2049\":14.185961020000001,\"2050\":null,\"2051\":19.136533830000001,\"2052\":18.749034049999999,\"2053\":null,\"2054\":17.379606119999998,\"2055\":null,\"2056\":18.820374860000001,\"2057\":null,\"2058\":null,\"2059\":null,\"2060\":null,\"2061\":null,\"2062\":null,\"2063\":null,\"2064\":14.636226669999999,\"2065\":null,\"2066\":null,\"2067\":22.11749429,\"2068\":17.204303679999999,\"2069\":null,\"2070\":null,\"2071\":19.421540220000001,\"2072\":15.51622553,\"2073\":null,\"2074\":null,\"2075\":17.137385590000001,\"2076\":17.750657690000001,\"2077\":18.114650229999999,\"2078\":14.68197075,\"2079\":15.419058639999999,\"2080\":14.48375703,\"2081\":16.955159640000002,\"2082\":null,\"2083\":18.170260330000001,\"2084\":null,\"2085\":14.92771217,\"2086\":null,\"2087\":14.918046779999999,\"2088\":null,\"2089\":null,\"2090\":20.942499080000001,\"2091\":19.661373959999999,\"2092\":null,\"2093\":24.465874719999999,\"2094\":null,\"2095\":null,\"2096\":null,\"2097\":null,\"2098\":null,\"2099\":null,\"2100\":15.03774681,\"2101\":17.441676009999998,\"2102\":null,\"2103\":null,\"2104\":null,\"2105\":null,\"2106\":null,\"2107\":17.316188270000001,\"2108\":18.529373669999998,\"2109\":null,\"2110\":null,\"2111\":null,\"2112\":16.37687154,\"2113\":19.79744831,\"2114\":13.11030411,\"2115\":19.48130188,\"2116\":17.609168159999999,\"2117\":13.11030411,\"2118\":18.345852919999999,\"2119\":15.95053031,\"2120\":18.836161619999999,\"2121\":13.715790030000001,\"2122\":null,\"2123\":16.874081749999998,\"2124\":15.154359149999999,\"2125\":null,\"2126\":null,\"2127\":13.30381766,\"2128\":15.35355942,\"2129\":17.176985550000001,\"2130\":22.11099724,\"2131\":null,\"2132\":null,\"2133\":null,\"2134\":null,\"2135\":20.010664930000001,\"2136\":15.793107559999999,\"2137\":18.70145716,\"2138\":20.459553029999999,\"2139\":15.267691429999999,\"2140\":14.214562770000001,\"2141\":16.559487560000001,\"2142\":null,\"2143\":null,\"2144\":21.056950459999999,\"2145\":19.507995789999999,\"2146\":null,\"2147\":null,\"2148\":18.737068430000001,\"2149\":16.97912415,\"2150\":null,\"2151\":14.286673049999999,\"2152\":15.68444749,\"2153\":17.192051129999999,\"2154\":null,\"2155\":null,\"2156\":null,\"2157\":null,\"2158\":null,\"2159\":19.02045296,\"2160\":null,\"2161\":17.88443023,\"2162\":21.560462919999999,\"2163\":18.164021859999998,\"2164\":null,\"2165\":15.156256900000001,\"2166\":16.304193000000002,\"2167\":15.601102640000001,\"2168\":null,\"2169\":null,\"2170\":17.751274299999999,\"2171\":null,\"2172\":20.329966030000001,\"2173\":24.42884415,\"2174\":20.87227232,\"2175\":23.682567819999999,\"2176\":null,\"2177\":18.23339245,\"2178\":null,\"2179\":17.7831112,\"2180\":12.627483939999999,\"2181\":null,\"2182\":15.792795460000001,\"2183\":null,\"2184\":18.450428469999998,\"2185\":null,\"2186\":13.233680700000001,\"2187\":null,\"2188\":13.718792410000001,\"2189\":14.82673355,\"2190\":13.231129510000001,\"2191\":13.97154862,\"2192\":null,\"2193\":null,\"2194\":19.331909509999999,\"2195\":17.521413079999998,\"2196\":null,\"2197\":null,\"2198\":null,\"2199\":null,\"2200\":17.122770110000001,\"2201\":14.16467827,\"2202\":null,\"2203\":null,\"2204\":null,\"2205\":null,\"2206\":null,\"2207\":null,\"2208\":18.22983936,\"2209\":15.098408129999999,\"2210\":18.53031661,\"2211\":16.497614290000001,\"2212\":22.163816359999998,\"2213\":16.285754180000001,\"2214\":null,\"2215\":null,\"2216\":18.832863410000002,\"2217\":19.227710439999999,\"2218\":19.476140269999998,\"2219\":16.37322601,\"2220\":null,\"2221\":18.64136813,\"2222\":14.57499273,\"2223\":null,\"2224\":null,\"2225\":17.928760199999999,\"2226\":null,\"2227\":18.998384179999999,\"2228\":15.7579226,\"2229\":null,\"2230\":18.081836710000001,\"2231\":null,\"2232\":null,\"2233\":null,\"2234\":14.997846340000001,\"2235\":15.04926788,\"2236\":16.230749629999998,\"2237\":13.567640839999999,\"2238\":null,\"2239\":20.310564230000001,\"2240\":17.707068119999999,\"2241\":22.868178950000001,\"2242\":15.228219620000001,\"2243\":12.43639186,\"2244\":13.51580616,\"2245\":14.928938560000001,\"2246\":17.826159860000001,\"2247\":null,\"2248\":null,\"2249\":17.98981071,\"2250\":null,\"2251\":20.00623835,\"2252\":20.584838250000001,\"2253\":16.785835370000001,\"2254\":19.018300490000001,\"2255\":null,\"2256\":null,\"2257\":15.37854257,\"2258\":null,\"2259\":null,\"2260\":null,\"2261\":18.8138644,\"2262\":16.645686170000001,\"2263\":17.57340374,\"2264\":13.16009697,\"2265\":27.81401563,\"2266\":20.354110049999999,\"2267\":15.60132254,\"2268\":21.684836539999999,\"2269\":21.141471679999999,\"2270\":null,\"2271\":15.441081179999999,\"2272\":null,\"2273\":null,\"2274\":null,\"2275\":null,\"2276\":null,\"2277\":null,\"2278\":20.078319140000001,\"2279\":19.121118200000002,\"2280\":15.279102610000001,\"2281\":15.391572569999999,\"2282\":18.322220600000001,\"2283\":null,\"2284\":16.047012179999999,\"2285\":16.282967240000001,\"2286\":null,\"2287\":18.36361226,\"2288\":16.721029309999999,\"2289\":19.383895469999999,\"2290\":21.751019710000001,\"2291\":19.067936540000002,\"2292\":null,\"2293\":null,\"2294\":19.195083140000001,\"2295\":null,\"2296\":16.381978660000001,\"2297\":null,\"2298\":null,\"2299\":18.888848459999998,\"2300\":21.972797889999999,\"2301\":null,\"2302\":null,\"2303\":14.3290513,\"2304\":15.02083103,\"2305\":15.978120240000001,\"2306\":18.916869949999999,\"2307\":15.330022,\"2308\":15.3557331,\"2309\":13.79981787,\"2310\":18.334657419999999,\"2311\":null,\"2312\":16.427397169999999,\"2313\":null,\"2314\":null,\"2315\":null,\"2316\":20.585866540000001,\"2317\":16.146444249999998,\"2318\":15.2305642,\"2319\":16.919399299999998,\"2320\":16.997486210000002,\"2321\":13.91261783,\"2322\":15.08274767,\"2323\":17.54683034,\"2324\":null,\"2325\":null,\"2326\":null,\"2327\":18.845138049999999,\"2328\":16.288605220000001,\"2329\":18.719300910000001,\"2330\":20.09392132,\"2331\":19.13615128,\"2332\":15.85594498,\"2333\":18.510726290000001,\"2334\":17.93196051,\"2335\":17.034842340000001,\"2336\":15.835739220000001,\"2337\":null,\"2338\":null,\"2339\":null,\"2340\":15.58496991,\"2341\":14.447520750000001,\"2342\":17.0684571,\"2343\":null,\"2344\":null,\"2345\":null,\"2346\":null,\"2347\":null,\"2348\":19.986416980000001,\"2349\":null,\"2350\":22.169240850000001,\"2351\":20.36149155,\"2352\":16.566649519999999,\"2353\":null,\"2354\":22.474058509999999,\"2355\":null,\"2356\":null,\"2357\":null,\"2358\":null,\"2359\":16.510259430000001,\"2360\":13.91191727,\"2361\":null,\"2362\":null,\"2363\":null,\"2364\":17.08789779,\"2365\":null,\"2366\":13.72142588,\"2367\":17.19044139,\"2368\":17.595037219999998,\"2369\":18.54529509,\"2370\":18.64512955,\"2371\":19.162454060000002,\"2372\":17.45881116,\"2373\":21.19096334,\"2374\":null,\"2375\":16.235891110000001,\"2376\":14.8306048,\"2377\":17.44209914,\"2378\":14.4969117,\"2379\":15.149358019999999,\"2380\":null,\"2381\":17.670870600000001,\"2382\":17.273100039999999,\"2383\":15.658433240000001,\"2384\":null,\"2385\":null,\"2386\":20.002263169999999,\"2387\":16.764063950000001,\"2388\":null,\"2389\":18.884675550000001,\"2390\":16.22923716,\"2391\":15.675312590000001,\"2392\":15.77788366,\"2393\":null,\"2394\":21.37910639,\"2395\":19.635249739999999,\"2396\":20.412593220000002,\"2397\":null,\"2398\":13.55464061,\"2399\":null,\"2400\":17.657756599999999,\"2401\":18.506229860000001,\"2402\":17.774290390000001,\"2403\":null,\"2404\":null,\"2405\":null,\"2406\":null,\"2407\":13.437642840000001,\"2408\":null,\"2409\":null,\"2410\":null,\"2411\":13.6465617,\"2412\":null,\"2413\":16.650761060000001,\"2414\":17.669222489999999,\"2415\":null,\"2416\":null,\"2417\":15.043753329999999,\"2418\":null,\"2419\":null,\"2420\":18.364056949999998,\"2421\":15.46197678,\"2422\":null,\"2423\":18.176349819999999,\"2424\":null,\"2425\":null,\"2426\":null,\"2427\":null,\"2428\":null,\"2429\":15.3383498,\"2430\":16.553961220000002,\"2431\":null,\"2432\":null,\"2433\":null,\"2434\":13.11030411,\"2435\":null,\"2436\":18.644217510000001,\"2437\":13.08643101,\"2438\":19.112974789999999,\"2439\":23.672789349999999,\"2440\":17.3284047,\"2441\":18.44034911,\"2442\":16.420905210000001,\"2443\":null,\"2444\":null,\"2445\":null,\"2446\":16.475036129999999,\"2447\":14.11665927,\"2448\":16.58112749,\"2449\":null,\"2450\":null,\"2451\":20.058613650000002,\"2452\":null,\"2453\":17.434897960000001,\"2454\":null,\"2455\":16.860770219999999,\"2456\":null,\"2457\":null,\"2458\":null,\"2459\":null,\"2460\":12.93410124,\"2461\":18.01161188,\"2462\":null,\"2463\":18.492469849999999,\"2464\":18.25578999,\"2465\":18.345820069999998,\"2466\":null,\"2467\":null,\"2468\":null,\"2469\":null,\"2470\":15.56077659,\"2471\":null,\"2472\":19.21947436,\"2473\":18.002992750000001,\"2474\":null,\"2475\":14.87542603,\"2476\":16.0094286,\"2477\":15.052685869999999,\"2478\":15.64386388,\"2479\":19.28509846,\"2480\":16.953048519999999,\"2481\":21.064984819999999,\"2482\":20.37881058,\"2483\":16.283035210000001,\"2484\":null,\"2485\":22.249825170000001,\"2486\":15.574592839999999,\"2487\":22.562769320000001,\"2488\":22.90188431,\"2489\":15.368150610000001,\"2490\":18.682482360000002,\"2491\":15.454843500000001,\"2492\":18.569233740000001,\"2493\":18.280981629999999,\"2494\":17.999288719999999,\"2495\":14.96417641,\"2496\":18.87028931,\"2497\":19.953984909999999,\"2498\":17.30600974,\"2499\":null,\"2500\":null,\"2501\":null,\"2502\":null,\"2503\":null,\"2504\":16.679545950000001,\"2505\":null,\"2506\":15.37161227,\"2507\":null,\"2508\":17.432127139999999,\"2509\":18.515538939999999,\"2510\":17.346919320000001,\"2511\":15.64045374,\"2512\":17.311030809999998,\"2513\":null,\"2514\":null,\"2515\":17.092860699999999,\"2516\":null,\"2517\":null,\"2518\":11.93599771,\"2519\":16.310921570000001,\"2520\":16.881687750000001,\"2521\":17.249548260000001,\"2522\":null,\"2523\":null,\"2524\":19.28195367,\"2525\":19.64360962,\"2526\":null,\"2527\":null,\"2528\":14.807039380000001,\"2529\":18.839629810000002,\"2530\":13.11030411,\"2531\":null,\"2532\":14.3839522,\"2533\":null,\"2534\":null,\"2535\":null,\"2536\":15.130042189999999,\"2537\":16.79334102,\"2538\":null,\"2539\":15.7933802,\"2540\":21.97134449,\"2541\":null,\"2542\":null,\"2543\":19.213011309999999,\"2544\":15.769016369999999,\"2545\":14.609640969999999,\"2546\":16.69417052,\"2547\":16.946893240000001,\"2548\":17.583834209999999,\"2549\":16.68121365,\"2550\":15.8551401,\"2551\":17.170938280000001,\"2552\":null,\"2553\":17.460937999999999,\"2554\":null,\"2555\":17.984822829999999,\"2556\":null,\"2557\":14.92809507,\"2558\":15.299044479999999,\"2559\":null,\"2560\":17.749199600000001,\"2561\":18.618975679999998,\"2562\":16.661887740000001,\"2563\":22.762470709999999,\"2564\":18.737514829999998,\"2565\":17.733778730000001,\"2566\":null,\"2567\":14.54838099,\"2568\":19.543539639999999,\"2569\":16.982232719999999,\"2570\":19.430853939999999,\"2571\":17.140014789999999,\"2572\":17.00731627,\"2573\":17.654722629999998,\"2574\":19.209969310000002,\"2575\":17.76533418,\"2576\":null,\"2577\":19.94781408,\"2578\":17.98349262,\"2579\":null,\"2580\":null,\"2581\":null,\"2582\":null,\"2583\":15.955237929999999,\"2584\":24.255855180000001,\"2585\":15.88402537,\"2586\":17.584288050000001,\"2587\":16.31426746,\"2588\":null,\"2589\":15.81085418,\"2590\":14.15576897,\"2591\":20.301732080000001,\"2592\":null,\"2593\":null,\"2594\":19.761453159999998,\"2595\":17.478468320000001,\"2596\":null,\"2597\":null,\"2598\":15.506861499999999,\"2599\":15.625006709999999,\"2600\":null,\"2601\":null,\"2602\":17.489139210000001,\"2603\":21.095227349999998,\"2604\":null,\"2605\":15.218186469999999,\"2606\":null,\"2607\":17.837101740000001,\"2608\":null,\"2609\":17.888740420000001,\"2610\":17.824788479999999,\"2611\":17.072150579999999,\"2612\":null,\"2613\":null,\"2614\":null,\"2615\":21.623177299999998,\"2616\":null,\"2617\":15.678888049999999,\"2618\":20.732596480000002,\"2619\":13.11030411,\"2620\":null,\"2621\":null,\"2622\":null,\"2623\":19.59398857,\"2624\":18.94791352,\"2625\":18.001441360000001,\"2626\":13.76175078,\"2627\":null,\"2628\":null,\"2629\":null,\"2630\":14.249949519999999,\"2631\":14.997691229999999,\"2632\":null,\"2633\":null,\"2634\":17.193885470000001,\"2635\":15.61365707,\"2636\":13.039325359999999,\"2637\":null,\"2638\":18.188293659999999,\"2639\":21.18670423,\"2640\":20.204566310000001,\"2641\":21.339442819999999,\"2642\":null,\"2643\":null,\"2644\":20.15172944,\"2645\":12.51443757,\"2646\":null,\"2647\":19.250031969999998,\"2648\":null,\"2649\":16.54221712,\"2650\":null,\"2651\":null,\"2652\":16.398364140000002,\"2653\":18.52830217,\"2654\":14.85636957,\"2655\":19.881174699999999,\"2656\":16.725371920000001,\"2657\":19.838368849999998,\"2658\":20.07895224,\"2659\":null,\"2660\":21.281908600000001,\"2661\":18.592761280000001,\"2662\":20.184186499999999,\"2663\":15.41047069,\"2664\":null,\"2665\":14.75293836,\"2666\":24.95101455,\"2667\":14.786966359999999,\"2668\":12.86306665,\"2669\":19.84452946,\"2670\":18.939233829999999,\"2671\":21.13545865,\"2672\":17.46579535,\"2673\":14.52175952,\"2674\":15.595311819999999,\"2675\":13.595342110000001,\"2676\":null,\"2677\":14.5249668,\"2678\":null,\"2679\":17.746000110000001,\"2680\":15.30365703,\"2681\":12.859020340000001,\"2682\":15.34752898,\"2683\":16.550544030000001,\"2684\":19.64023809,\"2685\":null,\"2686\":17.66039962,\"2687\":21.78338437,\"2688\":18.362350209999999,\"2689\":14.43243835,\"2690\":17.517640490000002,\"2691\":null,\"2692\":null,\"2693\":16.8219025,\"2694\":null,\"2695\":null,\"2696\":18.842110229999999,\"2697\":null,\"2698\":14.04088574,\"2699\":null,\"2700\":null,\"2701\":16.124685270000001,\"2702\":null,\"2703\":null,\"2704\":null,\"2705\":15.434937189999999,\"2706\":18.00425701,\"2707\":23.757221139999999,\"2708\":20.925937090000002,\"2709\":20.808217379999998,\"2710\":25.72708986,\"2711\":14.160363139999999,\"2712\":17.972634889999998,\"2713\":null,\"2714\":19.548575570000001,\"2715\":24.06882212,\"2716\":15.18579398,\"2717\":20.40124574,\"2718\":22.922576110000001,\"2719\":20.772041900000001,\"2720\":19.83732243,\"2721\":20.371976069999999,\"2722\":25.143935890000002,\"2723\":18.379128290000001,\"2724\":22.668056050000001,\"2725\":20.18757171,\"2726\":21.095114760000001,\"2727\":18.64558362,\"2728\":15.94863823,\"2729\":null,\"2730\":22.81768533,\"2731\":16.035636650000001,\"2732\":11.95196164,\"2733\":null,\"2734\":null,\"2735\":17.381927340000001,\"2736\":17.501835069999998,\"2737\":19.042468070000002,\"2738\":null,\"2739\":null,\"2740\":18.213639610000001,\"2741\":15.550282620000001,\"2742\":18.957253829999999,\"2743\":17.815062269999998,\"2744\":21.544016280000001,\"2745\":16.20286596,\"2746\":null,\"2747\":15.609129360000001,\"2748\":null,\"2749\":null,\"2750\":14.19661241,\"2751\":null,\"2752\":15.61611192,\"2753\":21.196611189999999,\"2754\":22.504121189999999,\"2755\":null,\"2756\":null,\"2757\":null,\"2758\":null,\"2759\":23.004473149999999,\"2760\":null,\"2761\":null,\"2762\":null,\"2763\":null,\"2764\":18.135503499999999,\"2765\":15.769285440000001,\"2766\":14.571406079999999,\"2767\":15.55237157,\"2768\":15.560549999999999,\"2769\":18.042467930000001,\"2770\":19.168200989999999,\"2771\":null,\"2772\":13.88900469,\"2773\":null,\"2774\":16.155488330000001,\"2775\":18.503233519999998,\"2776\":null,\"2777\":14.227188480000001,\"2778\":null,\"2779\":15.36007641,\"2780\":14.497398520000001,\"2781\":null,\"2782\":null,\"2783\":14.2582179,\"2784\":19.82647167,\"2785\":null,\"2786\":18.21364526,\"2787\":null,\"2788\":16.691678830000001,\"2789\":null,\"2790\":null,\"2791\":null,\"2792\":17.010788649999999,\"2793\":null,\"2794\":13.510310329999999,\"2795\":null,\"2796\":16.422987500000001,\"2797\":19.320403639999999,\"2798\":13.11030411,\"2799\":21.59674549,\"2800\":null,\"2801\":19.09601687,\"2802\":18.459273840000002,\"2803\":18.956642110000001,\"2804\":17.128811410000001,\"2805\":null,\"2806\":null,\"2807\":16.67048475,\"2808\":null,\"2809\":null,\"2810\":20.482407120000001,\"2811\":19.699711560000001,\"2812\":13.30838861,\"2813\":16.086505850000002,\"2814\":20.359099860000001,\"2815\":20.92989992,\"2816\":19.609393730000001,\"2817\":null,\"2818\":19.87116662,\"2819\":null,\"2820\":null,\"2821\":null,\"2822\":17.146241620000001,\"2823\":null,\"2824\":18.25882863,\"2825\":16.932512989999999,\"2826\":null,\"2827\":14.50019517,\"2828\":null,\"2829\":19.67170729,\"2830\":null,\"2831\":null,\"2832\":12.48363543,\"2833\":17.868393749999999,\"2834\":null,\"2835\":18.238112600000001,\"2836\":16.34018489,\"2837\":null,\"2838\":16.443556399999998,\"2839\":13.659259759999999,\"2840\":15.89140671,\"2841\":null,\"2842\":16.490609410000001,\"2843\":null,\"2844\":16.20373348,\"2845\":13.76049001,\"2846\":13.10553305,\"2847\":18.451314499999999,\"2848\":17.30764186,\"2849\":21.828081950000001,\"2850\":22.349481409999999,\"2851\":21.661814920000001,\"2852\":18.249928740000001,\"2853\":19.39272076,\"2854\":22.162363460000002,\"2855\":15.962150019999999,\"2856\":18.253433179999998,\"2857\":16.672295349999999,\"2858\":17.56084324,\"2859\":14.723173279999999,\"2860\":18.655765840000001,\"2861\":17.524616099999999,\"2862\":15.25010764,\"2863\":null,\"2864\":15.87197274,\"2865\":18.112985640000002,\"2866\":17.159984189999999,\"2867\":null,\"2868\":16.397670869999999,\"2869\":null,\"2870\":17.636893700000002,\"2871\":15.37646033,\"2872\":null,\"2873\":19.40182231,\"2874\":null,\"2875\":18.314418360000001,\"2876\":15.59800158,\"2877\":16.615546859999998,\"2878\":null,\"2879\":13.11030411,\"2880\":16.240692670000001,\"2881\":17.53424351,\"2882\":17.823182240000001,\"2883\":null,\"2884\":15.64682826,\"2885\":17.552593049999999,\"2886\":null,\"2887\":null,\"2888\":null,\"2889\":null,\"2890\":15.846475999999999,\"2891\":19.11381059,\"2892\":14.768605340000001,\"2893\":18.605933220000001,\"2894\":18.164287309999999,\"2895\":null,\"2896\":18.059228610000002,\"2897\":null,\"2898\":13.11030411,\"2899\":null,\"2900\":null,\"2901\":16.877245240000001,\"2902\":14.025453799999999,\"2903\":13.77320664,\"2904\":null,\"2905\":null,\"2906\":null,\"2907\":null,\"2908\":14.59954915,\"2909\":20.307170809999999,\"2910\":13.11030411,\"2911\":14.85437759,\"2912\":null,\"2913\":null,\"2914\":19.83254793,\"2915\":20.30050657,\"2916\":null,\"2917\":null,\"2918\":13.11030411,\"2919\":14.916213839999999,\"2920\":14.457105889999999,\"2921\":17.304241149999999,\"2922\":null,\"2923\":11.41932005,\"2924\":19.819701930000001,\"2925\":null,\"2926\":null,\"2927\":null,\"2928\":22.209829429999999,\"2929\":20.234044099999998,\"2930\":null,\"2931\":null,\"2932\":13.11030411,\"2933\":14.42852388,\"2934\":16.154704800000001,\"2935\":15.143944210000001,\"2936\":null,\"2937\":16.130017989999999,\"2938\":null,\"2939\":15.02894504,\"2940\":null,\"2941\":null,\"2942\":null,\"2943\":null,\"2944\":null,\"2945\":null,\"2946\":15.307260449999999,\"2947\":13.11030411,\"2948\":null,\"2949\":14.65144126,\"2950\":null,\"2951\":18.448077919999999,\"2952\":null,\"2953\":16.287604699999999,\"2954\":null,\"2955\":null,\"2956\":16.171971159999998,\"2957\":null,\"2958\":15.023126299999999,\"2959\":null,\"2960\":null,\"2961\":18.18015071,\"2962\":null,\"2963\":null,\"2964\":null,\"2965\":null,\"2966\":null,\"2967\":null,\"2968\":null,\"2969\":null,\"2970\":null,\"2971\":null,\"2972\":null,\"2973\":13.852423140000001,\"2974\":18.35489445,\"2975\":null,\"2976\":null,\"2977\":null,\"2978\":null,\"2979\":15.413521830000001,\"2980\":17.21330897,\"2981\":13.3762987,\"2982\":13.11030411,\"2983\":16.836766319999999,\"2984\":16.24785086,\"2985\":null,\"2986\":null,\"2987\":16.411438489999998,\"2988\":16.722465339999999,\"2989\":12.911547990000001,\"2990\":16.254138780000002,\"2991\":14.64210681,\"2992\":18.74370747,\"2993\":null,\"2994\":null,\"2995\":null,\"2996\":18.461265449999999,\"2997\":16.998638100000001,\"2998\":16.62488823,\"2999\":15.13985078,\"3000\":null,\"3001\":17.33197517,\"3002\":16.404264059999999,\"3003\":15.701693000000001,\"3004\":null,\"3005\":17.94516071,\"3006\":16.68855533,\"3007\":17.230080340000001,\"3008\":12.99658127,\"3009\":17.73570857,\"3010\":21.313182770000001,\"3011\":17.214962360000001,\"3012\":14.051763879999999,\"3013\":15.068254059999999,\"3014\":12.9526003,\"3015\":null,\"3016\":15.280459179999999,\"3017\":18.01172583,\"3018\":16.96439685,\"3019\":15.195783499999999,\"3020\":15.3354803,\"3021\":17.80864549,\"3022\":15.24430153,\"3023\":null,\"3024\":18.864937080000001,\"3025\":14.05269515,\"3026\":null,\"3027\":null,\"3028\":null,\"3029\":null,\"3030\":null,\"3031\":17.783378039999999,\"3032\":null,\"3033\":13.11030411,\"3034\":null,\"3035\":17.43889841,\"3036\":18.62857357,\"3037\":15.474237179999999,\"3038\":23.021528419999999,\"3039\":13.05500771,\"3040\":17.601827409999998,\"3041\":20.83421543,\"3042\":22.86137849,\"3043\":15.973029520000001,\"3044\":null,\"3045\":null,\"3046\":null,\"3047\":null,\"3048\":14.12423188,\"3049\":16.153319969999998,\"3050\":16.692666880000001,\"3051\":null,\"3052\":19.417809559999998,\"3053\":22.526876560000002,\"3054\":null,\"3055\":16.406206399999998,\"3056\":17.66273382,\"3057\":19.850393440000001,\"3058\":null,\"3059\":null,\"3060\":20.920367599999999,\"3061\":18.047163350000002,\"3062\":null,\"3063\":15.38263669,\"3064\":null,\"3065\":17.37806527,\"3066\":16.706713830000002,\"3067\":null,\"3068\":null,\"3069\":17.713434169999999,\"3070\":18.969227149999998,\"3071\":20.86845482,\"3072\":16.707355150000002,\"3073\":null,\"3074\":null,\"3075\":14.549979029999999,\"3076\":null,\"3077\":null,\"3078\":null,\"3079\":16.43550312,\"3080\":16.720255829999999,\"3081\":null,\"3082\":null,\"3083\":null,\"3084\":null,\"3085\":14.542466190000001,\"3086\":null,\"3087\":14.4990694,\"3088\":null,\"3089\":null,\"3090\":15.547716919999999,\"3091\":null,\"3092\":null,\"3093\":null,\"3094\":16.79278274,\"3095\":13.166573420000001,\"3096\":19.746528510000001,\"3097\":17.06048749,\"3098\":20.412947689999999,\"3099\":18.100234570000001,\"3100\":null,\"3101\":18.24371429,\"3102\":16.303620209999998,\"3103\":15.16157368,\"3104\":21.87312786,\"3105\":null,\"3106\":17.182740760000002,\"3107\":23.008275529999999,\"3108\":13.77894227,\"3109\":null,\"3110\":null,\"3111\":19.458840599999998,\"3112\":18.45708205,\"3113\":16.086046700000001,\"3114\":15.49109992,\"3115\":26.754929870000002,\"3116\":18.790416109999999,\"3117\":21.185788580000001,\"3118\":null,\"3119\":15.50937746,\"3120\":17.083853529999999,\"3121\":null,\"3122\":null,\"3123\":13.161054740000001,\"3124\":null,\"3125\":17.082373100000002,\"3126\":13.32574966,\"3127\":19.564362540000001,\"3128\":null,\"3129\":20.517637839999999,\"3130\":19.32992509,\"3131\":null,\"3132\":null,\"3133\":14.38441761,\"3134\":null,\"3135\":null,\"3136\":15.71151118,\"3137\":null,\"3138\":18.388725170000001,\"3139\":18.384783420000002,\"3140\":18.344267120000001,\"3141\":16.147526800000001,\"3142\":17.386696650000001,\"3143\":14.88526673,\"3144\":19.111834699999999,\"3145\":null,\"3146\":null,\"3147\":null,\"3148\":null,\"3149\":14.583719540000001,\"3150\":null,\"3151\":13.92425431,\"3152\":18.001948819999999,\"3153\":14.26553801,\"3154\":13.76783294,\"3155\":null,\"3156\":null,\"3157\":null,\"3158\":null,\"3159\":null,\"3160\":null,\"3161\":16.836353599999999,\"3162\":16.493671330000002,\"3163\":14.73056431,\"3164\":16.819736519999999,\"3165\":null,\"3166\":null,\"3167\":null,\"3168\":null,\"3169\":18.718898930000002,\"3170\":null,\"3171\":null,\"3172\":null,\"3173\":15.859575080000001,\"3174\":null,\"3175\":null,\"3176\":null,\"3177\":null,\"3178\":null,\"3179\":16.857002309999999,\"3180\":17.91015427,\"3181\":null,\"3182\":15.442216869999999,\"3183\":null,\"3184\":null,\"3185\":null,\"3186\":null,\"3187\":null,\"3188\":null,\"3189\":null,\"3190\":null,\"3191\":null,\"3192\":13.45398464,\"3193\":13.738739089999999,\"3194\":null,\"3195\":17.59908235,\"3196\":19.73120905,\"3197\":15.723278069999999,\"3198\":20.973574559999999,\"3199\":16.107141460000001,\"3200\":15.393834269999999,\"3201\":null,\"3202\":null,\"3203\":null,\"3204\":null,\"3205\":19.809601600000001,\"3206\":14.70141527,\"3207\":17.377170809999999,\"3208\":18.385604950000001,\"3209\":20.185805479999999,\"3210\":14.78595968,\"3211\":17.649698570000002,\"3212\":15.53056241,\"3213\":14.52321102,\"3214\":15.25850749,\"3215\":14.90886201,\"3216\":15.353757269999999,\"3217\":19.292800239999998,\"3218\":19.870690870000001,\"3219\":16.037554459999999,\"3220\":17.192689120000001,\"3221\":16.648971899999999,\"3222\":15.614439880000001,\"3223\":19.518073789999999,\"3224\":14.920542019999999,\"3225\":21.416193799999998,\"3226\":null,\"3227\":null,\"3228\":null,\"3229\":18.57560965,\"3230\":16.144573269999999,\"3231\":19.526795530000001,\"3232\":16.590815859999999,\"3233\":18.592261529999998,\"3234\":15.43057885,\"3235\":null,\"3236\":17.526895270000001,\"3237\":null,\"3238\":12.001745700000001,\"3239\":16.44518579,\"3240\":19.764778830000001,\"3241\":17.739332439999998,\"3242\":19.199095710000002,\"3243\":null,\"3244\":14.972136109999999,\"3245\":null,\"3246\":18.103198379999998,\"3247\":18.689013760000002,\"3248\":null,\"3249\":null,\"3250\":16.278028540000001,\"3251\":13.11030411,\"3252\":15.025890090000001,\"3253\":15.19921141,\"3254\":19.81600186,\"3255\":null,\"3256\":17.435841490000001,\"3257\":15.66975264,\"3258\":15.0525304,\"3259\":null,\"3260\":17.48385755,\"3261\":11.43322764,\"3262\":null,\"3263\":17.987115660000001,\"3264\":18.946485469999999,\"3265\":17.206067300000001,\"3266\":19.351500560000002,\"3267\":null,\"3268\":null,\"3269\":null,\"3270\":null,\"3271\":null,\"3272\":null,\"3273\":null,\"3274\":null,\"3275\":null,\"3276\":13.11030411,\"3277\":null,\"3278\":null,\"3279\":null,\"3280\":null,\"3281\":13.19176397,\"3282\":14.80196086,\"3283\":15.74261398,\"3284\":17.56632625,\"3285\":null,\"3286\":18.664066550000001,\"3287\":19.18650251,\"3288\":19.393445870000001,\"3289\":14.596106369999999,\"3290\":18.901125960000002,\"3291\":17.54864005,\"3292\":15.90322274,\"3293\":16.653803109999998,\"3294\":18.213519860000002,\"3295\":21.966105720000002,\"3296\":15.04278869,\"3297\":null,\"3298\":null,\"3299\":13.35157574,\"3300\":17.850841410000001,\"3301\":19.133124769999998,\"3302\":16.374099879999999,\"3303\":16.641382589999999,\"3304\":18.187519309999999,\"3305\":14.75707053,\"3306\":17.604748239999999,\"3307\":14.53853939,\"3308\":17.69896769,\"3309\":null,\"3310\":15.85355553,\"3311\":16.19922403,\"3312\":20.139805429999999,\"3313\":17.303328279999999,\"3314\":13.11030411,\"3315\":17.764190039999999,\"3316\":null,\"3317\":null,\"3318\":null,\"3319\":null,\"3320\":19.630238899999998,\"3321\":19.74569245,\"3322\":null,\"3323\":14.79949914,\"3324\":16.448571179999998,\"3325\":15.81217026,\"3326\":20.16284048,\"3327\":null,\"3328\":11.052475810000001,\"3329\":13.452721779999999,\"3330\":17.19605039,\"3331\":22.805439710000002,\"3332\":22.633113399999999,\"3333\":null,\"3334\":17.187902919999999,\"3335\":null,\"3336\":14.76750551,\"3337\":15.10096924,\"3338\":13.416138309999999,\"3339\":13.94806185,\"3340\":null,\"3341\":null,\"3342\":null,\"3343\":null,\"3344\":null,\"3345\":14.769354699999999,\"3346\":14.64621135,\"3347\":null,\"3348\":null,\"3349\":16.550266090000001,\"3350\":null,\"3351\":18.681199540000002,\"3352\":null,\"3353\":null,\"3354\":null,\"3355\":null,\"3356\":18.45266706,\"3357\":null,\"3358\":null,\"3359\":null,\"3360\":19.68914826,\"3361\":21.992705529999998,\"3362\":null,\"3363\":20.880769860000001,\"3364\":18.4490482,\"3365\":19.600441310000001,\"3366\":21.023268770000001,\"3367\":null,\"3368\":17.717050690000001,\"3369\":null,\"3370\":null,\"3371\":null,\"3372\":15.65214108,\"3373\":null,\"3374\":null,\"3375\":null,\"3376\":null,\"3377\":null,\"3378\":23.49281482,\"3379\":15.423226959999999,\"3380\":15.32164277,\"3381\":21.36670745,\"3382\":null,\"3383\":null,\"3384\":19.940225269999999,\"3385\":14.25546456,\"3386\":null,\"3387\":null,\"3388\":null,\"3389\":19.498420620000001,\"3390\":null,\"3391\":null,\"3392\":null,\"3393\":null,\"3394\":null,\"3395\":null,\"3396\":null,\"3397\":null,\"3398\":null,\"3399\":null,\"3400\":null,\"3401\":null,\"3402\":11.720447719999999,\"3403\":null,\"3404\":null,\"3405\":null,\"3406\":16.066029289999999,\"3407\":null,\"3408\":null,\"3409\":null,\"3410\":15.37251365,\"3411\":null,\"3412\":null,\"3413\":null,\"3414\":null,\"3415\":null,\"3416\":null,\"3417\":null,\"3418\":null,\"3419\":19.162509549999999,\"3420\":null,\"3421\":14.43700759,\"3422\":null,\"3423\":null,\"3424\":14.68510315,\"3425\":16.24574071,\"3426\":null,\"3427\":18.85226123,\"3428\":18.577052429999998,\"3429\":18.460517500000002,\"3430\":null,\"3431\":null,\"3432\":18.208129670000002,\"3433\":null,\"3434\":null,\"3435\":17.230893569999999,\"3436\":15.818324390000001,\"3437\":16.278606750000002,\"3438\":17.237423939999999,\"3439\":16.688268839999999,\"3440\":null,\"3441\":null,\"3442\":null,\"3443\":null,\"3444\":14.32057973,\"3445\":null,\"3446\":null,\"3447\":null,\"3448\":null,\"3449\":null,\"3450\":null,\"3451\":null,\"3452\":null,\"3453\":null,\"3454\":null,\"3455\":null,\"3456\":null,\"3457\":null,\"3458\":null,\"3459\":14.647899000000001,\"3460\":null,\"3461\":null,\"3462\":null,\"3463\":null,\"3464\":null,\"3465\":16.67109593,\"3466\":null,\"3467\":null,\"3468\":null,\"3469\":null,\"3470\":18.241642089999999,\"3471\":12.72356995,\"3472\":null,\"3473\":16.244105480000002,\"3474\":null,\"3475\":19.007055170000001,\"3476\":14.86370425,\"3477\":null,\"3478\":null,\"3479\":null,\"3480\":16.535360109999999,\"3481\":16.867074779999999,\"3482\":null,\"3483\":16.65470448,\"3484\":14.158764590000001,\"3485\":22.841803779999999,\"3486\":null,\"3487\":null,\"3488\":null,\"3489\":15.77206779,\"3490\":13.612572630000001,\"3491\":null,\"3492\":14.9236044,\"3493\":13.72941805,\"3494\":null,\"3495\":16.51912746,\"3496\":null,\"3497\":13.11030411,\"3498\":null,\"3499\":16.111331799999999,\"3500\":15.228709309999999,\"3501\":null,\"3502\":16.306815759999999,\"3503\":13.98623991,\"3504\":16.52223936,\"3505\":null,\"3506\":17.06130155,\"3507\":17.157684570000001,\"3508\":17.989816990000001,\"3509\":14.86503871,\"3510\":17.211666090000001,\"3511\":null,\"3512\":16.110103670000001,\"3513\":15.665415360000001,\"3514\":null,\"3515\":null,\"3516\":null,\"3517\":17.23688593,\"3518\":null,\"3519\":null,\"3520\":null,\"3521\":19.438045509999998,\"3522\":null,\"3523\":null,\"3524\":null,\"3525\":null,\"3526\":null,\"3527\":null,\"3528\":17.987699989999999,\"3529\":15.33025975,\"3530\":18.67054633,\"3531\":18.54657967,\"3532\":18.40463098,\"3533\":null,\"3534\":null,\"3535\":null,\"3536\":18.77525529,\"3537\":null,\"3538\":null,\"3539\":14.346826780000001,\"3540\":16.349026590000001,\"3541\":null,\"3542\":13.28942268,\"3543\":17.50962526,\"3544\":null,\"3545\":null,\"3546\":null,\"3547\":null,\"3548\":15.38105427,\"3549\":17.2987605,\"3550\":null,\"3551\":null,\"3552\":null,\"3553\":null,\"3554\":18.677028119999999,\"3555\":14.72852177,\"3556\":null,\"3557\":18.07080934,\"3558\":16.81590748,\"3559\":null,\"3560\":15.2056399,\"3561\":19.822338989999999,\"3562\":null,\"3563\":null,\"3564\":12.044167890000001,\"3565\":null,\"3566\":17.110955539999999,\"3567\":15.150446390000001,\"3568\":16.85845247,\"3569\":19.059449780000001,\"3570\":null,\"3571\":null,\"3572\":null,\"3573\":null,\"3574\":null,\"3575\":null,\"3576\":null,\"3577\":null,\"3578\":null,\"3579\":null,\"3580\":null,\"3581\":null,\"3582\":null,\"3583\":null,\"3584\":null,\"3585\":null,\"3586\":null,\"3587\":null,\"3588\":null,\"3589\":null,\"3590\":null,\"3591\":12.82874067,\"3592\":null,\"3593\":null,\"3594\":null,\"3595\":null,\"3596\":null,\"3597\":null,\"3598\":null,\"3599\":null,\"3600\":null,\"3601\":null,\"3602\":null,\"3603\":null,\"3604\":null,\"3605\":null,\"3606\":null,\"3607\":null,\"3608\":null,\"3609\":null,\"3610\":null,\"3611\":null,\"3612\":null,\"3613\":null,\"3614\":null,\"3615\":null,\"3616\":null,\"3617\":null,\"3618\":null,\"3619\":null,\"3620\":null,\"3621\":null,\"3622\":null,\"3623\":null,\"3624\":null,\"3625\":null,\"3626\":null,\"3627\":null,\"3628\":null,\"3629\":null,\"3630\":null,\"3631\":14.14563588,\"3632\":null,\"3633\":14.14739417,\"3634\":19.45837311,\"3635\":15.15365401,\"3636\":16.041085120000002,\"3637\":null,\"3638\":null,\"3639\":null,\"3640\":null,\"3641\":null,\"3642\":null,\"3643\":null,\"3644\":null,\"3645\":null,\"3646\":null,\"3647\":null,\"3648\":null,\"3649\":14.79769068,\"3650\":16.828861100000001,\"3651\":18.37142721,\"3652\":19.323626350000001,\"3653\":14.919079549999999,\"3654\":19.645300299999999,\"3655\":16.753553350000001,\"3656\":null,\"3657\":null,\"3658\":20.346690779999999,\"3659\":null,\"3660\":null,\"3661\":15.255505749999999,\"3662\":null,\"3663\":null,\"3664\":null,\"3665\":null,\"3666\":null,\"3667\":null,\"3668\":null,\"3669\":null,\"3670\":null,\"3671\":null,\"3672\":15.397165490000001,\"3673\":null,\"3674\":20.395753299999999,\"3675\":null,\"3676\":null,\"3677\":null,\"3678\":17.584529199999999,\"3679\":14.701455340000001,\"3680\":null,\"3681\":null,\"3682\":null,\"3683\":null,\"3684\":null,\"3685\":null,\"3686\":null,\"3687\":null,\"3688\":null,\"3689\":13.11030411,\"3690\":null,\"3691\":23.321015979999999,\"3692\":15.30318922,\"3693\":null,\"3694\":15.47393917,\"3695\":null,\"3696\":null,\"3697\":null,\"3698\":16.146244119999999,\"3699\":17.572049249999999,\"3700\":16.509422170000001,\"3701\":null,\"3702\":null,\"3703\":18.889442580000001,\"3704\":null,\"3705\":null,\"3706\":null,\"3707\":12.98829887,\"3708\":null,\"3709\":17.966682290000001,\"3710\":null,\"3711\":21.085864140000002,\"3712\":19.23519439,\"3713\":17.16667151,\"3714\":null,\"3715\":19.461820790000001,\"3716\":15.85341382,\"3717\":null,\"3718\":null,\"3719\":null,\"3720\":null,\"3721\":null,\"3722\":null,\"3723\":null,\"3724\":null,\"3725\":19.20970943,\"3726\":19.252864339999999,\"3727\":17.533611430000001,\"3728\":18.79781882,\"3729\":null,\"3730\":15.60654351,\"3731\":16.502827119999999,\"3732\":null,\"3733\":null,\"3734\":17.44502636,\"3735\":17.508764209999999,\"3736\":14.66135485,\"3737\":14.809775569999999,\"3738\":15.90700979,\"3739\":22.20334167,\"3740\":21.586718999999999,\"3741\":20.759603169999998,\"3742\":15.92204446,\"3743\":16.759392729999998,\"3744\":17.13364395,\"3745\":null,\"3746\":17.558890219999999,\"3747\":null,\"3748\":19.411912560000001,\"3749\":18.216089459999999,\"3750\":20.247594970000002,\"3751\":17.102673589999998,\"3752\":18.4919294,\"3753\":16.285274009999998,\"3754\":16.50961865,\"3755\":null,\"3756\":17.728323620000001,\"3757\":null,\"3758\":15.56030062,\"3759\":14.24485891,\"3760\":null,\"3761\":null,\"3762\":16.532375470000002,\"3763\":18.790704089999998,\"3764\":14.89630646,\"3765\":18.866346759999999,\"3766\":16.643871239999999,\"3767\":17.149555450000001,\"3768\":18.437216249999999,\"3769\":17.1703668,\"3770\":17.038343619999999,\"3771\":14.95954386,\"3772\":15.7476591,\"3773\":18.42879675,\"3774\":null,\"3775\":14.56101168,\"3776\":14.91380809,\"3777\":null,\"3778\":23.186262960000001,\"3779\":19.86962853,\"3780\":17.246311980000002,\"3781\":16.17777568,\"3782\":18.11875985,\"3783\":20.546993759999999,\"3784\":17.419087319999999,\"3785\":null,\"3786\":19.24463815,\"3787\":null,\"3788\":null,\"3789\":20.22990617,\"3790\":12.544509079999999,\"3791\":19.568214210000001,\"3792\":24.388605269999999,\"3793\":21.757804610000001,\"3794\":18.2619206,\"3795\":20.011669139999999,\"3796\":13.92757317,\"3797\":20.67647771,\"3798\":22.21820773,\"3799\":13.11030411,\"3800\":18.0235491,\"3801\":16.109999299999998,\"3802\":15.15051373,\"3803\":18.271950740000001,\"3804\":null,\"3805\":14.6382859,\"3806\":21.84956154,\"3807\":null,\"3808\":12.713081300000001,\"3809\":16.07246468,\"3810\":13.74177532,\"3811\":null,\"3812\":19.60862637,\"3813\":16.580177299999999,\"3814\":20.071127189999999,\"3815\":14.26193535,\"3816\":19.223810790000002,\"3817\":null,\"3818\":19.580563860000002,\"3819\":null,\"3820\":null,\"3821\":19.731910150000001,\"3822\":null,\"3823\":18.803137589999999,\"3824\":18.447746540000001,\"3825\":null,\"3826\":19.685525370000001,\"3827\":21.209849519999999,\"3828\":null,\"3829\":14.37146437,\"3830\":16.34972814,\"3831\":null,\"3832\":null,\"3833\":12.62185888,\"3834\":15.322375259999999,\"3835\":16.108013769999999,\"3836\":null,\"3837\":15.779737000000001,\"3838\":null,\"3839\":null,\"3840\":17.646672590000001,\"3841\":16.84170744,\"3842\":null,\"3843\":null,\"3844\":13.25612724,\"3845\":18.758137909999998,\"3846\":14.667426730000001,\"3847\":18.846909499999999,\"3848\":null,\"3849\":null,\"3850\":null,\"3851\":null,\"3852\":17.301490940000001,\"3853\":null,\"3854\":null,\"3855\":13.11030411,\"3856\":null,\"3857\":null,\"3858\":15.42964699,\"3859\":null,\"3860\":null,\"3861\":null,\"3862\":null,\"3863\":null,\"3864\":null,\"3865\":null,\"3866\":16.474564050000001,\"3867\":null,\"3868\":null,\"3869\":null,\"3870\":null,\"3871\":null,\"3872\":null,\"3873\":null,\"3874\":null,\"3875\":null,\"3876\":null,\"3877\":null,\"3878\":null,\"3879\":null,\"3880\":null,\"3881\":null,\"3882\":15.200895940000001,\"3883\":null,\"3884\":null,\"3885\":null,\"3886\":null,\"3887\":null,\"3888\":null,\"3889\":null,\"3890\":null,\"3891\":null,\"3892\":null,\"3893\":15.871017930000001,\"3894\":17.165621300000002,\"3895\":null,\"3896\":null,\"3897\":14.73708053,\"3898\":16.34148643,\"3899\":16.669055520000001,\"3900\":12.27116026,\"3901\":14.46183708,\"3902\":15.729670049999999,\"3903\":null,\"3904\":17.054543169999999,\"3905\":18.612435990000002,\"3906\":17.76167933,\"3907\":18.281167029999999,\"3908\":18.773815240000001,\"3909\":19.306389729999999,\"3910\":18.09113786,\"3911\":null,\"3912\":16.764279439999999,\"3913\":null,\"3914\":null,\"3915\":null,\"3916\":null,\"3917\":null,\"3918\":14.88230158,\"3919\":14.806644690000001,\"3920\":null,\"3921\":16.782174919999999,\"3922\":null,\"3923\":null,\"3924\":null,\"3925\":15.812313469999999,\"3926\":null,\"3927\":null,\"3928\":19.313878240000001,\"3929\":18.814908200000001,\"3930\":16.640651949999999,\"3931\":16.056413620000001,\"3932\":13.168015219999999,\"3933\":null,\"3934\":null,\"3935\":null,\"3936\":null,\"3937\":15.427946410000001,\"3938\":16.57453653,\"3939\":null,\"3940\":17.665239450000001,\"3941\":null,\"3942\":16.092448999999998,\"3943\":18.62086644,\"3944\":null,\"3945\":null,\"3946\":15.010518980000001,\"3947\":null,\"3948\":16.588749719999999,\"3949\":20.86461254,\"3950\":16.62791064,\"3951\":15.113466109999999,\"3952\":null,\"3953\":14.36794452,\"3954\":null,\"3955\":null,\"3956\":null,\"3957\":17.20386233,\"3958\":20.19406296,\"3959\":null,\"3960\":null,\"3961\":16.335405439999999,\"3962\":13.11030411,\"3963\":null,\"3964\":19.067519090000001,\"3965\":19.740192230000002,\"3966\":null,\"3967\":17.169961390000001,\"3968\":22.654168739999999,\"3969\":22.502762929999999,\"3970\":null,\"3971\":null,\"3972\":17.308235119999999,\"3973\":16.952711279999999,\"3974\":null,\"3975\":17.363308050000001,\"3976\":20.391575329999998,\"3977\":20.215384539999999,\"3978\":null,\"3979\":null,\"3980\":19.99040257,\"3981\":15.925636389999999,\"3982\":null,\"3983\":16.231214219999998,\"3984\":null,\"3985\":null,\"3986\":null,\"3987\":null,\"3988\":18.808186920000001,\"3989\":null,\"3990\":null,\"3991\":15.0529899,\"3992\":null,\"3993\":13.61816557,\"3994\":17.180741560000001,\"3995\":null,\"3996\":null,\"3997\":null,\"3998\":17.761636159999998,\"3999\":16.33455052,\"4000\":null,\"4001\":17.296872140000001,\"4002\":15.54971068,\"4003\":null,\"4004\":13.26448304,\"4005\":18.136381530000001,\"4006\":13.88844771,\"4007\":18.651301270000001,\"4008\":13.11030411,\"4009\":14.639466329999999,\"4010\":null,\"4011\":null,\"4012\":17.589064180000001,\"4013\":19.41519177,\"4014\":null,\"4015\":17.953355510000002,\"4016\":21.12250298,\"4017\":15.011784199999999,\"4018\":null,\"4019\":13.24408481,\"4020\":15.502802089999999,\"4021\":null,\"4022\":null,\"4023\":21.138017999999999,\"4024\":19.742048709999999,\"4025\":null,\"4026\":null,\"4027\":17.525286319999999,\"4028\":null,\"4029\":null,\"4030\":null,\"4031\":18.74454652,\"4032\":13.69357271,\"4033\":15.095041760000001,\"4034\":18.84768308,\"4035\":21.243910249999999,\"4036\":13.11030411,\"4037\":16.09063974,\"4038\":null,\"4039\":null,\"4040\":null,\"4041\":null,\"4042\":null,\"4043\":15.437374119999999,\"4044\":null,\"4045\":null,\"4046\":null,\"4047\":21.85731942,\"4048\":19.737055219999998,\"4049\":null,\"4050\":null,\"4051\":null,\"4052\":null,\"4053\":15.9480673,\"4054\":21.562825650000001,\"4055\":null,\"4056\":17.316375440000002,\"4057\":null,\"4058\":14.394413569999999,\"4059\":16.85770578,\"4060\":18.14996828,\"4061\":17.99212301,\"4062\":15.841231710000001,\"4063\":19.372655510000001,\"4064\":null,\"4065\":null,\"4066\":null,\"4067\":null,\"4068\":21.316788859999999,\"4069\":18.707634410000001,\"4070\":17.757243630000001,\"4071\":14.79886248,\"4072\":20.01895919,\"4073\":null,\"4074\":14.975694819999999,\"4075\":null,\"4076\":14.06309383,\"4077\":20.282839580000001,\"4078\":18.946093439999998,\"4079\":19.715678919999998,\"4080\":18.11743555,\"4081\":17.249548260000001,\"4082\":16.96920192,\"4083\":15.488789560000001,\"4084\":15.044781609999999,\"4085\":15.590558140000001,\"4086\":null,\"4087\":19.396192200000002,\"4088\":17.29747974,\"4089\":14.986704230000001,\"4090\":16.346028059999998,\"4091\":21.135405760000001,\"4092\":null,\"4093\":19.9161155,\"4094\":18.40806856,\"4095\":null,\"4096\":16.47612861,\"4097\":16.723925009999998,\"4098\":null,\"4099\":17.363123269999999,\"4100\":17.09012096,\"4101\":17.224181139999999,\"4102\":13.06896925,\"4103\":19.686312699999998,\"4104\":16.260309339999999,\"4105\":19.016542380000001,\"4106\":16.631215489999999,\"4107\":null,\"4108\":18.567483459999998,\"4109\":18.01284836,\"4110\":18.54067002,\"4111\":18.500580549999999,\"4112\":16.840311870000001,\"4113\":16.761743580000001,\"4114\":null,\"4115\":16.624040780000001,\"4116\":17.664622399999999,\"4117\":18.475753579999999,\"4118\":19.842871339999998,\"4119\":17.79222992,\"4120\":null,\"4121\":null,\"4122\":16.807572390000001,\"4123\":16.273975620000002,\"4124\":null,\"4125\":16.69287242,\"4126\":19.090859089999999,\"4127\":null,\"4128\":null,\"4129\":16.850947919999999,\"4130\":null,\"4131\":16.23253631,\"4132\":14.495932740000001,\"4133\":null,\"4134\":null,\"4135\":null,\"4136\":null,\"4137\":16.28496556,\"4138\":15.486293420000001,\"4139\":null,\"4140\":14.83770086,\"4141\":20.26483666,\"4142\":null,\"4143\":21.041938210000001,\"4144\":19.085187000000001,\"4145\":null,\"4146\":18.008695660000001,\"4147\":14.37508004,\"4148\":21.051311510000001,\"4149\":14.59863998,\"4150\":null,\"4151\":null,\"4152\":null,\"4153\":null,\"4154\":16.354822760000001,\"4155\":16.485252890000002,\"4156\":13.18006527,\"4157\":null,\"4158\":14.56020277,\"4159\":13.760926680000001,\"4160\":null,\"4161\":14.654983339999999,\"4162\":null,\"4163\":null,\"4164\":null,\"4165\":14.698057970000001,\"4166\":15.78833857,\"4167\":12.42462248,\"4168\":15.358969999999999,\"4169\":15.9414587,\"4170\":13.11030411,\"4171\":null,\"4172\":null,\"4173\":null,\"4174\":17.779866510000002,\"4175\":null,\"4176\":18.39001099,\"4177\":null,\"4178\":null,\"4179\":null,\"4180\":19.10636423,\"4181\":null,\"4182\":20.585858309999999,\"4183\":16.634586680000002,\"4184\":17.340668730000001,\"4185\":17.79778232,\"4186\":14.935176179999999,\"4187\":19.046267140000001,\"4188\":21.443201250000001,\"4189\":null,\"4190\":null,\"4191\":null,\"4192\":null,\"4193\":18.097827209999998,\"4194\":null,\"4195\":20.484896979999998,\"4196\":14.566358449999999,\"4197\":null,\"4198\":null,\"4199\":null,\"4200\":null,\"4201\":14.136829730000001,\"4202\":20.43713717,\"4203\":17.481707060000002,\"4204\":null,\"4205\":22.899304430000001,\"4206\":19.105289800000001,\"4207\":19.970362900000001,\"4208\":20.61084048,\"4209\":14.88646198,\"4210\":18.05871187,\"4211\":18.355428450000002,\"4212\":18.326718719999999,\"4213\":16.419473629999999,\"4214\":19.447949170000001,\"4215\":22.50494312,\"4216\":21.532400429999999,\"4217\":13.11030411,\"4218\":15.91677374,\"4219\":23.403229979999999,\"4220\":19.165751149999998,\"4221\":18.131110039999999,\"4222\":16.909725290000001,\"4223\":20.39126182,\"4224\":17.769237759999999,\"4225\":null,\"4226\":20.483723810000001,\"4227\":null,\"4228\":13.2482693,\"4229\":16.10406601,\"4230\":null,\"4231\":null,\"4232\":null,\"4233\":16.51126039,\"4234\":16.309184179999999,\"4235\":19.130431210000001,\"4236\":null,\"4237\":21.594156099999999,\"4238\":null,\"4239\":19.591350070000001,\"4240\":19.366490200000001,\"4241\":null,\"4242\":16.126908109999999,\"4243\":18.364353139999999,\"4244\":21.51387415,\"4245\":null,\"4246\":16.43135273,\"4247\":17.581777939999998,\"4248\":null,\"4249\":15.020171169999999,\"4250\":null,\"4251\":10.98093289,\"4252\":14.9515893,\"4253\":12.938532049999999,\"4254\":null,\"4255\":18.753019380000001,\"4256\":17.942860320000001,\"4257\":11.76386325,\"4258\":17.911811499999999,\"4259\":null,\"4260\":17.35581217,\"4261\":19.70216164,\"4262\":14.170658550000001,\"4263\":21.67322944,\"4264\":null,\"4265\":13.11030411,\"4266\":null,\"4267\":null,\"4268\":null,\"4269\":16.33056642,\"4270\":16.272745960000002,\"4271\":22.138531910000001,\"4272\":22.665953859999998,\"4273\":16.314149140000001,\"4274\":null,\"4275\":15.93769397,\"4276\":14.66312252,\"4277\":null,\"4278\":null,\"4279\":null,\"4280\":18.156586950000001,\"4281\":16.23712708,\"4282\":null,\"4283\":18.242662070000002,\"4284\":17.463037889999999,\"4285\":20.523251200000001,\"4286\":20.352181359999999,\"4287\":21.600600539999998,\"4288\":19.533263600000002,\"4289\":null,\"4290\":null,\"4291\":null,\"4292\":null,\"4293\":null,\"4294\":18.279854180000001,\"4295\":18.224747170000001,\"4296\":21.732548260000002,\"4297\":20.774584910000002,\"4298\":13.11030411,\"4299\":16.253515849999999,\"4300\":18.793787909999999,\"4301\":19.250628809999998,\"4302\":22.721667400000001,\"4303\":21.393681610000002,\"4304\":21.388968800000001,\"4305\":null,\"4306\":17.43606806,\"4307\":18.40233198,\"4308\":20.29263684,\"4309\":13.68878795,\"4310\":20.473463519999999,\"4311\":null,\"4312\":17.05571046,\"4313\":14.67231876,\"4314\":18.070292370000001,\"4315\":15.26030529,\"4316\":null,\"4317\":19.071188769999999,\"4318\":18.01284836,\"4319\":null,\"4320\":null,\"4321\":18.02827113,\"4322\":16.29402971,\"4323\":null,\"4324\":16.962102120000001,\"4325\":null,\"4326\":null,\"4327\":null,\"4328\":22.188223260000001,\"4329\":17.425589030000001,\"4330\":18.168861549999999,\"4331\":18.95686744,\"4332\":18.236748219999999,\"4333\":null,\"4334\":null,\"4335\":null,\"4336\":null,\"4337\":16.300483209999999,\"4338\":16.678553269999998,\"4339\":null,\"4340\":null,\"4341\":null,\"4342\":19.424781370000002,\"4343\":20.492505120000001,\"4344\":17.618999509999998,\"4345\":15.83336233,\"4346\":null,\"4347\":18.677433400000002,\"4348\":null,\"4349\":22.453240489999999,\"4350\":null,\"4351\":20.07171001,\"4352\":18.391717790000001,\"4353\":18.303924649999999,\"4354\":17.520361350000002,\"4355\":19.945292609999999,\"4356\":null,\"4357\":null,\"4358\":15.47681878,\"4359\":null,\"4360\":null,\"4361\":null,\"4362\":null,\"4363\":null,\"4364\":16.962877460000001,\"4365\":null,\"4366\":16.71505801,\"4367\":null,\"4368\":13.173457320000001,\"4369\":21.21432261,\"4370\":19.33558996,\"4371\":21.519521619999999,\"4372\":22.138874869999999,\"4373\":19.737688689999999,\"4374\":20.16121806,\"4375\":18.49429632,\"4376\":19.197910520000001,\"4377\":22.037727480000001,\"4378\":21.51237119,\"4379\":26.70652832,\"4380\":19.39716864,\"4381\":20.838882259999998,\"4382\":null,\"4383\":23.3171739,\"4384\":18.347353250000001,\"4385\":24.92800308,\"4386\":17.223845239999999,\"4387\":21.299792,\"4388\":20.706467010000001,\"4389\":19.360868010000001,\"4390\":19.243063490000001,\"4391\":18.720045649999999,\"4392\":null,\"4393\":17.855205739999999,\"4394\":15.63957847,\"4395\":14.547403129999999,\"4396\":null,\"4397\":17.596120710000001,\"4398\":19.263613419999999,\"4399\":16.419197650000001,\"4400\":null,\"4401\":null,\"4402\":null,\"4403\":null,\"4404\":null,\"4405\":null,\"4406\":13.64047882,\"4407\":null,\"4408\":null,\"4409\":null,\"4410\":null,\"4411\":17.057971439999999,\"4412\":null,\"4413\":null,\"4414\":null,\"4415\":null,\"4416\":25.19709464,\"4417\":18.74906159,\"4418\":17.48666901,\"4419\":18.577281719999998,\"4420\":16.839410860000001,\"4421\":15.15976727,\"4422\":null,\"4423\":15.238521329999999,\"4424\":15.85146677,\"4425\":12.971397100000001,\"4426\":17.66232192,\"4427\":null,\"4428\":null,\"4429\":15.339753630000001,\"4430\":null,\"4431\":16.386071529999999,\"4432\":null,\"4433\":17.451985969999999,\"4434\":null,\"4435\":null,\"4436\":null,\"4437\":null,\"4438\":15.80338966,\"4439\":18.811941180000002,\"4440\":null,\"4441\":null,\"4442\":null,\"4443\":null,\"4444\":null,\"4445\":null,\"4446\":null,\"4447\":null,\"4448\":null,\"4449\":null,\"4450\":null,\"4451\":null,\"4452\":22.290502010000001,\"4453\":17.042561899999999,\"4454\":null,\"4455\":18.421898349999999,\"4456\":12.60572325,\"4457\":17.211592530000001,\"4458\":17.172295940000001,\"4459\":16.212112529999999,\"4460\":17.997089020000001,\"4461\":17.749902809999998,\"4462\":null,\"4463\":15.026231729999999,\"4464\":17.250970160000001,\"4465\":18.287674920000001,\"4466\":null,\"4467\":null,\"4468\":14.817132470000001,\"4469\":null,\"4470\":20.595858369999998,\"4471\":null,\"4472\":20.42464945,\"4473\":18.84803376,\"4474\":19.224347730000002,\"4475\":15.02198626,\"4476\":null,\"4477\":13.07848302,\"4478\":15.79025964,\"4479\":null,\"4480\":22.107315759999999,\"4481\":24.18012761,\"4482\":null,\"4483\":14.96025433,\"4484\":18.70195957,\"4485\":null,\"4486\":null,\"4487\":null,\"4488\":18.10284841,\"4489\":null,\"4490\":null,\"4491\":null,\"4492\":21.687555889999999,\"4493\":18.610829930000001,\"4494\":null,\"4495\":null,\"4496\":14.978403800000001,\"4497\":null,\"4498\":17.561272809999998,\"4499\":14.70198173,\"4500\":null,\"4501\":20.350670239999999,\"4502\":null,\"4503\":15.664663429999999,\"4504\":19.290032360000001,\"4505\":null,\"4506\":19.522061690000001,\"4507\":16.361963230000001,\"4508\":15.926821049999999,\"4509\":17.406190339999998,\"4510\":16.460638110000001,\"4511\":null,\"4512\":null,\"4513\":15.8957987,\"4514\":21.89310708,\"4515\":15.86826838,\"4516\":null,\"4517\":null,\"4518\":14.75585293,\"4519\":14.29953841,\"4520\":18.571175480000001,\"4521\":null,\"4522\":12.26127239,\"4523\":null,\"4524\":11.72515181,\"4525\":17.819817579999999,\"4526\":21.93525507,\"4527\":null,\"4528\":null,\"4529\":14.928792809999999,\"4530\":null,\"4531\":16.203967309999999,\"4532\":null,\"4533\":null,\"4534\":12.56610893,\"4535\":19.423325049999999,\"4536\":14.335890709999999,\"4537\":null,\"4538\":14.68432009,\"4539\":14.353351010000001,\"4540\":null,\"4541\":18.917307560000001,\"4542\":null,\"4543\":null,\"4544\":13.11030411,\"4545\":15.68016942,\"4546\":16.58981451,\"4547\":21.936842030000001,\"4548\":null,\"4549\":null,\"4550\":15.582306579999999,\"4551\":null,\"4552\":19.251768949999999,\"4553\":13.25612724,\"4554\":null,\"4555\":null,\"4556\":null,\"4557\":null,\"4558\":null,\"4559\":null,\"4560\":null,\"4561\":null,\"4562\":18.54478902,\"4563\":16.295596360000001,\"4564\":16.470139140000001,\"4565\":20.100636399999999,\"4566\":18.417587000000001,\"4567\":17.764617099999999,\"4568\":null,\"4569\":null,\"4570\":17.76616546,\"4571\":12.54606311,\"4572\":15.42672097,\"4573\":19.67721465,\"4574\":null,\"4575\":null,\"4576\":19.553226110000001,\"4577\":16.223014030000002,\"4578\":17.124924109999998,\"4579\":18.42279006,\"4580\":17.18039078,\"4581\":null,\"4582\":17.082186100000001,\"4583\":17.96630386,\"4584\":18.888787000000001,\"4585\":15.633125850000001,\"4586\":17.966170869999999,\"4587\":15.42040149,\"4588\":16.76209386,\"4589\":16.567546830000001,\"4590\":17.27811427,\"4591\":15.10397459,\"4592\":17.284179720000001,\"4593\":15.171040720000001,\"4594\":16.364897410000001,\"4595\":18.38489701,\"4596\":15.52278452,\"4597\":null,\"4598\":17.34296359,\"4599\":16.936038379999999,\"4600\":14.360811999999999,\"4601\":17.975926659999999,\"4602\":null,\"4603\":null,\"4604\":null,\"4605\":null,\"4606\":null,\"4607\":19.234247209999999,\"4608\":null,\"4609\":17.341460860000002,\"4610\":15.62741239,\"4611\":14.70185186,\"4612\":16.991626839999999,\"4613\":15.188238009999999,\"4614\":15.99717669,\"4615\":null,\"4616\":22.061104870000001,\"4617\":16.66405271,\"4618\":null,\"4619\":null,\"4620\":19.90509986,\"4621\":18.236408409999999,\"4622\":17.227694809999999,\"4623\":17.288519390000001,\"4624\":null,\"4625\":22.517784429999999,\"4626\":16.999411240000001,\"4627\":null,\"4628\":20.517071099999999,\"4629\":18.831559080000002,\"4630\":null,\"4631\":null,\"4632\":19.167718170000001,\"4633\":17.92002961,\"4634\":null,\"4635\":18.743550689999999,\"4636\":15.117107969999999,\"4637\":18.064563010000001,\"4638\":null,\"4639\":17.595342639999998,\"4640\":14.93234618,\"4641\":17.25906999,\"4642\":20.911883549999999,\"4643\":13.07937836,\"4644\":null,\"4645\":20.989805359999998,\"4646\":null,\"4647\":20.00079405,\"4648\":16.801821279999999,\"4649\":20.793089859999998,\"4650\":null,\"4651\":16.022442980000001,\"4652\":17.505852440000002,\"4653\":null,\"4654\":null,\"4655\":18.266862159999999,\"4656\":17.279987309999999,\"4657\":null,\"4658\":14.84481817,\"4659\":null,\"4660\":19.794785619999999,\"4661\":18.101107720000002,\"4662\":null,\"4663\":null,\"4664\":20.56619899,\"4665\":17.88213391,\"4666\":20.936482470000001,\"4667\":17.99157701,\"4668\":18.989139059999999,\"4669\":19.363319659999998,\"4670\":18.330266330000001,\"4671\":19.19243535,\"4672\":16.6660717,\"4673\":19.078333350000001,\"4674\":19.296467839999998,\"4675\":17.598327149999999,\"4676\":13.762177530000001,\"4677\":16.997359899999999,\"4678\":15.58666599,\"4679\":20.20669994,\"4680\":16.061630569999998,\"4681\":16.433923190000002,\"4682\":16.13912281,\"4683\":18.969069170000001,\"4684\":15.121696590000001,\"4685\":null,\"4686\":null,\"4687\":15.55351733,\"4688\":13.11030411,\"4689\":null,\"4690\":null,\"4691\":14.87027037,\"4692\":null,\"4693\":17.57521332,\"4694\":16.333307940000001,\"4695\":null,\"4696\":null,\"4697\":25.183892270000001,\"4698\":22.259937919999999,\"4699\":16.021838429999999,\"4700\":16.52135045,\"4701\":22.475490270000002,\"4702\":24.02855096,\"4703\":null,\"4704\":null,\"4705\":null,\"4706\":20.243790799999999,\"4707\":17.296097719999999,\"4708\":17.46429285,\"4709\":18.273848730000001,\"4710\":18.413883040000002,\"4711\":16.257975139999999,\"4712\":16.081158739999999,\"4713\":17.324112490000001,\"4714\":17.576944579999999,\"4715\":17.800367779999998,\"4716\":19.619883059999999,\"4717\":18.356767340000001,\"4718\":16.138013569999998,\"4719\":18.553148969999999,\"4720\":17.88161324,\"4721\":19.693721589999999,\"4722\":null,\"4723\":16.41523093,\"4724\":16.247258380000002,\"4725\":null,\"4726\":19.37797162,\"4727\":17.3646523,\"4728\":null,\"4729\":22.142765570000002,\"4730\":17.401929389999999,\"4731\":19.29401609,\"4732\":16.849639570000001,\"4733\":18.823315439999998,\"4734\":null,\"4735\":17.499726200000001,\"4736\":null,\"4737\":13.88555635,\"4738\":null,\"4739\":13.11030411,\"4740\":18.66687018,\"4741\":15.890300849999999,\"4742\":17.86392592,\"4743\":null,\"4744\":null,\"4745\":16.541343260000001,\"4746\":17.576843400000001,\"4747\":null,\"4748\":13.70868024,\"4749\":null,\"4750\":18.07797892,\"4751\":null,\"4752\":17.936435150000001,\"4753\":19.333933680000001,\"4754\":19.940422850000001,\"4755\":19.973289869999998,\"4756\":null,\"4757\":null,\"4758\":14.411363570000001,\"4759\":20.281313870000002,\"4760\":16.157759689999999,\"4761\":16.708502679999999,\"4762\":18.033534589999999,\"4763\":null,\"4764\":null,\"4765\":null,\"4766\":19.18021581,\"4767\":18.12579586,\"4768\":null,\"4769\":null,\"4770\":17.386827719999999,\"4771\":21.327947000000002,\"4772\":null,\"4773\":null,\"4774\":null,\"4775\":14.75977644,\"4776\":21.35174657,\"4777\":21.602657449999999,\"4778\":20.554650779999999,\"4779\":19.026429619999998,\"4780\":22.31677839,\"4781\":22.018680979999999,\"4782\":20.6207931,\"4783\":22.410962690000002,\"4784\":21.057442760000001,\"4785\":20.10735352,\"4786\":20.146055180000001,\"4787\":20.811225360000002,\"4788\":20.710735150000001,\"4789\":19.641822950000002,\"4790\":16.737786830000001,\"4791\":17.473967049999999,\"4792\":22.036144060000002,\"4793\":22.53909359,\"4794\":21.303692439999999,\"4795\":null,\"4796\":20.669563419999999,\"4797\":19.696408819999998,\"4798\":18.446892779999999,\"4799\":19.664196,\"4800\":18.31818908,\"4801\":20.49731315,\"4802\":19.530381930000001,\"4803\":19.959219959999999,\"4804\":20.15329629,\"4805\":20.447316900000001,\"4806\":20.952967699999998,\"4807\":20.321347540000001,\"4808\":21.4780248,\"4809\":19.841286190000002,\"4810\":20.07774289,\"4811\":20.55343607,\"4812\":17.91090415,\"4813\":20.818292490000001,\"4814\":20.499716710000001,\"4815\":21.14143704,\"4816\":19.05537983,\"4817\":17.430670630000002,\"4818\":21.69421461,\"4819\":19.304609240000001,\"4820\":19.97147459,\"4821\":17.85552354,\"4822\":15.50684891,\"4823\":22.183473280000001,\"4824\":14.77399553,\"4825\":null,\"4826\":20.949757439999999,\"4827\":null,\"4828\":16.60456975,\"4829\":null,\"4830\":14.2790906,\"4831\":null,\"4832\":null,\"4833\":null,\"4834\":18.075892490000001,\"4835\":15.97327423,\"4836\":20.905771649999998,\"4837\":null,\"4838\":null,\"4839\":18.39774976,\"4840\":17.434741580000001,\"4841\":21.18900073,\"4842\":15.407917230000001,\"4843\":null,\"4844\":14.616225630000001,\"4845\":21.460668519999999,\"4846\":null,\"4847\":null,\"4848\":18.279645890000001,\"4849\":19.102523619999999,\"4850\":null,\"4851\":17.162934490000001,\"4852\":20.018927489999999,\"4853\":10.84511541,\"4854\":null,\"4855\":15.69807067,\"4856\":null,\"4857\":null,\"4858\":null,\"4859\":14.76978615,\"4860\":14.34052601,\"4861\":null,\"4862\":15.30753724,\"4863\":17.548956560000001,\"4864\":17.71368846,\"4865\":19.21605744,\"4866\":16.298258400000002,\"4867\":null,\"4868\":18.251302720000002,\"4869\":17.959832840000001,\"4870\":16.326189769999999,\"4871\":18.41724602,\"4872\":17.456071609999999,\"4873\":19.858163900000001,\"4874\":19.884037450000001,\"4875\":null,\"4876\":null,\"4877\":19.01942206,\"4878\":null,\"4879\":null,\"4880\":null,\"4881\":null,\"4882\":null,\"4883\":null,\"4884\":17.734108419999998,\"4885\":null,\"4886\":null,\"4887\":16.588940820000001,\"4888\":19.898524869999999,\"4889\":20.03823611,\"4890\":null,\"4891\":17.11922272,\"4892\":16.886904040000001,\"4893\":null,\"4894\":21.315978269999999,\"4895\":19.344375620000001,\"4896\":13.63680446,\"4897\":null,\"4898\":15.87915319,\"4899\":16.572165420000001,\"4900\":15.445081289999999,\"4901\":12.18424538,\"4902\":null,\"4903\":19.513793280000002,\"4904\":17.51140152,\"4905\":19.013395129999999,\"4906\":15.439964809999999,\"4907\":14.58637429,\"4908\":20.283601560000001,\"4909\":17.17215882,\"4910\":21.1760588,\"4911\":null,\"4912\":17.111628159999999,\"4913\":18.503745970000001,\"4914\":17.68150378,\"4915\":22.89127993,\"4916\":14.588335300000001,\"4917\":17.517464310000001,\"4918\":18.883722349999999,\"4919\":null,\"4920\":18.4887747,\"4921\":null,\"4922\":null,\"4923\":17.280422909999999,\"4924\":null,\"4925\":null,\"4926\":17.460153290000001,\"4927\":null,\"4928\":18.15506199,\"4929\":null,\"4930\":null,\"4931\":15.818511579999999,\"4932\":16.03451304,\"4933\":null,\"4934\":18.346578269999998,\"4935\":15.34221806,\"4936\":15.96669414,\"4937\":null,\"4938\":17.208953380000001,\"4939\":18.025009369999999,\"4940\":null,\"4941\":18.381355849999998,\"4942\":14.93234618,\"4943\":18.426808909999998,\"4944\":15.43018985,\"4945\":18.077849199999999,\"4946\":null,\"4947\":19.843946200000001,\"4948\":null,\"4949\":null,\"4950\":19.89723863,\"4951\":20.584572640000001,\"4952\":null,\"4953\":18.39057335,\"4954\":null,\"4955\":18.662247959999998,\"4956\":18.383823320000001,\"4957\":18.839308920000001,\"4958\":18.654749819999999,\"4959\":17.4045086,\"4960\":17.48274864,\"4961\":17.322577509999999,\"4962\":19.864396119999998,\"4963\":18.93241192,\"4964\":null,\"4965\":19.727173789999998,\"4966\":19.88757627,\"4967\":null,\"4968\":23.135863870000001,\"4969\":17.634858489999999,\"4970\":null,\"4971\":14.78692734,\"4972\":null,\"4973\":18.50219397,\"4974\":19.74580211,\"4975\":null,\"4976\":null,\"4977\":15.579537889999999,\"4978\":null,\"4979\":null,\"4980\":null,\"4981\":null,\"4982\":null,\"4983\":16.099012609999999,\"4984\":19.324231300000001,\"4985\":19.08823091,\"4986\":null,\"4987\":16.919011179999998,\"4988\":12.51536866,\"4989\":null,\"4990\":16.86922895,\"4991\":15.238027799999999,\"4992\":null,\"4993\":14.55433918,\"4994\":null,\"4995\":null,\"4996\":24.527077179999999,\"4997\":19.04079806,\"4998\":16.98948931,\"4999\":16.36107106,\"5000\":19.416017750000002,\"5001\":19.948885650000001,\"5002\":18.204665030000001,\"5003\":19.197536410000001,\"5004\":null,\"5005\":null,\"5006\":20.110697269999999,\"5007\":15.312822540000001,\"5008\":15.253575359999999,\"5009\":14.59019217,\"5010\":16.364709340000001,\"5011\":17.578029600000001,\"5012\":22.498515640000001,\"5013\":null,\"5014\":17.232815810000002,\"5015\":null,\"5016\":15.7466632,\"5017\":null,\"5018\":15.187922670000001,\"5019\":17.195434379999998,\"5020\":15.38619875,\"5021\":null,\"5022\":null,\"5023\":null,\"5024\":17.834354130000001,\"5025\":14.932479839999999,\"5026\":null,\"5027\":19.5244331,\"5028\":null,\"5029\":12.80560052,\"5030\":17.805389139999999,\"5031\":null,\"5032\":16.767759269999999,\"5033\":null,\"5034\":null,\"5035\":null,\"5036\":null,\"5037\":null,\"5038\":17.602638970000001,\"5039\":15.00562757,\"5040\":null,\"5041\":15.759559940000001,\"5042\":null,\"5043\":15.229760539999999,\"5044\":15.22127644,\"5045\":null,\"5046\":null,\"5047\":18.942978029999999,\"5048\":16.701050250000002,\"5049\":null,\"5050\":17.22188087,\"5051\":12.9069273,\"5052\":15.42619944,\"5053\":13.409949449999999,\"5054\":null,\"5055\":null,\"5056\":14.54524078,\"5057\":null,\"5058\":null,\"5059\":15.011646130000001,\"5060\":null,\"5061\":null,\"5062\":null,\"5063\":15.059608320000001,\"5064\":16.186720659999999,\"5065\":17.13296038,\"5066\":null,\"5067\":null,\"5068\":14.854162240000001,\"5069\":null,\"5070\":19.109054359999998,\"5071\":17.360721569999999,\"5072\":null,\"5073\":12.454397950000001,\"5074\":13.85302141,\"5075\":null,\"5076\":15.562019919999999,\"5077\":17.23139857,\"5078\":null,\"5079\":null,\"5080\":null,\"5081\":null,\"5082\":null,\"5083\":null,\"5084\":21.0054771,\"5085\":17.673209329999999,\"5086\":15.25138389,\"5087\":null,\"5088\":null,\"5089\":14.39000017,\"5090\":14.34736124,\"5091\":null,\"5092\":15.54700617,\"5093\":18.641754290000002,\"5094\":14.876801179999999,\"5095\":17.564469800000001,\"5096\":null,\"5097\":16.23795453,\"5098\":16.22242511,\"5099\":null,\"5100\":null,\"5101\":null,\"5102\":null,\"5103\":null,\"5104\":null,\"5105\":null,\"5106\":null,\"5107\":17.02393592,\"5108\":null,\"5109\":14.07877438,\"5110\":19.47982399,\"5111\":17.359942329999999,\"5112\":18.810283080000001,\"5113\":19.529745819999999,\"5114\":18.37234158,\"5115\":17.452507069999999,\"5116\":15.710733299999999,\"5117\":null,\"5118\":null,\"5119\":null,\"5120\":15.777648770000001,\"5121\":null,\"5122\":15.31671657,\"5123\":null,\"5124\":null,\"5125\":null,\"5126\":19.094806460000001,\"5127\":null,\"5128\":null,\"5129\":null,\"5130\":null,\"5131\":18.873045640000001,\"5132\":15.136217200000001,\"5133\":null,\"5134\":null,\"5135\":null,\"5136\":null,\"5137\":null,\"5138\":17.582281519999999,\"5139\":null,\"5140\":null,\"5141\":15.291458909999999,\"5142\":20.014684540000001,\"5143\":12.79065158,\"5144\":15.75862414,\"5145\":20.437866549999999,\"5146\":null,\"5147\":14.00178811,\"5148\":18.385895999999999,\"5149\":19.002398110000001,\"5150\":13.30836014,\"5151\":14.18511878,\"5152\":19.214526759999998,\"5153\":18.603402509999999,\"5154\":17.86113048,\"5155\":null,\"5156\":null,\"5157\":17.925318749999999,\"5158\":13.11030411,\"5159\":16.75832707,\"5160\":null,\"5161\":null,\"5162\":null,\"5163\":15.04640302,\"5164\":null,\"5165\":null,\"5166\":null,\"5167\":null,\"5168\":null,\"5169\":null,\"5170\":null,\"5171\":18.05370005,\"5172\":15.62390828,\"5173\":18.292040020000002,\"5174\":null,\"5175\":null,\"5176\":null,\"5177\":16.374504300000002,\"5178\":17.150305800000002,\"5179\":17.272525080000001,\"5180\":null,\"5181\":16.132967879999999,\"5182\":15.762529280000001,\"5183\":null,\"5184\":null,\"5185\":null,\"5186\":17.366735210000002,\"5187\":null,\"5188\":15.58652706,\"5189\":16.579523810000001,\"5190\":16.03074741,\"5191\":null,\"5192\":15.973445119999999,\"5193\":16.314114499999999,\"5194\":15.952373529999999,\"5195\":null,\"5196\":null,\"5197\":17.334036309999998,\"5198\":21.917194160000001,\"5199\":17.35242057,\"5200\":null,\"5201\":21.067977330000002,\"5202\":null,\"5203\":17.98694618,\"5204\":null,\"5205\":18.214576189999999,\"5206\":19.308918439999999,\"5207\":null,\"5208\":null,\"5209\":null,\"5210\":null,\"5211\":20.655837640000002,\"5212\":19.082178500000001,\"5213\":18.520099500000001,\"5214\":18.225952199999998,\"5215\":16.253486590000001,\"5216\":19.388388150000001,\"5217\":19.568216410000002,\"5218\":null,\"5219\":15.66137207,\"5220\":18.206421120000002,\"5221\":19.508435120000001,\"5222\":21.877934360000001,\"5223\":22.943731849999999,\"5224\":23.246930119999998,\"5225\":23.685214689999999,\"5226\":15.2211385,\"5227\":23.98712059,\"5228\":21.219351240000002,\"5229\":18.951657239999999,\"5230\":23.319267100000001,\"5231\":20.517302600000001,\"5232\":16.862461889999999,\"5233\":20.682826739999999,\"5234\":14.503343940000001,\"5235\":14.80503204,\"5236\":17.861505510000001,\"5237\":23.645664459999999,\"5238\":21.394913410000001,\"5239\":19.675960440000001,\"5240\":18.763179260000001,\"5241\":17.138913769999998,\"5242\":20.194114819999999,\"5243\":18.636798689999999,\"5244\":18.231725879999999,\"5245\":23.697769439999998,\"5246\":19.839847469999999,\"5247\":18.561906799999999,\"5248\":17.50085399,\"5249\":19.119395529999998,\"5250\":19.505993230000001,\"5251\":null,\"5252\":20.0756297,\"5253\":21.781375180000001,\"5254\":20.841037839999998,\"5255\":null,\"5256\":21.26383131,\"5257\":19.569970420000001,\"5258\":22.894359179999999,\"5259\":21.31814885,\"5260\":24.112327610000001,\"5261\":14.759168900000001,\"5262\":19.8106267,\"5263\":20.770992759999999,\"5264\":22.66980109,\"5265\":22.97263513,\"5266\":25.30985347,\"5267\":null,\"5268\":null,\"5269\":15.67142526,\"5270\":null,\"5271\":16.44424411,\"5272\":16.574715520000002,\"5273\":19.48090869,\"5274\":17.25918879,\"5275\":16.108431,\"5276\":18.593885589999999,\"5277\":18.978945849999999,\"5278\":16.05775388,\"5279\":19.754081469999999,\"5280\":22.120931169999999,\"5281\":22.629265620000002,\"5282\":21.710816170000001,\"5283\":19.22747691,\"5284\":21.240754169999999,\"5285\":20.909719020000001,\"5286\":20.52810929,\"5287\":21.796742380000001,\"5288\":22.591877270000001,\"5289\":null,\"5290\":18.337065030000002,\"5291\":19.537559040000001,\"5292\":18.310895349999999,\"5293\":21.620416689999999,\"5294\":21.999833769999999,\"5295\":22.988954920000001,\"5296\":16.89460511,\"5297\":18.550569719999999,\"5298\":17.381653719999999,\"5299\":23.09344471,\"5300\":13.487950059999999,\"5301\":21.197083549999999,\"5302\":19.598802429999999,\"5303\":20.751222049999999,\"5304\":14.10217886,\"5305\":17.775864049999999,\"5306\":22.8496767,\"5307\":17.589732819999998,\"5308\":15.70793186,\"5309\":17.676337660000002,\"5310\":19.706105789999999,\"5311\":15.78407842,\"5312\":18.629366569999998,\"5313\":23.17205276,\"5314\":24.560290290000001,\"5315\":21.896361339999999,\"5316\":22.602904259999999,\"5317\":19.018719569999998,\"5318\":16.03652031,\"5319\":null,\"5320\":null,\"5321\":14.215151799999999,\"5322\":null,\"5323\":null,\"5324\":null,\"5325\":15.5811761,\"5326\":null,\"5327\":21.333495920000001,\"5328\":20.769148869999999,\"5329\":15.180690070000001,\"5330\":15.45417249,\"5331\":null,\"5332\":17.084170839999999,\"5333\":18.182195159999999,\"5334\":null,\"5335\":null,\"5336\":null,\"5337\":null,\"5338\":13.9420667,\"5339\":13.11030411,\"5340\":null,\"5341\":null,\"5342\":null,\"5343\":null,\"5344\":16.624355959999999,\"5345\":null,\"5346\":null,\"5347\":null,\"5348\":null,\"5349\":null,\"5350\":18.499091119999999,\"5351\":17.99235749,\"5352\":19.274108389999999,\"5353\":null,\"5354\":19.890279289999999,\"5355\":20.060674129999999,\"5356\":16.022002910000001,\"5357\":15.676070859999999,\"5358\":null,\"5359\":null,\"5360\":17.148930159999999,\"5361\":null,\"5362\":18.117215059999999,\"5363\":14.294199409999999,\"5364\":18.954273799999999,\"5365\":16.07252416,\"5366\":14.615659320000001,\"5367\":null,\"5368\":14.83108891,\"5369\":22.464136509999999,\"5370\":21.951561309999999,\"5371\":17.33588932,\"5372\":15.58100009,\"5373\":14.283129410000001,\"5374\":null,\"5375\":null,\"5376\":null,\"5377\":17.131879189999999,\"5378\":22.148849640000002,\"5379\":21.535455259999999,\"5380\":null,\"5381\":18.789013659999998,\"5382\":20.52084941,\"5383\":21.46120144,\"5384\":15.279256330000001,\"5385\":null,\"5386\":null,\"5387\":null,\"5388\":18.99876742,\"5389\":17.928060890000001,\"5390\":null,\"5391\":null,\"5392\":19.659165300000002,\"5393\":15.50576607,\"5394\":16.46397207,\"5395\":null,\"5396\":null,\"5397\":17.77894117,\"5398\":17.14872025,\"5399\":19.68620189,\"5400\":17.465344850000001,\"5401\":null,\"5402\":null,\"5403\":null,\"5404\":null,\"5405\":16.534716020000001,\"5406\":16.77170735,\"5407\":19.10275219,\"5408\":19.055298390000001,\"5409\":null,\"5410\":21.659827459999999,\"5411\":null,\"5412\":null,\"5413\":17.462388780000001,\"5414\":15.627207289999999,\"5415\":15.64396807,\"5416\":null,\"5417\":21.095677120000001,\"5418\":17.24944816,\"5419\":18.716271240000001,\"5420\":null,\"5421\":null,\"5422\":null,\"5423\":null,\"5424\":null,\"5425\":null,\"5426\":null,\"5427\":null,\"5428\":17.63109553,\"5429\":null,\"5430\":null,\"5431\":null,\"5432\":null,\"5433\":null,\"5434\":16.34545632,\"5435\":null,\"5436\":null,\"5437\":17.194509459999999,\"5438\":17.759553329999999,\"5439\":null,\"5440\":15.34114434,\"5441\":16.106042259999999,\"5442\":null,\"5443\":null,\"5444\":13.86609037,\"5445\":null,\"5446\":null,\"5447\":15.79500271,\"5448\":12.89751682,\"5449\":18.047120899999999,\"5450\":19.6098675,\"5451\":16.483863240000002,\"5452\":17.734751790000001,\"5453\":18.609556869999999,\"5454\":17.3672374,\"5455\":null,\"5456\":null,\"5457\":null,\"5458\":null,\"5459\":18.055614569999999,\"5460\":13.31781442,\"5461\":null,\"5462\":null,\"5463\":null,\"5464\":null,\"5465\":null,\"5466\":null,\"5467\":null,\"5468\":null,\"5469\":null,\"5470\":null,\"5471\":null,\"5472\":null,\"5473\":null,\"5474\":null,\"5475\":19.866251819999999,\"5476\":16.936139279999999,\"5477\":19.095924199999999,\"5478\":16.930769860000002,\"5479\":18.295358480000001,\"5480\":17.033191890000001,\"5481\":19.346176740000001,\"5482\":17.881714129999999,\"5483\":14.14124958,\"5484\":18.523908509999998,\"5485\":18.649472920000001,\"5486\":18.5077374,\"5487\":null,\"5488\":null,\"5489\":null,\"5490\":null,\"5491\":null,\"5492\":null,\"5493\":17.708631440000001,\"5494\":null,\"5495\":21.43205189,\"5496\":null,\"5497\":null,\"5498\":null,\"5499\":null,\"5500\":null,\"5501\":15.83124214,\"5502\":null,\"5503\":null,\"5504\":null,\"5505\":null,\"5506\":null,\"5507\":null,\"5508\":null,\"5509\":null,\"5510\":null,\"5511\":null,\"5512\":null,\"5513\":null,\"5514\":17.493747620000001,\"5515\":16.10473206,\"5516\":15.8805341,\"5517\":15.85570191,\"5518\":18.569846909999999,\"5519\":null,\"5520\":14.67771393,\"5521\":15.10576066,\"5522\":15.43647406,\"5523\":18.37006259,\"5524\":21.101049669999998,\"5525\":null,\"5526\":20.31825628,\"5527\":null,\"5528\":18.46301747,\"5529\":20.12317444,\"5530\":null,\"5531\":16.534339169999999,\"5532\":null,\"5533\":17.02073511,\"5534\":null,\"5535\":17.167076229999999,\"5536\":16.70911658,\"5537\":null,\"5538\":null,\"5539\":null,\"5540\":18.34287351,\"5541\":19.35295799,\"5542\":15.71290151,\"5543\":16.144840940000002,\"5544\":13.11030411,\"5545\":null,\"5546\":17.951425449999999,\"5547\":16.70156047,\"5548\":12.791430549999999,\"5549\":18.149103700000001,\"5550\":15.20971726,\"5551\":19.29686367,\"5552\":19.30875232,\"5553\":16.470754240000002,\"5554\":11.722188640000001,\"5555\":15.56375397,\"5556\":21.327592320000001,\"5557\":15.68427281,\"5558\":14.216984460000001,\"5559\":null,\"5560\":null,\"5561\":null,\"5562\":null,\"5563\":null,\"5564\":null,\"5565\":null,\"5566\":null,\"5567\":null,\"5568\":null,\"5569\":null,\"5570\":null,\"5571\":null,\"5572\":20.322686869999998,\"5573\":16.84305505,\"5574\":15.254478880000001,\"5575\":17.38676903,\"5576\":20.518137849999999,\"5577\":15.901656259999999,\"5578\":18.246522259999999,\"5579\":null,\"5580\":15.66344786,\"5581\":null,\"5582\":18.087368850000001,\"5583\":17.436753759999998,\"5584\":17.762947799999999,\"5585\":19.187862469999999,\"5586\":17.47421838,\"5587\":15.0182351,\"5588\":null,\"5589\":16.53334224,\"5590\":17.920131059999999,\"5591\":15.5418225,\"5592\":16.039229169999999,\"5593\":19.23165053,\"5594\":14.78836329,\"5595\":16.973891120000001,\"5596\":15.375589010000001,\"5597\":null,\"5598\":14.956273469999999,\"5599\":20.37987888,\"5600\":null,\"5601\":null,\"5602\":null,\"5603\":null,\"5604\":15.24681988,\"5605\":null,\"5606\":null,\"5607\":15.7754601,\"5608\":null,\"5609\":14.82851043,\"5610\":12.73659919,\"5611\":null,\"5612\":18.898145469999999,\"5613\":16.827791900000001,\"5614\":null,\"5615\":16.57983244,\"5616\":null,\"5617\":null,\"5618\":null,\"5619\":11.87654025,\"5620\":18.786401949999998,\"5621\":21.304107040000002,\"5622\":17.62364342,\"5623\":15.824335619999999,\"5624\":null,\"5625\":14.180575859999999,\"5626\":null,\"5627\":null,\"5628\":null,\"5629\":null,\"5630\":null,\"5631\":14.61832562,\"5632\":15.490085990000001,\"5633\":14.202002800000001,\"5634\":null,\"5635\":null,\"5636\":null,\"5637\":null,\"5638\":null,\"5639\":null,\"5640\":19.458362820000001,\"5641\":null,\"5642\":null,\"5643\":null,\"5644\":null,\"5645\":null,\"5646\":null,\"5647\":null,\"5648\":null,\"5649\":null,\"5650\":null,\"5651\":null,\"5652\":null,\"5653\":null,\"5654\":null,\"5655\":null,\"5656\":null,\"5657\":null,\"5658\":19.824162340000001,\"5659\":null,\"5660\":null,\"5661\":null,\"5662\":null,\"5663\":null,\"5664\":null,\"5665\":null,\"5666\":null,\"5667\":null,\"5668\":null,\"5669\":null,\"5670\":null,\"5671\":null,\"5672\":null,\"5673\":null,\"5674\":null,\"5675\":null,\"5676\":null,\"5677\":14.61724106,\"5678\":null,\"5679\":15.68826606,\"5680\":null,\"5681\":null,\"5682\":null,\"5683\":16.591827850000001,\"5684\":null,\"5685\":null,\"5686\":null,\"5687\":16.101362300000002,\"5688\":13.11030411,\"5689\":null,\"5690\":null,\"5691\":null,\"5692\":null,\"5693\":null,\"5694\":null,\"5695\":null,\"5696\":null,\"5697\":null,\"5698\":null,\"5699\":null,\"5700\":null,\"5701\":null,\"5702\":null,\"5703\":null,\"5704\":null,\"5705\":null,\"5706\":null,\"5707\":null,\"5708\":null,\"5709\":null,\"5710\":14.710254239999999,\"5711\":null,\"5712\":null,\"5713\":15.89030808,\"5714\":null,\"5715\":19.174578029999999,\"5716\":null,\"5717\":null,\"5718\":null,\"5719\":null,\"5720\":null,\"5721\":null,\"5722\":16.822034080000002,\"5723\":null,\"5724\":14.034578700000001,\"5725\":null,\"5726\":null,\"5727\":null,\"5728\":null,\"5729\":null,\"5730\":null,\"5731\":15.57132667,\"5732\":null,\"5733\":14.558730239999999,\"5734\":17.782007029999999,\"5735\":null,\"5736\":14.479628140000001,\"5737\":null,\"5738\":21.05621434,\"5739\":14.97575076,\"5740\":null,\"5741\":null,\"5742\":null,\"5743\":null,\"5744\":15.40030777,\"5745\":null,\"5746\":null,\"5747\":null,\"5748\":null,\"5749\":null,\"5750\":20.37087464,\"5751\":null,\"5752\":15.35574577,\"5753\":null,\"5754\":null,\"5755\":15.37241165,\"5756\":13.59025896,\"5757\":null,\"5758\":18.450009250000001,\"5759\":18.059376950000001,\"5760\":14.356824680000001,\"5761\":null,\"5762\":null,\"5763\":16.50041087,\"5764\":14.699778009999999,\"5765\":14.3234131,\"5766\":14.87279197,\"5767\":13.62435657,\"5768\":null,\"5769\":null,\"5770\":null,\"5771\":null,\"5772\":15.581395329999999,\"5773\":17.351526679999999,\"5774\":21.033140159999999,\"5775\":17.2328562,\"5776\":19.72811252,\"5777\":null,\"5778\":null,\"5779\":14.181777950000001,\"5780\":16.43005449,\"5781\":14.818004350000001,\"5782\":14.249303729999999,\"5783\":null,\"5784\":13.967001809999999,\"5785\":17.97172161,\"5786\":null,\"5787\":null,\"5788\":null,\"5789\":null,\"5790\":null,\"5791\":15.945013879999999,\"5792\":null,\"5793\":null,\"5794\":null,\"5795\":null,\"5796\":null,\"5797\":19.107998550000001,\"5798\":15.420032969999999,\"5799\":16.188660930000001,\"5800\":14.950971689999999,\"5801\":15.18866079,\"5802\":13.80427456,\"5803\":18.509295770000001,\"5804\":17.002101799999998,\"5805\":null,\"5806\":18.606039710000001,\"5807\":21.122321119999999,\"5808\":null,\"5809\":null,\"5810\":null,\"5811\":18.41169292,\"5812\":18.470121259999999,\"5813\":21.09907566,\"5814\":19.679928530000002,\"5815\":18.05719706,\"5816\":null,\"5817\":19
[truncated: 33,565,548 more chars]
