# Supplementary material for: RAPDOR: Using Jensen-Shannon Distance for the computational analysis of complex proteomics datasets
Source: Nat Commun. 2025 Sep 26;16:8527. doi: 10.1038/s41467-025-64086-7 (PMC12475003; doi:10.1038/s41467-025-64086-7)
Supplement: Supplementary file 3 — Supplementary Data 1 [file 41467_2025_64086_MOESM3_ESM.zip › HeLaEGFTreatment_egf_20min.json]

{"state": {"distance_method": "Jensen-Shannon-Distance", "kernel_size": 0, "beta": null, "eps": 0, "permanova": null, "permanova_permutations": null, "permanova_cutoff": null, "scored": false, "anosim_r": true, "permanova_f": null, "cluster_method": null, "cluster_args": null}, "df": "{\"Gene.names\":{\"0\":\"AAAS\",\"1\":\"AACS\",\"2\":\"AADAT\",\"3\":\"AAGAB\",\"4\":\"AAK1\",\"5\":\"AAMP\",\"6\":\"AAR2\",\"7\":\"AARS\",\"8\":\"AARS2\",\"9\":\"AARSD1\",\"10\":\"AASDHPPT\",\"11\":\"AATF\",\"12\":\"ABCA2\",\"13\":\"ABCB10\",\"14\":\"ABCB6\",\"15\":\"ABCB7\",\"16\":\"ABCB8\",\"17\":\"ABCC1\",\"18\":\"ABCC10\",\"19\":\"ABCC4\",\"20\":\"ABCC5\",\"21\":\"ABCD1\",\"22\":\"ABCD3\",\"23\":\"ABCE1\",\"24\":\"ABCF1\",\"25\":\"ABCF2\",\"26\":\"ABCF3\",\"27\":\"ABCG2\",\"28\":\"ABHD10\",\"29\":\"ABHD11\",\"30\":\"ABHD12\",\"31\":\"ABHD14A\",\"32\":\"ABHD14B\",\"33\":\"ABHD15\",\"34\":\"ABHD16A\",\"35\":\"ABHD17B\",\"36\":\"ABHD17C\",\"37\":\"ABHD18\",\"38\":\"ABHD3\",\"39\":\"ABHD4\",\"40\":\"ABHD5\",\"41\":\"ABHD6\",\"42\":\"ABI1\",\"43\":\"ABI2\",\"44\":\"ABL1\",\"45\":\"ABL2\",\"46\":\"ABLIM1\",\"47\":\"ABR\",\"48\":\"ABRACL\",\"49\":\"ABRAXAS1\",\"50\":\"ABRAXAS2\",\"51\":\"ABT1\",\"52\":\"ABTB2\",\"53\":\"ACAA1\",\"54\":\"ACAA2\",\"55\":\"ACACA\",\"56\":\"ACAD10\",\"57\":\"ACAD11\",\"58\":\"ACAD8\",\"59\":\"ACAD9\",\"60\":\"ACADM\",\"61\":\"ACADS\",\"62\":\"ACADSB\",\"63\":\"ACADVL\",\"64\":\"ACAP1\",\"65\":\"ACAP2\",\"66\":\"ACAP3\",\"67\":\"ACAT1\",\"68\":\"ACAT2\",\"69\":\"ACBD3\",\"70\":\"ACBD5\",\"71\":\"ACBD6\",\"72\":\"ACD\",\"73\":\"ACIN1\",\"74\":\"ACLY\",\"75\":\"ACO1\",\"76\":\"ACO2\",\"77\":\"ACOT1\",\"78\":\"ACOT13\",\"79\":\"ACOT4\",\"80\":\"ACOT7\",\"81\":\"ACOT8\",\"82\":\"ACOT9\",\"83\":\"ACOX1\",\"84\":\"ACOX3\",\"85\":\"ACP1\",\"86\":\"ACP2\",\"87\":\"ACP6\",\"88\":\"ACSF2\",\"89\":\"ACSF3\",\"90\":\"ACSL1\",\"91\":\"ACSL3\",\"92\":\"ACSL4\",\"93\":\"ACSS2\",\"94\":\"ACTB\",\"95\":\"ACTBL2\",\"96\":\"ACTG1\",\"97\":\"ACTG2\",\"98\":\"ACTL6A\",\"99\":\"ACTL8\",\"100\":\"ACTN1\",\"101\":\"ACTN3\",\"102\":\"ACTN4\",\"103\":\"ACTR10\",\"104\":\"ACTR1A\",\"105\":\"ACTR1B\",\"106\":\"ACTR2\",\"107\":\"ACTR3\",\"108\":\"ACTR3B\",\"109\":\"ACTR5\",\"110\":\"ACTR6\",\"111\":\"ACTR8\",\"112\":\"ACVR1\",\"113\":\"ACY1\",\"114\":\"ACYP1\",\"115\":\"ACYP2\",\"116\":\"ADA\",\"117\":\"ADAM10\",\"118\":\"ADAM15\",\"119\":\"ADAM17\",\"120\":\"ADAM22\",\"121\":\"ADAM9\",\"122\":\"ADAR\",\"123\":\"ADARB1\",\"124\":\"ADARB2\",\"125\":\"ADCK1\",\"126\":\"ADCY1\",\"127\":\"ADCY3\",\"128\":\"ADCY9\",\"129\":\"ADD1\",\"130\":\"ADD3\",\"131\":\"ADGB\",\"132\":\"ADGRE2\",\"133\":\"ADGRG1\",\"134\":\"ADGRG6\",\"135\":\"ADH5\",\"136\":\"ADI1\",\"137\":\"ADIPOR1\",\"138\":\"ADK\",\"139\":\"ADNP\",\"140\":\"ADO\",\"141\":\"ADPGK\",\"142\":\"ADPRHL2\",\"143\":\"ADRM1\",\"144\":\"ADSL\",\"145\":\"ADSS\",\"146\":\"ADSSL1\",\"147\":\"AEBP2\",\"148\":\"AES\",\"149\":\"AFAP1\",\"150\":\"AFF1\",\"151\":\"AFF4\",\"152\":\"AFG1L\",\"153\":\"AFG3L2\",\"154\":\"AFTPH\",\"155\":\"AGA\",\"156\":\"AGAP3\",\"157\":\"AGFG1\",\"158\":\"AGFG2\",\"159\":\"AGGF1\",\"160\":\"AGK\",\"161\":\"AGL\",\"162\":\"AGMAT\",\"163\":\"AGO1\",\"164\":\"AGO2\",\"165\":\"AGO3\",\"166\":\"AGPAT2\",\"167\":\"AGPAT5\",\"168\":\"AGPS\",\"169\":\"AGR2\",\"170\":\"AGRN\",\"171\":\"AGTPBP1\",\"172\":\"AHCTF1\",\"173\":\"AHCY\",\"174\":\"AHCYL1\",\"175\":\"AHCYL2\",\"176\":\"AHDC1\",\"177\":\"AHI1\",\"178\":\"AHNAK\",\"179\":\"AHNAK2\",\"180\":\"AHSA1\",\"181\":\"AIDA\",\"182\":\"AIF1L\",\"183\":\"AIFM1\",\"184\":\"AIFM2\",\"185\":\"AIMP1\",\"186\":\"AIMP2\",\"187\":\"AIP\",\"188\":\"AK1\",\"189\":\"AK2\",\"190\":\"AK3\",\"191\":\"AK4\",\"192\":\"AK6\",\"193\":\"AKAP1\",\"194\":\"AKAP10\",\"195\":\"AKAP11\",\"196\":\"AKAP12\",\"197\":\"AKAP13\",\"198\":\"AKAP17A\",\"199\":\"AKAP2\",\"200\":\"AKAP8\",\"201\":\"AKAP8L\",\"202\":\"AKAP9\",\"203\":\"AKR1A1\",\"204\":\"AKR1B1\",\"205\":\"AKR1C2\",\"206\":\"AKR1C3\",\"207\":\"AKR7A2\",\"208\":\"AKT1\",\"209\":\"AKT1S1\",\"210\":\"AKT2\",\"211\":\"AKTIP\",\"212\":\"ALAS1\",\"213\":\"ALCAM\",\"214\":\"ALDH16A1\",\"215\":\"ALDH18A1\",\"216\":\"ALDH1A2\",\"217\":\"ALDH1B1\",\"218\":\"ALDH1L2\",\"219\":\"ALDH2\",\"220\":\"ALDH3A1\",\"221\":\"ALDH3A2\",\"222\":\"ALDH3B1\",\"223\":\"ALDH4A1\",\"224\":\"ALDH5A1\",\"225\":\"ALDH6A1\",\"226\":\"ALDH7A1\",\"227\":\"ALDH9A1\",\"228\":\"ALDOA\",\"229\":\"ALDOC\",\"230\":\"ALG1\",\"231\":\"ALG10\",\"232\":\"ALG11\",\"233\":\"ALG13\",\"234\":\"ALG14\",\"235\":\"ALG2\",\"236\":\"ALG3\",\"237\":\"ALG5\",\"238\":\"ALG6\",\"239\":\"ALG8\",\"240\":\"ALG9\",\"241\":\"ALKBH1\",\"242\":\"ALKBH2\",\"243\":\"ALKBH3\",\"244\":\"ALKBH5\",\"245\":\"ALKBH7\",\"246\":\"ALMS1\",\"247\":\"ALPI\",\"248\":\"ALPL\",\"249\":\"ALPP\",\"250\":\"ALX4\",\"251\":\"ALYREF\",\"252\":\"AMACR\",\"253\":\"AMBRA1\",\"254\":\"AMD1\",\"255\":\"AMDHD2\",\"256\":\"AMER1\",\"257\":\"AMFR\",\"258\":\"AMMECR1\",\"259\":\"AMMECR1L\",\"260\":\"AMN1\",\"261\":\"AMOTL1\",\"262\":\"AMOTL2\",\"263\":\"AMPD2\",\"264\":\"AMZ2\",\"265\":\"ANAPC1\",\"266\":\"ANAPC10\",\"267\":\"ANAPC15\",\"268\":\"ANAPC2\",\"269\":\"ANAPC4\",\"270\":\"ANAPC5\",\"271\":\"ANAPC7\",\"272\":\"ANGEL2\",\"273\":\"ANK3\",\"274\":\"ANKFY1\",\"275\":\"ANKH\",\"276\":\"ANKHD1\",\"277\":\"ANKLE2\",\"278\":\"ANKMY2\",\"279\":\"ANKRD11\",\"280\":\"ANKRD13A\",\"281\":\"ANKRD13C\",\"282\":\"ANKRD17\",\"283\":\"ANKRD27\",\"284\":\"ANKRD28\",\"285\":\"ANKRD40\",\"286\":\"ANKRD44\",\"287\":\"ANKRD46\",\"288\":\"ANKRD50\",\"289\":\"ANKRD52\",\"290\":\"ANKRD54\",\"291\":\"ANKRD62\",\"292\":\"ANKS1A\",\"293\":\"ANKZF1\",\"294\":\"ANLN\",\"295\":\"ANO10\",\"296\":\"ANO6\",\"297\":\"ANP32A\",\"298\":\"ANP32B\",\"299\":\"ANP32E\",\"300\":\"ANPEP\",\"301\":\"ANTXR1\",\"302\":\"ANXA1\",\"303\":\"ANXA11\",\"304\":\"ANXA2\",\"305\":\"ANXA3\",\"306\":\"ANXA4\",\"307\":\"ANXA5\",\"308\":\"ANXA6\",\"309\":\"ANXA7\",\"310\":\"ANXA8\",\"311\":\"AP1B1\",\"312\":\"AP1G1\",\"313\":\"AP1G2\",\"314\":\"AP1M1\",\"315\":\"AP1S1\",\"316\":\"AP1S2\",\"317\":\"AP2A1\",\"318\":\"AP2A2\",\"319\":\"AP2B1\",\"320\":\"AP2M1\",\"321\":\"AP2S1\",\"322\":\"AP3B1\",\"323\":\"AP3D1\",\"324\":\"AP3M1\",\"325\":\"AP3M2\",\"326\":\"AP3S1\",\"327\":\"AP4B1\",\"328\":\"AP4S1\",\"329\":\"AP5B1\",\"330\":\"AP5M1\",\"331\":\"AP5S1\",\"332\":\"AP5Z1\",\"333\":\"APAF1\",\"334\":\"APBB2\",\"335\":\"APC\",\"336\":\"APEH\",\"337\":\"APEX1\",\"338\":\"APH1A\",\"339\":\"API5\",\"340\":\"APIP\",\"341\":\"APLP2\",\"342\":\"APMAP\",\"343\":\"APOBEC3B\",\"344\":\"APOBEC3C\",\"345\":\"APOL2\",\"346\":\"APOO\",\"347\":\"APOOL\",\"348\":\"APP\",\"349\":\"APPL1\",\"350\":\"APPL2\",\"351\":\"APRT\",\"352\":\"APTX\",\"353\":\"AQR\",\"354\":\"ARAF\",\"355\":\"ARAP1\",\"356\":\"ARAP3\",\"357\":\"ARCN1\",\"358\":\"ARF1\",\"359\":\"ARF4\",\"360\":\"ARF5\",\"361\":\"ARF6\",\"362\":\"ARFGAP1\",\"363\":\"ARFGAP2\",\"364\":\"ARFGAP3\",\"365\":\"ARFGEF1\",\"366\":\"ARFGEF2\",\"367\":\"ARFIP1\",\"368\":\"ARFIP2\",\"369\":\"ARFRP1\",\"370\":\"ARG2\",\"371\":\"ARGLU1\",\"372\":\"ARHGAP1\",\"373\":\"ARHGAP10\",\"374\":\"ARHGAP11A\",\"375\":\"ARHGAP12\",\"376\":\"ARHGAP17\",\"377\":\"ARHGAP18\",\"378\":\"ARHGAP21\",\"379\":\"ARHGAP23\",\"380\":\"ARHGAP27\",\"381\":\"ARHGAP29\",\"382\":\"ARHGAP35\",\"383\":\"ARHGAP42\",\"384\":\"ARHGAP5\",\"385\":\"ARHGDIA\",\"386\":\"ARHGEF1\",\"387\":\"ARHGEF10\",\"388\":\"ARHGEF11\",\"389\":\"ARHGEF12\",\"390\":\"ARHGEF16\",\"391\":\"ARHGEF17\",\"392\":\"ARHGEF18\",\"393\":\"ARHGEF2\",\"394\":\"ARHGEF3\",\"395\":\"ARHGEF40\",\"396\":\"ARHGEF7\",\"397\":\"ARID1A\",\"398\":\"ARID1B\",\"399\":\"ARID2\",\"400\":\"ARID3B\",\"401\":\"ARID4A\",\"402\":\"ARID4B\",\"403\":\"ARID5B\",\"404\":\"ARIH1\",\"405\":\"ARIH2\",\"406\":\"ARL1\",\"407\":\"ARL14EP\",\"408\":\"ARL15\",\"409\":\"ARL2\",\"410\":\"ARL3\",\"411\":\"ARL5B\",\"412\":\"ARL6IP4\",\"413\":\"ARL6IP5\",\"414\":\"ARL6IP6\",\"415\":\"ARL8A\",\"416\":\"ARL8B\",\"417\":\"ARMC1\",\"418\":\"ARMC10\",\"419\":\"ARMC5\",\"420\":\"ARMC6\",\"421\":\"ARMC8\",\"422\":\"ARMCX3\",\"423\":\"ARMH3\",\"424\":\"ARMT1\",\"425\":\"ARNT\",\"426\":\"ARPC1B\",\"427\":\"ARPC2\",\"428\":\"ARPC3\",\"429\":\"ARPC4\",\"430\":\"ARPC5\",\"431\":\"ARPC5L\",\"432\":\"ARPP19\",\"433\":\"ARRDC1\",\"434\":\"ARSA\",\"435\":\"ARSB\",\"436\":\"ARSK\",\"437\":\"ARV1\",\"438\":\"ASAH1\",\"439\":\"ASAP1\",\"440\":\"ASB6\",\"441\":\"ASB9\",\"442\":\"ASCC1\",\"443\":\"ASCC2\",\"444\":\"ASCC3\",\"445\":\"ASDURF\",\"446\":\"ASF1A\",\"447\":\"ASF1B\",\"448\":\"ASH1L\",\"449\":\"ASH2L\",\"450\":\"ASL\",\"451\":\"ASMTL\",\"452\":\"ASNA1\",\"453\":\"ASNS\",\"454\":\"ASNSD1\",\"455\":\"ASPH\",\"456\":\"ASPHD1\",\"457\":\"ASPM\",\"458\":\"ASPSCR1\",\"459\":\"ASRGL1\",\"460\":\"ASS1\",\"461\":\"ASXL1\",\"462\":\"ASXL2\",\"463\":\"ATAD1\",\"464\":\"ATAD2\",\"465\":\"ATAD2B\",\"466\":\"ATAD3A\",\"467\":\"ATAD3B\",\"468\":\"ATAD5\",\"469\":\"ATE1\",\"470\":\"ATF1\",\"471\":\"ATF6\",\"472\":\"ATF6B\",\"473\":\"ATF7\",\"474\":\"ATF7IP\",\"475\":\"ATG101\",\"476\":\"ATG16L1\",\"477\":\"ATG2A\",\"478\":\"ATG2B\",\"479\":\"ATG3\",\"480\":\"ATG4A\",\"481\":\"ATG4B\",\"482\":\"ATG4C\",\"483\":\"ATG5\",\"484\":\"ATG7\",\"485\":\"ATG9A\",\"486\":\"ATIC\",\"487\":\"ATL2\",\"488\":\"ATL3\",\"489\":\"ATM\",\"490\":\"ATN1\",\"491\":\"ATOX1\",\"492\":\"ATP11A\",\"493\":\"ATP11B\",\"494\":\"ATP11C\",\"495\":\"ATP13A1\",\"496\":\"ATP13A2\",\"497\":\"ATP13A3\",\"498\":\"ATP1A1\",\"499\":\"ATP1B1\",\"500\":\"ATP1B3\",\"501\":\"ATP2A2\",\"502\":\"ATP2A3\",\"503\":\"ATP2B1\",\"504\":\"ATP2B4\",\"505\":\"ATP2C1\",\"506\":\"ATP5F1A\",\"507\":\"ATP5F1B\",\"508\":\"ATP5F1C\",\"509\":\"ATP5F1D\",\"510\":\"ATP5MD\",\"511\":\"ATP5ME\",\"512\":\"ATP5MF\",\"513\":\"ATP5MG\",\"514\":\"ATP5PB\",\"515\":\"ATP5PD\",\"516\":\"ATP5PF\",\"517\":\"ATP5PO\",\"518\":\"ATP6AP1\",\"519\":\"ATP6AP2\",\"520\":\"ATP6V0A1\",\"521\":\"ATP6V0A2\",\"522\":\"ATP6V0D1\",\"523\":\"ATP6V1A\",\"524\":\"ATP6V1B2\",\"525\":\"ATP6V1C1\",\"526\":\"ATP6V1D\",\"527\":\"ATP6V1E1\",\"528\":\"ATP6V1F\",\"529\":\"ATP6V1G1\",\"530\":\"ATP6V1H\",\"531\":\"ATP7A\",\"532\":\"ATP7B\",\"533\":\"ATP9A\",\"534\":\"ATPAF1\",\"535\":\"ATPAF2\",\"536\":\"ATR\",\"537\":\"ATRIP\",\"538\":\"ATRN\",\"539\":\"ATRX\",\"540\":\"ATXN10\",\"541\":\"ATXN2\",\"542\":\"ATXN2L\",\"543\":\"ATXN3\",\"544\":\"ATXN7L2\",\"545\":\"ATXN7L3\",\"546\":\"ATXN7L3B\",\"547\":\"AUH\",\"548\":\"AUP1\",\"549\":\"AURKA\",\"550\":\"AURKB\",\"551\":\"AVEN\",\"552\":\"AVL9\",\"553\":\"AXL\",\"554\":\"B2M\",\"555\":\"B3GALNT1\",\"556\":\"B3GALNT2\",\"557\":\"B3GALT6\",\"558\":\"B3GAT3\",\"559\":\"B3GLCT\",\"560\":\"B3GNT2\",\"561\":\"B4GALT1\",\"562\":\"B4GALT3\",\"563\":\"B4GALT7\",\"564\":\"B4GAT1\",\"565\":\"BABAM1\",\"566\":\"BABAM2\",\"567\":\"BAD\",\"568\":\"BAG1\",\"569\":\"BAG2\",\"570\":\"BAG3\",\"571\":\"BAG4\",\"572\":\"BAG5\",\"573\":\"BAG6\",\"574\":\"BAHD1\",\"575\":\"BAIAP2\",\"576\":\"BAIAP2L1\",\"577\":\"BAK1\",\"578\":\"BANF1\",\"579\":\"BANP\",\"580\":\"BAP1\",\"581\":\"BAP18\",\"582\":\"BARD1\",\"583\":\"BARGIN\",\"584\":\"BASP1\",\"585\":\"BAX\",\"586\":\"BAZ1A\",\"587\":\"BAZ1B\",\"588\":\"BAZ2A\",\"589\":\"BAZ2B\",\"590\":\"BBS4\",\"591\":\"BBX\",\"592\":\"BCAM\",\"593\":\"BCAP31\",\"594\":\"BCAR1\",\"595\":\"BCAR3\",\"596\":\"BCAS2\",\"597\":\"BCAS3\",\"598\":\"BCAT2\",\"599\":\"BCCIP\",\"600\":\"BCDIN3D\",\"601\":\"BCHE\",\"602\":\"BCKDHA\",\"603\":\"BCKDHB\",\"604\":\"BCKDK\",\"605\":\"BCL10\",\"606\":\"BCL2L12\",\"607\":\"BCL2L13\",\"608\":\"BCL3\",\"609\":\"BCL7B\",\"610\":\"BCL7C\",\"611\":\"BCL9L\",\"612\":\"BCLAF1\",\"613\":\"BCOR\",\"614\":\"BCR\",\"615\":\"BCS1L\",\"616\":\"BDH1\",\"617\":\"BDH2\",\"618\":\"BDP1\",\"619\":\"BECN1\",\"620\":\"BEND3\",\"621\":\"BET1\",\"622\":\"BET1L\",\"623\":\"BGN\",\"624\":\"BHLHE40\",\"625\":\"BICC1\",\"626\":\"BICD1\",\"627\":\"BICD2\",\"628\":\"BID\",\"629\":\"BIN1\",\"630\":\"BIN3\",\"631\":\"BIRC5\",\"632\":\"BIRC6\",\"633\":\"BIRC7\",\"634\":\"BLM\",\"635\":\"BLMH\",\"636\":\"BLOC1S1\",\"637\":\"BLOC1S2\",\"638\":\"BLOC1S3\",\"639\":\"BLOC1S4\",\"640\":\"BLOC1S5-TXNDC5\",\"641\":\"BLOC1S6\",\"642\":\"BLVRA\",\"643\":\"BLVRB\",\"644\":\"BMP1\",\"645\":\"BMP2K\",\"646\":\"BMPR1B\",\"647\":\"BMPR2\",\"648\":\"BMS1\",\"649\":\"BNC2\",\"650\":\"BNIP1\",\"651\":\"BNIP2\",\"652\":\"BNIP3\",\"653\":\"BNIP3L\",\"654\":\"BOD1L1\",\"655\":\"BOLA2\",\"656\":\"BOLA3\",\"657\":\"BOP1\",\"658\":\"BORCS5\",\"659\":\"BORCS6\",\"660\":\"BPGM\",\"661\":\"BPHL\",\"662\":\"BPNT1\",\"663\":\"BPTF\",\"664\":\"BRAP\",\"665\":\"BRAT1\",\"666\":\"BRCA1\",\"667\":\"BRCA2\",\"668\":\"BRCC3\",\"669\":\"BRD1\",\"670\":\"BRD2\",\"671\":\"BRD3\",\"672\":\"BRD4\",\"673\":\"BRD7\",\"674\":\"BRD8\",\"675\":\"BRD9\",\"676\":\"BRF1\",\"677\":\"BRF2\",\"678\":\"BRI3BP\",\"679\":\"BRIX1\",\"680\":\"BRMS1\",\"681\":\"BROX\",\"682\":\"BRPF1\",\"683\":\"BRSK2\",\"684\":\"BRWD1\",\"685\":\"BSCL2\",\"686\":\"BSDC1\",\"687\":\"BSG\",\"688\":\"BST2\",\"689\":\"BTAF1\",\"690\":\"BTBD1\",\"691\":\"BTD\",\"692\":\"BTF3\",\"693\":\"BTF3L4\",\"694\":\"BTG1\",\"695\":\"BTG3\",\"696\":\"BTN2A1\",\"697\":\"BUB1\",\"698\":\"BUB1B\",\"699\":\"BUB3\",\"700\":\"BUD13\",\"701\":\"BUD23\",\"702\":\"BUD31\",\"703\":\"BYSL\",\"704\":\"BZW1\",\"705\":\"BZW2\",\"706\":\"C11orf68\",\"707\":\"C11orf98\",\"708\":\"C12orf10\",\"709\":\"C12orf29\",\"710\":\"C12orf4\",\"711\":\"C12orf45\",\"712\":\"C12orf57\",\"713\":\"C12orf66\",\"714\":\"C14orf119\",\"715\":\"C15orf38-AP3S2\",\"716\":\"C15orf39\",\"717\":\"C15orf40\",\"718\":\"C16orf58\",\"719\":\"C16orf62\",\"720\":\"C16orf70\",\"721\":\"C16orf87\",\"722\":\"C17orf75\",\"723\":\"C18orf21\",\"724\":\"C18orf25\",\"725\":\"C19orf25\",\"726\":\"C19orf47\",\"727\":\"C1GALT1\",\"728\":\"C1GALT1C1\",\"729\":\"C1orf112\",\"730\":\"C1orf122\",\"731\":\"C1orf131\",\"732\":\"C1orf174\",\"733\":\"C1orf198\",\"734\":\"C1orf43\",\"735\":\"C1orf50\",\"736\":\"C1orf52\",\"737\":\"C1orf74\",\"738\":\"C1QBP\",\"739\":\"C1QTNF6\",\"740\":\"C1RL\",\"741\":\"C20orf27\",\"742\":\"C2CD2L\",\"743\":\"C2CD3\",\"744\":\"C2CD5\",\"745\":\"C2orf49\",\"746\":\"C2orf69\",\"747\":\"C3\",\"748\":\"C3orf38\",\"749\":\"C4A\",\"750\":\"C4BPB\",\"751\":\"C4orf3\",\"752\":\"C5orf22\",\"753\":\"C5orf24\",\"754\":\"C5orf51\",\"755\":\"C6orf120\",\"756\":\"C6orf136\",\"757\":\"C6orf47\",\"758\":\"C6orf89\",\"759\":\"C7orf26\",\"760\":\"C7orf50\",\"761\":\"C8orf33\",\"762\":\"C8orf82\",\"763\":\"C9orf16\",\"764\":\"C9orf40\",\"765\":\"C9orf64\",\"766\":\"C9orf78\",\"767\":\"CA13\",\"768\":\"CA9\",\"769\":\"CAAP1\",\"770\":\"CAB39\",\"771\":\"CABIN1\",\"772\":\"CACNA2D1\",\"773\":\"CACNG6\",\"774\":\"CACTIN\",\"775\":\"CACUL1\",\"776\":\"CACYBP\",\"777\":\"CAD\",\"778\":\"CADM1\",\"779\":\"CALCOCO1\",\"780\":\"CALCOCO2\",\"781\":\"CALD1\",\"782\":\"CALM1\",\"783\":\"CALML3\",\"784\":\"CALML5\",\"785\":\"CALR\",\"786\":\"CALU\",\"787\":\"CAMK1D\",\"788\":\"CAMK2D\",\"789\":\"CAMK2G\",\"790\":\"CAMK4\",\"791\":\"CAMKK1\",\"792\":\"CAMKK2\",\"793\":\"CAMSAP1\",\"794\":\"CAMSAP2\",\"795\":\"CAND1\",\"796\":\"CANT1\",\"797\":\"CANX\",\"798\":\"CAP1\",\"799\":\"CAP2\",\"800\":\"CAPG\",\"801\":\"CAPN1\",\"802\":\"CAPN15\",\"803\":\"CAPN2\",\"804\":\"CAPN7\",\"805\":\"CAPNS1\",\"806\":\"CAPRIN1\",\"807\":\"CAPZA1\",\"808\":\"CAPZA2\",\"809\":\"CAPZB\",\"810\":\"CARD10\",\"811\":\"CARD16\",\"812\":\"CARD19\",\"813\":\"CARD6\",\"814\":\"CARHSP1\",\"815\":\"CARM1\",\"816\":\"CARMIL1\",\"817\":\"CARNMT1\",\"818\":\"CARS\",\"819\":\"CARS2\",\"820\":\"CASC3\",\"821\":\"CASC4\",\"822\":\"CASK\",\"823\":\"CASP1\",\"824\":\"CASP2\",\"825\":\"CASP3\",\"826\":\"CASP4\",\"827\":\"CASP6\",\"828\":\"CASP7\",\"829\":\"CASP8\",\"830\":\"CASP8AP2\",\"831\":\"CASP9\",\"832\":\"CAST\",\"833\":\"CASTOR2\",\"834\":\"CASZ1\",\"835\":\"CAT\",\"836\":\"CAV1\",\"837\":\"CAVIN1\",\"838\":\"CAVIN3\",\"839\":\"CBFB\",\"840\":\"CBL\",\"841\":\"CBLB\",\"842\":\"CBLL1\",\"843\":\"CBR1\",\"844\":\"CBR3\",\"845\":\"CBR4\",\"846\":\"CBSL\",\"847\":\"CBWD2\",\"848\":\"CBX1\",\"849\":\"CBX2\",\"850\":\"CBX3\",\"851\":\"CBX4\",\"852\":\"CBX5\",\"853\":\"CBX8\",\"854\":\"CC2D1A\",\"855\":\"CC2D1B\",\"856\":\"CCAR1\",\"857\":\"CCAR2\",\"858\":\"CCDC102A\",\"859\":\"CCDC106\",\"860\":\"CCDC115\",\"861\":\"CCDC117\",\"862\":\"CCDC12\",\"863\":\"CCDC124\",\"864\":\"CCDC127\",\"865\":\"CCDC134\",\"866\":\"CCDC137\",\"867\":\"CCDC138\",\"868\":\"CCDC14\",\"869\":\"CCDC174\",\"870\":\"CCDC18\",\"871\":\"CCDC186\",\"872\":\"CCDC22\",\"873\":\"CCDC25\",\"874\":\"CCDC28A\",\"875\":\"CCDC32\",\"876\":\"CCDC34\",\"877\":\"CCDC43\",\"878\":\"CCDC47\",\"879\":\"CCDC50\",\"880\":\"CCDC51\",\"881\":\"CCDC58\",\"882\":\"CCDC59\",\"883\":\"CCDC6\",\"884\":\"CCDC61\",\"885\":\"CCDC71\",\"886\":\"CCDC77\",\"887\":\"CCDC84\",\"888\":\"CCDC85C\",\"889\":\"CCDC86\",\"890\":\"CCDC88A\",\"891\":\"CCDC88C\",\"892\":\"CCDC9\",\"893\":\"CCDC90B\",\"894\":\"CCDC93\",\"895\":\"CCDC97\",\"896\":\"CCHCR1\",\"897\":\"CCNA2\",\"898\":\"CCNB1\",\"899\":\"CCNB2\",\"900\":\"CCNC\",\"901\":\"CCNDBP1\",\"902\":\"CCNE1\",\"903\":\"CCNH\",\"904\":\"CCNK\",\"905\":\"CCNL1\",\"906\":\"CCNL2\",\"907\":\"CCNQ\",\"908\":\"CCNT1\",\"909\":\"CCNT2\",\"910\":\"CCNY\",\"911\":\"CCNYL1\",\"912\":\"CCPG1\",\"913\":\"CCS\",\"914\":\"CCT2\",\"915\":\"CCT3\",\"916\":\"CCT4\",\"917\":\"CCT5\",\"918\":\"CCT6A\",\"919\":\"CCT7\",\"920\":\"CCT8\",\"921\":\"CCZ1B\",\"922\":\"CD109\",\"923\":\"CD151\",\"924\":\"CD276\",\"925\":\"CD2AP\",\"926\":\"CD2BP2\",\"927\":\"CD320\",\"928\":\"CD36\",\"929\":\"CD3EAP\",\"930\":\"CD44\",\"931\":\"CD46\",\"932\":\"CD55\",\"933\":\"CD59\",\"934\":\"CD63\",\"935\":\"CD81\",\"936\":\"CD82\",\"937\":\"CD83\",\"938\":\"CD97\",\"939\":\"CD99\",\"940\":\"CD99L2\",\"941\":\"CDAN1\",\"942\":\"CDC123\",\"943\":\"CDC16\",\"944\":\"CDC20\",\"945\":\"CDC23\",\"946\":\"CDC25C\",\"947\":\"CDC26\",\"948\":\"CDC27\",\"949\":\"CDC34\",\"950\":\"CDC37\",\"951\":\"CDC40\",\"952\":\"CDC42\",\"953\":\"CDC42BPA\",\"954\":\"CDC42BPB\",\"955\":\"CDC42EP1\",\"956\":\"CDC42EP2\",\"957\":\"CDC42EP4\",\"958\":\"CDC42SE1\",\"959\":\"CDC42SE2\",\"960\":\"CDC45\",\"961\":\"CDC5L\",\"962\":\"CDC6\",\"963\":\"CDC7\",\"964\":\"CDC73\",\"965\":\"CDCA2\",\"966\":\"CDCA5\",\"967\":\"CDCA7\",\"968\":\"CDCA7L\",\"969\":\"CDCA8\",\"970\":\"CDH2\",\"971\":\"CDHR1\",\"972\":\"CDIPT\",\"973\":\"CDK1\",\"974\":\"CDK10\",\"975\":\"CDK11A\",\"976\":\"CDK11B\",\"977\":\"CDK12\",\"978\":\"CDK13\",\"979\":\"CDK16\",\"980\":\"CDK17\",\"981\":\"CDK19\",\"982\":\"CDK2\",\"983\":\"CDK2AP1\",\"984\":\"CDK4\",\"985\":\"CDK5\",\"986\":\"CDK5RAP1\",\"987\":\"CDK5RAP2\",\"988\":\"CDK5RAP3\",\"989\":\"CDK6\",\"990\":\"CDK7\",\"991\":\"CDK8\",\"992\":\"CDK9\",\"993\":\"CDKAL1\",\"994\":\"CDKN1C\",\"995\":\"CDKN2A\",\"996\":\"CDKN2AIP\",\"997\":\"CDKN2C\",\"998\":\"CDS2\",\"999\":\"CDT1\",\"1000\":\"CDV3\",\"1001\":\"CDYL\",\"1002\":\"CDYL2\",\"1003\":\"CEBPB\",\"1004\":\"CEBPE\",\"1005\":\"CEBPZ\",\"1006\":\"CELF1\",\"1007\":\"CELSR1\",\"1008\":\"CEMIP2\",\"1009\":\"CENPB\",\"1010\":\"CENPC\",\"1011\":\"CENPE\",\"1012\":\"CENPF\",\"1013\":\"CENPH\",\"1014\":\"CENPI\",\"1015\":\"CENPK\",\"1016\":\"CENPL\",\"1017\":\"CENPM\",\"1018\":\"CENPN\",\"1019\":\"CENPO\",\"1020\":\"CENPP\",\"1021\":\"CENPQ\",\"1022\":\"CENPS\",\"1023\":\"CENPT\",\"1024\":\"CENPU\",\"1025\":\"CENPV\",\"1026\":\"CEP120\",\"1027\":\"CEP128\",\"1028\":\"CEP131\",\"1029\":\"CEP135\",\"1030\":\"CEP152\",\"1031\":\"CEP170\",\"1032\":\"CEP170B\",\"1033\":\"CEP192\",\"1034\":\"CEP250\",\"1035\":\"CEP290\",\"1036\":\"CEP295\",\"1037\":\"CEP350\",\"1038\":\"CEP41\",\"1039\":\"CEP44\",\"1040\":\"CEP55\",\"1041\":\"CEP57\",\"1042\":\"CEP63\",\"1043\":\"CEP72\",\"1044\":\"CEP76\",\"1045\":\"CEP78\",\"1046\":\"CEP85\",\"1047\":\"CEP97\",\"1048\":\"CEPT1\",\"1049\":\"CERCAM\",\"1050\":\"CERS1\",\"1051\":\"CERS2\",\"1052\":\"CES1\",\"1053\":\"CES2\",\"1054\":\"CES3\",\"1055\":\"CETN2\",\"1056\":\"CFAP20\",\"1057\":\"CFAP298\",\"1058\":\"CFAP36\",\"1059\":\"CFH\",\"1060\":\"CFL1\",\"1061\":\"CFL2\",\"1062\":\"CGA\",\"1063\":\"CGAS\",\"1064\":\"CGGBP1\",\"1065\":\"CGN\",\"1066\":\"CGREF1\",\"1067\":\"CGRRF1\",\"1068\":\"CHAC2\",\"1069\":\"CHAF1A\",\"1070\":\"CHAF1B\",\"1071\":\"CHAMP1\",\"1072\":\"CHCHD1\",\"1073\":\"CHCHD2P9\",\"1074\":\"CHCHD3\",\"1075\":\"CHCHD4\",\"1076\":\"CHCHD5\",\"1077\":\"CHCHD6\",\"1078\":\"CHD1\",\"1079\":\"CHD1L\",\"1080\":\"CHD2\",\"1081\":\"CHD3\",\"1082\":\"CHD4\",\"1083\":\"CHD6\",\"1084\":\"CHD7\",\"1085\":\"CHD8\",\"1086\":\"CHD9\",\"1087\":\"CHDH\",\"1088\":\"CHEK1\",\"1089\":\"CHEK2\",\"1090\":\"CHERP\",\"1091\":\"CHID1\",\"1092\":\"CHKA\",\"1093\":\"CHM\",\"1094\":\"CHMP1A\",\"1095\":\"CHMP2A\",\"1096\":\"CHMP2B\",\"1097\":\"CHMP3\",\"1098\":\"CHMP4A\",\"1099\":\"CHMP4B\",\"1100\":\"CHMP4C\",\"1101\":\"CHMP5\",\"1102\":\"CHMP6\",\"1103\":\"CHMP7\",\"1104\":\"CHORDC1\",\"1105\":\"CHP1\",\"1106\":\"CHPF\",\"1107\":\"CHPF2\",\"1108\":\"CHPT1\",\"1109\":\"CHRAC1\",\"1110\":\"CHRNA5\",\"1111\":\"CHRNA9\",\"1112\":\"CHRND\",\"1113\":\"CHST12\",\"1114\":\"CHST14\",\"1115\":\"CHST3\",\"1116\":\"CHST7\",\"1117\":\"CHSY1\",\"1118\":\"CHSY3\",\"1119\":\"CHTF18\",\"1120\":\"CHTOP\",\"1121\":\"CHUK\",\"1122\":\"CIAO1\",\"1123\":\"CIAO2A\",\"1124\":\"CIAO2B\",\"1125\":\"CIAO3\",\"1126\":\"CIAPIN1\",\"1127\":\"CIB1\",\"1128\":\"CIC\",\"1129\":\"CINP\",\"1130\":\"CIP2A\",\"1131\":\"CIR1\",\"1132\":\"CIRBP\",\"1133\":\"CISD1\",\"1134\":\"CISD2\",\"1135\":\"CIT\",\"1136\":\"CIZ1\",\"1137\":\"CKAP2\",\"1138\":\"CKAP2L\",\"1139\":\"CKAP4\",\"1140\":\"CKAP5\",\"1141\":\"CKB\",\"1142\":\"CKLF\",\"1143\":\"CKMT1A\",\"1144\":\"CKS1B\",\"1145\":\"CKS2\",\"1146\":\"CLASP1\",\"1147\":\"CLASP2\",\"1148\":\"CLASRP\",\"1149\":\"CLCC1\",\"1150\":\"CLCN2\",\"1151\":\"CLCN3\",\"1152\":\"CLCN5\",\"1153\":\"CLCN6\",\"1154\":\"CLCN7\",\"1155\":\"CLDN12\",\"1156\":\"CLEC16A\",\"1157\":\"CLEC2B\",\"1158\":\"CLGN\",\"1159\":\"CLIC1\",\"1160\":\"CLIC3\",\"1161\":\"CLIC4\",\"1162\":\"CLINT1\",\"1163\":\"CLIP1\",\"1164\":\"CLIP2\",\"1165\":\"CLK1\",\"1166\":\"CLK2\",\"1167\":\"CLK3\",\"1168\":\"CLK4\",\"1169\":\"CLMP\",\"1170\":\"CLN3\",\"1171\":\"CLN5\",\"1172\":\"CLN6\",\"1173\":\"CLNS1A\",\"1174\":\"CLOCK\",\"1175\":\"CLP1\",\"1176\":\"CLPB\",\"1177\":\"CLPP\",\"1178\":\"CLPTM1\",\"1179\":\"CLPTM1L\",\"1180\":\"CLPX\",\"1181\":\"CLSPN\",\"1182\":\"CLSTN1\",\"1183\":\"CLTA\",\"1184\":\"CLTB\",\"1185\":\"CLTC\",\"1186\":\"CLTCL1\",\"1187\":\"CLU\",\"1188\":\"CLUH\",\"1189\":\"CLYBL\",\"1190\":\"CMAS\",\"1191\":\"CMBL\",\"1192\":\"CMC1\",\"1193\":\"CMC2\",\"1194\":\"CMIP\",\"1195\":\"CMPK1\",\"1196\":\"CMSS1\",\"1197\":\"CMTM6\",\"1198\":\"CMTR1\",\"1199\":\"CMTR2\",\"1200\":\"CNBP\",\"1201\":\"CNDP2\",\"1202\":\"CNIH4\",\"1203\":\"CNN2\",\"1204\":\"CNN3\",\"1205\":\"CNNM2\",\"1206\":\"CNNM3\",\"1207\":\"CNNM4\",\"1208\":\"CNOT1\",\"1209\":\"CNOT10\",\"1210\":\"CNOT11\",\"1211\":\"CNOT2\",\"1212\":\"CNOT3\",\"1213\":\"CNOT4\",\"1214\":\"CNOT6\",\"1215\":\"CNOT6L\",\"1216\":\"CNOT7\",\"1217\":\"CNOT8\",\"1218\":\"CNOT9\",\"1219\":\"CNP\",\"1220\":\"CNPY3\",\"1221\":\"CNPY4\",\"1222\":\"CNST\",\"1223\":\"CNTNAP1\",\"1224\":\"CNTNAP3C\",\"1225\":\"CNTRL\",\"1226\":\"CNTROB\",\"1227\":\"COA1\",\"1228\":\"COA3\",\"1229\":\"COA4\",\"1230\":\"COA6\",\"1231\":\"COA7\",\"1232\":\"COASY\",\"1233\":\"COBL\",\"1234\":\"COBLL1\",\"1235\":\"COG1\",\"1236\":\"COG2\",\"1237\":\"COG3\",\"1238\":\"COG4\",\"1239\":\"COG5\",\"1240\":\"COG6\",\"1241\":\"COG7\",\"1242\":\"COG8\",\"1243\":\"COIL\",\"1244\":\"COL12A1\",\"1245\":\"COL15A1\",\"1246\":\"COL16A1\",\"1247\":\"COL18A1\",\"1248\":\"COL1A1\",\"1249\":\"COL27A1\",\"1250\":\"COL3A1\",\"1251\":\"COL4A1\",\"1252\":\"COL4A2\",\"1253\":\"COL4A3BP\",\"1254\":\"COL4A4\",\"1255\":\"COL4A5\",\"1256\":\"COL5A1\",\"1257\":\"COL5A2\",\"1258\":\"COL6A1\",\"1259\":\"COL7A1\",\"1260\":\"COL8A1\",\"1261\":\"COLGALT1\",\"1262\":\"COMMD1\",\"1263\":\"COMMD10\",\"1264\":\"COMMD2\",\"1265\":\"COMMD3\",\"1266\":\"COMMD4\",\"1267\":\"COMMD5\",\"1268\":\"COMMD6\",\"1269\":\"COMMD7\",\"1270\":\"COMMD8\",\"1271\":\"COMMD9\",\"1272\":\"COMT\",\"1273\":\"COMTD1\",\"1274\":\"COP1\",\"1275\":\"COPA\",\"1276\":\"COPB1\",\"1277\":\"COPB2\",\"1278\":\"COPE\",\"1279\":\"COPG1\",\"1280\":\"COPG2\",\"1281\":\"COPRS\",\"1282\":\"COPS2\",\"1283\":\"COPS3\",\"1284\":\"COPS4\",\"1285\":\"COPS5\",\"1286\":\"COPS6\",\"1287\":\"COPS7A\",\"1288\":\"COPS7B\",\"1289\":\"COPS8\",\"1290\":\"COPS9\",\"1291\":\"COPZ1\",\"1292\":\"COQ10B\",\"1293\":\"COQ2\",\"1294\":\"COQ3\",\"1295\":\"COQ5\",\"1296\":\"COQ6\",\"1297\":\"COQ7\",\"1298\":\"COQ8A\",\"1299\":\"COQ8B\",\"1300\":\"COQ9\",\"1301\":\"CORO1B\",\"1302\":\"CORO1C\",\"1303\":\"CORO2A\",\"1304\":\"COTL1\",\"1305\":\"COX11\",\"1306\":\"COX14\",\"1307\":\"COX15\",\"1308\":\"COX17\",\"1309\":\"COX20\",\"1310\":\"COX4I1\",\"1311\":\"COX5A\",\"1312\":\"COX5B\",\"1313\":\"COX6B1\",\"1314\":\"COX6C\",\"1315\":\"COX7A2\",\"1316\":\"COX7A2L\",\"1317\":\"CPA4\",\"1318\":\"CPD\",\"1319\":\"CPE\",\"1320\":\"CPEB2\",\"1321\":\"CPEB4\",\"1322\":\"CPLX1\",\"1323\":\"CPM\",\"1324\":\"CPNE1\",\"1325\":\"CPNE3\",\"1326\":\"CPNE8\",\"1327\":\"CPNE9\",\"1328\":\"CPOX\",\"1329\":\"CPPED1\",\"1330\":\"CPS1\",\"1331\":\"CPSF1\",\"1332\":\"CPSF2\",\"1333\":\"CPSF3\",\"1334\":\"CPSF4\",\"1335\":\"CPSF6\",\"1336\":\"CPSF7\",\"1337\":\"CPT1A\",\"1338\":\"CPT2\",\"1339\":\"CPTP\",\"1340\":\"CPVL\",\"1341\":\"CRABP2\",\"1342\":\"CRADD\",\"1343\":\"CRAT\",\"1344\":\"CRCP\",\"1345\":\"CREB1\",\"1346\":\"CREBBP\",\"1347\":\"CREG1\",\"1348\":\"CRELD1\",\"1349\":\"CRELD2\",\"1350\":\"CREM\",\"1351\":\"CRIP2\",\"1352\":\"CRK\",\"1353\":\"CRKL\",\"1354\":\"CRLF1\",\"1355\":\"CRLF3\",\"1356\":\"CRNKL1\",\"1357\":\"CROCC\",\"1358\":\"CROT\",\"1359\":\"CRTAP\",\"1360\":\"CRTC1\",\"1361\":\"CRTC2\",\"1362\":\"CRTC3\",\"1363\":\"CRY1\",\"1364\":\"CRYZ\",\"1365\":\"CRYZL1\",\"1366\":\"CS\",\"1367\":\"CSDC2\",\"1368\":\"CSDE1\",\"1369\":\"CSE1L\",\"1370\":\"CSGALNACT2\",\"1371\":\"CSK\",\"1372\":\"CSNK1A1\",\"1373\":\"CSNK1D\",\"1374\":\"CSNK1E\",\"1375\":\"CSNK1G1\",\"1376\":\"CSNK1G2\",\"1377\":\"CSNK1G3\",\"1378\":\"CSNK2A1\",\"1379\":\"CSNK2A2\",\"1380\":\"CSNK2B\",\"1381\":\"CSPG4\",\"1382\":\"CSRP1\",\"1383\":\"CSRP2\",\"1384\":\"CST3\",\"1385\":\"CSTB\",\"1386\":\"CSTF1\",\"1387\":\"CSTF2\",\"1388\":\"CSTF2T\",\"1389\":\"CSTF3\",\"1390\":\"CT83\",\"1391\":\"CTAGE1\",\"1392\":\"CTBP1\",\"1393\":\"CTBP2\",\"1394\":\"CTBS\",\"1395\":\"CTCF\",\"1396\":\"CTDNEP1\",\"1397\":\"CTDP1\",\"1398\":\"CTDSPL2\",\"1399\":\"CTGF\",\"1400\":\"CTH\",\"1401\":\"CTNNA1\",\"1402\":\"CTNNA2\",\"1403\":\"CTNNAL1\",\"1404\":\"CTNNB1\",\"1405\":\"CTNNBL1\",\"1406\":\"CTNND1\",\"1407\":\"CTPS1\",\"1408\":\"CTPS2\",\"1409\":\"CTR9\",\"1410\":\"CTSA\",\"1411\":\"CTSB\",\"1412\":\"CTSC\",\"1413\":\"CTSD\",\"1414\":\"CTSL\",\"1415\":\"CTSS\",\"1416\":\"CTSZ\",\"1417\":\"CTTN\",\"1418\":\"CTTNBP2NL\",\"1419\":\"CTU1\",\"1420\":\"CTU2\",\"1421\":\"CUEDC1\",\"1422\":\"CUEDC2\",\"1423\":\"CUL1\",\"1424\":\"CUL2\",\"1425\":\"CUL3\",\"1426\":\"CUL4A\",\"1427\":\"CUL4B\",\"1428\":\"CUL5\",\"1429\":\"CUSTOS\",\"1430\":\"CUTA\",\"1431\":\"CUTC\",\"1432\":\"CUX1\",\"1433\":\"CWC15\",\"1434\":\"CWC22\",\"1435\":\"CWC25\",\"1436\":\"CWC27\",\"1437\":\"CWF19L1\",\"1438\":\"CWF19L2\",\"1439\":\"CXADR\",\"1440\":\"CXCR4\",\"1441\":\"CXorf38\",\"1442\":\"CXorf56\",\"1443\":\"CYB561\",\"1444\":\"CYB5A\",\"1445\":\"CYB5B\",\"1446\":\"CYB5D2\",\"1447\":\"CYB5R1\",\"1448\":\"CYB5R3\",\"1449\":\"CYB5R4\",\"1450\":\"CYBA\",\"1451\":\"CYBC1\",\"1452\":\"CYBRD1\",\"1453\":\"CYC1\",\"1454\":\"CYCS\",\"1455\":\"CYFIP1\",\"1456\":\"CYFIP2\",\"1457\":\"CYHR1\",\"1458\":\"CYP1B1\",\"1459\":\"CYP20A1\",\"1460\":\"CYP2S1\",\"1461\":\"CYP51A1\",\"1462\":\"CYREN\",\"1463\":\"CYSRT1\",\"1464\":\"CYSTM1\",\"1465\":\"D2HGDH\",\"1466\":\"DAB2\",\"1467\":\"DAB2IP\",\"1468\":\"DAD1\",\"1469\":\"DAG1\",\"1470\":\"DAGLB\",\"1471\":\"DAP\",\"1472\":\"DAP3\",\"1473\":\"DAPK3\",\"1474\":\"DARS\",\"1475\":\"DARS2\",\"1476\":\"DAXX\",\"1477\":\"DAZAP1\",\"1478\":\"DBI\",\"1479\":\"DBN1\",\"1480\":\"DBNL\",\"1481\":\"DBR1\",\"1482\":\"DBT\",\"1483\":\"DCAF1\",\"1484\":\"DCAF11\",\"1485\":\"DCAF12\",\"1486\":\"DCAF13\",\"1487\":\"DCAF16\",\"1488\":\"DCAF6\",\"1489\":\"DCAF7\",\"1490\":\"DCAKD\",\"1491\":\"DCBLD1\",\"1492\":\"DCK\",\"1493\":\"DCP1A\",\"1494\":\"DCP2\",\"1495\":\"DCPS\",\"1496\":\"DCTD\",\"1497\":\"DCTN1\",\"1498\":\"DCTN2\",\"1499\":\"DCTN3\",\"1500\":\"DCTN4\",\"1501\":\"DCTN5\",\"1502\":\"DCTN6\",\"1503\":\"DCTPP1\",\"1504\":\"DCUN1D1\",\"1505\":\"DCUN1D4\",\"1506\":\"DCUN1D5\",\"1507\":\"DCXR\",\"1508\":\"DDA1\",\"1509\":\"DDAH1\",\"1510\":\"DDAH2\",\"1511\":\"DDB1\",\"1512\":\"DDB2\",\"1513\":\"DDHD1\",\"1514\":\"DDHD2\",\"1515\":\"DDI2\",\"1516\":\"DDIT4\",\"1517\":\"DDOST\",\"1518\":\"DDRGK1\",\"1519\":\"DDT\",\"1520\":\"DDX1\",\"1521\":\"DDX10\",\"1522\":\"DDX11\",\"1523\":\"DDX11L8\",\"1524\":\"DDX17\",\"1525\":\"DDX18\",\"1526\":\"DDX19A\",\"1527\":\"DDX19B\",\"1528\":\"DDX20\",\"1529\":\"DDX21\",\"1530\":\"DDX23\",\"1531\":\"DDX24\",\"1532\":\"DDX27\",\"1533\":\"DDX28\",\"1534\":\"DDX31\",\"1535\":\"DDX39A\",\"1536\":\"DDX39B\",\"1537\":\"DDX3X\",\"1538\":\"DDX41\",\"1539\":\"DDX42\",\"1540\":\"DDX46\",\"1541\":\"DDX47\",\"1542\":\"DDX49\",\"1543\":\"DDX5\",\"1544\":\"DDX50\",\"1545\":\"DDX51\",\"1546\":\"DDX52\",\"1547\":\"DDX54\",\"1548\":\"DDX55\",\"1549\":\"DDX56\",\"1550\":\"DDX59\",\"1551\":\"DDX6\",\"1552\":\"DDX60\",\"1553\":\"DECR1\",\"1554\":\"DECR2\",\"1555\":\"DEGS1\",\"1556\":\"DEK\",\"1557\":\"DENND4A\",\"1558\":\"DENND4C\",\"1559\":\"DENND6A\",\"1560\":\"DENR\",\"1561\":\"DEPDC7\",\"1562\":\"DERA\",\"1563\":\"DERL1\",\"1564\":\"DES\",\"1565\":\"DESI1\",\"1566\":\"DESI2\",\"1567\":\"DFFA\",\"1568\":\"DGCR2\",\"1569\":\"DGCR8\",\"1570\":\"DGKE\",\"1571\":\"DGUOK\",\"1572\":\"DHCR24\",\"1573\":\"DHCR7\",\"1574\":\"DHDDS\",\"1575\":\"DHFR\",\"1576\":\"DHODH\",\"1577\":\"DHPS\",\"1578\":\"DHRS1\",\"1579\":\"DHRS13\",\"1580\":\"DHRS4\",\"1581\":\"DHRS7\",\"1582\":\"DHRS7B\",\"1583\":\"DHRSX\",\"1584\":\"DHTKD1\",\"1585\":\"DHX15\",\"1586\":\"DHX16\",\"1587\":\"DHX29\",\"1588\":\"DHX30\",\"1589\":\"DHX33\",\"1590\":\"DHX34\",\"1591\":\"DHX35\",\"1592\":\"DHX36\",\"1593\":\"DHX37\",\"1594\":\"DHX38\",\"1595\":\"DHX40\",\"1596\":\"DHX57\",\"1597\":\"DHX8\",\"1598\":\"DHX9\",\"1599\":\"DIABLO\",\"1600\":\"DIAPH1\",\"1601\":\"DIAPH3\",\"1602\":\"DICER1\",\"1603\":\"DIDO1\",\"1604\":\"DIEXF\",\"1605\":\"DIMT1\",\"1606\":\"DIP2B\",\"1607\":\"DIPK2A\",\"1608\":\"DIS3\",\"1609\":\"DIS3L\",\"1610\":\"DIS3L2\",\"1611\":\"DISP1\",\"1612\":\"DKC1\",\"1613\":\"DLAT\",\"1614\":\"DLD\",\"1615\":\"DLG1\",\"1616\":\"DLG3\",\"1617\":\"DLGAP4\",\"1618\":\"DLGAP5\",\"1619\":\"DLST\",\"1620\":\"DMAC1\",\"1621\":\"DMAC2\",\"1622\":\"DMAC2L\",\"1623\":\"DMAP1\",\"1624\":\"DMD\",\"1625\":\"DMXL1\",\"1626\":\"DMXL2\",\"1627\":\"DNAAF2\",\"1628\":\"DNAAF5\",\"1629\":\"DNAH5\",\"1630\":\"DNAJA1\",\"1631\":\"DNAJA2\",\"1632\":\"DNAJA3\",\"1633\":\"DNAJA4\",\"1634\":\"DNAJB1\",\"1635\":\"DNAJB11\",\"1636\":\"DNAJB12\",\"1637\":\"DNAJB14\",\"1638\":\"DNAJB2\",\"1639\":\"DNAJB4\",\"1640\":\"DNAJB6\",\"1641\":\"DNAJB9\",\"1642\":\"DNAJC1\",\"1643\":\"DNAJC10\",\"1644\":\"DNAJC11\",\"1645\":\"DNAJC12\",\"1646\":\"DNAJC13\",\"1647\":\"DNAJC14\",\"1648\":\"DNAJC15\",\"1649\":\"DNAJC17\",\"1650\":\"DNAJC19\",\"1651\":\"DNAJC2\",\"1652\":\"DNAJC21\",\"1653\":\"DNAJC25\",\"1654\":\"DNAJC3\",\"1655\":\"DNAJC30\",\"1656\":\"DNAJC5\",\"1657\":\"DNAJC7\",\"1658\":\"DNAJC8\",\"1659\":\"DNAJC9\",\"1660\":\"DNASE1L1\",\"1661\":\"DNASE2\",\"1662\":\"DNER\",\"1663\":\"DNLZ\",\"1664\":\"DNM1\",\"1665\":\"DNM1L\",\"1666\":\"DNM2\",\"1667\":\"DNM3\",\"1668\":\"DNMBP\",\"1669\":\"DNMT1\",\"1670\":\"DNMT3A\",\"1671\":\"DNMT3B\",\"1672\":\"DNPEP\",\"1673\":\"DNPH1\",\"1674\":\"DNTTIP1\",\"1675\":\"DNTTIP2\",\"1676\":\"DOCK1\",\"1677\":\"DOCK11\",\"1678\":\"DOCK4\",\"1679\":\"DOCK5\",\"1680\":\"DOCK6\",\"1681\":\"DOCK7\",\"1682\":\"DOCK9\",\"1683\":\"DOHH\",\"1684\":\"DOLK\",\"1685\":\"DOLPP1\",\"1686\":\"DPAGT1\",\"1687\":\"DPCD\",\"1688\":\"DPF2\",\"1689\":\"DPH1\",\"1690\":\"DPH2\",\"1691\":\"DPH5\",\"1692\":\"DPH6\",\"1693\":\"DPM1\",\"1694\":\"DPM3\",\"1695\":\"DPP3\",\"1696\":\"DPP7\",\"1697\":\"DPP8\",\"1698\":\"DPP9\",\"1699\":\"DPY19L1\",\"1700\":\"DPY19L3\",\"1701\":\"DPY30\",\"1702\":\"DPYD\",\"1703\":\"DPYSL2\",\"1704\":\"DPYSL3\",\"1705\":\"DPYSL4\",\"1706\":\"DR1\",\"1707\":\"DRAP1\",\"1708\":\"DRG1\",\"1709\":\"DRG2\",\"1710\":\"DROSHA\",\"1711\":\"DSCC1\",\"1712\":\"DSCR3\",\"1713\":\"DSE\",\"1714\":\"DSEL\",\"1715\":\"DSG1\",\"1716\":\"DSG2\",\"1717\":\"DSN1\",\"1718\":\"DSP\",\"1719\":\"DST\",\"1720\":\"DSTN\",\"1721\":\"DTD1\",\"1722\":\"DTL\",\"1723\":\"DTNA\",\"1724\":\"DTX3L\",\"1725\":\"DTYMK\",\"1726\":\"DUS1L\",\"1727\":\"DUS2\",\"1728\":\"DUS3L\",\"1729\":\"DUSP1\",\"1730\":\"DUSP11\",\"1731\":\"DUSP12\",\"1732\":\"DUSP14\",\"1733\":\"DUSP22\",\"1734\":\"DUSP23\",\"1735\":\"DUSP3\",\"1736\":\"DUSP5\",\"1737\":\"DUT\",\"1738\":\"DVL1\",\"1739\":\"DVL2\",\"1740\":\"DYM\",\"1741\":\"DYNC1H1\",\"1742\":\"DYNC1I2\",\"1743\":\"DYNC1LI1\",\"1744\":\"DYNC1LI2\",\"1745\":\"DYNC2H1\",\"1746\":\"DYNC2LI1\",\"1747\":\"DYNLL1\",\"1748\":\"DYNLRB2\",\"1749\":\"DYNLT1\",\"1750\":\"DYNLT3\",\"1751\":\"DYRK1A\",\"1752\":\"E2F3\",\"1753\":\"E2F4\",\"1754\":\"E2F5\",\"1755\":\"E2F6\",\"1756\":\"EAPP\",\"1757\":\"EARS2\",\"1758\":\"EBNA1BP2\",\"1759\":\"EBP\",\"1760\":\"ECD\",\"1761\":\"ECE1\",\"1762\":\"ECEL1\",\"1763\":\"ECH1\",\"1764\":\"ECHDC1\",\"1765\":\"ECHDC3\",\"1766\":\"ECHS1\",\"1767\":\"ECI1\",\"1768\":\"ECI2\",\"1769\":\"ECPAS\",\"1770\":\"ECSIT\",\"1771\":\"ECT2\",\"1772\":\"EDC3\",\"1773\":\"EDC4\",\"1774\":\"EDEM1\",\"1775\":\"EDEM2\",\"1776\":\"EDEM3\",\"1777\":\"EDF1\",\"1778\":\"EDRF1\",\"1779\":\"EEA1\",\"1780\":\"EED\",\"1781\":\"EEF1A1\",\"1782\":\"EEF1A2\",\"1783\":\"EEF1AKMT4\",\"1784\":\"EEF1B2\",\"1785\":\"EEF1D\",\"1786\":\"EEF1E1\",\"1787\":\"EEF1G\",\"1788\":\"EEF2\",\"1789\":\"EEF2K\",\"1790\":\"EEFSEC\",\"1791\":\"EFCAB14\",\"1792\":\"EFEMP1\",\"1793\":\"EFHD1\",\"1794\":\"EFHD2\",\"1795\":\"EFL1\",\"1796\":\"EFR3A\",\"1797\":\"EFTUD2\",\"1798\":\"EGFL7\",\"1799\":\"EGFR\",\"1800\":\"EGLN1\",\"1801\":\"EGR1\",\"1802\":\"EHBP1\",\"1803\":\"EHBP1L1\",\"1804\":\"EHD1\",\"1805\":\"EHD2\",\"1806\":\"EHD4\",\"1807\":\"EHHADH\",\"1808\":\"EHMT1\",\"1809\":\"EHMT2\",\"1810\":\"EI24\",\"1811\":\"EIF1\",\"1812\":\"EIF1AD\",\"1813\":\"EIF1AY\",\"1814\":\"EIF2A\",\"1815\":\"EIF2AK1\",\"1816\":\"EIF2AK2\",\"1817\":\"EIF2AK3\",\"1818\":\"EIF2AK4\",\"1819\":\"EIF2B1\",\"1820\":\"EIF2B2\",\"1821\":\"EIF2B3\",\"1822\":\"EIF2B4\",\"1823\":\"EIF2B5\",\"1824\":\"EIF2D\",\"1825\":\"EIF2S1\",\"1826\":\"EIF2S2\",\"1827\":\"EIF2S3\",\"1828\":\"EIF3A\",\"1829\":\"EIF3B\",\"1830\":\"EIF3CL\",\"1831\":\"EIF3D\",\"1832\":\"EIF3E\",\"1833\":\"EIF3F\",\"1834\":\"EIF3G\",\"1835\":\"EIF3H\",\"1836\":\"EIF3I\",\"1837\":\"EIF3J\",\"1838\":\"EIF3K\",\"1839\":\"EIF3L\",\"1840\":\"EIF3M\",\"1841\":\"EIF4A1\",\"1842\":\"EIF4A2\",\"1843\":\"EIF4A3\",\"1844\":\"EIF4B\",\"1845\":\"EIF4E\",\"1846\":\"EIF4E2\",\"1847\":\"EIF4EBP1\",\"1848\":\"EIF4ENIF1\",\"1849\":\"EIF4G1\",\"1850\":\"EIF4G2\",\"1851\":\"EIF4G3\",\"1852\":\"EIF4H\",\"1853\":\"EIF5\",\"1854\":\"EIF5A\",\"1855\":\"EIF5B\",\"1856\":\"EIF6\",\"1857\":\"EIPR1\",\"1858\":\"ELAC2\",\"1859\":\"ELAVL1\",\"1860\":\"ELF1\",\"1861\":\"ELF2\",\"1862\":\"ELL\",\"1863\":\"ELL2\",\"1864\":\"ELMO2\",\"1865\":\"ELMOD2\",\"1866\":\"ELMSAN1\",\"1867\":\"ELOA\",\"1868\":\"ELOB\",\"1869\":\"ELOC\",\"1870\":\"ELOVL1\",\"1871\":\"ELOVL5\",\"1872\":\"ELP1\",\"1873\":\"ELP2\",\"1874\":\"ELP3\",\"1875\":\"ELP4\",\"1876\":\"ELP5\",\"1877\":\"ELP6\",\"1878\":\"EMC1\",\"1879\":\"EMC10\",\"1880\":\"EMC2\",\"1881\":\"EMC3\",\"1882\":\"EMC4\",\"1883\":\"EMC6\",\"1884\":\"EMC7\",\"1885\":\"EMC8\",\"1886\":\"EMD\",\"1887\":\"EME1\",\"1888\":\"EMG1\",\"1889\":\"EML1\",\"1890\":\"EML2\",\"1891\":\"EML3\",\"1892\":\"EML4\",\"1893\":\"EMSY\",\"1894\":\"ENAH\",\"1895\":\"ENDOD1\",\"1896\":\"ENDOG\",\"1897\":\"ENG\",\"1898\":\"ENGASE\",\"1899\":\"ENO1\",\"1900\":\"ENO2\",\"1901\":\"ENO3\",\"1902\":\"ENOPH1\",\"1903\":\"ENOSF1\",\"1904\":\"ENOX2\",\"1905\":\"ENPP1\",\"1906\":\"ENSA\",\"1907\":\"ENTPD5\",\"1908\":\"ENTR1\",\"1909\":\"ENY2\",\"1910\":\"EOGT\",\"1911\":\"EP300\",\"1912\":\"EP400\",\"1913\":\"EP400P1\",\"1914\":\"EPB41\",\"1915\":\"EPB41L1\",\"1916\":\"EPB41L2\",\"1917\":\"EPB41L4B\",\"1918\":\"EPB41L5\",\"1919\":\"EPC1\",\"1920\":\"EPC2\",\"1921\":\"EPDR1\",\"1922\":\"EPHA2\",\"1923\":\"EPHA5\",\"1924\":\"EPHA7\",\"1925\":\"EPHB2\",\"1926\":\"EPHB4\",\"1927\":\"EPHX1\",\"1928\":\"EPN1\",\"1929\":\"EPN2\",\"1930\":\"EPPK1\",\"1931\":\"EPRS\",\"1932\":\"EPS15\",\"1933\":\"EPS15L1\",\"1934\":\"EPS8\",\"1935\":\"EPS8L2\",\"1936\":\"ERAL1\",\"1937\":\"ERAP1\",\"1938\":\"ERBIN\",\"1939\":\"ERC1\",\"1940\":\"ERCC1\",\"1941\":\"ERCC2\",\"1942\":\"ERCC3\",\"1943\":\"ERCC4\",\"1944\":\"ERCC5\",\"1945\":\"ERCC6L\",\"1946\":\"ERCC8\",\"1947\":\"ERF\",\"1948\":\"ERG28\",\"1949\":\"ERGIC1\",\"1950\":\"ERGIC2\",\"1951\":\"ERGIC3\",\"1952\":\"ERH\",\"1953\":\"ERI1\",\"1954\":\"ERICH1\",\"1955\":\"ERLEC1\",\"1956\":\"ERLIN1\",\"1957\":\"ERLIN2\",\"1958\":\"ERMP1\",\"1959\":\"ERO1A\",\"1960\":\"ERP29\",\"1961\":\"ERP44\",\"1962\":\"ESCO2\",\"1963\":\"ESD\",\"1964\":\"ESF1\",\"1965\":\"ESPL1\",\"1966\":\"ESRP2\",\"1967\":\"ESRRA\",\"1968\":\"ESS2\",\"1969\":\"ESYT1\",\"1970\":\"ESYT2\",\"1971\":\"ETF1\",\"1972\":\"ETFA\",\"1973\":\"ETFB\",\"1974\":\"ETFDH\",\"1975\":\"ETHE1\",\"1976\":\"ETNK1\",\"1977\":\"ETS2\",\"1978\":\"ETV3\",\"1979\":\"ETV6\",\"1980\":\"EVI5\",\"1981\":\"EVL\",\"1982\":\"EWSR1\",\"1983\":\"EXD2\",\"1984\":\"EXO1\",\"1985\":\"EXOC1\",\"1986\":\"EXOC2\",\"1987\":\"EXOC3\",\"1988\":\"EXOC4\",\"1989\":\"EXOC5\",\"1990\":\"EXOC6\",\"1991\":\"EXOC6B\",\"1992\":\"EXOC7\",\"1993\":\"EXOC8\",\"1994\":\"EXOG\",\"1995\":\"EXOSC1\",\"1996\":\"EXOSC10\",\"1997\":\"EXOSC2\",\"1998\":\"EXOSC3\",\"1999\":\"EXOSC4\",\"2000\":\"EXOSC5\",\"2001\":\"EXOSC6\",\"2002\":\"EXOSC7\",\"2003\":\"EXOSC8\",\"2004\":\"EXOSC9\",\"2005\":\"EXT1\",\"2006\":\"EXT2\",\"2007\":\"EXTL2\",\"2008\":\"EXTL3\",\"2009\":\"EYA3\",\"2010\":\"EYA4\",\"2011\":\"EZH2\",\"2012\":\"EZR\",\"2013\":\"F2RL3\",\"2014\":\"F8A1\",\"2015\":\"FA2H\",\"2016\":\"FABP3\",\"2017\":\"FABP5\",\"2018\":\"FADD\",\"2019\":\"FADS1\",\"2020\":\"FADS3\",\"2021\":\"FAF1\",\"2022\":\"FAF2\",\"2023\":\"FAH\",\"2024\":\"FAHD1\",\"2025\":\"FAHD2A\",\"2026\":\"FAHD2B\",\"2027\":\"FAIM\",\"2028\":\"FAM102B\",\"2029\":\"FAM107B\",\"2030\":\"FAM111B\",\"2031\":\"FAM114A1\",\"2032\":\"FAM114A2\",\"2033\":\"FAM117B\",\"2034\":\"FAM118B\",\"2035\":\"FAM120A\",\"2036\":\"FAM120B\",\"2037\":\"FAM120C\",\"2038\":\"FAM122B\",\"2039\":\"FAM126A\",\"2040\":\"FAM129A\",\"2041\":\"FAM129B\",\"2042\":\"FAM136A\",\"2043\":\"FAM13A\",\"2044\":\"FAM160B1\",\"2045\":\"FAM162A\",\"2046\":\"FAM169A\",\"2047\":\"FAM172A\",\"2048\":\"FAM173B\",\"2049\":\"FAM177A1\",\"2050\":\"FAM185A\",\"2051\":\"FAM192A\",\"2052\":\"FAM193A\",\"2053\":\"FAM204A\",\"2054\":\"FAM207A\",\"2055\":\"FAM208A\",\"2056\":\"FAM208B\",\"2057\":\"FAM20B\",\"2058\":\"FAM210A\",\"2059\":\"FAM219B\",\"2060\":\"FAM234A\",\"2061\":\"FAM234B\",\"2062\":\"FAM241A\",\"2063\":\"FAM241B\",\"2064\":\"FAM32A\",\"2065\":\"FAM3C\",\"2066\":\"FAM45A\",\"2067\":\"FAM49B\",\"2068\":\"FAM50A\",\"2069\":\"FAM76A\",\"2070\":\"FAM83A\",\"2071\":\"FAM83D\",\"2072\":\"FAM83G\",\"2073\":\"FAM83H\",\"2074\":\"FAM8A1\",\"2075\":\"FAM91A1\",\"2076\":\"FAM98A\",\"2077\":\"FAM98B\",\"2078\":\"FANCA\",\"2079\":\"FANCB\",\"2080\":\"FANCD2\",\"2081\":\"FANCE\",\"2082\":\"FANCG\",\"2083\":\"FANCI\",\"2084\":\"FANCL\",\"2085\":\"FANCM\",\"2086\":\"FAR1\",\"2087\":\"FARP1\",\"2088\":\"FARP2\",\"2089\":\"FARS2\",\"2090\":\"FARSA\",\"2091\":\"FARSB\",\"2092\":\"FAS\",\"2093\":\"FASN\",\"2094\":\"FASTKD1\",\"2095\":\"FASTKD2\",\"2096\":\"FASTKD3\",\"2097\":\"FASTKD5\",\"2098\":\"FAT1\",\"2099\":\"FAT4\",\"2100\":\"FBH1\",\"2101\":\"FBL\",\"2102\":\"FBLN1\",\"2103\":\"FBLN5\",\"2104\":\"FBN1\",\"2105\":\"FBN2\",\"2106\":\"FBRS\",\"2107\":\"FBXL12\",\"2108\":\"FBXL18\",\"2109\":\"FBXL20\",\"2110\":\"FBXL6\",\"2111\":\"FBXO11\",\"2112\":\"FBXO21\",\"2113\":\"FBXO22\",\"2114\":\"FBXO28\",\"2115\":\"FBXO3\",\"2116\":\"FBXO30\",\"2117\":\"FBXO38\",\"2118\":\"FBXO4\",\"2119\":\"FBXO45\",\"2120\":\"FBXO7\",\"2121\":\"FBXO9\",\"2122\":\"FBXW11\",\"2123\":\"FBXW5\",\"2124\":\"FBXW9\",\"2125\":\"FCF1\",\"2126\":\"FCHO2\",\"2127\":\"FCHSD1\",\"2128\":\"FCHSD2\",\"2129\":\"FDFT1\",\"2130\":\"FDPS\",\"2131\":\"FDX1\",\"2132\":\"FDX2\",\"2133\":\"FDXR\",\"2134\":\"FECH\",\"2135\":\"FEN1\",\"2136\":\"FER\",\"2137\":\"FERMT1\",\"2138\":\"FERMT2\",\"2139\":\"FEZ2\",\"2140\":\"FGF2\",\"2141\":\"FGFR1OP\",\"2142\":\"FGFR1OP2\",\"2143\":\"FGFR4\",\"2144\":\"FH\",\"2145\":\"FHL1\",\"2146\":\"FHL2\",\"2147\":\"FHL3\",\"2148\":\"FHOD1\",\"2149\":\"FIBP\",\"2150\":\"FIG4\",\"2151\":\"FIGNL1\",\"2152\":\"FIP1L1\",\"2153\":\"FIS1\",\"2154\":\"FITM2\",\"2155\":\"FKBP10\",\"2156\":\"FKBP11\",\"2157\":\"FKBP14\",\"2158\":\"FKBP15\",\"2159\":\"FKBP1A\",\"2160\":\"FKBP2\",\"2161\":\"FKBP3\",\"2162\":\"FKBP4\",\"2163\":\"FKBP5\",\"2164\":\"FKBP7\",\"2165\":\"FKBP8\",\"2166\":\"FKBP9\",\"2167\":\"FKBPL\",\"2168\":\"FKRP\",\"2169\":\"FKTN\",\"2170\":\"FLAD1\",\"2171\":\"FLG2\",\"2172\":\"FLII\",\"2173\":\"FLNA\",\"2174\":\"FLNB\",\"2175\":\"FLNC\",\"2176\":\"FLOT1\",\"2177\":\"FLOT2\",\"2178\":\"FLRT3\",\"2179\":\"FLT4\",\"2180\":\"FLVCR1\",\"2181\":\"FLYWCH1\",\"2182\":\"FLYWCH2\",\"2183\":\"FMC1\",\"2184\":\"FMNL1\",\"2185\":\"FMNL2\",\"2186\":\"FMR1\",\"2187\":\"FN1\",\"2188\":\"FN3KRP\",\"2189\":\"FNBP1\",\"2190\":\"FNBP1L\",\"2191\":\"FNBP4\",\"2192\":\"FNDC3A\",\"2193\":\"FNDC3B\",\"2194\":\"FNTA\",\"2195\":\"FOCAD\",\"2196\":\"FOS\",\"2197\":\"FOSL2\",\"2198\":\"FOXC2\",\"2199\":\"FOXJ3\",\"2200\":\"FOXK1\",\"2201\":\"FOXK2\",\"2202\":\"FOXN2\",\"2203\":\"FOXP1\",\"2204\":\"FOXP2\",\"2205\":\"FOXP4\",\"2206\":\"FOXRED1\",\"2207\":\"FOXRED2\",\"2208\":\"FPGS\",\"2209\":\"FRA10AC1\",\"2210\":\"FRG1\",\"2211\":\"FRYL\",\"2212\":\"FSCN1\",\"2213\":\"FSD1\",\"2214\":\"FSTL1\",\"2215\":\"FSTL4\",\"2216\":\"FTH1\",\"2217\":\"FTL\",\"2218\":\"FTO\",\"2219\":\"FTSJ1\",\"2220\":\"FTSJ3\",\"2221\":\"FUBP1\",\"2222\":\"FUBP3\",\"2223\":\"FUCA1\",\"2224\":\"FUCA2\",\"2225\":\"FUK\",\"2226\":\"FUNDC1\",\"2227\":\"FUNDC2\",\"2228\":\"FUOM\",\"2229\":\"FURIN\",\"2230\":\"FUS\",\"2231\":\"FUT11\",\"2232\":\"FUT8\",\"2233\":\"FXN\",\"2234\":\"FXR1\",\"2235\":\"FXR2\",\"2236\":\"FYCO1\",\"2237\":\"FYN\",\"2238\":\"FYTTD1\",\"2239\":\"G3BP1\",\"2240\":\"G3BP2\",\"2241\":\"G6PD\",\"2242\":\"GAA\",\"2243\":\"GABARAP\",\"2244\":\"GABARAPL1\",\"2245\":\"GABARAPL2\",\"2246\":\"GABPA\",\"2247\":\"GABPB1\",\"2248\":\"GADD45GIP1\",\"2249\":\"GAK\",\"2250\":\"GAL\",\"2251\":\"GALE\",\"2252\":\"GALK1\",\"2253\":\"GALK2\",\"2254\":\"GALM\",\"2255\":\"GALNS\",\"2256\":\"GALNT1\",\"2257\":\"GALNT2\",\"2258\":\"GALNT3\",\"2259\":\"GALNT6\",\"2260\":\"GALNT7\",\"2261\":\"GAMT\",\"2262\":\"GAN\",\"2263\":\"GANAB\",\"2264\":\"GANC\",\"2265\":\"GAPDH\",\"2266\":\"GAPVD1\",\"2267\":\"GAR1\",\"2268\":\"GARS\",\"2269\":\"GART\",\"2270\":\"GAS1\",\"2271\":\"GAS2L1\",\"2272\":\"GATAD1\",\"2273\":\"GATAD2A\",\"2274\":\"GATAD2B\",\"2275\":\"GATB\",\"2276\":\"GATD1\",\"2277\":\"GBA\",\"2278\":\"GBE1\",\"2279\":\"GBF1\",\"2280\":\"GBP1\",\"2281\":\"GBP2\",\"2282\":\"GCA\",\"2283\":\"GCAT\",\"2284\":\"GCC1\",\"2285\":\"GCC2\",\"2286\":\"GCDH\",\"2287\":\"GCFC2\",\"2288\":\"GCHFR\",\"2289\":\"GCLC\",\"2290\":\"GCLM\",\"2291\":\"GCN1\",\"2292\":\"GCNT1\",\"2293\":\"GCSH\",\"2294\":\"GDA\",\"2295\":\"GDAP1\",\"2296\":\"GDAP2\",\"2297\":\"GDE1\",\"2298\":\"GDF15\",\"2299\":\"GDI1\",\"2300\":\"GDI2\",\"2301\":\"GDPD1\",\"2302\":\"GDPD3\",\"2303\":\"GDPGP1\",\"2304\":\"GEMIN2\",\"2305\":\"GEMIN4\",\"2306\":\"GEMIN5\",\"2307\":\"GEMIN6\",\"2308\":\"GEMIN7\",\"2309\":\"GEMIN8\",\"2310\":\"GET4\",\"2311\":\"GFER\",\"2312\":\"GFM1\",\"2313\":\"GFM2\",\"2314\":\"GFOD1\",\"2315\":\"GFOD2\",\"2316\":\"GFPT1\",\"2317\":\"GFPT2\",\"2318\":\"GGA1\",\"2319\":\"GGA2\",\"2320\":\"GGCT\",\"2321\":\"GGCX\",\"2322\":\"GGH\",\"2323\":\"GGPS1\",\"2324\":\"GGT1\",\"2325\":\"GHDC\",\"2326\":\"GHITM\",\"2327\":\"GID8\",\"2328\":\"GIGYF2\",\"2329\":\"GINS1\",\"2330\":\"GINS2\",\"2331\":\"GINS3\",\"2332\":\"GINS4\",\"2333\":\"GIPC1\",\"2334\":\"GIPC3\",\"2335\":\"GIT1\",\"2336\":\"GIT2\",\"2337\":\"GJA1\",\"2338\":\"GK\",\"2339\":\"GK5\",\"2340\":\"GLA\",\"2341\":\"GLB1\",\"2342\":\"GLCCI1\",\"2343\":\"GLCE\",\"2344\":\"GLE1\",\"2345\":\"GLG1\",\"2346\":\"GLIPR1\",\"2347\":\"GLIPR2\",\"2348\":\"GLMN\",\"2349\":\"GLMP\",\"2350\":\"GLO1\",\"2351\":\"GLOD4\",\"2352\":\"GLRX\",\"2353\":\"GLRX2\",\"2354\":\"GLRX3\",\"2355\":\"GLRX5\",\"2356\":\"GLS\",\"2357\":\"GLT8D1\",\"2358\":\"GLT8D2\",\"2359\":\"GLTP\",\"2360\":\"GLUD1\",\"2361\":\"GLYR1\",\"2362\":\"GM2A\",\"2363\":\"GMCL1\",\"2364\":\"GMDS\",\"2365\":\"GMEB1\",\"2366\":\"GMEB2\",\"2367\":\"GMFB\",\"2368\":\"GMIP\",\"2369\":\"GMNN\",\"2370\":\"GMPPA\",\"2371\":\"GMPPB\",\"2372\":\"GMPR2\",\"2373\":\"GMPS\",\"2374\":\"GNA11\",\"2375\":\"GNA13\",\"2376\":\"GNAI1\",\"2377\":\"GNAI2\",\"2378\":\"GNAI3\",\"2379\":\"GNAO1\",\"2380\":\"GNAQ\",\"2381\":\"GNAS\",\"2382\":\"GNB1\",\"2383\":\"GNB1L\",\"2384\":\"GNB2\",\"2385\":\"GNB4\",\"2386\":\"GNE\",\"2387\":\"GNG12\",\"2388\":\"GNG5\",\"2389\":\"GNL1\",\"2390\":\"GNL2\",\"2391\":\"GNL3\",\"2392\":\"GNL3L\",\"2393\":\"GNPAT\",\"2394\":\"GNPDA1\",\"2395\":\"GNPDA2\",\"2396\":\"GNPNAT1\",\"2397\":\"GNPTAB\",\"2398\":\"GNS\",\"2399\":\"GOLGA1\",\"2400\":\"GOLGA2\",\"2401\":\"GOLGA3\",\"2402\":\"GOLGA4\",\"2403\":\"GOLGA5\",\"2404\":\"GOLGA7\",\"2405\":\"GOLGA8O\",\"2406\":\"GOLGB1\",\"2407\":\"GOLIM4\",\"2408\":\"GOLM1\",\"2409\":\"GOLPH3\",\"2410\":\"GOLPH3L\",\"2411\":\"GOLT1B\",\"2412\":\"GON4L\",\"2413\":\"GON7\",\"2414\":\"GOPC\",\"2415\":\"GORAB\",\"2416\":\"GORASP1\",\"2417\":\"GORASP2\",\"2418\":\"GOSR1\",\"2419\":\"GOSR2\",\"2420\":\"GOT1\",\"2421\":\"GOT2\",\"2422\":\"GPAA1\",\"2423\":\"GPALPP1\",\"2424\":\"GPAM\",\"2425\":\"GPANK1\",\"2426\":\"GPAT3\",\"2427\":\"GPAT4\",\"2428\":\"GPATCH1\",\"2429\":\"GPATCH11\",\"2430\":\"GPATCH2\",\"2431\":\"GPATCH4\",\"2432\":\"GPATCH8\",\"2433\":\"GPBP1L1\",\"2434\":\"GPC1\",\"2435\":\"GPC5\",\"2436\":\"GPD1L\",\"2437\":\"GPD2\",\"2438\":\"GPHN\",\"2439\":\"GPI\",\"2440\":\"GPKOW\",\"2441\":\"GPN1\",\"2442\":\"GPN2\",\"2443\":\"GPR107\",\"2444\":\"GPR108\",\"2445\":\"GPR180\",\"2446\":\"GPR75-ASB3\",\"2447\":\"GPR89A\",\"2448\":\"GPRC5A\",\"2449\":\"GPRC5C\",\"2450\":\"GPRIN1\",\"2451\":\"GPS1\",\"2452\":\"GPS2\",\"2453\":\"GPSM1\",\"2454\":\"GPT2\",\"2455\":\"GPX1\",\"2456\":\"GPX8\",\"2457\":\"GRAMD1A\",\"2458\":\"GRAMD1B\",\"2459\":\"GRAMD2B\",\"2460\":\"GRB10\",\"2461\":\"GRB2\",\"2462\":\"GRB7\",\"2463\":\"GRHPR\",\"2464\":\"GRIPAP1\",\"2465\":\"GRK2\",\"2466\":\"GRK6\",\"2467\":\"GRN\",\"2468\":\"GRPEL1\",\"2469\":\"GRPEL2\",\"2470\":\"GRSF1\",\"2471\":\"GRTP1\",\"2472\":\"GRWD1\",\"2473\":\"GSDME\",\"2474\":\"GSE1\",\"2475\":\"GSK3A\",\"2476\":\"GSK3B\",\"2477\":\"GSKIP\",\"2478\":\"GSN\",\"2479\":\"GSPT1\",\"2480\":\"GSPT2\",\"2481\":\"GSR\",\"2482\":\"GSS\",\"2483\":\"GSTCD\",\"2484\":\"GSTK1\",\"2485\":\"GSTM3\",\"2486\":\"GSTM4\",\"2487\":\"GSTO1\",\"2488\":\"GSTP1\",\"2489\":\"GSTT1\",\"2490\":\"GSTT2\",\"2491\":\"GSTZ1\",\"2492\":\"GTF2A1\",\"2493\":\"GTF2B\",\"2494\":\"GTF2E1\",\"2495\":\"GTF2E2\",\"2496\":\"GTF2F1\",\"2497\":\"GTF2F2\",\"2498\":\"GTF2H1\",\"2499\":\"GTF2H2\",\"2500\":\"GTF2H2C\",\"2501\":\"GTF2H3\",\"2502\":\"GTF2H4\",\"2503\":\"GTF2H5\",\"2504\":\"GTF2I\",\"2505\":\"GTF2IRD1\",\"2506\":\"GTF3C1\",\"2507\":\"GTF3C2\",\"2508\":\"GTF3C3\",\"2509\":\"GTF3C4\",\"2510\":\"GTF3C5\",\"2511\":\"GTF3C6\",\"2512\":\"GTPBP1\",\"2513\":\"GTPBP10\",\"2514\":\"GTPBP3\",\"2515\":\"GTPBP4\",\"2516\":\"GTPBP6\",\"2517\":\"GTPBP8\",\"2518\":\"GTSE1\",\"2519\":\"GUF1\",\"2520\":\"GUK1\",\"2521\":\"GULP1\",\"2522\":\"GUSB\",\"2523\":\"GXYLT1\",\"2524\":\"GYG1\",\"2525\":\"GYS1\",\"2526\":\"H1F0\",\"2527\":\"H1FX\",\"2528\":\"H2AFY\",\"2529\":\"H2AFZ\",\"2530\":\"H3F3A\",\"2531\":\"H6PD\",\"2532\":\"HABP4\",\"2533\":\"HACD2\",\"2534\":\"HACD3\",\"2535\":\"HACL1\",\"2536\":\"HADH\",\"2537\":\"HADHA\",\"2538\":\"HADHB\",\"2539\":\"HAGH\",\"2540\":\"HARS\",\"2541\":\"HARS2\",\"2542\":\"HASPIN\",\"2543\":\"HAT1\",\"2544\":\"HAUS1\",\"2545\":\"HAUS2\",\"2546\":\"HAUS3\",\"2547\":\"HAUS4\",\"2548\":\"HAUS5\",\"2549\":\"HAUS6\",\"2550\":\"HAUS7\",\"2551\":\"HAUS8\",\"2552\":\"HAX1\",\"2553\":\"HBS1L\",\"2554\":\"HCCS\",\"2555\":\"HCFC1\",\"2556\":\"HCFC2\",\"2557\":\"HDAC1\",\"2558\":\"HDAC2\",\"2559\":\"HDAC3\",\"2560\":\"HDAC4\",\"2561\":\"HDAC7\",\"2562\":\"HDDC2\",\"2563\":\"HDGF\",\"2564\":\"HDGFL2\",\"2565\":\"HDHD2\",\"2566\":\"HDHD3\",\"2567\":\"HDHD5\",\"2568\":\"HDLBP\",\"2569\":\"HEATR1\",\"2570\":\"HEATR3\",\"2571\":\"HEATR5A\",\"2572\":\"HEATR5B\",\"2573\":\"HEATR6\",\"2574\":\"HEBP1\",\"2575\":\"HEBP2\",\"2576\":\"HECA\",\"2577\":\"HECTD1\",\"2578\":\"HECTD3\",\"2579\":\"HECTD4\",\"2580\":\"HELLS\",\"2581\":\"HELZ\",\"2582\":\"HELZ2\",\"2583\":\"HENMT1\",\"2584\":\"HERC1\",\"2585\":\"HERC2\",\"2586\":\"HERC4\",\"2587\":\"HERC5\",\"2588\":\"HERPUD1\",\"2589\":\"HEXA\",\"2590\":\"HEXB\",\"2591\":\"HEXIM1\",\"2592\":\"HEXIM2\",\"2593\":\"HFE\",\"2594\":\"HGH1\",\"2595\":\"HGS\",\"2596\":\"HGSNAT\",\"2597\":\"HIBADH\",\"2598\":\"HIBCH\",\"2599\":\"HIF1AN\",\"2600\":\"HIGD1A\",\"2601\":\"HIGD2A\",\"2602\":\"HIKESHI\",\"2603\":\"HINT1\",\"2604\":\"HINT2\",\"2605\":\"HINT3\",\"2606\":\"HIP1\",\"2607\":\"HIP1R\",\"2608\":\"HIRA\",\"2609\":\"HIST1H1B\",\"2610\":\"HIST1H1C\",\"2611\":\"HIST1H1E\",\"2612\":\"HIST1H2BA\",\"2613\":\"HIST1H2BK\",\"2614\":\"HIST1H3A\",\"2615\":\"HIST1H4A\",\"2616\":\"HIST1H4G\",\"2617\":\"HIST2H2AC\",\"2618\":\"HIST2H2BC\",\"2619\":\"HIST2H3A\",\"2620\":\"HIST2H3PS2\",\"2621\":\"HIVEP1\",\"2622\":\"HJURP\",\"2623\":\"HK1\",\"2624\":\"HK2\",\"2625\":\"HLA-A\",\"2626\":\"HLA-B\",\"2627\":\"HLA-C\",\"2628\":\"HLA-F\",\"2629\":\"HLA-H\",\"2630\":\"HLCS\",\"2631\":\"HLTF\",\"2632\":\"HM13\",\"2633\":\"HMBOX1\",\"2634\":\"HMBS\",\"2635\":\"HMCES\",\"2636\":\"HMG20A\",\"2637\":\"HMG20B\",\"2638\":\"HMGA1\",\"2639\":\"HMGB1\",\"2640\":\"HMGB2\",\"2641\":\"HMGB3\",\"2642\":\"HMGCL\",\"2643\":\"HMGCR\",\"2644\":\"HMGCS1\",\"2645\":\"HMGN1\",\"2646\":\"HMGN3\",\"2647\":\"HMGN5\",\"2648\":\"HMGXB4\",\"2649\":\"HMMR\",\"2650\":\"HMOX1\",\"2651\":\"HMOX2\",\"2652\":\"HNMT\",\"2653\":\"HNRNPA0\",\"2654\":\"HNRNPA1\",\"2655\":\"HNRNPA2B1\",\"2656\":\"HNRNPA3\",\"2657\":\"HNRNPAB\",\"2658\":\"HNRNPC\",\"2659\":\"HNRNPCL4\",\"2660\":\"HNRNPD\",\"2661\":\"HNRNPDL\",\"2662\":\"HNRNPF\",\"2663\":\"HNRNPH1\",\"2664\":\"HNRNPH2\",\"2665\":\"HNRNPH3\",\"2666\":\"HNRNPK\",\"2667\":\"HNRNPL\",\"2668\":\"HNRNPLL\",\"2669\":\"HNRNPM\",\"2670\":\"HNRNPR\",\"2671\":\"HNRNPU\",\"2672\":\"HNRNPUL1\",\"2673\":\"HNRNPUL2\",\"2674\":\"HOMER1\",\"2675\":\"HOMER3\",\"2676\":\"HOMEZ\",\"2677\":\"HOOK1\",\"2678\":\"HOOK2\",\"2679\":\"HOOK3\",\"2680\":\"HOXC10\",\"2681\":\"HOXC6\",\"2682\":\"HP1BP3\",\"2683\":\"HPCAL1\",\"2684\":\"HPD\",\"2685\":\"HPDL\",\"2686\":\"HPF1\",\"2687\":\"HPRT1\",\"2688\":\"HPS3\",\"2689\":\"HPS5\",\"2690\":\"HPS6\",\"2691\":\"HPSE\",\"2692\":\"HRAS\",\"2693\":\"HS1BP3\",\"2694\":\"HS2ST1\",\"2695\":\"HS6ST2\",\"2696\":\"HSBP1\",\"2697\":\"HSCB\",\"2698\":\"HSD17B10\",\"2699\":\"HSD17B11\",\"2700\":\"HSD17B12\",\"2701\":\"HSD17B4\",\"2702\":\"HSD17B7\",\"2703\":\"HSD17B8\",\"2704\":\"HSDL1\",\"2705\":\"HSDL2\",\"2706\":\"HSF1\",\"2707\":\"HSP90AA1\",\"2708\":\"HSP90AA2P\",\"2709\":\"HSP90AA4P\",\"2710\":\"HSP90AB1\",\"2711\":\"HSP90AB4P\",\"2712\":\"HSP90B1\",\"2713\":\"HSPA13\",\"2714\":\"HSPA14\",\"2715\":\"HSPA1A\",\"2716\":\"HSPA1L\",\"2717\":\"HSPA2\",\"2718\":\"HSPA4\",\"2719\":\"HSPA4L\",\"2720\":\"HSPA5\",\"2721\":\"HSPA6\",\"2722\":\"HSPA8\",\"2723\":\"HSPA9\",\"2724\":\"HSPB1\",\"2725\":\"HSPB11\",\"2726\":\"HSPBP1\",\"2727\":\"HSPD1\",\"2728\":\"HSPE1\",\"2729\":\"HSPG2\",\"2730\":\"HSPH1\",\"2731\":\"HTATIP2\",\"2732\":\"HTATSF1\",\"2733\":\"HTD2\",\"2734\":\"HTRA2\",\"2735\":\"HTT\",\"2736\":\"HUS1\",\"2737\":\"HUWE1\",\"2738\":\"HYAL1\",\"2739\":\"HYAL2\",\"2740\":\"HYI\",\"2741\":\"HYOU1\",\"2742\":\"HYPK\",\"2743\":\"IAH1\",\"2744\":\"IARS\",\"2745\":\"IARS2\",\"2746\":\"IBA57\",\"2747\":\"IBTK\",\"2748\":\"ICAM1\",\"2749\":\"ICE1\",\"2750\":\"ICE2\",\"2751\":\"ICMT\",\"2752\":\"ID3\",\"2753\":\"IDE\",\"2754\":\"IDH1\",\"2755\":\"IDH2\",\"2756\":\"IDH3A\",\"2757\":\"IDH3B\",\"2758\":\"IDH3G\",\"2759\":\"IDI1\",\"2760\":\"IDUA\",\"2761\":\"IER3IP1\",\"2762\":\"IFI16\",\"2763\":\"IFI30\",\"2764\":\"IFI35\",\"2765\":\"IFI44\",\"2766\":\"IFI44L\",\"2767\":\"IFIT1\",\"2768\":\"IFIT2\",\"2769\":\"IFIT3\",\"2770\":\"IFIT5\",\"2771\":\"IFITM2\",\"2772\":\"IFITM3\",\"2773\":\"IFNGR1\",\"2774\":\"IFRD1\",\"2775\":\"IFRD2\",\"2776\":\"IFT122\",\"2777\":\"IFT140\",\"2778\":\"IFT20\",\"2779\":\"IFT27\",\"2780\":\"IFT43\",\"2781\":\"IFT57\",\"2782\":\"IFT74\",\"2783\":\"IFT81\",\"2784\":\"IGBP1\",\"2785\":\"IGF1R\",\"2786\":\"IGF2BP1\",\"2787\":\"IGF2BP2\",\"2788\":\"IGF2BP3\",\"2789\":\"IGF2R\",\"2790\":\"IGFBP4\",\"2791\":\"IGFBP7\",\"2792\":\"IGHMBP2\",\"2793\":\"IGSF8\",\"2794\":\"IK\",\"2795\":\"IKBIP\",\"2796\":\"IKBKB\",\"2797\":\"IKBKG\",\"2798\":\"IL11\",\"2799\":\"IL18\",\"2800\":\"IL6ST\",\"2801\":\"ILF2\",\"2802\":\"ILF3\",\"2803\":\"ILK\",\"2804\":\"ILKAP\",\"2805\":\"ILVBL\",\"2806\":\"IMMP2L\",\"2807\":\"IMMT\",\"2808\":\"IMP3\",\"2809\":\"IMP4\",\"2810\":\"IMPA1\",\"2811\":\"IMPA2\",\"2812\":\"IMPACT\",\"2813\":\"IMPAD1\",\"2814\":\"IMPDH1\",\"2815\":\"IMPDH2\",\"2816\":\"IMUP\",\"2817\":\"INCENP\",\"2818\":\"INF2\",\"2819\":\"ING1\",\"2820\":\"ING2\",\"2821\":\"ING3\",\"2822\":\"INO80\",\"2823\":\"INO80E\",\"2824\":\"INPP1\",\"2825\":\"INPP4A\",\"2826\":\"INPP5A\",\"2827\":\"INPP5B\",\"2828\":\"INPP5K\",\"2829\":\"INPPL1\",\"2830\":\"INSR\",\"2831\":\"INTS1\",\"2832\":\"INTS10\",\"2833\":\"INTS11\",\"2834\":\"INTS12\",\"2835\":\"INTS13\",\"2836\":\"INTS14\",\"2837\":\"INTS2\",\"2838\":\"INTS3\",\"2839\":\"INTS4\",\"2840\":\"INTS5\",\"2841\":\"INTS6\",\"2842\":\"INTS7\",\"2843\":\"INTS8\",\"2844\":\"INTS9\",\"2845\":\"IP6K1\",\"2846\":\"IPMK\",\"2847\":\"IPO11\",\"2848\":\"IPO13\",\"2849\":\"IPO4\",\"2850\":\"IPO5\",\"2851\":\"IPO7\",\"2852\":\"IPO8\",\"2853\":\"IPO9\",\"2854\":\"IQGAP1\",\"2855\":\"IQGAP2\",\"2856\":\"IQGAP3\",\"2857\":\"IQSEC1\",\"2858\":\"IRAK1\",\"2859\":\"IRAK4\",\"2860\":\"IREB2\",\"2861\":\"IRF2BP1\",\"2862\":\"IRF2BP2\",\"2863\":\"IRF2BPL\",\"2864\":\"IRF3\",\"2865\":\"IRGQ\",\"2866\":\"IRS2\",\"2867\":\"ISCA1\",\"2868\":\"ISCA2\",\"2869\":\"ISCU\",\"2870\":\"ISG15\",\"2871\":\"ISG20\",\"2872\":\"ISG20L2\",\"2873\":\"ISOC1\",\"2874\":\"ISOC2\",\"2875\":\"IST1\",\"2876\":\"ISY1\",\"2877\":\"ITCH\",\"2878\":\"ITFG1\",\"2879\":\"ITGA1\",\"2880\":\"ITGA2\",\"2881\":\"ITGA3\",\"2882\":\"ITGA5\",\"2883\":\"ITGA6\",\"2884\":\"ITGAV\",\"2885\":\"ITGB1\",\"2886\":\"ITGB5\",\"2887\":\"ITIH4\",\"2888\":\"ITM2B\",\"2889\":\"ITM2C\",\"2890\":\"ITPA\",\"2891\":\"ITPK1\",\"2892\":\"ITPKC\",\"2893\":\"ITPR1\",\"2894\":\"ITPR2\",\"2895\":\"ITPR3\",\"2896\":\"ITPRID2\",\"2897\":\"ITPRIP\",\"2898\":\"ITSN1\",\"2899\":\"ITSN2\",\"2900\":\"IVD\",\"2901\":\"IVNS1ABP\",\"2902\":\"IWS1\",\"2903\":\"JADE2\",\"2904\":\"JAGN1\",\"2905\":\"JAK1\",\"2906\":\"JAZF1\",\"2907\":\"JMJD1C\",\"2908\":\"JMJD4\",\"2909\":\"JMJD6\",\"2910\":\"JMY\",\"2911\":\"JOSD2\",\"2912\":\"JPH1\",\"2913\":\"JPH2\",\"2914\":\"JPT1\",\"2915\":\"JPT2\",\"2916\":\"JRKL\",\"2917\":\"JTB\",\"2918\":\"JUN\",\"2919\":\"JUNB\",\"2920\":\"JUND\",\"2921\":\"JUP\",\"2922\":\"KANK1\",\"2923\":\"KANK2\",\"2924\":\"KANK4\",\"2925\":\"KANSL1\",\"2926\":\"KANSL2\",\"2927\":\"KANSL3\",\"2928\":\"KARS\",\"2929\":\"KAT2A\",\"2930\":\"KAT6A\",\"2931\":\"KAT7\",\"2932\":\"KAT8\",\"2933\":\"KATNB1\",\"2934\":\"KBTBD2\",\"2935\":\"KBTBD4\",\"2936\":\"KBTBD6\",\"2937\":\"KCMF1\",\"2938\":\"KCNAB1\",\"2939\":\"KCNAB2\",\"2940\":\"KCNH2\",\"2941\":\"KCNJ12\",\"2942\":\"KCNN4\",\"2943\":\"KCT2\",\"2944\":\"KCTD1\",\"2945\":\"KCTD10\",\"2946\":\"KCTD15\",\"2947\":\"KCTD18\",\"2948\":\"KCTD2\",\"2949\":\"KCTD3\",\"2950\":\"KCTD5\",\"2951\":\"KCTD9\",\"2952\":\"KDELC1\",\"2953\":\"KDELC2\",\"2954\":\"KDELR1\",\"2955\":\"KDELR2\",\"2956\":\"KDM1A\",\"2957\":\"KDM1B\",\"2958\":\"KDM2A\",\"2959\":\"KDM2B\",\"2960\":\"KDM3A\",\"2961\":\"KDM3B\",\"2962\":\"KDM4A\",\"2963\":\"KDM4B\",\"2964\":\"KDM5A\",\"2965\":\"KDM5B\",\"2966\":\"KDM5C\",\"2967\":\"KDM6A\",\"2968\":\"KDM6B\",\"2969\":\"KDSR\",\"2970\":\"KHDC4\",\"2971\":\"KHDRBS1\",\"2972\":\"KHDRBS3\",\"2973\":\"KHNYN\",\"2974\":\"KHSRP\",\"2975\":\"KIAA0100\",\"2976\":\"KIAA0319L\",\"2977\":\"KIAA0391\",\"2978\":\"KIAA0754\",\"2979\":\"KIAA0825\",\"2980\":\"KIAA1143\",\"2981\":\"KIAA1211\",\"2982\":\"KIAA1217\",\"2983\":\"KIAA1522\",\"2984\":\"KIAA1614\",\"2985\":\"KIAA1671\",\"2986\":\"KIAA2013\",\"2987\":\"KIDINS220\",\"2988\":\"KIF11\",\"2989\":\"KIF13A\",\"2990\":\"KIF13B\",\"2991\":\"KIF14\",\"2992\":\"KIF15\",\"2993\":\"KIF16B\",\"2994\":\"KIF18A\",\"2995\":\"KIF18B\",\"2996\":\"KIF1B\",\"2997\":\"KIF1BP\",\"2998\":\"KIF1C\",\"2999\":\"KIF20A\",\"3000\":\"KIF20B\",\"3001\":\"KIF21A\",\"3002\":\"KIF22\",\"3003\":\"KIF23\",\"3004\":\"KIF26A\",\"3005\":\"KIF2A\",\"3006\":\"KIF2C\",\"3007\":\"KIF3A\",\"3008\":\"KIF3B\",\"3009\":\"KIF4A\",\"3010\":\"KIF5B\",\"3011\":\"KIFAP3\",\"3012\":\"KIFC1\",\"3013\":\"KIFC3\",\"3014\":\"KIN\",\"3015\":\"KIRREL1\",\"3016\":\"KIZ\",\"3017\":\"KLC2\",\"3018\":\"KLC4\",\"3019\":\"KLF5\",\"3020\":\"KLHDC4\",\"3021\":\"KLHL11\",\"3022\":\"KLHL13\",\"3023\":\"KLHL15\",\"3024\":\"KLHL34\",\"3025\":\"KLHL42\",\"3026\":\"KLHL7\",\"3027\":\"KLHL8\",\"3028\":\"KMT2A\",\"3029\":\"KMT2B\",\"3030\":\"KMT2C\",\"3031\":\"KMT2D\",\"3032\":\"KMT5C\",\"3033\":\"KNL1\",\"3034\":\"KNOP1\",\"3035\":\"KNSTRN\",\"3036\":\"KNTC1\",\"3037\":\"KPNA1\",\"3038\":\"KPNA2\",\"3039\":\"KPNA3\",\"3040\":\"KPNA4\",\"3041\":\"KPNA6\",\"3042\":\"KPNB1\",\"3043\":\"KPTN\",\"3044\":\"KRAS\",\"3045\":\"KREMEN2\",\"3046\":\"KRI1\",\"3047\":\"KRR1\",\"3048\":\"KRT1\",\"3049\":\"KRT10\",\"3050\":\"KRT14\",\"3051\":\"KRT16\",\"3052\":\"KRT17\",\"3053\":\"KRT18\",\"3054\":\"KRT2\",\"3055\":\"KRT6A\",\"3056\":\"KRT7\",\"3057\":\"KRT73\",\"3058\":\"KRT77\",\"3059\":\"KRT78\",\"3060\":\"KRT8\",\"3061\":\"KRT80\",\"3062\":\"KRT82\",\"3063\":\"KRT9\",\"3064\":\"KRTCAP2\",\"3065\":\"KSR1\",\"3066\":\"KTI12\",\"3067\":\"KTN1\",\"3068\":\"KXD1\",\"3069\":\"KYAT1\",\"3070\":\"KYAT3\",\"3071\":\"KYNU\",\"3072\":\"L1CAM\",\"3073\":\"L1RE1\",\"3074\":\"L2HGDH\",\"3075\":\"L3HYPDH\",\"3076\":\"L3MBTL2\",\"3077\":\"L3MBTL3\",\"3078\":\"LACTB\",\"3079\":\"LACTB2\",\"3080\":\"LAGE3\",\"3081\":\"LAMA2\",\"3082\":\"LAMA3\",\"3083\":\"LAMA5\",\"3084\":\"LAMB1\",\"3085\":\"LAMB2\",\"3086\":\"LAMB3\",\"3087\":\"LAMC1\",\"3088\":\"LAMC3\",\"3089\":\"LAMP1\",\"3090\":\"LAMP2\",\"3091\":\"LAMTOR1\",\"3092\":\"LAMTOR2\",\"3093\":\"LAMTOR3\",\"3094\":\"LAMTOR4\",\"3095\":\"LAMTOR5\",\"3096\":\"LANCL1\",\"3097\":\"LANCL2\",\"3098\":\"LAP3\",\"3099\":\"LARP1\",\"3100\":\"LARP1B\",\"3101\":\"LARP4\",\"3102\":\"LARP4B\",\"3103\":\"LARP7\",\"3104\":\"LARS\",\"3105\":\"LARS2\",\"3106\":\"LAS1L\",\"3107\":\"LASP1\",\"3108\":\"LATS1\",\"3109\":\"LBR\",\"3110\":\"LCLAT1\",\"3111\":\"LCMT1\",\"3112\":\"LCMT2\",\"3113\":\"LDAH\",\"3114\":\"LDB1\",\"3115\":\"LDHA\",\"3116\":\"LDHAL6A\",\"3117\":\"LDHB\",\"3118\":\"LDLR\",\"3119\":\"LDLRAP1\",\"3120\":\"LDOC1\",\"3121\":\"LEMD2\",\"3122\":\"LEMD3\",\"3123\":\"LENG1\",\"3124\":\"LENG8\",\"3125\":\"LENG9\",\"3126\":\"LEO1\",\"3127\":\"LETM1\",\"3128\":\"LETMD1\",\"3129\":\"LGALS1\",\"3130\":\"LGALS3\",\"3131\":\"LGALS3BP\",\"3132\":\"LGALS8\",\"3133\":\"LGALSL\",\"3134\":\"LGMN\",\"3135\":\"LGR4\",\"3136\":\"LHPP\",\"3137\":\"LIFR\",\"3138\":\"LIG1\",\"3139\":\"LIG3\",\"3140\":\"LIG4\",\"3141\":\"LIMA1\",\"3142\":\"LIMCH1\",\"3143\":\"LIMD1\",\"3144\":\"LIMS1\",\"3145\":\"LIN37\",\"3146\":\"LIN52\",\"3147\":\"LIN54\",\"3148\":\"LIN7C\",\"3149\":\"LIN9\",\"3150\":\"LIPA\",\"3151\":\"LIX1L\",\"3152\":\"LLGL1\",\"3153\":\"LLPH\",\"3154\":\"LMAN1\",\"3155\":\"LMAN2\",\"3156\":\"LMAN2L\",\"3157\":\"LMBRD1\",\"3158\":\"LMBRD2\",\"3159\":\"LMF1\",\"3160\":\"LMF2\",\"3161\":\"LMNA\",\"3162\":\"LMNB1\",\"3163\":\"LMNB2\",\"3164\":\"LMO7\",\"3165\":\"LMTK2\",\"3166\":\"LNPEP\",\"3167\":\"LNPK\",\"3168\":\"LOC102724159\",\"3169\":\"LONP1\",\"3170\":\"LONP2\",\"3171\":\"LOX\",\"3172\":\"LOXL2\",\"3173\":\"LPCAT1\",\"3174\":\"LPCAT2\",\"3175\":\"LPCAT3\",\"3176\":\"LPCAT4\",\"3177\":\"LPGAT1\",\"3178\":\"LPL\",\"3179\":\"LPP\",\"3180\":\"LRBA\",\"3181\":\"LRCH1\",\"3182\":\"LRCH3\",\"3183\":\"LRCH4\",\"3184\":\"LRFN4\",\"3185\":\"LRIF1\",\"3186\":\"LRIG2\",\"3187\":\"LRP1\",\"3188\":\"LRP10\",\"3189\":\"LRP4\",\"3190\":\"LRP8\",\"3191\":\"LRPAP1\",\"3192\":\"LRPPRC\",\"3193\":\"LRR1\",\"3194\":\"LRRC1\",\"3195\":\"LRRC14\",\"3196\":\"LRRC40\",\"3197\":\"LRRC41\",\"3198\":\"LRRC47\",\"3199\":\"LRRC57\",\"3200\":\"LRRC59\",\"3201\":\"LRRC8A\",\"3202\":\"LRRC8C\",\"3203\":\"LRRC8D\",\"3204\":\"LRRC8E\",\"3205\":\"LRRFIP1\",\"3206\":\"LRRFIP2\",\"3207\":\"LRRIQ1\",\"3208\":\"LRSAM1\",\"3209\":\"LRWD1\",\"3210\":\"LSG1\",\"3211\":\"LSM1\",\"3212\":\"LSM10\",\"3213\":\"LSM11\",\"3214\":\"LSM12\",\"3215\":\"LSM14A\",\"3216\":\"LSM14B\",\"3217\":\"LSM2\",\"3218\":\"LSM3\",\"3219\":\"LSM4\",\"3220\":\"LSM5\",\"3221\":\"LSM6\",\"3222\":\"LSM7\",\"3223\":\"LSM8\",\"3224\":\"LSS\",\"3225\":\"LTA4H\",\"3226\":\"LTBP1\",\"3227\":\"LTBP4\",\"3228\":\"LTBR\",\"3229\":\"LTN1\",\"3230\":\"LTO1\",\"3231\":\"LTV1\",\"3232\":\"LUC7L\",\"3233\":\"LUC7L2\",\"3234\":\"LUC7L3\",\"3235\":\"LUM\",\"3236\":\"LUZP1\",\"3237\":\"LY6K\",\"3238\":\"LYAR\",\"3239\":\"LYN\",\"3240\":\"LYPLA1\",\"3241\":\"LYPLA2\",\"3242\":\"LYPLAL1\",\"3243\":\"LYRM4\",\"3244\":\"LYSMD2\",\"3245\":\"LYSMD3\",\"3246\":\"LZIC\",\"3247\":\"LZTFL1\",\"3248\":\"LZTS2\",\"3249\":\"M6PR\",\"3250\":\"MACF1\",\"3251\":\"MACO1\",\"3252\":\"MACROD1\",\"3253\":\"MAD1L1\",\"3254\":\"MAD2L1\",\"3255\":\"MAD2L2\",\"3256\":\"MADD\",\"3257\":\"MAEA\",\"3258\":\"MAF1\",\"3259\":\"MAFK\",\"3260\":\"MAGEA1\",\"3261\":\"MAGEA12\",\"3262\":\"MAGEA3\",\"3263\":\"MAGEB2\",\"3264\":\"MAGED2\",\"3265\":\"MAGOH\",\"3266\":\"MAGOHB\",\"3267\":\"MAGT1\",\"3268\":\"MAIP1\",\"3269\":\"MAK16\",\"3270\":\"MALSU1\",\"3271\":\"MAML1\",\"3272\":\"MAML3\",\"3273\":\"MAN1A1\",\"3274\":\"MAN1A2\",\"3275\":\"MAN1B1\",\"3276\":\"MAN2A1\",\"3277\":\"MAN2B1\",\"3278\":\"MAN2B2\",\"3279\":\"MANBA\",\"3280\":\"MANEA\",\"3281\":\"MANF\",\"3282\":\"MAP1B\",\"3283\":\"MAP1LC3B2\",\"3284\":\"MAP1S\",\"3285\":\"MAP2\",\"3286\":\"MAP2K1\",\"3287\":\"MAP2K2\",\"3288\":\"MAP2K3\",\"3289\":\"MAP2K4\",\"3290\":\"MAP2K6\",\"3291\":\"MAP2K7\",\"3292\":\"MAP3K2\",\"3293\":\"MAP3K20\",\"3294\":\"MAP3K7\",\"3295\":\"MAP4\",\"3296\":\"MAP4K2\",\"3297\":\"MAP4K3\",\"3298\":\"MAP4K4\",\"3299\":\"MAP4K5\",\"3300\":\"MAP7\",\"3301\":\"MAP7D1\",\"3302\":\"MAP7D3\",\"3303\":\"MAPK1\",\"3304\":\"MAPK14\",\"3305\":\"MAPK1IP1L\",\"3306\":\"MAPK3\",\"3307\":\"MAPK7\",\"3308\":\"MAPK8\",\"3309\":\"MAPKAP1\",\"3310\":\"MAPKAPK2\",\"3311\":\"MAPKAPK3\",\"3312\":\"MAPRE1\",\"3313\":\"MAPRE2\",\"3314\":\"MAPRE3\",\"3315\":\"MAPT\",\"3316\":983404800000,\"3317\":1014940800000,\"3318\":1109635200000,\"3319\":1141171200000,\"3320\":\"MARCKS\",\"3321\":\"MARCKSL1\",\"3322\":\"MARF1\",\"3323\":\"MARK1\",\"3324\":\"MARK2\",\"3325\":\"MARK3\",\"3326\":\"MARS\",\"3327\":\"MARS2\",\"3328\":\"MAST2\",\"3329\":\"MAST3\",\"3330\":\"MASTL\",\"3331\":\"MAT2A\",\"3332\":\"MAT2B\",\"3333\":\"MATK\",\"3334\":\"MATR3\",\"3335\":\"MAU2\",\"3336\":\"MAVS\",\"3337\":\"MAX\",\"3338\":\"MAZ\",\"3339\":\"MB21D2\",\"3340\":\"MBD1\",\"3341\":\"MBD2\",\"3342\":\"MBD3\",\"3343\":\"MBD4\",\"3344\":\"MBLAC2\",\"3345\":\"MBNL1\",\"3346\":\"MBNL2\",\"3347\":\"MBNL3\",\"3348\":\"MBOAT7\",\"3349\":\"MBP\",\"3350\":\"MBTPS1\",\"3351\":\"MCAM\",\"3352\":\"MCAT\",\"3353\":\"MCCC1\",\"3354\":\"MCCC2\",\"3355\":\"MCEE\",\"3356\":\"MCF2L\",\"3357\":\"MCFD2\",\"3358\":\"MCL1\",\"3359\":\"MCM10\",\"3360\":\"MCM2\",\"3361\":\"MCM3\",\"3362\":\"MCM3AP\",\"3363\":\"MCM4\",\"3364\":\"MCM5\",\"3365\":\"MCM6\",\"3366\":\"MCM7\",\"3367\":\"MCM9\",\"3368\":\"MCMBP\",\"3369\":\"MCOLN1\",\"3370\":\"MCRS1\",\"3371\":\"MCTP2\",\"3372\":\"MCTS1\",\"3373\":\"MCTS2P\",\"3374\":\"MCU\",\"3375\":\"MCUR1\",\"3376\":\"MDC1\",\"3377\":\"MDFIC\",\"3378\":\"MDH1\",\"3379\":\"MDH2\",\"3380\":\"MDN1\",\"3381\":\"ME1\",\"3382\":\"ME2\",\"3383\":\"ME3\",\"3384\":\"MEA1\",\"3385\":\"MEAF6\",\"3386\":\"MECOM\",\"3387\":\"MECP2\",\"3388\":\"MECR\",\"3389\":\"MED1\",\"3390\":\"MED11\",\"3391\":\"MED12\",\"3392\":\"MED13\",\"3393\":\"MED13L\",\"3394\":\"MED14\",\"3395\":\"MED15\",\"3396\":\"MED16\",\"3397\":\"MED17\",\"3398\":\"MED19\",\"3399\":\"MED20\",\"3400\":\"MED21\",\"3401\":\"MED22\",\"3402\":\"MED23\",\"3403\":\"MED24\",\"3404\":\"MED25\",\"3405\":\"MED26\",\"3406\":\"MED27\",\"3407\":\"MED29\",\"3408\":\"MED30\",\"3409\":\"MED31\",\"3410\":\"MED4\",\"3411\":\"MED7\",\"3412\":\"MED8\",\"3413\":\"MEF2D\",\"3414\":\"MEGF8\",\"3415\":\"MEGF9\",\"3416\":\"MEIS1\",\"3417\":\"MEIS2\",\"3418\":\"MELK\",\"3419\":\"MEMO1\",\"3420\":\"MEN1\",\"3421\":\"MEPCE\",\"3422\":\"MESD\",\"3423\":\"MEST\",\"3424\":\"MET\",\"3425\":\"METAP1\",\"3426\":\"METAP1D\",\"3427\":\"METAP2\",\"3428\":\"METTL1\",\"3429\":\"METTL13\",\"3430\":\"METTL14\",\"3431\":\"METTL15\",\"3432\":\"METTL16\",\"3433\":\"METTL17\",\"3434\":\"METTL18\",\"3435\":\"METTL25\",\"3436\":\"METTL26\",\"3437\":\"METTL2B\",\"3438\":\"METTL3\",\"3439\":\"METTL5\",\"3440\":\"METTL7A\",\"3441\":\"METTL7B\",\"3442\":\"METTL9\",\"3443\":\"MEX3A\",\"3444\":\"MFAP1\",\"3445\":\"MFF\",\"3446\":\"MFHAS1\",\"3447\":\"MFN1\",\"3448\":\"MFN2\",\"3449\":\"MFSD1\",\"3450\":\"MFSD10\",\"3451\":\"MFSD12\",\"3452\":\"MFSD14A\",\"3453\":\"MFSD14B\",\"3454\":\"MFSD3\",\"3455\":\"MFSD4B\",\"3456\":\"MFSD5\",\"3457\":\"MFSD6\",\"3458\":\"MFSD8\",\"3459\":\"MGA\",\"3460\":\"MGAM2\",\"3461\":\"MGAT1\",\"3462\":\"MGAT2\",\"3463\":\"MGAT4B\",\"3464\":\"MGAT5\",\"3465\":\"MGLL\",\"3466\":\"MGME1\",\"3467\":\"MGST1\",\"3468\":\"MGST3\",\"3469\":\"MIA2\",\"3470\":\"MIA3\",\"3471\":\"MIB1\",\"3472\":\"MIC13\",\"3473\":\"MICAL1\",\"3474\":\"MICAL2\",\"3475\":\"MICAL3\",\"3476\":\"MICALL1\",\"3477\":\"MICALL2\",\"3478\":\"MICU1\",\"3479\":\"MICU2\",\"3480\":\"MID1\",\"3481\":\"MID1IP1\",\"3482\":\"MIEF1\",\"3483\":\"MIEN1\",\"3484\":\"MIER1\",\"3485\":\"MIF\",\"3486\":\"MIGA1\",\"3487\":\"MIGA2\",\"3488\":\"MIIP\",\"3489\":\"MINDY3\",\"3490\":\"MINK1\",\"3491\":\"MINOS1\",\"3492\":\"MINPP1\",\"3493\":\"MIOS\",\"3494\":\"MIPEP\",\"3495\":\"MIS12\",\"3496\":\"MIS18BP1\",\"3497\":\"MISP\",\"3498\":\"MITD1\",\"3499\":\"MITF\",\"3500\":\"MKI67\",\"3501\":\"MKKS\",\"3502\":\"MKLN1\",\"3503\":\"MKNK1\",\"3504\":\"MKRN2\",\"3505\":\"MLEC\",\"3506\":\"MLF2\",\"3507\":\"MLH1\",\"3508\":\"MLKL\",\"3509\":\"MLLT1\",\"3510\":\"MLLT11\",\"3511\":\"MLLT3\",\"3512\":\"MLST8\",\"3513\":\"MLX\",\"3514\":\"MLYCD\",\"3515\":\"MMAA\",\"3516\":\"MMAB\",\"3517\":\"MMACHC\",\"3518\":\"MMGT1\",\"3519\":\"MMP2\",\"3520\":\"MMP24OS\",\"3521\":\"MMS19\",\"3522\":\"MMS22L\",\"3523\":\"MMTAG2\",\"3524\":\"MMUT\",\"3525\":\"MNAT1\",\"3526\":\"MND1\",\"3527\":\"MNT\",\"3528\":\"MOB1B\",\"3529\":\"MOB3B\",\"3530\":\"MOCOS\",\"3531\":\"MOCS2\",\"3532\":\"MOCS3\",\"3533\":\"MOGS\",\"3534\":\"MON1A\",\"3535\":\"MON1B\",\"3536\":\"MON2\",\"3537\":\"MORC2\",\"3538\":\"MORC3\",\"3539\":\"MORF4L1\",\"3540\":\"MORF4L2\",\"3541\":\"MOSPD1\",\"3542\":\"MOSPD2\",\"3543\":\"MOV10\",\"3544\":\"MP68\",\"3545\":\"MPC1\",\"3546\":\"MPC2\",\"3547\":\"MPDU1\",\"3548\":\"MPDZ\",\"3549\":\"MPG\",\"3550\":\"MPHOSPH10\",\"3551\":\"MPHOSPH6\",\"3552\":\"MPHOSPH8\",\"3553\":\"MPHOSPH9\",\"3554\":\"MPI\",\"3555\":\"MPP1\",\"3556\":\"MPP2\",\"3557\":\"MPP5\",\"3558\":\"MPP6\",\"3559\":\"MPP7\",\"3560\":\"MPRIP\",\"3561\":\"MPST\",\"3562\":\"MPV17\",\"3563\":\"MPV17L2\",\"3564\":\"MPZL1\",\"3565\":\"MRC2\",\"3566\":\"MRE11\",\"3567\":\"MRFAP1\",\"3568\":\"MRGBP\",\"3569\":\"MRI1\",\"3570\":\"MRM1\",\"3571\":\"MRM3\",\"3572\":\"MRPL1\",\"3573\":\"MRPL10\",\"3574\":\"MRPL11\",\"3575\":\"MRPL12\",\"3576\":\"MRPL13\",\"3577\":\"MRPL14\",\"3578\":\"MRPL15\",\"3579\":\"MRPL16\",\"3580\":\"MRPL17\",\"3581\":\"MRPL18\",\"3582\":\"MRPL19\",\"3583\":\"MRPL2\",\"3584\":\"MRPL20\",\"3585\":\"MRPL21\",\"3586\":\"MRPL22\",\"3587\":\"MRPL23\",\"3588\":\"MRPL24\",\"3589\":\"MRPL27\",\"3590\":\"MRPL28\",\"3591\":\"MRPL3\",\"3592\":\"MRPL30\",\"3593\":\"MRPL32\",\"3594\":\"MRPL33\",\"3595\":\"MRPL35\",\"3596\":\"MRPL37\",\"3597\":\"MRPL38\",\"3598\":\"MRPL39\",\"3599\":\"MRPL4\",\"3600\":\"MRPL40\",\"3601\":\"MRPL41\",\"3602\":\"MRPL42\",\"3603\":\"MRPL43\",\"3604\":\"MRPL44\",\"3605\":\"MRPL45\",\"3606\":\"MRPL46\",\"3607\":\"MRPL47\",\"3608\":\"MRPL48\",\"3609\":\"MRPL49\",\"3610\":\"MRPL50\",\"3611\":\"MRPL51\",\"3612\":\"MRPL52\",\"3613\":\"MRPL53\",\"3614\":\"MRPL54\",\"3615\":\"MRPL55\",\"3616\":\"MRPL57\",\"3617\":\"MRPL58\",\"3618\":\"MRPL9\",\"3619\":\"MRPS10\",\"3620\":\"MRPS11\",\"3621\":\"MRPS12\",\"3622\":\"MRPS14\",\"3623\":\"MRPS15\",\"3624\":\"MRPS16\",\"3625\":\"MRPS18A\",\"3626\":\"MRPS18B\",\"3627\":\"MRPS18C\",\"3628\":\"MRPS2\",\"3629\":\"MRPS21\",\"3630\":\"MRPS22\",\"3631\":\"MRPS23\",\"3632\":\"MRPS24\",\"3633\":\"MRPS25\",\"3634\":\"MRPS26\",\"3635\":\"MRPS27\",\"3636\":\"MRPS28\",\"3637\":\"MRPS30\",\"3638\":\"MRPS31\",\"3639\":\"MRPS33\",\"3640\":\"MRPS34\",\"3641\":\"MRPS35\",\"3642\":\"MRPS36\",\"3643\":\"MRPS5\",\"3644\":\"MRPS6\",\"3645\":\"MRPS7\",\"3646\":\"MRPS9\",\"3647\":\"MRRF\",\"3648\":\"MRS2\",\"3649\":\"MRTFA\",\"3650\":\"MRTFB\",\"3651\":\"MRTO4\",\"3652\":\"MSH2\",\"3653\":\"MSH3\",\"3654\":\"MSH6\",\"3655\":\"MSI2\",\"3656\":\"MSL3\",\"3657\":\"MSMO1\",\"3658\":\"MSN\",\"3659\":\"MSRB2\",\"3660\":\"MSRB3\",\"3661\":\"MSTO1\",\"3662\":\"MT-ATP6\",\"3663\":\"MT-CO1\",\"3664\":\"MT-CO2\",\"3665\":\"MT-CYB\",\"3666\":\"MT-ND1\",\"3667\":\"MT-ND2\",\"3668\":\"MT-ND3\",\"3669\":\"MT-ND4\",\"3670\":\"MT-ND5\",\"3671\":\"MTA1\",\"3672\":\"MTA2\",\"3673\":\"MTA3\",\"3674\":\"MTAP\",\"3675\":\"MTBP\",\"3676\":\"MTCH1\",\"3677\":\"MTCH2\",\"3678\":\"MTCL1\",\"3679\":\"MTDH\",\"3680\":\"MTERF1\",\"3681\":\"MTERF3\",\"3682\":\"MTERF4\",\"3683\":\"MTF2\",\"3684\":\"MTFMT\",\"3685\":\"MTFP1\",\"3686\":\"MTFR1\",\"3687\":\"MTFR1L\",\"3688\":\"MTFR2\",\"3689\":\"MTG1\",\"3690\":\"MTG2\",\"3691\":\"MTHFD1\",\"3692\":\"MTHFD1L\",\"3693\":\"MTHFD2\",\"3694\":\"MTHFR\",\"3695\":\"MTHFSD\",\"3696\":\"MTIF2\",\"3697\":\"MTIF3\",\"3698\":\"MTM1\",\"3699\":\"MTMR1\",\"3700\":\"MTMR10\",\"3701\":\"MTMR12\",\"3702\":\"MTMR14\",\"3703\":\"MTMR2\",\"3704\":\"MTMR3\",\"3705\":\"MTMR4\",\"3706\":\"MTMR6\",\"3707\":\"MTMR9\",\"3708\":\"MTO1\",\"3709\":\"MTOR\",\"3710\":\"MTPAP\",\"3711\":\"MTPN\",\"3712\":\"MTR\",\"3713\":\"MTREX\",\"3714\":\"MTRF1L\",\"3715\":\"MTRR\",\"3716\":\"MTSS1L\",\"3717\":\"MTUS1\",\"3718\":\"MTX1\",\"3719\":\"MTX2\",\"3720\":\"MTX3\",\"3721\":\"MUC1\",\"3722\":\"MUC13\",\"3723\":\"MUL1\",\"3724\":\"MUS81\",\"3725\":\"MVB12A\",\"3726\":\"MVD\",\"3727\":\"MVK\",\"3728\":\"MVP\",\"3729\":\"MXRA7\",\"3730\":\"MYADM\",\"3731\":\"MYBBP1A\",\"3732\":\"MYBL2\",\"3733\":\"MYC\",\"3734\":\"MYCBP\",\"3735\":\"MYCBP2\",\"3736\":\"MYD88\",\"3737\":\"MYDGF\",\"3738\":\"MYH10\",\"3739\":\"MYH9\",\"3740\":\"MYL12B\",\"3741\":\"MYL6\",\"3742\":\"MYL6B\",\"3743\":\"MYL9\",\"3744\":\"MYO10\",\"3745\":\"MYO15B\",\"3746\":\"MYO18A\",\"3747\":\"MYO19\",\"3748\":\"MYO1B\",\"3749\":\"MYO1C\",\"3750\":\"MYO1E\",\"3751\":\"MYO6\",\"3752\":\"MYO9B\",\"3753\":\"MYOF\",\"3754\":\"MYOM1\",\"3755\":\"MYORG\",\"3756\":\"MYPN\",\"3757\":\"MYSM1\",\"3758\":\"MZT2B\",\"3759\":\"N4BP1\",\"3760\":\"N4BP2L2\",\"3761\":\"N4BP3\",\"3762\":\"N6AMT1\",\"3763\":\"NAA10\",\"3764\":\"NAA11\",\"3765\":\"NAA15\",\"3766\":\"NAA16\",\"3767\":\"NAA20\",\"3768\":\"NAA25\",\"3769\":\"NAA30\",\"3770\":\"NAA35\",\"3771\":\"NAA38\",\"3772\":\"NAA40\",\"3773\":\"NAA50\",\"3774\":\"NAAA\",\"3775\":\"NAB1\",\"3776\":\"NAB2\",\"3777\":\"NABP2\",\"3778\":\"NACA\",\"3779\":\"NACAD\",\"3780\":\"NACC1\",\"3781\":\"NADK2\",\"3782\":\"NADSYN1\",\"3783\":\"NAE1\",\"3784\":\"NAF1\",\"3785\":\"NAGA\",\"3786\":\"NAGK\",\"3787\":\"NAGLU\",\"3788\":\"NAGPA\",\"3789\":\"NAMPT\",\"3790\":\"NANP\",\"3791\":\"NANS\",\"3792\":\"NAP1L1\",\"3793\":\"NAP1L4\",\"3794\":\"NAP1L5\",\"3795\":\"NAPA\",\"3796\":\"NAPG\",\"3797\":\"NAPRT\",\"3798\":\"NARS\",\"3799\":\"NARS2\",\"3800\":\"NASP\",\"3801\":\"NAT1\",\"3802\":\"NAT10\",\"3803\":\"NAV1\",\"3804\":\"NAV2\",\"3805\":\"NAXD\",\"3806\":\"NAXE\",\"3807\":\"NBAS\",\"3808\":\"NBEAL1\",\"3809\":\"NBEAL2\",\"3810\":\"NBN\",\"3811\":\"NBR1\",\"3812\":\"NCAPD2\",\"3813\":\"NCAPD3\",\"3814\":\"NCAPG\",\"3815\":\"NCAPG2\",\"3816\":\"NCAPH\",\"3817\":\"NCAPH2\",\"3818\":\"NCBP1\",\"3819\":\"NCBP2\",\"3820\":\"NCBP3\",\"3821\":\"NCDN\",\"3822\":\"NCEH1\",\"3823\":\"NCK1\",\"3824\":\"NCKAP1\",\"3825\":\"NCKAP5L\",\"3826\":\"NCKIPSD\",\"3827\":\"NCL\",\"3828\":\"NCLN\",\"3829\":\"NCOA2\",\"3830\":\"NCOA3\",\"3831\":\"NCOA4\",\"3832\":\"NCOA5\",\"3833\":\"NCOA7\",\"3834\":\"NCOR1\",\"3835\":\"NCOR2\",\"3836\":\"NCR3LG1\",\"3837\":\"NCS1\",\"3838\":\"NCSTN\",\"3839\":\"NDC1\",\"3840\":\"NDC80\",\"3841\":\"NDE1\",\"3842\":\"NDFIP1\",\"3843\":\"NDFIP2\",\"3844\":\"NDOR1\",\"3845\":\"NDRG1\",\"3846\":\"NDRG2\",\"3847\":\"NDRG3\",\"3848\":\"NDST1\",\"3849\":\"NDST2\",\"3850\":\"NDUFA1\",\"3851\":\"NDUFA10\",\"3852\":\"NDUFA11\",\"3853\":\"NDUFA12\",\"3854\":\"NDUFA13\",\"3855\":\"NDUFA2\",\"3856\":\"NDUFA3\",\"3857\":\"NDUFA4\",\"3858\":\"NDUFA5\",\"3859\":\"NDUFA6\",\"3860\":\"NDUFA7\",\"3861\":\"NDUFA8\",\"3862\":\"NDUFA9\",\"3863\":\"NDUFAB1\",\"3864\":\"NDUFAF1\",\"3865\":\"NDUFAF2\",\"3866\":\"NDUFAF3\",\"3867\":\"NDUFAF4\",\"3868\":\"NDUFAF5\",\"3869\":\"NDUFAF6\",\"3870\":\"NDUFAF7\",\"3871\":\"NDUFB10\",\"3872\":\"NDUFB11\",\"3873\":\"NDUFB2\",\"3874\":\"NDUFB3\",\"3875\":\"NDUFB4\",\"3876\":\"NDUFB5\",\"3877\":\"NDUFB6\",\"3878\":\"NDUFB7\",\"3879\":\"NDUFB8\",\"3880\":\"NDUFB9\",\"3881\":\"NDUFC2\",\"3882\":\"NDUFS1\",\"3883\":\"NDUFS2\",\"3884\":\"NDUFS3\",\"3885\":\"NDUFS4\",\"3886\":\"NDUFS5\",\"3887\":\"NDUFS6\",\"3888\":\"NDUFS7\",\"3889\":\"NDUFS8\",\"3890\":\"NDUFV1\",\"3891\":\"NDUFV2\",\"3892\":\"NDUFV3\",\"3893\":\"NECAP1\",\"3894\":\"NECAP2\",\"3895\":\"NECTIN2\",\"3896\":\"NECTIN3\",\"3897\":\"NEDD1\",\"3898\":\"NEDD4\",\"3899\":\"NEDD4L\",\"3900\":\"NEDD8\",\"3901\":\"NEGR1\",\"3902\":\"NEIL2\",\"3903\":\"NEK6\",\"3904\":\"NEK7\",\"3905\":\"NEK9\",\"3906\":\"NELFA\",\"3907\":\"NELFB\",\"3908\":\"NELFCD\",\"3909\":\"NELFE\",\"3910\":\"NEMF\",\"3911\":\"NEMP1\",\"3912\":\"NENF\",\"3913\":\"NEPRO\",\"3914\":\"NES\",\"3915\":\"NEU1\",\"3916\":\"NEU3\",\"3917\":\"NEURL4\",\"3918\":\"NEXN\",\"3919\":\"NF1\",\"3920\":\"NFAT5\",\"3921\":\"NFATC2IP\",\"3922\":\"NFE2L1\",\"3923\":\"NFIA\",\"3924\":\"NFIB\",\"3925\":\"NFIC\",\"3926\":\"NFIL3\",\"3927\":\"NFIX\",\"3928\":\"NFKB1\",\"3929\":\"NFKB2\",\"3930\":\"NFKBIA\",\"3931\":\"NFKBIB\",\"3932\":\"NFKBIE\",\"3933\":\"NFRKB\",\"3934\":\"NFS1\",\"3935\":\"NFU1\",\"3936\":\"NFYA\",\"3937\":\"NFYB\",\"3938\":\"NFYC\",\"3939\":\"NGDN\",\"3940\":\"NGLY1\",\"3941\":\"NGRN\",\"3942\":\"NHEJ1\",\"3943\":\"NHLRC2\",\"3944\":\"NHLRC3\",\"3945\":\"NHP2\",\"3946\":\"NHS\",\"3947\":\"NHSL1\",\"3948\":\"NID2\",\"3949\":\"NIF3L1\",\"3950\":\"NIFK\",\"3951\":\"NIP7\",\"3952\":\"NIPA2\",\"3953\":\"NIPBL\",\"3954\":\"NIPSNAP1\",\"3955\":\"NIPSNAP2\",\"3956\":\"NIPSNAP3A\",\"3957\":\"NISCH\",\"3958\":\"NIT2\",\"3959\":\"NKAP\",\"3960\":\"NKAPD1\",\"3961\":\"NKIRAS2\",\"3962\":\"NKRF\",\"3963\":\"NKTR\",\"3964\":\"NLE1\",\"3965\":\"NLN\",\"3966\":\"NLRX1\",\"3967\":\"NMD3\",\"3968\":\"NME1\",\"3969\":\"NME2\",\"3970\":\"NME3\",\"3971\":\"NME6\",\"3972\":\"NME7\",\"3973\":\"NMI\",\"3974\":\"NMNAT1\",\"3975\":\"NMRAL1\",\"3976\":\"NMT1\",\"3977\":\"NNMT\",\"3978\":\"NNT\",\"3979\":\"NOA1\",\"3980\":\"NOB1\",\"3981\":\"NOC2L\",\"3982\":\"NOC3L\",\"3983\":\"NOC4L\",\"3984\":\"NOCT\",\"3985\":\"NOL10\",\"3986\":\"NOL11\",\"3987\":\"NOL12\",\"3988\":\"NOL3\",\"3989\":\"NOL4L\",\"3990\":\"NOL6\",\"3991\":\"NOL7\",\"3992\":\"NOL8\",\"3993\":\"NOL9\",\"3994\":\"NOLC1\",\"3995\":\"NOM1\",\"3996\":\"NOMO1\",\"3997\":\"NOMO2\",\"3998\":\"NONO\",\"3999\":\"NOP10\",\"4000\":\"NOP14\",\"4001\":\"NOP16\",\"4002\":\"NOP2\",\"4003\":\"NOP53\",\"4004\":\"NOP56\",\"4005\":\"NOP58\",\"4006\":\"NOP9\",\"4007\":\"NOSIP\",\"4008\":\"NOTCH2\",\"4009\":\"NPAT\",\"4010\":\"NPC1\",\"4011\":\"NPC2\",\"4012\":\"NPEPL1\",\"4013\":\"NPEPPS\",\"4014\":\"NPHP4\",\"4015\":\"NPLOC4\",\"4016\":\"NPM1\",\"4017\":\"NPM3\",\"4018\":\"NPR1\",\"4019\":\"NPR3\",\"4020\":\"NPRL3\",\"4021\":\"NPTN\",\"4022\":\"NPTX1\",\"4023\":\"NQO1\",\"4024\":\"NQO2\",\"4025\":\"NR2C1\",\"4026\":\"NR2C2\",\"4027\":\"NR2C2AP\",\"4028\":\"NR2F1\",\"4029\":\"NR2F2\",\"4030\":\"NR2F6\",\"4031\":\"NR3C1\",\"4032\":\"NR4A1\",\"4033\":\"NRAS\",\"4034\":\"NRBP1\",\"4035\":\"NRDC\",\"4036\":\"NRDE2\",\"4037\":\"NRF1\",\"4038\":\"NRM\",\"4039\":\"NRP1\",\"4040\":\"NRP2\",\"4041\":\"NSA2\",\"4042\":\"NSD1\",\"4043\":\"NSD2\",\"4044\":\"NSD3\",\"4045\":\"NSDHL\",\"4046\":\"NSF\",\"4047\":\"NSFL1C\",\"4048\":\"NSL1\",\"4049\":\"NSMCE1\",\"4050\":\"NSMCE2\",\"4051\":\"NSMCE3\",\"4052\":\"NSMCE4A\",\"4053\":\"NSRP1\",\"4054\":\"NSUN2\",\"4055\":\"NSUN4\",\"4056\":\"NSUN5\",\"4057\":\"NSUN5P2\",\"4058\":\"NSUN6\",\"4059\":\"NT5C\",\"4060\":\"NT5C2\",\"4061\":\"NT5C3A\",\"4062\":\"NT5C3B\",\"4063\":\"NT5DC1\",\"4064\":\"NT5DC2\",\"4065\":\"NT5DC3\",\"4066\":\"NT5E\",\"4067\":\"NTHL1\",\"4068\":\"NTMT1\",\"4069\":\"NTPCR\",\"4070\":\"NUB1\",\"4071\":\"NUBP1\",\"4072\":\"NUBP2\",\"4073\":\"NUBPL\",\"4074\":\"NUCB1\",\"4075\":\"NUCB2\",\"4076\":\"NUCKS1\",\"4077\":\"NUDC\",\"4078\":\"NUDCD1\",\"4079\":\"NUDCD2\",\"4080\":\"NUDCD3\",\"4081\":\"NUDT1\",\"4082\":\"NUDT12\",\"4083\":\"NUDT14\",\"4084\":\"NUDT15\",\"4085\":\"NUDT16L1\",\"4086\":\"NUDT19\",\"4087\":\"NUDT2\",\"4088\":\"NUDT21\",\"4089\":\"NUDT3\",\"4090\":\"NUDT4B\",\"4091\":\"NUDT5\",\"4092\":\"NUDT8\",\"4093\":\"NUDT9\",\"4094\":\"NUF2\",\"4095\":\"NUFIP1\",\"4096\":\"NUFIP2\",\"4097\":\"NUMA1\",\"4098\":\"NUMB\",\"4099\":\"NUMBL\",\"4100\":\"NUP107\",\"4101\":\"NUP133\",\"4102\":\"NUP153\",\"4103\":\"NUP155\",\"4104\":\"NUP160\",\"4105\":\"NUP188\",\"4106\":\"NUP205\",\"4107\":\"NUP210\",\"4108\":\"NUP214\",\"4109\":\"NUP35\",\"4110\":\"NUP37\",\"4111\":\"NUP43\",\"4112\":\"NUP50\",\"4113\":\"NUP54\",\"4114\":\"NUP58\",\"4115\":\"NUP62\",\"4116\":\"NUP85\",\"4117\":\"NUP88\",\"4118\":\"NUP93\",\"4119\":\"NUP98\",\"4120\":\"NUPL2\",\"4121\":\"NUS1\",\"4122\":\"NUSAP1\",\"4123\":\"NUTF2\",\"4124\":\"NVL\",\"4125\":\"NXF1\",\"4126\":\"NXN\",\"4127\":\"NXT1\",\"4128\":\"NXT2\",\"4129\":\"NYAP2\",\"4130\":\"OARD1\",\"4131\":\"OAS3\",\"4132\":\"OASL\",\"4133\":\"OAT\",\"4134\":\"OCC1\",\"4135\":\"OCIAD1\",\"4136\":\"OCIAD2\",\"4137\":\"OCRL\",\"4138\":\"ODF2\",\"4139\":\"ODR4\",\"4140\":\"OFD1\",\"4141\":\"OGA\",\"4142\":\"OGDH\",\"4143\":\"OGFOD1\",\"4144\":\"OGFR\",\"4145\":\"OGG1\",\"4146\":\"OGT\",\"4147\":\"OIP5\",\"4148\":\"OLA1\",\"4149\":\"OLFM1\",\"4150\":\"OLFML2A\",\"4151\":\"OLR1\",\"4152\":\"OMA1\",\"4153\":\"OPA1\",\"4154\":\"OPLAH\",\"4155\":\"OPTN\",\"4156\":\"OR13C3\",\"4157\":\"ORC1\",\"4158\":\"ORC2\",\"4159\":\"ORC3\",\"4160\":\"ORC4\",\"4161\":\"ORC5\",\"4162\":\"ORMDL1\",\"4163\":\"ORMDL2\",\"4164\":\"OS9\",\"4165\":\"OSBP\",\"4166\":\"OSBPL10\",\"4167\":\"OSBPL11\",\"4168\":\"OSBPL1A\",\"4169\":\"OSBPL2\",\"4170\":\"OSBPL3\",\"4171\":\"OSBPL5\",\"4172\":\"OSBPL6\",\"4173\":\"OSBPL8\",\"4174\":\"OSBPL9\",\"4175\":\"OSER1\",\"4176\":\"OSGEP\",\"4177\":\"OSGEPL1\",\"4178\":\"OSMR\",\"4179\":\"OSTC\",\"4180\":\"OSTF1\",\"4181\":\"OSTM1\",\"4182\":\"OTUB1\",\"4183\":\"OTUD4\",\"4184\":\"OTUD5\",\"4185\":\"OTUD6B\",\"4186\":\"OTUD7B\",\"4187\":\"OTULIN\",\"4188\":\"OVCA2\",\"4189\":\"OXA1L\",\"4190\":\"OXCT1\",\"4191\":\"OXLD1\",\"4192\":\"OXNAD1\",\"4193\":\"OXR1\",\"4194\":\"OXSM\",\"4195\":\"OXSR1\",\"4196\":\"P3H1\",\"4197\":\"P3H2\",\"4198\":\"P3H3\",\"4199\":\"P3H4\",\"4200\":\"P4HA1\",\"4201\":\"P4HA2\",\"4202\":\"P4HA3\",\"4203\":\"P4HB\",\"4204\":\"P4HTM\",\"4205\":\"PA2G4\",\"4206\":\"PAAF1\",\"4207\":\"PABPC1\",\"4208\":\"PABPC4\",\"4209\":\"PABPN1\",\"4210\":\"PACS1\",\"4211\":\"PACSIN2\",\"4212\":\"PACSIN3\",\"4213\":\"PAF1\",\"4214\":\"PAFAH1B1\",\"4215\":\"PAFAH1B2\",\"4216\":\"PAFAH1B3\",\"4217\":\"PAFAH2\",\"4218\":\"PAGR1\",\"4219\":\"PAICS\",\"4220\":\"PAIP1\",\"4221\":\"PAK1\",\"4222\":\"PAK1IP1\",\"4223\":\"PAK2\",\"4224\":\"PAK4\",\"4225\":\"PALB2\",\"4226\":\"PALLD\",\"4227\":\"PALM\",\"4228\":\"PALM2-AKAP2\",\"4229\":\"PALMD\",\"4230\":\"PAM\",\"4231\":\"PAM16\",\"4232\":\"PAN3\",\"4233\":\"PANK2\",\"4234\":\"PANK3\",\"4235\":\"PANK4\",\"4236\":\"PANX1\",\"4237\":\"PAPOLA\",\"4238\":\"PAPOLG\",\"4239\":\"PAPSS1\",\"4240\":\"PAPSS2\",\"4241\":\"PAQR3\",\"4242\":\"PARD3\",\"4243\":\"PARG\",\"4244\":\"PARK7\",\"4245\":\"PARL\",\"4246\":\"PARN\",\"4247\":\"PARP1\",\"4248\":\"PARP12\",\"4249\":\"PARP14\",\"4250\":\"PARP16\",\"4251\":\"PARP2\",\"4252\":\"PARP4\",\"4253\":\"PARP9\",\"4254\":\"PARS2\",\"4255\":\"PARVA\",\"4256\":\"PARVB\",\"4257\":\"PATJ\",\"4258\":\"PATL1\",\"4259\":\"PATZ1\",\"4260\":\"PAWR\",\"4261\":\"PAXBP1\",\"4262\":\"PAXIP1\",\"4263\":\"PBK\",\"4264\":\"PBRM1\",\"4265\":\"PBX1\",\"4266\":\"PBX2\",\"4267\":\"PBXIP1\",\"4268\":\"PC\",\"4269\":\"PCBD1\",\"4270\":\"PCBD2\",\"4271\":\"PCBP1\",\"4272\":\"PCBP2\",\"4273\":\"PCCA\",\"4274\":\"PCCB\",\"4275\":\"PCDH17\",\"4276\":\"PCDH7\",\"4277\":\"PCF11\",\"4278\":\"PCGF1\",\"4279\":\"PCGF6\",\"4280\":\"PCID2\",\"4281\":\"PCIF1\",\"4282\":\"PCK2\",\"4283\":\"PCLAF\",\"4284\":\"PCM1\",\"4285\":\"PCMT1\",\"4286\":\"PCNA\",\"4287\":\"PCNP\",\"4288\":\"PCNT\",\"4289\":\"PCNX3\",\"4290\":\"PCOLCE\",\"4291\":\"PCSK9\",\"4292\":\"PCYOX1\",\"4293\":\"PCYOX1L\",\"4294\":\"PCYT1A\",\"4295\":\"PCYT2\",\"4296\":\"PDAP1\",\"4297\":\"PDCD10\",\"4298\":\"PDCD11\",\"4299\":\"PDCD2\",\"4300\":\"PDCD2L\",\"4301\":\"PDCD4\",\"4302\":\"PDCD5\",\"4303\":\"PDCD6\",\"4304\":\"PDCD6IP\",\"4305\":\"PDCD7\",\"4306\":\"PDCL\",\"4307\":\"PDCL3\",\"4308\":\"PDE12\",\"4309\":\"PDE1A\",\"4310\":\"PDE3A\",\"4311\":\"PDE3B\",\"4312\":\"PDE4D\",\"4313\":\"PDE4DIP\",\"4314\":\"PDE6D\",\"4315\":\"PDE8A\",\"4316\":\"PDF\",\"4317\":\"PDGFA\",\"4318\":\"PDHA1\",\"4319\":\"PDHB\",\"4320\":\"PDHX\",\"4321\":\"PDIA3\",\"4322\":\"PDIA4\",\"4323\":\"PDIA5\",\"4324\":\"PDIA6\",\"4325\":\"PDK1\",\"4326\":\"PDK2\",\"4327\":\"PDK3\",\"4328\":\"PDLIM1\",\"4329\":\"PDLIM2\",\"4330\":\"PDLIM3\",\"4331\":\"PDLIM5\",\"4332\":\"PDLIM7\",\"4333\":\"PDP1\",\"4334\":\"PDP2\",\"4335\":\"PDPK1\",\"4336\":\"PDPR\",\"4337\":\"PDRG1\",\"4338\":\"PDS5A\",\"4339\":\"PDS5B\",\"4340\":\"PDSS1\",\"4341\":\"PDSS2\",\"4342\":\"PDXDC1\",\"4343\":\"PDXK\",\"4344\":\"PDXP\",\"4345\":\"PDZD11\",\"4346\":\"PDZD8\",\"4347\":\"PEA15\",\"4348\":\"PEAK1\",\"4349\":\"PEBP1\",\"4350\":\"PECR\",\"4351\":\"PEF1\",\"4352\":\"PEG10\",\"4353\":\"PELO\",\"4354\":\"PELP1\",\"4355\":\"PEPD\",\"4356\":\"PES1\",\"4357\":\"PET117\",\"4358\":\"PEX1\",\"4359\":\"PEX10\",\"4360\":\"PEX11B\",\"4361\":\"PEX13\",\"4362\":\"PEX14\",\"4363\":\"PEX16\",\"4364\":\"PEX19\",\"4365\":\"PEX3\",\"4366\":\"PEX5\",\"4367\":\"PEX6\",\"4368\":\"PEX7\",\"4369\":\"PFAS\",\"4370\":\"PFDN1\",\"4371\":\"PFDN2\",\"4372\":\"PFDN4\",\"4373\":\"PFDN5\",\"4374\":\"PFDN6\",\"4375\":\"PFKFB2\",\"4376\":\"PFKL\",\"4377\":\"PFKM\",\"4378\":\"PFKP\",\"4379\":\"PFN1\",\"4380\":\"PFN2\",\"4381\":\"PGAM1\",\"4382\":\"PGAM5\",\"4383\":\"PGD\",\"4384\":\"PGGT1B\",\"4385\":\"PGK1\",\"4386\":\"PGK2\",\"4387\":\"PGLS\",\"4388\":\"PGM1\",\"4389\":\"PGM2\",\"4390\":\"PGM2L1\",\"4391\":\"PGM3\",\"4392\":\"PGM5\",\"4393\":\"PGP\",\"4394\":\"PGRMC1\",\"4395\":\"PGRMC2\",\"4396\":\"PGS1\",\"4397\":\"PHACTR4\",\"4398\":\"PHAX\",\"4399\":\"PHB\",\"4400\":\"PHB2\",\"4401\":\"PHC1\",\"4402\":\"PHC2\",\"4403\":\"PHC3\",\"4404\":\"PHF10\",\"4405\":\"PHF12\",\"4406\":\"PHF14\",\"4407\":\"PHF2\",\"4408\":\"PHF20\",\"4409\":\"PHF20L1\",\"4410\":\"PHF21A\",\"4411\":\"PHF23\",\"4412\":\"PHF3\",\"4413\":\"PHF5A\",\"4414\":\"PHF6\",\"4415\":\"PHF8\",\"4416\":\"PHGDH\",\"4417\":\"PHIP\",\"4418\":\"PHKA2\",\"4419\":\"PHKB\",\"4420\":\"PHKG2\",\"4421\":\"PHLDA2\",\"4422\":\"PHLDA3\",\"4423\":\"PHLDB1\",\"4424\":\"PHLDB2\",\"4425\":\"PHLDB3\",\"4426\":\"PHPT1\",\"4427\":\"PHRF1\",\"4428\":\"PHYH\",\"4429\":\"PHYHD1\",\"4430\":\"PI4K2A\",\"4431\":\"PI4K2B\",\"4432\":\"PI4KA\",\"4433\":\"PI4KB\",\"4434\":\"PIAS1\",\"4435\":\"PIAS2\",\"4436\":\"PIAS3\",\"4437\":\"PIAS4\",\"4438\":\"PIBF1\",\"4439\":\"PICALM\",\"4440\":\"PIEZO1\",\"4441\":\"PIGA\",\"4442\":\"PIGB\",\"4443\":\"PIGBOS1\",\"4444\":\"PIGG\",\"4445\":\"PIGK\",\"4446\":\"PIGM\",\"4447\":\"PIGN\",\"4448\":\"PIGO\",\"4449\":\"PIGS\",\"4450\":\"PIGT\",\"4451\":\"PIGU\",\"4452\":\"PIH1D1\",\"4453\":\"PIK3C2A\",\"4454\":\"PIK3C2B\",\"4455\":\"PIK3C3\",\"4456\":\"PIK3CB\",\"4457\":\"PIK3R2\",\"4458\":\"PIK3R4\",\"4459\":\"PIKFYVE\",\"4460\":\"PIN1\",\"4461\":\"PIN4\",\"4462\":\"PINX1\",\"4463\":\"PIP4K2A\",\"4464\":\"PIP4K2B\",\"4465\":\"PIP4K2C\",\"4466\":\"PIP4P1\",\"4467\":\"PIP4P2\",\"4468\":\"PIP5K1A\",\"4469\":\"PIP5K1C\",\"4470\":\"PIR\",\"4471\":\"PISD\",\"4472\":\"PITHD1\",\"4473\":\"PITPNA\",\"4474\":\"PITPNB\",\"4475\":\"PITPNM1\",\"4476\":\"PITRM1\",\"4477\":\"PITX1\",\"4478\":\"PJA2\",\"4479\":\"PKD2\",\"4480\":\"PKLR\",\"4481\":\"PKM\",\"4482\":\"PKMYT1\",\"4483\":\"PKN1\",\"4484\":\"PKN2\",\"4485\":\"PKN3\",\"4486\":\"PKNOX1\",\"4487\":\"PKP2\",\"4488\":\"PKP3\",\"4489\":\"PKP4\",\"4490\":\"PLA2G15\",\"4491\":\"PLA2G3\",\"4492\":\"PLA2G4A\",\"4493\":\"PLAA\",\"4494\":\"PLAU\",\"4495\":\"PLAUR\",\"4496\":\"PLBD2\",\"4497\":\"PLCB1\",\"4498\":\"PLCB3\",\"4499\":\"PLCB4\",\"4500\":\"PLCD3\",\"4501\":\"PLCG1\",\"4502\":\"PLD1\",\"4503\":\"PLD3\",\"4504\":\"PLEC\",\"4505\":\"PLEK2\",\"4506\":\"PLEKHA2\",\"4507\":\"PLEKHA5\",\"4508\":\"PLEKHF1\",\"4509\":\"PLEKHG2\",\"4510\":\"PLEKHG3\",\"4511\":\"PLEKHH3\",\"4512\":\"PLGRKT\",\"4513\":\"PLIN2\",\"4514\":\"PLIN3\",\"4515\":\"PLK1\",\"4516\":\"PLOD1\",\"4517\":\"PLOD2\",\"4518\":\"PLOD3\",\"4519\":\"PLP2\",\"4520\":\"PLPBP\",\"4521\":\"PLPP1\",\"4522\":\"PLPP3\",\"4523\":\"PLPP6\",\"4524\":\"PLRG1\",\"4525\":\"PLS1\",\"4526\":\"PLS3\",\"4527\":\"PLXNA1\",\"4528\":\"PLXNA2\",\"4529\":\"PLXNB2\",\"4530\":\"PLXND1\",\"4531\":\"PM20D2\",\"4532\":\"PMEPA1\",\"4533\":\"PMF1\",\"4534\":\"PML\",\"4535\":\"PMM2\",\"4536\":\"PMPCA\",\"4537\":\"PMPCB\",\"4538\":\"PMS1\",\"4539\":\"PMS2\",\"4540\":\"PMS2P11\",\"4541\":\"PMVK\",\"4542\":\"PNISR\",\"4543\":\"PNKD\",\"4544\":\"PNKP\",\"4545\":\"PNN\",\"4546\":\"PNO1\",\"4547\":\"PNP\",\"4548\":\"PNPLA2\",\"4549\":\"PNPLA4\",\"4550\":\"PNPLA6\",\"4551\":\"PNPLA8\",\"4552\":\"PNPO\",\"4553\":\"PNPT1\",\"4554\":\"POC1A\",\"4555\":\"PODXL\",\"4556\":\"PODXL2\",\"4557\":\"POFUT1\",\"4558\":\"POFUT2\",\"4559\":\"POGK\",\"4560\":\"POGLUT1\",\"4561\":\"POGZ\",\"4562\":\"POLA1\",\"4563\":\"POLA2\",\"4564\":\"POLB\",\"4565\":\"POLD1\",\"4566\":\"POLD2\",\"4567\":\"POLD3\",\"4568\":\"POLDIP2\",\"4569\":\"POLDIP3\",\"4570\":\"POLE\",\"4571\":\"POLE2\",\"4572\":\"POLE3\",\"4573\":\"POLE4\",\"4574\":\"POLG\",\"4575\":\"POLG2\",\"4576\":\"POLL\",\"4577\":\"POLR1A\",\"4578\":\"POLR1B\",\"4579\":\"POLR1C\",\"4580\":\"POLR1D\",\"4581\":\"POLR1E\",\"4582\":\"POLR2A\",\"4583\":\"POLR2B\",\"4584\":\"POLR2C\",\"4585\":\"POLR2D\",\"4586\":\"POLR2E\",\"4587\":\"POLR2G\",\"4588\":\"POLR2H\",\"4589\":\"POLR2I\",\"4590\":\"POLR2J\",\"4591\":\"POLR2L\",\"4592\":\"POLR2M\",\"4593\":\"POLR3A\",\"4594\":\"POLR3B\",\"4595\":\"POLR3C\",\"4596\":\"POLR3D\",\"4597\":\"POLR3E\",\"4598\":\"POLR3F\",\"4599\":\"POLR3G\",\"4600\":\"POLR3H\",\"4601\":\"POLRMT\",\"4602\":\"POM121\",\"4603\":\"POM121C\",\"4604\":\"POMGNT1\",\"4605\":\"POMGNT2\",\"4606\":\"POMK\",\"4607\":\"POMP\",\"4608\":\"PON2\",\"4609\":\"POP1\",\"4610\":\"POP4\",\"4611\":\"POP5\",\"4612\":\"POP7\",\"4613\":\"POR\",\"4614\":\"POU2F1\",\"4615\":\"POU2F3\",\"4616\":\"PPA1\",\"4617\":\"PPA2\",\"4618\":\"PPAN-P2RY11\",\"4619\":\"PPARG\",\"4620\":\"PPAT\",\"4621\":\"PPCS\",\"4622\":\"PPFIA1\",\"4623\":\"PPFIBP1\",\"4624\":\"PPHLN1\",\"4625\":\"PPIA\",\"4626\":\"PPIB\",\"4627\":\"PPIC\",\"4628\":\"PPID\",\"4629\":\"PPIE\",\"4630\":\"PPIF\",\"4631\":\"PPIG\",\"4632\":\"PPIH\",\"4633\":\"PPIL1\",\"4634\":\"PPIL2\",\"4635\":\"PPIL3\",\"4636\":\"PPIL4\",\"4637\":\"PPIP5K2\",\"4638\":\"PPL\",\"4639\":\"PPM1B\",\"4640\":\"PPM1D\",\"4641\":\"PPM1F\",\"4642\":\"PPM1G\",\"4643\":\"PPM1H\",\"4644\":\"PPM1L\",\"4645\":\"PPME1\",\"4646\":\"PPOX\",\"4647\":\"PPP1CA\",\"4648\":\"PPP1CB\",\"4649\":\"PPP1CC\",\"4650\":\"PPP1R10\",\"4651\":\"PPP1R11\",\"4652\":\"PPP1R12A\",\"4653\":\"PPP1R12B\",\"4654\":\"PPP1R12C\",\"4655\":\"PPP1R13L\",\"4656\":\"PPP1R14B\",\"4657\":\"PPP1R15B\",\"4658\":\"PPP1R18\",\"4659\":\"PPP1R21\",\"4660\":\"PPP1R7\",\"4661\":\"PPP1R8\",\"4662\":\"PPP1R9A\",\"4663\":\"PPP1R9B\",\"4664\":\"PPP2R1A\",\"4665\":\"PPP2R1B\",\"4666\":\"PPP2R2A\",\"4667\":\"PPP2R5A\",\"4668\":\"PPP2R5C\",\"4669\":\"PPP2R5D\",\"4670\":\"PPP2R5E\",\"4671\":\"PPP3CA\",\"4672\":\"PPP3CB\",\"4673\":\"PPP3R1\",\"4674\":\"PPP4C\",\"4675\":\"PPP4R1\",\"4676\":\"PPP4R2\",\"4677\":\"PPP4R3A\",\"4678\":\"PPP4R3B\",\"4679\":\"PPP5C\",\"4680\":\"PPP6C\",\"4681\":\"PPP6R1\",\"4682\":\"PPP6R2\",\"4683\":\"PPP6R3\",\"4684\":\"PPT1\",\"4685\":\"PPT2\",\"4686\":\"PPTC7\",\"4687\":\"PPWD1\",\"4688\":\"PQBP1\",\"4689\":\"PRADC1\",\"4690\":\"PRAF2\",\"4691\":\"PRAG1\",\"4692\":\"PRC1\",\"4693\":\"PRCC\",\"4694\":\"PRCP\",\"4695\":\"PRDM10\",\"4696\":\"PRDM2\",\"4697\":\"PRDX1\",\"4698\":\"PRDX2\",\"4699\":\"PRDX3\",\"4700\":\"PRDX4\",\"4701\":\"PRDX5\",\"4702\":\"PRDX6\",\"4703\":\"PREB\",\"4704\":\"PRELID1\",\"4705\":\"PRELID3B\",\"4706\":\"PREP\",\"4707\":\"PREPL\",\"4708\":\"PRIM1\",\"4709\":\"PRIM2\",\"4710\":\"PRKAA1\",\"4711\":\"PRKAA2\",\"4712\":\"PRKAB1\",\"4713\":\"PRKACA\",\"4714\":\"PRKACB\",\"4715\":\"PRKAG1\",\"4716\":\"PRKAR1A\",\"4717\":\"PRKAR1B\",\"4718\":\"PRKAR2A\",\"4719\":\"PRKCA\",\"4720\":\"PRKCD\",\"4721\":\"PRKCI\",\"4722\":\"PRKCQ\",\"4723\":\"PRKCSH\",\"4724\":\"PRKCZ\",\"4725\":\"PRKD2\",\"4726\":\"PRKDC\",\"4727\":\"PRKRA\",\"4728\":\"PRKRIP1\",\"4729\":\"PRMT1\",\"4730\":\"PRMT3\",\"4731\":\"PRMT5\",\"4732\":\"PRMT6\",\"4733\":\"PRMT7\",\"4734\":\"PRMT8\",\"4735\":\"PRMT9\",\"4736\":\"PRNP\",\"4737\":\"PROCR\",\"4738\":\"PROSER2\",\"4739\":\"PRPF18\",\"4740\":\"PRPF19\",\"4741\":\"PRPF3\",\"4742\":\"PRPF31\",\"4743\":\"PRPF38A\",\"4744\":\"PRPF38B\",\"4745\":\"PRPF39\",\"4746\":\"PRPF4\",\"4747\":\"PRPF40A\",\"4748\":\"PRPF4B\",\"4749\":\"PRPF6\",\"4750\":\"PRPF8\",\"4751\":\"PRPH\",\"4752\":\"PRPS1\",\"4753\":\"PRPS2\",\"4754\":\"PRPSAP1\",\"4755\":\"PRPSAP2\",\"4756\":\"PRR14\",\"4757\":\"PRR14L\",\"4758\":\"PRR5L\",\"4759\":\"PRRC1\",\"4760\":\"PRRC2A\",\"4761\":\"PRRC2B\",\"4762\":\"PRRC2C\",\"4763\":\"PRSS21\",\"4764\":\"PRSS23\",\"4765\":\"PRSS56\",\"4766\":\"PRTFDC1\",\"4767\":\"PRUNE1\",\"4768\":\"PRXL2A\",\"4769\":\"PRXL2C\",\"4770\":\"PSAP\",\"4771\":\"PSAT1\",\"4772\":\"PSCA\",\"4773\":\"PSEN1\",\"4774\":\"PSEN2\",\"4775\":\"PSIP1\",\"4776\":\"PSMA1\",\"4777\":\"PSMA2\",\"4778\":\"PSMA3\",\"4779\":\"PSMA4\",\"4780\":\"PSMA5\",\"4781\":\"PSMA6\",\"4782\":\"PSMA7\",\"4783\":\"PSMB1\",\"4784\":\"PSMB2\",\"4785\":\"PSMB3\",\"4786\":\"PSMB4\",\"4787\":\"PSMB5\",\"4788\":\"PSMB6\",\"4789\":\"PSMB7\",\"4790\":\"PSMB8\",\"4791\":\"PSMB9\",\"4792\":\"PSMC1\",\"4793\":\"PSMC2\",\"4794\":\"PSMC3\",\"4795\":\"PSMC3IP\",\"4796\":\"PSMC4\",\"4797\":\"PSMC5\",\"4798\":\"PSMC6\",\"4799\":\"PSMD1\",\"4800\":\"PSMD10\",\"4801\":\"PSMD11\",\"4802\":\"PSMD12\",\"4803\":\"PSMD13\",\"4804\":\"PSMD14\",\"4805\":\"PSMD2\",\"4806\":\"PSMD3\",\"4807\":\"PSMD4\",\"4808\":\"PSMD5\",\"4809\":\"PSMD6\",\"4810\":\"PSMD7\",\"4811\":\"PSMD8\",\"4812\":\"PSMD9\",\"4813\":\"PSME1\",\"4814\":\"PSME2\",\"4815\":\"PSME3\",\"4816\":\"PSME4\",\"4817\":\"PSMF1\",\"4818\":\"PSMG1\",\"4819\":\"PSMG2\",\"4820\":\"PSMG3\",\"4821\":\"PSMG4\",\"4822\":\"PSPC1\",\"4823\":\"PSPH\",\"4824\":\"PSRC1\",\"4825\":\"PSTPIP2\",\"4826\":\"PTBP1\",\"4827\":\"PTBP2\",\"4828\":\"PTBP3\",\"4829\":\"PTCD2\",\"4830\":\"PTCD3\",\"4831\":\"PTDSS1\",\"4832\":\"PTDSS2\",\"4833\":\"PTGES2\",\"4834\":\"PTGES3\",\"4835\":\"PTGFRN\",\"4836\":\"PTGR1\",\"4837\":\"PTGS1\",\"4838\":\"PTGS2\",\"4839\":\"PTK2\",\"4840\":\"PTMA\",\"4841\":\"PTMS\",\"4842\":\"PTOV1\",\"4843\":\"PTP4A1\",\"4844\":\"PTP4A2\",\"4845\":\"PTPA\",\"4846\":\"PTPMT1\",\"4847\":\"PTPN1\",\"4848\":\"PTPN11\",\"4849\":\"PTPN12\",\"4850\":\"PTPN13\",\"4851\":\"PTPN2\",\"4852\":\"PTPN23\",\"4853\":\"PTPN9\",\"4854\":\"PTPRA\",\"4855\":\"PTPRF\",\"4856\":\"PTPRJ\",\"4857\":\"PTPRK\",\"4858\":\"PTPRM\",\"4859\":\"PTPRS\",\"4860\":\"PTRH1\",\"4861\":\"PTRH2\",\"4862\":\"PTRHD1\",\"4863\":\"PTTG1\",\"4864\":\"PUDP\",\"4865\":\"PUF60\",\"4866\":\"PUM1\",\"4867\":\"PUM2\",\"4868\":\"PUM3\",\"4869\":\"PURA\",\"4870\":\"PURB\",\"4871\":\"PUS1\",\"4872\":\"PUS3\",\"4873\":\"PUS7\",\"4874\":\"PUS7L\",\"4875\":\"PUSL1\",\"4876\":\"PVR\",\"4877\":\"PWP1\",\"4878\":\"PWWP2A\",\"4879\":\"PWWP3A\",\"4880\":\"PXDN\",\"4881\":\"PXK\",\"4882\":\"PXMP2\",\"4883\":\"PXMP4\",\"4884\":\"PXN\",\"4885\":\"PYCR1\",\"4886\":\"PYCR2\",\"4887\":\"PYCR3\",\"4888\":\"PYGB\",\"4889\":\"PYGL\",\"4890\":\"PYGO2\",\"4891\":\"PYM1\",\"4892\":\"PYROXD1\",\"4893\":\"PYROXD2\",\"4894\":\"QARS\",\"4895\":\"QDPR\",\"4896\":\"QKI\",\"4897\":\"QPCTL\",\"4898\":\"QPRT\",\"4899\":\"QRICH1\",\"4900\":\"QRSL1\",\"4901\":\"QSER1\",\"4902\":\"QSOX2\",\"4903\":\"QTRT1\",\"4904\":\"QTRT2\",\"4905\":\"R3HCC1\",\"4906\":\"R3HCC1L\",\"4907\":\"R3HDM1\",\"4908\":\"RAB10\",\"4909\":\"RAB11B\",\"4910\":\"RAB11FIP1\",\"4911\":\"RAB11FIP5\",\"4912\":\"RAB12\",\"4913\":\"RAB13\",\"4914\":\"RAB14\",\"4915\":\"RAB17\",\"4916\":\"RAB18\",\"4917\":\"RAB1A\",\"4918\":\"RAB1B\",\"4919\":\"RAB20\",\"4920\":\"RAB21\",\"4921\":\"RAB22A\",\"4922\":\"RAB23\",\"4923\":\"RAB24\",\"4924\":\"RAB27A\",\"4925\":\"RAB27B\",\"4926\":\"RAB28\",\"4927\":\"RAB29\",\"4928\":\"RAB2A\",\"4929\":\"RAB2B\",\"4930\":\"RAB30\",\"4931\":\"RAB31\",\"4932\":\"RAB32\",\"4933\":\"RAB33B\",\"4934\":\"RAB34\",\"4935\":\"RAB35\",\"4936\":\"RAB3A\",\"4937\":\"RAB3D\",\"4938\":\"RAB3GAP1\",\"4939\":\"RAB3GAP2\",\"4940\":\"RAB42\",\"4941\":\"RAB43\",\"4942\":\"RAB4A\",\"4943\":\"RAB5A\",\"4944\":\"RAB5B\",\"4945\":\"RAB5C\",\"4946\":\"RAB5IF\",\"4947\":\"RAB6A\",\"4948\":\"RAB6B\",\"4949\":\"RAB6D\",\"4950\":\"RAB7A\",\"4951\":\"RAB8A\",\"4952\":\"RAB8B\",\"4953\":\"RAB9A\",\"4954\":\"RABAC1\",\"4955\":\"RABEP1\",\"4956\":\"RABEP2\",\"4957\":\"RABEPK\",\"4958\":\"RABGAP1\",\"4959\":\"RABGAP1L\",\"4960\":\"RABGEF1\",\"4961\":\"RABGGTA\",\"4962\":\"RABGGTB\",\"4963\":\"RABIF\",\"4964\":\"RABL3\",\"4965\":\"RABL6\",\"4966\":\"RAC1\",\"4967\":\"RACGAP1\",\"4968\":\"RACK1\",\"4969\":\"RAD1\",\"4970\":\"RAD17\",\"4971\":\"RAD18\",\"4972\":\"RAD21\",\"4973\":\"RAD23A\",\"4974\":\"RAD23B\",\"4975\":\"RAD50\",\"4976\":\"RAD51\",\"4977\":\"RAD51AP1\",\"4978\":\"RAD51B\",\"4979\":\"RAD51C\",\"4980\":\"RAD51L3-RFFL\",\"4981\":\"RAD54B\",\"4982\":\"RAD54L\",\"4983\":\"RAD54L2\",\"4984\":\"RAE1\",\"4985\":\"RAF1\",\"4986\":\"RAI1\",\"4987\":\"RAI14\",\"4988\":\"RALA\",\"4989\":\"RALB\",\"4990\":\"RALBP1\",\"4991\":\"RALGAPA1\",\"4992\":\"RALGAPA2\",\"4993\":\"RALGAPB\",\"4994\":\"RALY\",\"4995\":\"RAMACL\",\"4996\":\"RAN\",\"4997\":\"RANBP1\",\"4998\":\"RANBP10\",\"4999\":\"RANBP2\",\"5000\":\"RANBP3\",\"5001\":\"RANBP6\",\"5002\":\"RANBP9\",\"5003\":\"RANGAP1\",\"5004\":\"RAP1A\",\"5005\":\"RAP1B\",\"5006\":\"RAP1GDS1\",\"5007\":\"RAP2A\",\"5008\":\"RAP2B\",\"5009\":\"RAP2C\",\"5010\":\"RAPGEF6\",\"5011\":\"RAPH1\",\"5012\":\"RARS\",\"5013\":\"RARS2\",\"5014\":\"RASA1\",\"5015\":\"RASA3\",\"5016\":\"RASAL2\",\"5017\":\"RASSF1\",\"5018\":\"RASSF7\",\"5019\":\"RASSF8\",\"5020\":\"RAVER1\",\"5021\":\"RAVER2\",\"5022\":\"RB1\",\"5023\":\"RB1CC1\",\"5024\":\"RBBP4\",\"5025\":\"RBBP5\",\"5026\":\"RBBP6\",\"5027\":\"RBBP7\",\"5028\":\"RBFOX2\",\"5029\":\"RBM10\",\"5030\":\"RBM12\",\"5031\":\"RBM12B\",\"5032\":\"RBM14\",\"5033\":\"RBM15\",\"5034\":\"RBM15B\",\"5035\":\"RBM17\",\"5036\":\"RBM18\",\"5037\":\"RBM19\",\"5038\":\"RBM22\",\"5039\":\"RBM23\",\"5040\":\"RBM25\",\"5041\":\"RBM26\",\"5042\":\"RBM27\",\"5043\":\"RBM28\",\"5044\":\"RBM3\",\"5045\":\"RBM33\",\"5046\":\"RBM34\",\"5047\":\"RBM39\",\"5048\":\"RBM4\",\"5049\":\"RBM41\",\"5050\":\"RBM42\",\"5051\":\"RBM45\",\"5052\":\"RBM47\",\"5053\":\"RBM4B\",\"5054\":\"RBM5\",\"5055\":\"RBM6\",\"5056\":\"RBM7\",\"5057\":\"RBM8A\",\"5058\":\"RBMS1\",\"5059\":\"RBMS2\",\"5060\":\"RBMX\",\"5061\":\"RBMX2\",\"5062\":\"RBPJ\",\"5063\":\"RBPMS\",\"5064\":\"RBSN\",\"5065\":\"RBX1\",\"5066\":\"RC3H1\",\"5067\":\"RC3H2\",\"5068\":\"RCC1\",\"5069\":\"RCC1L\",\"5070\":\"RCC2\",\"5071\":\"RCCD1\",\"5072\":\"RCE1\",\"5073\":\"RCL1\",\"5074\":\"RCN1\",\"5075\":\"RCN2\",\"5076\":\"RCN3\",\"5077\":\"RCOR1\",\"5078\":\"RCOR2\",\"5079\":\"RCOR3\",\"5080\":\"RDH10\",\"5081\":\"RDH11\",\"5082\":\"RDH13\",\"5083\":\"RDH14\",\"5084\":\"RDX\",\"5085\":\"RECQL\",\"5086\":\"RECQL4\",\"5087\":\"RECQL5\",\"5088\":\"REEP3\",\"5089\":\"REEP4\",\"5090\":\"REEP5\",\"5091\":\"REEP6\",\"5092\":\"REL\",\"5093\":\"RELA\",\"5094\":\"RELB\",\"5095\":\"RELCH\",\"5096\":\"RELL1\",\"5097\":\"REPIN1\",\"5098\":\"REPS1\",\"5099\":\"RER1\",\"5100\":\"RERE\",\"5101\":\"REST\",\"5102\":\"RETREG1\",\"5103\":\"RETREG2\",\"5104\":\"RETREG3\",\"5105\":\"RETSAT\",\"5106\":\"REXO1\",\"5107\":\"REXO2\",\"5108\":\"REXO4\",\"5109\":\"RFC1\",\"5110\":\"RFC2\",\"5111\":\"RFC3\",\"5112\":\"RFC4\",\"5113\":\"RFC5\",\"5114\":\"RFK\",\"5115\":\"RFLNB\",\"5116\":\"RFWD3\",\"5117\":\"RFX1\",\"5118\":\"RFX3\",\"5119\":\"RFX5\",\"5120\":\"RFXANK\",\"5121\":\"RFXAP\",\"5122\":\"RGP1\",\"5123\":\"RGPD1\",\"5124\":\"RGPD5\",\"5125\":\"RGPD8\",\"5126\":\"RGS10\",\"5127\":\"RGS19\",\"5128\":\"RHBDD1\",\"5129\":\"RHBDD2\",\"5130\":\"RHBDD3\",\"5131\":\"RHEB\",\"5132\":\"RHOA\",\"5133\":\"RHOB\",\"5134\":\"RHOBTB3\",\"5135\":\"RHOC\",\"5136\":\"RHOD\",\"5137\":\"RHOF\",\"5138\":\"RHOG\",\"5139\":\"RHOT1\",\"5140\":\"RHOT2\",\"5141\":\"RHPN2\",\"5142\":\"RIC8A\",\"5143\":\"RIC8B\",\"5144\":\"RICTOR\",\"5145\":\"RIDA\",\"5146\":\"RIF1\",\"5147\":\"RILPL1\",\"5148\":\"RIMS1\",\"5149\":\"RIN1\",\"5150\":\"RING1\",\"5151\":\"RINT1\",\"5152\":\"RIOK1\",\"5153\":\"RIOK2\",\"5154\":\"RIOK3\",\"5155\":\"RIOX1\",\"5156\":\"RIOX2\",\"5157\":\"RIPK1\",\"5158\":\"RIPK2\",\"5159\":\"RIPOR1\",\"5160\":\"RIT1\",\"5161\":\"RLF\",\"5162\":\"RLIM\",\"5163\":\"RMC1\",\"5164\":\"RMDN1\",\"5165\":\"RMDN2\",\"5166\":\"RMDN3\",\"5167\":\"RMI1\",\"5168\":\"RMND1\",\"5169\":\"RMND5A\",\"5170\":\"RNASEH1\",\"5171\":\"RNASEH2A\",\"5172\":\"RNASEH2B\",\"5173\":\"RNASEH2C\",\"5174\":\"RNASET2\",\"5175\":\"RNF11\",\"5176\":\"RNF111\",\"5177\":\"RNF113A\",\"5178\":\"RNF114\",\"5179\":\"RNF123\",\"5180\":\"RNF13\",\"5181\":\"RNF14\",\"5182\":\"RNF146\",\"5183\":\"RNF149\",\"5184\":\"RNF168\",\"5185\":\"RNF170\",\"5186\":\"RNF181\",\"5187\":\"RNF2\",\"5188\":\"RNF20\",\"5189\":\"RNF213\",\"5190\":\"RNF214\",\"5191\":\"RNF219\",\"5192\":\"RNF220\",\"5193\":\"RNF25\",\"5194\":\"RNF40\",\"5195\":\"RNF5\",\"5196\":\"RNFT1\",\"5197\":\"RNGTT\",\"5198\":\"RNH1\",\"5199\":\"RNMT\",\"5200\":\"RNPC3\",\"5201\":\"RNPEP\",\"5202\":\"RNPS1\",\"5203\":\"ROBO1\",\"5204\":\"ROBO2\",\"5205\":\"ROCK1\",\"5206\":\"ROCK2\",\"5207\":\"ROMO1\",\"5208\":\"ROR2\",\"5209\":\"RP2\",\"5210\":\"RP9\",\"5211\":\"RPA1\",\"5212\":\"RPA2\",\"5213\":\"RPA3\",\"5214\":\"RPAP1\",\"5215\":\"RPAP2\",\"5216\":\"RPAP3\",\"5217\":\"RPE\",\"5218\":\"RPF1\",\"5219\":\"RPF2\",\"5220\":\"RPIA\",\"5221\":\"RPL10\",\"5222\":\"RPL10A\",\"5223\":\"RPL11\",\"5224\":\"RPL12\",\"5225\":\"RPL13\",\"5226\":\"RPL13A\",\"5227\":\"RPL14\",\"5228\":\"RPL15\",\"5229\":\"RPL17-C18orf32\",\"5230\":\"RPL18\",\"5231\":\"RPL18A\",\"5232\":\"RPL19\",\"5233\":\"RPL21\",\"5234\":\"RPL22\",\"5235\":\"RPL22L1\",\"5236\":\"RPL23\",\"5237\":\"RPL23A\",\"5238\":\"RPL24\",\"5239\":\"RPL27\",\"5240\":\"RPL27A\",\"5241\":\"RPL28\",\"5242\":\"RPL29\",\"5243\":\"RPL3\",\"5244\":\"RPL30\",\"5245\":\"RPL31\",\"5246\":\"RPL32\",\"5247\":\"RPL34\",\"5248\":\"RPL35\",\"5249\":\"RPL35A\",\"5250\":\"RPL36\",\"5251\":\"RPL36A-HNRNPH2\",\"5252\":\"RPL37A\",\"5253\":\"RPL38\",\"5254\":\"RPL39\",\"5255\":\"RPL3L\",\"5256\":\"RPL4\",\"5257\":\"RPL5\",\"5258\":\"RPL6\",\"5259\":\"RPL7\",\"5260\":\"RPL7A\",\"5261\":\"RPL7L1\",\"5262\":\"RPL8\",\"5263\":\"RPL9\",\"5264\":\"RPLP0\",\"5265\":\"RPLP1\",\"5266\":\"RPLP2\",\"5267\":\"RPN1\",\"5268\":\"RPN2\",\"5269\":\"RPP14\",\"5270\":\"RPP21\",\"5271\":\"RPP25\",\"5272\":\"RPP25L\",\"5273\":\"RPP30\",\"5274\":\"RPP38\",\"5275\":\"RPP40\",\"5276\":\"RPRD1A\",\"5277\":\"RPRD1B\",\"5278\":\"RPRD2\",\"5279\":\"RPS11\",\"5280\":\"RPS12\",\"5281\":\"RPS13\",\"5282\":\"RPS14\",\"5283\":\"RPS15\",\"5284\":\"RPS15A\",\"5285\":\"RPS16\",\"5286\":\"RPS17\",\"5287\":\"RPS18\",\"5288\":\"RPS19\",\"5289\":\"RPS19BP1\",\"5290\":\"RPS2\",\"5291\":\"RPS20\",\"5292\":\"RPS21\",\"5293\":\"RPS23\",\"5294\":\"RPS24\",\"5295\":\"RPS25\",\"5296\":\"RPS26\",\"5297\":\"RPS27\",\"5298\":\"RPS27L\",\"5299\":\"RPS28\",\"5300\":\"RPS29\",\"5301\":\"RPS3\",\"5302\":\"RPS3A\",\"5303\":\"RPS4X\",\"5304\":\"RPS4Y2\",\"5305\":\"RPS5\",\"5306\":\"RPS6\",\"5307\":\"RPS6KA1\",\"5308\":\"RPS6KA2\",\"5309\":\"RPS6KA3\",\"5310\":\"RPS6KA4\",\"5311\":\"RPS6KA5\",\"5312\":\"RPS6KB1\",\"5313\":\"RPS7\",\"5314\":\"RPS8\",\"5315\":\"RPS9\",\"5316\":\"RPSA\",\"5317\":\"RPTOR\",\"5318\":\"RPUSD2\",\"5319\":\"RPUSD3\",\"5320\":\"RPUSD4\",\"5321\":\"RRAGA\",\"5322\":\"RRAGC\",\"5323\":\"RRAS\",\"5324\":\"RRAS2\",\"5325\":\"RRBP1\",\"5326\":\"RREB1\",\"5327\":\"RRM1\",\"5328\":\"RRM2\",\"5329\":\"RRM2B\",\"5330\":\"RRN3\",\"5331\":\"RRP1\",\"5332\":\"RRP12\",\"5333\":\"RRP15\",\"5334\":\"RRP1B\",\"5335\":\"RRP36\",\"5336\":\"RRP7A\",\"5337\":\"RRP8\",\"5338\":\"RRP9\",\"5339\":\"RRS1\",\"5340\":\"RSAD1\",\"5341\":\"RSBN1\",\"5342\":\"RSBN1L\",\"5343\":\"RSF1\",\"5344\":\"RSL1D1\",\"5345\":\"RSL24D1\",\"5346\":\"RSPRY1\",\"5347\":\"RSRC1\",\"5348\":\"RSRC2\",\"5349\":\"RSRP1\",\"5350\":\"RSU1\",\"5351\":\"RTCA\",\"5352\":\"RTCB\",\"5353\":\"RTEL1-TNFRSF6B\",\"5354\":\"RTF1\",\"5355\":\"RTFDC1\",\"5356\":\"RTL8A\",\"5357\":\"RTL8B\",\"5358\":\"RTN2\",\"5359\":\"RTN3\",\"5360\":\"RTN4\",\"5361\":\"RTN4IP1\",\"5362\":\"RTRAF\",\"5363\":\"RTTN\",\"5364\":\"RUFY1\",\"5365\":\"RUFY2\",\"5366\":\"RUFY3\",\"5367\":\"RUNX3\",\"5368\":\"RUSC1\",\"5369\":\"RUVBL1\",\"5370\":\"RUVBL2\",\"5371\":\"RWDD1\",\"5372\":\"RWDD4\",\"5373\":\"RXRA\",\"5374\":\"RXRB\",\"5375\":\"RXYLT1\",\"5376\":\"RYBP\",\"5377\":\"S100A10\",\"5378\":\"S100A11\",\"5379\":\"S100A13\",\"5380\":\"S100A14\",\"5381\":\"S100A16\",\"5382\":\"S100A2\",\"5383\":\"S100A4\",\"5384\":\"S100A6\",\"5385\":\"S100A8\",\"5386\":\"S100A9\",\"5387\":\"S100PBP\",\"5388\":\"SAAL1\",\"5389\":\"SAC3D1\",\"5390\":\"SACM1L\",\"5391\":\"SACS\",\"5392\":\"SAE1\",\"5393\":\"SAFB\",\"5394\":\"SAFB2\",\"5395\":\"SALL4\",\"5396\":\"SAMD1\",\"5397\":\"SAMD11\",\"5398\":\"SAMD4B\",\"5399\":\"SAMD9\",\"5400\":\"SAMHD1\",\"5401\":\"SAMM50\",\"5402\":\"SAP130\",\"5403\":\"SAP18\",\"5404\":\"SAP30\",\"5405\":\"SAP30BP\",\"5406\":\"SAPCD2\",\"5407\":\"SAR1A\",\"5408\":\"SAR1B\",\"5409\":\"SARAF\",\"5410\":\"SARS\",\"5411\":\"SARS2\",\"5412\":\"SART1\",\"5413\":\"SART3\",\"5414\":\"SASS6\",\"5415\":\"SAT2\",\"5416\":\"SATB1\",\"5417\":\"SBDS\",\"5418\":\"SBF1\",\"5419\":\"SBNO1\",\"5420\":\"SBNO2\",\"5421\":\"SCAF1\",\"5422\":\"SCAF11\",\"5423\":\"SCAF4\",\"5424\":\"SCAF8\",\"5425\":\"SCAI\",\"5426\":\"SCAMP1\",\"5427\":\"SCAMP2\",\"5428\":\"SCAMP3\",\"5429\":\"SCAMP4\",\"5430\":\"SCAP\",\"5431\":\"SCAPER\",\"5432\":\"SCARA3\",\"5433\":\"SCARA5\",\"5434\":\"SCARB1\",\"5435\":\"SCARB2\",\"5436\":\"SCCPDH\",\"5437\":\"SCD\",\"5438\":\"SCFD1\",\"5439\":\"SCFD2\",\"5440\":\"SCLT1\",\"5441\":\"SCLY\",\"5442\":\"SCMH1\",\"5443\":\"SCML2\",\"5444\":\"SCNM1\",\"5445\":\"SCO1\",\"5446\":\"SCO2\",\"5447\":\"SCP2\",\"5448\":\"SCPEP1\",\"5449\":\"SCRIB\",\"5450\":\"SCRN1\",\"5451\":\"SCRN2\",\"5452\":\"SCRN3\",\"5453\":\"SCYL1\",\"5454\":\"SCYL2\",\"5455\":\"SCYL3\",\"5456\":\"SDAD1\",\"5457\":\"SDC1\",\"5458\":\"SDC4\",\"5459\":\"SDCBP\",\"5460\":\"SDE2\",\"5461\":\"SDF2\",\"5462\":\"SDF2L1\",\"5463\":\"SDF4\",\"5464\":\"SDHA\",\"5465\":\"SDHAF2\",\"5466\":\"SDHAF3\",\"5467\":\"SDHAF4\",\"5468\":\"SDHB\",\"5469\":\"SDHC\",\"5470\":\"SDHD\",\"5471\":\"SDR16C5\",\"5472\":\"SDR39U1\",\"5473\":\"SEC11A\",\"5474\":\"SEC11C\",\"5475\":\"SEC13\",\"5476\":\"SEC14L1\",\"5477\":\"SEC16A\",\"5478\":\"SEC22B\",\"5479\":\"SEC23A\",\"5480\":\"SEC23B\",\"5481\":\"SEC23IP\",\"5482\":\"SEC24A\",\"5483\":\"SEC24B\",\"5484\":\"SEC24C\",\"5485\":\"SEC24D\",\"5486\":\"SEC31A\",\"5487\":\"SEC61A1\",\"5488\":\"SEC61B\",\"5489\":\"SEC61G\",\"5490\":\"SEC62\",\"5491\":\"SEC63\",\"5492\":\"SECISBP2L\",\"5493\":\"SEH1L\",\"5494\":\"SEL1L\",\"5495\":\"SELENBP1\",\"5496\":\"SELENOF\",\"5497\":\"SELENOH\",\"5498\":\"SELENOI\",\"5499\":\"SELENOK\",\"5500\":\"SELENOM\",\"5501\":\"SELENOO\",\"5502\":\"SELENOS\",\"5503\":\"SELENOT\",\"5504\":\"SEMA3A\",\"5505\":\"SEMA3B\",\"5506\":\"SEMA3C\",\"5507\":\"SEMA4B\",\"5508\":\"SEMA4C\",\"5509\":\"SENP1\",\"5510\":\"SENP2\",\"5511\":\"SENP3\",\"5512\":\"SENP5\",\"5513\":\"SENP6\",\"5514\":\"SEPHS1\",\"5515\":\"SEPSECS\",\"5516\":1283299200000,\"5517\":1314835200000,\"5518\":1030838400000,\"5519\":1125532800000,\"5520\":1157068800000,\"5521\":1188604800000,\"5522\":1220227200000,\"5523\":1251763200000,\"5524\":\"SERBP1\",\"5525\":\"SERINC1\",\"5526\":\"SERPINB1\",\"5527\":\"SERPINB12\",\"5528\":\"SERPINB5\",\"5529\":\"SERPINB6\",\"5530\":\"SERPINB7\",\"5531\":\"SERPINB8\",\"5532\":\"SERPINE2\",\"5533\":\"SERPINH1\",\"5534\":\"SERPINI1\",\"5535\":\"SESN2\",\"5536\":\"SET\",\"5537\":\"SETD1A\",\"5538\":\"SETD1B\",\"5539\":\"SETD2\",\"5540\":\"SETD3\",\"5541\":\"SETD7\",\"5542\":\"SETDB1\",\"5543\":\"SETMAR\",\"5544\":\"SETX\",\"5545\":\"SEZ6L2\",\"5546\":\"SF1\",\"5547\":\"SF3A1\",\"5548\":\"SF3A2\",\"5549\":\"SF3A3\",\"5550\":\"SF3B1\",\"5551\":\"SF3B2\",\"5552\":\"SF3B3\",\"5553\":\"SF3B4\",\"5554\":\"SF3B5\",\"5555\":\"SF3B6\",\"5556\":\"SFN\",\"5557\":\"SFPQ\",\"5558\":\"SFR1\",\"5559\":\"SFSWAP\",\"5560\":\"SFT2D2\",\"5561\":\"SFXN1\",\"5562\":\"SFXN2\",\"5563\":\"SFXN3\",\"5564\":\"SFXN4\",\"5565\":\"SGCE\",\"5566\":\"SGF29\",\"5567\":\"SGMS1\",\"5568\":\"SGO2\",\"5569\":\"SGPL1\",\"5570\":\"SGPP1\",\"5571\":\"SGSH\",\"5572\":\"SGTA\",\"5573\":\"SGTB\",\"5574\":\"SH2B1\",\"5575\":\"SH2D4A\",\"5576\":\"SH3BGRL\",\"5577\":\"SH3BGRL2\",\"5578\":\"SH3BGRL3\",\"5579\":\"SH3BP4\",\"5580\":\"SH3BP5L\",\"5581\":\"SH3D19\",\"5582\":\"SH3GL1\",\"5583\":\"SH3GL2\",\"5584\":\"SH3GLB1\",\"5585\":\"SH3GLB2\",\"5586\":\"SH3KBP1\",\"5587\":\"SH3PXD2B\",\"5588\":\"SH3RF3\",\"5589\":\"SHARPIN\",\"5590\":\"SHC1\",\"5591\":\"SHCBP1\",\"5592\":\"SHKBP1\",\"5593\":\"SHMT1\",\"5594\":\"SHMT2\",\"5595\":\"SHOC2\",\"5596\":\"SHPK\",\"5597\":\"SHPRH\",\"5598\":\"SHROOM1\",\"5599\":\"SHTN1\",\"5600\":\"SIAE\",\"5601\":\"SIDT2\",\"5602\":\"SIGMAR1\",\"5603\":\"SIK1B\",\"5604\":\"SIKE1\",\"5605\":\"SIL1\",\"5606\":\"SIN3A\",\"5607\":\"SIN3B\",\"5608\":\"SINHCAF\",\"5609\":\"SIPA1\",\"5610\":\"SIPA1L1\",\"5611\":\"SIPA1L3\",\"5612\":\"SIRT1\",\"5613\":\"SIRT2\",\"5614\":\"SIRT3\",\"5615\":\"SIRT5\",\"5616\":\"SIRT6\",\"5617\":\"SIRT7\",\"5618\":\"SIX4\",\"5619\":\"SKA1\",\"5620\":\"SKIV2L\",\"5621\":\"SKP1\",\"5622\":\"SKP2\",\"5623\":\"SLAIN2\",\"5624\":\"SLC11A2\",\"5625\":\"SLC12A2\",\"5626\":\"SLC12A4\",\"5627\":\"SLC12A6\",\"5628\":\"SLC12A7\",\"5629\":\"SLC12A9\",\"5630\":\"SLC15A4\",\"5631\":\"SLC16A1\",\"5632\":\"SLC16A3\",\"5633\":\"SLC16A7\",\"5634\":\"SLC17A5\",\"5635\":\"SLC18B1\",\"5636\":\"SLC19A1\",\"5637\":\"SLC19A2\",\"5638\":\"SLC1A3\",\"5639\":\"SLC1A4\",\"5640\":\"SLC1A5\",\"5641\":\"SLC20A1\",\"5642\":\"SLC20A2\",\"5643\":\"SLC22A4\",\"5644\":\"SLC22A5\",\"5645\":\"SLC25A1\",\"5646\":\"SLC25A10\",\"5647\":\"SLC25A11\",\"5648\":\"SLC25A12\",\"5649\":\"SLC25A13\",\"5650\":\"SLC25A14\",\"5651\":\"SLC25A15\",\"5652\":\"SLC25A17\",\"5653\":\"SLC25A19\",\"5654\":\"SLC25A20\",\"5655\":\"SLC25A21\",\"5656\":\"SLC25A22\",\"5657\":\"SLC25A23\",\"5658\":\"SLC25A24\",\"5659\":\"SLC25A25\",\"5660\":\"SLC25A28\",\"5661\":\"SLC25A29\",\"5662\":\"SLC25A3\",\"5663\":\"SLC25A31\",\"5664\":\"SLC25A32\",\"5665\":\"SLC25A33\",\"5666\":\"SLC25A35\",\"5667\":\"SLC25A36\",\"5668\":\"SLC25A38\",\"5669\":\"SLC25A39\",\"5670\":\"SLC25A4\",\"5671\":\"SLC25A40\",\"5672\":\"SLC25A44\",\"5673\":\"SLC25A46\",\"5674\":\"SLC25A5\",\"5675\":\"SLC25A52\",\"5676\":\"SLC25A6\",\"5677\":\"SLC26A2\",\"5678\":\"SLC26A6\",\"5679\":\"SLC27A2\",\"5680\":\"SLC27A3\",\"5681\":\"SLC27A4\",\"5682\":\"SLC29A1\",\"5683\":\"SLC2A1\",\"5684\":\"SLC2A13\",\"5685\":\"SLC2A3\",\"5686\":\"SLC2A6\",\"5687\":\"SLC2A8\",\"5688\":\"SLC30A1\",\"5689\":\"SLC30A5\",\"5690\":\"SLC30A6\",\"5691\":\"SLC30A7\",\"5692\":\"SLC30A9\",\"5693\":\"SLC33A1\",\"5694\":\"SLC35A1\",\"5695\":\"SLC35A2\",\"5696\":\"SLC35A3\",\"5697\":\"SLC35B2\",\"5698\":\"SLC35E1\",\"5699\":\"SLC35F2\",\"5700\":\"SLC35F6\",\"5701\":\"SLC36A1\",\"5702\":\"SLC37A4\",\"5703\":\"SLC38A1\",\"5704\":\"SLC38A10\",\"5705\":\"SLC38A2\",\"5706\":\"SLC38A5\",\"5707\":\"SLC38A7\",\"5708\":\"SLC38A9\",\"5709\":\"SLC39A1\",\"5710\":\"SLC39A10\",\"5711\":\"SLC39A11\",\"5712\":\"SLC39A14\",\"5713\":\"SLC39A6\",\"5714\":\"SLC39A7\",\"5715\":\"SLC3A2\",\"5716\":\"SLC41A3\",\"5717\":\"SLC43A3\",\"5718\":\"SLC44A1\",\"5719\":\"SLC46A1\",\"5720\":\"SLC47A1\",\"5721\":\"SLC49A4\",\"5722\":\"SLC4A1AP\",\"5723\":\"SLC4A2\",\"5724\":\"SLC4A7\",\"5725\":\"SLC50A1\",\"5726\":\"SLC5A3\",\"5727\":\"SLC5A6\",\"5728\":\"SLC6A15\",\"5729\":\"SLC6A8\",\"5730\":\"SLC6A9\",\"5731\":\"SLC7A1\",\"5732\":\"SLC7A11\",\"5733\":\"SLC7A2\",\"5734\":\"SLC7A5\",\"5735\":\"SLC7A6\",\"5736\":\"SLC7A6OS\",\"5737\":\"SLC9A1\",\"5738\":\"SLC9A3R1\",\"5739\":\"SLC9A3R2\",\"5740\":\"SLC9A6\",\"5741\":\"SLCO4A1\",\"5742\":\"SLF1\",\"5743\":\"SLF2\",\"5744\":\"SLFN5\",\"5745\":\"SLIRP\",\"5746\":\"SLIT1\",\"5747\":\"SLIT2\",\"5748\":\"SLITRK4\",\"5749\":\"SLITRK5\",\"5750\":\"SLK\",\"5751\":\"SLMAP\",\"5752\":\"SLTM\",\"5753\":\"SLU7\",\"5754\":\"SLX4\",\"5755\":\"SMAD2\",\"5756\":\"SMAD4\",\"5757\":\"SMAD5\",\"5758\":\"SMAP\",\"5759\":\"SMAP1\",\"5760\":\"SMAP2\",\"5761\":\"SMARCA1\",\"5762\":\"SMARCA4\",\"5763\":\"SMARCA5\",\"5764\":\"SMARCAD1\",\"5765\":\"SMARCAL1\",\"5766\":\"SMARCB1\",\"5767\":\"SMARCC1\",\"5768\":\"SMARCC2\",\"5769\":\"SMARCD1\",\"5770\":\"SMARCD2\",\"5771\":\"SMARCD3\",\"5772\":\"SMARCE1\",\"5773\":\"SMC1A\",\"5774\":\"SMC2\",\"5775\":\"SMC3\",\"5776\":\"SMC4\",\"5777\":\"SMC5\",\"5778\":\"SMC6\",\"5779\":\"SMCHD1\",\"5780\":\"SMG1\",\"5781\":\"SMG5\",\"5782\":\"SMG6\",\"5783\":\"SMG7\",\"5784\":\"SMG8\",\"5785\":\"SMG9\",\"5786\":\"SMIM1\",\"5787\":\"SMIM12\",\"5788\":\"SMIM20\",\"5789\":\"SMIM26\",\"5790\":\"SMIM4\",\"5791\":\"SMN1\",\"5792\":\"SMNDC1\",\"5793\":\"SMOC1\",\"5794\":\"SMPD1\",\"5795\":\"SMPD2\",\"5796\":\"SMPD4\",\"5797\":\"SMS\",\"5798\":\"SMTN\",\"5799\":\"SMU1\",\"5800\":\"SMUG1\",\"5801\":\"SMURF1\",\"5802\":\"SMYD2\",\"5803\":\"SMYD5\",\"5804\":\"SNAP23\",\"5805\":\"SNAP25\",\"5806\":\"SNAP29\",\"5807\":\"SNAP47\",\"5808\":\"SNAPC1\",\"5809\":\"SNAPC2\",\"5810\":\"SNAPC4\",\"5811\":\"SNAPIN\",\"5812\":\"SNCA\",\"5813\":\"SNCG\",\"5814\":\"SND1\",\"5815\":\"SNF8\",\"5816\":\"SNIP1\",\"5817\":\"SNRNP200\",\"5818\":\"SNRNP27\",\"5819\":\"SNRNP40\",\"5820\":\"SNRNP48\",\"5821\":\"SNRNP70\",\"5822\":\"SNRPA\",\"5823\":\"SNRPA1\",\"5824\":\"SNRPB\",\"5825\":\"SNRPB2\",\"5826\":\"SNRPC\",\"5827\":\"SNRPD1\",\"5828\":\"SNRPD2\",\"5829\":\"SNRPD3\",\"5830\":\"SNRPE\",\"5831\":\"SNRPF\",\"5832\":\"SNRPG\",\"5833\":\"SNTA1\",\"5834\":\"SNTB2\",\"5835\":\"SNU13\",\"5836\":\"SNW1\",\"5837\":\"SNX1\",\"5838\":\"SNX12\",\"5839\":\"SNX13\",\"5840\":\"SNX14\",\"5841\":\"SNX17\",\"5842\":\"SNX18\",\"5843\":\"SNX19\",\"5844\":\"SNX2\",\"5845\":\"SNX21\",\"5846\":\"SNX24\",\"5847\":\"SNX25\",\"5848\":\"SNX27\",\"5849\":\"SNX3\",\"5850\":\"SNX33\",\"5851\":\"SNX4\",\"5852\":\"SNX5\",\"5853\":\"SNX6\",\"5854\":\"SNX7\",\"5855\":\"SNX8\",\"5856\":\"SNX9\",\"5857\":\"SOAT1\",\"5858\":\"SOD1\",\"5859\":\"SOD2\",\"5860\":\"SON\",\"5861\":\"SORBS2\",\"5862\":\"SORD\",\"5863\":\"SORT1\",\"5864\":\"SOWAHC\",\"5865\":\"SOX13\",\"5866\":\"SOX9\",\"5867\":\"SP1\",\"5868\":\"SP100\",\"5869\":\"SP110\",\"5870\":\"SP140L\",\"5871\":\"SP2\",\"5872\":\"SP3\",\"5873\":\"SPAG5\",\"5874\":\"SPAG7\",\"5875\":\"SPAG9\",\"5876\":\"SPART\",\"5877\":\"SPAST\",\"5878\":\"SPATA2\",\"5879\":\"SPATA20\",\"5880\":\"SPATA5\",\"5881\":\"SPATA5L1\",\"5882\":\"SPATS2\",\"5883\":\"SPATS2L\",\"5884\":\"SPC24\",\"5885\":\"SPC25\",\"5886\":\"SPCS1\",\"5887\":\"SPCS2\",\"5888\":\"SPCS3\",\"5889\":\"SPDL1\",\"5890\":\"SPECC1\",\"5891\":\"SPECC1L-ADORA2A\",\"5892\":\"SPEN\",\"5893\":\"SPG11\",\"5894\":\"SPG21\",\"5895\":\"SPG7\",\"5896\":\"SPHK1\",\"5897\":\"SPHK2\",\"5898\":\"SPICE1\",\"5899\":\"SPIN1\",\"5900\":\"SPIN4\",\"5901\":\"SPINDOC\",\"5902\":\"SPIRE2\",\"5903\":\"SPNS1\",\"5904\":\"SPOCK1\",\"5905\":\"SPOP\",\"5906\":\"SPOUT1\",\"5907\":\"SPPL2A\",\"5908\":\"SPPL2B\",\"5909\":\"SPR\",\"5910\":\"SPRYD3\",\"5911\":\"SPRYD4\",\"5912\":\"SPRYD7\",\"5913\":\"SPTAN1\",\"5914\":\"SPTBN1\",\"5915\":\"SPTBN2\",\"5916\":\"SPTLC1\",\"5917\":\"SPTLC2\",\"5918\":\"SPTLC3\",\"5919\":\"SPTY2D1\",\"5920\":\"SQLE\",\"5921\":\"SQOR\",\"5922\":\"SQSTM1\",\"5923\":\"SRA1\",\"5924\":\"SRBD1\",\"5925\":\"SRC\",\"5926\":\"SRCAP\",\"5927\":\"SREBF1\",\"5928\":\"SREBF2\",\"5929\":\"SREK1\",\"5930\":\"SRFBP1\",\"5931\":\"SRGAP1\",\"5932\":\"SRGAP2\",\"5933\":\"SRGN\",\"5934\":\"SRI\",\"5935\":\"SRM\",\"5936\":\"SRP14\",\"5937\":\"SRP19\",\"5938\":\"SRP54\",\"5939\":\"SRP68\",\"5940\":\"SRP72\",\"5941\":\"SRP9\",\"5942\":\"SRPK1\",\"5943\":\"SRPK2\",\"5944\":\"SRPRA\",\"5945\":\"SRPRB\",\"5946\":\"SRRM1\",\"5947\":\"SRRM2\",\"5948\":\"SRRT\",\"5949\":\"SRSF1\",\"5950\":\"SRSF10\",\"5951\":\"SRSF11\",\"5952\":\"SRSF2\",\"5953\":\"SRSF3\",\"5954\":\"SRSF4\",\"5955\":\"SRSF5\",\"5956\":\"SRSF6\",\"5957\":\"SRSF7\",\"5958\":\"SRSF8\",\"5959\":\"SRSF9\",\"5960\":\"SRXN1\",\"5961\":\"SSB\",\"5962\":\"SSBP1\",\"5963\":\"SSBP3\",\"5964\":\"SSBP4\",\"5965\":\"SSH3\",\"5966\":\"SSNA1\",\"5967\":\"SSR1\",\"5968\":\"SSR2\",\"5969\":\"SSR3\",\"5970\":\"SSR4\",\"5971\":\"SSRP1\",\"5972\":\"SSSCA1\",\"5973\":\"SSU72\",\"5974\":\"SSX2IP\",\"5975\":\"ST20-MTHFS\",\"5976\":\"ST3GAL1\",\"5977\":\"ST3GAL2\",\"5978\":\"ST3GAL4\",\"5979\":\"ST5\",\"5980\":\"ST6GALNAC4\",\"5981\":\"STAG1\",\"5982\":\"STAG2\",\"5983\":\"STAM\",\"5984\":\"STAM2\",\"5985\":\"STAMBP\",\"5986\":\"STAMBPL1\",\"5987\":\"STARD3\",\"5988\":\"STARD3NL\",\"5989\":\"STARD4\",\"5990\":\"STARD7\",\"5991\":\"STAT1\",\"5992\":\"STAT2\",\"5993\":\"STAT3\",\"5994\":\"STAT5B\",\"5995\":\"STAT6\",\"5996\":\"STAU1\",\"5997\":\"STAU2\",\"5998\":\"STBD1\",\"5999\":\"STEAP3\",\"6000\":\"STIL\",\"6001\":\"STIM1\",\"6002\":\"STIM2\",\"6003\":\"STIP1\",\"6004\":\"STK10\",\"6005\":\"STK11IP\",\"6006\":\"STK16\",\"6007\":\"STK17A\",\"6008\":\"STK19\",\"6009\":\"STK24\",\"6010\":\"STK25\",\"6011\":\"STK26\",\"6012\":\"STK3\",\"6013\":\"STK38\",\"6014\":\"STK38L\",\"6015\":\"STK4\",\"6016\":\"STMN1\",\"6017\":\"STOM\",\"6018\":\"STOML2\",\"6019\":\"STON2\",\"6020\":\"STRA6\",\"6021\":\"STRAP\",\"6022\":\"STRBP\",\"6023\":\"STRIP1\",\"6024\":\"STRN\",\"6025\":\"STRN3\",\"6026\":\"STRN4\",\"6027\":\"STS\",\"6028\":\"STT3A\",\"6029\":\"STT3B\",\"6030\":\"STUB1\",\"6031\":\"STX10\",\"6032\":\"STX12\",\"6033\":\"STX16-NPEPL1\",\"6034\":\"STX17\",\"6035\":\"STX18\",\"6036\":\"STX2\",\"6037\":\"STX4\",\"6038\":\"STX5\",\"6039\":\"STX6\",\"6040\":\"STX7\",\"6041\":\"STX8\",\"6042\":\"STXBP1\",\"6043\":\"STXBP2\",\"6044\":\"STXBP3\",\"6045\":\"STXBP4\",\"6046\":\"STXBP5\",\"6047\":\"STYX\",\"6048\":\"SUB1\",\"6049\":\"SUCLA2\",\"6050\":\"SUCLG1\",\"6051\":\"SUCLG2\",\"6052\":\"SUDS3\",\"6053\":\"SUFU\",\"6054\":\"SUGP1\",\"6055\":\"SUGP2\",\"6056\":\"SUGT1\",\"6057\":\"SULF2\",\"6058\":\"SULT1A3\",\"6059\":\"SUMF1\",\"6060\":\"SUMF2\",\"6061\":\"SUMO1\",\"6062\":\"SUMO2\",\"6063\":\"SUN1\",\"6064\":\"SUN2\",\"6065\":\"SUOX\",\"6066\":\"SUPT16H\",\"6067\":\"SUPT20H\",\"6068\":\"SUPT3H\",\"6069\":\"SUPT4H1\",\"6070\":\"SUPT5H\",\"6071\":\"SUPT6H\",\"6072\":\"SUPT7L\",\"6073\":\"SUPV3L1\",\"6074\":\"SURF1\",\"6075\":\"SURF4\",\"6076\":\"SURF6\",\"6077\":\"SUSD5\",\"6078\":\"SUV39H1\",\"6079\":\"SUV39H2\",\"6080\":\"SUZ12\",\"6081\":\"SVEP1\",\"6082\":\"SVIL\",\"6083\":\"SVIP\",\"6084\":\"SWAP70\",\"6085\":\"SYAP1\",\"6086\":\"SYBU\",\"6087\":\"SYDE1\",\"6088\":\"SYF2\",\"6089\":\"SYMPK\",\"6090\":\"SYNC\",\"6091\":\"SYNCRIP\",\"6092\":\"SYNE1\",\"6093\":\"SYNE2\",\"6094\":\"SYNGR2\",\"6095\":\"SYNJ1\",\"6096\":\"SYNJ2\",\"6097\":\"SYNM\",\"6098\":\"SYNPO\",\"6099\":\"SYNRG\",\"6100\":\"SYPL1\",\"6101\":\"SYS1-DBNDD2\",\"6102\":\"SYVN1\",\"6103\":\"SZRD1\",\"6104\":\"SZT2\",\"6105\":\"TAB1\",\"6106\":\"TAB2\",\"6107\":\"TACC1\",\"6108\":\"TACC2\",\"6109\":\"TACC3\",\"6110\":\"TACO1\",\"6111\":\"TADA1\",\"6112\":\"TADA2A\",\"6113\":\"TADA2B\",\"6114\":\"TADA3\",\"6115\":\"TAF1\",\"6116\":\"TAF12\",\"6117\":\"TAF13\",\"6118\":\"TAF15\",\"6119\":\"TAF1A\",\"6120\":\"TAF1C\",\"6121\":\"TAF1D\",\"6122\":\"TAF2\",\"6123\":\"TAF3\",\"6124\":\"TAF4\",\"6125\":\"TAF5\",\"6126\":\"TAF5L\",\"6127\":\"TAF6\",\"6128\":\"TAF6L\",\"6129\":\"TAF7\",\"6130\":\"TAF7L\",\"6131\":\"TAF8\",\"6132\":\"TAF9\",\"6133\":\"TAGLN\",\"6134\":\"TAGLN2\",\"6135\":\"TALDO1\",\"6136\":\"TAMM41\",\"6137\":\"TANC1\",\"6138\":\"TANC2\",\"6139\":\"TANGO6\",\"6140\":\"TAOK1\",\"6141\":\"TAOK2\",\"6142\":\"TAOK3\",\"6143\":\"TAP1\",\"6144\":\"TAP2\",\"6145\":\"TAPBP\",\"6146\":\"TAPT1\",\"6147\":\"TARBP1\",\"6148\":\"TARBP2\",\"6149\":\"TARDBP\",\"6150\":\"TARS\",\"6151\":\"TARS2\",\"6152\":\"TATDN1\",\"6153\":\"TAX1BP1\",\"6154\":\"TAX1BP3\",\"6155\":\"TAZ\",\"6156\":\"TBC1D10B\",\"6157\":\"TBC1D13\",\"6158\":\"TBC1D15\",\"6159\":\"TBC1D17\",\"6160\":\"TBC1D2\",\"6161\":\"TBC1D20\",\"6162\":\"TBC1D22A\",\"6163\":\"TBC1D22B\",\"6164\":\"TBC1D23\",\"6165\":\"TBC1D24\",\"6166\":\"TBC1D31\",\"6167\":\"TBC1D4\",\"6168\":\"TBC1D5\",\"6169\":\"TBC1D9B\",\"6170\":\"TBCA\",\"6171\":\"TBCB\",\"6172\":\"TBCC\",\"6173\":\"TBCD\",\"6174\":\"TBCE\",\"6175\":\"TBCK\",\"6176\":\"TBK1\",\"6177\":\"TBL1X\",\"6178\":\"TBL1XR1\",\"6179\":\"TBL2\",\"6180\":\"TBL3\",\"6181\":\"TBP\",\"6182\":\"TBPL1\",\"6183\":\"TBRG4\",\"6184\":\"TBXA2R\",\"6185\":\"TCAF1\",\"6186\":\"TCEA1\",\"6187\":\"TCEAL1\",\"6188\":\"TCEAL4\",\"6189\":\"TCEAL5\",\"6190\":\"TCERG1\",\"6191\":\"TCF12\",\"6192\":\"TCF20\",\"6193\":\"TCF25\",\"6194\":\"TCF3\",\"6195\":\"TCIRG1\",\"6196\":\"TCOF1\",\"6197\":\"TCP1\",\"6198\":\"TCP11L1\",\"6199\":\"TCTN3\",\"6200\":\"TDG\",\"6201\":\"TDP1\",\"6202\":\"TDP2\",\"6203\":\"TDRD3\",\"6204\":\"TEAD1\",\"6205\":\"TEAD3\",\"6206\":\"TEAD4\",\"6207\":\"TECR\",\"6208\":\"TEDC1\",\"6209\":\"TEFM\",\"6210\":\"TELO2\",\"6211\":\"TENM3\",\"6212\":\"TENT4B\",\"6213\":\"TENT5A\",\"6214\":\"TERF1\",\"6215\":\"TERF2\",\"6216\":\"TERF2IP\",\"6217\":\"TES\",\"6218\":\"TESK2\",\"6219\":\"TET2\",\"6220\":\"TEX10\",\"6221\":\"TEX2\",\"6222\":\"TEX264\",\"6223\":\"TEX30\",\"6224\":\"TFAM\",\"6225\":\"TFAP2A\",\"6226\":\"TFAP2C\",\"6227\":\"TFAP4\",\"6228\":\"TFB1M\",\"6229\":\"TFB2M\",\"6230\":\"TFCP2\",\"6231\":\"TFDP1\",\"6232\":\"TFEB\",\"6233\":\"TFG\",\"6234\":\"TFIP11\",\"6235\":\"TFPI\",\"6236\":\"TFPT\",\"6237\":\"TFRC\",\"6238\":\"TGFB1\",\"6239\":\"TGFB2\",\"6240\":\"TGFBI\",\"6241\":\"TGFBR1\",\"6242\":\"TGFBR3\",\"6243\":\"TGFBRAP1\",\"6244\":\"TGIF1\",\"6245\":\"TGM2\",\"6246\":\"TGOLN2\",\"6247\":\"TGS1\",\"6248\":\"THADA\",\"6249\":\"THAP12\",\"6250\":\"THBS1\",\"6251\":\"THEM4\",\"6252\":\"THEM6\",\"6253\":\"THG1L\",\"6254\":\"THNSL1\",\"6255\":\"THOC1\",\"6256\":\"THOC2\",\"6257\":\"THOC3\",\"6258\":\"THOC5\",\"6259\":\"THOC6\",\"6260\":\"THOC7\",\"6261\":\"THOP1\",\"6262\":\"THRAP3\",\"6263\":\"THTPA\",\"6264\":\"THUMPD1\",\"6265\":\"THUMPD3\",\"6266\":\"THYN1\",\"6267\":\"TIA1\",\"6268\":\"TIAL1\",\"6269\":\"TIGAR\",\"6270\":\"TIGD2\",\"6271\":\"TIMELESS\",\"6272\":\"TIMM10\",\"6273\":\"TIMM10B\",\"6274\":\"TIMM13\",\"6275\":\"TIMM17A\",\"6276\":\"TIMM17B\",\"6277\":\"TIMM21\",\"6278\":\"TIMM22\",\"6279\":\"TIMM23\",\"6280\":\"TIMM29\",\"6281\":\"TIMM44\",\"6282\":\"TIMM50\",\"6283\":\"TIMM8A\",\"6284\":\"TIMM8B\",\"6285\":\"TIMM9\",\"6286\":\"TIMMDC1\",\"6287\":\"TIMP1\",\"6288\":\"TIMP2\",\"6289\":\"TINF2\",\"6290\":\"TIPIN\",\"6291\":\"TIPRL\",\"6292\":\"TJAP1\",\"6293\":\"TJP1\",\"6294\":\"TJP2\",\"6295\":\"TK1\",\"6296\":\"TK2\",\"6297\":\"TKFC\",\"6298\":\"TKT\",\"6299\":\"TLCD1\",\"6300\":\"TLDC1\",\"6301\":\"TLE3\",\"6302\":\"TLK1\",\"6303\":\"TLK2\",\"6304\":\"TLL1\",\"6305\":\"TLN1\",\"6306\":\"TLN2\",\"6307\":\"TLR3\",\"6308\":\"TM7SF3\",\"6309\":\"TM9SF2\",\"6310\":\"TM9SF3\",\"6311\":\"TM9SF4\",\"6312\":\"TMA16\",\"6313\":\"TMBIM6\",\"6314\":\"TMCC1\",\"6315\":\"TMCO1\",\"6316\":\"TMED1\",\"6317\":\"TMED10\",\"6318\":\"TMED2\",\"6319\":\"TMED3\",\"6320\":\"TMED4\",\"6321\":\"TMED5\",\"6322\":\"TMED7-TICAM2\",\"6323\":\"TMED8\",\"6324\":\"TMED9\",\"6325\":\"TMEM102\",\"6326\":\"TMEM106B\",\"6327\":\"TMEM109\",\"6328\":\"TMEM11\",\"6329\":\"TMEM120A\",\"6330\":\"TMEM123\",\"6331\":\"TMEM126A\",\"6332\":\"TMEM126B\",\"6333\":\"TMEM128\",\"6334\":\"TMEM131\",\"6335\":\"TMEM131L\",\"6336\":\"TMEM132A\",\"6337\":\"TMEM14C\",\"6338\":\"TMEM160\",\"6339\":\"TMEM161A\",\"6340\":\"TMEM161B\",\"6341\":\"TMEM164\",\"6342\":\"TMEM165\",\"6343\":\"TMEM167A\",\"6344\":\"TMEM168\",\"6345\":\"TMEM173\",\"6346\":\"TMEM177\",\"6347\":\"TMEM179B\",\"6348\":\"TMEM184C\",\"6349\":\"TMEM189\",\"6350\":\"TMEM192\",\"6351\":\"TMEM199\",\"6352\":\"TMEM201\",\"6353\":\"TMEM205\",\"6354\":\"TMEM208\",\"6355\":\"TMEM209\",\"6356\":\"TMEM214\",\"6357\":\"TMEM222\",\"6358\":\"TMEM223\",\"6359\":\"TMEM231\",\"6360\":\"TMEM237\",\"6361\":\"TMEM245\",\"6362\":\"TMEM246\",\"6363\":\"TMEM248\",\"6364\":\"TMEM256-PLSCR3\",\"6365\":\"TMEM258\",\"6366\":\"TMEM259\",\"6367\":\"TMEM263\",\"6368\":\"TMEM30A\",\"6369\":\"TMEM33\",\"6370\":\"TMEM38B\",\"6371\":\"TMEM41A\",\"6372\":\"TMEM41B\",\"6373\":\"TMEM43\",\"6374\":\"TMEM50A\",\"6375\":\"TMEM51\",\"6376\":\"TMEM59\",\"6377\":\"TMEM63A\",\"6378\":\"TMEM63B\",\"6379\":\"TMEM65\",\"6380\":\"TMEM67\",\"6381\":\"TMEM68\",\"6382\":\"TMEM70\",\"6383\":\"TMEM87A\",\"6384\":\"TMEM9\",\"6385\":\"TMEM92\",\"6386\":\"TMEM97\",\"6387\":\"TMF1\",\"6388\":\"TMLHE\",\"6389\":\"TMOD1\",\"6390\":\"TMOD3\",\"6391\":\"TMPO\",\"6392\":\"TMSB10\",\"6393\":\"TMSB4X\",\"6394\":\"TMTC3\",\"6395\":\"TMUB1\",\"6396\":\"TMUB2\",\"6397\":\"TMX1\",\"6398\":\"TMX2\",\"6399\":\"TMX3\",\"6400\":\"TMX4\",\"6401\":\"TNFAIP2\",\"6402\":\"TNFAIP8\",\"6403\":\"TNFRSF10A\",\"6404\":\"TNFRSF10B\",\"6405\":\"TNFRSF10D\",\"6406\":\"TNFRSF1A\",\"6407\":\"TNIK\",\"6408\":\"TNIP1\",\"6409\":\"TNKS1BP1\",\"6410\":\"TNPO1\",\"6411\":\"TNPO2\",\"6412\":\"TNPO3\",\"6413\":\"TNRC18\",\"6414\":\"TNRC6A\",\"6415\":\"TNRC6B\",\"6416\":\"TNS2\",\"6417\":\"TNS3\",\"6418\":\"TOE1\",\"6419\":\"TOLLIP\",\"6420\":\"TOM1\",\"6421\":\"TOM1L1\",\"6422\":\"TOMM20\",\"6423\":\"TOMM22\",\"6424\":\"TOMM34\",\"6425\":\"TOMM40\",\"6426\":\"TOMM40L\",\"6427\":\"TOMM5\",\"6428\":\"TOMM7\",\"6429\":\"TOMM70\",\"6430\":\"TONSL\",\"6431\":\"TOP1\",\"6432\":\"TOP2A\",\"6433\":\"TOP2B\",\"6434\":\"TOP3A\",\"6435\":\"TOP3B\",\"6436\":\"TOPBP1\",\"6437\":\"TOR1A\",\"6438\":\"TOR1AIP1\",\"6439\":\"TOR1AIP2\",\"6440\":\"TOR1B\",\"6441\":\"TOR2A\",\"6442\":\"TOR3A\",\"6443\":\"TOR4A\",\"6444\":\"TOX\",\"6445\":\"TOX4\",\"6446\":\"TP53BP1\",\"6447\":\"TP53BP2\",\"6448\":\"TP53I3\",\"6449\":\"TP53RK\",\"6450\":\"TPBG\",\"6451\":\"TPCN1\",\"6452\":\"TPD52\",\"6453\":\"TPD52L1\",\"6454\":\"TPD52L2\",\"6455\":\"TPGS1\",\"6456\":\"TPI1\",\"6457\":\"TPM1\",\"6458\":\"TPM2\",\"6459\":\"TPM3\",\"6460\":\"TPM4\",\"6461\":\"TPMT\",\"6462\":\"TPP1\",\"6463\":\"TPP2\",\"6464\":\"TPR\",\"6465\":\"TPRG1L\",\"6466\":\"TPRKB\",\"6467\":\"TPRN\",\"6468\":\"TPST1\",\"6469\":\"TPT1\",\"6470\":\"TPX2\",\"6471\":\"TRA2A\",\"6472\":\"TRA2B\",\"6473\":\"TRABD\",\"6474\":\"TRABD2A\",\"6475\":\"TRADD\",\"6476\":\"TRAF2\",\"6477\":\"TRAF3IP2\",\"6478\":\"TRAF4\",\"6479\":\"TRAF6\",\"6480\":\"TRAF7\",\"6481\":\"TRAFD1\",\"6482\":\"TRAM1\",\"6483\":\"TRAP1\",\"6484\":\"TRAPPC1\",\"6485\":\"TRAPPC11\",\"6486\":\"TRAPPC12\",\"6487\":\"TRAPPC13\",\"6488\":\"TRAPPC2\",\"6489\":\"TRAPPC2L\",\"6490\":\"TRAPPC3\",\"6491\":\"TRAPPC4\",\"6492\":\"TRAPPC6B\",\"6493\":\"TRAPPC8\",\"6494\":\"TRAPPC9\",\"6495\":\"TRDMT1\",\"6496\":\"TRERF1\",\"6497\":\"TREX1\",\"6498\":\"TRIAP1\",\"6499\":\"TRIM11\",\"6500\":\"TRIM2\",\"6501\":\"TRIM21\",\"6502\":\"TRIM24\",\"6503\":\"TRIM25\",\"6504\":\"TRIM26\",\"6505\":\"TRIM27\",\"6506\":\"TRIM28\",\"6507\":\"TRIM3\",\"6508\":\"TRIM32\",\"6509\":\"TRIM33\",\"6510\":\"TRIM4\",\"6511\":\"TRIM41\",\"6512\":\"TRIM47\",\"6513\":\"TRIM56\",\"6514\":\"TRIM60\",\"6515\":\"TRIM65\",\"6516\":\"TRIM69\",\"6517\":\"TRIO\",\"6518\":\"TRIOBP\",\"6519\":\"TRIP10\",\"6520\":\"TRIP11\",\"6521\":\"TRIP12\",\"6522\":\"TRIP13\",\"6523\":\"TRIP4\",\"6524\":\"TRIP6\",\"6525\":\"TRIR\",\"6526\":\"TRIT1\",\"6527\":\"TRMT1\",\"6528\":\"TRMT10A\",\"6529\":\"TRMT10C\",\"6530\":\"TRMT11\",\"6531\":\"TRMT112\",\"6532\":\"TRMT1L\",\"6533\":\"TRMT2A\",\"6534\":\"TRMT2B\",\"6535\":\"TRMT44\",\"6536\":\"TRMT5\",\"6537\":\"TRMT6\",\"6538\":\"TRMT61A\",\"6539\":\"TRMT61B\",\"6540\":\"TRMU\",\"6541\":\"TRNAU1AP\",\"6542\":\"TRNT1\",\"6543\":\"TROVE2\",\"6544\":\"TRPC4AP\",\"6545\":\"TRPS1\",\"6546\":\"TRPT1\",\"6547\":\"TRRAP\",\"6548\":\"TRUB1\",\"6549\":\"TRUB2\",\"6550\":\"TSC1\",\"6551\":\"TSC2\",\"6552\":\"TSC22D1\",\"6553\":\"TSC22D4\",\"6554\":\"TSEN15\",\"6555\":\"TSEN2\",\"6556\":\"TSEN34\",\"6557\":\"TSEN54\",\"6558\":\"TSFM\",\"6559\":\"TSG101\",\"6560\":\"TSKU\",\"6561\":\"TSN\",\"6562\":\"TSNAX\",\"6563\":\"TSPAN14\",\"6564\":\"TSPAN4\",\"6565\":\"TSPAN6\",\"6566\":\"TSPYL1\",\"6567\":\"TSR1\",\"6568\":\"TSR2\",\"6569\":\"TSR3\",\"6570\":\"TSSC4\",\"6571\":\"TST\",\"6572\":\"TSTA3\",\"6573\":\"TSTD2\",\"6574\":\"TTC1\",\"6575\":\"TTC13\",\"6576\":\"TTC17\",\"6577\":\"TTC19\",\"6578\":\"TTC21B\",\"6579\":\"TTC27\",\"6580\":\"TTC28\",\"6581\":\"TTC33\",\"6582\":\"TTC37\",\"6583\":\"TTC38\",\"6584\":\"TTC39C\",\"6585\":\"TTC4\",\"6586\":\"TTC5\",\"6587\":\"TTC9C\",\"6588\":\"TTF1\",\"6589\":\"TTF2\",\"6590\":\"TTI1\",\"6591\":\"TTI2\",\"6592\":\"TTK\",\"6593\":\"TTL\",\"6594\":\"TTLL12\",\"6595\":\"TTLL5\",\"6596\":\"TTPAL\",\"6597\":\"TTYH3\",\"6598\":\"TUBA1C\",\"6599\":\"TUBA4A\",\"6600\":\"TUBB\",\"6601\":\"TUBB1\",\"6602\":\"TUBB2A\",\"6603\":\"TUBB4A\",\"6604\":\"TUBB4B\",\"6605\":\"TUBB6\",\"6606\":\"TUBG1\",\"6607\":\"TUBGCP2\",\"6608\":\"TUBGCP3\",\"6609\":\"TUBGCP4\",\"6610\":\"TUBGCP5\",\"6611\":\"TUBGCP6\",\"6612\":\"TUFM\",\"6613\":\"TUFT1\",\"6614\":\"TUSC3\",\"6615\":\"TUT1\",\"6616\":\"TUT4\",\"6617\":\"TUT7\",\"6618\":\"TVP23B\",\"6619\":\"TWF1\",\"6620\":\"TWF2\",\"6621\":\"TWIST2\",\"6622\":\"TWISTNB\",\"6623\":\"TWNK\",\"6624\":\"TXLNA\",\"6625\":\"TXLNG\",\"6626\":\"TXN\",\"6627\":\"TXN2\",\"6628\":\"TXNDC11\",\"6629\":\"TXNDC12\",\"6630\":\"TXNDC15\",\"6631\":\"TXNDC16\",\"6632\":\"TXNDC17\",\"6633\":\"TXNDC5\",\"6634\":\"TXNDC9\",\"6635\":\"TXNIP\",\"6636\":\"TXNL1\",\"6637\":\"TXNL4A\",\"6638\":\"TXNL4B\",\"6639\":\"TXNRD1\",\"6640\":\"TXNRD2\",\"6641\":\"TYMP\",\"6642\":\"TYMS\",\"6643\":\"TYRO3\",\"6644\":\"TYSND1\",\"6645\":\"TYW1\",\"6646\":\"U2AF1L4\",\"6647\":\"U2AF1L5\",\"6648\":\"U2AF2\",\"6649\":\"U2SURP\",\"6650\":\"UACA\",\"6651\":\"UAP1\",\"6652\":\"UAP1L1\",\"6653\":\"UBA1\",\"6654\":\"UBA2\",\"6655\":\"UBA3\",\"6656\":\"UBA5\",\"6657\":\"UBA6\",\"6658\":\"UBAC1\",\"6659\":\"UBAC2\",\"6660\":\"UBAP1\",\"6661\":\"UBAP2\",\"6662\":\"UBAP2L\",\"6663\":\"UBASH3B\",\"6664\":\"UBE2C\",\"6665\":\"UBE2D3\",\"6666\":\"UBE2E2\",\"6667\":\"UBE2G1\",\"6668\":\"UBE2G2\",\"6669\":\"UBE2H\",\"6670\":\"UBE2I\",\"6671\":\"UBE2J1\",\"6672\":\"UBE2J2\",\"6673\":\"UBE2K\",\"6674\":\"UBE2L3\",\"6675\":\"UBE2M\",\"6676\":\"UBE2N\",\"6677\":\"UBE2O\",\"6678\":\"UBE2Q1\",\"6679\":\"UBE2R2\",\"6680\":\"UBE2S\",\"6681\":\"UBE2T\",\"6682\":\"UBE2V2\",\"6683\":\"UBE2Z\",\"6684\":\"UBE3A\",\"6685\":\"UBE3B\",\"6686\":\"UBE3C\",\"6687\":\"UBE4A\",\"6688\":\"UBE4B\",\"6689\":\"UBFD1\",\"6690\":\"UBL4A\",\"6691\":\"UBL7\",\"6692\":\"UBLCP1\",\"6693\":\"UBN1\",\"6694\":\"UBN2\",\"6695\":\"UBP1\",\"6696\":\"UBQLN1\",\"6697\":\"UBQLN2\",\"6698\":\"UBQLN4\",\"6699\":\"UBR1\",\"6700\":\"UBR2\",\"6701\":\"UBR4\",\"6702\":\"UBR5\",\"6703\":\"UBR7\",\"6704\":\"UBTD1\",\"6705\":\"UBTF\",\"6706\":\"UBXN1\",\"6707\":\"UBXN4\",\"6708\":\"UBXN6\",\"6709\":\"UBXN7\",\"6710\":\"UBXN8\",\"6711\":\"UCHL3\",\"6712\":\"UCHL5\",\"6713\":\"UCK1\",\"6714\":\"UCK2\",\"6715\":\"UCKL1\",\"6716\":\"UEVLD\",\"6717\":\"UFC1\",\"6718\":\"UFD1\",\"6719\":\"UFL1\",\"6720\":\"UFM1\",\"6721\":\"UFSP2\",\"6722\":\"UGDH\",\"6723\":\"UGGT1\",\"6724\":\"UGGT2\",\"6725\":\"UGP2\",\"6726\":\"UGT8\",\"6727\":\"UHRF1\",\"6728\":\"UHRF1BP1\",\"6729\":\"UHRF1BP1L\",\"6730\":\"UHRF2\",\"6731\":\"UIMC1\",\"6732\":\"ULBP2\",\"6733\":\"ULBP3\",\"6734\":\"ULK1\",\"6735\":\"ULK3\",\"6736\":\"UMAD1\",\"6737\":\"UMPS\",\"6738\":\"UNC119B\",\"6739\":\"UNC13B\",\"6740\":\"UNC13D\",\"6741\":\"UNC45A\",\"6742\":\"UNC80\",\"6743\":\"UNC93B1\",\"6744\":\"UNG\",\"6745\":\"UPF1\",\"6746\":\"UPF2\",\"6747\":\"UPF3B\",\"6748\":\"UPP1\",\"6749\":\"UPRT\",\"6750\":\"UQCC1\",\"6751\":\"UQCC2\",\"6752\":\"UQCC3\",\"6753\":\"UQCR10\",\"6754\":\"UQCR11\",\"6755\":\"UQCRB\",\"6756\":\"UQCRC1\",\"6757\":\"UQCRC2\",\"6758\":\"UQCRFS1\",\"6759\":\"UQCRH\",\"6760\":\"UQCRQ\",\"6761\":\"URB1\",\"6762\":\"URB2\",\"6763\":\"URGCP\",\"6764\":\"URI1\",\"6765\":\"URM1\",\"6766\":\"UROD\",\"6767\":\"UROS\",\"6768\":\"USE1\",\"6769\":\"USF2\",\"6770\":\"USO1\",\"6771\":\"USP1\",\"6772\":\"USP10\",\"6773\":\"USP11\",\"6774\":\"USP13\",\"6775\":\"USP14\",\"6776\":\"USP15\",\"6777\":\"USP19\",\"6778\":\"USP20\",\"6779\":\"USP22\",\"6780\":\"USP24\",\"6781\":\"USP25\",\"6782\":\"USP28\",\"6783\":\"USP3\",\"6784\":\"USP32\",\"6785\":\"USP33\",\"6786\":\"USP34\",\"6787\":\"USP36\",\"6788\":\"USP37\",\"6789\":\"USP39\",\"6790\":\"USP4\",\"6791\":\"USP42\",\"6792\":\"USP47\",\"6793\":\"USP48\",\"6794\":\"USP5\",\"6795\":\"USP54\",\"6796\":\"USP7\",\"6797\":\"USP8\",\"6798\":\"USP9X\",\"6799\":\"UST\",\"6800\":\"UTP11\",\"6801\":\"UTP14A\",\"6802\":\"UTP15\",\"6803\":\"UTP18\",\"6804\":\"UTP20\",\"6805\":\"UTP23\",\"6806\":\"UTP3\",\"6807\":\"UTP4\",\"6808\":\"UTP6\",\"6809\":\"UTRN\",\"6810\":\"UXS1\",\"6811\":\"UXT\",\"6812\":\"VAC14\",\"6813\":\"VAMP2\",\"6814\":\"VAMP3\",\"6815\":\"VAMP4\",\"6816\":\"VAMP7\",\"6817\":\"VAMP8\",\"6818\":\"VANGL1\",\"6819\":\"VAPA\",\"6820\":\"VAPB\",\"6821\":\"VARS\",\"6822\":\"VARS2\",\"6823\":\"VASN\",\"6824\":\"VASP\",\"6825\":\"VAT1\",\"6826\":\"VAV2\",\"6827\":\"VAV3\",\"6828\":\"VBP1\",\"6829\":\"VCL\",\"6830\":\"VCP\",\"6831\":\"VCPIP1\",\"6832\":\"VDAC1\",\"6833\":\"VDAC2\",\"6834\":\"VDAC3\",\"6835\":\"VDR\",\"6836\":\"VEZF1\",\"6837\":\"VEZT\",\"6838\":\"VIM\",\"6839\":\"VIPAS39\",\"6840\":\"VIRMA\",\"6841\":\"VKORC1\",\"6842\":\"VKORC1L1\",\"6843\":\"VMA21\",\"6844\":\"VMP1\",\"6845\":\"VPS11\",\"6846\":\"VPS13A\",\"6847\":\"VPS13C\",\"6848\":\"VPS13D\",\"6849\":\"VPS16\",\"6850\":\"VPS18\",\"6851\":\"VPS25\",\"6852\":\"VPS26A\",\"6853\":\"VPS26B\",\"6854\":\"VPS28\",\"6855\":\"VPS29\",\"6856\":\"VPS33A\",\"6857\":\"VPS33B\",\"6858\":\"VPS35\",\"6859\":\"VPS36\",\"6860\":\"VPS37A\",\"6861\":\"VPS37B\",\"6862\":\"VPS39\",\"6863\":\"VPS41\",\"6864\":\"VPS45\",\"6865\":\"VPS4A\",\"6866\":\"VPS4B\",\"6867\":\"VPS50\",\"6868\":\"VPS51\",\"6869\":\"VPS52\",\"6870\":\"VPS53\",\"6871\":\"VPS54\",\"6872\":\"VPS72\",\"6873\":\"VPS8\",\"6874\":\"VRK1\",\"6875\":\"VRK2\",\"6876\":\"VRK3\",\"6877\":\"VTA1\",\"6878\":\"VTI1A\",\"6879\":\"VTI1B\",\"6880\":\"VWA5A\",\"6881\":\"VWA8\",\"6882\":\"WAC\",\"6883\":\"WAPL\",\"6884\":\"WARS\",\"6885\":\"WARS2\",\"6886\":\"WASF1\",\"6887\":\"WASF2\",\"6888\":\"WASH3P\",\"6889\":\"WASH6P\",\"6890\":\"WASHC2A\",\"6891\":\"WASHC3\",\"6892\":\"WASHC4\",\"6893\":\"WASHC5\",\"6894\":\"WASL\",\"6895\":\"WBP11\",\"6896\":\"WBP2\",\"6897\":\"WBP4\",\"6898\":\"WDFY1\",\"6899\":\"WDFY3\",\"6900\":\"WDHD1\",\"6901\":\"WDR1\",\"6902\":\"WDR11\",\"6903\":\"WDR12\",\"6904\":\"WDR13\",\"6905\":\"WDR18\",\"6906\":\"WDR19\",\"6907\":\"WDR26\",\"6908\":\"WDR3\",\"6909\":\"WDR33\",\"6910\":\"WDR34\",\"6911\":\"WDR35\",\"6912\":\"WDR36\",\"6913\":\"WDR4\",\"6914\":\"WDR41\",\"6915\":\"WDR43\",\"6916\":\"WDR44\",\"6917\":\"WDR45\",\"6918\":\"WDR45B\",\"6919\":\"WDR46\",\"6920\":\"WDR47\",\"6921\":\"WDR48\",\"6922\":\"WDR5\",\"6923\":\"WDR54\",\"6924\":\"WDR55\",\"6925\":\"WDR59\",\"6926\":\"WDR6\",\"6927\":\"WDR61\",\"6928\":\"WDR62\",\"6929\":\"WDR7\",\"6930\":\"WDR70\",\"6931\":\"WDR73\",\"6932\":\"WDR74\",\"6933\":\"WDR75\",\"6934\":\"WDR76\",\"6935\":\"WDR77\",\"6936\":\"WDR82\",\"6937\":\"WDR83\",\"6938\":\"WDR86\",\"6939\":\"WDR89\",\"6940\":\"WDR91\",\"6941\":\"WDR92\",\"6942\":\"WDTC1\",\"6943\":\"WEE1\",\"6944\":\"WFS1\",\"6945\":\"WIPI1\",\"6946\":\"WIPI2\",\"6947\":\"WIZ\",\"6948\":\"WLS\",\"6949\":\"WNK1\",\"6950\":\"WRAP53\",\"6951\":\"WRAP73\",\"6952\":\"WRB-SH3BGR\",\"6953\":\"WRN\",\"6954\":\"WRNIP1\",\"6955\":\"WTAP\",\"6956\":\"WWC1\",\"6957\":\"WWC2\",\"6958\":\"WWP2\",\"6959\":\"XAB2\",\"6960\":\"XIAP\",\"6961\":\"XPA\",\"6962\":\"XPC\",\"6963\":\"XPNPEP1\",\"6964\":\"XPNPEP3\",\"6965\":\"XPO1\",\"6966\":\"XPO4\",\"6967\":\"XPO5\",\"6968\":\"XPO6\",\"6969\":\"XPO7\",\"6970\":\"XPOT\",\"6971\":\"XPR1\",\"6972\":\"XRCC1\",\"6973\":\"XRCC3\",\"6974\":\"XRCC4\",\"6975\":\"XRCC5\",\"6976\":\"XRCC6\",\"6977\":\"XRN1\",\"6978\":\"XRN2\",\"6979\":\"XXYLT1\",\"6980\":\"XYLT2\",\"6981\":\"YAE1\",\"6982\":\"YAF2\",\"6983\":\"YAP1\",\"6984\":\"YARS\",\"6985\":\"YARS2\",\"6986\":\"YBEY\",\"6987\":\"YBX1\",\"6988\":\"YBX3\",\"6989\":\"YEATS2\",\"6990\":\"YEATS4\",\"6991\":\"YES1\",\"6992\":\"YIF1A\",\"6993\":\"YIF1B\",\"6994\":\"YIPF1\",\"6995\":\"YIPF2\",\"6996\":\"YIPF3\",\"6997\":\"YIPF4\",\"6998\":\"YIPF5\",\"6999\":\"YIPF6\",\"7000\":\"YJU2\",\"7001\":\"YKT6\",\"7002\":\"YLPM1\",\"7003\":\"YME1L1\",\"7004\":\"YPEL5\",\"7005\":\"YRDC\",\"7006\":\"YTHDC1\",\"7007\":\"YTHDC2\",\"7008\":\"YTHDF1\",\"7009\":\"YTHDF2\",\"7010\":\"YTHDF3\",\"7011\":\"YWHAB\",\"7012\":\"YWHAE\",\"7013\":\"YWHAG\",\"7014\":\"YWHAH\",\"7015\":\"YWHAQ\",\"7016\":\"YWHAZ\",\"7017\":\"YY1\",\"7018\":\"YY1AP1\",\"7019\":\"ZADH2\",\"7020\":\"ZBED1\",\"7021\":\"ZBTB11\",\"7022\":\"ZBTB2\",\"7023\":\"ZBTB21\",\"7024\":\"ZBTB33\",\"7025\":\"ZBTB40\",\"7026\":\"ZBTB43\",\"7027\":\"ZBTB45\",\"7028\":\"ZBTB7A\",\"7029\":\"ZBTB7B\",\"7030\":\"ZBTB8OS\",\"7031\":\"ZC3H11A\",\"7032\":\"ZC3H12A\",\"7033\":\"ZC3H13\",\"7034\":\"ZC3H14\",\"7035\":\"ZC3H15\",\"7036\":\"ZC3H18\",\"7037\":\"ZC3H3\",\"7038\":\"ZC3H4\",\"7039\":\"ZC3H7A\",\"7040\":\"ZC3H7B\",\"7041\":\"ZC3HAV1\",\"7042\":\"ZC3HC1\",\"7043\":\"ZCCHC10\",\"7044\":\"ZCCHC14\",\"7045\":\"ZCCHC17\",\"7046\":\"ZCCHC7\",\"7047\":\"ZCCHC8\",\"7048\":\"ZCCHC9\",\"7049\":\"ZCRB1\",\"7050\":\"ZDHHC13\",\"7051\":\"ZDHHC20\",\"7052\":\"ZDHHC3\",\"7053\":\"ZDHHC5\",\"7054\":\"ZDHHC6\",\"7055\":\"ZDHHC7\",\"7056\":\"ZEB1\",\"7057\":\"ZFC3H1\",\"7058\":\"ZFHX3\",\"7059\":\"ZFP64\",\"7060\":\"ZFP91-CNTF\",\"7061\":\"ZFPL1\",\"7062\":\"ZFR\",\"7063\":\"ZFX\",\"7064\":\"ZFYVE1\",\"7065\":\"ZFYVE16\",\"7066\":\"ZFYVE19\",\"7067\":\"ZFYVE26\",\"7068\":\"ZFYVE27\",\"7069\":\"ZGPAT\",\"7070\":\"ZHX1\",\"7071\":\"ZHX2\",\"7072\":\"ZHX3\",\"7073\":\"ZMAT2\",\"7074\":\"ZMAT5\",\"7075\":\"ZMIZ2\",\"7076\":\"ZMPSTE24\",\"7077\":\"ZMYM1\",\"7078\":\"ZMYM2\",\"7079\":\"ZMYM3\",\"7080\":\"ZMYM4\",\"7081\":\"ZMYND11\",\"7082\":\"ZMYND8\",\"7083\":\"ZNF106\",\"7084\":\"ZNF131\",\"7085\":\"ZNF143\",\"7086\":\"ZNF148\",\"7087\":\"ZNF200\",\"7088\":\"ZNF207\",\"7089\":\"ZNF217\",\"7090\":\"ZNF24\",\"7091\":\"ZNF277\",\"7092\":\"ZNF280A\",\"7093\":\"ZNF280C\",\"7094\":\"ZNF280D\",\"7095\":\"ZNF281\",\"7096\":\"ZNF318\",\"7097\":\"ZNF320\",\"7098\":\"ZNF326\",\"7099\":\"ZNF330\",\"7100\":\"ZNF346\",\"7101\":\"ZNF362\",\"7102\":\"ZNF384\",\"7103\":\"ZNF385A\",\"7104\":\"ZNF428\",\"7105\":\"ZNF438\",\"7106\":\"ZNF460\",\"7107\":\"ZNF512\",\"7108\":\"ZNF512B\",\"7109\":\"ZNF532\",\"7110\":\"ZNF574\",\"7111\":\"ZNF592\",\"7112\":\"ZNF593\",\"7113\":\"ZNF598\",\"7114\":\"ZNF609\",\"7115\":\"ZNF622\",\"7116\":\"ZNF629\",\"7117\":\"ZNF638\",\"7118\":\"ZNF644\",\"7119\":\"ZNF668\",\"7120\":\"ZNF687\",\"7121\":\"ZNF689\",\"7122\":\"ZNF740\",\"7123\":\"ZNF750\",\"7124\":\"ZNF768\",\"7125\":\"ZNF780A\",\"7126\":\"ZNF830\",\"7127\":\"ZNF846\",\"7128\":\"ZNFX1\",\"7129\":\"ZNHIT2\",\"7130\":\"ZNHIT6\",\"7131\":\"ZNRD1\",\"7132\":\"ZPR1\",\"7133\":\"ZRANB2\",\"7134\":\"ZSWIM8\",\"7135\":\"ZW10\",\"7136\":\"ZWILCH\",\"7137\":\"ZWINT\",\"7138\":\"ZYG11B\",\"7139\":\"ZYX\",\"7140\":\"ZZEF1\",\"7141\":\"ZZZ3\"},\"EGF_20min_FR1_Rep1\":{\"0\":null,\"1\":18.025681039999998,\"2\":null,\"3\":18.992523989999999,\"4\":17.5635309,\"5\":18.574071549999999,\"6\":17.500638890000001,\"7\":20.444556630000001,\"8\":16.708628229999999,\"9\":18.781929399999999,\"10\":19.77299489,\"11\":null,\"12\":null,\"13\":null,\"14\":null,\"15\":18.210450000000002,\"16\":null,\"17\":null,\"18\":null,\"19\":13.730075360000001,\"20\":null,\"21\":null,\"22\":null,\"23\":19.683860289999998,\"24\":21.388318380000001,\"25\":19.299821489999999,\"26\":18.12423828,\"27\":null,\"28\":null,\"29\":null,\"30\":null,\"31\":null,\"32\":18.91565512,\"33\":null,\"34\":14.772445619999999,\"35\":null,\"36\":null,\"37\":null,\"38\":null,\"39\":14.289745440000001,\"40\":16.264269070000001,\"41\":null,\"42\":19.271971690000001,\"43\":18.48518031,\"44\":15.60637876,\"45\":15.880931479999999,\"46\":14.850840870000001,\"47\":null,\"48\":18.6348132,\"49\":null,\"50\":18.18546722,\"51\":null,\"52\":16.82399603,\"53\":16.749007509999998,\"54\":null,\"55\":21.262230769999999,\"56\":null,\"57\":null,\"58\":null,\"59\":null,\"60\":15.1995722,\"61\":null,\"62\":null,\"63\":null,\"64\":19.03759754,\"65\":16.253663450000001,\"66\":13.9071104,\"67\":null,\"68\":19.950167149999999,\"69\":19.38816301,\"70\":null,\"71\":19.075907619999999,\"72\":null,\"73\":16.880916020000001,\"74\":23.679967940000001,\"75\":20.42561852,\"76\":null,\"77\":null,\"78\":18.581755090000002,\"79\":null,\"80\":21.804741530000001,\"81\":null,\"82\":null,\"83\":null,\"84\":14.73874401,\"85\":20.615401680000002,\"86\":null,\"87\":null,\"88\":null,\"89\":null,\"90\":18.37479931,\"91\":18.99617516,\"92\":16.68783917,\"93\":14.684292640000001,\"94\":16.114437599999999,\"95\":25.40644489,\"96\":null,\"97\":16.075800869999998,\"98\":18.84980831,\"99\":null,\"100\":20.01621806,\"101\":18.670419389999999,\"102\":23.379739239999999,\"103\":17.555719440000001,\"104\":18.35376943,\"105\":14.438217180000001,\"106\":21.127630280000002,\"107\":20.269388110000001,\"108\":null,\"109\":18.27950328,\"110\":15.42972806,\"111\":15.698170040000001,\"112\":null,\"113\":16.790271539999999,\"114\":18.515049579999999,\"115\":13.67285935,\"116\":14.83147136,\"117\":null,\"118\":null,\"119\":null,\"120\":null,\"121\":null,\"122\":16.135032689999999,\"123\":null,\"124\":null,\"125\":null,\"126\":null,\"127\":null,\"128\":null,\"129\":19.20337095,\"130\":17.842481360000001,\"131\":17.515820909999999,\"132\":null,\"133\":null,\"134\":null,\"135\":19.791474269999998,\"136\":19.294278200000001,\"137\":null,\"138\":19.813164180000001,\"139\":null,\"140\":14.46999239,\"141\":null,\"142\":17.364432709999999,\"143\":18.25401209,\"144\":19.802567580000002,\"145\":22.55425894,\"146\":17.637097969999999,\"147\":null,\"148\":17.795237109999999,\"149\":null,\"150\":null,\"151\":12.42081658,\"152\":null,\"153\":null,\"154\":14.934209060000001,\"155\":null,\"156\":15.23706148,\"157\":18.72744672,\"158\":15.648742929999999,\"159\":null,\"160\":14.287119479999999,\"161\":20.225892040000002,\"162\":null,\"163\":null,\"164\":15.17586947,\"165\":null,\"166\":null,\"167\":null,\"168\":null,\"169\":null,\"170\":13.12768784,\"171\":15.637158790000001,\"172\":15.18194274,\"173\":21.351890770000001,\"174\":18.662915080000001,\"175\":16.861228390000001,\"176\":null,\"177\":null,\"178\":20.657910000000001,\"179\":17.003839809999999,\"180\":23.079758890000001,\"181\":null,\"182\":15.62067214,\"183\":null,\"184\":18.915581719999999,\"185\":21.43044995,\"186\":22.143407570000001,\"187\":20.36764423,\"188\":20.807926859999998,\"189\":19.211548619999999,\"190\":null,\"191\":null,\"192\":12.78780263,\"193\":null,\"194\":12.969372249999999,\"195\":15.90797547,\"196\":17.559906290000001,\"197\":18.058328230000001,\"198\":null,\"199\":15.56417199,\"200\":15.498498209999999,\"201\":16.721203589999998,\"202\":16.235103420000002,\"203\":21.171843800000001,\"204\":18.495858519999999,\"205\":18.201209899999998,\"206\":19.300004779999998,\"207\":18.92393556,\"208\":17.614655599999999,\"209\":20.558662980000001,\"210\":18.416911389999999,\"211\":15.10108037,\"212\":null,\"213\":16.086575409999998,\"214\":19.03736731,\"215\":null,\"216\":null,\"217\":null,\"218\":null,\"219\":null,\"220\":16.176675729999999,\"221\":null,\"222\":null,\"223\":null,\"224\":null,\"225\":null,\"226\":20.478000900000001,\"227\":18.944950760000001,\"228\":25.76450397,\"229\":21.70018541,\"230\":null,\"231\":null,\"232\":null,\"233\":null,\"234\":null,\"235\":null,\"236\":null,\"237\":null,\"238\":null,\"239\":null,\"240\":null,\"241\":14.84044617,\"242\":11.60811738,\"243\":16.10668884,\"244\":null,\"245\":null,\"246\":19.919713399999999,\"247\":20.23486492,\"248\":20.594892510000001,\"249\":null,\"250\":null,\"251\":17.78087536,\"252\":null,\"253\":14.37208044,\"254\":15.11258323,\"255\":14.97592685,\"256\":null,\"257\":null,\"258\":13.12768784,\"259\":null,\"260\":15.8153138,\"261\":null,\"262\":12.348791,\"263\":17.845572000000001,\"264\":null,\"265\":17.861435579999998,\"266\":null,\"267\":13.12768784,\"268\":18.45925167,\"269\":18.341934309999999,\"270\":17.151706990000001,\"271\":18.224832930000002,\"272\":13.9701333,\"273\":null,\"274\":17.565983249999999,\"275\":null,\"276\":18.414164920000001,\"277\":14.01331504,\"278\":17.833048689999998,\"279\":null,\"280\":13.12768784,\"281\":null,\"282\":18.125995499999998,\"283\":null,\"284\":15.407158689999999,\"285\":14.59549164,\"286\":13.42681206,\"287\":null,\"288\":15.8447686,\"289\":17.69164941,\"290\":15.74003387,\"291\":null,\"292\":18.035087359999999,\"293\":18.349870490000001,\"294\":13.411231259999999,\"295\":null,\"296\":null,\"297\":15.95799222,\"298\":21.318570569999999,\"299\":20.993530159999999,\"300\":16.69192322,\"301\":null,\"302\":22.748470919999999,\"303\":20.305006469999999,\"304\":19.552468449999999,\"305\":22.679819649999999,\"306\":20.930096410000001,\"307\":24.247249539999999,\"308\":23.202254580000002,\"309\":19.01858382,\"310\":13.61964863,\"311\":18.70359019,\"312\":16.621172080000001,\"313\":15.54772887,\"314\":17.273402140000002,\"315\":16.683853790000001,\"316\":13.12768784,\"317\":19.31106909,\"318\":16.49013721,\"319\":19.103918490000002,\"320\":17.448773849999998,\"321\":18.19705806,\"322\":20.25168627,\"323\":21.351509020000002,\"324\":17.893950100000001,\"325\":13.12768784,\"326\":17.447308719999999,\"327\":15.15870391,\"328\":16.479723190000001,\"329\":15.38017743,\"330\":null,\"331\":13.255748479999999,\"332\":14.304779330000001,\"333\":16.773579210000001,\"334\":null,\"335\":14.79422632,\"336\":20.896271710000001,\"337\":21.686811980000002,\"338\":null,\"339\":19.204806949999998,\"340\":18.31953936,\"341\":null,\"342\":null,\"343\":null,\"344\":null,\"345\":16.249461929999999,\"346\":null,\"347\":null,\"348\":null,\"349\":17.966896940000002,\"350\":16.325463379999999,\"351\":22.500512560000001,\"352\":14.05255326,\"353\":19.519614090000001,\"354\":17.316658010000001,\"355\":18.401216399999999,\"356\":14.44156694,\"357\":19.29647392,\"358\":19.031549330000001,\"359\":21.562314050000001,\"360\":19.62481232,\"361\":19.725672379999999,\"362\":18.388799299999999,\"363\":17.123941899999998,\"364\":15.216747570000001,\"365\":15.51633166,\"366\":16.96587049,\"367\":18.640831769999998,\"368\":18.006521490000001,\"369\":null,\"370\":24.888582629999998,\"371\":null,\"372\":19.85531619,\"373\":null,\"374\":null,\"375\":13.12768784,\"376\":18.71411127,\"377\":19.223621479999998,\"378\":16.873126849999998,\"379\":13.12768784,\"380\":null,\"381\":13.494126469999999,\"382\":18.557619420000002,\"383\":null,\"384\":15.92637684,\"385\":21.467275520000001,\"386\":19.024987490000001,\"387\":16.538638559999999,\"388\":15.93257878,\"389\":13.51367548,\"390\":19.552682090000001,\"391\":15.14922964,\"392\":17.940086740000002,\"393\":17.495956549999999,\"394\":null,\"395\":16.318172730000001,\"396\":18.221968260000001,\"397\":15.7740557,\"398\":null,\"399\":18.37586409,\"400\":null,\"401\":null,\"402\":null,\"403\":15.626248110000001,\"404\":18.067543539999999,\"405\":17.50886629,\"406\":19.502632559999999,\"407\":null,\"408\":null,\"409\":19.419307280000002,\"410\":22.70602796,\"411\":15.482354600000001,\"412\":17.691958889999999,\"413\":15.13326275,\"414\":null,\"415\":null,\"416\":null,\"417\":17.688031250000002,\"418\":null,\"419\":15.33695586,\"420\":19.9733996,\"421\":15.17520839,\"422\":17.673865289999998,\"423\":16.026799889999999,\"424\":18.440119679999999,\"425\":16.196892729999998,\"426\":19.552479179999999,\"427\":19.447356580000001,\"428\":16.87710774,\"429\":18.034457710000002,\"430\":19.737529309999999,\"431\":21.117687350000001,\"432\":19.125439870000001,\"433\":null,\"434\":null,\"435\":null,\"436\":null,\"437\":null,\"438\":null,\"439\":null,\"440\":18.703762050000002,\"441\":17.111343739999999,\"442\":16.141355910000001,\"443\":16.50951521,\"444\":16.953136560000001,\"445\":15.83526052,\"446\":16.465165429999999,\"447\":17.593044020000001,\"448\":null,\"449\":14.629730370000001,\"450\":15.580089839999999,\"451\":16.150476820000002,\"452\":18.935831660000002,\"453\":21.7939349,\"454\":15.654896450000001,\"455\":null,\"456\":null,\"457\":14.579825209999999,\"458\":14.18459846,\"459\":16.187903200000001,\"460\":21.304073259999999,\"461\":null,\"462\":null,\"463\":null,\"464\":null,\"465\":null,\"466\":null,\"467\":null,\"468\":22.45050775,\"469\":17.111760929999999,\"470\":null,\"471\":null,\"472\":null,\"473\":null,\"474\":null,\"475\":18.969686070000002,\"476\":16.885491219999999,\"477\":15.47998048,\"478\":22.83667917,\"479\":19.919739239999998,\"480\":17.106567720000001,\"481\":15.96984915,\"482\":14.660841380000001,\"483\":18.568945540000001,\"484\":18.77962419,\"485\":null,\"486\":21.450420699999999,\"487\":14.032536909999999,\"488\":14.18569503,\"489\":13.38271645,\"490\":12.38126613,\"491\":14.99670384,\"492\":null,\"493\":null,\"494\":null,\"495\":null,\"496\":null,\"497\":null,\"498\":18.324517019999998,\"499\":17.741393160000001,\"500\":17.828700900000001,\"501\":15.110137959999999,\"502\":null,\"503\":15.21319387,\"504\":null,\"505\":null,\"506\":15.063228219999999,\"507\":17.030821329999998,\"508\":null,\"509\":null,\"510\":null,\"511\":null,\"512\":null,\"513\":null,\"514\":null,\"515\":null,\"516\":null,\"517\":null,\"518\":null,\"519\":null,\"520\":13.12768784,\"521\":null,\"522\":14.406970579999999,\"523\":20.672351540000001,\"524\":19.92781733,\"525\":18.560912009999999,\"526\":15.93279495,\"527\":19.644713589999998,\"528\":19.081135740000001,\"529\":17.906023999999999,\"530\":18.739219370000001,\"531\":null,\"532\":null,\"533\":null,\"534\":null,\"535\":null,\"536\":20.878957759999999,\"537\":null,\"538\":null,\"539\":10.81000001,\"540\":19.764481289999999,\"541\":15.78805008,\"542\":17.529947750000002,\"543\":16.133115239999999,\"544\":null,\"545\":null,\"546\":13.12768784,\"547\":null,\"548\":null,\"549\":18.298624199999999,\"550\":15.062021440000001,\"551\":17.896836700000002,\"552\":18.189232990000001,\"553\":null,\"554\":null,\"555\":null,\"556\":null,\"557\":null,\"558\":null,\"559\":null,\"560\":null,\"561\":14.609468809999999,\"562\":null,\"563\":null,\"564\":null,\"565\":17.27902065,\"566\":16.747602610000001,\"567\":15.71698842,\"568\":17.934690799999998,\"569\":20.207214539999999,\"570\":20.102097019999999,\"571\":17.99354065,\"572\":17.661677869999998,\"573\":19.442636400000001,\"574\":null,\"575\":16.984942180000001,\"576\":15.39162702,\"577\":null,\"578\":15.333316549999999,\"579\":null,\"580\":null,\"581\":null,\"582\":null,\"583\":null,\"584\":21.398763280000001,\"585\":20.43906892,\"586\":null,\"587\":null,\"588\":null,\"589\":null,\"590\":null,\"591\":null,\"592\":null,\"593\":null,\"594\":18.511188369999999,\"595\":16.68203084,\"596\":17.830864999999999,\"597\":null,\"598\":null,\"599\":19.184033899999999,\"600\":14.43205715,\"601\":null,\"602\":null,\"603\":null,\"604\":null,\"605\":18.327494609999999,\"606\":14.49977129,\"607\":null,\"608\":14.7310873,\"609\":null,\"610\":null,\"611\":16.474944130000001,\"612\":14.03974706,\"613\":null,\"614\":16.85458847,\"615\":null,\"616\":null,\"617\":16.53124145,\"618\":13.12768784,\"619\":null,\"620\":null,\"621\":null,\"622\":null,\"623\":null,\"624\":null,\"625\":13.57477128,\"626\":null,\"627\":20.210373369999999,\"628\":19.220715819999999,\"629\":19.721743849999999,\"630\":17.806709189999999,\"631\":null,\"632\":17.57035497,\"633\":13.59571676,\"634\":null,\"635\":21.22516817,\"636\":null,\"637\":15.057653869999999,\"638\":17.205133570000001,\"639\":15.973290990000001,\"640\":15.67325479,\"641\":15.19748139,\"642\":20.706273410000001,\"643\":20.91477716,\"644\":null,\"645\":15.18203574,\"646\":null,\"647\":null,\"648\":17.31156163,\"649\":null,\"650\":null,\"651\":16.069859000000001,\"652\":null,\"653\":null,\"654\":null,\"655\":19.657886940000001,\"656\":null,\"657\":14.485195559999999,\"658\":16.205459739999998,\"659\":19.388382010000001,\"660\":17.125895750000002,\"661\":null,\"662\":19.319931350000001,\"663\":null,\"664\":16.236178890000001,\"665\":18.975684080000001,\"666\":null,\"667\":null,\"668\":16.381394019999998,\"669\":null,\"670\":null,\"671\":null,\"672\":null,\"673\":null,\"674\":null,\"675\":null,\"676\":14.01519611,\"677\":null,\"678\":null,\"679\":17.350482029999998,\"680\":null,\"681\":18.484980920000002,\"682\":null,\"683\":null,\"684\":null,\"685\":null,\"686\":14.47113117,\"687\":20.204878489999999,\"688\":null,\"689\":17.03118426,\"690\":null,\"691\":null,\"692\":21.572146700000001,\"693\":19.999585379999999,\"694\":14.784561719999999,\"695\":null,\"696\":null,\"697\":16.322791169999999,\"698\":18.776130460000001,\"699\":19.68470168,\"700\":null,\"701\":17.657797630000001,\"702\":15.231238530000001,\"703\":20.303989000000001,\"704\":19.765796819999998,\"705\":21.019362480000002,\"706\":16.97616301,\"707\":18.837797599999998,\"708\":20.64165672,\"709\":16.573341289999998,\"710\":null,\"711\":null,\"712\":17.08779316,\"713\":null,\"714\":15.19311501,\"715\":17.43995769,\"716\":null,\"717\":16.26417013,\"718\":null,\"719\":16.445303039999999,\"720\":14.67455318,\"721\":13.12768784,\"722\":16.698358039999999,\"723\":null,\"724\":14.82832383,\"725\":13.12768784,\"726\":null,\"727\":null,\"728\":null,\"729\":null,\"730\":null,\"731\":null,\"732\":null,\"733\":18.34934728,\"734\":null,\"735\":14.352779460000001,\"736\":19.340307930000002,\"737\":null,\"738\":19.141773359999998,\"739\":null,\"740\":null,\"741\":20.00579523,\"742\":null,\"743\":null,\"744\":null,\"745\":null,\"746\":null,\"747\":null,\"748\":15.0526877,\"749\":null,\"750\":null,\"751\":null,\"752\":null,\"753\":null,\"754\":19.813488360000001,\"755\":null,\"756\":null,\"757\":null,\"758\":null,\"759\":null,\"760\":16.944258040000001,\"761\":19.123058499999999,\"762\":null,\"763\":17.427564749999998,\"764\":15.126688339999999,\"765\":18.582102750000001,\"766\":17.690730739999999,\"767\":16.810445810000001,\"768\":null,\"769\":12.28761572,\"770\":19.913184770000001,\"771\":null,\"772\":15.122583929999999,\"773\":null,\"774\":null,\"775\":16.579821129999999,\"776\":21.80178321,\"777\":22.317818509999999,\"778\":null,\"779\":17.460188729999999,\"780\":16.152620519999999,\"781\":21.268511220000001,\"782\":23.810793520000001,\"783\":17.64404816,\"784\":null,\"785\":18.507035040000002,\"786\":17.668261860000001,\"787\":16.46382504,\"788\":17.46775242,\"789\":18.723816329999998,\"790\":14.54227311,\"791\":18.107910480000001,\"792\":15.64717619,\"793\":14.914828630000001,\"794\":16.489199169999999,\"795\":22.677308879999998,\"796\":null,\"797\":16.1680639,\"798\":23.312341230000001,\"799\":18.075046189999998,\"800\":21.137950530000001,\"801\":20.040227139999999,\"802\":null,\"803\":19.087587670000001,\"804\":17.738292749999999,\"805\":22.75365802,\"806\":19.775509379999999,\"807\":22.472247889999998,\"808\":19.661189289999999,\"809\":20.3061857,\"810\":null,\"811\":16.579185280000001,\"812\":null,\"813\":null,\"814\":17.022517950000001,\"815\":19.318428220000001,\"816\":18.482486000000002,\"817\":17.01234037,\"818\":19.38346451,\"819\":null,\"820\":13.614802129999999,\"821\":14.886840039999999,\"822\":16.130294249999999,\"823\":15.149150730000001,\"824\":13.99284475,\"825\":14.847773849999999,\"826\":null,\"827\":17.342590489999999,\"828\":17.206183859999999,\"829\":20.131291619999999,\"830\":null,\"831\":17.899532829999998,\"832\":20.24893818,\"833\":15.184233989999999,\"834\":null,\"835\":17.931637009999999,\"836\":null,\"837\":17.843402659999999,\"838\":14.669965919999999,\"839\":18.59621456,\"840\":16.320759500000001,\"841\":null,\"842\":null,\"843\":22.358363319999999,\"844\":15.93319022,\"845\":null,\"846\":18.767044510000002,\"847\":14.945203019999999,\"848\":null,\"849\":15.779223699999999,\"850\":19.9572842,\"851\":null,\"852\":15.67815933,\"853\":null,\"854\":19.491548609999999,\"855\":17.395475099999999,\"856\":null,\"857\":18.76310208,\"858\":null,\"859\":null,\"860\":null,\"861\":15.10590404,\"862\":16.47221639,\"863\":19.158866830000001,\"864\":17.826512480000002,\"865\":null,\"866\":null,\"867\":null,\"868\":null,\"869\":13.12768784,\"870\":null,\"871\":16.581999979999999,\"872\":17.55490386,\"873\":14.22260651,\"874\":null,\"875\":15.47045451,\"876\":null,\"877\":18.54433766,\"878\":null,\"879\":null,\"880\":null,\"881\":null,\"882\":14.3845735,\"883\":19.298735220000001,\"884\":null,\"885\":null,\"886\":null,\"887\":null,\"888\":17.443666709999999,\"889\":13.398983980000001,\"890\":17.087849909999999,\"891\":null,\"892\":16.537417690000002,\"893\":null,\"894\":14.85066041,\"895\":15.421961919999999,\"896\":null,\"897\":14.38954026,\"898\":17.217015419999999,\"899\":12.75694017,\"900\":null,\"901\":15.13800839,\"902\":null,\"903\":12.927970739999999,\"904\":null,\"905\":null,\"906\":null,\"907\":null,\"908\":null,\"909\":null,\"910\":null,\"911\":null,\"912\":null,\"913\":16.601110479999999,\"914\":23.640029630000001,\"915\":24.29932457,\"916\":24.307657070000001,\"917\":22.568710769999999,\"918\":23.293710900000001,\"919\":21.924168210000001,\"920\":21.097196539999999,\"921\":17.428165119999999,\"922\":13.12768784,\"923\":null,\"924\":null,\"925\":18.598550970000002,\"926\":15.806616030000001,\"927\":null,\"928\":null,\"929\":null,\"930\":19.324439439999999,\"931\":null,\"932\":null,\"933\":null,\"934\":null,\"935\":null,\"936\":null,\"937\":null,\"938\":20.139764939999999,\"939\":14.42148978,\"940\":null,\"941\":15.762024889999999,\"942\":21.800919629999999,\"943\":17.063354799999999,\"944\":17.097498999999999,\"945\":17.37769158,\"946\":16.586199100000002,\"947\":15.602323309999999,\"948\":18.299794080000002,\"949\":19.560377379999998,\"950\":20.462030859999999,\"951\":16.04708634,\"952\":20.99592603,\"953\":12.52283605,\"954\":17.194729890000001,\"955\":16.683971929999998,\"956\":13.12768784,\"957\":17.886684809999998,\"958\":null,\"959\":null,\"960\":14.022979960000001,\"961\":15.08987134,\"962\":15.780974990000001,\"963\":13.38364297,\"964\":16.26548927,\"965\":21.066077029999999,\"966\":null,\"967\":null,\"968\":null,\"969\":null,\"970\":null,\"971\":15.58033316,\"972\":null,\"973\":20.00466853,\"974\":null,\"975\":null,\"976\":null,\"977\":null,\"978\":null,\"979\":null,\"980\":15.497415950000001,\"981\":null,\"982\":19.291169839999998,\"983\":null,\"984\":20.06871435,\"985\":19.88220729,\"986\":null,\"987\":16.77591516,\"988\":null,\"989\":19.578731449999999,\"990\":18.62585515,\"991\":null,\"992\":14.40582403,\"993\":13.12768784,\"994\":16.951852630000001,\"995\":22.517695679999999,\"996\":16.280164240000001,\"997\":17.339314250000001,\"998\":null,\"999\":null,\"1000\":19.352689099999999,\"1001\":null,\"1002\":null,\"1003\":13.12768784,\"1004\":null,\"1005\":16.35162201,\"1006\":13.00493496,\"1007\":null,\"1008\":null,\"1009\":null,\"1010\":null,\"1011\":15.10306797,\"1012\":null,\"1013\":16.06027521,\"1014\":null,\"1015\":null,\"1016\":null,\"1017\":null,\"1018\":null,\"1019\":null,\"1020\":null,\"1021\":null,\"1022\":null,\"1023\":null,\"1024\":null,\"1025\":null,\"1026\":null,\"1027\":null,\"1028\":16.664475589999998,\"1029\":null,\"1030\":null,\"1031\":17.74829055,\"1032\":17.056522269999999,\"1033\":13.341351080000001,\"1034\":16.720913899999999,\"1035\":13.465406079999999,\"1036\":null,\"1037\":null,\"1038\":17.39574343,\"1039\":18.165784949999999,\"1040\":18.016275879999998,\"1041\":null,\"1042\":null,\"1043\":null,\"1044\":15.953975809999999,\"1045\":14.91588555,\"1046\":16.726141850000001,\"1047\":17.14966703,\"1048\":null,\"1049\":null,\"1050\":null,\"1051\":null,\"1052\":null,\"1053\":null,\"1054\":null,\"1055\":16.44644563,\"1056\":17.011923020000001,\"1057\":15.76541315,\"1058\":16.415925699999999,\"1059\":null,\"1060\":24.614394610000002,\"1061\":19.167714660000001,\"1062\":null,\"1063\":14.743872619999999,\"1064\":null,\"1065\":19.897591380000002,\"1066\":null,\"1067\":null,\"1068\":17.694792799999998,\"1069\":15.168391679999999,\"1070\":15.79102144,\"1071\":null,\"1072\":null,\"1073\":16.027217759999999,\"1074\":null,\"1075\":null,\"1076\":null,\"1077\":null,\"1078\":14.910310580000001,\"1079\":11.983699140000001,\"1080\":null,\"1081\":null,\"1082\":14.754994119999999,\"1083\":null,\"1084\":null,\"1085\":null,\"1086\":null,\"1087\":13.12768784,\"1088\":17.552947459999999,\"1089\":16.379446600000001,\"1090\":14.473630849999999,\"1091\":null,\"1092\":19.313551480000001,\"1093\":16.978597350000001,\"1094\":15.068351420000001,\"1095\":15.681610259999999,\"1096\":16.535144410000001,\"1097\":17.489573920000002,\"1098\":17.750111390000001,\"1099\":20.452871120000001,\"1100\":15.73670999,\"1101\":16.019957739999999,\"1102\":14.76860074,\"1103\":18.8832907,\"1104\":19.8405393,\"1105\":18.752718590000001,\"1106\":null,\"1107\":null,\"1108\":null,\"1109\":18.10160204,\"1110\":null,\"1111\":null,\"1112\":16.631796479999998,\"1113\":null,\"1114\":null,\"1115\":null,\"1116\":18.506127200000002,\"1117\":null,\"1118\":null,\"1119\":12.84095305,\"1120\":null,\"1121\":17.479522849999999,\"1122\":null,\"1123\":17.88500298,\"1124\":11.637968989999999,\"1125\":14.900055760000001,\"1126\":20.096122900000001,\"1127\":null,\"1128\":16.157289219999999,\"1129\":11.829311410000001,\"1130\":19.37790377,\"1131\":null,\"1132\":14.10869973,\"1133\":null,\"1134\":null,\"1135\":13.12768784,\"1136\":null,\"1137\":null,\"1138\":null,\"1139\":null,\"1140\":19.216422430000002,\"1141\":24.163165920000001,\"1142\":null,\"1143\":null,\"1144\":18.59189817,\"1145\":18.154802790000002,\"1146\":17.454178729999999,\"1147\":17.163114499999999,\"1148\":null,\"1149\":null,\"1150\":null,\"1151\":null,\"1152\":null,\"1153\":null,\"1154\":null,\"1155\":null,\"1156\":14.91037483,\"1157\":null,\"1158\":null,\"1159\":23.063280760000001,\"1160\":20.254588040000002,\"1161\":17.902254200000002,\"1162\":18.21237125,\"1163\":18.589001230000001,\"1164\":14.41866009,\"1165\":null,\"1166\":null,\"1167\":null,\"1168\":null,\"1169\":null,\"1170\":null,\"1171\":null,\"1172\":null,\"1173\":23.846225010000001,\"1174\":null,\"1175\":17.19053607,\"1176\":null,\"1177\":null,\"1178\":null,\"1179\":null,\"1180\":null,\"1181\":13.926976590000001,\"1182\":null,\"1183\":null,\"1184\":18.063224479999999,\"1185\":23.524357160000001,\"1186\":19.629385410000001,\"1187\":18.21805762,\"1188\":20.32538834,\"1189\":null,\"1190\":14.03730711,\"1191\":19.057724050000001,\"1192\":null,\"1193\":null,\"1194\":18.747358739999999,\"1195\":21.475080609999999,\"1196\":17.680093379999999,\"1197\":null,\"1198\":18.036900379999999,\"1199\":13.94511754,\"1200\":null,\"1201\":20.252154669999999,\"1202\":null,\"1203\":18.313792329999998,\"1204\":19.685152609999999,\"1205\":23.629280219999998,\"1206\":null,\"1207\":null,\"1208\":18.81078351,\"1209\":16.373322250000001,\"1210\":14.89542076,\"1211\":16.036404300000001,\"1212\":17.30576392,\"1213\":13.76766035,\"1214\":null,\"1215\":null,\"1216\":17.284289609999998,\"1217\":null,\"1218\":17.922161849999998,\"1219\":17.106557680000002,\"1220\":null,\"1221\":null,\"1222\":null,\"1223\":null,\"1224\":null,\"1225\":null,\"1226\":null,\"1227\":15.365535230000001,\"1228\":null,\"1229\":17.452173859999998,\"1230\":null,\"1231\":null,\"1232\":20.11476437,\"1233\":14.98547082,\"1234\":14.90336334,\"1235\":17.537070369999999,\"1236\":15.96236184,\"1237\":16.202876010000001,\"1238\":18.17324679,\"1239\":18.068368159999999,\"1240\":17.787442559999999,\"1241\":17.345093819999999,\"1242\":16.465661430000001,\"1243\":null,\"1244\":null,\"1245\":null,\"1246\":null,\"1247\":null,\"1248\":null,\"1249\":18.067122309999998,\"1250\":null,\"1251\":null,\"1252\":null,\"1253\":17.820557430000001,\"1254\":null,\"1255\":null,\"1256\":null,\"1257\":null,\"1258\":18.857228490000001,\"1259\":14.798831270000001,\"1260\":null,\"1261\":null,\"1262\":16.244427680000001,\"1263\":16.528824780000001,\"1264\":16.75717946,\"1265\":18.242131919999998,\"1266\":18.418030470000002,\"1267\":18.72693465,\"1268\":17.041531249999998,\"1269\":null,\"1270\":17.875410859999999,\"1271\":18.194794179999999,\"1272\":null,\"1273\":null,\"1274\":null,\"1275\":20.983713940000001,\"1276\":20.55016294,\"1277\":19.646091250000001,\"1278\":19.04494935,\"1279\":19.156541350000001,\"1280\":17.43297038,\"1281\":13.81209919,\"1282\":19.916321459999999,\"1283\":19.372041230000001,\"1284\":19.822981899999998,\"1285\":18.754773069999999,\"1286\":18.728409790000001,\"1287\":19.31159027,\"1288\":18.17583759,\"1289\":20.319609509999999,\"1290\":15.10639698,\"1291\":20.024599429999999,\"1292\":null,\"1293\":null,\"1294\":null,\"1295\":null,\"1296\":null,\"1297\":null,\"1298\":null,\"1299\":null,\"1300\":null,\"1301\":18.032327250000002,\"1302\":14.84367576,\"1303\":15.02358072,\"1304\":18.521049290000001,\"1305\":null,\"1306\":null,\"1307\":null,\"1308\":15.63904836,\"1309\":null,\"1310\":null,\"1311\":null,\"1312\":null,\"1313\":null,\"1314\":null,\"1315\":null,\"1316\":null,\"1317\":13.12768784,\"1318\":14.343649020000001,\"1319\":null,\"1320\":null,\"1321\":null,\"1322\":18.600904589999999,\"1323\":17.644240589999999,\"1324\":21.246768750000001,\"1325\":21.847179140000002,\"1326\":17.78433631,\"1327\":14.769717180000001,\"1328\":null,\"1329\":17.608282419999998,\"1330\":17.856548610000001,\"1331\":16.090934409999999,\"1332\":17.868898680000001,\"1333\":17.376294300000001,\"1334\":null,\"1335\":16.31648727,\"1336\":null,\"1337\":14.56209935,\"1338\":16.077628369999999,\"1339\":15.668697529999999,\"1340\":null,\"1341\":21.355631519999999,\"1342\":16.881302089999998,\"1343\":null,\"1344\":13.493302610000001,\"1345\":14.960065999999999,\"1346\":null,\"1347\":null,\"1348\":null,\"1349\":null,\"1350\":null,\"1351\":16.47123268,\"1352\":18.75665811,\"1353\":20.475172919999999,\"1354\":null,\"1355\":16.12340077,\"1356\":15.313324440000001,\"1357\":null,\"1358\":null,\"1359\":null,\"1360\":14.987346130000001,\"1361\":null,\"1362\":14.72787022,\"1363\":null,\"1364\":17.376848119999998,\"1365\":null,\"1366\":13.85255246,\"1367\":13.04195386,\"1368\":17.735914999999998,\"1369\":20.364611589999999,\"1370\":null,\"1371\":19.707862670000001,\"1372\":17.151600200000001,\"1373\":17.06188921,\"1374\":14.75737668,\"1375\":null,\"1376\":null,\"1377\":null,\"1378\":17.54390355,\"1379\":17.51088961,\"1380\":18.071853149999999,\"1381\":13.12768784,\"1382\":19.359379830000002,\"1383\":13.905056180000001,\"1384\":16.87456761,\"1385\":19.263153890000002,\"1386\":16.303738970000001,\"1387\":16.99036165,\"1388\":14.0395605,\"1389\":13.10352812,\"1390\":null,\"1391\":null,\"1392\":16.83524456,\"1393\":20.543223319999999,\"1394\":null,\"1395\":null,\"1396\":null,\"1397\":15.45205906,\"1398\":null,\"1399\":null,\"1400\":19.078318240000002,\"1401\":18.841525140000002,\"1402\":17.921956430000002,\"1403\":16.340469649999999,\"1404\":15.923562,\"1405\":17.160265420000002,\"1406\":17.41338511,\"1407\":19.888403589999999,\"1408\":20.030730850000001,\"1409\":15.357455290000001,\"1410\":null,\"1411\":14.82158724,\"1412\":17.63128171,\"1413\":12.137056899999999,\"1414\":14.71935407,\"1415\":null,\"1416\":null,\"1417\":20.760148059999999,\"1418\":17.670193990000001,\"1419\":18.202923590000001,\"1420\":18.411506970000001,\"1421\":14.81261244,\"1422\":17.181493339999999,\"1423\":18.262917399999999,\"1424\":18.121653179999999,\"1425\":18.937224690000001,\"1426\":18.301619550000002,\"1427\":17.850190909999998,\"1428\":16.750955879999999,\"1429\":14.022056709999999,\"1430\":22.280085979999999,\"1431\":19.47854615,\"1432\":null,\"1433\":15.16440618,\"1434\":null,\"1435\":null,\"1436\":17.795035469999998,\"1437\":17.147940609999999,\"1438\":null,\"1439\":13.12768784,\"1440\":null,\"1441\":15.66413642,\"1442\":16.52208495,\"1443\":null,\"1444\":null,\"1445\":null,\"1446\":null,\"1447\":null,\"1448\":13.49634706,\"1449\":16.58719048,\"1450\":null,\"1451\":null,\"1452\":null,\"1453\":null,\"1454\":15.626544689999999,\"1455\":17.66719629,\"1456\":19.52833103,\"1457\":null,\"1458\":null,\"1459\":null,\"1460\":null,\"1461\":15.954479109999999,\"1462\":16.15049385,\"1463\":null,\"1464\":null,\"1465\":null,\"1466\":19.882380380000001,\"1467\":14.33643912,\"1468\":null,\"1469\":null,\"1470\":null,\"1471\":15.843853879999999,\"1472\":null,\"1473\":null,\"1474\":19.840607179999999,\"1475\":null,\"1476\":null,\"1477\":17.313618850000001,\"1478\":21.110888559999999,\"1479\":19.071721759999999,\"1480\":19.31991421,\"1481\":16.219707100000001,\"1482\":null,\"1483\":16.429813500000002,\"1484\":17.061433600000001,\"1485\":null,\"1486\":15.79053289,\"1487\":13.92514806,\"1488\":15.740945460000001,\"1489\":18.045721239999999,\"1490\":null,\"1491\":null,\"1492\":19.02131614,\"1493\":16.10757177,\"1494\":null,\"1495\":18.640506649999999,\"1496\":17.768769219999999,\"1497\":18.97924956,\"1498\":20.729278730000001,\"1499\":17.894762029999999,\"1500\":18.593081250000001,\"1501\":null,\"1502\":null,\"1503\":21.043424760000001,\"1504\":17.025600579999999,\"1505\":15.08645973,\"1506\":19.88448773,\"1507\":17.380105019999998,\"1508\":16.27854344,\"1509\":17.167206960000001,\"1510\":17.09318137,\"1511\":20.61480847,\"1512\":15.561916610000001,\"1513\":15.742944769999999,\"1514\":16.37417365,\"1515\":19.353681689999998,\"1516\":13.80551859,\"1517\":null,\"1518\":null,\"1519\":22.318590610000001,\"1520\":18.52485707,\"1521\":null,\"1522\":null,\"1523\":14.76211696,\"1524\":17.56465369,\"1525\":14.860608040000001,\"1526\":18.853921880000002,\"1527\":17.585211919999999,\"1528\":16.294451890000001,\"1529\":16.742737210000001,\"1530\":17.2424654,\"1531\":16.536687430000001,\"1532\":14.035582590000001,\"1533\":null,\"1534\":null,\"1535\":19.849679380000001,\"1536\":19.293145630000002,\"1537\":22.206635370000001,\"1538\":null,\"1539\":17.1065392,\"1540\":17.54090897,\"1541\":16.2185062,\"1542\":15.62822179,\"1543\":18.222439940000001,\"1544\":null,\"1545\":14.66253407,\"1546\":null,\"1547\":17.977986619999999,\"1548\":13.643151980000001,\"1549\":13.94057117,\"1550\":15.85136791,\"1551\":18.523715039999999,\"1552\":16.131310689999999,\"1553\":null,\"1554\":null,\"1555\":null,\"1556\":15.911330510000001,\"1557\":15.361108659999999,\"1558\":16.653124590000001,\"1559\":null,\"1560\":16.09857697,\"1561\":13.12768784,\"1562\":19.385546269999999,\"1563\":null,\"1564\":14.488470319999999,\"1565\":17.675204730000001,\"1566\":null,\"1567\":21.313926510000002,\"1568\":null,\"1569\":null,\"1570\":null,\"1571\":null,\"1572\":null,\"1573\":null,\"1574\":null,\"1575\":20.174867410000001,\"1576\":null,\"1577\":19.11805506,\"1578\":null,\"1579\":null,\"1580\":null,\"1581\":null,\"1582\":null,\"1583\":null,\"1584\":null,\"1585\":21.213181710000001,\"1586\":17.812737810000002,\"1587\":17.119241540000001,\"1588\":16.33635971,\"1589\":null,\"1590\":15.32678795,\"1591\":null,\"1592\":16.41797824,\"1593\":13.80908786,\"1594\":16.773910839999999,\"1595\":15.05576669,\"1596\":16.678727540000001,\"1597\":15.348440139999999,\"1598\":18.09385872,\"1599\":13.44366,\"1600\":21.20417656,\"1601\":17.875390899999999,\"1602\":17.196879410000001,\"1603\":14.351916409999999,\"1604\":13.372146219999999,\"1605\":16.023560060000001,\"1606\":17.536883100000001,\"1607\":null,\"1608\":18.53019218,\"1609\":null,\"1610\":16.58088717,\"1611\":null,\"1612\":15.69244116,\"1613\":null,\"1614\":null,\"1615\":14.18422983,\"1616\":null,\"1617\":17.053025399999999,\"1618\":19.398254479999998,\"1619\":null,\"1620\":null,\"1621\":null,\"1622\":null,\"1623\":null,\"1624\":16.84243729,\"1625\":16.371052890000001,\"1626\":null,\"1627\":17.875458810000001,\"1628\":17.40081962,\"1629\":15.80749166,\"1630\":21.70813416,\"1631\":20.050404,\"1632\":null,\"1633\":18.862115379999999,\"1634\":20.62022326,\"1635\":null,\"1636\":null,\"1637\":null,\"1638\":21.850482150000001,\"1639\":19.23430317,\"1640\":15.62690035,\"1641\":null,\"1642\":null,\"1643\":null,\"1644\":null,\"1645\":15.208177020000001,\"1646\":13.12768784,\"1647\":null,\"1648\":null,\"1649\":17.521175979999999,\"1650\":null,\"1651\":17.225242869999999,\"1652\":18.579651599999998,\"1653\":null,\"1654\":null,\"1655\":null,\"1656\":null,\"1657\":19.93142374,\"1658\":17.12401474,\"1659\":19.593403819999999,\"1660\":null,\"1661\":15.364073530000001,\"1662\":null,\"1663\":null,\"1664\":18.779452670000001,\"1665\":21.291372930000001,\"1666\":17.948716690000001,\"1667\":null,\"1668\":15.557269809999999,\"1669\":17.443087739999999,\"1670\":null,\"1671\":null,\"1672\":18.968951950000001,\"1673\":17.567994710000001,\"1674\":null,\"1675\":null,\"1676\":12.019106069999999,\"1677\":null,\"1678\":15.38324589,\"1679\":17.588889829999999,\"1680\":null,\"1681\":16.48694279,\"1682\":15.139012579999999,\"1683\":19.037670169999998,\"1684\":null,\"1685\":null,\"1686\":null,\"1687\":15.31055826,\"1688\":null,\"1689\":17.692454139999999,\"1690\":17.798946529999998,\"1691\":17.532647069999999,\"1692\":17.95876037,\"1693\":null,\"1694\":null,\"1695\":19.858452740000001,\"1696\":15.538986469999999,\"1697\":15.4419857,\"1698\":19.59843996,\"1699\":null,\"1700\":null,\"1701\":15.328670750000001,\"1702\":18.01258267,\"1703\":20.7484672,\"1704\":19.035893739999999,\"1705\":14.70268239,\"1706\":16.555833410000002,\"1707\":16.22030766,\"1708\":18.924386899999998,\"1709\":18.038869890000001,\"1710\":15.430419130000001,\"1711\":17.48925182,\"1712\":null,\"1713\":null,\"1714\":null,\"1715\":null,\"1716\":17.837433319999999,\"1717\":15.223048049999999,\"1718\":18.61863894,\"1719\":15.876666,\"1720\":20.956776420000001,\"1721\":17.806417100000001,\"1722\":15.547527240000001,\"1723\":null,\"1724\":null,\"1725\":19.68682772,\"1726\":17.79403713,\"1727\":18.259304660000002,\"1728\":17.729098879999999,\"1729\":13.12768784,\"1730\":null,\"1731\":19.048528990000001,\"1732\":null,\"1733\":null,\"1734\":17.997699669999999,\"1735\":20.017611370000001,\"1736\":null,\"1737\":21.44896838,\"1738\":15.74902967,\"1739\":15.7015482,\"1740\":17.928279020000002,\"1741\":20.84436886,\"1742\":18.961643169999998,\"1743\":18.11898227,\"1744\":19.643445530000001,\"1745\":17.313370039999999,\"1746\":14.54236343,\"1747\":null,\"1748\":20.085469369999998,\"1749\":15.68960101,\"1750\":null,\"1751\":null,\"1752\":null,\"1753\":15.180654580000001,\"1754\":14.92637334,\"1755\":null,\"1756\":null,\"1757\":null,\"1758\":15.418615040000001,\"1759\":null,\"1760\":17.599464569999998,\"1761\":null,\"1762\":null,\"1763\":null,\"1764\":19.71939162,\"1765\":null,\"1766\":null,\"1767\":14.945128199999999,\"1768\":null,\"1769\":20.075379609999999,\"1770\":null,\"1771\":13.99275714,\"1772\":16.124060419999999,\"1773\":17.45783248,\"1774\":null,\"1775\":null,\"1776\":null,\"1777\":19.314909750000002,\"1778\":18.381075540000001,\"1779\":17.64096399,\"1780\":14.26587241,\"1781\":null,\"1782\":19.353463779999998,\"1783\":15.69837154,\"1784\":24.03820571,\"1785\":23.010416020000001,\"1786\":19.880224269999999,\"1787\":24.088981870000001,\"1788\":25.0650051,\"1789\":17.466995390000001,\"1790\":17.39013928,\"1791\":null,\"1792\":null,\"1793\":17.435585629999998,\"1794\":19.392860939999998,\"1795\":17.636886359999998,\"1796\":null,\"1797\":18.67948329,\"1798\":null,\"1799\":null,\"1800\":15.74214735,\"1801\":null,\"1802\":17.359241440000002,\"1803\":17.985313519999998,\"1804\":19.256467700000002,\"1805\":17.533324489999998,\"1806\":18.257083720000001,\"1807\":null,\"1808\":null,\"1809\":null,\"1810\":13.12768784,\"1811\":17.981136339999999,\"1812\":19.65660836,\"1813\":19.545576520000001,\"1814\":20.477736839999999,\"1815\":14.82712166,\"1816\":18.903227170000001,\"1817\":null,\"1818\":17.126490369999999,\"1819\":19.900994820000001,\"1820\":19.458428489999999,\"1821\":19.334527699999999,\"1822\":19.816869799999999,\"1823\":19.11528676,\"1824\":17.609666959999998,\"1825\":22.316987610000002,\"1826\":18.78051052,\"1827\":18.183279039999999,\"1828\":21.055987139999999,\"1829\":20.238469009999999,\"1830\":17.861051230000001,\"1831\":18.398240319999999,\"1832\":19.959421219999999,\"1833\":22.018389920000001,\"1834\":21.128509619999999,\"1835\":21.341588340000001,\"1836\":19.03701006,\"1837\":20.3266253,\"1838\":19.867988,\"1839\":21.6645793,\"1840\":19.228640510000002,\"1841\":20.79014024,\"1842\":14.01142503,\"1843\":18.016841729999999,\"1844\":19.297249369999999,\"1845\":18.481900589999999,\"1846\":18.80302549,\"1847\":20.97934819,\"1848\":null,\"1849\":21.154778700000001,\"1850\":18.543057879999999,\"1851\":17.311285359999999,\"1852\":23.00983622,\"1853\":21.76620325,\"1854\":21.345459770000002,\"1855\":21.07032358,\"1856\":null,\"1857\":14.45370675,\"1858\":19.155285169999999,\"1859\":18.88847634,\"1860\":null,\"1861\":null,\"1862\":null,\"1863\":null,\"1864\":16.831116120000001,\"1865\":null,\"1866\":null,\"1867\":13.235131859999999,\"1868\":18.711673139999998,\"1869\":19.43888875,\"1870\":null,\"1871\":null,\"1872\":20.4832055,\"1873\":18.541871220000001,\"1874\":20.852353149999999,\"1875\":13.867244319999999,\"1876\":19.016134699999999,\"1877\":17.072165429999998,\"1878\":14.689303349999999,\"1879\":null,\"1880\":null,\"1881\":null,\"1882\":null,\"1883\":null,\"1884\":null,\"1885\":null,\"1886\":null,\"1887\":13.7433006,\"1888\":17.885692070000001,\"1889\":13.12768784,\"1890\":18.117939889999999,\"1891\":17.824213459999999,\"1892\":17.360187,\"1893\":null,\"1894\":18.80602669,\"1895\":null,\"1896\":14.92301385,\"1897\":15.200317930000001,\"1898\":null,\"1899\":25.564314329999998,\"1900\":23.883943779999999,\"1901\":19.155474649999999,\"1902\":20.493313199999999,\"1903\":16.46613868,\"1904\":null,\"1905\":null,\"1906\":18.486741049999999,\"1907\":null,\"1908\":null,\"1909\":16.980313039999999,\"1910\":null,\"1911\":null,\"1912\":null,\"1913\":null,\"1914\":16.092237870000002,\"1915\":14.77892934,\"1916\":18.382553789999999,\"1917\":null,\"1918\":null,\"1919\":null,\"1920\":null,\"1921\":null,\"1922\":null,\"1923\":null,\"1924\":null,\"1925\":null,\"1926\":null,\"1927\":15.18167618,\"1928\":17.913275760000001,\"1929\":null,\"1930\":21.055849070000001,\"1931\":20.563815810000001,\"1932\":16.66693961,\"1933\":16.11542541,\"1934\":14.22556973,\"1935\":19.904739939999999,\"1936\":null,\"1937\":13.76651283,\"1938\":15.47063288,\"1939\":18.76228909,\"1940\":11.672107820000001,\"1941\":17.275700960000002,\"1942\":null,\"1943\":13.043966299999999,\"1944\":16.699399970000002,\"1945\":17.27339096,\"1946\":12.330606,\"1947\":14.687144719999999,\"1948\":null,\"1949\":null,\"1950\":null,\"1951\":null,\"1952\":null,\"1953\":18.555065859999999,\"1954\":13.12768784,\"1955\":13.834432509999999,\"1956\":null,\"1957\":null,\"1958\":null,\"1959\":16.78748259,\"1960\":18.48001876,\"1961\":null,\"1962\":null,\"1963\":20.344074200000001,\"1964\":null,\"1965\":16.736718679999999,\"1966\":11.13228777,\"1967\":null,\"1968\":14.53435648,\"1969\":16.206325209999999,\"1970\":null,\"1971\":22.660746970000002,\"1972\":null,\"1973\":17.434875940000001,\"1974\":null,\"1975\":14.71073794,\"1976\":13.24319773,\"1977\":15.990417020000001,\"1978\":15.038567349999999,\"1979\":null,\"1980\":14.83204894,\"1981\":null,\"1982\":18.42241323,\"1983\":null,\"1984\":null,\"1985\":16.10280006,\"1986\":18.663288869999999,\"1987\":17.731792630000001,\"1988\":17.92020088,\"1989\":18.413596940000001,\"1990\":15.81005047,\"1991\":15.18647204,\"1992\":17.27861626,\"1993\":16.420405890000001,\"1994\":null,\"1995\":13.789592320000001,\"1996\":15.198825449999999,\"1997\":18.876227350000001,\"1998\":15.46522781,\"1999\":18.364959450000001,\"2000\":15.81893017,\"2001\":null,\"2002\":18.502196489999999,\"2003\":null,\"2004\":15.32799994,\"2005\":null,\"2006\":null,\"2007\":null,\"2008\":null,\"2009\":15.828025609999999,\"2010\":14.71536128,\"2011\":null,\"2012\":19.7903269,\"2013\":null,\"2014\":15.16575793,\"2015\":null,\"2016\":15.482172220000001,\"2017\":19.79348194,\"2018\":17.3645611,\"2019\":null,\"2020\":null,\"2021\":19.429327789999999,\"2022\":null,\"2023\":19.169487879999998,\"2024\":null,\"2025\":17.960673759999999,\"2026\":null,\"2027\":16.895748319999999,\"2028\":13.46217744,\"2029\":17.61791887,\"2030\":14.30336782,\"2031\":17.81817478,\"2032\":16.822761920000001,\"2033\":13.47333216,\"2034\":16.465982820000001,\"2035\":18.162895930000001,\"2036\":17.65143016,\"2037\":null,\"2038\":13.12768784,\"2039\":null,\"2040\":15.98294214,\"2041\":22.53495302,\"2042\":null,\"2043\":14.46894007,\"2044\":17.19988704,\"2045\":null,\"2046\":null,\"2047\":null,\"2048\":null,\"2049\":14.62006088,\"2050\":null,\"2051\":19.039158969999999,\"2052\":17.190150599999999,\"2053\":null,\"2054\":18.027044459999999,\"2055\":null,\"2056\":18.872437519999998,\"2057\":null,\"2058\":null,\"2059\":null,\"2060\":null,\"2061\":null,\"2062\":null,\"2063\":null,\"2064\":15.957030230000001,\"2065\":null,\"2066\":null,\"2067\":21.991491679999999,\"2068\":17.007165239999999,\"2069\":null,\"2070\":null,\"2071\":19.551496719999999,\"2072\":13.661337380000001,\"2073\":null,\"2074\":null,\"2075\":17.17924764,\"2076\":17.685891779999999,\"2077\":17.372604710000001,\"2078\":15.008829909999999,\"2079\":15.1768413,\"2080\":14.91112234,\"2081\":16.373855330000001,\"2082\":null,\"2083\":18.01754498,\"2084\":null,\"2085\":13.12768784,\"2086\":null,\"2087\":15.57605229,\"2088\":null,\"2089\":null,\"2090\":20.830282919999998,\"2091\":19.527039420000001,\"2092\":null,\"2093\":24.510237889999999,\"2094\":null,\"2095\":null,\"2096\":null,\"2097\":null,\"2098\":null,\"2099\":null,\"2100\":15.78021014,\"2101\":17.372338979999999,\"2102\":null,\"2103\":null,\"2104\":null,\"2105\":null,\"2106\":null,\"2107\":17.148445899999999,\"2108\":18.346274910000002,\"2109\":null,\"2110\":null,\"2111\":null,\"2112\":16.627437820000001,\"2113\":19.452082520000001,\"2114\":13.240790560000001,\"2115\":19.392297450000001,\"2116\":17.056152050000001,\"2117\":12.991144289999999,\"2118\":18.312614589999999,\"2119\":15.795619950000001,\"2120\":18.739474520000002,\"2121\":13.29861973,\"2122\":null,\"2123\":16.433290679999999,\"2124\":13.097661950000001,\"2125\":null,\"2126\":null,\"2127\":12.849735750000001,\"2128\":14.69445971,\"2129\":17.477038650000001,\"2130\":22.383230449999999,\"2131\":null,\"2132\":null,\"2133\":null,\"2134\":null,\"2135\":20.318366090000001,\"2136\":13.931981090000001,\"2137\":18.632204890000001,\"2138\":20.344892470000001,\"2139\":15.63782001,\"2140\":14.27986982,\"2141\":16.66961861,\"2142\":null,\"2143\":null,\"2144\":21.035436600000001,\"2145\":18.780386620000002,\"2146\":null,\"2147\":null,\"2148\":18.74756387,\"2149\":16.95283212,\"2150\":null,\"2151\":14.75566532,\"2152\":15.389361490000001,\"2153\":18.507873759999999,\"2154\":null,\"2155\":null,\"2156\":null,\"2157\":null,\"2158\":null,\"2159\":19.23012116,\"2160\":null,\"2161\":18.497625450000001,\"2162\":21.510899380000001,\"2163\":17.4320913,\"2164\":null,\"2165\":13.95112188,\"2166\":14.92834448,\"2167\":15.46800346,\"2168\":null,\"2169\":null,\"2170\":18.211455369999999,\"2171\":null,\"2172\":20.441979960000001,\"2173\":24.24757803,\"2174\":20.477194529999998,\"2175\":23.339984449999999,\"2176\":null,\"2177\":17.147852870000001,\"2178\":null,\"2179\":16.927022640000001,\"2180\":11.95729068,\"2181\":null,\"2182\":16.512008349999999,\"2183\":null,\"2184\":18.154463400000001,\"2185\":null,\"2186\":13.88634426,\"2187\":null,\"2188\":15.92829405,\"2189\":15.229164730000001,\"2190\":16.679468929999999,\"2191\":15.930088700000001,\"2192\":null,\"2193\":null,\"2194\":19.314817229999999,\"2195\":17.605159279999999,\"2196\":null,\"2197\":null,\"2198\":null,\"2199\":null,\"2200\":17.473792199999998,\"2201\":13.12768784,\"2202\":null,\"2203\":null,\"2204\":null,\"2205\":null,\"2206\":null,\"2207\":null,\"2208\":18.192947669999999,\"2209\":14.93342908,\"2210\":18.239885520000001,\"2211\":17.354847079999999,\"2212\":22.607556710000001,\"2213\":14.84353514,\"2214\":null,\"2215\":null,\"2216\":18.1273217,\"2217\":18.330896070000001,\"2218\":19.3634105,\"2219\":16.520598069999998,\"2220\":null,\"2221\":17.044794119999999,\"2222\":13.12768784,\"2223\":null,\"2224\":null,\"2225\":15.50728556,\"2226\":null,\"2227\":19.0586433,\"2228\":15.63642303,\"2229\":null,\"2230\":19.613820990000001,\"2231\":null,\"2232\":null,\"2233\":null,\"2234\":16.926457760000002,\"2235\":15.200317930000001,\"2236\":16.593459660000001,\"2237\":15.49312791,\"2238\":null,\"2239\":20.629072990000001,\"2240\":16.03306649,\"2241\":22.74821026,\"2242\":14.99145985,\"2243\":13.92752597,\"2244\":13.822039780000001,\"2245\":14.795572529999999,\"2246\":17.572649850000001,\"2247\":null,\"2248\":null,\"2249\":17.230641219999999,\"2250\":null,\"2251\":20.01821077,\"2252\":20.65690112,\"2253\":16.647635050000002,\"2254\":18.838814060000001,\"2255\":null,\"2256\":null,\"2257\":16.438139329999998,\"2258\":null,\"2259\":null,\"2260\":null,\"2261\":18.276427179999999,\"2262\":16.990355910000002,\"2263\":16.70591654,\"2264\":13.803836499999999,\"2265\":27.672522820000001,\"2266\":20.428656520000001,\"2267\":15.253250810000001,\"2268\":22.29419133,\"2269\":20.886885410000001,\"2270\":null,\"2271\":15.36528493,\"2272\":null,\"2273\":null,\"2274\":null,\"2275\":null,\"2276\":null,\"2277\":null,\"2278\":20.34400479,\"2279\":18.93386692,\"2280\":14.713156420000001,\"2281\":15.355263130000001,\"2282\":18.516381370000001,\"2283\":null,\"2284\":16.362655449999998,\"2285\":16.31476323,\"2286\":null,\"2287\":18.545319670000001,\"2288\":16.854661020000002,\"2289\":19.381123809999998,\"2290\":21.659236,\"2291\":19.32338103,\"2292\":null,\"2293\":null,\"2294\":18.88475819,\"2295\":null,\"2296\":15.90390476,\"2297\":null,\"2298\":null,\"2299\":18.862432770000002,\"2300\":22.09512209,\"2301\":null,\"2302\":null,\"2303\":14.2605003,\"2304\":15.40378647,\"2305\":16.51883364,\"2306\":18.823256669999999,\"2307\":15.008595919999999,\"2308\":14.82444284,\"2309\":15.38855965,\"2310\":17.846211069999999,\"2311\":null,\"2312\":14.10589996,\"2313\":null,\"2314\":null,\"2315\":null,\"2316\":20.800861579999999,\"2317\":16.350618369999999,\"2318\":15.64857855,\"2319\":16.407318620000002,\"2320\":15.851306859999999,\"2321\":13.68714529,\"2322\":15.63079497,\"2323\":18.265703949999999,\"2324\":null,\"2325\":null,\"2326\":null,\"2327\":18.262238530000001,\"2328\":16.5603145,\"2329\":18.377238630000001,\"2330\":19.958668410000001,\"2331\":19.251300749999999,\"2332\":16.396565859999999,\"2333\":18.795685819999999,\"2334\":18.083622689999999,\"2335\":17.242810410000001,\"2336\":16.108115909999999,\"2337\":null,\"2338\":null,\"2339\":null,\"2340\":15.536220569999999,\"2341\":14.196944520000001,\"2342\":17.343816069999999,\"2343\":null,\"2344\":null,\"2345\":null,\"2346\":null,\"2347\":null,\"2348\":19.692301960000002,\"2349\":null,\"2350\":22.16072183,\"2351\":20.279200620000001,\"2352\":16.875989539999999,\"2353\":null,\"2354\":22.512337890000001,\"2355\":null,\"2356\":null,\"2357\":null,\"2358\":null,\"2359\":16.15008568,\"2360\":14.0500387,\"2361\":null,\"2362\":null,\"2363\":null,\"2364\":16.81959904,\"2365\":null,\"2366\":14.13134383,\"2367\":17.70504408,\"2368\":17.748055470000001,\"2369\":18.059243479999999,\"2370\":18.546904690000002,\"2371\":18.740232850000002,\"2372\":17.634077560000002,\"2373\":20.992149439999999,\"2374\":null,\"2375\":13.99275714,\"2376\":14.02834485,\"2377\":17.47851649,\"2378\":13.30412638,\"2379\":14.790018010000001,\"2380\":null,\"2381\":17.762433179999999,\"2382\":16.749007509999998,\"2383\":15.49983246,\"2384\":null,\"2385\":null,\"2386\":19.875962319999999,\"2387\":16.397113619999999,\"2388\":null,\"2389\":19.16735487,\"2390\":16.122499959999999,\"2391\":15.34408182,\"2392\":15.9985891,\"2393\":null,\"2394\":21.373508470000001,\"2395\":19.586556080000001,\"2396\":20.12090521,\"2397\":null,\"2398\":14.65456667,\"2399\":null,\"2400\":15.302191860000001,\"2401\":18.68482054,\"2402\":17.854631210000001,\"2403\":null,\"2404\":null,\"2405\":null,\"2406\":null,\"2407\":13.440277760000001,\"2408\":null,\"2409\":null,\"2410\":null,\"2411\":14.325424010000001,\"2412\":null,\"2413\":16.075663120000002,\"2414\":17.51475757,\"2415\":null,\"2416\":null,\"2417\":15.28544174,\"2418\":null,\"2419\":null,\"2420\":18.65937675,\"2421\":14.14967148,\"2422\":null,\"2423\":18.704333729999998,\"2424\":null,\"2425\":null,\"2426\":null,\"2427\":null,\"2428\":null,\"2429\":14.470378999999999,\"2430\":16.126961690000002,\"2431\":null,\"2432\":null,\"2433\":null,\"2434\":13.12768784,\"2435\":null,\"2436\":18.703322069999999,\"2437\":13.12768784,\"2438\":19.408002849999999,\"2439\":23.392022279999999,\"2440\":16.686702759999999,\"2441\":17.94869769,\"2442\":16.317064240000001,\"2443\":null,\"2444\":null,\"2445\":null,\"2446\":16.903064560000001,\"2447\":14.10645149,\"2448\":17.711900499999999,\"2449\":null,\"2450\":null,\"2451\":17.84268797,\"2452\":null,\"2453\":16.28940454,\"2454\":null,\"2455\":16.7284118,\"2456\":null,\"2457\":null,\"2458\":null,\"2459\":null,\"2460\":13.92550306,\"2461\":18.43208976,\"2462\":null,\"2463\":18.409045299999999,\"2464\":18.756573629999998,\"2465\":18.180180790000001,\"2466\":null,\"2467\":null,\"2468\":null,\"2469\":null,\"2470\":14.81170427,\"2471\":null,\"2472\":18.733933440000001,\"2473\":18.268777799999999,\"2474\":null,\"2475\":14.24719612,\"2476\":16.172754600000001,\"2477\":14.91991799,\"2478\":16.842582180000001,\"2479\":19.028621170000001,\"2480\":16.781434740000002,\"2481\":20.696249210000001,\"2482\":20.2199657,\"2483\":16.473051999999999,\"2484\":null,\"2485\":21.26787998,\"2486\":15.47936866,\"2487\":23.088594530000002,\"2488\":22.562368190000001,\"2489\":16.659885890000002,\"2490\":18.532183530000001,\"2491\":15.575965200000001,\"2492\":18.433884880000001,\"2493\":17.607558430000001,\"2494\":17.299246929999999,\"2495\":15.174271040000001,\"2496\":19.058609180000001,\"2497\":20.053277980000001,\"2498\":17.917411739999999,\"2499\":null,\"2500\":null,\"2501\":null,\"2502\":null,\"2503\":null,\"2504\":16.862174450000001,\"2505\":null,\"2506\":16.504054759999999,\"2507\":null,\"2508\":17.010074469999999,\"2509\":18.212764629999999,\"2510\":17.218996010000001,\"2511\":14.9679515,\"2512\":17.04697049,\"2513\":null,\"2514\":null,\"2515\":17.072761159999999,\"2516\":null,\"2517\":null,\"2518\":12.381406569999999,\"2519\":16.832497929999999,\"2520\":16.40814099,\"2521\":17.893756029999999,\"2522\":null,\"2523\":null,\"2524\":19.600410499999999,\"2525\":19.62579783,\"2526\":null,\"2527\":null,\"2528\":16.105607429999999,\"2529\":18.66920326,\"2530\":13.12768784,\"2531\":null,\"2532\":14.18276636,\"2533\":null,\"2534\":null,\"2535\":null,\"2536\":12.4459786,\"2537\":16.135295459999998,\"2538\":null,\"2539\":15.382806649999999,\"2540\":21.840908769999999,\"2541\":null,\"2542\":null,\"2543\":19.365273500000001,\"2544\":15.690451810000001,\"2545\":14.95233839,\"2546\":16.91985304,\"2547\":16.739317150000002,\"2548\":17.72423942,\"2549\":17.315826470000001,\"2550\":16.481838209999999,\"2551\":17.976912169999998,\"2552\":null,\"2553\":17.73216541,\"2554\":null,\"2555\":18.19508703,\"2556\":null,\"2557\":15.48330973,\"2558\":14.06412695,\"2559\":null,\"2560\":17.692065400000001,\"2561\":18.3873067,\"2562\":17.200637220000001,\"2563\":22.583611179999998,\"2564\":19.15006546,\"2565\":18.07075334,\"2566\":null,\"2567\":16.83526372,\"2568\":19.66099006,\"2569\":17.570717680000001,\"2570\":18.99223237,\"2571\":16.64676025,\"2572\":16.49014365,\"2573\":17.537303659999999,\"2574\":19.21263664,\"2575\":17.895560530000001,\"2576\":null,\"2577\":19.64589011,\"2578\":17.701958909999998,\"2579\":null,\"2580\":null,\"2581\":null,\"2582\":null,\"2583\":15.804222299999999,\"2584\":24.699392979999999,\"2585\":16.811911739999999,\"2586\":17.48153744,\"2587\":16.70610916,\"2588\":null,\"2589\":12.08558584,\"2590\":15.21943787,\"2591\":20.245886519999999,\"2592\":null,\"2593\":null,\"2594\":20.142028790000001,\"2595\":17.412378060000002,\"2596\":null,\"2597\":null,\"2598\":16.816680739999999,\"2599\":16.614467569999999,\"2600\":null,\"2601\":null,\"2602\":17.640687379999999,\"2603\":21.221530090000002,\"2604\":null,\"2605\":16.37439277,\"2606\":null,\"2607\":17.2228773,\"2608\":null,\"2609\":16.771394310000002,\"2610\":17.728123750000002,\"2611\":17.751586799999998,\"2612\":null,\"2613\":null,\"2614\":null,\"2615\":21.54493218,\"2616\":null,\"2617\":15.58396314,\"2618\":20.627282019999999,\"2619\":15.91536365,\"2620\":null,\"2621\":null,\"2622\":null,\"2623\":18.873084110000001,\"2624\":18.62801486,\"2625\":18.64979086,\"2626\":14.263281020000001,\"2627\":null,\"2628\":null,\"2629\":null,\"2630\":14.39194942,\"2631\":15.7970393,\"2632\":null,\"2633\":null,\"2634\":17.188107989999999,\"2635\":15.442394030000001,\"2636\":13.42780159,\"2637\":null,\"2638\":18.143799080000001,\"2639\":21.174617059999999,\"2640\":19.954044769999999,\"2641\":21.228877700000002,\"2642\":null,\"2643\":null,\"2644\":20.08575317,\"2645\":12.90952538,\"2646\":null,\"2647\":19.323873280000001,\"2648\":null,\"2649\":17.159148770000002,\"2650\":null,\"2651\":null,\"2652\":14.444905110000001,\"2653\":18.795873619999998,\"2654\":13.08467169,\"2655\":19.633405419999999,\"2656\":16.179640559999999,\"2657\":20.030376019999999,\"2658\":18.90623034,\"2659\":null,\"2660\":21.218881469999999,\"2661\":18.438706849999999,\"2662\":19.326907259999999,\"2663\":15.09270203,\"2664\":null,\"2665\":15.053058679999999,\"2666\":24.881526319999999,\"2667\":14.88489568,\"2668\":14.46412911,\"2669\":19.551580940000001,\"2670\":18.529812450000001,\"2671\":20.713119500000001,\"2672\":16.62920987,\"2673\":14.841606410000001,\"2674\":13.84626254,\"2675\":13.28496983,\"2676\":null,\"2677\":13.72245231,\"2678\":null,\"2679\":17.452832130000001,\"2680\":14.23997398,\"2681\":12.4859112,\"2682\":15.632331150000001,\"2683\":16.88277639,\"2684\":19.28049004,\"2685\":null,\"2686\":17.761774280000001,\"2687\":21.680896220000001,\"2688\":18.228462390000001,\"2689\":14.10787492,\"2690\":17.967329110000001,\"2691\":null,\"2692\":null,\"2693\":15.232173270000001,\"2694\":null,\"2695\":null,\"2696\":18.780832350000001,\"2697\":null,\"2698\":15.11498119,\"2699\":null,\"2700\":null,\"2701\":14.22300327,\"2702\":null,\"2703\":null,\"2704\":null,\"2705\":15.91498391,\"2706\":18.040178940000001,\"2707\":23.694383160000001,\"2708\":21.2055854,\"2709\":19.118571899999999,\"2710\":25.550096750000002,\"2711\":13.100340449999999,\"2712\":18.795939610000001,\"2713\":null,\"2714\":19.89662362,\"2715\":24.06681742,\"2716\":13.12768784,\"2717\":20.238664629999999,\"2718\":22.603736130000002,\"2719\":20.483639270000001,\"2720\":20.19663662,\"2721\":20.259981539999998,\"2722\":25.038756079999999,\"2723\":17.91567478,\"2724\":22.555068240000001,\"2725\":20.253082429999999,\"2726\":21.121559019999999,\"2727\":18.801949749999999,\"2728\":16.145074340000001,\"2729\":null,\"2730\":22.6339079,\"2731\":14.530386030000001,\"2732\":14.05010845,\"2733\":null,\"2734\":null,\"2735\":17.601821480000002,\"2736\":17.672834300000002,\"2737\":19.05636518,\"2738\":null,\"2739\":null,\"2740\":17.815373489999999,\"2741\":15.34930898,\"2742\":18.63455849,\"2743\":17.60169883,\"2744\":21.580632359999999,\"2745\":13.41352208,\"2746\":null,\"2747\":14.830120989999999,\"2748\":null,\"2749\":null,\"2750\":14.57558457,\"2751\":null,\"2752\":16.62791039,\"2753\":21.02158082,\"2754\":22.488297129999999,\"2755\":null,\"2756\":null,\"2757\":null,\"2758\":null,\"2759\":22.47515954,\"2760\":null,\"2761\":null,\"2762\":null,\"2763\":null,\"2764\":18.446727320000001,\"2765\":15.94743845,\"2766\":14.29973343,\"2767\":16.045268320000002,\"2768\":16.12003236,\"2769\":18.259085890000001,\"2770\":18.92168916,\"2771\":null,\"2772\":14.58063272,\"2773\":null,\"2774\":16.34054369,\"2775\":18.344176279999999,\"2776\":null,\"2777\":15.77891122,\"2778\":null,\"2779\":16.12461918,\"2780\":13.12768784,\"2781\":null,\"2782\":null,\"2783\":12.8213904,\"2784\":19.75255963,\"2785\":null,\"2786\":18.579279509999999,\"2787\":null,\"2788\":17.02649096,\"2789\":null,\"2790\":null,\"2791\":null,\"2792\":16.925908209999999,\"2793\":null,\"2794\":13.39987404,\"2795\":null,\"2796\":16.252189309999999,\"2797\":19.150576050000002,\"2798\":14.1563555,\"2799\":21.625242279999998,\"2800\":null,\"2801\":19.365773870000002,\"2802\":18.50747685,\"2803\":18.506551009999999,\"2804\":15.958729569999999,\"2805\":null,\"2806\":null,\"2807\":12.20645367,\"2808\":null,\"2809\":null,\"2810\":20.342608510000002,\"2811\":19.740192029999999,\"2812\":12.984939689999999,\"2813\":13.777456000000001,\"2814\":20.232603619999999,\"2815\":20.82556005,\"2816\":19.732453119999999,\"2817\":null,\"2818\":19.860669080000001,\"2819\":null,\"2820\":null,\"2821\":null,\"2822\":15.339660159999999,\"2823\":null,\"2824\":17.98672496,\"2825\":17.45377015,\"2826\":null,\"2827\":14.638931980000001,\"2828\":null,\"2829\":19.649199679999999,\"2830\":null,\"2831\":null,\"2832\":12.184216320000001,\"2833\":17.691434919999999,\"2834\":null,\"2835\":17.470260639999999,\"2836\":16.356768129999999,\"2837\":null,\"2838\":16.040249119999999,\"2839\":13.141901000000001,\"2840\":16.387809359999999,\"2841\":null,\"2842\":16.4817432,\"2843\":null,\"2844\":13.88113321,\"2845\":13.64020281,\"2846\":13.00540022,\"2847\":18.73974402,\"2848\":17.330214990000002,\"2849\":20.548792590000001,\"2850\":22.830935279999998,\"2851\":21.515762639999998,\"2852\":18.06921552,\"2853\":19.450480249999998,\"2854\":22.439758380000001,\"2855\":15.336520520000001,\"2856\":18.36957482,\"2857\":16.194851809999999,\"2858\":17.775734660000001,\"2859\":14.56627231,\"2860\":18.617995780000001,\"2861\":17.563709169999999,\"2862\":15.43746864,\"2863\":null,\"2864\":14.80578682,\"2865\":18.287230220000001,\"2866\":16.500492789999999,\"2867\":null,\"2868\":15.1532052,\"2869\":null,\"2870\":18.299007920000001,\"2871\":15.259613379999999,\"2872\":null,\"2873\":19.372842070000001,\"2874\":null,\"2875\":17.827663919999999,\"2876\":16.13544125,\"2877\":16.80484323,\"2878\":null,\"2879\":14.79858802,\"2880\":16.484697350000001,\"2881\":18.38261391,\"2882\":17.976166370000001,\"2883\":null,\"2884\":16.613006550000002,\"2885\":17.517274960000002,\"2886\":null,\"2887\":null,\"2888\":null,\"2889\":null,\"2890\":15.890131330000001,\"2891\":19.223862960000002,\"2892\":13.685934120000001,\"2893\":15.40858373,\"2894\":17.274132470000001,\"2895\":null,\"2896\":16.43536567,\"2897\":null,\"2898\":13.12768784,\"2899\":null,\"2900\":null,\"2901\":16.091347760000001,\"2902\":14.836076159999999,\"2903\":13.09547154,\"2904\":null,\"2905\":null,\"2906\":null,\"2907\":null,\"2908\":15.92770286,\"2909\":19.773926880000001,\"2910\":13.27484233,\"2911\":15.006463979999999,\"2912\":null,\"2913\":null,\"2914\":19.78341941,\"2915\":20.60292858,\"2916\":null,\"2917\":null,\"2918\":13.12768784,\"2919\":16.179060920000001,\"2920\":14.594767559999999,\"2921\":16.438983239999999,\"2922\":null,\"2923\":11.990458070000001,\"2924\":20.183849200000001,\"2925\":null,\"2926\":null,\"2927\":null,\"2928\":21.936669160000001,\"2929\":18.210277999999999,\"2930\":null,\"2931\":null,\"2932\":13.299277679999999,\"2933\":14.13330244,\"2934\":15.922806919999999,\"2935\":15.64449821,\"2936\":null,\"2937\":15.32161745,\"2938\":null,\"2939\":14.795517459999999,\"2940\":null,\"2941\":null,\"2942\":null,\"2943\":null,\"2944\":null,\"2945\":null,\"2946\":14.978128959999999,\"2947\":13.12768784,\"2948\":null,\"2949\":14.72657863,\"2950\":null,\"2951\":19.154057219999999,\"2952\":null,\"2953\":16.594485039999999,\"2954\":null,\"2955\":null,\"2956\":17.078164820000001,\"2957\":null,\"2958\":14.73324472,\"2959\":null,\"2960\":null,\"2961\":17.610561780000001,\"2962\":null,\"2963\":null,\"2964\":null,\"2965\":null,\"2966\":null,\"2967\":null,\"2968\":null,\"2969\":null,\"2970\":null,\"2971\":null,\"2972\":null,\"2973\":15.109188059999999,\"2974\":17.421162410000001,\"2975\":null,\"2976\":null,\"2977\":null,\"2978\":null,\"2979\":15.241279820000001,\"2980\":17.257923210000001,\"2981\":14.75003882,\"2982\":13.12768784,\"2983\":17.421293460000001,\"2984\":17.160662970000001,\"2985\":null,\"2986\":null,\"2987\":17.75960809,\"2988\":16.93434358,\"2989\":14.56971588,\"2990\":15.992604979999999,\"2991\":15.32253946,\"2992\":18.76147443,\"2993\":null,\"2994\":null,\"2995\":null,\"2996\":18.130714130000001,\"2997\":16.88136841,\"2998\":14.64391112,\"2999\":15.48161093,\"3000\":null,\"3001\":16.719717840000001,\"3002\":16.40685165,\"3003\":14.583216269999999,\"3004\":null,\"3005\":17.676541329999999,\"3006\":20.53819961,\"3007\":17.2863009,\"3008\":13.34150509,\"3009\":16.640136120000001,\"3010\":21.309229460000001,\"3011\":16.41908523,\"3012\":15.06554989,\"3013\":15.78226499,\"3014\":13.66136277,\"3015\":null,\"3016\":14.66682121,\"3017\":18.297300700000001,\"3018\":17.777414520000001,\"3019\":15.32420391,\"3020\":15.7362014,\"3021\":17.22062313,\"3022\":15.55084012,\"3023\":null,\"3024\":18.91116049,\"3025\":14.21802497,\"3026\":null,\"3027\":null,\"3028\":null,\"3029\":null,\"3030\":null,\"3031\":12.65083651,\"3032\":null,\"3033\":14.302873569999999,\"3034\":null,\"3035\":17.515174680000001,\"3036\":18.73163233,\"3037\":15.697074280000001,\"3038\":22.950677890000002,\"3039\":14.650683709999999,\"3040\":17.662117720000001,\"3041\":20.727996310000002,\"3042\":22.675676119999998,\"3043\":16.1137956,\"3044\":null,\"3045\":null,\"3046\":null,\"3047\":null,\"3048\":14.35133259,\"3049\":14.57177443,\"3050\":17.284947460000002,\"3051\":null,\"3052\":20.26395926,\"3053\":22.423937290000001,\"3054\":null,\"3055\":16.722070930000001,\"3056\":17.85214139,\"3057\":19.569186340000002,\"3058\":null,\"3059\":null,\"3060\":20.70894105,\"3061\":18.16284241,\"3062\":null,\"3063\":13.12768784,\"3064\":null,\"3065\":17.197547409999999,\"3066\":17.139695580000001,\"3067\":null,\"3068\":null,\"3069\":18.022712439999999,\"3070\":18.826442749999998,\"3071\":20.837363459999999,\"3072\":17.620578349999999,\"3073\":null,\"3074\":null,\"3075\":15.83803956,\"3076\":null,\"3077\":null,\"3078\":null,\"3079\":15.82819025,\"3080\":17.04272164,\"3081\":null,\"3082\":null,\"3083\":null,\"3084\":null,\"3085\":15.195537440000001,\"3086\":null,\"3087\":16.5842183,\"3088\":null,\"3089\":null,\"3090\":15.82327688,\"3091\":null,\"3092\":null,\"3093\":null,\"3094\":16.586497099999999,\"3095\":12.72553546,\"3096\":19.662629769999999,\"3097\":17.321207309999998,\"3098\":20.300858999999999,\"3099\":19.50891661,\"3100\":null,\"3101\":18.481107569999999,\"3102\":17.064259249999999,\"3103\":14.21711672,\"3104\":21.939332759999999,\"3105\":null,\"3106\":18.61303831,\"3107\":22.72194901,\"3108\":12.394873540000001,\"3109\":null,\"3110\":null,\"3111\":19.158300659999998,\"3112\":18.42659282,\"3113\":15.6403262,\"3114\":14.9378367,\"3115\":26.72261786,\"3116\":21.203406430000001,\"3117\":21.72642651,\"3118\":null,\"3119\":15.243810529999999,\"3120\":16.929490210000001,\"3121\":null,\"3122\":null,\"3123\":14.60455518,\"3124\":null,\"3125\":17.158991570000001,\"3126\":14.25607454,\"3127\":19.612355990000001,\"3128\":null,\"3129\":19.843279299999999,\"3130\":19.62392972,\"3131\":null,\"3132\":null,\"3133\":13.921130229999999,\"3134\":null,\"3135\":null,\"3136\":15.071544210000001,\"3137\":null,\"3138\":18.65975954,\"3139\":14.028313560000001,\"3140\":18.389154319999999,\"3141\":16.502059729999999,\"3142\":17.556682769999998,\"3143\":14.198544569999999,\"3144\":19.030466919999999,\"3145\":null,\"3146\":null,\"3147\":null,\"3148\":null,\"3149\":15.605499999999999,\"3150\":null,\"3151\":14.974046960000001,\"3152\":17.929114609999999,\"3153\":14.02628674,\"3154\":14.010491379999999,\"3155\":null,\"3156\":null,\"3157\":null,\"3158\":null,\"3159\":null,\"3160\":null,\"3161\":24.678986290000001,\"3162\":14.249005650000001,\"3163\":13.67624166,\"3164\":15.74970362,\"3165\":null,\"3166\":null,\"3167\":null,\"3168\":null,\"3169\":17.72937408,\"3170\":null,\"3171\":null,\"3172\":null,\"3173\":14.918176900000001,\"3174\":null,\"3175\":null,\"3176\":null,\"3177\":null,\"3178\":null,\"3179\":15.847909530000001,\"3180\":18.005927159999999,\"3181\":null,\"3182\":16.021630139999999,\"3183\":null,\"3184\":null,\"3185\":null,\"3186\":null,\"3187\":null,\"3188\":null,\"3189\":null,\"3190\":null,\"3191\":null,\"3192\":15.46784188,\"3193\":14.374958299999999,\"3194\":null,\"3195\":17.524775550000001,\"3196\":19.694617709999999,\"3197\":15.960600790000001,\"3198\":20.8399739,\"3199\":16.370628490000001,\"3200\":16.111074200000001,\"3201\":null,\"3202\":null,\"3203\":null,\"3204\":null,\"3205\":20.01207569,\"3206\":16.686313500000001,\"3207\":17.226968759999998,\"3208\":18.274431249999999,\"3209\":19.97048401,\"3210\":14.13075873,\"3211\":17.866492300000001,\"3212\":15.313324440000001,\"3213\":14.659268620000001,\"3214\":15.7936212,\"3215\":14.8780389,\"3216\":14.51782401,\"3217\":19.233334169999999,\"3218\":19.999842000000001,\"3219\":16.14173602,\"3220\":16.873657000000002,\"3221\":17.105965869999999,\"3222\":14.6667377,\"3223\":19.360547459999999,\"3224\":15.03772116,\"3225\":21.381645460000001,\"3226\":null,\"3227\":null,\"3228\":null,\"3229\":18.560613109999998,\"3230\":16.296051039999998,\"3231\":19.564044190000001,\"3232\":17.1743545,\"3233\":18.640502099999999,\"3234\":16.80968859,\"3235\":null,\"3236\":17.755921050000001,\"3237\":null,\"3238\":12.570394439999999,\"3239\":16.56174111,\"3240\":19.58078527,\"3241\":17.581243300000001,\"3242\":18.868131680000001,\"3243\":null,\"3244\":14.35731359,\"3245\":null,\"3246\":18.444830759999999,\"3247\":18.795549380000001,\"3248\":null,\"3249\":null,\"3250\":16.97559381,\"3251\":14.46101101,\"3252\":15.37592493,\"3253\":16.927438949999999,\"3254\":19.633532169999999,\"3255\":null,\"3256\":17.373236160000001,\"3257\":13.175157690000001,\"3258\":13.948575249999999,\"3259\":null,\"3260\":17.111481770000001,\"3261\":11.03348776,\"3262\":null,\"3263\":18.807593969999999,\"3264\":18.649004869999999,\"3265\":16.55695811,\"3266\":18.774902000000001,\"3267\":null,\"3268\":null,\"3269\":null,\"3270\":null,\"3271\":null,\"3272\":null,\"3273\":null,\"3274\":null,\"3275\":null,\"3276\":15.2735064,\"3277\":null,\"3278\":null,\"3279\":null,\"3280\":null,\"3281\":14.99415849,\"3282\":14.56411393,\"3283\":16.459069339999999,\"3284\":17.602780460000002,\"3285\":null,\"3286\":18.654990640000001,\"3287\":19.229046019999998,\"3288\":18.803407480000001,\"3289\":14.567642169999999,\"3290\":19.036369310000001,\"3291\":17.200312050000001,\"3292\":15.81525618,\"3293\":16.953394800000002,\"3294\":18.370149739999999,\"3295\":22.369725930000001,\"3296\":15.39854203,\"3297\":null,\"3298\":null,\"3299\":13.594058520000001,\"3300\":18.20773393,\"3301\":19.116137009999999,\"3302\":16.96304804,\"3303\":17.130000970000001,\"3304\":18.463397740000001,\"3305\":14.20507132,\"3306\":17.85943185,\"3307\":13.80798242,\"3308\":16.856632950000002,\"3309\":null,\"3310\":15.344766310000001,\"3311\":16.09615702,\"3312\":20.086501330000001,\"3313\":17.28336595,\"3314\":15.2452272,\"3315\":17.878828779999999,\"3316\":null,\"3317\":null,\"3318\":null,\"3319\":null,\"3320\":20.066442460000001,\"3321\":19.889491199999998,\"3322\":null,\"3323\":14.98947825,\"3324\":16.316323239999999,\"3325\":15.448737400000001,\"3326\":20.393484839999999,\"3327\":null,\"3328\":12.527729130000001,\"3329\":13.817772120000001,\"3330\":17.614481990000002,\"3331\":22.538483469999999,\"3332\":22.61860862,\"3333\":null,\"3334\":15.57221768,\"3335\":null,\"3336\":15.336477159999999,\"3337\":14.82732676,\"3338\":13.3472548,\"3339\":14.828775780000001,\"3340\":null,\"3341\":null,\"3342\":null,\"3343\":null,\"3344\":null,\"3345\":14.243126070000001,\"3346\":14.57994705,\"3347\":null,\"3348\":null,\"3349\":13.0007243,\"3350\":null,\"3351\":19.196354759999998,\"3352\":null,\"3353\":null,\"3354\":null,\"3355\":null,\"3356\":18.503961239999999,\"3357\":null,\"3358\":null,\"3359\":null,\"3360\":19.46288521,\"3361\":21.777725149999998,\"3362\":null,\"3363\":21.034469009999999,\"3364\":18.750615539999998,\"3365\":19.201913810000001,\"3366\":20.65255222,\"3367\":null,\"3368\":17.611066619999999,\"3369\":null,\"3370\":null,\"3371\":null,\"3372\":15.32879749,\"3373\":null,\"3374\":null,\"3375\":null,\"3376\":null,\"3377\":null,\"3378\":24.007658849999999,\"3379\":15.352523079999999,\"3380\":14.368178070000001,\"3381\":20.887084640000001,\"3382\":null,\"3383\":null,\"3384\":19.709707600000002,\"3385\":14.14079175,\"3386\":null,\"3387\":null,\"3388\":null,\"3389\":19.292759669999999,\"3390\":null,\"3391\":null,\"3392\":null,\"3393\":null,\"3394\":null,\"3395\":null,\"3396\":null,\"3397\":null,\"3398\":null,\"3399\":null,\"3400\":null,\"3401\":null,\"3402\":13.79878122,\"3403\":null,\"3404\":null,\"3405\":null,\"3406\":16.021768890000001,\"3407\":null,\"3408\":null,\"3409\":null,\"3410\":15.24210968,\"3411\":null,\"3412\":null,\"3413\":null,\"3414\":null,\"3415\":null,\"3416\":null,\"3417\":null,\"3418\":null,\"3419\":19.18333269,\"3420\":null,\"3421\":15.433277349999999,\"3422\":null,\"3423\":null,\"3424\":13.51116721,\"3425\":16.121456299999998,\"3426\":null,\"3427\":18.905639099999998,\"3428\":18.188782199999999,\"3429\":18.44933314,\"3430\":null,\"3431\":null,\"3432\":18.602097199999999,\"3433\":null,\"3434\":null,\"3435\":15.8178003,\"3436\":17.57761721,\"3437\":16.913944879999999,\"3438\":17.221213030000001,\"3439\":17.037550119999999,\"3440\":null,\"3441\":null,\"3442\":null,\"3443\":null,\"3444\":15.3585888,\"3445\":null,\"3446\":null,\"3447\":null,\"3448\":null,\"3449\":null,\"3450\":null,\"3451\":null,\"3452\":null,\"3453\":null,\"3454\":null,\"3455\":null,\"3456\":null,\"3457\":null,\"3458\":null,\"3459\":14.64071568,\"3460\":null,\"3461\":null,\"3462\":null,\"3463\":null,\"3464\":null,\"3465\":16.87593742,\"3466\":null,\"3467\":null,\"3468\":null,\"3469\":null,\"3470\":17.649846409999998,\"3471\":14.02079286,\"3472\":null,\"3473\":12.102246839999999,\"3474\":null,\"3475\":15.63135478,\"3476\":14.913781950000001,\"3477\":null,\"3478\":null,\"3479\":null,\"3480\":17.01015846,\"3481\":17.995354679999998,\"3482\":null,\"3483\":16.745354299999999,\"3484\":12.44514358,\"3485\":23.010191240000001,\"3486\":null,\"3487\":null,\"3488\":null,\"3489\":15.93590472,\"3490\":13.84018597,\"3491\":null,\"3492\":15.617246440000001,\"3493\":13.99497629,\"3494\":null,\"3495\":16.165840370000002,\"3496\":null,\"3497\":13.12768784,\"3498\":null,\"3499\":16.059738960000001,\"3500\":16.20557964,\"3501\":null,\"3502\":16.1654728,\"3503\":14.442854860000001,\"3504\":16.265621289999999,\"3505\":null,\"3506\":17.31919933,\"3507\":16.67503215,\"3508\":17.615629460000001,\"3509\":12.10373109,\"3510\":17.095671020000001,\"3511\":null,\"3512\":15.50257034,\"3513\":15.268185920000001,\"3514\":null,\"3515\":null,\"3516\":null,\"3517\":16.903483860000002,\"3518\":null,\"3519\":null,\"3520\":null,\"3521\":19.411457630000001,\"3522\":null,\"3523\":null,\"3524\":null,\"3525\":null,\"3526\":null,\"3527\":null,\"3528\":18.250552559999999,\"3529\":14.85939713,\"3530\":18.657656360000001,\"3531\":18.80420019,\"3532\":17.826575760000001,\"3533\":null,\"3534\":null,\"3535\":null,\"3536\":18.74020706,\"3537\":null,\"3538\":null,\"3539\":13.12768784,\"3540\":16.122308159999999,\"3541\":null,\"3542\":14.51242407,\"3543\":17.535429109999999,\"3544\":null,\"3545\":null,\"3546\":null,\"3547\":null,\"3548\":16.397808479999998,\"3549\":16.939490559999999,\"3550\":null,\"3551\":null,\"3552\":null,\"3553\":null,\"3554\":18.77127011,\"3555\":15.33531983,\"3556\":null,\"3557\":17.94772597,\"3558\":17.016569329999999,\"3559\":null,\"3560\":15.02698964,\"3561\":19.62817111,\"3562\":null,\"3563\":null,\"3564\":12.757357900000001,\"3565\":null,\"3566\":17.44132681,\"3567\":14.25618484,\"3568\":15.636585609999999,\"3569\":18.5832926,\"3570\":null,\"3571\":null,\"3572\":null,\"3573\":null,\"3574\":null,\"3575\":null,\"3576\":null,\"3577\":null,\"3578\":null,\"3579\":null,\"3580\":null,\"3581\":null,\"3582\":null,\"3583\":null,\"3584\":null,\"3585\":null,\"3586\":null,\"3587\":null,\"3588\":null,\"3589\":null,\"3590\":null,\"3591\":13.33743018,\"3592\":null,\"3593\":null,\"3594\":null,\"3595\":null,\"3596\":null,\"3597\":null,\"3598\":null,\"3599\":null,\"3600\":null,\"3601\":null,\"3602\":null,\"3603\":null,\"3604\":null,\"3605\":null,\"3606\":null,\"3607\":null,\"3608\":null,\"3609\":null,\"3610\":null,\"3611\":null,\"3612\":null,\"3613\":null,\"3614\":null,\"3615\":null,\"3616\":null,\"3617\":null,\"3618\":null,\"3619\":null,\"3620\":null,\"3621\":null,\"3622\":null,\"3623\":null,\"3624\":null,\"3625\":null,\"3626\":null,\"3627\":null,\"3628\":null,\"3629\":null,\"3630\":null,\"3631\":14.01865053,\"3632\":null,\"3633\":13.80419961,\"3634\":15.46797056,\"3635\":20.128200410000002,\"3636\":15.16765011,\"3637\":null,\"3638\":null,\"3639\":null,\"3640\":null,\"3641\":null,\"3642\":null,\"3643\":null,\"3644\":null,\"3645\":null,\"3646\":null,\"3647\":null,\"3648\":null,\"3649\":14.839602319999999,\"3650\":17.273214150000001,\"3651\":18.369956340000002,\"3652\":19.624108639999999,\"3653\":14.102150979999999,\"3654\":19.78965097,\"3655\":17.552368869999999,\"3656\":null,\"3657\":null,\"3658\":20.277646730000001,\"3659\":null,\"3660\":null,\"3661\":14.613003450000001,\"3662\":null,\"3663\":null,\"3664\":null,\"3665\":null,\"3666\":null,\"3667\":null,\"3668\":null,\"3669\":null,\"3670\":null,\"3671\":null,\"3672\":16.997030559999999,\"3673\":null,\"3674\":20.577306010000001,\"3675\":null,\"3676\":null,\"3677\":null,\"3678\":17.898509870000002,\"3679\":13.12768784,\"3680\":null,\"3681\":null,\"3682\":null,\"3683\":null,\"3684\":null,\"3685\":null,\"3686\":null,\"3687\":null,\"3688\":null,\"3689\":15.42135304,\"3690\":null,\"3691\":23.408119880000001,\"3692\":16.56174111,\"3693\":null,\"3694\":15.655109980000001,\"3695\":null,\"3696\":null,\"3697\":null,\"3698\":12.605315790000001,\"3699\":17.649681560000001,\"3700\":15.658151269999999,\"3701\":null,\"3702\":null,\"3703\":18.823797020000001,\"3704\":null,\"3705\":null,\"3706\":null,\"3707\":14.949205879999999,\"3708\":null,\"3709\":17.827217690000001,\"3710\":null,\"3711\":21.383368040000001,\"3712\":18.801635699999998,\"3713\":16.999988349999999,\"3714\":null,\"3715\":19.258993010000001,\"3716\":16.52544232,\"3717\":null,\"3718\":null,\"3719\":null,\"3720\":null,\"3721\":null,\"3722\":null,\"3723\":null,\"3724\":null,\"3725\":18.73795973,\"3726\":18.976631749999999,\"3727\":17.91744529,\"3728\":18.880501689999999,\"3729\":null,\"3730\":15.7082724,\"3731\":12.486932789999999,\"3732\":null,\"3733\":null,\"3734\":17.816885809999999,\"3735\":16.664366579999999,\"3736\":14.8698786,\"3737\":16.394140060000002,\"3738\":17.27017438,\"3739\":22.51126477,\"3740\":21.755191870000001,\"3741\":20.312614020000002,\"3742\":16.840193110000001,\"3743\":16.592658490000002,\"3744\":17.438776789999999,\"3745\":null,\"3746\":18.491537529999999,\"3747\":null,\"3748\":19.062784929999999,\"3749\":18.215179249999998,\"3750\":20.356570000000001,\"3751\":16.800623210000001,\"3752\":18.534895580000001,\"3753\":14.89064007,\"3754\":16.00878312,\"3755\":null,\"3756\":16.398900319999999,\"3757\":null,\"3758\":15.80059675,\"3759\":14.05565294,\"3760\":null,\"3761\":null,\"3762\":17.544190499999999,\"3763\":18.811099689999999,\"3764\":15.097716439999999,\"3765\":18.260393520000001,\"3766\":16.199157920000001,\"3767\":17.543828550000001,\"3768\":19.830991310000002,\"3769\":17.556125959999999,\"3770\":16.812267640000002,\"3771\":14.68328167,\"3772\":13.98867255,\"3773\":18.306975059999999,\"3774\":null,\"3775\":13.44821226,\"3776\":13.917198989999999,\"3777\":null,\"3778\":22.768872949999999,\"3779\":19.446656040000001,\"3780\":17.159300380000001,\"3781\":16.142000379999999,\"3782\":17.656407560000002,\"3783\":20.653024200000001,\"3784\":17.77565822,\"3785\":null,\"3786\":19.31253834,\"3787\":null,\"3788\":null,\"3789\":20.323777880000002,\"3790\":13.36342851,\"3791\":19.556670950000001,\"3792\":24.00783337,\"3793\":22.093537439999999,\"3794\":18.146070980000001,\"3795\":20.099926920000001,\"3796\":14.97022658,\"3797\":20.703668449999998,\"3798\":22.356134969999999,\"3799\":13.12768784,\"3800\":18.609727629999998,\"3801\":15.9387905,\"3802\":15.11952617,\"3803\":18.55717598,\"3804\":null,\"3805\":14.600307020000001,\"3806\":22.08598975,\"3807\":null,\"3808\":12.9762463,\"3809\":16.299629169999999,\"3810\":13.448714450000001,\"3811\":null,\"3812\":18.98605375,\"3813\":13.909715329999999,\"3814\":19.741717250000001,\"3815\":15.452412580000001,\"3816\":19.255663219999999,\"3817\":null,\"3818\":19.278661509999999,\"3819\":null,\"3820\":null,\"3821\":19.865707270000002,\"3822\":null,\"3823\":18.76366642,\"3824\":18.332788610000002,\"3825\":null,\"3826\":19.088288429999999,\"3827\":21.498211999999999,\"3828\":null,\"3829\":12.015453689999999,\"3830\":16.560946619999999,\"3831\":null,\"3832\":null,\"3833\":12.93050656,\"3834\":15.201168770000001,\"3835\":15.684497309999999,\"3836\":null,\"3837\":16.249625630000001,\"3838\":null,\"3839\":null,\"3840\":17.94897301,\"3841\":16.013740460000001,\"3842\":null,\"3843\":null,\"3844\":13.540511410000001,\"3845\":18.146807840000001,\"3846\":15.83279499,\"3847\":18.990683789999998,\"3848\":null,\"3849\":null,\"3850\":null,\"3851\":null,\"3852\":13.12768784,\"3853\":null,\"3854\":null,\"3855\":13.12768784,\"3856\":null,\"3857\":null,\"3858\":15.60364244,\"3859\":null,\"3860\":null,\"3861\":null,\"3862\":null,\"3863\":null,\"3864\":null,\"3865\":null,\"3866\":15.14906989,\"3867\":null,\"3868\":null,\"3869\":null,\"3870\":null,\"3871\":null,\"3872\":null,\"3873\":null,\"3874\":null,\"3875\":null,\"3876\":null,\"3877\":null,\"3878\":null,\"3879\":null,\"3880\":null,\"3881\":null,\"3882\":13.12768784,\"3883\":null,\"3884\":null,\"3885\":null,\"3886\":null,\"3887\":null,\"3888\":null,\"3889\":null,\"3890\":null,\"3891\":null,\"3892\":null,\"3893\":16.411765559999999,\"3894\":16.84303294,\"3895\":null,\"3896\":null,\"3897\":14.382690289999999,\"3898\":15.19118531,\"3899\":17.334210049999999,\"3900\":12.365210169999999,\"3901\":16.9725638,\"3902\":15.2990805,\"3903\":null,\"3904\":16.934333349999999,\"3905\":18.71116155,\"3906\":18.302228499999998,\"3907\":18.032894899999999,\"3908\":19.13091502,\"3909\":19.22924793,\"3910\":17.83649501,\"3911\":null,\"3912\":16.958385710000002,\"3913\":null,\"3914\":null,\"3915\":null,\"3916\":null,\"3917\":null,\"3918\":16.775617059999998,\"3919\":14.244862019999999,\"3920\":null,\"3921\":17.689931850000001,\"3922\":null,\"3923\":null,\"3924\":null,\"3925\":16.27617541,\"3926\":null,\"3927\":null,\"3928\":19.87970743,\"3929\":18.58631811,\"3930\":16.210831089999999,\"3931\":17.137444630000001,\"3932\":13.261732690000001,\"3933\":null,\"3934\":null,\"3935\":null,\"3936\":null,\"3937\":16.43692064,\"3938\":16.567793399999999,\"3939\":null,\"3940\":17.72874216,\"3941\":null,\"3942\":16.232303559999998,\"3943\":18.257959,\"3944\":null,\"3945\":null,\"3946\":13.883186179999999,\"3947\":null,\"3948\":16.219374909999999,\"3949\":20.785240380000001,\"3950\":16.71315997,\"3951\":13.12768784,\"3952\":null,\"3953\":13.38923831,\"3954\":null,\"3955\":null,\"3956\":null,\"3957\":17.009589760000001,\"3958\":19.870392039999999,\"3959\":null,\"3960\":null,\"3961\":16.44903042,\"3962\":19.623550640000001,\"3963\":null,\"3964\":18.253263629999999,\"3965\":19.812105249999998,\"3966\":null,\"3967\":19.200644279999999,\"3968\":22.751958779999999,\"3969\":22.423091240000002,\"3970\":null,\"3971\":null,\"3972\":17.045120409999999,\"3973\":16.57897608,\"3974\":null,\"3975\":17.410295820000002,\"3976\":20.202002159999999,\"3977\":20.399614870000001,\"3978\":null,\"3979\":null,\"3980\":20.02960182,\"3981\":15.557778280000001,\"3982\":null,\"3983\":15.94756366,\"3984\":null,\"3985\":null,\"3986\":null,\"3987\":null,\"3988\":18.77143079,\"3989\":null,\"3990\":null,\"3991\":15.046811849999999,\"3992\":null,\"3993\":13.286377740000001,\"3994\":17.31783484,\"3995\":null,\"3996\":null,\"3997\":null,\"3998\":16.837404970000002,\"3999\":16.332397709999999,\"4000\":null,\"4001\":17.17856115,\"4002\":15.145222649999999,\"4003\":null,\"4004\":14.368178070000001,\"4005\":18.033932950000001,\"4006\":13.883631810000001,\"4007\":18.502907579999999,\"4008\":10.47467958,\"4009\":16.842836760000001,\"4010\":null,\"4011\":null,\"4012\":17.926346819999999,\"4013\":19.329439900000001,\"4014\":null,\"4015\":18.221221150000002,\"4016\":20.358228189999998,\"4017\":15.36616169,\"4018\":null,\"4019\":13.56057655,\"4020\":13.12768784,\"4021\":null,\"4022\":null,\"4023\":21.427480460000002,\"4024\":20.07694871,\"4025\":null,\"4026\":null,\"4027\":16.439855619999999,\"4028\":null,\"4029\":null,\"4030\":null,\"4031\":18.531150969999999,\"4032\":15.828927350000001,\"4033\":14.874627289999999,\"4034\":18.737399660000001,\"4035\":21.514723870000001,\"4036\":13.778261280000001,\"4037\":16.61734822,\"4038\":null,\"4039\":null,\"4040\":null,\"4041\":null,\"4042\":null,\"4043\":13.12768784,\"4044\":null,\"4045\":null,\"4046\":null,\"4047\":20.58568429,\"4048\":18.639121710000001,\"4049\":null,\"4050\":null,\"4051\":null,\"4052\":null,\"4053\":15.300593020000001,\"4054\":21.502694699999999,\"4055\":null,\"4056\":16.88274826,\"4057\":null,\"4058\":15.572258939999999,\"4059\":17.496398330000002,\"4060\":17.69092457,\"4061\":17.784641570000002,\"4062\":16.002628430000001,\"4063\":19.214763720000001,\"4064\":null,\"4065\":null,\"4066\":null,\"4067\":null,\"4068\":21.297641209999998,\"4069\":18.91307432,\"4070\":17.856161329999999,\"4071\":14.60153478,\"4072\":19.94259345,\"4073\":null,\"4074\":17.090831789999999,\"4075\":null,\"4076\":14.93965356,\"4077\":19.884401100000002,\"4078\":18.917387250000001,\"4079\":19.674490240000001,\"4080\":18.502953470000001,\"4081\":18.26316748,\"4082\":15.724682809999999,\"4083\":16.171807569999999,\"4084\":14.41101594,\"4085\":13.12768784,\"4086\":null,\"4087\":19.411492930000001,\"4088\":16.593651640000001,\"4089\":14.20048716,\"4090\":15.919109819999999,\"4091\":21.00586092,\"4092\":null,\"4093\":19.7407304,\"4094\":19.021546499999999,\"4095\":null,\"4096\":16.867132900000001,\"4097\":15.64789491,\"4098\":null,\"4099\":17.495974929999999,\"4100\":15.44816104,\"4101\":17.167419689999999,\"4102\":14.882133359999999,\"4103\":19.62780527,\"4104\":16.74565921,\"4105\":18.863915219999999,\"4106\":16.778449999999999,\"4107\":null,\"4108\":17.80253729,\"4109\":22.03098417,\"4110\":17.422310639999999,\"4111\":18.934037119999999,\"4112\":16.37729461,\"4113\":17.045741069999998,\"4114\":null,\"4115\":16.661417749999998,\"4116\":17.535892489999998,\"4117\":18.327774900000001,\"4118\":19.946820259999999,\"4119\":17.77951728,\"4120\":null,\"4121\":null,\"4122\":16.163550090000001,\"4123\":17.21008325,\"4124\":null,\"4125\":16.657478439999998,\"4126\":18.571209320000001,\"4127\":null,\"4128\":null,\"4129\":16.939171890000001,\"4130\":null,\"4131\":15.96657922,\"4132\":14.993902889999999,\"4133\":null,\"4134\":null,\"4135\":null,\"4136\":null,\"4137\":16.070836969999998,\"4138\":16.88764931,\"4139\":null,\"4140\":14.559413149999999,\"4141\":19.90317349,\"4142\":null,\"4143\":20.684423169999999,\"4144\":19.46939656,\"4145\":null,\"4146\":19.190414149999999,\"4147\":14.50696969,\"4148\":21.03914649,\"4149\":13.227869249999999,\"4150\":null,\"4151\":null,\"4152\":null,\"4153\":null,\"4154\":16.63236933,\"4155\":16.293359540000001,\"4156\":13.12768784,\"4157\":null,\"4158\":16.621233879999998,\"4159\":16.496865979999999,\"4160\":null,\"4161\":13.83852959,\"4162\":null,\"4163\":null,\"4164\":null,\"4165\":16.603466690000001,\"4166\":16.138518049999998,\"4167\":15.027594629999999,\"4168\":15.111881070000001,\"4169\":15.897376830000001,\"4170\":13.12768784,\"4171\":null,\"4172\":null,\"4173\":null,\"4174\":18.08658368,\"4175\":null,\"4176\":18.214600740000002,\"4177\":null,\"4178\":null,\"4179\":null,\"4180\":19.479136950000001,\"4181\":null,\"4182\":20.727292989999999,\"4183\":16.66228138,\"4184\":17.596019210000002,\"4185\":18.087473670000001,\"4186\":15.90478748,\"4187\":18.479343459999999,\"4188\":21.32540946,\"4189\":null,\"4190\":null,\"4191\":null,\"4192\":null,\"4193\":17.67589328,\"4194\":null,\"4195\":20.50093386,\"4196\":13.17054076,\"4197\":null,\"4198\":null,\"4199\":null,\"4200\":null,\"4201\":15.411289890000001,\"4202\":16.781677080000002,\"4203\":18.43570699,\"4204\":null,\"4205\":22.844246389999999,\"4206\":18.970144439999998,\"4207\":19.030505850000001,\"4208\":20.30351529,\"4209\":15.7758802,\"4210\":18.60956341,\"4211\":18.475407390000001,\"4212\":18.495150290000002,\"4213\":19.549408889999999,\"4214\":19.40438254,\"4215\":23.082752939999999,\"4216\":21.594526770000002,\"4217\":17.259064370000001,\"4218\":15.99405471,\"4219\":23.247015210000001,\"4220\":19.580000940000002,\"4221\":18.023993489999999,\"4222\":16.3096484,\"4223\":20.118517270000002,\"4224\":18.085579930000002,\"4225\":null,\"4226\":20.919326569999999,\"4227\":null,\"4228\":13.197919069999999,\"4229\":17.677190070000002,\"4230\":null,\"4231\":null,\"4232\":null,\"4233\":16.178755649999999,\"4234\":15.61068536,\"4235\":19.25668662,\"4236\":null,\"4237\":23.19823796,\"4238\":null,\"4239\":19.785548689999999,\"4240\":19.45821518,\"4241\":null,\"4242\":15.98479142,\"4243\":17.848095109999999,\"4244\":18.78037394,\"4245\":null,\"4246\":16.449192180000001,\"4247\":17.45351509,\"4248\":null,\"4249\":14.293436809999999,\"4250\":null,\"4251\":13.68826651,\"4252\":14.77504244,\"4253\":13.12768784,\"4254\":null,\"4255\":18.997952170000001,\"4256\":18.199522989999998,\"4257\":11.642291869999999,\"4258\":17.766606280000001,\"4259\":null,\"4260\":17.593752649999999,\"4261\":19.607828049999998,\"4262\":13.929150229999999,\"4263\":21.484490919999999,\"4264\":null,\"4265\":14.480486429999999,\"4266\":null,\"4267\":null,\"4268\":null,\"4269\":16.583077889999998,\"4270\":16.136967080000002,\"4271\":21.893305779999999,\"4272\":22.705205670000002,\"4273\":16.283511600000001,\"4274\":null,\"4275\":16.656767940000002,\"4276\":14.72243858,\"4277\":null,\"4278\":null,\"4279\":null,\"4280\":18.35031094,\"4281\":15.755654590000001,\"4282\":null,\"4283\":18.583252380000001,\"4284\":17.42822348,\"4285\":20.361343179999999,\"4286\":21.308464570000002,\"4287\":21.363091350000001,\"4288\":19.282973200000001,\"4289\":null,\"4290\":null,\"4291\":null,\"4292\":null,\"4293\":null,\"4294\":18.501193579999999,\"4295\":17.238523140000002,\"4296\":21.715020800000001,\"4297\":20.93652428,\"4298\":12.47520445,\"4299\":15.855810610000001,\"4300\":19.575971809999999,\"4301\":19.285604190000001,\"4302\":22.492477449999999,\"4303\":21.107526709999998,\"4304\":21.263290489999999,\"4305\":null,\"4306\":17.325189529999999,\"4307\":19.195955850000001,\"4308\":20.162057619999999,\"4309\":16.489976380000002,\"4310\":20.582172060000001,\"4311\":null,\"4312\":16.627080660000001,\"4313\":15.31847988,\"4314\":17.958467250000002,\"4315\":15.258717089999999,\"4316\":null,\"4317\":18.948342270000001,\"4318\":16.302239960000001,\"4319\":null,\"4320\":null,\"4321\":18.88200256,\"4322\":16.790324460000001,\"4323\":null,\"4324\":18.141391169999999,\"4325\":null,\"4326\":null,\"4327\":null,\"4328\":21.776949479999999,\"4329\":17.09389217,\"4330\":18.745379849999999,\"4331\":18.681892550000001,\"4332\":17.936771100000001,\"4333\":null,\"4334\":null,\"4335\":null,\"4336\":null,\"4337\":16.660773330000001,\"4338\":16.366778369999999,\"4339\":null,\"4340\":null,\"4341\":null,\"4342\":19.406608240000001,\"4343\":20.404377279999998,\"4344\":17.105345839999998,\"4345\":15.967185110000001,\"4346\":null,\"4347\":18.793969959999998,\"4348\":null,\"4349\":22.974328069999998,\"4350\":null,\"4351\":19.403734310000001,\"4352\":18.315780969999999,\"4353\":18.251834819999999,\"4354\":16.5151483,\"4355\":19.490039209999999,\"4356\":null,\"4357\":null,\"4358\":14.87620583,\"4359\":null,\"4360\":null,\"4361\":null,\"4362\":null,\"4363\":null,\"4364\":16.653819070000001,\"4365\":null,\"4366\":17.182623629999998,\"4367\":null,\"4368\":13.12768784,\"4369\":21.35628685,\"4370\":19.680675569999998,\"4371\":21.653989630000002,\"4372\":21.97273195,\"4373\":19.671368489999999,\"4374\":20.623772720000002,\"4375\":18.24095355,\"4376\":19.0739096,\"4377\":22.288684069999999,\"4378\":22.060909710000001,\"4379\":26.55343577,\"4380\":19.442636929999999,\"4381\":20.187697350000001,\"4382\":null,\"4383\":23.142124840000001,\"4384\":17.453936680000002,\"4385\":25.052426409999999,\"4386\":16.24980463,\"4387\":21.252156289999998,\"4388\":20.852372129999999,\"4389\":19.538180260000001,\"4390\":19.268684239999999,\"4391\":19.121385230000001,\"4392\":null,\"4393\":17.80694634,\"4394\":15.5631188,\"4395\":16.250576559999999,\"4396\":null,\"4397\":17.99587489,\"4398\":19.695111220000001,\"4399\":13.98271402,\"4400\":null,\"4401\":null,\"4402\":null,\"4403\":null,\"4404\":null,\"4405\":null,\"4406\":15.04802372,\"4407\":null,\"4408\":null,\"4409\":null,\"4410\":null,\"4411\":16.095396010000002,\"4412\":null,\"4413\":null,\"4414\":null,\"4415\":null,\"4416\":25.135079099999999,\"4417\":13.44668834,\"4418\":17.371963730000001,\"4419\":18.210453170000001,\"4420\":18.077037140000002,\"4421\":16.183963869999999,\"4422\":null,\"4423\":15.96942205,\"4424\":13.259998299999999,\"4425\":13.037162349999999,\"4426\":17.808519,\"4427\":null,\"4428\":null,\"4429\":15.460429209999999,\"4430\":null,\"4431\":16.384393039999999,\"4432\":null,\"4433\":17.15327929,\"4434\":null,\"4435\":null,\"4436\":null,\"4437\":null,\"4438\":15.780187590000001,\"4439\":19.642629830000001,\"4440\":null,\"4441\":null,\"4442\":null,\"4443\":null,\"4444\":null,\"4445\":null,\"4446\":null,\"4447\":null,\"4448\":null,\"4449\":null,\"4450\":null,\"4451\":null,\"4452\":22.36466914,\"4453\":16.183029770000001,\"4454\":null,\"4455\":16.946045439999999,\"4456\":12.385319770000001,\"4457\":17.507429299999998,\"4458\":17.48035458,\"4459\":15.79231824,\"4460\":18.419806680000001,\"4461\":18.022419509999999,\"4462\":null,\"4463\":16.152018009999999,\"4464\":15.23285647,\"4465\":18.040370379999999,\"4466\":null,\"4467\":null,\"4468\":14.37811627,\"4469\":null,\"4470\":20.718325230000001,\"4471\":null,\"4472\":20.40301848,\"4473\":18.690027839999999,\"4474\":19.093963049999999,\"4475\":12.55869715,\"4476\":null,\"4477\":13.164212819999999,\"4478\":16.062188240000001,\"4479\":null,\"4480\":21.50780482,\"4481\":24.353389700000001,\"4482\":null,\"4483\":15.6007418,\"4484\":18.450244179999999,\"4485\":null,\"4486\":null,\"4487\":null,\"4488\":18.210848330000001,\"4489\":null,\"4490\":null,\"4491\":null,\"4492\":21.50605096,\"4493\":18.598833089999999,\"4494\":null,\"4495\":null,\"4496\":14.75255512,\"4497\":null,\"4498\":17.45546671,\"4499\":16.217017460000001,\"4500\":null,\"4501\":20.249198109999998,\"4502\":null,\"4503\":17.922112210000002,\"4504\":19.52746861,\"4505\":null,\"4506\":19.72179951,\"4507\":15.24293546,\"4508\":15.758401340000001,\"4509\":17.558233380000001,\"4510\":14.87636986,\"4511\":null,\"4512\":null,\"4513\":15.8443173,\"4514\":21.737044189999999,\"4515\":15.7156694,\"4516\":null,\"4517\":null,\"4518\":14.93631619,\"4519\":15.24766062,\"4520\":18.43583091,\"4521\":null,\"4522\":13.12768784,\"4523\":null,\"4524\":15.261913549999999,\"4525\":18.055624949999999,\"4526\":22.449770950000001,\"4527\":null,\"4528\":null,\"4529\":14.84804623,\"4530\":null,\"4531\":16.749454539999998,\"4532\":null,\"4533\":null,\"4534\":12.40285645,\"4535\":19.944454929999999,\"4536\":13.681414139999999,\"4537\":null,\"4538\":14.978401509999999,\"4539\":13.12768784,\"4540\":null,\"4541\":18.847762029999998,\"4542\":null,\"4543\":null,\"4544\":13.12768784,\"4545\":15.695053830000001,\"4546\":16.13764231,\"4547\":22.085549780000001,\"4548\":null,\"4549\":null,\"4550\":14.656585359999999,\"4551\":null,\"4552\":19.0126895,\"4553\":16.427960769999999,\"4554\":null,\"4555\":null,\"4556\":null,\"4557\":null,\"4558\":null,\"4559\":null,\"4560\":null,\"4561\":null,\"4562\":18.594612900000001,\"4563\":15.971567,\"4564\":16.435945610000001,\"4565\":19.784119369999999,\"4566\":18.33973803,\"4567\":17.48551192,\"4568\":null,\"4569\":null,\"4570\":17.40175692,\"4571\":13.82230384,\"4572\":17.634867020000002,\"4573\":19.608205399999999,\"4574\":null,\"4575\":null,\"4576\":19.97324073,\"4577\":12.999460190000001,\"4578\":16.577818820000001,\"4579\":18.66979693,\"4580\":17.17625614,\"4581\":null,\"4582\":16.528476189999999,\"4583\":17.980820959999999,\"4584\":18.477341469999999,\"4585\":14.936051089999999,\"4586\":17.878415749999998,\"4587\":14.69662082,\"4588\":16.8230562,\"4589\":15.26080011,\"4590\":17.382612730000002,\"4591\":14.34035458,\"4592\":17.225359390000001,\"4593\":15.964370280000001,\"4594\":15.981760700000001,\"4595\":17.32646737,\"4596\":15.494486719999999,\"4597\":null,\"4598\":18.107892140000001,\"4599\":17.419775380000001,\"4600\":14.29582785,\"4601\":17.509378470000002,\"4602\":null,\"4603\":null,\"4604\":null,\"4605\":null,\"4606\":null,\"4607\":19.555183670000002,\"4608\":null,\"4609\":17.853317319999999,\"4610\":16.55080895,\"4611\":14.66630643,\"4612\":17.13053305,\"4613\":15.18878424,\"4614\":15.31411583,\"4615\":null,\"4616\":22.38657787,\"4617\":16.636505799999998,\"4618\":null,\"4619\":null,\"4620\":19.858803770000002,\"4621\":18.300399209999998,\"4622\":17.576230559999999,\"4623\":17.977106389999999,\"4624\":null,\"4625\":21.70642604,\"4626\":16.959319709999999,\"4627\":null,\"4628\":20.62581939,\"4629\":18.478204420000001,\"4630\":null,\"4631\":null,\"4632\":19.444248940000001,\"4633\":17.719350129999999,\"4634\":null,\"4635\":18.62775551,\"4636\":17.561650499999999,\"4637\":18.165315379999999,\"4638\":null,\"4639\":17.453246199999999,\"4640\":15.16088476,\"4641\":17.255871840000001,\"4642\":20.754885680000001,\"4643\":13.009164670000001,\"4644\":null,\"4645\":21.246305119999999,\"4646\":null,\"4647\":20.12800867,\"4648\":17.456713260000001,\"4649\":20.547141140000001,\"4650\":null,\"4651\":15.98147747,\"4652\":17.88600168,\"4653\":null,\"4654\":null,\"4655\":18.943945209999999,\"4656\":18.271084250000001,\"4657\":null,\"4658\":14.543171449999999,\"4659\":null,\"4660\":20.153767420000001,\"4661\":16.179575140000001,\"4662\":null,\"4663\":null,\"4664\":21.145595440000001,\"4665\":17.748896800000001,\"4666\":20.84562249,\"4667\":18.369138769999999,\"4668\":18.751789599999999,\"4669\":19.394259730000002,\"4670\":18.47548887,\"4671\":19.086846479999998,\"4672\":17.289369270000002,\"4673\":19.01368888,\"4674\":20.120346399999999,\"4675\":17.35984784,\"4676\":14.742961230000001,\"4677\":16.501008809999998,\"4678\":15.9007088,\"4679\":19.576623810000001,\"4680\":16.15814203,\"4681\":17.48175968,\"4682\":15.85511017,\"4683\":19.079758680000001,\"4684\":15.529628880000001,\"4685\":null,\"4686\":null,\"4687\":14.322240020000001,\"4688\":13.179463670000001,\"4689\":null,\"4690\":null,\"4691\":13.12768784,\"4692\":null,\"4693\":17.191576040000001,\"4694\":16.60423265,\"4695\":null,\"4696\":null,\"4697\":25.188379569999999,\"4698\":21.275468979999999,\"4699\":16.098016770000001,\"4700\":16.828662619999999,\"4701\":22.682263890000002,\"4702\":23.610724449999999,\"4703\":null,\"4704\":null,\"4705\":null,\"4706\":20.437656860000001,\"4707\":17.038913220000001,\"4708\":17.242701400000001,\"4709\":18.16293847,\"4710\":18.166218690000001,\"4711\":16.3770749,\"4712\":15.625118499999999,\"4713\":17.41589862,\"4714\":17.038022699999999,\"4715\":17.89009501,\"4716\":19.86425328,\"4717\":17.952950820000002,\"4718\":16.462342360000001,\"4719\":18.701739020000002,\"4720\":17.4801374,\"4721\":19.893235839999999,\"4722\":null,\"4723\":16.665977359999999,\"4724\":15.70890505,\"4725\":null,\"4726\":19.577252789999999,\"4727\":18.043912420000002,\"4728\":null,\"4729\":22.24502592,\"4730\":17.222597239999999,\"4731\":19.510621440000001,\"4732\":14.82420452,\"4733\":17.611201019999999,\"4734\":null,\"4735\":17.534411240000001,\"4736\":null,\"4737\":14.074862700000001,\"4738\":null,\"4739\":15.10300368,\"4740\":18.871201589999998,\"4741\":13.7163015,\"4742\":18.55618085,\"4743\":null,\"4744\":null,\"4745\":16.539029330000002,\"4746\":17.72550738,\"4747\":null,\"4748\":14.74381185,\"4749\":null,\"4750\":18.184867359999998,\"4751\":null,\"4752\":18.11042514,\"4753\":19.002944280000001,\"4754\":19.62320742,\"4755\":20.08718803,\"4756\":null,\"4757\":null,\"4758\":14.22912622,\"4759\":20.200280150000001,\"4760\":17.164396780000001,\"4761\":17.0889469,\"4762\":18.732301240000002,\"4763\":null,\"4764\":null,\"4765\":null,\"4766\":19.325396900000001,\"4767\":18.80791907,\"4768\":null,\"4769\":null,\"4770\":16.470351059999999,\"4771\":21.939725039999999,\"4772\":null,\"4773\":null,\"4774\":null,\"4775\":14.70742336,\"4776\":21.404184780000001,\"4777\":21.81770259,\"4778\":20.87520421,\"4779\":18.91283306,\"4780\":21.985788589999998,\"4781\":22.13252438,\"4782\":20.740830880000001,\"4783\":21.996671899999999,\"4784\":21.196354700000001,\"4785\":19.90691451,\"4786\":19.76020149,\"4787\":20.85341901,\"4788\":20.994090620000002,\"4789\":19.110639729999999,\"4790\":16.768003539999999,\"4791\":17.71699723,\"4792\":21.72946482,\"4793\":22.502797449999999,\"4794\":21.323251450000001,\"4795\":null,\"4796\":20.941865700000001,\"4797\":19.880883950000001,\"4798\":19.35514599,\"4799\":19.515865649999998,\"4800\":18.286376990000001,\"4801\":20.330970189999999,\"4802\":19.40620672,\"4803\":19.754318040000001,\"4804\":20.127131370000001,\"4805\":20.626990679999999,\"4806\":20.846705159999999,\"4807\":20.847233800000002,\"4808\":21.53489952,\"4809\":19.837070529999998,\"4810\":20.236497140000001,\"4811\":20.500029390000002,\"4812\":18.599562720000002,\"4813\":21.213910510000002,\"4814\":20.771847900000001,\"4815\":20.6322349,\"4816\":19.349811930000001,\"4817\":17.861519250000001,\"4818\":21.273132709999999,\"4819\":18.903640540000001,\"4820\":19.450687420000001,\"4821\":17.525970359999999,\"4822\":13.570551569999999,\"4823\":22.169519739999998,\"4824\":14.062008560000001,\"4825\":null,\"4826\":21.143715459999999,\"4827\":null,\"4828\":15.475332140000001,\"4829\":null,\"4830\":14.19784634,\"4831\":null,\"4832\":null,\"4833\":null,\"4834\":17.56899872,\"4835\":16.159135540000001,\"4836\":20.892339459999999,\"4837\":null,\"4838\":null,\"4839\":18.17434746,\"4840\":16.450841759999999,\"4841\":20.492664009999999,\"4842\":12.977368309999999,\"4843\":null,\"4844\":14.100342550000001,\"4845\":21.584659030000001,\"4846\":null,\"4847\":null,\"4848\":18.37634134,\"4849\":19.148433430000001,\"4850\":null,\"4851\":17.16250054,\"4852\":20.11146493,\"4853\":14.78776059,\"4854\":null,\"4855\":16.55543509,\"4856\":null,\"4857\":null,\"4858\":null,\"4859\":15.43692658,\"4860\":15.03796558,\"4861\":null,\"4862\":16.048796809999999,\"4863\":17.18371496,\"4864\":18.321813980000002,\"4865\":18.910710739999999,\"4866\":16.71882381,\"4867\":null,\"4868\":18.000812580000002,\"4869\":18.327899670000001,\"4870\":16.633195700000002,\"4871\":17.931959859999999,\"4872\":17.27938941,\"4873\":19.509837959999999,\"4874\":19.683749389999999,\"4875\":null,\"4876\":null,\"4877\":19.27999655,\"4878\":null,\"4879\":null,\"4880\":null,\"4881\":null,\"4882\":null,\"4883\":null,\"4884\":17.846355200000001,\"4885\":null,\"4886\":null,\"4887\":17.161552629999999,\"4888\":19.67869104,\"4889\":19.647714780000001,\"4890\":null,\"4891\":17.819491490000001,\"4892\":17.266545919999999,\"4893\":null,\"4894\":21.587998429999999,\"4895\":19.422252749999998,\"4896\":13.966990320000001,\"4897\":null,\"4898\":16.051756690000001,\"4899\":15.77374038,\"4900\":16.04865633,\"4901\":11.994333409999999,\"4902\":null,\"4903\":19.909489359999998,\"4904\":17.39156676,\"4905\":18.968876049999999,\"4906\":15.75712635,\"4907\":14.062320160000001,\"4908\":21.00297269,\"4909\":16.441686820000001,\"4910\":21.513805720000001,\"4911\":null,\"4912\":16.06097145,\"4913\":18.473725680000001,\"4914\":17.50610592,\"4915\":22.461803419999999,\"4916\":14.49890504,\"4917\":17.68817812,\"4918\":18.637851829999999,\"4919\":null,\"4920\":18.310919649999999,\"4921\":null,\"4922\":null,\"4923\":16.44629067,\"4924\":null,\"4925\":null,\"4926\":17.616411110000001,\"4927\":null,\"4928\":18.361370189999999,\"4929\":null,\"4930\":null,\"4931\":15.534097940000001,\"4932\":16.128403200000001,\"4933\":null,\"4934\":18.618070929999998,\"4935\":14.802575620000001,\"4936\":16.050043859999999,\"4937\":null,\"4938\":16.70836886,\"4939\":17.93851347,\"4940\":null,\"4941\":18.297520070000001,\"4942\":15.170603959999999,\"4943\":18.908115219999999,\"4944\":15.12555603,\"4945\":15.453738660000001,\"4946\":null,\"4947\":18.093268599999998,\"4948\":null,\"4949\":null,\"4950\":19.987588670000001,\"4951\":20.355058240000002,\"4952\":null,\"4953\":17.887943289999999,\"4954\":null,\"4955\":18.711086170000002,\"4956\":18.4198266,\"4957\":18.97084671,\"4958\":18.276526230000002,\"4959\":17.049442989999999,\"4960\":18.506820950000002,\"4961\":17.148107629999998,\"4962\":19.635861160000001,\"4963\":19.057246280000001,\"4964\":null,\"4965\":19.729448229999999,\"4966\":17.355009549999998,\"4967\":null,\"4968\":23.255065649999999,\"4969\":17.521379929999998,\"4970\":null,\"4971\":14.64472802,\"4972\":null,\"4973\":18.425569150000001,\"4974\":20.533548669999998,\"4975\":null,\"4976\":null,\"4977\":15.206988190000001,\"4978\":null,\"4979\":null,\"4980\":null,\"4981\":null,\"4982\":null,\"4983\":15.440962300000001,\"4984\":19.556172220000001,\"4985\":15.672598689999999,\"4986\":null,\"4987\":16.70858638,\"4988\":12.20645367,\"4989\":null,\"4990\":13.12768784,\"4991\":16.298028410000001,\"4992\":null,\"4993\":14.13770528,\"4994\":null,\"4995\":null,\"4996\":24.18330529,\"4997\":18.90444815,\"4998\":16.912249620000001,\"4999\":16.030508000000001,\"5000\":19.047620089999999,\"5001\":20.1527362,\"5002\":18.163272689999999,\"5003\":19.311319000000001,\"5004\":null,\"5005\":null,\"5006\":20.20442671,\"5007\":14.84178374,\"5008\":13.12768784,\"5009\":14.698267830000001,\"5010\":16.537860139999999,\"5011\":17.626570300000001,\"5012\":22.91231488,\"5013\":null,\"5014\":16.822861639999999,\"5015\":null,\"5016\":15.10861643,\"5017\":null,\"5018\":15.24844313,\"5019\":17.228092369999999,\"5020\":14.3926491,\"5021\":null,\"5022\":null,\"5023\":null,\"5024\":17.63624119,\"5025\":15.172923669999999,\"5026\":null,\"5027\":19.370922620000002,\"5028\":null,\"5029\":15.4516522,\"5030\":17.774674480000002,\"5031\":null,\"5032\":15.48988962,\"5033\":null,\"5034\":null,\"5035\":null,\"5036\":null,\"5037\":null,\"5038\":17.247376110000001,\"5039\":15.12846732,\"5040\":null,\"5041\":16.130671509999999,\"5042\":null,\"5043\":14.73658983,\"5044\":15.4507484,\"5045\":null,\"5046\":null,\"5047\":19.809047719999999,\"5048\":16.71274919,\"5049\":null,\"5050\":16.807770000000001,\"5051\":13.02180916,\"5052\":14.77590886,\"5053\":13.33519901,\"5054\":null,\"5055\":null,\"5056\":16.924708890000002,\"5057\":null,\"5058\":null,\"5059\":15.877191979999999,\"5060\":null,\"5061\":null,\"5062\":null,\"5063\":15.0137798,\"5064\":11.477196149999999,\"5065\":16.625174919999999,\"5066\":null,\"5067\":null,\"5068\":14.393001610000001,\"5069\":null,\"5070\":20.15327504,\"5071\":17.09540535,\"5072\":null,\"5073\":15.999104279999999,\"5074\":14.374469019999999,\"5075\":null,\"5076\":15.10293959,\"5077\":17.58813971,\"5078\":null,\"5079\":null,\"5080\":null,\"5081\":null,\"5082\":null,\"5083\":null,\"5084\":20.024619390000002,\"5085\":18.228004680000002,\"5086\":15.461296430000001,\"5087\":null,\"5088\":null,\"5089\":13.74656822,\"5090\":14.40596343,\"5091\":null,\"5092\":15.99886828,\"5093\":18.322757889999998,\"5094\":14.74466284,\"5095\":17.201295309999999,\"5096\":null,\"5097\":16.445313509999998,\"5098\":14.648621309999999,\"5099\":null,\"5100\":null,\"5101\":null,\"5102\":null,\"5103\":null,\"5104\":null,\"5105\":null,\"5106\":null,\"5107\":17.730975300000001,\"5108\":null,\"5109\":13.841838149999999,\"5110\":19.785925460000001,\"5111\":17.722866740000001,\"5112\":18.77874224,\"5113\":19.67229975,\"5114\":18.82293254,\"5115\":17.738115489999998,\"5116\":14.820168109999999,\"5117\":null,\"5118\":null,\"5119\":null,\"5120\":15.542335850000001,\"5121\":null,\"5122\":15.261449499999999,\"5123\":null,\"5124\":null,\"5125\":null,\"5126\":19.457633810000001,\"5127\":null,\"5128\":null,\"5129\":null,\"5130\":null,\"5131\":19.211551960000001,\"5132\":10.7328238,\"5133\":null,\"5134\":null,\"5135\":null,\"5136\":null,\"5137\":null,\"5138\":17.785313070000001,\"5139\":null,\"5140\":null,\"5141\":15.22471058,\"5142\":20.419269140000001,\"5143\":13.14269777,\"5144\":15.704492289999999,\"5145\":20.40746261,\"5146\":null,\"5147\":15.888022640000001,\"5148\":18.31468143,\"5149\":18.788515050000001,\"5150\":14.55595244,\"5151\":14.54876537,\"5152\":18.99699115,\"5153\":18.618740710000001,\"5154\":12.794233759999999,\"5155\":null,\"5156\":null,\"5157\":17.59214691,\"5158\":13.171995539999999,\"5159\":16.13290434,\"5160\":null,\"5161\":null,\"5162\":null,\"5163\":16.72127536,\"5164\":null,\"5165\":null,\"5166\":null,\"5167\":null,\"5168\":null,\"5169\":null,\"5170\":null,\"5171\":19.064914810000001,\"5172\":13.16290491,\"5173\":17.305182349999999,\"5174\":null,\"5175\":null,\"5176\":null,\"5177\":14.5137763,\"5178\":17.58463107,\"5179\":17.158587499999999,\"5180\":null,\"5181\":15.77204029,\"5182\":15.30088937,\"5183\":null,\"5184\":null,\"5185\":null,\"5186\":17.367607960000001,\"5187\":null,\"5188\":15.4892039,\"5189\":17.008299010000002,\"5190\":16.51266214,\"5191\":null,\"5192\":14.811283680000001,\"5193\":13.00414718,\"5194\":15.49270922,\"5195\":null,\"5196\":null,\"5197\":17.5042042,\"5198\":21.769266179999999,\"5199\":16.629938790000001,\"5200\":null,\"5201\":20.830138860000002,\"5202\":null,\"5203\":17.914731539999998,\"5204\":null,\"5205\":17.851557620000001,\"5206\":19.25150623,\"5207\":null,\"5208\":null,\"5209\":null,\"5210\":null,\"5211\":20.578497980000002,\"5212\":18.195266440000001,\"5213\":18.59823699,\"5214\":17.862306100000001,\"5215\":16.10089065,\"5216\":19.284660930000001,\"5217\":19.96169037,\"5218\":null,\"5219\":15.215247959999999,\"5220\":17.77802149,\"5221\":19.056220249999999,\"5222\":21.717498729999999,\"5223\":22.841089700000001,\"5224\":23.76925756,\"5225\":23.61404241,\"5226\":15.18802412,\"5227\":23.81903694,\"5228\":21.427250610000002,\"5229\":19.029281359999999,\"5230\":23.156345559999998,\"5231\":20.840311,\"5232\":17.10618088,\"5233\":20.58886768,\"5234\":14.430146580000001,\"5235\":15.30642514,\"5236\":18.12585176,\"5237\":23.677652219999999,\"5238\":21.795903299999999,\"5239\":19.714001700000001,\"5240\":18.546768239999999,\"5241\":17.33682018,\"5242\":21.27823132,\"5243\":18.580462449999999,\"5244\":17.8427291,\"5245\":23.675075710000002,\"5246\":20.064310750000001,\"5247\":19.398392359999999,\"5248\":19.553522350000002,\"5249\":18.733203039999999,\"5250\":19.748059250000001,\"5251\":null,\"5252\":19.932969069999999,\"5253\":22.05509597,\"5254\":21.249661069999998,\"5255\":null,\"5256\":21.38463419,\"5257\":19.447918940000001,\"5258\":22.649004479999998,\"5259\":21.189303020000001,\"5260\":24.31017147,\"5261\":14.64178656,\"5262\":19.84302156,\"5263\":20.493393940000001,\"5264\":22.757137100000001,\"5265\":23.62108653,\"5266\":25.272825170000001,\"5267\":null,\"5268\":null,\"5269\":15.517807919999999,\"5270\":null,\"5271\":16.384199460000001,\"5272\":17.087699879999999,\"5273\":19.14624186,\"5274\":16.814232130000001,\"5275\":15.921770649999999,\"5276\":18.701334710000001,\"5277\":18.93706473,\"5278\":16.529004189999998,\"5279\":19.81101164,\"5280\":22.838611060000002,\"5281\":22.549432070000002,\"5282\":21.67226818,\"5283\":20.306606469999998,\"5284\":21.071419349999999,\"5285\":20.838336550000001,\"5286\":20.297914129999999,\"5287\":21.780273130000001,\"5288\":23.154557629999999,\"5289\":null,\"5290\":21.115331690000001,\"5291\":19.923249049999999,\"5292\":17.983834989999998,\"5293\":21.476304890000002,\"5294\":21.82093648,\"5295\":23.280935549999999,\"5296\":16.478688890000001,\"5297\":19.088853830000001,\"5298\":17.24930487,\"5299\":23.48576555,\"5300\":14.36089827,\"5301\":21.238473679999998,\"5302\":19.575586170000001,\"5303\":20.947300030000001,\"5304\":17.396068140000001,\"5305\":18.650231860000002,\"5306\":22.91438587,\"5307\":17.451716730000001,\"5308\":15.671382810000001,\"5309\":17.756290400000001,\"5310\":19.435051170000001,\"5311\":15.82623619,\"5312\":18.690341799999999,\"5313\":23.06675594,\"5314\":24.47589859,\"5315\":22.059878359999999,\"5316\":22.64402046,\"5317\":18.789096140000002,\"5318\":15.54319407,\"5319\":null,\"5320\":null,\"5321\":14.393982080000001,\"5322\":null,\"5323\":null,\"5324\":null,\"5325\":17.066636110000001,\"5326\":null,\"5327\":21.387441899999999,\"5328\":20.681046630000001,\"5329\":14.75399842,\"5330\":15.378142179999999,\"5331\":null,\"5332\":18.063893109999999,\"5333\":18.299003070000001,\"5334\":null,\"5335\":null,\"5336\":null,\"5337\":null,\"5338\":16.406962979999999,\"5339\":13.86043626,\"5340\":null,\"5341\":null,\"5342\":null,\"5343\":null,\"5344\":16.645113479999999,\"5345\":null,\"5346\":null,\"5347\":null,\"5348\":null,\"5349\":null,\"5350\":20.014907879999999,\"5351\":17.87267516,\"5352\":18.783213109999998,\"5353\":null,\"5354\":19.668337860000001,\"5355\":19.550745259999999,\"5356\":16.42456013,\"5357\":16.150261400000002,\"5358\":null,\"5359\":null,\"5360\":17.447466899999998,\"5361\":null,\"5362\":18.623140169999999,\"5363\":15.57394489,\"5364\":19.098028469999999,\"5365\":15.24564434,\"5366\":14.646719020000001,\"5367\":null,\"5368\":14.70794051,\"5369\":22.26983916,\"5370\":22.113463370000002,\"5371\":17.351341699999999,\"5372\":15.182595750000001,\"5373\":12.40650668,\"5374\":null,\"5375\":null,\"5376\":null,\"5377\":17.278832850000001,\"5378\":21.78888611,\"5379\":21.97747708,\"5380\":null,\"5381\":18.85856823,\"5382\":20.771226970000001,\"5383\":21.70376787,\"5384\":17.736787400000001,\"5385\":null,\"5386\":null,\"5387\":null,\"5388\":19.111242140000002,\"5389\":17.403261860000001,\"5390\":null,\"5391\":null,\"5392\":19.558327899999998,\"5393\":15.571879600000001,\"5394\":14.719889739999999,\"5395\":null,\"5396\":null,\"5397\":18.208538430000001,\"5398\":17.449488169999999,\"5399\":16.744945869999999,\"5400\":17.242474659999999,\"5401\":null,\"5402\":null,\"5403\":null,\"5404\":null,\"5405\":16.890307589999999,\"5406\":16.686493590000001,\"5407\":18.80482262,\"5408\":18.820400240000002,\"5409\":null,\"5410\":21.656870130000002,\"5411\":null,\"5412\":null,\"5413\":17.33868974,\"5414\":19.09590317,\"5415\":15.325523909999999,\"5416\":null,\"5417\":21.222765410000001,\"5418\":17.240001670000002,\"5419\":18.34086138,\"5420\":null,\"5421\":null,\"5422\":null,\"5423\":null,\"5424\":null,\"5425\":null,\"5426\":null,\"5427\":null,\"5428\":17.493498809999998,\"5429\":null,\"5430\":null,\"5431\":null,\"5432\":null,\"5433\":null,\"5434\":17.333618550000001,\"5435\":null,\"5436\":null,\"5437\":13.139697050000001,\"5438\":17.737411340000001,\"5439\":null,\"5440\":14.25133585,\"5441\":16.234120109999999,\"5442\":null,\"5443\":null,\"5444\":13.2605793,\"5445\":null,\"5446\":null,\"5447\":15.901275780000001,\"5448\":14.88147519,\"5449\":18.300144769999999,\"5450\":19.574233830000001,\"5451\":17.40130641,\"5452\":17.689289030000001,\"5453\":18.62033134,\"5454\":16.801009990000001,\"5455\":null,\"5456\":null,\"5457\":null,\"5458\":null,\"5459\":18.49838119,\"5460\":15.427514329999999,\"5461\":null,\"5462\":null,\"5463\":null,\"5464\":null,\"5465\":null,\"5466\":null,\"5467\":null,\"5468\":null,\"5469\":null,\"5470\":null,\"5471\":null,\"5472\":null,\"5473\":null,\"5474\":null,\"5475\":19.839303340000001,\"5476\":17.47280327,\"5477\":19.31771638,\"5478\":16.717714879999999,\"5479\":17.83184782,\"5480\":17.535524509999998,\"5481\":18.96024619,\"5482\":17.96448621,\"5483\":13.67208697,\"5484\":18.252136109999999,\"5485\":18.60140333,\"5486\":18.40865582,\"5487\":null,\"5488\":null,\"5489\":null,\"5490\":null,\"5491\":null,\"5492\":null,\"5493\":17.42185928,\"5494\":null,\"5495\":21.041623869999999,\"5496\":null,\"5497\":null,\"5498\":null,\"5499\":null,\"5500\":null,\"5501\":15.92905904,\"5502\":null,\"5503\":null,\"5504\":null,\"5505\":null,\"5506\":null,\"5507\":null,\"5508\":null,\"5509\":null,\"5510\":null,\"5511\":null,\"5512\":null,\"5513\":null,\"5514\":17.115185270000001,\"5515\":16.37136902,\"5516\":11.821150169999999,\"5517\":16.580702299999999,\"5518\":18.387466119999999,\"5519\":null,\"5520\":14.4221503,\"5521\":16.508828210000001,\"5522\":13.91916365,\"5523\":18.52953763,\"5524\":21.174690300000002,\"5525\":null,\"5526\":20.298141449999999,\"5527\":null,\"5528\":18.851688800000002,\"5529\":21.050449480000001,\"5530\":null,\"5531\":16.129949799999999,\"5532\":null,\"5533\":17.268254469999999,\"5534\":null,\"5535\":17.39358782,\"5536\":17.0921807,\"5537\":null,\"5538\":null,\"5539\":null,\"5540\":18.626961219999998,\"5541\":19.659000169999999,\"5542\":15.64011382,\"5543\":16.811582260000002,\"5544\":12.735421629999999,\"5545\":null,\"5546\":18.456932139999999,\"5547\":16.537106399999999,\"5548\":12.67597544,\"5549\":18.288731559999999,\"5550\":15.4824191,\"5551\":19.30243785,\"5552\":19.28511876,\"5553\":16.540670800000001,\"5554\":12.238385839999999,\"5555\":16.551232599999999,\"5556\":20.68228955,\"5557\":16.235187570000001,\"5558\":14.47337765,\"5559\":null,\"5560\":null,\"5561\":null,\"5562\":null,\"5563\":null,\"5564\":null,\"5565\":null,\"5566\":null,\"5567\":null,\"5568\":null,\"5569\":null,\"5570\":null,\"5571\":null,\"5572\":19.837353780000001,\"5573\":15.6867833,\"5574\":16.007984010000001,\"5575\":16.820820940000001,\"5576\":20.96716262,\"5577\":15.715136940000001,\"5578\":18.162301100000001,\"5579\":null,\"5580\":16.336553769999998,\"5581\":null,\"5582\":19.29950156,\"5583\":17.218675739999998,\"5584\":18.16372256,\"5585\":19.356291379999998,\"5586\":17.700219789999998,\"5587\":15.084658620000001,\"5588\":null,\"5589\":16.291205430000002,\"5590\":18.32659975,\"5591\":16.86689093,\"5592\":15.67315988,\"5593\":19.126887020000002,\"5594\":15.802444230000001,\"5595\":17.493725959999999,\"5596\":15.35702109,\"5597\":null,\"5598\":15.04406805,\"5599\":20.355929589999999,\"5600\":null,\"5601\":null,\"5602\":null,\"5603\":null,\"5604\":15.13892495,\"5605\":null,\"5606\":null,\"5607\":15.58686941,\"5608\":null,\"5609\":14.08821197,\"5610\":13.10758386,\"5611\":null,\"5612\":18.564352670000002,\"5613\":17.239335669999999,\"5614\":null,\"5615\":16.4981817,\"5616\":null,\"5617\":null,\"5618\":null,\"5619\":12.511479550000001,\"5620\":18.870317759999999,\"5621\":21.41823741,\"5622\":17.343291440000002,\"5623\":16.959392780000002,\"5624\":null,\"5625\":13.831297749999999,\"5626\":null,\"5627\":null,\"5628\":null,\"5629\":null,\"5630\":null,\"5631\":15.230928219999999,\"5632\":16.251776,\"5633\":13.71766708,\"5634\":null,\"5635\":null,\"5636\":null,\"5637\":null,\"5638\":null,\"5639\":null,\"5640\":19.578729890000002,\"5641\":null,\"5642\":null,\"5643\":null,\"5644\":null,\"5645\":null,\"5646\":null,\"5647\":null,\"5648\":null,\"5649\":null,\"5650\":null,\"5651\":null,\"5652\":null,\"5653\":null,\"5654\":null,\"5655\":null,\"5656\":null,\"5657\":null,\"5658\":19.81397703,\"5659\":null,\"5660\":null,\"5661\":null,\"5662\":null,\"5663\":null,\"5664\":null,\"5665\":null,\"5666\":null,\"5667\":null,\"5668\":null,\"5669\":null,\"5670\":null,\"5671\":null,\"5672\":null,\"5673\":null,\"5674\":null,\"5675\":null,\"5676\":null,\"5677\":15.50306084,\"5678\":null,\"5679\":14.427580280000001,\"5680\":null,\"5681\":null,\"5682\":null,\"5683\":16.54296768,\"5684\":null,\"5685\":null,\"5686\":null,\"5687\":15.85449436,\"5688\":14.85131514,\"5689\":null,\"5690\":null,\"5691\":null,\"5692\":null,\"5693\":null,\"5694\":null,\"5695\":null,\"5696\":null,\"5697\":null,\"5698\":null,\"5699\":null,\"5700\":null,\"5701\":null,\"5702\":null,\"5703\":null,\"5704\":null,\"5705\":null,\"5706\":null,\"5707\":null,\"5708\":null,\"5709\":null,\"5710\":14.373010089999999,\"5711\":null,\"5712\":null,\"5713\":16.332537890000001,\"5714\":null,\"5715\":19.565450299999998,\"5716\":null,\"5717\":null,\"5718\":null,\"5719\":null,\"5720\":null,\"5721\":null,\"5722\":17.031992259999999,\"5723\":null,\"5724\":14.23116729,\"5725\":null,\"5726\":null,\"5727\":null,\"5728\":null,\"5729\":null,\"5730\":null,\"5731\":15.71389881,\"5732\":null,\"5733\":15.791117959999999,\"5734\":18.301933439999999,\"5735\":null,\"5736\":14.9445982,\"5737\":null,\"5738\":20.988660719999999,\"5739\":14.89099214,\"5740\":null,\"5741\":null,\"5742\":null,\"5743\":null,\"5744\":15.084444489999999,\"5745\":null,\"5746\":null,\"5747\":null,\"5748\":null,\"5749\":null,\"5750\":20.174686520000002,\"5751\":null,\"5752\":13.79040008,\"5753\":null,\"5754\":null,\"5755\":13.12768784,\"5756\":13.8285217,\"5757\":null,\"5758\":18.263837370000001,\"5759\":17.626807280000001,\"5760\":14.15510269,\"5761\":null,\"5762\":null,\"5763\":16.443347670000001,\"5764\":15.65065603,\"5765\":13.30740162,\"5766\":14.575729129999999,\"5767\":13.199349700000001,\"5768\":null,\"5769\":null,\"5770\":null,\"5771\":null,\"5772\":15.33861787,\"5773\":16.254625350000001,\"5774\":20.907551529999999,\"5775\":16.776693860000002,\"5776\":19.88582156,\"5777\":null,\"5778\":null,\"5779\":14.544304309999999,\"5780\":16.265177820000002,\"5781\":15.063784829999999,\"5782\":14.522637530000001,\"5783\":null,\"5784\":13.068977609999999,\"5785\":17.967317319999999,\"5786\":null,\"5787\":null,\"5788\":null,\"5789\":null,\"5790\":null,\"5791\":15.58444068,\"5792\":null,\"5793\":null,\"5794\":null,\"5795\":null,\"5796\":null,\"5797\":19.354698389999999,\"5798\":13.575291419999999,\"5799\":16.592157149999998,\"5800\":14.841718739999999,\"5801\":16.022713979999999,\"5802\":15.39969853,\"5803\":18.719630559999999,\"5804\":17.409987139999998,\"5805\":null,\"5806\":18.751131789999999,\"5807\":21.10393272,\"5808\":null,\"5809\":null,\"5810\":null,\"5811\":17.555859259999998,\"5812\":18.03165911,\"5813\":20.956562300000002,\"5814\":19.75658713,\"5815\":18.176806490000001,\"5816\":null,\"5817\":19.077587319999999,\"5818\":13.53690454,\"5819\":16.293533249999999,\"5820\":null,\"5821\":15.713938969999999,\"5822\":18.064053390000002,\"5823\":19.33371434,\"5824\":null,\"5825\":null,\"5826\":15.120649480000001,\"5827\":18.058459070000001,\"5828\":20.36878007,\"5829\":18.888641570000001,\"5830\":20.474065589999999,\"5831\":16.93699797,\"5832\":null,\"5833\":16.47162179,\"5834\":15.42603283,\"5835\":16.294689590000001,\"5836\":18.08066771,\"5837\":19.04423134,\"5838\":18.864113159999999,\"5839\":null,\"5840\":null,\"5841\":18.309905329999999,\"5842\":16.145713369999999,\"5843\":null,\"5844\":19.9322746,\"5845\":14.012912549999999,\"5846\":17.25017485,\"5847\":null,\"5848\":16.771868909999998,\"5849\":16.812644850000002,\"5850\":15.35812613,\"5851\":17.59710527,\"5852\":19.165015400000001,\"5853\":19.212123250000001,\"5854\":17.106113149999999,\"5855\":15.66221384,\"5856\":15.70243945,\"5857\":null,\"5858\":22.964813110000002,\"5859\":16.213485630000001,\"5860\":null,\"5861\":null,\"5862\":20.60361309,\"5863\":null,\"5864\":17.431967700000001,\"5865\":null,\"5866\":16.47325721,\"5867\":14.817844490000001,\"5868\":14.98105333,\"5869\":null,\"5870\":null,\"5871\":null,\"5872\":null,\"5873\":18.173775549999998,\"5874\":18.831818070000001,\"5875\":19.458720450000001,\"5876\":18.327812489999999,\"5877\":15.85842721,\"5878\":null,\"5879\":null,\"5880\":16.000300599999999,\"5881\":18.093478080000001,\"5882\":17.92489677,\"5883\":14.225632259999999,\"5884\":16.092688290000002,\"5885\":18.109665039999999,\"5886\":null,\"5887\":null,\"5888\":null,\"5889\":22.28181532,\"5890\":15.89271866,\"5891\":17.81037452,\"5892\":17.082795730000001,\"5893\":13.12768784,\"5894\":17.022596530000001,\"5895\":null,\"5896\":null,\"5897\":14.76791055,\"5898\":14.723174520000001,\"5899\":null,\"5900\":null,\"5901\":14.46324722,\"5902\":12.945633020000001,\"5903\":null,\"5904\":null,\"5905\":null,\"5906\":null,\"5907\":null,\"5908\":null,\"5909\":20.993599360000001,\"5910\":15.954038199999999,\"5911\":null,\"5912\":null,\"5913\":20.401665550000001,\"5914\":18.669896869999999,\"5915\":15.72852631,\"5916\":null,\"5917\":null,\"5918\":null,\"5919\":null,\"5920\":14.646719020000001,\"5921\":null,\"5922\":20.38269785,\"5923\":18.50755195,\"5924\":null,\"5925\":null,\"5926\":null,\"5927\":null,\"5928\":null,\"5929\":null,\"5930\":null,\"5931\":13.549484270000001,\"5932\":15.2401067,\"5933\":null,\"5934\":17.613378180000002,\"5935\":22.290252710000001,\"5936\":23.90546178,\"5937\":null,\"5938\":17.37569942,\"5939\":18.292118559999999,\"5940\":17.764726589999999,\"5941\":19.59756595,\"5942\":17.804505859999999,\"5943\":17.170637559999999,\"5944\":null,\"5945\":null,\"5946\":null,\"5947\":null,\"5948\":16.10502108,\"5949\":16.107631420000001,\"5950\":null,\"5951\":16.5842183,\"5952\":18.453935179999998,\"5953\":16.94951326,\"5954\":null,\"5955\":null,\"5956\":14.895943300000001,\"5957\":15.6629456,\"5958\":null,\"5959\":14.891367260000001,\"5960\":19.55059339,\"5961\":21.718682619999999,\"5962\":14.74147219,\"5963\":14.95340051,\"5964\":14.84088902,\"5965\":16.648368560000002,\"5966\":16.711182059999999,\"5967\":null,\"5968\":null,\"5969\":null,\"5970\":null,\"5971\":20.621327780000002,\"5972\":18.167148619999999,\"5973\":19.3910965,\"5974\":16.503209559999998,\"5975\":18.025068829999999,\"5976\":null,\"5977\":null,\"5978\":null,\"5979\":15.702287350000001,\"5980\":null,\"5981\":16.413980500000001,\"5982\":null,\"5983\":17.782508709999998,\"5984\":16.087261130000002,\"5985\":16.66309137,\"5986\":null,\"5987\":null,\"5988\":null,\"5989\":15.0448662,\"5990\":17.671751780000001,\"5991\":21.16982805,\"5992\":17.54380098,\"5993\":19.620788770000001,\"5994\":17.886879,\"5995\":17.794146770000001,\"5996\":18.19056217,\"5997\":16.541525799999999,\"5998\":13.12768784,\"5999\":null,\"6000\":14.93848143,\"6001\":null,\"6002\":null,\"6003\":23.522253330000002,\"6004\":10.875287180000001,\"6005\":null,\"6006\":null,\"6007\":14.61641174,\"6008\":null,\"6009\":17.367761439999999,\"6010\":null,\"6011\":20.314717640000001,\"6012\":null,\"6013\":16.9562244,\"6014\":16.369806189999998,\"6015\":15.894141169999999,\"6016\":22.40739009,\"6017\":16.67228677,\"6018\":null,\"6019\":null,\"6020\":null,\"6021\":20.779748250000001,\"6022\":null,\"6023\":16.74337697,\"6024\":17.248362570000001,\"6025\":17.531408370000001,\"6026\":17.35294098,\"6027\":null,\"6028\":null,\"6029\":null,\"6030\":19.252080159999998,\"6031\":null,\"6032\":null,\"6033\":null,\"6034\":null,\"6035\":null,\"6036\":null,\"6037\":14.70566741,\"6038\":16.747282649999999,\"6039\":null,\"6040\":13.12768784,\"6041\":null,\"6042\":17.47031007,\"6043\":17.683578099999998,\"6044\":15.496159690000001,\"6045\":15.627126130000001,\"6046\":17.662052979999999,\"6047\":17.18511707,\"6048\":23.390100329999999,\"6049\":14.03528099,\"6050\":null,\"6051\":null,\"6052\":14.638931980000001,\"6053\":14.481280160000001,\"6054\":null,\"6055\":null,\"6056\":20.31909177,\"6057\":null,\"6058\":18.850898860000001,\"6059\":null,\"6060\":16.304894390000001,\"6061\":14.53066218,\"6062\":12.84290137,\"6063\":null,\"6064\":null,\"6065\":null,\"6066\":20.731541190000002,\"6067\":null,\"6068\":null,\"6069\":17.259562429999999,\"6070\":18.119004910000001,\"6071\":18.1801283,\"6072\":null,\"6073\":null,\"6074\":null,\"6075\":null,\"6076\":null,\"6077\":null,\"6078\":null,\"6079\":null,\"6080\":13.123132630000001,\"6081\":null,\"6082\":null,\"6083\":13.12768784,\"6084\":18.671524600000002,\"6085\":20.092955700000001,\"6086\":null,\"6087\":15.24292159,\"6088\":null,\"6089\":14.83258994,\"6090\":18.48963874,\"6091\":20.786949969999998,\"6092\":null,\"6093\":15.564257619999999,\"6094\":null,\"6095\":null,\"6096\":14.826183049999999,\"6097\":null,\"6098\":null,\"6099\":15.43063903,\"6100\":null,\"6101\":null,\"6102\":null,\"6103\":18.48946144,\"6104\":null,\"6105\":16.548443460000001,\"6106\":17.02232257,\"6107\":15.66396757,\"6108\":17.625811240000001,\"6109\":18.9141291,\"6110\":null,\"6111\":null,\"6112\":null,\"6113\":null,\"6114\":null,\"6115\":null,\"6116\":null,\"6117\":null,\"6118\":14.72840055,\"6119\":null,\"6120\":null,\"6121\":null,\"6122\":null,\"6123\":null,\"6124\":null,\"6125\":null,\"6126\":null,\"6127\":14.882243669999999,\"6128\":null,\"6129\":16.85847073,\"6130\":null,\"6131\":14.12757727,\"6132\":14.290483200000001,\"6133\":17.464641690000001,\"6134\":24.629083189999999,\"6135\":23.467758280000002,\"6136\":null,\"6137\":16.507220650000001,\"6138\":14.62099326,\"6139\":18.049468399999999,\"6140\":13.84524944,\"6141\":null,\"6142\":17.304331260000001,\"6143\":null,\"6144\":null,\"6145\":null,\"6146\":null,\"6147\":17.54892955,\"6148\":16.241776099999999,\"6149\":18.490578670000001,\"6150\":22.67622703,\"6151\":14.51787818,\"6152\":17.885385930000002,\"6153\":13.5444735,\"6154\":20.272837119999998,\"6155\":null,\"6156\":13.96018744,\"6157\":18.40986522,\"6158\":19.482398539999998,\"6159\":14.867074349999999,\"6160\":18.73391144,\"6161\":null,\"6162\":13.85966604,\"6163\":16.877768920000001,\"6164\":17.228207650000002,\"6165\":15.953302219999999,\"6166\":null,\"6167\":19.68745272,\"6168\":17.01920733,\"6169\":18.948325390000001,\"6170\":21.807479310000002,\"6171\":19.811673760000002,\"6172\":17.423941580000001,\"6173\":19.919895140000001,\"6174\":19.634245010000001,\"6175\":null,\"6176\":16.958477649999999,\"6177\":19.271398919999999,\"6178\":19.241184539999999,\"6179\":null,\"6180\":15.47117985,\"6181\":null,\"6182\":15.365541589999999,\"6183\":null,\"6184\":null,\"6185\":19.59557247,\"6186\":17.86228389,\"6187\":15.17161164,\"6188\":19.1544016,\"6189\":14.49981932,\"6190\":16.519983020000002,\"6191\":17.022475740000001,\"6192\":null,\"6193\":null,\"6194\":14.108744890000001,\"6195\":null,\"6196\":16.861774449999999,\"6197\":21.054161430000001,\"6198\":17.777923099999999,\"6199\":null,\"6200\":13.12768784,\"6201\":16.872373620000001,\"6202\":17.866530770000001,\"6203\":13.543358469999999,\"6204\":null,\"6205\":null,\"6206\":null,\"6207\":15.322803090000001,\"6208\":15.79337301,\"6209\":null,\"6210\":18.72861472,\"6211\":null,\"6212\":null,\"6213\":null,\"6214\":null,\"6215\":null,\"6216\":16.851107679999998,\"6217\":16.14703635,\"6218\":null,\"6219\":null,\"6220\":null,\"6221\":null,\"6222\":null,\"6223\":14.868201900000001,\"6224\":null,\"6225\":null,\"6226\":null,\"6227\":11.87990725,\"6228\":15.905957239999999,\"6229\":null,\"6230\":19.386379550000001,\"6231\":null,\"6232\":14.90394906,\"6233\":19.693290770000001,\"6234\":15.459353180000001,\"6235\":null,\"6236\":null,\"6237\":18.060474289999998,\"6238\":13.12768784,\"6239\":null,\"6240\":null,\"6241\":15.15845629,\"6242\":null,\"6243\":14.94659626,\"6244\":null,\"6245\":21.279236319999999,\"6246\":null,\"6247\":16.762217620000001,\"6248\":18.546678239999999,\"6249\":18.212477239999998,\"6250\":null,\"6251\":null,\"6252\":null,\"6253\":null,\"6254\":null,\"6255\":null,\"6256\":null,\"6257\":17.494823830000001,\"6258\":null,\"6259\":15.85347017,\"6260\":null,\"6261\":19.470829179999999,\"6262\":14.13661761,\"6263\":18.385095830000001,\"6264\":20.049775709999999,\"6265\":18.15201257,\"6266\":15.314314680000001,\"6267\":13.9477118,\"6268\":17.63097836,\"6269\":19.833717750000002,\"6270\":null,\"6271\":17.963648710000001,\"6272\":null,\"6273\":null,\"6274\":null,\"6275\":null,\"6276\":null,\"6277\":null,\"6278\":null,\"6279\":null,\"6280\":null,\"6281\":null,\"6282\":null,\"6283\":null,\"6284\":null,\"6285\":null,\"6286\":null,\"6287\":null,\"6288\":null,\"6289\":null,\"6290\":null,\"6291\":19.057991269999999,\"6292\":16.85788599,\"6293\":16.83997922,\"6294\":13.240946040000001,\"6295\":18.266214959999999,\"6296\":null,\"6297\":19.80149681,\"6298\":22.649062600000001,\"6299\":null,\"6300\":16.967101790000001,\"6301\":18.780066269999999,\"6302\":13.90090906,\"6303\":null,\"6304\":null,\"6305\":21.674820459999999,\"6306\":17.317946930000002,\"6307\":18.13271615,\"6308\":null,\"6309\":null,\"6310\":null,\"6311\":null,\"6312\":null,\"6313\":null,\"6314\":null,\"6315\":null,\"6316\":null,\"6317\":16.41510182,\"6318\":null,\"6319\":null,\"6320\":null,\"6321\":null,\"6322\":null,\"6323\":12.328031380000001,\"6324\":16.856035689999999,\"6325\":12.40122393,\"6326\":null,\"6327\":null,\"6328\":null,\"6329\":null,\"6330\":null,\"6331\":null,\"6332\":null,\"6333\":null,\"6334\":null,\"6335\":null,\"6336\":null,\"6337\":null,\"6338\":null,\"6339\":null,\"6340\":null,\"6341\":null,\"6342\":null,\"6343\":15.713775610000001,\"6344\":null,\"6345\":null,\"6346\":null,\"6347\":null,\"6348\":null,\"6349\":null,\"6350\":null,\"6351\":null,\"6352\":null,\"6353\":null,\"6354\":null,\"6355\":null,\"6356\":null,\"6357\":null,\"6358\":null,\"6359\":null,\"6360\":null,\"6361\":null,\"6362\":null,\"6363\":null,\"6364\":null,\"6365\":null,\"6366\":null,\"6367\":18.574210529999998,\"6368\":null,\"6369\":14.36776774,\"6370\":null,\"6371\":15.82412397,\"6372\":null,\"6373\":null,\"6374\":null,\"6375\":null,\"6376\":null,\"6377\":null,\"6378\":18.374975970000001,\"6379\":null,\"6380\":null,\"6381\":15.17652696,\"6382\":null,\"6383\":null,\"6384\":null,\"6385\":null,\"6386\":null,\"6387\":13.64442069,\"6388\":null,\"6389\":16.42564089,\"6390\":19.626512890000001,\"6391\":17.139412119999999,\"6392\":24.26162154,\"6393\":23.258362229999999,\"6394\":null,\"6395\":null,\"6396\":null,\"6397\":null,\"6398\":null,\"6399\":null,\"6400\":null,\"6401\":17.196492660000001,\"6402\":16.035987039999998,\"6403\":null,\"6404\":null,\"6405\":null,\"6406\":null,\"6407\":null,\"6408\":18.313342219999999,\"6409\":19.14367201,\"6410\":21.391874699999999,\"6411\":15.611876929999999,\"6412\":19.521442560000001,\"6413\":null,\"6414\":null,\"6415\":13.326915550000001,\"6416\":16.184910210000002,\"6417\":18.39751146,\"6418\":18.31023369,\"6419\":16.647174790000001,\"6420\":17.522059160000001,\"6421\":16.64985579,\"6422\":null,\"6423\":null,\"6424\":19.739934720000001,\"6425\":null,\"6426\":null,\"6427\":null,\"6428\":null,\"6429\":13.3900402,\"6430\":null,\"6431\":null,\"6432\":14.74227883,\"6433\":null,\"6434\":null,\"6435\":null,\"6436\":20.357222109999999,\"6437\":null,\"6438\":null,\"6439\":null,\"6440\":null,\"6441\":null,\"6442\":20.910134119999999,\"6443\":null,\"6444\":15.23594439,\"6445\":null,\"6446\":15.96111323,\"6447\":18.61413946,\"6448\":18.041877280000001,\"6449\":17.543305220000001,\"6450\":14.24623849,\"6451\":null,\"6452\":20.004159219999998,\"6453\":19.412227269999999,\"6454\":22.80393703,\"6455\":null,\"6456\":24.388728459999999,\"6457\":21.010298280000001,\"6458\":13.640006120000001,\"6459\":23.12669511,\"6460\":24.050048310000001,\"6461\":18.113186939999999,\"6462\":null,\"6463\":19.457804329999998,\"6464\":17.718761019999999,\"6465\":null,\"6466\":19.226925269999999,\"6467\":null,\"6468\":null,\"6469\":20.457630819999999,\"6470\":15.13346497,\"6471\":null,\"6472\":null,\"6473\":null,\"6474\":null,\"6475\":15.76917443,\"6476\":17.529745720000001,\"6477\":14.98971218,\"6478\":null,\"6479\":13.29658285,\"6480\":null,\"6481\":16.857642439999999,\"6482\":null,\"6483\":17.044399819999999,\"6484\":17.29810204,\"6485\":14.942156150000001,\"6486\":14.801328440000001,\"6487\":null,\"6488\":17.50779532,\"6489\":15.513989779999999,\"6490\":19.85954358,\"6491\":17.74969698,\"6492\":null,\"6493\":null,\"6494\":13.92719108,\"6495\":15.30349567,\"6496\":null,\"6497\":null,\"6498\":null,\"6499\":24.64176397,\"6500\":16.11401043,\"6501\":17.597693459999999,\"6502\":16.385819000000001,\"6503\":20.00458369,\"6504\":18.23548907,\"6505\":null,\"6506\":20.539432229999999,\"6507\":15.234290590000001,\"6508\":15.216035740000001,\"6509\":13.281195240000001,\"6510\":null,\"6511\":null,\"6512\":18.250537869999999,\"6513\":12.55026108,\"6514\":null,\"6515\":16.44141162,\"6516\":null,\"6517\":18.195849819999999,\"6518\":null,\"6519\":18.404495180000001,\"6520\":16.42252289,\"6521\":18.737859440000001,\"6522\":21.089261759999999,\"6523\":13.73951959,\"6524\":17.985983399999998,\"6525\":16.641731249999999,\"6526\":11.442985370000001,\"6527\":18.98162709,\"6528\":16.097041430000001,\"6529\":null,\"6530\":19.1885227,\"6531\":20.997137479999999,\"6532\":14.90266754,\"6533\":16.41928858,\"6534\":null,\"6535\":14.604418280000001,\"6536\":18.025668469999999,\"6537\":16.689953589999998,\"6538\":17.23301901,\"6539\":null,\"6540\":null,\"6541\":null,\"6542\":17.727607880000001,\"6543\":18.497709279999999,\"6544\":15.84399863,\"6545\":null,\"6546\":18.379321860000001,\"6547\":15.78606527,\"6548\":18.61163801,\"6549\":null,\"6550\":16.051307900000001,\"6551\":16.22330238,\"6552\":18.71422797,\"6553\":17.191924530000001,\"6554\":null,\"6555\":13.99473382,\"6556\":19.4945585,\"6557\":17.190150599999999,\"6558\":null,\"6559\":20.308699099999998,\"6560\":null,\"6561\":20.276578180000001,\"6562\":14.31622993,\"6563\":null,\"6564\":15.3739794,\"6565\":null,\"6566\":14.220786329999999,\"6567\":19.221985570000001,\"6568\":18.459323730000001,\"6569\":15.558031809999999,\"6570\":null,\"6571\":null,\"6572\":21.00867311,\"6573\":16.79553057,\"6574\":20.26378991,\"6575\":null,\"6576\":null,\"6577\":null,\"6578\":null,\"6579\":19.448387530000002,\"6580\":15.75357861,\"6581\":18.856574250000001,\"6582\":18.329906829999999,\"6583\":16.737593830000002,\"6584\":18.221837579999999,\"6585\":17.61090235,\"6586\":17.581415,\"6587\":16.033819879999999,\"6588\":null,\"6589\":13.69861354,\"6590\":22.245056909999999,\"6591\":19.559089929999999,\"6592\":16.573345580000002,\"6593\":15.70958265,\"6594\":19.972034130000001,\"6595\":null,\"6596\":18.172825809999999,\"6597\":null,\"6598\":15.91726339,\"6599\":23.959474910000001,\"6600\":25.115558870000001,\"6601\":22.655902780000002,\"6602\":18.24895519,\"6603\":21.033753109999999,\"6604\":22.586976490000001,\"6605\":21.442448509999998,\"6606\":13.02630946,\"6607\":18.998220809999999,\"6608\":15.74938275,\"6609\":17.645465680000001,\"6610\":13.760346589999999,\"6611\":null,\"6612\":15.94996939,\"6613\":14.934049720000001,\"6614\":null,\"6615\":16.207078169999999,\"6616\":null,\"6617\":17.36492127,\"6618\":null,\"6619\":21.014084199999999,\"6620\":17.66484994,\"6621\":null,\"6622\":null,\"6623\":null,\"6624\":18.495122609999999,\"6625\":16.464472090000001,\"6626\":22.185858339999999,\"6627\":null,\"6628\":null,\"6629\":14.967943699999999,\"6630\":null,\"6631\":null,\"6632\":18.560675459999999,\"6633\":18.507709800000001,\"6634\":18.6269341,\"6635\":15.1609219,\"6636\":20.423974359999999,\"6637\":null,\"6638\":16.30245012,\"6639\":20.285815029999998,\"6640\":null,\"6641\":19.231853569999998,\"6642\":20.17719567,\"6643\":null,\"6644\":15.03382429,\"6645\":null,\"6646\":null,\"6647\":null,\"6648\":17.94850688,\"6649\":null,\"6650\":null,\"6651\":19.599182079999998,\"6652\":17.51052172,\"6653\":22.95409566,\"6654\":20.442554220000002,\"6655\":16.83457842,\"6656\":18.96731544,\"6657\":18.94146624,\"6658\":18.85270104,\"6659\":null,\"6660\":19.71159931,\"6661\":null,\"6662\":18.560461190000002,\"6663\":null,\"6664\":18.590088139999999,\"6665\":12.774858930000001,\"6666\":13.12768784,\"6667\":13.12768784,\"6668\":null,\"6669\":19.185672499999999,\"6670\":19.597212800000001,\"6671\":null,\"6672\":null,\"6673\":20.358752110000001,\"6674\":20.329025600000001,\"6675\":21.408314600000001,\"6676\":19.456870940000002,\"6677\":17.724944700000002,\"6678\":17.859912820000002,\"6679\":20.031310749999999,\"6680\":18.12336634,\"6681\":19.990954200000001,\"6682\":19.21180695,\"6683\":17.825089129999998,\"6684\":15.8568604,\"6685\":null,\"6686\":18.397012329999999,\"6687\":20.637007749999999,\"6688\":19.643832400000001,\"6689\":19.164816099999999,\"6690\":19.068725740000001,\"6691\":18.382142980000001,\"6692\":18.035853599999999,\"6693\":null,\"6694\":null,\"6695\":16.756682829999999,\"6696\":17.609147279999998,\"6697\":17.238527380000001,\"6698\":15.908186690000001,\"6699\":17.81226011,\"6700\":15.09089973,\"6701\":19.28088992,\"6702\":16.95790409,\"6703\":18.70972682,\"6704\":null,\"6705\":15.786284739999999,\"6706\":19.750958319999999,\"6707\":null,\"6708\":16.85658763,\"6709\":18.967657129999999,\"6710\":12.5792512,\"6711\":20.98071242,\"6712\":21.34563576,\"6713\":15.26915367,\"6714\":20.758567729999999,\"6715\":16.886537730000001,\"6716\":14.5372346,\"6717\":19.527993729999999,\"6718\":18.916943320000002,\"6719\":14.42984403,\"6720\":19.806905929999999,\"6721\":null,\"6722\":20.631806279999999,\"6723\":14.39007792,\"6724\":null,\"6725\":21.84812487,\"6726\":null,\"6727\":14.78907993,\"6728\":null,\"6729\":13.9864072,\"6730\":null,\"6731\":null,\"6732\":null,\"6733\":null,\"6734\":14.72259438,\"6735\":16.550035820000002,\"6736\":15.370155260000001,\"6737\":19.060288830000001,\"6738\":17.707818110000002,\"6739\":15.814999609999999,\"6740\":18.917943860000001,\"6741\":20.509379110000001,\"6742\":13.12768784,\"6743\":null,\"6744\":16.346408570000001,\"6745\":19.517277830000001,\"6746\":18.015153999999999,\"6747\":12.238385839999999,\"6748\":14.93781227,\"6749\":16.98828005,\"6750\":null,\"6751\":null,\"6752\":null,\"6753\":null,\"6754\":null,\"6755\":null,\"6756\":13.37524456,\"6757\":null,\"6758\":null,\"6759\":null,\"6760\":null,\"6761\":null,\"6762\":null,\"6763\":16.559987020000001,\"6764\":17.469156120000001,\"6765\":17.549760500000001,\"6766\":19.28323726,\"6767\":15.019853400000001,\"6768\":null,\"6769\":null,\"6770\":19.99719773,\"6771\":null,\"6772\":18.564300079999999,\"6773\":19.38038148,\"6774\":16.86385421,\"6775\":21.919177730000001,\"6776\":19.710797419999999,\"6777\":19.41088319,\"6778\":null,\"6779\":14.140084849999999,\"6780\":18.755039450000002,\"6781\":16.64548332,\"6782\":14.83508514,\"6783\":null,\"6784\":17.367390029999999,\"6785\":null,\"6786\":18.411973190000001,\"6787\":null,\"6788\":null,\"6789\":null,\"6790\":15.021459650000001,\"6791\":null,\"6792\":18.762659630000002,\"6793\":13.78640721,\"6794\":20.871878930000001,\"6795\":null,\"6796\":18.13237157,\"6797\":17.775026740000001,\"6798\":19.268796609999999,\"6799\":null,\"6800\":null,\"6801\":14.926244540000001,\"6802\":null,\"6803\":14.99356794,\"6804\":null,\"6805\":null,\"6806\":null,\"6807\":15.053387470000001,\"6808\":13.16072739,\"6809\":14.83032712,\"6810\":null,\"6811\":17.5242276,\"6812\":15.116879900000001,\"6813\":null,\"6814\":null,\"6815\":null,\"6816\":null,\"6817\":null,\"6818\":null,\"6819\":null,\"6820\":null,\"6821\":21.664296109999999,\"6822\":null,\"6823\":13.12768784,\"6824\":19.839134399999999,\"6825\":19.340918500000001,\"6826\":18.086802110000001,\"6827\":null,\"6828\":19.969273600000001,\"6829\":21.601330990000001,\"6830\":22.641766400000002,\"6831\":14.99607346,\"6832\":null,\"6833\":null,\"6834\":null,\"6835\":null,\"6836\":null,\"6837\":null,\"6838\":20.40856599,\"6839\":17.408641280000001,\"6840\":null,\"6841\":null,\"6842\":null,\"6843\":null,\"6844\":null,\"6845\":14.45018378,\"6846\":null,\"6847\":20.96672603,\"6848\":16.819032029999999,\"6849\":15.726584280000001,\"6850\":13.29304028,\"6851\":20.1079358,\"6852\":19.90634489,\"6853\":15.250075519999999,\"6854\":16.81863534,\"6855\":18.727859800000001,\"6856\":13.41677746,\"6857\":16.33224689,\"6858\":19.954896139999999,\"6859\":17.66644458,\"6860\":17.840000629999999,\"6861\":15.559943540000001,\"6862\":null,\"6863\":13.409376310000001,\"6864\":17.702473699999999,\"6865\":null,\"6866\":19.3505836,\"6867\":17.410709279999999,\"6868\":18.604490200000001,\"6869\":18.482968,\"6870\":17.70321212,\"6871\":null,\"6872\":null,\"6873\":null,\"6874\":12.26392916,\"6875\":null,\"6876\":null,\"6877\":19.723922330000001,\"6878\":null,\"6879\":null,\"6880\":18.70771645,\"6881\":null,\"6882\":null,\"6883\":13.75477319,\"6884\":19.19147688,\"6885\":null,\"6886\":14.01126184,\"6887\":17.99356131,\"6888\":null,\"6889\":11.629915499999999,\"6890\":13.94987783,\"6891\":14.33093085,\"6892\":16.788515069999999,\"6893\":17.550164899999999,\"6894\":18.511619769999999,\"6895\":16.90418579,\"6896\":16.209584920000001,\"6897\":null,\"6898\":null,\"6899\":null,\"6900\":14.28503998,\"6901\":22.291415700000002,\"6902\":16.080328359999999,\"6903\":18.460822889999999,\"6904\":15.06717327,\"6905\":15.80806143,\"6906\":null,\"6907\":16.863782090000001,\"6908\":null,\"6909\":null,\"6910\":17.481189830000002,\"6911\":null,\"6912\":16.628806319999999,\"6913\":18.410476119999998,\"6914\":16.558105170000001,\"6915\":18.881605270000002,\"6916\":19.155570019999999,\"6917\":16.448696519999999,\"6918\":null,\"6919\":null,\"6920\":15.540264430000001,\"6921\":16.824954030000001,\"6922\":18.796026099999999,\"6923\":16.415474459999999,\"6924\":17.202774170000001,\"6925\":null,\"6926\":17.957690450000001,\"6927\":18.110338429999999,\"6928\":15.887695900000001,\"6929\":13.38048768,\"6930\":18.489467189999999,\"6931\":15.9913686,\"6932\":17.25175973,\"6933\":15.265142709999999,\"6934\":null,\"6935\":20.932906979999998,\"6936\":15.081230639999999,\"6937\":null,\"6938\":18.007811230000002,\"6939\":null,\"6940\":16.369254659999999,\"6941\":16.932859400000002,\"6942\":13.12768784,\"6943\":15.78466637,\"6944\":13.12768784,\"6945\":14.301623360000001,\"6946\":null,\"6947\":null,\"6948\":13.268115570000001,\"6949\":18.732748709999999,\"6950\":18.062766499999999,\"6951\":15.18169284,\"6952\":null,\"6953\":15.66554125,\"6954\":17.327987799999999,\"6955\":13.12768784,\"6956\":15.02384532,\"6957\":14.51145137,\"6958\":null,\"6959\":15.48634996,\"6960\":12.441858180000001,\"6961\":15.97200336,\"6962\":null,\"6963\":18.99462638,\"6964\":null,\"6965\":19.478930210000001,\"6966\":17.506858650000002,\"6967\":19.328232029999999,\"6968\":17.955792979999998,\"6969\":19.126921830000001,\"6970\":20.372426430000001,\"6971\":null,\"6972\":15.49223808,\"6973\":15.984391560000001,\"6974\":16.45243404,\"6975\":20.029724330000001,\"6976\":21.462747010000001,\"6977\":17.80716864,\"6978\":17.238781979999999,\"6979\":null,\"6980\":null,\"6981\":16.198801110000002,\"6982\":16.067806480000002,\"6983\":17.817225990000001,\"6984\":22.418567830000001,\"6985\":null,\"6986\":null,\"6987\":23.109665750000001,\"6988\":21.06958633,\"6989\":null,\"6990\":null,\"6991\":null,\"6992\":null,\"6993\":null,\"6994\":null,\"6995\":null,\"6996\":null,\"6997\":null,\"6998\":null,\"6999\":null,\"7000\":16.581804160000001,\"7001\":16.761524640000001,\"7002\":null,\"7003\":null,\"7004\":14.415394689999999,\"7005\":19.66785067,\"7006\":null,\"7007\":18.020491329999999,\"7008\":15.723578079999999,\"7009\":18.414392509999999,\"7010\":18.57269647,\"7011\":23.30071002,\"7012\":23.5034168,\"7013\":23.83573037,\"7014\":21.074894260000001,\"7015\":22.425244670000001,\"7016\":25.520514639999998,\"7017\":13.619664480000001,\"7018\":null,\"7019\":null,\"7020\":16.432222710000001,\"7021\":null,\"7022\":null,\"7023\":null,\"7024\":null,\"7025\":null,\"7026\":null,\"7027\":null,\"7028\":null,\"7029\":null,\"7030\":17.03408232,\"7031\":null,\"7032\":null,\"7033\":19.377156530000001,\"7034\":16.355238839999998,\"7035\":17.923197859999998,\"7036\":13.12768784,\"7037\":null,\"7038\":null,\"7039\":null,\"7040\":16.162425240000001,\"7041\":17.715375659999999,\"7042\":16.81807633,\"7043\":null,\"7044\":null,\"7045\":null,\"7046\":null,\"7047\":17.678192200000002,\"7048\":null,\"7049\":15.57432631,\"7050\":null,\"7051\":null,\"7052\":null,\"7053\":null,\"7054\":null,\"7055\":null,\"7056\":null,\"7057\":14.995258509999999,\"7058\":null,\"7059\":null,\"7060\":14.45082618,\"7061\":null,\"7062\":13.2515138,\"7063\":null,\"7064\":null,\"7065\":16.49455438,\"7066\":18.520365049999999,\"7067\":null,\"7068\":null,\"7069\":14.62456469,\"7070\":null,\"7071\":null,\"7072\":null,\"7073\":15.59898978,\"7074\":null,\"7075\":15.546252900000001,\"7076\":null,\"7077\":null,\"7078\":null,\"7079\":null,\"7080\":null,\"7081\":null,\"7082\":null,\"7083\":null,\"7084\":null,\"7085\":17.969423890000002,\"7086\":null,\"7087\":null,\"7088\":16.93396379,\"7089\":null,\"7090\":13.86606594,\"7091\":null,\"7092\":null,\"7093\":null,\"7094\":null,\"7095\":15.65883496,\"7096\":null,\"7097\":null,\"7098\":null,\"7099\":14.46605546,\"7100\":null,\"7101\":null,\"7102\":null,\"7103\":null,\"7104\":null,\"7105\":null,\"7106\":null,\"7107\":null,\"7108\":null,\"7109\":null,\"7110\":null,\"7111\":null,\"7112\":15.842727460000001,\"7113\":14.93168992,\"7114\":null,\"7115\":17.65469839,\"7116\":null,\"7117\":null,\"7118\":null,\"7119\":null,\"7120\":14.308808669999999,\"7121\":null,\"7122\":null,\"7123\":15.669893890000001,\"7124\":null,\"7125\":null,\"7126\":null,\"7127\":null,\"7128\":14.586806729999999,\"7129\":16.7779992,\"7130\":null,\"7131\":null,\"7132\":19.952409809999999,\"7133\":14.53633565,\"7134\":12.621226289999999,\"7135\":18.152889859999998,\"7136\":18.88914475,\"7137\":15.71354536,\"7138\":16.117703580000001,\"7139\":20.8752964,\"7140\":15.08991906,\"7141\":null},\"EGF_20min_FR1_Rep2\":{\"0\":null,\"1\":17.57206879,\"2\":null,\"3\":18.963213570000001,\"4\":13.90068108,\"5\":18.32191838,\"6\":17.61604998,\"7\":20.609312880000001,\"8\":16.32437444,\"9\":19.01293759,\"10\":19.287608039999998,\"11\":null,\"12\":null,\"13\":null,\"14\":null,\"15\":22.632202849999999,\"16\":null,\"17\":null,\"18\":null,\"19\":14.8894845,\"20\":null,\"21\":null,\"22\":null,\"23\":19.566469730000002,\"24\":21.4123287,\"25\":19.244784970000001,\"26\":18.158437750000001,\"27\":null,\"28\":null,\"29\":null,\"30\":null,\"31\":null,\"32\":19.298499939999999,\"33\":null,\"34\":17.10281329,\"35\":null,\"36\":null,\"37\":null,\"38\":null,\"39\":14.948606099999999,\"40\":16.431291699999999,\"41\":null,\"42\":19.08005129,\"43\":18.3049435,\"44\":15.04116411,\"45\":15.27818836,\"46\":14.38132255,\"47\":null,\"48\":18.293819150000001,\"49\":null,\"50\":18.34783204,\"51\":null,\"52\":16.651315619999998,\"53\":15.51413204,\"54\":null,\"55\":20.75287226,\"56\":null,\"57\":null,\"58\":null,\"59\":null,\"60\":14.88353073,\"61\":null,\"62\":null,\"63\":null,\"64\":18.860274759999999,\"65\":15.97545819,\"66\":13.55268832,\"67\":null,\"68\":19.884305770000001,\"69\":18.950873170000001,\"70\":null,\"71\":18.69198853,\"72\":null,\"73\":17.574533089999999,\"74\":23.99475035,\"75\":20.134388690000002,\"76\":null,\"77\":null,\"78\":18.752210810000001,\"79\":null,\"80\":21.84943458,\"81\":null,\"82\":null,\"83\":null,\"84\":15.499414610000001,\"85\":20.657352230000001,\"86\":null,\"87\":null,\"88\":null,\"89\":null,\"90\":17.932441050000001,\"91\":14.532983529999999,\"92\":16.348226780000001,\"93\":15.56623562,\"94\":16.042718140000002,\"95\":24.109337929999999,\"96\":null,\"97\":15.58749579,\"98\":18.669321329999999,\"99\":null,\"100\":19.81692834,\"101\":17.329185880000001,\"102\":23.378391990000001,\"103\":18.11408694,\"104\":18.619581010000001,\"105\":14.79007391,\"106\":21.06452372,\"107\":20.786450129999999,\"108\":null,\"109\":18.22790788,\"110\":15.361747599999999,\"111\":16.050521020000001,\"112\":null,\"113\":16.884275089999999,\"114\":18.148018090000001,\"115\":13.985195320000001,\"116\":15.180148409999999,\"117\":null,\"118\":null,\"119\":null,\"120\":null,\"121\":null,\"122\":14.96947014,\"123\":null,\"124\":null,\"125\":null,\"126\":null,\"127\":null,\"128\":null,\"129\":18.931502720000001,\"130\":17.47753303,\"131\":16.415232410000002,\"132\":null,\"133\":null,\"134\":null,\"135\":19.50601678,\"136\":19.24479573,\"137\":null,\"138\":19.8521012,\"139\":null,\"140\":14.73008175,\"141\":null,\"142\":17.058124379999999,\"143\":19.946282289999999,\"144\":19.98721467,\"145\":22.791931040000002,\"146\":17.784523660000001,\"147\":null,\"148\":18.562847949999998,\"149\":null,\"150\":null,\"151\":14.063708760000001,\"152\":null,\"153\":null,\"154\":15.01696935,\"155\":null,\"156\":14.96986896,\"157\":19.04331904,\"158\":16.428409569999999,\"159\":null,\"160\":14.518055479999999,\"161\":20.24112555,\"162\":null,\"163\":null,\"164\":14.3950917,\"165\":null,\"166\":null,\"167\":null,\"168\":null,\"169\":null,\"170\":13.10936665,\"171\":15.392930460000001,\"172\":16.454209460000001,\"173\":21.92019775,\"174\":18.36732993,\"175\":16.473921189999999,\"176\":null,\"177\":null,\"178\":20.215525620000001,\"179\":18.166824439999999,\"180\":22.90057959,\"181\":null,\"182\":16.20780121,\"183\":null,\"184\":16.655031300000001,\"185\":21.078173270000001,\"186\":22.550837940000001,\"187\":19.931076229999999,\"188\":20.76449144,\"189\":19.074875330000001,\"190\":null,\"191\":null,\"192\":13.9606145,\"193\":null,\"194\":13.348076969999999,\"195\":15.32362518,\"196\":17.69316761,\"197\":18.287602769999999,\"198\":null,\"199\":16.817046779999998,\"200\":16.334619839999998,\"201\":16.622949259999999,\"202\":16.453813490000002,\"203\":21.417568039999999,\"204\":18.751826350000002,\"205\":17.997644659999999,\"206\":19.29482522,\"207\":18.951440529999999,\"208\":17.448350990000002,\"209\":20.700621730000002,\"210\":16.912854490000001,\"211\":14.75787618,\"212\":null,\"213\":15.99499351,\"214\":18.822248429999998,\"215\":null,\"216\":null,\"217\":null,\"218\":null,\"219\":null,\"220\":16.059723909999999,\"221\":null,\"222\":null,\"223\":null,\"224\":null,\"225\":null,\"226\":20.256262629999998,\"227\":19.473008360000001,\"228\":25.667724,\"229\":20.555208140000001,\"230\":null,\"231\":null,\"232\":null,\"233\":null,\"234\":null,\"235\":null,\"236\":null,\"237\":null,\"238\":null,\"239\":null,\"240\":null,\"241\":14.32705762,\"242\":11.522584,\"243\":14.98683482,\"244\":null,\"245\":null,\"246\":19.535529830000002,\"247\":19.53298161,\"248\":20.310378270000001,\"249\":null,\"250\":null,\"251\":17.3306936,\"252\":null,\"253\":14.114816579999999,\"254\":15.4761199,\"255\":15.393954900000001,\"256\":null,\"257\":null,\"258\":13.10936665,\"259\":null,\"260\":15.540130250000001,\"261\":null,\"262\":12.17635935,\"263\":18.192633520000001,\"264\":null,\"265\":18.17959046,\"266\":null,\"267\":13.10936665,\"268\":17.886771039999999,\"269\":18.973244480000002,\"270\":16.804494439999999,\"271\":18.367426500000001,\"272\":14.73255015,\"273\":null,\"274\":18.392380280000001,\"275\":null,\"276\":19.869696789999999,\"277\":14.19072852,\"278\":17.692877930000002,\"279\":null,\"280\":13.10936665,\"281\":null,\"282\":17.795976119999999,\"283\":null,\"284\":16.467856210000001,\"285\":13.92770417,\"286\":13.0550177,\"287\":null,\"288\":15.0073919,\"289\":17.43626909,\"290\":15.67595714,\"291\":null,\"292\":17.77836113,\"293\":18.215613909999998,\"294\":14.116582530000001,\"295\":null,\"296\":null,\"297\":17.558143059999999,\"298\":21.010475329999998,\"299\":20.59736037,\"300\":16.63851279,\"301\":null,\"302\":22.472311019999999,\"303\":20.425004560000001,\"304\":19.508642550000001,\"305\":22.81365198,\"306\":21.415091650000001,\"307\":24.131941080000001,\"308\":23.049377159999999,\"309\":19.101485520000001,\"310\":13.38823622,\"311\":18.79358564,\"312\":16.349210899999999,\"313\":15.456345539999999,\"314\":17.5840484,\"315\":16.59865099,\"316\":13.10936665,\"317\":19.03372525,\"318\":16.222317289999999,\"319\":19.15250228,\"320\":17.268852639999999,\"321\":18.337313569999999,\"322\":20.375527770000002,\"323\":19.291478430000002,\"324\":18.321274580000001,\"325\":13.10936665,\"326\":17.123767780000001,\"327\":15.39556563,\"328\":16.47357684,\"329\":15.471014289999999,\"330\":null,\"331\":15.717750390000001,\"332\":15.120658450000001,\"333\":17.125718790000001,\"334\":null,\"335\":14.885091689999999,\"336\":20.912464010000001,\"337\":21.822281199999999,\"338\":null,\"339\":19.271000449999999,\"340\":18.51345259,\"341\":null,\"342\":null,\"343\":null,\"344\":null,\"345\":14.75623427,\"346\":null,\"347\":null,\"348\":null,\"349\":18.210547900000002,\"350\":14.29462004,\"351\":22.867448339999999,\"352\":14.305296090000001,\"353\":19.64331206,\"354\":17.048446460000001,\"355\":18.046928529999999,\"356\":13.373853629999999,\"357\":19.045485169999999,\"358\":19.61065515,\"359\":21.230637730000002,\"360\":19.70276002,\"361\":19.4551756,\"362\":18.310061749999999,\"363\":17.267602629999999,\"364\":15.39962081,\"365\":15.24120986,\"366\":16.917999380000001,\"367\":18.20108269,\"368\":17.99641046,\"369\":null,\"370\":24.71968777,\"371\":null,\"372\":19.95062141,\"373\":null,\"374\":null,\"375\":13.10936665,\"376\":18.32148754,\"377\":19.554513849999999,\"378\":16.743731929999999,\"379\":13.10936665,\"380\":null,\"381\":14.713661419999999,\"382\":18.280309679999998,\"383\":null,\"384\":13.5594564,\"385\":21.3551878,\"386\":19.191498200000002,\"387\":16.994142849999999,\"388\":16.0540345,\"389\":13.19019737,\"390\":19.39480738,\"391\":15.605063,\"392\":17.980706489999999,\"393\":17.564798110000002,\"394\":null,\"395\":16.621496279999999,\"396\":18.483940230000002,\"397\":16.500396290000001,\"398\":null,\"399\":18.164800700000001,\"400\":null,\"401\":null,\"402\":null,\"403\":15.444862860000001,\"404\":17.973507999999999,\"405\":17.497473289999998,\"406\":19.47340603,\"407\":null,\"408\":null,\"409\":18.851442720000001,\"410\":22.5511856,\"411\":15.6300486,\"412\":17.61966052,\"413\":15.73377663,\"414\":null,\"415\":null,\"416\":null,\"417\":17.899207879999999,\"418\":null,\"419\":14.9792671,\"420\":20.310038930000001,\"421\":15.431103350000001,\"422\":17.54766519,\"423\":15.86992163,\"424\":18.532885400000001,\"425\":16.596602699999998,\"426\":19.684538669999998,\"427\":19.118848549999999,\"428\":18.090195569999999,\"429\":18.027157549999998,\"430\":19.87759084,\"431\":21.036292509999999,\"432\":18.709625020000001,\"433\":null,\"434\":null,\"435\":null,\"436\":null,\"437\":null,\"438\":null,\"439\":null,\"440\":18.91458446,\"441\":16.151917539999999,\"442\":15.63442392,\"443\":16.359555159999999,\"444\":17.026086750000001,\"445\":19.801303170000001,\"446\":16.85999502,\"447\":17.58933781,\"448\":null,\"449\":14.952307190000001,\"450\":15.62700911,\"451\":17.348772400000001,\"452\":19.08781287,\"453\":21.795625940000001,\"454\":15.378064630000001,\"455\":null,\"456\":null,\"457\":15.201436019999999,\"458\":15.514306960000001,\"459\":16.806750480000002,\"460\":21.452075229999998,\"461\":null,\"462\":null,\"463\":null,\"464\":null,\"465\":null,\"466\":null,\"467\":null,\"468\":22.368721480000001,\"469\":17.26759813,\"470\":null,\"471\":null,\"472\":null,\"473\":null,\"474\":null,\"475\":18.1459352,\"476\":16.44593725,\"477\":14.81704714,\"478\":22.82006543,\"479\":19.778023709999999,\"480\":16.568027919999999,\"481\":16.20868377,\"482\":15.342142839999999,\"483\":18.583570980000001,\"484\":19.081170360000002,\"485\":null,\"486\":21.55809592,\"487\":13.36380788,\"488\":15.435683490000001,\"489\":14.80661036,\"490\":15.59244767,\"491\":14.62287649,\"492\":null,\"493\":null,\"494\":null,\"495\":null,\"496\":null,\"497\":null,\"498\":17.54942355,\"499\":17.045038089999998,\"500\":18.128588799999999,\"501\":15.87209326,\"502\":null,\"503\":14.73365364,\"504\":null,\"505\":null,\"506\":15.33965675,\"507\":17.37994715,\"508\":null,\"509\":null,\"510\":null,\"511\":null,\"512\":null,\"513\":null,\"514\":null,\"515\":null,\"516\":null,\"517\":null,\"518\":null,\"519\":null,\"520\":13.10936665,\"521\":null,\"522\":14.15558377,\"523\":20.522799190000001,\"524\":19.91666837,\"525\":18.52055876,\"526\":15.35695011,\"527\":19.10174082,\"528\":19.050309439999999,\"529\":17.608614299999999,\"530\":19.06969252,\"531\":null,\"532\":null,\"533\":null,\"534\":null,\"535\":null,\"536\":21.31446755,\"537\":null,\"538\":null,\"539\":12.544080060000001,\"540\":19.460221279999999,\"541\":15.82031113,\"542\":17.407240099999999,\"543\":16.257239510000002,\"544\":null,\"545\":null,\"546\":13.10936665,\"547\":null,\"548\":null,\"549\":18.501231109999999,\"550\":14.8415465,\"551\":16.424784859999999,\"552\":18.320316380000001,\"553\":null,\"554\":null,\"555\":null,\"556\":null,\"557\":null,\"558\":null,\"559\":null,\"560\":null,\"561\":14.23178768,\"562\":null,\"563\":null,\"564\":null,\"565\":17.42044104,\"566\":16.279354260000002,\"567\":15.82735415,\"568\":17.734483149999999,\"569\":20.4010763,\"570\":20.085078320000001,\"571\":18.228073630000001,\"572\":17.433098789999999,\"573\":19.94950832,\"574\":null,\"575\":16.947873489999999,\"576\":16.424751919999998,\"577\":null,\"578\":17.234974529999999,\"579\":null,\"580\":null,\"581\":null,\"582\":null,\"583\":null,\"584\":21.077538839999999,\"585\":20.179172399999999,\"586\":null,\"587\":null,\"588\":null,\"589\":null,\"590\":null,\"591\":null,\"592\":null,\"593\":null,\"594\":18.62098241,\"595\":16.810261140000002,\"596\":17.918633329999999,\"597\":null,\"598\":null,\"599\":19.37168518,\"600\":15.24112487,\"601\":null,\"602\":null,\"603\":null,\"604\":null,\"605\":18.278205870000001,\"606\":13.60546167,\"607\":null,\"608\":19.49969943,\"609\":null,\"610\":null,\"611\":17.166907810000001,\"612\":14.55911828,\"613\":null,\"614\":16.76690825,\"615\":null,\"616\":null,\"617\":17.26393255,\"618\":13.10936665,\"619\":null,\"620\":null,\"621\":null,\"622\":null,\"623\":null,\"624\":null,\"625\":15.41600759,\"626\":null,\"627\":16.560755060000002,\"628\":18.798057119999999,\"629\":19.792320369999999,\"630\":17.847756059999998,\"631\":null,\"632\":18.281684420000001,\"633\":12.88932105,\"634\":null,\"635\":21.856209979999999,\"636\":null,\"637\":16.37840534,\"638\":17.0999236,\"639\":15.94396074,\"640\":14.92691381,\"641\":15.6637763,\"642\":20.600053710000001,\"643\":20.838908029999999,\"644\":null,\"645\":15.07817183,\"646\":null,\"647\":null,\"648\":12.1590794,\"649\":null,\"650\":null,\"651\":15.517517850000001,\"652\":null,\"653\":null,\"654\":null,\"655\":19.92438026,\"656\":null,\"657\":16.773824489999999,\"658\":17.493674510000002,\"659\":21.429676629999999,\"660\":17.436796439999998,\"661\":null,\"662\":19.293850500000001,\"663\":null,\"664\":14.062427469999999,\"665\":19.207057670000001,\"666\":null,\"667\":null,\"668\":14.297780400000001,\"669\":null,\"670\":null,\"671\":null,\"672\":null,\"673\":null,\"674\":null,\"675\":null,\"676\":13.972420939999999,\"677\":null,\"678\":null,\"679\":18.193158839999999,\"680\":null,\"681\":18.767731319999999,\"682\":null,\"683\":null,\"684\":null,\"685\":null,\"686\":14.66491983,\"687\":19.83102568,\"688\":null,\"689\":17.00144792,\"690\":null,\"691\":null,\"692\":22.300636839999999,\"693\":18.77582297,\"694\":14.19133682,\"695\":null,\"696\":null,\"697\":16.064381919999999,\"698\":18.75451468,\"699\":19.587066279999998,\"700\":null,\"701\":18.112053580000001,\"702\":13.96007509,\"703\":20.35188166,\"704\":20.16643256,\"705\":21.252559130000002,\"706\":17.226876619999999,\"707\":18.609745629999999,\"708\":20.54378634,\"709\":13.76290912,\"710\":null,\"711\":null,\"712\":16.930104180000001,\"713\":null,\"714\":15.1970136,\"715\":17.540395199999999,\"716\":null,\"717\":16.52980453,\"718\":null,\"719\":15.92676707,\"720\":14.82790842,\"721\":13.10936665,\"722\":17.3761793,\"723\":null,\"724\":14.57223946,\"725\":13.10936665,\"726\":null,\"727\":null,\"728\":null,\"729\":null,\"730\":null,\"731\":null,\"732\":null,\"733\":17.821246819999999,\"734\":null,\"735\":15.057541909999999,\"736\":19.25605423,\"737\":null,\"738\":18.68405508,\"739\":null,\"740\":null,\"741\":19.63693679,\"742\":null,\"743\":null,\"744\":null,\"745\":null,\"746\":null,\"747\":null,\"748\":15.588090899999999,\"749\":null,\"750\":null,\"751\":null,\"752\":null,\"753\":null,\"754\":19.58190227,\"755\":null,\"756\":null,\"757\":null,\"758\":null,\"759\":null,\"760\":16.073786309999999,\"761\":18.83608019,\"762\":null,\"763\":17.763965880000001,\"764\":14.5054532,\"765\":18.61195915,\"766\":17.628980559999999,\"767\":17.013231359999999,\"768\":null,\"769\":13.332171020000001,\"770\":19.722319089999999,\"771\":null,\"772\":14.78522032,\"773\":null,\"774\":null,\"775\":16.848120999999999,\"776\":22.137620259999998,\"777\":22.115853340000001,\"778\":null,\"779\":17.048257620000001,\"780\":16.245275540000002,\"781\":21.01287301,\"782\":23.976623369999999,\"783\":18.339751589999999,\"784\":null,\"785\":19.051691040000001,\"786\":17.718761749999999,\"787\":16.86344046,\"788\":17.453060619999999,\"789\":15.36706135,\"790\":16.666892220000001,\"791\":17.771311180000001,\"792\":16.136737719999999,\"793\":14.695865339999999,\"794\":16.4379971,\"795\":22.66706259,\"796\":null,\"797\":16.57362732,\"798\":23.07918841,\"799\":18.26287189,\"800\":21.15587167,\"801\":19.85565476,\"802\":null,\"803\":19.82942358,\"804\":17.641883530000001,\"805\":22.78849851,\"806\":19.497334800000001,\"807\":22.13650466,\"808\":19.279218270000001,\"809\":20.276134819999999,\"810\":null,\"811\":15.61193252,\"812\":null,\"813\":null,\"814\":16.837536109999998,\"815\":19.501023499999999,\"816\":19.350857390000002,\"817\":17.406829340000002,\"818\":19.460422019999999,\"819\":null,\"820\":12.792554129999999,\"821\":15.171034969999999,\"822\":14.75480175,\"823\":15.82925745,\"824\":14.091828659999999,\"825\":15.0161927,\"826\":null,\"827\":17.21796376,\"828\":16.84707058,\"829\":19.878968400000002,\"830\":null,\"831\":18.410729889999999,\"832\":20.03341197,\"833\":14.88255728,\"834\":null,\"835\":17.776635769999999,\"836\":null,\"837\":17.461496570000001,\"838\":14.380037980000001,\"839\":18.339999379999998,\"840\":14.84556772,\"841\":null,\"842\":null,\"843\":22.26758865,\"844\":15.770257839999999,\"845\":null,\"846\":18.133278860000001,\"847\":14.72257011,\"848\":null,\"849\":15.34698292,\"850\":19.94887482,\"851\":null,\"852\":15.931006460000001,\"853\":null,\"854\":19.57789047,\"855\":17.950184490000002,\"856\":null,\"857\":19.15565776,\"858\":null,\"859\":null,\"860\":null,\"861\":15.671765560000001,\"862\":16.210808759999999,\"863\":18.854086519999999,\"864\":17.683092200000001,\"865\":null,\"866\":null,\"867\":null,\"868\":null,\"869\":13.10936665,\"870\":null,\"871\":16.240866440000001,\"872\":17.736953230000001,\"873\":15.751234739999999,\"874\":null,\"875\":15.278929550000001,\"876\":null,\"877\":18.198931930000001,\"878\":null,\"879\":null,\"880\":null,\"881\":null,\"882\":14.065056759999999,\"883\":19.671310389999999,\"884\":null,\"885\":null,\"886\":null,\"887\":null,\"888\":17.52117338,\"889\":13.741852679999999,\"890\":16.32404399,\"891\":null,\"892\":15.98388965,\"893\":null,\"894\":14.66211712,\"895\":15.46658751,\"896\":null,\"897\":14.629332440000001,\"898\":16.053265190000001,\"899\":18.024430599999999,\"900\":null,\"901\":15.01139729,\"902\":null,\"903\":12.57492398,\"904\":null,\"905\":null,\"906\":null,\"907\":null,\"908\":null,\"909\":null,\"910\":null,\"911\":null,\"912\":null,\"913\":17.11869179,\"914\":23.722751980000002,\"915\":24.494237940000001,\"916\":24.233849500000002,\"917\":22.37312558,\"918\":23.060187769999999,\"919\":22.063685840000002,\"920\":21.621415249999998,\"921\":17.371045710000001,\"922\":13.10936665,\"923\":null,\"924\":null,\"925\":18.30066004,\"926\":15.74104288,\"927\":null,\"928\":null,\"929\":null,\"930\":18.814175989999999,\"931\":null,\"932\":null,\"933\":null,\"934\":null,\"935\":null,\"936\":null,\"937\":null,\"938\":13.9855099,\"939\":13.525534260000001,\"940\":null,\"941\":15.54688406,\"942\":21.498194000000002,\"943\":16.8685422,\"944\":16.96828927,\"945\":15.73082799,\"946\":16.59145264,\"947\":15.722397190000001,\"948\":18.24620079,\"949\":19.591405349999999,\"950\":20.597147029999999,\"951\":16.099241039999999,\"952\":20.862055980000001,\"953\":13.15175973,\"954\":17.550012389999999,\"955\":17.043956179999999,\"956\":13.10936665,\"957\":17.688164069999999,\"958\":null,\"959\":null,\"960\":16.279116630000001,\"961\":13.99460605,\"962\":16.77108247,\"963\":13.883200909999999,\"964\":17.435564039999999,\"965\":21.122363450000002,\"966\":null,\"967\":null,\"968\":null,\"969\":null,\"970\":null,\"971\":16.8249241,\"972\":null,\"973\":19.929430969999998,\"974\":null,\"975\":null,\"976\":null,\"977\":null,\"978\":null,\"979\":null,\"980\":14.86981041,\"981\":null,\"982\":18.92695076,\"983\":null,\"984\":19.887571659999999,\"985\":20.028401030000001,\"986\":null,\"987\":17.224705749999998,\"988\":null,\"989\":19.77216495,\"990\":18.726636410000001,\"991\":null,\"992\":15.16804902,\"993\":13.10936665,\"994\":17.31382383,\"995\":22.352523819999998,\"996\":16.352665420000001,\"997\":16.9727462,\"998\":null,\"999\":null,\"1000\":18.661052099999999,\"1001\":null,\"1002\":null,\"1003\":13.10936665,\"1004\":null,\"1005\":17.157401119999999,\"1006\":13.22883554,\"1007\":null,\"1008\":null,\"1009\":null,\"1010\":null,\"1011\":15.256900870000001,\"1012\":null,\"1013\":15.843810769999999,\"1014\":null,\"1015\":null,\"1016\":null,\"1017\":null,\"1018\":null,\"1019\":null,\"1020\":null,\"1021\":null,\"1022\":null,\"1023\":null,\"1024\":null,\"1025\":null,\"1026\":null,\"1027\":null,\"1028\":15.11547712,\"1029\":null,\"1030\":null,\"1031\":17.684160070000001,\"1032\":16.691868280000001,\"1033\":17.27375237,\"1034\":16.762894159999998,\"1035\":13.13559004,\"1036\":null,\"1037\":null,\"1038\":17.01528617,\"1039\":17.88883367,\"1040\":17.051949400000002,\"1041\":null,\"1042\":null,\"1043\":null,\"1044\":16.56629607,\"1045\":14.92164592,\"1046\":16.537643209999999,\"1047\":16.998905059999998,\"1048\":null,\"1049\":null,\"1050\":null,\"1051\":null,\"1052\":null,\"1053\":null,\"1054\":null,\"1055\":16.519292320000002,\"1056\":17.381867119999999,\"1057\":15.450836020000001,\"1058\":15.51084195,\"1059\":null,\"1060\":24.58753815,\"1061\":19.580243509999999,\"1062\":null,\"1063\":13.01446743,\"1064\":null,\"1065\":20.015879099999999,\"1066\":null,\"1067\":null,\"1068\":17.179090649999999,\"1069\":15.78324192,\"1070\":16.140460000000001,\"1071\":null,\"1072\":null,\"1073\":15.70630656,\"1074\":null,\"1075\":null,\"1076\":null,\"1077\":null,\"1078\":14.756658010000001,\"1079\":12.45708226,\"1080\":null,\"1081\":null,\"1082\":14.97902165,\"1083\":null,\"1084\":null,\"1085\":null,\"1086\":null,\"1087\":13.10936665,\"1088\":17.76873075,\"1089\":16.526334049999999,\"1090\":13.22986661,\"1091\":null,\"1092\":19.066085560000001,\"1093\":17.347486409999998,\"1094\":15.71050653,\"1095\":15.80835253,\"1096\":16.554795420000001,\"1097\":17.34539998,\"1098\":17.186191999999998,\"1099\":19.937814589999998,\"1100\":16.055005399999999,\"1101\":16.23375175,\"1102\":14.47859894,\"1103\":19.365432089999999,\"1104\":19.666864889999999,\"1105\":15.49131495,\"1106\":null,\"1107\":null,\"1108\":null,\"1109\":18.11390462,\"1110\":null,\"1111\":null,\"1112\":16.788513519999999,\"1113\":null,\"1114\":null,\"1115\":null,\"1116\":18.392584299999999,\"1117\":null,\"1118\":null,\"1119\":16.34896753,\"1120\":null,\"1121\":17.285858950000002,\"1122\":null,\"1123\":17.64382178,\"1124\":10.39573416,\"1125\":15.743927579999999,\"1126\":20.32599557,\"1127\":null,\"1128\":16.207044839999998,\"1129\":11.6531058,\"1130\":18.983152870000001,\"1131\":null,\"1132\":12.450481849999999,\"1133\":null,\"1134\":null,\"1135\":13.10936665,\"1136\":null,\"1137\":null,\"1138\":null,\"1139\":null,\"1140\":19.047669150000001,\"1141\":24.237362919999999,\"1142\":null,\"1143\":null,\"1144\":17.834075309999999,\"1145\":18.688749699999999,\"1146\":17.526541659999999,\"1147\":17.177129870000002,\"1148\":null,\"1149\":null,\"1150\":null,\"1151\":null,\"1152\":null,\"1153\":null,\"1154\":null,\"1155\":null,\"1156\":15.07394661,\"1157\":null,\"1158\":null,\"1159\":23.471429830000002,\"1160\":19.94346406,\"1161\":18.087838380000001,\"1162\":18.20896359,\"1163\":17.986369719999999,\"1164\":15.220680659999999,\"1165\":null,\"1166\":null,\"1167\":null,\"1168\":null,\"1169\":null,\"1170\":null,\"1171\":null,\"1172\":null,\"1173\":23.608759060000001,\"1174\":null,\"1175\":17.789364840000001,\"1176\":null,\"1177\":null,\"1178\":null,\"1179\":null,\"1180\":null,\"1181\":15.113864980000001,\"1182\":null,\"1183\":null,\"1184\":18.078027280000001,\"1185\":23.412104379999999,\"1186\":20.629820769999998,\"1187\":19.10345216,\"1188\":20.519743439999999,\"1189\":null,\"1190\":14.05021979,\"1191\":19.61944549,\"1192\":null,\"1193\":null,\"1194\":18.97956082,\"1195\":21.279648250000001,\"1196\":18.928436860000002,\"1197\":null,\"1198\":17.961781139999999,\"1199\":15.233389089999999,\"1200\":null,\"1201\":19.949289700000001,\"1202\":null,\"1203\":18.839552749999999,\"1204\":19.969334589999999,\"1205\":17.644302540000002,\"1206\":null,\"1207\":null,\"1208\":18.768427389999999,\"1209\":15.294594529999999,\"1210\":15.01386924,\"1211\":15.50362015,\"1212\":17.115879490000001,\"1213\":15.27421732,\"1214\":null,\"1215\":null,\"1216\":16.720217689999998,\"1217\":null,\"1218\":17.67013764,\"1219\":17.358392689999999,\"1220\":null,\"1221\":null,\"1222\":null,\"1223\":null,\"1224\":null,\"1225\":null,\"1226\":null,\"1227\":15.2628846,\"1228\":null,\"1229\":17.338699510000001,\"1230\":null,\"1231\":null,\"1232\":19.94681959,\"1233\":14.59068179,\"1234\":15.596971140000001,\"1235\":17.831951149999998,\"1236\":16.288602239999999,\"1237\":15.42344632,\"1238\":18.209167040000001,\"1239\":18.265434620000001,\"1240\":18.331198100000002,\"1241\":17.40268378,\"1242\":16.11489435,\"1243\":null,\"1244\":null,\"1245\":null,\"1246\":null,\"1247\":null,\"1248\":null,\"1249\":17.57662835,\"1250\":null,\"1251\":null,\"1252\":null,\"1253\":17.258661490000002,\"1254\":null,\"1255\":null,\"1256\":null,\"1257\":null,\"1258\":18.788655389999999,\"1259\":15.14927505,\"1260\":null,\"1261\":null,\"1262\":15.697726319999999,\"1263\":16.425156390000002,\"1264\":17.381449199999999,\"1265\":18.86445784,\"1266\":18.68290854,\"1267\":17.75861184,\"1268\":16.95357714,\"1269\":null,\"1270\":17.81197161,\"1271\":18.362815019999999,\"1272\":null,\"1273\":null,\"1274\":null,\"1275\":20.98181834,\"1276\":20.525369869999999,\"1277\":19.818753869999998,\"1278\":19.399959540000001,\"1279\":20.11448541,\"1280\":17.77119055,\"1281\":13.778839789999999,\"1282\":19.755246790000001,\"1283\":19.302728269999999,\"1284\":19.792965710000001,\"1285\":19.129521629999999,\"1286\":18.66156797,\"1287\":19.000787519999999,\"1288\":18.286547760000001,\"1289\":20.593167470000001,\"1290\":15.22300834,\"1291\":19.623295250000002,\"1292\":null,\"1293\":null,\"1294\":null,\"1295\":null,\"1296\":null,\"1297\":null,\"1298\":null,\"1299\":null,\"1300\":null,\"1301\":17.408786320000001,\"1302\":14.60197966,\"1303\":15.871859260000001,\"1304\":19.268913210000001,\"1305\":null,\"1306\":null,\"1307\":null,\"1308\":15.36124779,\"1309\":null,\"1310\":null,\"1311\":null,\"1312\":null,\"1313\":null,\"1314\":null,\"1315\":null,\"1316\":null,\"1317\":13.10936665,\"1318\":14.70942384,\"1319\":null,\"1320\":null,\"1321\":null,\"1322\":18.43900197,\"1323\":16.518200440000001,\"1324\":22.06052966,\"1325\":22.12081955,\"1326\":17.117244110000001,\"1327\":15.676771560000001,\"1328\":null,\"1329\":17.906016940000001,\"1330\":17.386959210000001,\"1331\":16.906360849999999,\"1332\":17.850521329999999,\"1333\":17.869385560000001,\"1334\":null,\"1335\":13.681351579999999,\"1336\":null,\"1337\":14.911021890000001,\"1338\":21.798996970000001,\"1339\":15.114401579999999,\"1340\":null,\"1341\":21.38805009,\"1342\":17.276814460000001,\"1343\":null,\"1344\":13.606740759999999,\"1345\":14.99607221,\"1346\":null,\"1347\":null,\"1348\":null,\"1349\":null,\"1350\":null,\"1351\":16.190990209999999,\"1352\":19.042645,\"1353\":20.060274759999999,\"1354\":null,\"1355\":16.471608029999999,\"1356\":15.39430408,\"1357\":null,\"1358\":null,\"1359\":null,\"1360\":15.29828762,\"1361\":null,\"1362\":16.108308569999998,\"1363\":null,\"1364\":17.582953190000001,\"1365\":null,\"1366\":13.699952570000001,\"1367\":13.30209022,\"1368\":17.792038860000002,\"1369\":20.58145683,\"1370\":null,\"1371\":19.84468433,\"1372\":16.958228380000001,\"1373\":17.187637200000001,\"1374\":15.59109831,\"1375\":null,\"1376\":null,\"1377\":null,\"1378\":17.514756980000001,\"1379\":17.641789899999999,\"1380\":15.92310522,\"1381\":13.10936665,\"1382\":19.702438650000001,\"1383\":14.93262006,\"1384\":17.180459379999998,\"1385\":18.952722009999999,\"1386\":16.30129415,\"1387\":16.648977479999999,\"1388\":14.969829600000001,\"1389\":14.18945869,\"1390\":null,\"1391\":null,\"1392\":17.342087960000001,\"1393\":19.998827420000001,\"1394\":null,\"1395\":null,\"1396\":null,\"1397\":14.31456697,\"1398\":null,\"1399\":null,\"1400\":19.10844917,\"1401\":18.514098109999999,\"1402\":17.439459759999998,\"1403\":16.27173179,\"1404\":16.58475026,\"1405\":15.949362069999999,\"1406\":17.317683559999999,\"1407\":20.118324640000001,\"1408\":19.931295500000001,\"1409\":14.97749022,\"1410\":null,\"1411\":14.93500107,\"1412\":18.595482929999999,\"1413\":12.95909657,\"1414\":15.10894592,\"1415\":null,\"1416\":null,\"1417\":20.634029460000001,\"1418\":17.706121039999999,\"1419\":17.479349169999999,\"1420\":18.099655340000002,\"1421\":16.58773601,\"1422\":17.28413574,\"1423\":18.374365099999999,\"1424\":18.636862440000002,\"1425\":19.075859229999999,\"1426\":18.44516539,\"1427\":17.592993419999999,\"1428\":17.18582632,\"1429\":13.242211340000001,\"1430\":21.92691116,\"1431\":19.80213676,\"1432\":null,\"1433\":15.391935569999999,\"1434\":null,\"1435\":null,\"1436\":18.429673080000001,\"1437\":16.834394150000001,\"1438\":null,\"1439\":13.10936665,\"1440\":null,\"1441\":15.40535307,\"1442\":16.67235324,\"1443\":null,\"1444\":null,\"1445\":null,\"1446\":null,\"1447\":null,\"1448\":12.50377304,\"1449\":16.24028062,\"1450\":null,\"1451\":null,\"1452\":null,\"1453\":null,\"1454\":15.816896359999999,\"1455\":16.973578360000001,\"1456\":18.754078209999999,\"1457\":null,\"1458\":null,\"1459\":null,\"1460\":null,\"1461\":17.057494599999998,\"1462\":15.155806370000001,\"1463\":null,\"1464\":null,\"1465\":null,\"1466\":19.801074440000001,\"1467\":15.02580807,\"1468\":null,\"1469\":null,\"1470\":null,\"1471\":16.119696709999999,\"1472\":null,\"1473\":null,\"1474\":20.077312710000001,\"1475\":null,\"1476\":null,\"1477\":17.78822864,\"1478\":20.692167560000002,\"1479\":18.415218209999999,\"1480\":19.445322170000001,\"1481\":15.84503806,\"1482\":null,\"1483\":17.014151569999999,\"1484\":17.032504500000002,\"1485\":null,\"1486\":15.94527368,\"1487\":14.562511430000001,\"1488\":16.2180404,\"1489\":18.620588649999998,\"1490\":null,\"1491\":null,\"1492\":18.500972040000001,\"1493\":17.624960690000002,\"1494\":null,\"1495\":18.37497617,\"1496\":17.68282701,\"1497\":18.964907790000002,\"1498\":20.100440070000001,\"1499\":18.057629160000001,\"1500\":17.937048000000001,\"1501\":null,\"1502\":null,\"1503\":21.628945099999999,\"1504\":17.165519620000001,\"1505\":15.128936100000001,\"1506\":19.76188926,\"1507\":18.266499150000001,\"1508\":15.97182147,\"1509\":18.433223529999999,\"1510\":16.812796890000001,\"1511\":20.669473020000002,\"1512\":15.638431150000001,\"1513\":15.93617409,\"1514\":16.026163589999999,\"1515\":19.20961423,\"1516\":13.52148757,\"1517\":null,\"1518\":null,\"1519\":22.410735590000002,\"1520\":18.528146270000001,\"1521\":null,\"1522\":null,\"1523\":14.68162106,\"1524\":16.913408910000001,\"1525\":14.9849592,\"1526\":19.166168939999999,\"1527\":16.79038233,\"1528\":16.67197814,\"1529\":17.36879094,\"1530\":17.328799320000002,\"1531\":16.60377961,\"1532\":12.72451154,\"1533\":null,\"1534\":null,\"1535\":20.385445140000002,\"1536\":20.156508809999998,\"1537\":21.6372429,\"1538\":null,\"1539\":16.710309250000002,\"1540\":17.564338639999999,\"1541\":16.24124904,\"1542\":16.447155469999998,\"1543\":18.444865069999999,\"1544\":null,\"1545\":14.69259665,\"1546\":null,\"1547\":17.978309899999999,\"1548\":14.501852660000001,\"1549\":14.58953696,\"1550\":16.257874470000001,\"1551\":17.73490734,\"1552\":15.557748370000001,\"1553\":null,\"1554\":null,\"1555\":null,\"1556\":15.112078260000001,\"1557\":15.075643380000001,\"1558\":16.438159259999999,\"1559\":null,\"1560\":14.812740270000001,\"1561\":13.10936665,\"1562\":19.449260760000001,\"1563\":null,\"1564\":13.921718350000001,\"1565\":17.821642969999999,\"1566\":null,\"1567\":21.128405730000001,\"1568\":null,\"1569\":null,\"1570\":null,\"1571\":null,\"1572\":null,\"1573\":null,\"1574\":null,\"1575\":19.938818940000001,\"1576\":null,\"1577\":18.827013780000002,\"1578\":null,\"1579\":null,\"1580\":null,\"1581\":null,\"1582\":null,\"1583\":null,\"1584\":null,\"1585\":21.468263480000001,\"1586\":17.67949518,\"1587\":16.881579290000001,\"1588\":17.046204710000001,\"1589\":null,\"1590\":15.90313656,\"1591\":null,\"1592\":16.188924839999999,\"1593\":14.65667374,\"1594\":17.685241940000001,\"1595\":15.008816810000001,\"1596\":17.259184399999999,\"1597\":15.49886512,\"1598\":18.066604550000001,\"1599\":14.68626664,\"1600\":21.3076851,\"1601\":17.849831080000001,\"1602\":17.28721466,\"1603\":15.905255520000001,\"1604\":14.28175762,\"1605\":15.283979479999999,\"1606\":17.76959162,\"1607\":null,\"1608\":18.568945230000001,\"1609\":null,\"1610\":16.791778390000001,\"1611\":null,\"1612\":15.62158973,\"1613\":null,\"1614\":null,\"1615\":15.680090529999999,\"1616\":null,\"1617\":17.326834829999999,\"1618\":19.52646498,\"1619\":null,\"1620\":null,\"1621\":null,\"1622\":null,\"1623\":null,\"1624\":16.427899109999998,\"1625\":14.85180527,\"1626\":null,\"1627\":18.048217139999998,\"1628\":17.522316440000001,\"1629\":15.72962819,\"1630\":21.481636429999998,\"1631\":19.45239849,\"1632\":null,\"1633\":18.762343049999998,\"1634\":20.09965068,\"1635\":null,\"1636\":null,\"1637\":null,\"1638\":21.842220609999998,\"1639\":19.277469029999999,\"1640\":15.420629140000001,\"1641\":null,\"1642\":null,\"1643\":null,\"1644\":null,\"1645\":16.036762920000001,\"1646\":13.10936665,\"1647\":null,\"1648\":null,\"1649\":17.64919098,\"1650\":null,\"1651\":17.590250900000001,\"1652\":18.596290010000001,\"1653\":null,\"1654\":null,\"1655\":null,\"1656\":null,\"1657\":19.98546103,\"1658\":16.647902689999999,\"1659\":19.24917082,\"1660\":null,\"1661\":16.33188698,\"1662\":null,\"1663\":null,\"1664\":18.588225600000001,\"1665\":21.24199407,\"1666\":18.661702160000001,\"1667\":null,\"1668\":15.47183092,\"1669\":17.65900589,\"1670\":null,\"1671\":null,\"1672\":18.890028019999999,\"1673\":16.99329345,\"1674\":null,\"1675\":null,\"1676\":14.32238441,\"1677\":null,\"1678\":15.54250942,\"1679\":17.399581269999999,\"1680\":null,\"1681\":16.43340684,\"1682\":15.16380414,\"1683\":19.232158420000001,\"1684\":null,\"1685\":null,\"1686\":null,\"1687\":16.359608219999998,\"1688\":null,\"1689\":17.92010222,\"1690\":17.675934649999998,\"1691\":18.552418370000002,\"1692\":17.939739880000001,\"1693\":null,\"1694\":null,\"1695\":19.702802349999999,\"1696\":15.807931140000001,\"1697\":15.94446437,\"1698\":18.57628193,\"1699\":null,\"1700\":null,\"1701\":15.35566843,\"1702\":17.53170982,\"1703\":20.82545477,\"1704\":19.063753599999998,\"1705\":14.93293117,\"1706\":16.76704999,\"1707\":17.46739621,\"1708\":18.875993659999999,\"1709\":18.639919160000002,\"1710\":14.63451873,\"1711\":16.151135249999999,\"1712\":null,\"1713\":null,\"1714\":null,\"1715\":null,\"1716\":17.11867187,\"1717\":15.35114898,\"1718\":18.70974609,\"1719\":15.86890184,\"1720\":21.57060736,\"1721\":17.954834859999998,\"1722\":15.68432357,\"1723\":null,\"1724\":null,\"1725\":19.831453020000001,\"1726\":17.88991347,\"1727\":18.771247939999998,\"1728\":17.022871800000001,\"1729\":13.10936665,\"1730\":null,\"1731\":19.30163241,\"1732\":null,\"1733\":null,\"1734\":18.022412620000001,\"1735\":20.013760659999999,\"1736\":null,\"1737\":20.959525620000001,\"1738\":15.569606070000001,\"1739\":16.190409200000001,\"1740\":16.72113998,\"1741\":20.619881880000001,\"1742\":18.658104179999999,\"1743\":18.442643950000001,\"1744\":19.566946229999999,\"1745\":12.495012389999999,\"1746\":14.76551134,\"1747\":null,\"1748\":20.072192300000001,\"1749\":15.071887009999999,\"1750\":null,\"1751\":null,\"1752\":null,\"1753\":15.29056791,\"1754\":13.365777,\"1755\":null,\"1756\":null,\"1757\":null,\"1758\":15.334608149999999,\"1759\":null,\"1760\":17.872993999999998,\"1761\":null,\"1762\":null,\"1763\":null,\"1764\":19.81469349,\"1765\":null,\"1766\":null,\"1767\":14.34418402,\"1768\":null,\"1769\":20.397619089999999,\"1770\":null,\"1771\":13.37579446,\"1772\":16.939277969999999,\"1773\":18.671738139999999,\"1774\":null,\"1775\":null,\"1776\":null,\"1777\":18.693267460000001,\"1778\":18.801933810000001,\"1779\":17.698865680000001,\"1780\":20.407136900000001,\"1781\":null,\"1782\":19.29849741,\"1783\":15.688817159999999,\"1784\":23.859220969999999,\"1785\":23.01438306,\"1786\":15.956541420000001,\"1787\":24.1753754,\"1788\":25.066660649999999,\"1789\":19.955659430000001,\"1790\":17.210636220000001,\"1791\":null,\"1792\":null,\"1793\":17.227365559999999,\"1794\":19.296656349999999,\"1795\":17.948067129999998,\"1796\":null,\"1797\":18.833158600000001,\"1798\":null,\"1799\":null,\"1800\":15.42300513,\"1801\":null,\"1802\":17.60634748,\"1803\":17.657889220000001,\"1804\":19.108204919999999,\"1805\":17.44476285,\"1806\":18.158295469999999,\"1807\":null,\"1808\":null,\"1809\":null,\"1810\":13.10936665,\"1811\":18.733396330000002,\"1812\":19.394453930000001,\"1813\":20.11174974,\"1814\":20.404631949999999,\"1815\":15.24098938,\"1816\":19.124283689999999,\"1817\":null,\"1818\":17.135408080000001,\"1819\":19.376770180000001,\"1820\":19.35118864,\"1821\":19.643067030000001,\"1822\":19.746371419999999,\"1823\":19.62279389,\"1824\":17.378964589999999,\"1825\":22.249450549999999,\"1826\":18.698690689999999,\"1827\":18.362860550000001,\"1828\":21.332458720000002,\"1829\":20.23521719,\"1830\":18.95099682,\"1831\":18.77542987,\"1832\":19.960720850000001,\"1833\":21.917960570000002,\"1834\":21.018386580000001,\"1835\":21.134080399999998,\"1836\":19.267292399999999,\"1837\":20.684774390000001,\"1838\":19.82714537,\"1839\":22.159937190000001,\"1840\":19.283950839999999,\"1841\":21.152340240000001,\"1842\":14.00123031,\"1843\":17.540611500000001,\"1844\":18.80568989,\"1845\":18.298877130000001,\"1846\":18.784648189999999,\"1847\":21.09096736,\"1848\":null,\"1849\":21.07378546,\"1850\":18.52258453,\"1851\":16.6866859,\"1852\":23.116529029999999,\"1853\":21.734425640000001,\"1854\":22.254951599999998,\"1855\":20.691060820000001,\"1856\":null,\"1857\":15.00208587,\"1858\":19.527174120000002,\"1859\":18.17261444,\"1860\":null,\"1861\":null,\"1862\":null,\"1863\":null,\"1864\":15.66533154,\"1865\":null,\"1866\":null,\"1867\":13.86131177,\"1868\":18.456746710000001,\"1869\":19.226313059999999,\"1870\":null,\"1871\":null,\"1872\":20.496931249999999,\"1873\":18.230243099999999,\"1874\":20.949766360000002,\"1875\":12.73764544,\"1876\":18.84062269,\"1877\":16.711439739999999,\"1878\":15.26052232,\"1879\":null,\"1880\":null,\"1881\":null,\"1882\":null,\"1883\":null,\"1884\":null,\"1885\":null,\"1886\":null,\"1887\":14.41372591,\"1888\":17.572474280000002,\"1889\":13.10936665,\"1890\":18.211065340000001,\"1891\":18.865200959999999,\"1892\":17.242246519999998,\"1893\":null,\"1894\":18.50837288,\"1895\":null,\"1896\":15.35900169,\"1897\":14.99968943,\"1898\":null,\"1899\":25.917358,\"1900\":23.984592079999999,\"1901\":19.23541453,\"1902\":20.21057493,\"1903\":16.558959990000002,\"1904\":null,\"1905\":null,\"1906\":18.039737379999998,\"1907\":null,\"1908\":null,\"1909\":16.972205070000001,\"1910\":null,\"1911\":null,\"1912\":null,\"1913\":null,\"1914\":15.565748190000001,\"1915\":14.870154360000001,\"1916\":18.512844770000001,\"1917\":null,\"1918\":null,\"1919\":null,\"1920\":null,\"1921\":null,\"1922\":null,\"1923\":null,\"1924\":null,\"1925\":null,\"1926\":null,\"1927\":14.44923157,\"1928\":18.326234549999999,\"1929\":null,\"1930\":21.174303089999999,\"1931\":20.818538719999999,\"1932\":16.38050235,\"1933\":16.77174814,\"1934\":14.49361107,\"1935\":20.04461044,\"1936\":null,\"1937\":15.57411102,\"1938\":15.412461670000001,\"1939\":18.377025740000001,\"1940\":12.619315459999999,\"1941\":17.401697760000001,\"1942\":null,\"1943\":13.463531489999999,\"1944\":16.192089660000001,\"1945\":17.260202209999999,\"1946\":13.46739123,\"1947\":13.864064300000001,\"1948\":null,\"1949\":null,\"1950\":null,\"1951\":null,\"1952\":null,\"1953\":18.415247180000002,\"1954\":13.10936665,\"1955\":13.697136990000001,\"1956\":null,\"1957\":null,\"1958\":null,\"1959\":17.421769810000001,\"1960\":18.255899580000001,\"1961\":null,\"1962\":null,\"1963\":20.453642720000001,\"1964\":null,\"1965\":16.638059739999999,\"1966\":12.19674156,\"1967\":null,\"1968\":15.099683349999999,\"1969\":15.785904309999999,\"1970\":null,\"1971\":22.38917228,\"1972\":null,\"1973\":17.840869059999999,\"1974\":null,\"1975\":15.94457461,\"1976\":13.46806718,\"1977\":15.95521106,\"1978\":14.813223819999999,\"1979\":null,\"1980\":15.11372566,\"1981\":null,\"1982\":17.923303489999998,\"1983\":null,\"1984\":null,\"1985\":18.152281139999999,\"1986\":16.694605840000001,\"1987\":17.383688630000002,\"1988\":17.74901719,\"1989\":18.50273275,\"1990\":15.83204608,\"1991\":15.029375870000001,\"1992\":16.927545009999999,\"1993\":16.23854206,\"1994\":null,\"1995\":13.584513769999999,\"1996\":16.809743019999999,\"1997\":18.589466519999998,\"1998\":12.46130061,\"1999\":18.841312949999999,\"2000\":16.258959140000002,\"2001\":null,\"2002\":18.51144889,\"2003\":null,\"2004\":15.92887735,\"2005\":null,\"2006\":null,\"2007\":null,\"2008\":null,\"2009\":15.66163508,\"2010\":15.18689034,\"2011\":null,\"2012\":19.588241719999999,\"2013\":null,\"2014\":14.848854230000001,\"2015\":null,\"2016\":16.658691139999998,\"2017\":20.32424688,\"2018\":15.16318671,\"2019\":null,\"2020\":null,\"2021\":19.33586188,\"2022\":null,\"2023\":18.62562329,\"2024\":null,\"2025\":17.623100090000001,\"2026\":null,\"2027\":16.596770970000002,\"2028\":13.476459930000001,\"2029\":17.730186570000001,\"2030\":16.689063269999998,\"2031\":18.177885530000001,\"2032\":16.402782819999999,\"2033\":12.6391154,\"2034\":15.03794091,\"2035\":17.883944750000001,\"2036\":17.55433219,\"2037\":null,\"2038\":13.10936665,\"2039\":null,\"2040\":16.171545420000001,\"2041\":22.884237779999999,\"2042\":null,\"2043\":14.838420320000001,\"2044\":17.058499430000001,\"2045\":null,\"2046\":null,\"2047\":null,\"2048\":null,\"2049\":15.30004757,\"2050\":null,\"2051\":19.231271100000001,\"2052\":17.724362920000001,\"2053\":null,\"2054\":17.34768725,\"2055\":null,\"2056\":18.814125839999999,\"2057\":null,\"2058\":null,\"2059\":null,\"2060\":null,\"2061\":null,\"2062\":null,\"2063\":null,\"2064\":15.717695389999999,\"2065\":null,\"2066\":null,\"2067\":22.024127629999999,\"2068\":17.487531749999999,\"2069\":null,\"2070\":null,\"2071\":18.032654319999999,\"2072\":14.683815450000001,\"2073\":null,\"2074\":null,\"2075\":17.37310828,\"2076\":17.8518826,\"2077\":18.411851930000001,\"2078\":14.346464859999999,\"2079\":15.19269952,\"2080\":15.465171829999999,\"2081\":17.187053890000001,\"2082\":null,\"2083\":18.4139631,\"2084\":null,\"2085\":13.10936665,\"2086\":null,\"2087\":15.307634500000001,\"2088\":null,\"2089\":null,\"2090\":20.808544739999998,\"2091\":19.738199940000001,\"2092\":null,\"2093\":24.387524190000001,\"2094\":null,\"2095\":null,\"2096\":null,\"2097\":null,\"2098\":null,\"2099\":null,\"2100\":15.13306777,\"2101\":17.78675278,\"2102\":null,\"2103\":null,\"2104\":null,\"2105\":null,\"2106\":null,\"2107\":17.364164980000002,\"2108\":18.129723089999999,\"2109\":null,\"2110\":null,\"2111\":null,\"2112\":15.99294147,\"2113\":20.060480609999999,\"2114\":13.4040356,\"2115\":19.399044719999999,\"2116\":17.72456034,\"2117\":13.91488434,\"2118\":17.9027432,\"2119\":15.682883390000001,\"2120\":18.637970679999999,\"2121\":13.429388749999999,\"2122\":null,\"2123\":16.78364079,\"2124\":15.406286290000001,\"2125\":null,\"2126\":null,\"2127\":13.37596113,\"2128\":15.007594259999999,\"2129\":17.493591680000002,\"2130\":22.40401705,\"2131\":null,\"2132\":null,\"2133\":null,\"2134\":null,\"2135\":20.077365919999998,\"2136\":15.74674884,\"2137\":18.961843200000001,\"2138\":20.490575150000002,\"2139\":15.07610478,\"2140\":14.419010350000001,\"2141\":15.6395219,\"2142\":null,\"2143\":null,\"2144\":20.748963880000002,\"2145\":19.034968970000001,\"2146\":null,\"2147\":null,\"2148\":19.201446990000001,\"2149\":17.285544519999998,\"2150\":null,\"2151\":14.084601259999999,\"2152\":16.158212840000001,\"2153\":18.109080949999999,\"2154\":null,\"2155\":null,\"2156\":null,\"2157\":null,\"2158\":null,\"2159\":18.88845813,\"2160\":null,\"2161\":18.51035959,\"2162\":21.7630604,\"2163\":18.118750080000002,\"2164\":null,\"2165\":13.98095374,\"2166\":16.351501389999999,\"2167\":15.505912349999999,\"2168\":null,\"2169\":null,\"2170\":17.806650560000001,\"2171\":null,\"2172\":20.55089087,\"2173\":24.19827828,\"2174\":20.840802109999998,\"2175\":23.723155640000002,\"2176\":null,\"2177\":17.27586123,\"2178\":null,\"2179\":16.216749650000001,\"2180\":11.949578300000001,\"2181\":null,\"2182\":15.807004170000001,\"2183\":null,\"2184\":18.841162820000001,\"2185\":null,\"2186\":14.720275020000001,\"2187\":null,\"2188\":15.938639719999999,\"2189\":15.42428282,\"2190\":13.49828213,\"2191\":13.93987897,\"2192\":null,\"2193\":null,\"2194\":19.52603178,\"2195\":17.59551785,\"2196\":null,\"2197\":null,\"2198\":null,\"2199\":null,\"2200\":17.485034720000002,\"2201\":13.10936665,\"2202\":null,\"2203\":null,\"2204\":null,\"2205\":null,\"2206\":null,\"2207\":null,\"2208\":18.042972370000001,\"2209\":15.226989919999999,\"2210\":18.338493889999999,\"2211\":17.912092560000001,\"2212\":22.32776582,\"2213\":14.56486848,\"2214\":null,\"2215\":null,\"2216\":19.570368259999999,\"2217\":18.57220057,\"2218\":19.39727143,\"2219\":16.098435469999998,\"2220\":null,\"2221\":17.059374399999999,\"2222\":13.10936665,\"2223\":null,\"2224\":null,\"2225\":17.919666939999999,\"2226\":null,\"2227\":18.857708500000001,\"2228\":15.16836223,\"2229\":null,\"2230\":19.051615290000001,\"2231\":null,\"2232\":null,\"2233\":null,\"2234\":15.08550088,\"2235\":14.99968943,\"2236\":17.02363725,\"2237\":14.189345230000001,\"2238\":null,\"2239\":20.673081549999999,\"2240\":17.792825480000001,\"2241\":22.655195370000001,\"2242\":16.028342009999999,\"2243\":13.107159510000001,\"2244\":13.69536682,\"2245\":15.074201199999999,\"2246\":17.787925730000001,\"2247\":null,\"2248\":null,\"2249\":18.22427025,\"2250\":null,\"2251\":19.636704229999999,\"2252\":20.611122600000002,\"2253\":16.441345330000001,\"2254\":18.81597915,\"2255\":null,\"2256\":null,\"2257\":15.39069922,\"2258\":null,\"2259\":null,\"2260\":null,\"2261\":18.439529830000001,\"2262\":16.84378761,\"2263\":18.76748336,\"2264\":13.804305510000001,\"2265\":27.807684500000001,\"2266\":20.29792767,\"2267\":15.786838380000001,\"2268\":21.629696119999998,\"2269\":20.94876214,\"2270\":null,\"2271\":14.333887600000001,\"2272\":null,\"2273\":null,\"2274\":null,\"2275\":null,\"2276\":null,\"2277\":null,\"2278\":20.032698969999998,\"2279\":19.071916869999999,\"2280\":15.05692369,\"2281\":15.52793016,\"2282\":18.37016487,\"2283\":null,\"2284\":16.27837478,\"2285\":16.130020399999999,\"2286\":null,\"2287\":18.2912155,\"2288\":16.658735750000002,\"2289\":19.164615619999999,\"2290\":21.758532110000001,\"2291\":19.09374738,\"2292\":null,\"2293\":null,\"2294\":19.203789,\"2295\":null,\"2296\":15.800689609999999,\"2297\":null,\"2298\":null,\"2299\":18.888792760000001,\"2300\":21.945112040000002,\"2301\":null,\"2302\":null,\"2303\":14.5219589,\"2304\":14.90420349,\"2305\":16.21124622,\"2306\":18.947870739999999,\"2307\":14.645175760000001,\"2308\":16.412941660000001,\"2309\":15.26267498,\"2310\":18.302378300000001,\"2311\":null,\"2312\":15.376601429999999,\"2313\":null,\"2314\":null,\"2315\":null,\"2316\":20.446694109999999,\"2317\":16.556496190000001,\"2318\":14.86859025,\"2319\":17.090700590000001,\"2320\":16.532529449999998,\"2321\":13.05219746,\"2322\":16.62518476,\"2323\":17.667512039999998,\"2324\":null,\"2325\":null,\"2326\":null,\"2327\":18.209833270000001,\"2328\":16.231445269999998,\"2329\":18.420328120000001,\"2330\":19.5902472,\"2331\":19.164855330000002,\"2332\":16.164747770000002,\"2333\":18.658464859999999,\"2334\":17.7253784,\"2335\":17.17227729,\"2336\":15.8170681,\"2337\":null,\"2338\":null,\"2339\":null,\"2340\":13.028020489999999,\"2341\":14.978303909999999,\"2342\":14.551302270000001,\"2343\":null,\"2344\":null,\"2345\":null,\"2346\":null,\"2347\":null,\"2348\":20.180214400000001,\"2349\":null,\"2350\":21.964910790000001,\"2351\":20.235571759999999,\"2352\":16.713658049999999,\"2353\":null,\"2354\":22.231557810000002,\"2355\":null,\"2356\":null,\"2357\":null,\"2358\":null,\"2359\":16.14307921,\"2360\":15.109106649999999,\"2361\":null,\"2362\":null,\"2363\":null,\"2364\":17.402885300000001,\"2365\":null,\"2366\":13.99544362,\"2367\":17.60370138,\"2368\":16.75899205,\"2369\":18.057087490000001,\"2370\":18.48458128,\"2371\":19.169348289999998,\"2372\":17.316439809999999,\"2373\":21.09547195,\"2374\":null,\"2375\":13.37579446,\"2376\":14.262672500000001,\"2377\":17.083455539999999,\"2378\":14.46015523,\"2379\":14.66920414,\"2380\":null,\"2381\":17.539290520000002,\"2382\":15.51413204,\"2383\":16.443204189999999,\"2384\":null,\"2385\":null,\"2386\":19.818297399999999,\"2387\":16.74562543,\"2388\":null,\"2389\":19.523533499999999,\"2390\":16.03089027,\"2391\":15.6704355,\"2392\":15.798464490000001,\"2393\":null,\"2394\":21.51156344,\"2395\":19.515044530000001,\"2396\":20.774001609999999,\"2397\":null,\"2398\":15.002696179999999,\"2399\":null,\"2400\":14.85054684,\"2401\":18.459528280000001,\"2402\":18.12291402,\"2403\":null,\"2404\":null,\"2405\":null,\"2406\":null,\"2407\":13.663985309999999,\"2408\":null,\"2409\":null,\"2410\":null,\"2411\":14.589585789999999,\"2412\":null,\"2413\":16.532064869999999,\"2414\":17.449380850000001,\"2415\":null,\"2416\":null,\"2417\":16.175679710000001,\"2418\":null,\"2419\":null,\"2420\":18.877730369999998,\"2421\":15.408314239999999,\"2422\":null,\"2423\":18.41055665,\"2424\":null,\"2425\":null,\"2426\":null,\"2427\":null,\"2428\":null,\"2429\":14.81082316,\"2430\":15.11879394,\"2431\":null,\"2432\":null,\"2433\":null,\"2434\":13.10936665,\"2435\":null,\"2436\":18.786751859999999,\"2437\":13.10936665,\"2438\":19.05536811,\"2439\":22.957633789999999,\"2440\":17.236776469999999,\"2441\":18.416520240000001,\"2442\":15.577276400000001,\"2443\":null,\"2444\":null,\"2445\":null,\"2446\":16.04900164,\"2447\":14.457405570000001,\"2448\":17.104721000000001,\"2449\":null,\"2450\":null,\"2451\":20.625414450000001,\"2452\":null,\"2453\":17.236017530000002,\"2454\":null,\"2455\":16.789283430000001,\"2456\":null,\"2457\":null,\"2458\":null,\"2459\":null,\"2460\":13.47542412,\"2461\":18.596047899999998,\"2462\":null,\"2463\":18.533763669999999,\"2464\":18.331111580000002,\"2465\":18.290622299999999,\"2466\":null,\"2467\":null,\"2468\":null,\"2469\":null,\"2470\":15.184704269999999,\"2471\":null,\"2472\":19.288547739999998,\"2473\":18.33708618,\"2474\":null,\"2475\":14.35397285,\"2476\":15.23621724,\"2477\":15.42677849,\"2478\":16.17259018,\"2479\":19.572573800000001,\"2480\":17.276656890000002,\"2481\":20.863710910000002,\"2482\":20.24301453,\"2483\":16.201339650000001,\"2484\":null,\"2485\":22.152469050000001,\"2486\":15.92519413,\"2487\":22.42788637,\"2488\":22.90730348,\"2489\":16.58547609,\"2490\":18.50304745,\"2491\":17.072374270000001,\"2492\":17.555317160000001,\"2493\":18.076174330000001,\"2494\":17.947658109999999,\"2495\":16.205155210000001,\"2496\":18.784897140000002,\"2497\":20.035113160000002,\"2498\":17.756383100000001,\"2499\":null,\"2500\":null,\"2501\":null,\"2502\":null,\"2503\":null,\"2504\":17.482539559999999,\"2505\":null,\"2506\":16.599771759999999,\"2507\":null,\"2508\":17.585684610000001,\"2509\":18.634213679999998,\"2510\":17.36651732,\"2511\":15.90160528,\"2512\":17.433338370000001,\"2513\":null,\"2514\":null,\"2515\":17.066455449999999,\"2516\":null,\"2517\":null,\"2518\":12.914479699999999,\"2519\":16.296846800000001,\"2520\":16.750333080000001,\"2521\":16.61899039,\"2522\":null,\"2523\":null,\"2524\":19.16193088,\"2525\":19.48907496,\"2526\":null,\"2527\":null,\"2528\":15.79010006,\"2529\":17.943546130000001,\"2530\":13.10936665,\"2531\":null,\"2532\":14.51683708,\"2533\":null,\"2534\":null,\"2535\":null,\"2536\":15.057248810000001,\"2537\":15.9346081,\"2538\":null,\"2539\":15.605119480000001,\"2540\":22.05279496,\"2541\":null,\"2542\":null,\"2543\":19.230610739999999,\"2544\":13.575405549999999,\"2545\":14.604486769999999,\"2546\":16.590380499999998,\"2547\":17.44165241,\"2548\":17.959913969999999,\"2549\":17.786061060000002,\"2550\":16.034443360000001,\"2551\":17.107331290000001,\"2552\":null,\"2553\":18.10030519,\"2554\":null,\"2555\":18.23753103,\"2556\":null,\"2557\":16.207058329999999,\"2558\":15.456736129999999,\"2559\":null,\"2560\":17.720219360000002,\"2561\":18.266013229999999,\"2562\":16.657305310000002,\"2563\":22.75926329,\"2564\":18.68618566,\"2565\":17.89010364,\"2566\":null,\"2567\":15.67146483,\"2568\":19.615073580000001,\"2569\":16.858825360000001,\"2570\":20.284497429999998,\"2571\":17.604991519999999,\"2572\":16.306827200000001,\"2573\":16.580286050000002,\"2574\":19.213086839999999,\"2575\":17.158453519999998,\"2576\":null,\"2577\":19.82648661,\"2578\":17.759871199999999,\"2579\":null,\"2580\":null,\"2581\":null,\"2582\":null,\"2583\":15.70994123,\"2584\":24.20916721,\"2585\":16.405362650000001,\"2586\":16.52968225,\"2587\":14.93313146,\"2588\":null,\"2589\":14.85140436,\"2590\":17.158948680000002,\"2591\":20.275340759999999,\"2592\":null,\"2593\":null,\"2594\":19.79755158,\"2595\":17.845195360000002,\"2596\":null,\"2597\":null,\"2598\":16.77147532,\"2599\":16.02592426,\"2600\":null,\"2601\":null,\"2602\":17.48989976,\"2603\":21.245820420000001,\"2604\":null,\"2605\":15.035177940000001,\"2606\":null,\"2607\":16.710984870000001,\"2608\":null,\"2609\":17.864443770000001,\"2610\":17.43710737,\"2611\":17.412278010000001,\"2612\":null,\"2613\":null,\"2614\":null,\"2615\":21.818504650000001,\"2616\":null,\"2617\":15.007601259999999,\"2618\":20.730823740000002,\"2619\":16.228882420000001,\"2620\":null,\"2621\":null,\"2622\":null,\"2623\":19.321301699999999,\"2624\":19.330864219999999,\"2625\":18.07502873,\"2626\":13.87769033,\"2627\":null,\"2628\":null,\"2629\":null,\"2630\":14.056706670000001,\"2631\":15.81706449,\"2632\":null,\"2633\":null,\"2634\":16.635923720000001,\"2635\":14.608159499999999,\"2636\":12.412292669999999,\"2637\":null,\"2638\":17.865934599999999,\"2639\":21.115579480000001,\"2640\":20.131415570000001,\"2641\":21.26808535,\"2642\":null,\"2643\":null,\"2644\":20.139633010000001,\"2645\":12.59146865,\"2646\":null,\"2647\":19.365952440000001,\"2648\":null,\"2649\":17.08651965,\"2650\":null,\"2651\":null,\"2652\":16.910914930000001,\"2653\":18.190426540000001,\"2654\":14.146354929999999,\"2655\":19.889308629999999,\"2656\":16.210353900000001,\"2657\":20.625332719999999,\"2658\":19.264826190000001,\"2659\":null,\"2660\":21.492930959999999,\"2661\":18.539807790000001,\"2662\":20.458353150000001,\"2663\":15.36690026,\"2664\":null,\"2665\":14.662876450000001,\"2666\":25.038824980000001,\"2667\":14.245831969999999,\"2668\":13.855005889999999,\"2669\":19.962234389999999,\"2670\":18.771835329999998,\"2671\":21.615385710000002,\"2672\":17.369148880000001,\"2673\":14.38143767,\"2674\":14.99585164,\"2675\":13.488745529999999,\"2676\":null,\"2677\":13.90639715,\"2678\":null,\"2679\":17.768782640000001,\"2680\":14.72732416,\"2681\":12.365128779999999,\"2682\":15.43767098,\"2683\":16.473179399999999,\"2684\":19.421763349999999,\"2685\":null,\"2686\":17.567399999999999,\"2687\":21.670533290000002,\"2688\":18.083839040000001,\"2689\":14.73834411,\"2690\":17.865008830000001,\"2691\":null,\"2692\":null,\"2693\":18.551520159999999,\"2694\":null,\"2695\":null,\"2696\":18.758419580000002,\"2697\":null,\"2698\":15.065571439999999,\"2699\":null,\"2700\":null,\"2701\":17.00587913,\"2702\":null,\"2703\":null,\"2704\":null,\"2705\":15.818583459999999,\"2706\":18.033347320000001,\"2707\":23.728842140000001,\"2708\":20.70841197,\"2709\":20.737608770000001,\"2710\":25.808666680000002,\"2711\":14.18945869,\"2712\":19.197646339999999,\"2713\":null,\"2714\":19.878922469999999,\"2715\":23.895518589999998,\"2716\":13.10936665,\"2717\":20.293806579999998,\"2718\":22.811660679999999,\"2719\":21.118229769999999,\"2720\":21.030501489999999,\"2721\":20.045010690000002,\"2722\":25.120533420000001,\"2723\":18.294121650000001,\"2724\":22.824881269999999,\"2725\":19.654432979999999,\"2726\":20.93360784,\"2727\":19.177335750000001,\"2728\":16.31855311,\"2729\":null,\"2730\":22.65022656,\"2731\":17.55609355,\"2732\":15.25051169,\"2733\":null,\"2734\":null,\"2735\":17.23711071,\"2736\":17.503905060000001,\"2737\":19.080866239999999,\"2738\":null,\"2739\":null,\"2740\":17.318483969999999,\"2741\":16.83992825,\"2742\":19.369323779999998,\"2743\":17.60019711,\"2744\":21.576781239999999,\"2745\":16.211923779999999,\"2746\":null,\"2747\":16.236056520000002,\"2748\":null,\"2749\":null,\"2750\":14.757024680000001,\"2751\":null,\"2752\":16.224972449999999,\"2753\":21.099882090000001,\"2754\":22.820773039999999,\"2755\":null,\"2756\":null,\"2757\":null,\"2758\":null,\"2759\":22.541753849999999,\"2760\":null,\"2761\":null,\"2762\":null,\"2763\":null,\"2764\":18.298770919999999,\"2765\":15.973769409999999,\"2766\":14.21346559,\"2767\":15.62725902,\"2768\":13.61189517,\"2769\":17.972562669999998,\"2770\":18.89459969,\"2771\":null,\"2772\":13.8807069,\"2773\":null,\"2774\":17.40162248,\"2775\":18.73408964,\"2776\":null,\"2777\":14.648754050000001,\"2778\":null,\"2779\":15.49886382,\"2780\":13.10936665,\"2781\":null,\"2782\":null,\"2783\":13.89303906,\"2784\":19.771896529999999,\"2785\":null,\"2786\":18.694096080000001,\"2787\":null,\"2788\":17.168536629999998,\"2789\":null,\"2790\":null,\"2791\":null,\"2792\":16.91782851,\"2793\":null,\"2794\":13.86663368,\"2795\":null,\"2796\":16.05588448,\"2797\":19.02307373,\"2798\":14.185309609999999,\"2799\":21.551109310000001,\"2800\":null,\"2801\":19.377110389999999,\"2802\":18.836768599999999,\"2803\":18.790592369999999,\"2804\":17.22315919,\"2805\":null,\"2806\":null,\"2807\":11.135851049999999,\"2808\":null,\"2809\":null,\"2810\":20.224993120000001,\"2811\":20.013640280000001,\"2812\":12.765323629999999,\"2813\":14.445354310000001,\"2814\":20.293965920000002,\"2815\":21.14637003,\"2816\":19.738894949999999,\"2817\":null,\"2818\":19.602529489999998,\"2819\":null,\"2820\":null,\"2821\":null,\"2822\":15.238746280000001,\"2823\":null,\"2824\":17.884076960000002,\"2825\":16.425975869999998,\"2826\":null,\"2827\":14.79632889,\"2828\":null,\"2829\":19.468770809999999,\"2830\":null,\"2831\":null,\"2832\":12.719742180000001,\"2833\":17.58524989,\"2834\":null,\"2835\":18.013117210000001,\"2836\":16.60529906,\"2837\":null,\"2838\":16.086446649999999,\"2839\":16.197372560000002,\"2840\":15.42592851,\"2841\":null,\"2842\":16.412809320000001,\"2843\":null,\"2844\":15.837930739999999,\"2845\":12.69507423,\"2846\":12.92762376,\"2847\":18.44830516,\"2848\":17.026039449999999,\"2849\":20.904272850000002,\"2850\":22.628106280000001,\"2851\":21.610166880000001,\"2852\":18.102096060000001,\"2853\":19.94237262,\"2854\":21.968700299999998,\"2855\":15.498657189999999,\"2856\":17.189299590000001,\"2857\":16.204623860000002,\"2858\":17.492477919999999,\"2859\":14.219361320000001,\"2860\":18.00807391,\"2861\":16.789119329999998,\"2862\":15.0817794,\"2863\":null,\"2864\":15.14283032,\"2865\":17.736793689999999,\"2866\":16.12440119,\"2867\":null,\"2868\":15.717195139999999,\"2869\":null,\"2870\":18.047773930000002,\"2871\":15.43266042,\"2872\":null,\"2873\":19.333475499999999,\"2874\":null,\"2875\":18.226065349999999,\"2876\":15.929261159999999,\"2877\":13.66589576,\"2878\":null,\"2879\":15.1061792,\"2880\":15.860064400000001,\"2881\":18.041660149999998,\"2882\":17.210949020000001,\"2883\":null,\"2884\":16.26694724,\"2885\":17.348093639999998,\"2886\":null,\"2887\":null,\"2888\":null,\"2889\":null,\"2890\":15.71666879,\"2891\":19.10650029,\"2892\":14.4645466,\"2893\":15.366854050000001,\"2894\":16.96215754,\"2895\":null,\"2896\":15.541882129999999,\"2897\":null,\"2898\":13.10936665,\"2899\":null,\"2900\":null,\"2901\":14.656862459999999,\"2902\":14.1172179,\"2903\":13.593107079999999,\"2904\":null,\"2905\":null,\"2906\":null,\"2907\":null,\"2908\":15.56957802,\"2909\":20.100487430000001,\"2910\":12.87603088,\"2911\":14.59470501,\"2912\":null,\"2913\":null,\"2914\":19.794325690000001,\"2915\":20.496931610000001,\"2916\":null,\"2917\":null,\"2918\":13.10936665,\"2919\":16.15058617,\"2920\":13.86737649,\"2921\":17.333001249999999,\"2922\":null,\"2923\":16.75439506,\"2924\":19.976678029999999,\"2925\":null,\"2926\":null,\"2927\":null,\"2928\":22.224973339999998,\"2929\":20.335683710000001,\"2930\":null,\"2931\":null,\"2932\":12.69368671,\"2933\":14.830310839999999,\"2934\":16.273927350000001,\"2935\":15.558625490000001,\"2936\":null,\"2937\":13.933079210000001,\"2938\":null,\"2939\":15.297234469999999,\"2940\":null,\"2941\":null,\"2942\":null,\"2943\":null,\"2944\":null,\"2945\":null,\"2946\":15.854162820000001,\"2947\":13.10936665,\"2948\":null,\"2949\":14.534852239999999,\"2950\":null,\"2951\":18.53067128,\"2952\":null,\"2953\":16.653327730000001,\"2954\":null,\"2955\":null,\"2956\":16.169579160000001,\"2957\":null,\"2958\":13.91655216,\"2959\":null,\"2960\":null,\"2961\":18.010487990000001,\"2962\":null,\"2963\":null,\"2964\":null,\"2965\":null,\"2966\":null,\"2967\":null,\"2968\":null,\"2969\":null,\"2970\":null,\"2971\":null,\"2972\":null,\"2973\":14.25786868,\"2974\":18.543976310000001,\"2975\":null,\"2976\":null,\"2977\":null,\"2978\":null,\"2979\":15.374941850000001,\"2980\":17.103845140000001,\"2981\":14.899714530000001,\"2982\":13.10936665,\"2983\":17.32543334,\"2984\":16.983328140000001,\"2985\":null,\"2986\":null,\"2987\":17.451046829999999,\"2988\":17.606781380000001,\"2989\":14.07379383,\"2990\":15.597955089999999,\"2991\":15.98621256,\"2992\":18.85002459,\"2993\":null,\"2994\":null,\"2995\":null,\"2996\":18.21322996,\"2997\":16.698991530000001,\"2998\":16.781516799999999,\"2999\":15.09207891,\"3000\":null,\"3001\":17.12668463,\"3002\":15.985508060000001,\"3003\":15.24087478,\"3004\":null,\"3005\":17.92741843,\"3006\":16.836367979999999,\"3007\":17.03829473,\"3008\":12.73221684,\"3009\":18.764470840000001,\"3010\":21.469445749999998,\"3011\":17.2856387,\"3012\":13.81718013,\"3013\":15.0924976,\"3014\":13.80592686,\"3015\":null,\"3016\":14.3832048,\"3017\":17.942520330000001,\"3018\":17.213459060000002,\"3019\":15.42485505,\"3020\":15.17610971,\"3021\":14.294995999999999,\"3022\":15.897102240000001,\"3023\":null,\"3024\":18.703191239999999,\"3025\":13.575956250000001,\"3026\":null,\"3027\":null,\"3028\":null,\"3029\":null,\"3030\":null,\"3031\":12.468737150000001,\"3032\":null,\"3033\":14.59747263,\"3034\":null,\"3035\":17.752259420000002,\"3036\":18.631432920000002,\"3037\":16.39070474,\"3038\":22.587758770000001,\"3039\":13.478826249999999,\"3040\":17.424946070000001,\"3041\":20.68382085,\"3042\":22.760017009999998,\"3043\":15.86590212,\"3044\":null,\"3045\":null,\"3046\":null,\"3047\":null,\"3048\":14.72607633,\"3049\":13.46240092,\"3050\":17.629285849999999,\"3051\":null,\"3052\":19.921447570000002,\"3053\":22.520692780000001,\"3054\":null,\"3055\":17.01707163,\"3056\":18.113399990000001,\"3057\":13.37708496,\"3058\":null,\"3059\":null,\"3060\":21.37479252,\"3061\":18.04101884,\"3062\":null,\"3063\":13.10936665,\"3064\":null,\"3065\":16.994369849999998,\"3066\":16.565119620000001,\"3067\":null,\"3068\":null,\"3069\":17.527250519999999,\"3070\":19.12398864,\"3071\":20.83291509,\"3072\":16.4539352,\"3073\":null,\"3074\":null,\"3075\":15.40997898,\"3076\":null,\"3077\":null,\"3078\":null,\"3079\":16.05309677,\"3080\":17.81841696,\"3081\":null,\"3082\":null,\"3083\":null,\"3084\":null,\"3085\":14.9873844,\"3086\":null,\"3087\":15.912376439999999,\"3088\":null,\"3089\":null,\"3090\":15.18905556,\"3091\":null,\"3092\":null,\"3093\":null,\"3094\":16.316794550000001,\"3095\":12.46791668,\"3096\":19.66330679,\"3097\":17.524034180000001,\"3098\":20.51170299,\"3099\":19.178804240000002,\"3100\":null,\"3101\":18.246021200000001,\"3102\":16.900990749999998,\"3103\":14.77951874,\"3104\":21.966246869999999,\"3105\":null,\"3106\":17.809498789999999,\"3107\":22.801483059999999,\"3108\":13.36752437,\"3109\":null,\"3110\":null,\"3111\":19.39111261,\"3112\":18.364891610000001,\"3113\":16.066334350000002,\"3114\":15.173164999999999,\"3115\":26.660591660000002,\"3116\":19.9988761,\"3117\":21.427944440000001,\"3118\":null,\"3119\":15.848720800000001,\"3120\":16.96929845,\"3121\":null,\"3122\":null,\"3123\":14.233089980000001,\"3124\":null,\"3125\":17.036667850000001,\"3126\":13.9770305,\"3127\":19.15246638,\"3128\":null,\"3129\":20.13372953,\"3130\":19.222574649999999,\"3131\":null,\"3132\":null,\"3133\":14.97086915,\"3134\":null,\"3135\":null,\"3136\":15.60182365,\"3137\":null,\"3138\":18.191583349999998,\"3139\":12.910621689999999,\"3140\":18.530803930000001,\"3141\":16.178856459999999,\"3142\":17.489042420000001,\"3143\":13.080006859999999,\"3144\":18.953665699999998,\"3145\":null,\"3146\":null,\"3147\":null,\"3148\":null,\"3149\":15.92758145,\"3150\":null,\"3151\":15.97860651,\"3152\":17.856473470000001,\"3153\":14.55288354,\"3154\":14.60741784,\"3155\":null,\"3156\":null,\"3157\":null,\"3158\":null,\"3159\":null,\"3160\":null,\"3161\":24.387356860000001,\"3162\":16.47392834,\"3163\":13.746034119999999,\"3164\":15.87388559,\"3165\":null,\"3166\":null,\"3167\":null,\"3168\":null,\"3169\":18.606185830000001,\"3170\":null,\"3171\":null,\"3172\":null,\"3173\":14.12007401,\"3174\":null,\"3175\":null,\"3176\":null,\"3177\":null,\"3178\":null,\"3179\":16.78422789,\"3180\":18.17575429,\"3181\":null,\"3182\":15.314501180000001,\"3183\":null,\"3184\":null,\"3185\":null,\"3186\":null,\"3187\":null,\"3188\":null,\"3189\":null,\"3190\":null,\"3191\":null,\"3192\":14.95058513,\"3193\":13.56014534,\"3194\":null,\"3195\":17.215796000000001,\"3196\":19.75449076,\"3197\":16.387101269999999,\"3198\":21.029057170000002,\"3199\":16.43225429,\"3200\":16.348240059999998,\"3201\":null,\"3202\":null,\"3203\":null,\"3204\":null,\"3205\":20.15596665,\"3206\":17.136328389999999,\"3207\":17.777013060000002,\"3208\":18.373745799999998,\"3209\":21.102913099999999,\"3210\":13.69739989,\"3211\":17.997924510000001,\"3212\":15.39430408,\"3213\":14.909099640000001,\"3214\":15.41073246,\"3215\":17.120229940000002,\"3216\":14.31979057,\"3217\":19.238291889999999,\"3218\":19.76176444,\"3219\":16.097871860000001,\"3220\":16.521189110000002,\"3221\":16.95964356,\"3222\":15.976361969999999,\"3223\":19.276335289999999,\"3224\":15.057135369999999,\"3225\":21.237737970000001,\"3226\":null,\"3227\":null,\"3228\":null,\"3229\":18.0580772,\"3230\":16.262066990000001,\"3231\":19.49421581,\"3232\":17.464322559999999,\"3233\":18.772559810000001,\"3234\":15.50547499,\"3235\":null,\"3236\":17.7170223,\"3237\":null,\"3238\":12.17102171,\"3239\":16.703442939999999,\"3240\":19.851384549999999,\"3241\":17.559445440000001,\"3242\":19.237543949999999,\"3243\":null,\"3244\":15.21443075,\"3245\":null,\"3246\":18.346247630000001,\"3247\":18.660744350000002,\"3248\":null,\"3249\":null,\"3250\":17.214696530000001,\"3251\":14.81248935,\"3252\":15.51503501,\"3253\":16.818986689999999,\"3254\":19.645492789999999,\"3255\":null,\"3256\":17.7983598,\"3257\":13.20294715,\"3258\":14.852992649999999,\"3259\":null,\"3260\":16.81638762,\"3261\":11.63479027,\"3262\":null,\"3263\":18.045850359999999,\"3264\":18.789440209999999,\"3265\":16.894298710000001,\"3266\":20.044804599999999,\"3267\":null,\"3268\":null,\"3269\":null,\"3270\":null,\"3271\":null,\"3272\":null,\"3273\":null,\"3274\":null,\"3275\":null,\"3276\":17.11634316,\"3277\":null,\"3278\":null,\"3279\":null,\"3280\":null,\"3281\":13.72069636,\"3282\":14.93607931,\"3283\":16.071061700000001,\"3284\":17.686266790000001,\"3285\":null,\"3286\":18.608368219999999,\"3287\":18.971584239999998,\"3288\":18.478675849999998,\"3289\":14.580062379999999,\"3290\":18.87481391,\"3291\":17.064736570000001,\"3292\":15.315550930000001,\"3293\":16.69948381,\"3294\":18.157941560000001,\"3295\":22.18014084,\"3296\":14.938601780000001,\"3297\":null,\"3298\":null,\"3299\":15.94905348,\"3300\":18.036961989999998,\"3301\":19.357151460000001,\"3302\":16.8181753,\"3303\":17.054242739999999,\"3304\":18.66269355,\"3305\":14.39928222,\"3306\":17.700032140000001,\"3307\":13.98064843,\"3308\":17.701447099999999,\"3309\":null,\"3310\":16.317551909999999,\"3311\":15.955170559999999,\"3312\":20.073901469999999,\"3313\":17.222839329999999,\"3314\":14.959392660000001,\"3315\":17.71332756,\"3316\":null,\"3317\":null,\"3318\":null,\"3319\":null,\"3320\":20.270495889999999,\"3321\":19.415965010000001,\"3322\":null,\"3323\":14.55133657,\"3324\":15.71705723,\"3325\":15.69681903,\"3326\":20.133501429999999,\"3327\":null,\"3328\":11.33647476,\"3329\":13.612615010000001,\"3330\":17.349295120000001,\"3331\":22.779037760000001,\"3332\":22.45705121,\"3333\":null,\"3334\":17.391024590000001,\"3335\":null,\"3336\":15.32915582,\"3337\":14.37471249,\"3338\":13.93883801,\"3339\":15.13886267,\"3340\":null,\"3341\":null,\"3342\":null,\"3343\":null,\"3344\":null,\"3345\":14.582728100000001,\"3346\":14.76400902,\"3347\":null,\"3348\":null,\"3349\":13.039994979999999,\"3350\":null,\"3351\":18.45783892,\"3352\":null,\"3353\":null,\"3354\":null,\"3355\":null,\"3356\":18.204303670000002,\"3357\":null,\"3358\":null,\"3359\":null,\"3360\":19.55066746,\"3361\":22.15716849,\"3362\":null,\"3363\":21.190794400000001,\"3364\":18.352732759999999,\"3365\":19.616588629999999,\"3366\":21.064912079999999,\"3367\":null,\"3368\":17.766369350000002,\"3369\":null,\"3370\":null,\"3371\":null,\"3372\":14.90160749,\"3373\":null,\"3374\":null,\"3375\":null,\"3376\":null,\"3377\":null,\"3378\":23.489928800000001,\"3379\":16.747559840000001,\"3380\":14.143827890000001,\"3381\":21.30865992,\"3382\":null,\"3383\":null,\"3384\":19.7865121,\"3385\":14.409490379999999,\"3386\":null,\"3387\":null,\"3388\":null,\"3389\":14.31724088,\"3390\":null,\"3391\":null,\"3392\":null,\"3393\":null,\"3394\":null,\"3395\":null,\"3396\":null,\"3397\":null,\"3398\":null,\"3399\":null,\"3400\":null,\"3401\":null,\"3402\":13.473566720000001,\"3403\":null,\"3404\":null,\"3405\":null,\"3406\":15.9431323,\"3407\":null,\"3408\":null,\"3409\":null,\"3410\":15.74670066,\"3411\":null,\"3412\":null,\"3413\":null,\"3414\":null,\"3415\":null,\"3416\":null,\"3417\":null,\"3418\":null,\"3419\":18.950006699999999,\"3420\":null,\"3421\":15.24398304,\"3422\":null,\"3423\":null,\"3424\":14.611437329999999,\"3425\":16.526481230000002,\"3426\":null,\"3427\":18.916755550000001,\"3428\":17.580468060000001,\"3429\":18.767093190000001,\"3430\":null,\"3431\":null,\"3432\":18.970740809999999,\"3433\":null,\"3434\":null,\"3435\":16.921742609999999,\"3436\":15.88011393,\"3437\":16.6428592,\"3438\":17.22109232,\"3439\":16.909095529999998,\"3440\":null,\"3441\":null,\"3442\":null,\"3443\":null,\"3444\":14.443286820000001,\"3445\":null,\"3446\":null,\"3447\":null,\"3448\":null,\"3449\":null,\"3450\":null,\"3451\":null,\"3452\":null,\"3453\":null,\"3454\":null,\"3455\":null,\"3456\":null,\"3457\":null,\"3458\":null,\"3459\":15.05256017,\"3460\":null,\"3461\":null,\"3462\":null,\"3463\":null,\"3464\":null,\"3465\":16.614792059999999,\"3466\":null,\"3467\":null,\"3468\":null,\"3469\":null,\"3470\":18.293660429999999,\"3471\":13.03153631,\"3472\":null,\"3473\":15.847515120000001,\"3474\":null,\"3475\":15.137319679999999,\"3476\":14.28135586,\"3477\":null,\"3478\":null,\"3479\":null,\"3480\":16.391795869999999,\"3481\":17.377665539999999,\"3482\":null,\"3483\":16.505654669999998,\"3484\":14.44553642,\"3485\":23.213178970000001,\"3486\":null,\"3487\":null,\"3488\":null,\"3489\":15.78280648,\"3490\":14.135568019999999,\"3491\":null,\"3492\":14.704829009999999,\"3493\":15.225818759999999,\"3494\":null,\"3495\":16.591140899999999,\"3496\":null,\"3497\":13.10936665,\"3498\":null,\"3499\":16.07157947,\"3500\":15.73923686,\"3501\":null,\"3502\":16.70612255,\"3503\":13.4263239,\"3504\":15.51118921,\"3505\":null,\"3506\":17.445322019999999,\"3507\":16.927880460000001,\"3508\":17.754427280000002,\"3509\":14.52130966,\"3510\":17.108895520000001,\"3511\":null,\"3512\":15.46156701,\"3513\":15.53944027,\"3514\":null,\"3515\":null,\"3516\":null,\"3517\":17.02613457,\"3518\":null,\"3519\":null,\"3520\":null,\"3521\":19.24867562,\"3522\":null,\"3523\":null,\"3524\":null,\"3525\":null,\"3526\":null,\"3527\":null,\"3528\":18.483446839999999,\"3529\":15.42800894,\"3530\":18.617388720000001,\"3531\":18.458150979999999,\"3532\":17.855349390000001,\"3533\":null,\"3534\":null,\"3535\":null,\"3536\":18.90755308,\"3537\":null,\"3538\":null,\"3539\":13.10936665,\"3540\":16.14273713,\"3541\":null,\"3542\":13.3533592,\"3543\":17.492759970000002,\"3544\":null,\"3545\":null,\"3546\":null,\"3547\":null,\"3548\":15.75275654,\"3549\":16.464041810000001,\"3550\":null,\"3551\":null,\"3552\":null,\"3553\":null,\"3554\":19.11032681,\"3555\":16.893394829999998,\"3556\":null,\"3557\":17.97017602,\"3558\":16.91128565,\"3559\":null,\"3560\":12.74593039,\"3561\":19.94187333,\"3562\":null,\"3563\":null,\"3564\":13.150371959999999,\"3565\":null,\"3566\":17.203190299999999,\"3567\":15.5459747,\"3568\":16.446548610000001,\"3569\":19.090388090000001,\"3570\":null,\"3571\":null,\"3572\":null,\"3573\":null,\"3574\":null,\"3575\":null,\"3576\":null,\"3577\":null,\"3578\":null,\"3579\":null,\"3580\":null,\"3581\":null,\"3582\":null,\"3583\":null,\"3584\":null,\"3585\":null,\"3586\":null,\"3587\":null,\"3588\":null,\"3589\":null,\"3590\":null,\"3591\":13.429288619999999,\"3592\":null,\"3593\":null,\"3594\":null,\"3595\":null,\"3596\":null,\"3597\":null,\"3598\":null,\"3599\":null,\"3600\":null,\"3601\":null,\"3602\":null,\"3603\":null,\"3604\":null,\"3605\":null,\"3606\":null,\"3607\":null,\"3608\":null,\"3609\":null,\"3610\":null,\"3611\":null,\"3612\":null,\"3613\":null,\"3614\":null,\"3615\":null,\"3616\":null,\"3617\":null,\"3618\":null,\"3619\":null,\"3620\":null,\"3621\":null,\"3622\":null,\"3623\":null,\"3624\":null,\"3625\":null,\"3626\":null,\"3627\":null,\"3628\":null,\"3629\":null,\"3630\":null,\"3631\":10.3235122,\"3632\":null,\"3633\":13.41532033,\"3634\":16.055828989999998,\"3635\":15.63427654,\"3636\":15.20123064,\"3637\":null,\"3638\":null,\"3639\":null,\"3640\":null,\"3641\":null,\"3642\":null,\"3643\":null,\"3644\":null,\"3645\":null,\"3646\":null,\"3647\":null,\"3648\":null,\"3649\":14.78075553,\"3650\":17.298851859999999,\"3651\":18.13522236,\"3652\":20.014693950000002,\"3653\":13.262183950000001,\"3654\":19.858954659999998,\"3655\":17.084656580000001,\"3656\":null,\"3657\":null,\"3658\":20.818878139999999,\"3659\":null,\"3660\":null,\"3661\":15.13946936,\"3662\":null,\"3663\":null,\"3664\":null,\"3665\":null,\"3666\":null,\"3667\":null,\"3668\":null,\"3669\":null,\"3670\":null,\"3671\":null,\"3672\":15.302833420000001,\"3673\":null,\"3674\":20.520193450000001,\"3675\":null,\"3676\":null,\"3677\":null,\"3678\":17.864684409999999,\"3679\":13.10936665,\"3680\":null,\"3681\":null,\"3682\":null,\"3683\":null,\"3684\":null,\"3685\":null,\"3686\":null,\"3687\":null,\"3688\":null,\"3689\":14.998433929999999,\"3690\":null,\"3691\":23.28586872,\"3692\":16.703442939999999,\"3693\":null,\"3694\":15.865011109999999,\"3695\":null,\"3696\":null,\"3697\":null,\"3698\":15.901137780000001,\"3699\":17.485313649999998,\"3700\":14.299476289999999,\"3701\":null,\"3702\":null,\"3703\":18.646787140000001,\"3704\":null,\"3705\":null,\"3706\":null,\"3707\":15.579368860000001,\"3708\":null,\"3709\":17.94001703,\"3710\":null,\"3711\":21.003914609999999,\"3712\":19.193185450000001,\"3713\":15.64440722,\"3714\":null,\"3715\":19.126598449999999,\"3716\":14.97566129,\"3717\":null,\"3718\":null,\"3719\":null,\"3720\":null,\"3721\":null,\"3722\":null,\"3723\":null,\"3724\":null,\"3725\":18.806514490000001,\"3726\":19.04318421,\"3727\":17.565678179999999,\"3728\":18.90668325,\"3729\":null,\"3730\":15.401162729999999,\"3731\":15.33443855,\"3732\":null,\"3733\":null,\"3734\":18.04676074,\"3735\":16.699210090000001,\"3736\":14.53336788,\"3737\":16.613771119999999,\"3738\":16.431683840000002,\"3739\":22.42738825,\"3740\":21.63756875,\"3741\":20.766602500000001,\"3742\":16.65148855,\"3743\":17.086255009999999,\"3744\":17.206816239999998,\"3745\":null,\"3746\":18.51849223,\"3747\":null,\"3748\":19.334976080000001,\"3749\":18.30674694,\"3750\":20.323228619999998,\"3751\":16.20430232,\"3752\":18.602801039999999,\"3753\":15.88980187,\"3754\":16.380141080000001,\"3755\":null,\"3756\":16.741389980000001,\"3757\":null,\"3758\":15.25516389,\"3759\":13.66188438,\"3760\":null,\"3761\":null,\"3762\":17.688098360000002,\"3763\":18.63650908,\"3764\":15.190917300000001,\"3765\":18.74044352,\"3766\":16.477140670000001,\"3767\":17.545275929999999,\"3768\":19.88445664,\"3769\":16.966680109999999,\"3770\":17.799676659999999,\"3771\":14.630911080000001,\"3772\":13.98125404,\"3773\":18.645370379999999,\"3774\":null,\"3775\":13.617004570000001,\"3776\":14.58659417,\"3777\":null,\"3778\":23.025116019999999,\"3779\":20.04572567,\"3780\":17.11091944,\"3781\":16.048646959999999,\"3782\":17.66467398,\"3783\":20.431039179999999,\"3784\":17.542332739999999,\"3785\":null,\"3786\":19.338728530000001,\"3787\":null,\"3788\":null,\"3789\":20.49372069,\"3790\":12.99111971,\"3791\":20.223001289999999,\"3792\":24.486336600000001,\"3793\":21.5451719,\"3794\":18.26403972,\"3795\":19.921242790000001,\"3796\":15.836142969999999,\"3797\":20.570169310000001,\"3798\":22.786247230000001,\"3799\":13.10936665,\"3800\":18.406086810000001,\"3801\":15.39047029,\"3802\":11.86391628,\"3803\":18.008544189999999,\"3804\":null,\"3805\":14.61790178,\"3806\":22.20105985,\"3807\":null,\"3808\":12.56860897,\"3809\":15.949218910000001,\"3810\":14.08983503,\"3811\":null,\"3812\":19.974097990000001,\"3813\":13.113458290000001,\"3814\":20.07369156,\"3815\":15.49612647,\"3816\":19.40874191,\"3817\":null,\"3818\":19.31775872,\"3819\":null,\"3820\":null,\"3821\":19.55896834,\"3822\":null,\"3823\":18.580871139999999,\"3824\":18.00294079,\"3825\":null,\"3826\":19.04324518,\"3827\":21.400627310000001,\"3828\":null,\"3829\":12.860142140000001,\"3830\":16.100926640000001,\"3831\":null,\"3832\":null,\"3833\":12.937224690000001,\"3834\":15.47438266,\"3835\":16.99978759,\"3836\":null,\"3837\":15.831497430000001,\"3838\":null,\"3839\":null,\"3840\":17.585947050000002,\"3841\":16.158729350000002,\"3842\":null,\"3843\":null,\"3844\":13.811463440000001,\"3845\":18.616895240000002,\"3846\":14.714702620000001,\"3847\":18.753568520000002,\"3848\":null,\"3849\":null,\"3850\":null,\"3851\":null,\"3852\":13.10936665,\"3853\":null,\"3854\":null,\"3855\":13.10936665,\"3856\":null,\"3857\":null,\"3858\":15.95125436,\"3859\":null,\"3860\":null,\"3861\":null,\"3862\":null,\"3863\":null,\"3864\":null,\"3865\":null,\"3866\":15.563783750000001,\"3867\":null,\"3868\":null,\"3869\":null,\"3870\":null,\"3871\":null,\"3872\":null,\"3873\":null,\"3874\":null,\"3875\":null,\"3876\":null,\"3877\":null,\"3878\":null,\"3879\":null,\"3880\":null,\"3881\":null,\"3882\":13.10936665,\"3883\":null,\"3884\":null,\"3885\":null,\"3886\":null,\"3887\":null,\"3888\":null,\"3889\":null,\"3890\":null,\"3891\":null,\"3892\":null,\"3893\":16.155914200000002,\"3894\":17.369416350000002,\"3895\":null,\"3896\":null,\"3897\":17.28273149,\"3898\":16.47840519,\"3899\":16.006570239999999,\"3900\":14.0440199,\"3901\":14.1784629,\"3902\":15.666270620000001,\"3903\":null,\"3904\":16.307463510000002,\"3905\":18.480707800000001,\"3906\":18.649860489999998,\"3907\":18.22478096,\"3908\":19.140505139999998,\"3909\":19.23232333,\"3910\":17.638314470000001,\"3911\":null,\"3912\":13.54627591,\"3913\":null,\"3914\":null,\"3915\":null,\"3916\":null,\"3917\":null,\"3918\":16.85798548,\"3919\":14.257215889999999,\"3920\":null,\"3921\":17.57188077,\"3922\":null,\"3923\":null,\"3924\":null,\"3925\":16.057578790000001,\"3926\":null,\"3927\":null,\"3928\":19.225622170000001,\"3929\":18.9349779,\"3930\":16.623527070000002,\"3931\":15.62270953,\"3932\":13.21791118,\"3933\":null,\"3934\":null,\"3935\":null,\"3936\":null,\"3937\":15.285233310000001,\"3938\":16.033998799999999,\"3939\":null,\"3940\":17.90419167,\"3941\":null,\"3942\":15.84508509,\"3943\":18.672624370000001,\"3944\":null,\"3945\":null,\"3946\":14.85941423,\"3947\":null,\"3948\":15.50432286,\"3949\":21.185026780000001,\"3950\":15.61487631,\"3951\":13.10936665,\"3952\":null,\"3953\":12.983096400000001,\"3954\":null,\"3955\":null,\"3956\":null,\"3957\":16.818163380000002,\"3958\":19.945625320000001,\"3959\":null,\"3960\":null,\"3961\":16.04116162,\"3962\":17.329954000000001,\"3963\":null,\"3964\":19.149415470000001,\"3965\":19.247066090000001,\"3966\":null,\"3967\":18.972139290000001,\"3968\":22.601518810000002,\"3969\":22.05780099,\"3970\":null,\"3971\":null,\"3972\":17.321381989999999,\"3973\":16.54511441,\"3974\":null,\"3975\":17.154859850000001,\"3976\":20.321509599999999,\"3977\":20.210684749999999,\"3978\":null,\"3979\":null,\"3980\":19.785340770000001,\"3981\":16.536993760000001,\"3982\":null,\"3983\":15.474894730000001,\"3984\":null,\"3985\":null,\"3986\":null,\"3987\":null,\"3988\":18.494132140000001,\"3989\":null,\"3990\":null,\"3991\":15.089063169999999,\"3992\":null,\"3993\":13.46874274,\"3994\":17.3403694,\"3995\":null,\"3996\":null,\"3997\":null,\"3998\":17.27736239,\"3999\":15.450228149999999,\"4000\":null,\"4001\":17.106817710000001,\"4002\":15.60808954,\"4003\":null,\"4004\":14.143827890000001,\"4005\":17.774457739999999,\"4006\":15.88473801,\"4007\":18.54105109,\"4008\":15.1772604,\"4009\":16.530823770000001,\"4010\":null,\"4011\":null,\"4012\":17.713097139999999,\"4013\":19.94991624,\"4014\":null,\"4015\":17.944716509999999,\"4016\":21.427251309999999,\"4017\":15.34759702,\"4018\":null,\"4019\":13.08643414,\"4020\":13.10936665,\"4021\":null,\"4022\":null,\"4023\":21.123991969999999,\"4024\":19.856209750000001,\"4025\":null,\"4026\":null,\"4027\":16.622680750000001,\"4028\":null,\"4029\":null,\"4030\":null,\"4031\":18.81762153,\"4032\":15.31206349,\"4033\":15.43766078,\"4034\":18.645506749999999,\"4035\":21.447109260000001,\"4036\":14.43203291,\"4037\":16.39185234,\"4038\":null,\"4039\":null,\"4040\":null,\"4041\":null,\"4042\":null,\"4043\":13.10936665,\"4044\":null,\"4045\":null,\"4046\":null,\"4047\":20.20172663,\"4048\":19.756781700000001,\"4049\":null,\"4050\":null,\"4051\":null,\"4052\":null,\"4053\":15.906299990000001,\"4054\":21.89177068,\"4055\":null,\"4056\":17.46020862,\"4057\":null,\"4058\":15.633285409999999,\"4059\":17.307500520000001,\"4060\":18.15595867,\"4061\":18.71921789,\"4062\":15.81583461,\"4063\":19.489228130000001,\"4064\":null,\"4065\":null,\"4066\":null,\"4067\":null,\"4068\":21.47650002,\"4069\":18.89962894,\"4070\":17.817378000000002,\"4071\":14.92283059,\"4072\":20.108939830000001,\"4073\":null,\"4074\":17.047262140000001,\"4075\":null,\"4076\":14.192224680000001,\"4077\":20.19588907,\"4078\":19.12196294,\"4079\":19.748273189999999,\"4080\":18.589572570000001,\"4081\":18.007519689999999,\"4082\":15.506916159999999,\"4083\":15.47033087,\"4084\":15.118055610000001,\"4085\":13.10936665,\"4086\":null,\"4087\":19.70518431,\"4088\":17.614969670000001,\"4089\":14.96045805,\"4090\":15.872478129999999,\"4091\":21.0278323,\"4092\":null,\"4093\":18.091338159999999,\"4094\":18.00293546,\"4095\":null,\"4096\":16.801596010000001,\"4097\":16.11908283,\"4098\":null,\"4099\":11.029930909999999,\"4100\":16.531614520000002,\"4101\":16.566678929999998,\"4102\":12.432272429999999,\"4103\":20.08069703,\"4104\":16.563475109999999,\"4105\":18.807339809999998,\"4106\":16.406038150000001,\"4107\":null,\"4108\":17.82960555,\"4109\":22.39760665,\"4110\":18.61787515,\"4111\":18.356210990000001,\"4112\":17.012817080000001,\"4113\":16.778431529999999,\"4114\":null,\"4115\":17.71242032,\"4116\":17.622507299999999,\"4117\":18.399361930000001,\"4118\":19.73158398,\"4119\":17.548694569999999,\"4120\":null,\"4121\":null,\"4122\":16.659757110000001,\"4123\":16.12370009,\"4124\":null,\"4125\":16.43363372,\"4126\":18.6724271,\"4127\":null,\"4128\":null,\"4129\":16.809963920000001,\"4130\":null,\"4131\":14.76597801,\"4132\":16.563113560000002,\"4133\":null,\"4134\":null,\"4135\":null,\"4136\":null,\"4137\":17.410002389999999,\"4138\":16.342380080000002,\"4139\":null,\"4140\":14.57299942,\"4141\":20.300954959999999,\"4142\":null,\"4143\":20.901145280000002,\"4144\":19.248030920000002,\"4145\":null,\"4146\":18.998488399999999,\"4147\":13.596981080000001,\"4148\":20.923922050000002,\"4149\":15.161206099999999,\"4150\":null,\"4151\":null,\"4152\":null,\"4153\":null,\"4154\":16.858501440000001,\"4155\":16.77318185,\"4156\":13.10936665,\"4157\":null,\"4158\":16.620220880000002,\"4159\":16.16092815,\"4160\":null,\"4161\":14.624372559999999,\"4162\":null,\"4163\":null,\"4164\":null,\"4165\":15.42283355,\"4166\":16.816452810000001,\"4167\":11.86145859,\"4168\":15.32212853,\"4169\":15.499007730000001,\"4170\":13.10936665,\"4171\":null,\"4172\":null,\"4173\":null,\"4174\":18.227635360000001,\"4175\":null,\"4176\":18.32883575,\"4177\":null,\"4178\":null,\"4179\":null,\"4180\":18.78708864,\"4181\":null,\"4182\":20.69931742,\"4183\":16.691892320000001,\"4184\":17.828060669999999,\"4185\":18.570473629999999,\"4186\":15.76054004,\"4187\":18.744942640000001,\"4188\":21.398182729999998,\"4189\":null,\"4190\":null,\"4191\":null,\"4192\":null,\"4193\":18.025227730000001,\"4194\":null,\"4195\":20.471996480000001,\"4196\":13.85577425,\"4197\":null,\"4198\":null,\"4199\":null,\"4200\":null,\"4201\":15.440859,\"4202\":16.941255829999999,\"4203\":18.662610359999999,\"4204\":null,\"4205\":22.995226500000001,\"4206\":19.25962475,\"4207\":19.915706369999999,\"4208\":20.495835169999999,\"4209\":17.057688079999998,\"4210\":18.148506609999998,\"4211\":17.79138696,\"4212\":18.61878265,\"4213\":17.035889659999999,\"4214\":19.504871999999999,\"4215\":22.981925230000002,\"4216\":21.484170550000002,\"4217\":17.202098769999999,\"4218\":15.500542340000001,\"4219\":22.869946800000001,\"4220\":19.280562759999999,\"4221\":18.08044074,\"4222\":15.72976751,\"4223\":20.282171949999999,\"4224\":17.649348759999999,\"4225\":null,\"4226\":20.818381590000001,\"4227\":null,\"4228\":12.98521362,\"4229\":17.415289820000002,\"4230\":null,\"4231\":null,\"4232\":null,\"4233\":16.39630768,\"4234\":15.66824695,\"4235\":19.82866383,\"4236\":null,\"4237\":23.009123590000002,\"4238\":null,\"4239\":19.76543757,\"4240\":19.331232029999999,\"4241\":null,\"4242\":15.83474914,\"4243\":18.342171709999999,\"4244\":17.639864200000002,\"4245\":null,\"4246\":16.470683609999998,\"4247\":17.446862970000002,\"4248\":null,\"4249\":16.12849233,\"4250\":null,\"4251\":13.88461026,\"4252\":14.790076259999999,\"4253\":13.10936665,\"4254\":null,\"4255\":18.850251610000001,\"4256\":17.881708280000002,\"4257\":11.60952531,\"4258\":17.947673739999999,\"4259\":null,\"4260\":16.904242530000001,\"4261\":19.67646208,\"4262\":13.70924859,\"4263\":21.809334150000002,\"4264\":null,\"4265\":14.610294680000001,\"4266\":null,\"4267\":null,\"4268\":null,\"4269\":16.484237369999999,\"4270\":16.233280260000001,\"4271\":22.059058650000001,\"4272\":22.61474218,\"4273\":16.547949209999999,\"4274\":null,\"4275\":16.629482289999998,\"4276\":14.34668448,\"4277\":null,\"4278\":null,\"4279\":null,\"4280\":17.94158526,\"4281\":15.36076121,\"4282\":null,\"4283\":18.149413890000002,\"4284\":16.984933640000001,\"4285\":20.022134170000001,\"4286\":20.352536879999999,\"4287\":21.545779670000002,\"4288\":15.00027234,\"4289\":null,\"4290\":null,\"4291\":null,\"4292\":null,\"4293\":null,\"4294\":18.220229119999999,\"4295\":17.871231179999999,\"4296\":22.145444229999999,\"4297\":20.761235200000002,\"4298\":13.201714669999999,\"4299\":15.760148879999999,\"4300\":19.582753799999999,\"4301\":19.32352242,\"4302\":22.761341810000001,\"4303\":20.951051159999999,\"4304\":21.469722440000002,\"4305\":null,\"4306\":17.520844310000001,\"4307\":18.493269000000002,\"4308\":19.94552651,\"4309\":11.06257995,\"4310\":20.310977860000001,\"4311\":null,\"4312\":17.1318494,\"4313\":11.237913369999999,\"4314\":17.94397082,\"4315\":16.17001479,\"4316\":null,\"4317\":18.979379399999999,\"4318\":18.70990054,\"4319\":null,\"4320\":null,\"4321\":18.664475960000001,\"4322\":18.160466,\"4323\":null,\"4324\":18.279517940000002,\"4325\":null,\"4326\":null,\"4327\":null,\"4328\":21.99213962,\"4329\":17.37201761,\"4330\":18.725363770000001,\"4331\":18.621333660000001,\"4332\":18.450008759999999,\"4333\":null,\"4334\":null,\"4335\":null,\"4336\":null,\"4337\":18.008963399999999,\"4338\":16.371496919999998,\"4339\":null,\"4340\":null,\"4341\":null,\"4342\":19.326066409999999,\"4343\":20.67147288,\"4344\":17.484687910000002,\"4345\":16.10693002,\"4346\":null,\"4347\":18.57658794,\"4348\":null,\"4349\":22.380063920000001,\"4350\":null,\"4351\":19.406293949999998,\"4352\":17.946893230000001,\"4353\":18.330722120000001,\"4354\":17.575307899999998,\"4355\":19.8821549,\"4356\":null,\"4357\":null,\"4358\":14.523925200000001,\"4359\":null,\"4360\":null,\"4361\":null,\"4362\":null,\"4363\":null,\"4364\":16.679302679999999,\"4365\":null,\"4366\":15.892556880000001,\"4367\":null,\"4368\":13.10936665,\"4369\":21.286423930000002,\"4370\":19.405404959999998,\"4371\":22.20447686,\"4372\":22.13174248,\"4373\":19.81950552,\"4374\":20.25205304,\"4375\":18.393834349999999,\"4376\":19.17746451,\"4377\":22.100740049999999,\"4378\":21.4270748,\"4379\":26.852108640000001,\"4380\":19.241451179999999,\"4381\":20.54887003,\"4382\":null,\"4383\":23.338312859999998,\"4384\":17.924388310000001,\"4385\":24.583667330000001,\"4386\":17.340953320000001,\"4387\":21.42353203,\"4388\":20.756891620000001,\"4389\":19.26320505,\"4390\":19.219574099999999,\"4391\":18.630802500000002,\"4392\":null,\"4393\":17.755250570000001,\"4394\":15.492818440000001,\"4395\":16.477735129999999,\"4396\":null,\"4397\":17.951768300000001,\"4398\":19.852489210000002,\"4399\":15.23951033,\"4400\":null,\"4401\":null,\"4402\":null,\"4403\":null,\"4404\":null,\"4405\":null,\"4406\":14.67252775,\"4407\":null,\"4408\":null,\"4409\":null,\"4410\":null,\"4411\":16.73042551,\"4412\":null,\"4413\":null,\"4414\":null,\"4415\":null,\"4416\":25.006411159999999,\"4417\":13.893132489999999,\"4418\":16.68905294,\"4419\":18.56549605,\"4420\":17.89198116,\"4421\":16.953239620000002,\"4422\":null,\"4423\":15.47784703,\"4424\":13.10176637,\"4425\":12.22034521,\"4426\":18.137768049999998,\"4427\":null,\"4428\":null,\"4429\":15.3131874,\"4430\":null,\"4431\":17.010456980000001,\"4432\":null,\"4433\":17.27779833,\"4434\":null,\"4435\":null,\"4436\":null,\"4437\":null,\"4438\":16.14796149,\"4439\":18.76009882,\"4440\":null,\"4441\":null,\"4442\":null,\"4443\":null,\"4444\":null,\"4445\":null,\"4446\":null,\"4447\":null,\"4448\":null,\"4449\":null,\"4450\":null,\"4451\":null,\"4452\":23.045640250000002,\"4453\":16.65372254,\"4454\":null,\"4455\":17.96430651,\"4456\":13.311508870000001,\"4457\":17.77978362,\"4458\":17.706133430000001,\"4459\":15.654118410000001,\"4460\":18.183761029999999,\"4461\":18.063667049999999,\"4462\":null,\"4463\":16.762679640000002,\"4464\":15.187688120000001,\"4465\":18.47277807,\"4466\":null,\"4467\":null,\"4468\":14.064623559999999,\"4469\":null,\"4470\":20.957867499999999,\"4471\":null,\"4472\":20.31922239,\"4473\":18.47463303,\"4474\":19.218782990000001,\"4475\":14.26386428,\"4476\":null,\"4477\":12.83323498,\"4478\":14.26053993,\"4479\":null,\"4480\":22.067600970000001,\"4481\":24.258616880000002,\"4482\":null,\"4483\":15.160452859999999,\"4484\":18.89848632,\"4485\":null,\"4486\":null,\"4487\":null,\"4488\":18.370837479999999,\"4489\":null,\"4490\":null,\"4491\":null,\"4492\":21.64433592,\"4493\":18.475624360000001,\"4494\":null,\"4495\":null,\"4496\":15.2318488,\"4497\":null,\"4498\":17.573377489999999,\"4499\":11.879784369999999,\"4500\":null,\"4501\":20.223317949999998,\"4502\":null,\"4503\":18.13621453,\"4504\":19.20507396,\"4505\":null,\"4506\":19.464665109999999,\"4507\":16.57710964,\"4508\":15.701243160000001,\"4509\":17.4790618,\"4510\":14.17546044,\"4511\":null,\"4512\":null,\"4513\":15.988302279999999,\"4514\":21.68804574,\"4515\":15.786580109999999,\"4516\":null,\"4517\":null,\"4518\":15.489422149999999,\"4519\":15.082228000000001,\"4520\":19.070265429999999,\"4521\":null,\"4522\":13.10936665,\"4523\":null,\"4524\":14.16200169,\"4525\":18.14470163,\"4526\":22.02090244,\"4527\":null,\"4528\":null,\"4529\":15.15370916,\"4530\":null,\"4531\":15.07400468,\"4532\":null,\"4533\":null,\"4534\":14.87423199,\"4535\":19.607496470000001,\"4536\":12.71124228,\"4537\":null,\"4538\":15.044696869999999,\"4539\":13.10936665,\"4540\":null,\"4541\":19.248064320000001,\"4542\":null,\"4543\":null,\"4544\":13.10936665,\"4545\":15.554538429999999,\"4546\":15.87934739,\"4547\":22.29740236,\"4548\":null,\"4549\":null,\"4550\":15.146218470000001,\"4551\":null,\"4552\":19.229124330000001,\"4553\":15.335130210000001,\"4554\":null,\"4555\":null,\"4556\":null,\"4557\":null,\"4558\":null,\"4559\":null,\"4560\":null,\"4561\":null,\"4562\":18.738492539999999,\"4563\":17.181581619999999,\"4564\":16.791754399999998,\"4565\":19.672434509999999,\"4566\":18.80137148,\"4567\":17.93137522,\"4568\":null,\"4569\":null,\"4570\":18.07403089,\"4571\":13.09091113,\"4572\":18.055734529999999,\"4573\":19.47550438,\"4574\":null,\"4575\":null,\"4576\":19.578736079999999,\"4577\":14.16796589,\"4578\":16.739814599999999,\"4579\":17.87923421,\"4580\":17.083133620000002,\"4581\":null,\"4582\":17.26023021,\"4583\":17.937452919999998,\"4584\":17.756352379999999,\"4585\":16.49152205,\"4586\":17.98232372,\"4587\":14.34641836,\"4588\":16.417819510000001,\"4589\":16.567287759999999,\"4590\":16.892125029999999,\"4591\":15.220948180000001,\"4592\":17.346793590000001,\"4593\":16.22403933,\"4594\":17.13443535,\"4595\":18.042787570000002,\"4596\":14.7675527,\"4597\":null,\"4598\":18.220652860000001,\"4599\":16.816196139999999,\"4600\":15.344790570000001,\"4601\":17.97283182,\"4602\":null,\"4603\":null,\"4604\":null,\"4605\":null,\"4606\":null,\"4607\":19.414112500000002,\"4608\":null,\"4609\":17.46949944,\"4610\":16.637845609999999,\"4611\":15.28156592,\"4612\":16.957931729999998,\"4613\":16.176233610000001,\"4614\":15.31434614,\"4615\":null,\"4616\":22.017591039999999,\"4617\":16.725278289999998,\"4618\":null,\"4619\":null,\"4620\":19.770541600000001,\"4621\":18.35351691,\"4622\":16.9299873,\"4623\":17.907316980000001,\"4624\":null,\"4625\":22.605736140000001,\"4626\":18.03083642,\"4627\":null,\"4628\":20.586010000000002,\"4629\":19.601706320000002,\"4630\":null,\"4631\":null,\"4632\":19.15658857,\"4633\":17.060006309999999,\"4634\":null,\"4635\":18.838473799999999,\"4636\":16.90283196,\"4637\":18.199309710000001,\"4638\":null,\"4639\":18.418671509999999,\"4640\":15.45944656,\"4641\":17.093842469999998,\"4642\":21.099489460000001,\"4643\":13.71924173,\"4644\":null,\"4645\":21.163734059999999,\"4646\":null,\"4647\":20.10105987,\"4648\":17.865245340000001,\"4649\":20.53281629,\"4650\":null,\"4651\":15.54693997,\"4652\":17.072547350000001,\"4653\":null,\"4654\":null,\"4655\":18.558126680000001,\"4656\":18.38437094,\"4657\":null,\"4658\":14.74719664,\"4659\":null,\"4660\":19.798326100000001,\"4661\":19.02828323,\"4662\":null,\"4663\":null,\"4664\":20.772949839999999,\"4665\":17.48606363,\"4666\":20.888819229999999,\"4667\":18.58032249,\"4668\":18.91318398,\"4669\":19.360482690000001,\"4670\":18.20232537,\"4671\":19.148983609999998,\"4672\":16.895182850000001,\"4673\":19.064102170000002,\"4674\":20.292357200000001,\"4675\":17.053676469999999,\"4676\":15.23419764,\"4677\":16.922019550000002,\"4678\":16.039240410000001,\"4679\":19.867312949999999,\"4680\":15.92114419,\"4681\":17.139361640000001,\"4682\":16.136618739999999,\"4683\":19.00038653,\"4684\":15.34991896,\"4685\":null,\"4686\":null,\"4687\":14.721736290000001,\"4688\":14.439614280000001,\"4689\":null,\"4690\":null,\"4691\":13.10936665,\"4692\":null,\"4693\":13.21174223,\"4694\":17.169377260000001,\"4695\":null,\"4696\":null,\"4697\":25.075342849999998,\"4698\":21.58701847,\"4699\":15.38442601,\"4700\":17.3492389,\"4701\":22.314740860000001,\"4702\":23.955639990000002,\"4703\":null,\"4704\":null,\"4705\":null,\"4706\":22.424001440000001,\"4707\":17.125300939999999,\"4708\":17.235131590000002,\"4709\":18.746461629999999,\"4710\":18.47153501,\"4711\":16.079639440000001,\"4712\":15.731645090000001,\"4713\":17.192556239999998,\"4714\":17.710024270000002,\"4715\":17.769178239999999,\"4716\":20.788064930000001,\"4717\":17.932869480000001,\"4718\":17.667198419999998,\"4719\":18.56547162,\"4720\":17.479214509999998,\"4721\":20.09486674,\"4722\":null,\"4723\":17.942667669999999,\"4724\":15.488168310000001,\"4725\":null,\"4726\":19.527531719999999,\"4727\":17.304607699999998,\"4728\":null,\"4729\":22.698541630000001,\"4730\":17.089043620000002,\"4731\":19.174080579999998,\"4732\":15.27424371,\"4733\":18.65485615,\"4734\":null,\"4735\":17.46310171,\"4736\":null,\"4737\":13.905018780000001,\"4738\":null,\"4739\":15.496006850000001,\"4740\":18.169648970000001,\"4741\":13.39248446,\"4742\":18.326752119999998,\"4743\":null,\"4744\":null,\"4745\":16.361751129999998,\"4746\":18.310055559999999,\"4747\":null,\"4748\":13.70526864,\"4749\":null,\"4750\":18.105900869999999,\"4751\":null,\"4752\":18.031847020000001,\"4753\":19.306750820000001,\"4754\":19.679804919999999,\"4755\":20.265954879999999,\"4756\":null,\"4757\":null,\"4758\":14.80542663,\"4759\":19.947771469999999,\"4760\":16.460686760000002,\"4761\":20.659385790000002,\"4762\":18.182331789999999,\"4763\":null,\"4764\":null,\"4765\":null,\"4766\":19.186893139999999,\"4767\":18.343130039999998,\"4768\":null,\"4769\":null,\"4770\":17.95780268,\"4771\":21.835671470000001,\"4772\":null,\"4773\":null,\"4774\":null,\"4775\":14.9888361,\"4776\":21.26070185,\"4777\":21.263378469999999,\"4778\":21.012397549999999,\"4779\":18.82300051,\"4780\":22.017147919999999,\"4781\":22.003596699999999,\"4782\":20.510807,\"4783\":22.264840929999998,\"4784\":20.725761349999999,\"4785\":20.068092579999998,\"4786\":20.027471559999999,\"4787\":20.753331490000001,\"4788\":21.298026289999999,\"4789\":19.757234059999998,\"4790\":17.344574659999999,\"4791\":17.48134744,\"4792\":21.998391089999998,\"4793\":22.303654359999999,\"4794\":21.36334141,\"4795\":null,\"4796\":20.68885255,\"4797\":20.04348675,\"4798\":19.09699363,\"4799\":19.595363590000002,\"4800\":18.285509489999999,\"4801\":20.915504599999998,\"4802\":19.43467003,\"4803\":19.587927669999999,\"4804\":20.272395840000002,\"4805\":20.084835649999999,\"4806\":20.88737016,\"4807\":20.2995859,\"4808\":21.379643120000001,\"4809\":20.397311989999999,\"4810\":20.073740990000001,\"4811\":20.36475063,\"4812\":18.350911409999998,\"4813\":20.939112680000001,\"4814\":20.696867730000001,\"4815\":21.19500802,\"4816\":19.108914410000001,\"4817\":16.888208299999999,\"4818\":21.428567130000001,\"4819\":19.31534298,\"4820\":19.869076790000001,\"4821\":17.709926729999999,\"4822\":13.38152344,\"4823\":22.306350030000001,\"4824\":14.098329570000001,\"4825\":null,\"4826\":21.285388900000001,\"4827\":null,\"4828\":16.615332349999999,\"4829\":null,\"4830\":14.63607768,\"4831\":null,\"4832\":null,\"4833\":null,\"4834\":17.65460839,\"4835\":16.027212049999999,\"4836\":20.679217189999999,\"4837\":null,\"4838\":null,\"4839\":18.270008000000001,\"4840\":15.96192568,\"4841\":21.064380150000002,\"4842\":12.40328789,\"4843\":null,\"4844\":14.36887436,\"4845\":21.285921569999999,\"4846\":null,\"4847\":null,\"4848\":18.526794939999998,\"4849\":18.754515049999998,\"4850\":null,\"4851\":17.320426550000001,\"4852\":20.154898289999998,\"4853\":14.73685592,\"4854\":null,\"4855\":15.616053839999999,\"4856\":null,\"4857\":null,\"4858\":null,\"4859\":14.57092252,\"4860\":15.57361962,\"4861\":null,\"4862\":15.669265080000001,\"4863\":17.072217290000001,\"4864\":17.712202269999999,\"4865\":18.953065380000002,\"4866\":16.690824379999999,\"4867\":null,\"4868\":17.502987229999999,\"4869\":18.070272249999999,\"4870\":15.68825067,\"4871\":18.283643399999999,\"4872\":16.9072022,\"4873\":20.022683000000001,\"4874\":19.62428474,\"4875\":null,\"4876\":null,\"4877\":18.4227223,\"4878\":null,\"4879\":null,\"4880\":null,\"4881\":null,\"4882\":null,\"4883\":null,\"4884\":17.445228180000001,\"4885\":null,\"4886\":null,\"4887\":16.5408328,\"4888\":19.711028280000001,\"4889\":20.22143226,\"4890\":null,\"4891\":16.926243169999999,\"4892\":17.77062686,\"4893\":null,\"4894\":21.196123490000002,\"4895\":19.264328540000001,\"4896\":14.073285350000001,\"4897\":null,\"4898\":15.378138890000001,\"4899\":16.57740884,\"4900\":15.74034842,\"4901\":11.83543216,\"4902\":null,\"4903\":19.567329390000001,\"4904\":17.52398908,\"4905\":18.610160650000001,\"4906\":16.00598368,\"4907\":14.84142976,\"4908\":20.022612169999999,\"4909\":17.11126599,\"4910\":21.048826429999998,\"4911\":null,\"4912\":16.80778549,\"4913\":17.943852410000002,\"4914\":17.493567890000001,\"4915\":22.769475409999998,\"4916\":15.05900302,\"4917\":17.501712390000002,\"4918\":18.325018249999999,\"4919\":null,\"4920\":18.337962090000001,\"4921\":null,\"4922\":null,\"4923\":16.55439471,\"4924\":null,\"4925\":null,\"4926\":17.702816949999999,\"4927\":null,\"4928\":18.172999919999999,\"4929\":null,\"4930\":null,\"4931\":15.65371751,\"4932\":12.671080010000001,\"4933\":null,\"4934\":18.184776230000001,\"4935\":13.89192982,\"4936\":15.632064290000001,\"4937\":null,\"4938\":16.188855319999998,\"4939\":17.843399479999999,\"4940\":null,\"4941\":18.37862514,\"4942\":14.83549994,\"4943\":18.684476010000001,\"4944\":16.94581449,\"4945\":15.58612855,\"4946\":null,\"4947\":18.436576070000001,\"4948\":null,\"4949\":null,\"4950\":19.498945070000001,\"4951\":19.911588720000001,\"4952\":null,\"4953\":18.539792070000001,\"4954\":null,\"4955\":18.56886733,\"4956\":18.050051280000002,\"4957\":19.42263075,\"4958\":18.623002960000001,\"4959\":17.314790339999998,\"4960\":18.926474339999999,\"4961\":17.471884060000001,\"4962\":19.987538090000001,\"4963\":19.244441309999999,\"4964\":null,\"4965\":20.0069917,\"4966\":19.748111739999999,\"4967\":null,\"4968\":23.15584054,\"4969\":17.321197569999999,\"4970\":null,\"4971\":14.930303520000001,\"4972\":null,\"4973\":18.442163180000001,\"4974\":20.52077697,\"4975\":null,\"4976\":null,\"4977\":15.48238302,\"4978\":null,\"4979\":null,\"4980\":null,\"4981\":null,\"4982\":null,\"4983\":15.21282469,\"4984\":19.032311629999999,\"4985\":15.502015500000001,\"4986\":null,\"4987\":16.29340916,\"4988\":11.11571333,\"4989\":null,\"4990\":13.10936665,\"4991\":15.601064279999999,\"4992\":null,\"4993\":15.044848500000001,\"4994\":null,\"4995\":null,\"4996\":24.458396130000001,\"4997\":19.429134699999999,\"4998\":16.808012380000001,\"4999\":15.883447029999999,\"5000\":19.237358350000001,\"5001\":19.913985050000001,\"5002\":17.98436173,\"5003\":19.054203480000002,\"5004\":null,\"5005\":null,\"5006\":20.005192839999999,\"5007\":15.41267835,\"5008\":13.10936665,\"5009\":15.70356874,\"5010\":16.47011139,\"5011\":17.403629160000001,\"5012\":22.987887799999999,\"5013\":null,\"5014\":17.316408379999999,\"5015\":null,\"5016\":15.52383539,\"5017\":null,\"5018\":15.53418128,\"5019\":17.79350603,\"5020\":17.021447049999999,\"5021\":null,\"5022\":null,\"5023\":null,\"5024\":18.046422629999999,\"5025\":14.84538077,\"5026\":null,\"5027\":19.703410519999998,\"5028\":null,\"5029\":13.82758761,\"5030\":18.151563920000001,\"5031\":null,\"5032\":16.51430744,\"5033\":null,\"5034\":null,\"5035\":null,\"5036\":null,\"5037\":null,\"5038\":17.594099740000001,\"5039\":15.59614812,\"5040\":null,\"5041\":17.04216877,\"5042\":null,\"5043\":16.632923130000002,\"5044\":15.25829532,\"5045\":null,\"5046\":null,\"5047\":19.93677534,\"5048\":16.504589509999999,\"5049\":null,\"5050\":17.69218687,\"5051\":13.025451110000001,\"5052\":14.616513919999999,\"5053\":13.38006917,\"5054\":null,\"5055\":null,\"5056\":16.28593365,\"5057\":null,\"5058\":null,\"5059\":15.76779282,\"5060\":null,\"5061\":null,\"5062\":null,\"5063\":14.58813233,\"5064\":15.178986310000001,\"5065\":16.961290389999998,\"5066\":null,\"5067\":null,\"5068\":15.5251707,\"5069\":null,\"5070\":19.04381175,\"5071\":17.214581190000001,\"5072\":null,\"5073\":16.089054269999998,\"5074\":15.689174919999999,\"5075\":null,\"5076\":16.702774049999999,\"5077\":17.56702027,\"5078\":null,\"5079\":null,\"5080\":null,\"5081\":null,\"5082\":null,\"5083\":null,\"5084\":20.344029809999999,\"5085\":18.169317679999999,\"5086\":14.517051009999999,\"5087\":null,\"5088\":null,\"5089\":14.42657217,\"5090\":14.890123620000001,\"5091\":null,\"5092\":15.91538752,\"5093\":18.527511369999999,\"5094\":14.974867550000001,\"5095\":17.449563449999999,\"5096\":null,\"5097\":15.89894737,\"5098\":16.617396469999999,\"5099\":null,\"5100\":null,\"5101\":null,\"5102\":null,\"5103\":null,\"5104\":null,\"5105\":null,\"5106\":null,\"5107\":16.993413180000001,\"5108\":null,\"5109\":12.19310301,\"5110\":19.538054020000001,\"5111\":17.581371050000001,\"5112\":18.865824279999998,\"5113\":19.65775897,\"5114\":18.39943981,\"5115\":17.511834889999999,\"5116\":14.89682099,\"5117\":null,\"5118\":null,\"5119\":null,\"5120\":15.467090130000001,\"5121\":null,\"5122\":15.28570987,\"5123\":null,\"5124\":null,\"5125\":null,\"5126\":19.272281599999999,\"5127\":null,\"5128\":null,\"5129\":null,\"5130\":null,\"5131\":19.049742940000002,\"5132\":14.434130379999999,\"5133\":null,\"5134\":null,\"5135\":null,\"5136\":null,\"5137\":null,\"5138\":17.439411,\"5139\":null,\"5140\":null,\"5141\":15.19393073,\"5142\":20.177361430000001,\"5143\":13.515757990000001,\"5144\":16.299351699999999,\"5145\":20.212082049999999,\"5146\":null,\"5147\":13.788606700000001,\"5148\":18.31406986,\"5149\":19.09027154,\"5150\":13.538590599999999,\"5151\":13.29476711,\"5152\":18.480126139999999,\"5153\":18.6832247,\"5154\":17.884465890000001,\"5155\":null,\"5156\":null,\"5157\":17.895842040000002,\"5158\":13.53110685,\"5159\":16.703006439999999,\"5160\":null,\"5161\":null,\"5162\":null,\"5163\":15.308374089999999,\"5164\":null,\"5165\":null,\"5166\":null,\"5167\":null,\"5168\":null,\"5169\":null,\"5170\":null,\"5171\":18.069805049999999,\"5172\":15.20112305,\"5173\":17.711447830000001,\"5174\":null,\"5175\":null,\"5176\":null,\"5177\":14.30734899,\"5178\":17.850783880000002,\"5179\":17.367797750000001,\"5180\":null,\"5181\":15.444117240000001,\"5182\":15.28751125,\"5183\":null,\"5184\":null,\"5185\":null,\"5186\":17.48470197,\"5187\":null,\"5188\":16.205043360000001,\"5189\":17.226430220000001,\"5190\":16.501645329999999,\"5191\":null,\"5192\":15.894428850000001,\"5193\":17.254917899999999,\"5194\":14.657634420000001,\"5195\":null,\"5196\":null,\"5197\":17.801568580000001,\"5198\":21.750758659999999,\"5199\":17.452336219999999,\"5200\":null,\"5201\":20.962844409999999,\"5202\":null,\"5203\":18.418486779999998,\"5204\":null,\"5205\":18.254298500000001,\"5206\":19.394164320000002,\"5207\":null,\"5208\":null,\"5209\":null,\"5210\":null,\"5211\":19.674561369999999,\"5212\":18.906254919999998,\"5213\":18.725296199999999,\"5214\":17.808946410000001,\"5215\":16.397381190000001,\"5216\":19.703205050000001,\"5217\":19.311267619999999,\"5218\":null,\"5219\":15.96413609,\"5220\":18.012110870000001,\"5221\":19.534586000000001,\"5222\":21.728108389999999,\"5223\":22.640406120000002,\"5224\":23.68770262,\"5225\":23.853027489999999,\"5226\":15.61114517,\"5227\":24.13875853,\"5228\":21.246658679999999,\"5229\":19.03119976,\"5230\":23.26352691,\"5231\":20.54956031,\"5232\":17.041399859999999,\"5233\":20.273060149999999,\"5234\":14.586714649999999,\"5235\":15.10334353,\"5236\":18.406479439999998,\"5237\":23.62625791,\"5238\":21.381488770000001,\"5239\":19.49668218,\"5240\":18.78781729,\"5241\":17.14677365,\"5242\":21.00025385,\"5243\":18.416484610000001,\"5244\":17.517640910000001,\"5245\":23.77873627,\"5246\":19.999805439999999,\"5247\":19.44469578,\"5248\":17.987341740000002,\"5249\":18.89861119,\"5250\":19.96632833,\"5251\":null,\"5252\":19.855863660000001,\"5253\":21.731995829999999,\"5254\":21.24070785,\"5255\":null,\"5256\":20.817685260000001,\"5257\":19.516526809999998,\"5258\":23.08438597,\"5259\":22.013884539999999,\"5260\":23.94998992,\"5261\":15.50734381,\"5262\":19.519374540000001,\"5263\":20.35366819,\"5264\":22.68366542,\"5265\":22.730295720000001,\"5266\":25.239689760000001,\"5267\":null,\"5268\":null,\"5269\":16.078517430000002,\"5270\":null,\"5271\":16.288259650000001,\"5272\":16.913871579999999,\"5273\":19.311777769999999,\"5274\":17.144410499999999,\"5275\":15.988918610000001,\"5276\":18.816417619999999,\"5277\":19.344619770000001,\"5278\":16.86117118,\"5279\":19.672444209999998,\"5280\":22.548309509999999,\"5281\":22.593535710000001,\"5282\":21.84848697,\"5283\":20.249512509999999,\"5284\":21.389284480000001,\"5285\":21.063686799999999,\"5286\":20.904258209999998,\"5287\":21.91722699,\"5288\":22.92775726,\"5289\":null,\"5290\":19.184542860000001,\"5291\":19.982135540000002,\"5292\":18.349307840000002,\"5293\":21.905021420000001,\"5294\":22.240255269999999,\"5295\":23.29354403,\"5296\":16.516470590000001,\"5297\":19.214219060000001,\"5298\":17.18118333,\"5299\":23.057276600000002,\"5300\":14.50506326,\"5301\":21.113857190000001,\"5302\":19.746525859999998,\"5303\":20.50250848,\"5304\":14.56144005,\"5305\":18.068317780000001,\"5306\":22.937494109999999,\"5307\":17.61071351,\"5308\":15.97661602,\"5309\":16.760327889999999,\"5310\":18.614647869999999,\"5311\":15.79362251,\"5312\":18.538539830000001,\"5313\":22.595478180000001,\"5314\":24.478869400000001,\"5315\":22.158443599999998,\"5316\":22.71860277,\"5317\":18.801718019999999,\"5318\":16.928047020000001,\"5319\":null,\"5320\":null,\"5321\":15.157755760000001,\"5322\":null,\"5323\":null,\"5324\":null,\"5325\":15.968066759999999,\"5326\":null,\"5327\":21.348460849999999,\"5328\":20.47947358,\"5329\":14.72270895,\"5330\":14.99755835,\"5331\":null,\"5332\":18.045493950000001,\"5333\":18.263140419999999,\"5334\":null,\"5335\":null,\"5336\":null,\"5337\":null,\"5338\":15.281596540000001,\"5339\":15.098851160000001,\"5340\":null,\"5341\":null,\"5342\":null,\"5343\":null,\"5344\":16.708835270000002,\"5345\":null,\"5346\":null,\"5347\":null,\"5348\":null,\"5349\":null,\"5350\":19.37257649,\"5351\":18.022795500000001,\"5352\":19.237243960000001,\"5353\":null,\"5354\":19.766275100000001,\"5355\":19.59367876,\"5356\":16.35110684,\"5357\":16.153176439999999,\"5358\":null,\"5359\":null,\"5360\":17.26126069,\"5361\":null,\"5362\":19.039050450000001,\"5363\":14.77691227,\"5364\":19.18978259,\"5365\":15.795260989999999,\"5366\":14.73973078,\"5367\":null,\"5368\":15.77895009,\"5369\":22.209344869999999,\"5370\":21.985638269999999,\"5371\":16.640860499999999,\"5372\":15.69238399,\"5373\":13.517861999999999,\"5374\":null,\"5375\":null,\"5376\":null,\"5377\":15.248849140000001,\"5378\":21.35149698,\"5379\":21.643112800000001,\"5380\":null,\"5381\":18.713772930000001,\"5382\":20.67983422,\"5383\":21.774695739999998,\"5384\":17.745972160000001,\"5385\":null,\"5386\":null,\"5387\":null,\"5388\":18.865224470000001,\"5389\":17.838852790000001,\"5390\":null,\"5391\":null,\"5392\":19.671351439999999,\"5393\":15.730028259999999,\"5394\":15.37863628,\"5395\":null,\"5396\":null,\"5397\":17.65801514,\"5398\":17.37880212,\"5399\":16.587219609999998,\"5400\":17.368928919999998,\"5401\":null,\"5402\":null,\"5403\":null,\"5404\":null,\"5405\":16.914675639999999,\"5406\":16.6639777,\"5407\":18.86056838,\"5408\":19.057780810000001,\"5409\":null,\"5410\":21.78681057,\"5411\":null,\"5412\":null,\"5413\":16.907871020000002,\"5414\":18.658200130000001,\"5415\":15.6243601,\"5416\":null,\"5417\":21.262032000000001,\"5418\":17.589495469999999,\"5419\":18.364236980000001,\"5420\":null,\"5421\":null,\"5422\":null,\"5423\":null,\"5424\":null,\"5425\":null,\"5426\":null,\"5427\":null,\"5428\":17.29229312,\"5429\":null,\"5430\":null,\"5431\":null,\"5432\":null,\"5433\":null,\"5434\":17.24052013,\"5435\":null,\"5436\":null,\"5437\":17.027606219999999,\"5438\":17.84231797,\"5439\":null,\"5440\":15.2139223,\"5441\":15.79785227,\"5442\":null,\"5443\":null,\"5444\":13.666694229999999,\"5445\":null,\"5446\":null,\"5447\":15.487422860000001,\"5448\":16.792509620000001,\"5449\":17.908484439999999,\"5450\":19.535746169999999,\"5451\":17.745561729999999,\"5452\":16.865490049999998,\"5453\":18.702537629999998,\"5454\":16.958171799999999,\"5455\":null,\"5456\":null,\"5457\":null,\"5458\":null,\"5459\":18.21667304,\"5460\":12.28703105,\"5461\":null,\"5462\":null,\"5463\":null,\"5464\":null,\"5465\":null,\"5466\":null,\"5467\":null,\"5468\":null,\"5469\":null,\"5470\":null,\"5471\":null,\"5472\":null,\"5473\":null,\"5474\":null,\"5475\":19.727739629999998,\"5476\":15.610164210000001,\"5477\":19.24819849,\"5478\":17.002690049999998,\"5479\":18.119449769999999,\"5480\":16.44118001,\"5481\":18.92222722,\"5482\":17.874084459999999,\"5483\":14.667357470000001,\"5484\":18.328841870000002,\"5485\":18.295372199999999,\"5486\":18.451483450000001,\"5487\":null,\"5488\":null,\"5489\":null,\"5490\":null,\"5491\":null,\"5492\":null,\"5493\":17.352245580000002,\"5494\":null,\"5495\":21.110679170000001,\"5496\":null,\"5497\":null,\"5498\":null,\"5499\":null,\"5500\":null,\"5501\":15.417323229999999,\"5502\":null,\"5503\":null,\"5504\":null,\"5505\":null,\"5506\":null,\"5507\":null,\"5508\":null,\"5509\":null,\"5510\":null,\"5511\":null,\"5512\":null,\"5513\":null,\"5514\":17.519504999999999,\"5515\":16.015300809999999,\"5516\":12.34809712,\"5517\":15.4732912,\"5518\":18.250939710000001,\"5519\":null,\"5520\":14.95550553,\"5521\":19.926043029999999,\"5522\":12.995400549999999,\"5523\":18.27269115,\"5524\":20.919282540000001,\"5525\":null,\"5526\":20.245370250000001,\"5527\":null,\"5528\":18.651389309999999,\"5529\":20.19738272,\"5530\":null,\"5531\":16.710518870000001,\"5532\":null,\"5533\":16.498952620000001,\"5534\":null,\"5535\":17.1219851,\"5536\":17.672371340000002,\"5537\":null,\"5538\":null,\"5539\":null,\"5540\":18.509409139999999,\"5541\":19.323486760000002,\"5542\":15.775087320000001,\"5543\":16.694320300000001,\"5544\":13.16167489,\"5545\":null,\"5546\":18.746925699999998,\"5547\":16.67865669,\"5548\":12.760367390000001,\"5549\":17.98936145,\"5550\":15.20045419,\"5551\":19.391700830000001,\"5552\":19.309431180000001,\"5553\":17.085393759999999,\"5554\":11.631139750000001,\"5555\":16.3150975,\"5556\":21.079302689999999,\"5557\":15.15165614,\"5558\":14.12366435,\"5559\":null,\"5560\":null,\"5561\":null,\"5562\":null,\"5563\":null,\"5564\":null,\"5565\":null,\"5566\":null,\"5567\":null,\"5568\":null,\"5569\":null,\"5570\":null,\"5571\":null,\"5572\":19.89273476,\"5573\":16.561361040000001,\"5574\":15.67911039,\"5575\":16.91935132,\"5576\":20.421243029999999,\"5577\":15.187469249999999,\"5578\":17.981471859999999,\"5579\":null,\"5580\":15.71927677,\"5581\":null,\"5582\":18.31142985,\"5583\":16.40891547,\"5584\":17.627145519999999,\"5585\":18.860113550000001,\"5586\":17.47979561,\"5587\":15.61082843,\"5588\":null,\"5589\":16.47405973,\"5590\":18.41630644,\"5591\":16.339452179999999,\"5592\":15.116809050000001,\"5593\":19.098898689999999,\"5594\":14.57058481,\"5595\":17.506901979999998,\"5596\":15.14841024,\"5597\":null,\"5598\":14.49279187,\"5599\":20.454532050000001,\"5600\":null,\"5601\":null,\"5602\":null,\"5603\":null,\"5604\":15.103633909999999,\"5605\":null,\"5606\":null,\"5607\":15.407826139999999,\"5608\":null,\"5609\":15.56751437,\"5610\":12.90512446,\"5611\":null,\"5612\":18.71450373,\"5613\":17.346907569999999,\"5614\":null,\"5615\":15.95827542,\"5616\":null,\"5617\":null,\"5618\":null,\"5619\":15.925313729999999,\"5620\":17.95797525,\"5621\":21.555251299999998,\"5622\":17.279067449999999,\"5623\":16.80666871,\"5624\":null,\"5625\":14.15612892,\"5626\":null,\"5627\":null,\"5628\":null,\"5629\":null,\"5630\":null,\"5631\":14.525227360000001,\"5632\":15.59793635,\"5633\":13.73676057,\"5634\":null,\"5635\":null,\"5636\":null,\"5637\":null,\"5638\":null,\"5639\":null,\"5640\":19.631748139999999,\"5641\":null,\"5642\":null,\"5643\":null,\"5644\":null,\"5645\":null,\"5646\":null,\"5647\":null,\"5648\":null,\"5649\":null,\"5650\":null,\"5651\":null,\"5652\":null,\"5653\":null,\"5654\":null,\"5655\":null,\"5656\":null,\"5657\":null,\"5658\":17.506894450000001,\"5659\":null,\"5660\":null,\"5661\":null,\"5662\":null,\"5663\":null,\"5664\":null,\"5665\":null,\"5666\":null,\"5667\":null,\"5668\":null,\"5669\":null,\"5670\":null,\"5671\":null,\"5672\":null,\"5673\":null,\"5674\":null,\"5675\":null,\"5676\":null,\"5677\":14.43417846,\"5678\":null,\"5679\":15.99124365,\"5680\":null,\"5681\":null,\"5682\":null,\"5683\":16.282831009999999,\"5684\":null,\"5685\":null,\"5686\":null,\"5687\":15.93018973,\"5688\":14.17701948,\"5689\":null,\"5690\":null,\"5691\":null,\"5692\":null,\"5693\":null,\"5694\":null,\"5695\":null,\"5696\":null,\"5697\":null,\"5698\":null,\"5699\":null,\"5700\":null,\"5701\":null,\"5702\":null,\"5703\":null,\"5704\":null,\"5705\":null,\"5706\":null,\"5707\":null,\"5708\":null,\"5709\":null,\"5710\":14.690799760000001,\"5711\":null,\"5712\":null,\"5713\":16.063535779999999,\"5714\":null,\"5715\":19.1698375,\"5716\":null,\"5717\":null,\"5718\":null,\"5719\":null,\"5720\":null,\"5721\":null,\"5722\":16.714596159999999,\"5723\":null,\"5724\":14.586242459999999,\"5725\":null,\"5726\":null,\"5727\":null,\"5728\":null,\"5729\":null,\"5730\":null,\"5731\":15.94541158,\"5732\":null,\"5733\":13.19288587,\"5734\":17.773520090000002,\"5735\":null,\"5736\":14.92465644,\"5737\":null,\"5738\":21.250508150000002,\"5739\":15.075013179999999,\"5740\":null,\"5741\":null,\"5742\":null,\"5743\":null,\"5744\":14.84104396,\"5745\":null,\"5746\":null,\"5747\":null,\"5748\":null,\"5749\":null,\"5750\":20.335953480000001,\"5751\":null,\"5752\":15.511900539999999,\"5753\":null,\"5754\":null,\"5755\":13.10936665,\"5756\":15.40140656,\"5757\":null,\"5758\":18.365648239999999,\"5759\":17.4905984,\"5760\":14.314950720000001,\"5761\":null,\"5762\":null,\"5763\":16.158366579999999,\"5764\":16.044863700000001,\"5765\":17.828529970000002,\"5766\":14.91027562,\"5767\":13.73001086,\"5768\":null,\"5769\":null,\"5770\":null,\"5771\":null,\"5772\":15.516068990000001,\"5773\":16.026534049999999,\"5774\":20.865008849999999,\"5775\":16.571398640000002,\"5776\":19.711048550000001,\"5777\":null,\"5778\":null,\"5779\":14.07419855,\"5780\":16.528143610000001,\"5781\":15.172175530000001,\"5782\":14.07605263,\"5783\":null,\"5784\":15.78185152,\"5785\":18.02696692,\"5786\":null,\"5787\":null,\"5788\":null,\"5789\":null,\"5790\":null,\"5791\":15.93548977,\"5792\":null,\"5793\":null,\"5794\":null,\"5795\":null,\"5796\":null,\"5797\":19.38958766,\"5798\":13.448197090000001,\"5799\":17.040417810000001,\"5800\":14.94633425,\"5801\":16.10754687,\"5802\":14.594881750000001,\"5803\":18.75226314,\"5804\":17.33763269,\"5805\":null,\"5806\":18.91295263,\"5807\":21.454316479999999,\"5808\":null,\"5809\":null,\"5810\":null,\"5811\":17.553908,\"5812\":18.57150682,\"5813\":20.746644069999998,\"5814\":19.86191062,\"5815\":18.027837330000001,\"5816\":null,\"5817\":19.045206270000001,\"5818\":13.63413388,\"5819\":16.249359340000002,\"5820\":null,\"5821\":15.63754087,\"5822\":16.872480660000001,\"5823\":19.300131350000001,\"5824\":null,\"5825\":null,\"5826\":14.281880559999999,\"5827\":18.228328680000001,\"5828\":20.18257122,\"5829\":19.013042460000001,\"5830\":20.44476521,\"5831\":16.858896049999998,\"5832\":null,\"5833\":16.881962600000001,\"5834\":17.56474098,\"5835\":17.85033829,\"5836\":17.93350745,\"5837\":19.298988080000001,\"5838\":18.460696850000002,\"5839\":null,\"5840\":null,\"5841\":18.12955857,\"5842\":16.776985020000002,\"5843\":null,\"5844\":19.96947303,\"5845\":12.732561179999999,\"58
[truncated: 33,557,587 more chars]
