# Supplementary material for: RAPDOR: Using Jensen-Shannon Distance for the computational analysis of complex proteomics datasets
Source: Nat Commun. 2025 Sep 26;16:8527. doi: 10.1038/s41467-025-64086-7 (PMC12475003; doi:10.1038/s41467-025-64086-7)
Supplement: Supplementary file 3 — Supplementary Data 1 [file 41467_2025_64086_MOESM3_ESM.zip › HeLaEGFTreatment_egf_90min.json]

{"state": {"distance_method": "Jensen-Shannon-Distance", "kernel_size": 0, "beta": null, "eps": 0, "permanova": null, "permanova_permutations": null, "permanova_cutoff": null, "scored": false, "anosim_r": true, "permanova_f": null, "cluster_method": null, "cluster_args": null}, "df": "{\"Gene.names\":{\"0\":\"AAAS\",\"1\":\"AACS\",\"2\":\"AADAT\",\"3\":\"AAGAB\",\"4\":\"AAK1\",\"5\":\"AAMP\",\"6\":\"AAR2\",\"7\":\"AARS\",\"8\":\"AARS2\",\"9\":\"AARSD1\",\"10\":\"AASDHPPT\",\"11\":\"AATF\",\"12\":\"ABCA2\",\"13\":\"ABCB10\",\"14\":\"ABCB6\",\"15\":\"ABCB7\",\"16\":\"ABCB8\",\"17\":\"ABCC1\",\"18\":\"ABCC10\",\"19\":\"ABCC4\",\"20\":\"ABCC5\",\"21\":\"ABCD1\",\"22\":\"ABCD3\",\"23\":\"ABCE1\",\"24\":\"ABCF1\",\"25\":\"ABCF2\",\"26\":\"ABCF3\",\"27\":\"ABCG2\",\"28\":\"ABHD10\",\"29\":\"ABHD11\",\"30\":\"ABHD12\",\"31\":\"ABHD14A\",\"32\":\"ABHD14B\",\"33\":\"ABHD15\",\"34\":\"ABHD16A\",\"35\":\"ABHD17B\",\"36\":\"ABHD17C\",\"37\":\"ABHD18\",\"38\":\"ABHD3\",\"39\":\"ABHD4\",\"40\":\"ABHD5\",\"41\":\"ABHD6\",\"42\":\"ABI1\",\"43\":\"ABI2\",\"44\":\"ABL1\",\"45\":\"ABL2\",\"46\":\"ABLIM1\",\"47\":\"ABR\",\"48\":\"ABRACL\",\"49\":\"ABRAXAS1\",\"50\":\"ABRAXAS2\",\"51\":\"ABT1\",\"52\":\"ABTB2\",\"53\":\"ACAA1\",\"54\":\"ACAA2\",\"55\":\"ACACA\",\"56\":\"ACAD10\",\"57\":\"ACAD11\",\"58\":\"ACAD8\",\"59\":\"ACAD9\",\"60\":\"ACADM\",\"61\":\"ACADS\",\"62\":\"ACADSB\",\"63\":\"ACADVL\",\"64\":\"ACAP1\",\"65\":\"ACAP2\",\"66\":\"ACAP3\",\"67\":\"ACAT1\",\"68\":\"ACAT2\",\"69\":\"ACBD3\",\"70\":\"ACBD5\",\"71\":\"ACBD6\",\"72\":\"ACD\",\"73\":\"ACIN1\",\"74\":\"ACLY\",\"75\":\"ACO1\",\"76\":\"ACO2\",\"77\":\"ACOT1\",\"78\":\"ACOT13\",\"79\":\"ACOT4\",\"80\":\"ACOT7\",\"81\":\"ACOT8\",\"82\":\"ACOT9\",\"83\":\"ACOX1\",\"84\":\"ACOX3\",\"85\":\"ACP1\",\"86\":\"ACP2\",\"87\":\"ACP6\",\"88\":\"ACSF2\",\"89\":\"ACSF3\",\"90\":\"ACSL1\",\"91\":\"ACSL3\",\"92\":\"ACSL4\",\"93\":\"ACSS2\",\"94\":\"ACTB\",\"95\":\"ACTBL2\",\"96\":\"ACTG1\",\"97\":\"ACTG2\",\"98\":\"ACTL6A\",\"99\":\"ACTL8\",\"100\":\"ACTN1\",\"101\":\"ACTN3\",\"102\":\"ACTN4\",\"103\":\"ACTR10\",\"104\":\"ACTR1A\",\"105\":\"ACTR1B\",\"106\":\"ACTR2\",\"107\":\"ACTR3\",\"108\":\"ACTR3B\",\"109\":\"ACTR5\",\"110\":\"ACTR6\",\"111\":\"ACTR8\",\"112\":\"ACVR1\",\"113\":\"ACY1\",\"114\":\"ACYP1\",\"115\":\"ACYP2\",\"116\":\"ADA\",\"117\":\"ADAM10\",\"118\":\"ADAM15\",\"119\":\"ADAM17\",\"120\":\"ADAM22\",\"121\":\"ADAM9\",\"122\":\"ADAR\",\"123\":\"ADARB1\",\"124\":\"ADARB2\",\"125\":\"ADCK1\",\"126\":\"ADCY1\",\"127\":\"ADCY3\",\"128\":\"ADCY9\",\"129\":\"ADD1\",\"130\":\"ADD3\",\"131\":\"ADGB\",\"132\":\"ADGRE2\",\"133\":\"ADGRG1\",\"134\":\"ADGRG6\",\"135\":\"ADH5\",\"136\":\"ADI1\",\"137\":\"ADIPOR1\",\"138\":\"ADK\",\"139\":\"ADNP\",\"140\":\"ADO\",\"141\":\"ADPGK\",\"142\":\"ADPRHL2\",\"143\":\"ADRM1\",\"144\":\"ADSL\",\"145\":\"ADSS\",\"146\":\"ADSSL1\",\"147\":\"AEBP2\",\"148\":\"AES\",\"149\":\"AFAP1\",\"150\":\"AFF1\",\"151\":\"AFF4\",\"152\":\"AFG1L\",\"153\":\"AFG3L2\",\"154\":\"AFTPH\",\"155\":\"AGA\",\"156\":\"AGAP3\",\"157\":\"AGFG1\",\"158\":\"AGFG2\",\"159\":\"AGGF1\",\"160\":\"AGK\",\"161\":\"AGL\",\"162\":\"AGMAT\",\"163\":\"AGO1\",\"164\":\"AGO2\",\"165\":\"AGO3\",\"166\":\"AGPAT2\",\"167\":\"AGPAT5\",\"168\":\"AGPS\",\"169\":\"AGR2\",\"170\":\"AGRN\",\"171\":\"AGTPBP1\",\"172\":\"AHCTF1\",\"173\":\"AHCY\",\"174\":\"AHCYL1\",\"175\":\"AHCYL2\",\"176\":\"AHDC1\",\"177\":\"AHI1\",\"178\":\"AHNAK\",\"179\":\"AHNAK2\",\"180\":\"AHSA1\",\"181\":\"AIDA\",\"182\":\"AIF1L\",\"183\":\"AIFM1\",\"184\":\"AIFM2\",\"185\":\"AIMP1\",\"186\":\"AIMP2\",\"187\":\"AIP\",\"188\":\"AK1\",\"189\":\"AK2\",\"190\":\"AK3\",\"191\":\"AK4\",\"192\":\"AK6\",\"193\":\"AKAP1\",\"194\":\"AKAP10\",\"195\":\"AKAP11\",\"196\":\"AKAP12\",\"197\":\"AKAP13\",\"198\":\"AKAP17A\",\"199\":\"AKAP2\",\"200\":\"AKAP8\",\"201\":\"AKAP8L\",\"202\":\"AKAP9\",\"203\":\"AKR1A1\",\"204\":\"AKR1B1\",\"205\":\"AKR1C2\",\"206\":\"AKR1C3\",\"207\":\"AKR7A2\",\"208\":\"AKT1\",\"209\":\"AKT1S1\",\"210\":\"AKT2\",\"211\":\"AKTIP\",\"212\":\"ALAS1\",\"213\":\"ALCAM\",\"214\":\"ALDH16A1\",\"215\":\"ALDH18A1\",\"216\":\"ALDH1A2\",\"217\":\"ALDH1B1\",\"218\":\"ALDH1L2\",\"219\":\"ALDH2\",\"220\":\"ALDH3A1\",\"221\":\"ALDH3A2\",\"222\":\"ALDH3B1\",\"223\":\"ALDH4A1\",\"224\":\"ALDH5A1\",\"225\":\"ALDH6A1\",\"226\":\"ALDH7A1\",\"227\":\"ALDH9A1\",\"228\":\"ALDOA\",\"229\":\"ALDOC\",\"230\":\"ALG1\",\"231\":\"ALG10\",\"232\":\"ALG11\",\"233\":\"ALG13\",\"234\":\"ALG14\",\"235\":\"ALG2\",\"236\":\"ALG3\",\"237\":\"ALG5\",\"238\":\"ALG6\",\"239\":\"ALG8\",\"240\":\"ALG9\",\"241\":\"ALKBH1\",\"242\":\"ALKBH2\",\"243\":\"ALKBH3\",\"244\":\"ALKBH5\",\"245\":\"ALKBH7\",\"246\":\"ALMS1\",\"247\":\"ALPI\",\"248\":\"ALPL\",\"249\":\"ALPP\",\"250\":\"ALX4\",\"251\":\"ALYREF\",\"252\":\"AMACR\",\"253\":\"AMBRA1\",\"254\":\"AMD1\",\"255\":\"AMDHD2\",\"256\":\"AMER1\",\"257\":\"AMFR\",\"258\":\"AMMECR1\",\"259\":\"AMMECR1L\",\"260\":\"AMN1\",\"261\":\"AMOTL1\",\"262\":\"AMOTL2\",\"263\":\"AMPD2\",\"264\":\"AMZ2\",\"265\":\"ANAPC1\",\"266\":\"ANAPC10\",\"267\":\"ANAPC15\",\"268\":\"ANAPC2\",\"269\":\"ANAPC4\",\"270\":\"ANAPC5\",\"271\":\"ANAPC7\",\"272\":\"ANGEL2\",\"273\":\"ANK3\",\"274\":\"ANKFY1\",\"275\":\"ANKH\",\"276\":\"ANKHD1\",\"277\":\"ANKLE2\",\"278\":\"ANKMY2\",\"279\":\"ANKRD11\",\"280\":\"ANKRD13A\",\"281\":\"ANKRD13C\",\"282\":\"ANKRD17\",\"283\":\"ANKRD27\",\"284\":\"ANKRD28\",\"285\":\"ANKRD40\",\"286\":\"ANKRD44\",\"287\":\"ANKRD46\",\"288\":\"ANKRD50\",\"289\":\"ANKRD52\",\"290\":\"ANKRD54\",\"291\":\"ANKRD62\",\"292\":\"ANKS1A\",\"293\":\"ANKZF1\",\"294\":\"ANLN\",\"295\":\"ANO10\",\"296\":\"ANO6\",\"297\":\"ANP32A\",\"298\":\"ANP32B\",\"299\":\"ANP32E\",\"300\":\"ANPEP\",\"301\":\"ANTXR1\",\"302\":\"ANXA1\",\"303\":\"ANXA11\",\"304\":\"ANXA2\",\"305\":\"ANXA3\",\"306\":\"ANXA4\",\"307\":\"ANXA5\",\"308\":\"ANXA6\",\"309\":\"ANXA7\",\"310\":\"ANXA8\",\"311\":\"AP1B1\",\"312\":\"AP1G1\",\"313\":\"AP1G2\",\"314\":\"AP1M1\",\"315\":\"AP1S1\",\"316\":\"AP1S2\",\"317\":\"AP2A1\",\"318\":\"AP2A2\",\"319\":\"AP2B1\",\"320\":\"AP2M1\",\"321\":\"AP2S1\",\"322\":\"AP3B1\",\"323\":\"AP3D1\",\"324\":\"AP3M1\",\"325\":\"AP3M2\",\"326\":\"AP3S1\",\"327\":\"AP4B1\",\"328\":\"AP4S1\",\"329\":\"AP5B1\",\"330\":\"AP5M1\",\"331\":\"AP5S1\",\"332\":\"AP5Z1\",\"333\":\"APAF1\",\"334\":\"APBB2\",\"335\":\"APC\",\"336\":\"APEH\",\"337\":\"APEX1\",\"338\":\"APH1A\",\"339\":\"API5\",\"340\":\"APIP\",\"341\":\"APLP2\",\"342\":\"APMAP\",\"343\":\"APOBEC3B\",\"344\":\"APOBEC3C\",\"345\":\"APOL2\",\"346\":\"APOO\",\"347\":\"APOOL\",\"348\":\"APP\",\"349\":\"APPL1\",\"350\":\"APPL2\",\"351\":\"APRT\",\"352\":\"APTX\",\"353\":\"AQR\",\"354\":\"ARAF\",\"355\":\"ARAP1\",\"356\":\"ARAP3\",\"357\":\"ARCN1\",\"358\":\"ARF1\",\"359\":\"ARF4\",\"360\":\"ARF5\",\"361\":\"ARF6\",\"362\":\"ARFGAP1\",\"363\":\"ARFGAP2\",\"364\":\"ARFGAP3\",\"365\":\"ARFGEF1\",\"366\":\"ARFGEF2\",\"367\":\"ARFIP1\",\"368\":\"ARFIP2\",\"369\":\"ARFRP1\",\"370\":\"ARG2\",\"371\":\"ARGLU1\",\"372\":\"ARHGAP1\",\"373\":\"ARHGAP10\",\"374\":\"ARHGAP11A\",\"375\":\"ARHGAP12\",\"376\":\"ARHGAP17\",\"377\":\"ARHGAP18\",\"378\":\"ARHGAP21\",\"379\":\"ARHGAP23\",\"380\":\"ARHGAP27\",\"381\":\"ARHGAP29\",\"382\":\"ARHGAP35\",\"383\":\"ARHGAP42\",\"384\":\"ARHGAP5\",\"385\":\"ARHGDIA\",\"386\":\"ARHGEF1\",\"387\":\"ARHGEF10\",\"388\":\"ARHGEF11\",\"389\":\"ARHGEF12\",\"390\":\"ARHGEF16\",\"391\":\"ARHGEF17\",\"392\":\"ARHGEF18\",\"393\":\"ARHGEF2\",\"394\":\"ARHGEF3\",\"395\":\"ARHGEF40\",\"396\":\"ARHGEF7\",\"397\":\"ARID1A\",\"398\":\"ARID1B\",\"399\":\"ARID2\",\"400\":\"ARID3B\",\"401\":\"ARID4A\",\"402\":\"ARID4B\",\"403\":\"ARID5B\",\"404\":\"ARIH1\",\"405\":\"ARIH2\",\"406\":\"ARL1\",\"407\":\"ARL14EP\",\"408\":\"ARL15\",\"409\":\"ARL2\",\"410\":\"ARL3\",\"411\":\"ARL5B\",\"412\":\"ARL6IP4\",\"413\":\"ARL6IP5\",\"414\":\"ARL6IP6\",\"415\":\"ARL8A\",\"416\":\"ARL8B\",\"417\":\"ARMC1\",\"418\":\"ARMC10\",\"419\":\"ARMC5\",\"420\":\"ARMC6\",\"421\":\"ARMC8\",\"422\":\"ARMCX3\",\"423\":\"ARMH3\",\"424\":\"ARMT1\",\"425\":\"ARNT\",\"426\":\"ARPC1B\",\"427\":\"ARPC2\",\"428\":\"ARPC3\",\"429\":\"ARPC4\",\"430\":\"ARPC5\",\"431\":\"ARPC5L\",\"432\":\"ARPP19\",\"433\":\"ARRDC1\",\"434\":\"ARSA\",\"435\":\"ARSB\",\"436\":\"ARSK\",\"437\":\"ARV1\",\"438\":\"ASAH1\",\"439\":\"ASAP1\",\"440\":\"ASB6\",\"441\":\"ASB9\",\"442\":\"ASCC1\",\"443\":\"ASCC2\",\"444\":\"ASCC3\",\"445\":\"ASDURF\",\"446\":\"ASF1A\",\"447\":\"ASF1B\",\"448\":\"ASH1L\",\"449\":\"ASH2L\",\"450\":\"ASL\",\"451\":\"ASMTL\",\"452\":\"ASNA1\",\"453\":\"ASNS\",\"454\":\"ASNSD1\",\"455\":\"ASPH\",\"456\":\"ASPHD1\",\"457\":\"ASPM\",\"458\":\"ASPSCR1\",\"459\":\"ASRGL1\",\"460\":\"ASS1\",\"461\":\"ASXL1\",\"462\":\"ASXL2\",\"463\":\"ATAD1\",\"464\":\"ATAD2\",\"465\":\"ATAD2B\",\"466\":\"ATAD3A\",\"467\":\"ATAD3B\",\"468\":\"ATAD5\",\"469\":\"ATE1\",\"470\":\"ATF1\",\"471\":\"ATF6\",\"472\":\"ATF6B\",\"473\":\"ATF7\",\"474\":\"ATF7IP\",\"475\":\"ATG101\",\"476\":\"ATG16L1\",\"477\":\"ATG2A\",\"478\":\"ATG2B\",\"479\":\"ATG3\",\"480\":\"ATG4A\",\"481\":\"ATG4B\",\"482\":\"ATG4C\",\"483\":\"ATG5\",\"484\":\"ATG7\",\"485\":\"ATG9A\",\"486\":\"ATIC\",\"487\":\"ATL2\",\"488\":\"ATL3\",\"489\":\"ATM\",\"490\":\"ATN1\",\"491\":\"ATOX1\",\"492\":\"ATP11A\",\"493\":\"ATP11B\",\"494\":\"ATP11C\",\"495\":\"ATP13A1\",\"496\":\"ATP13A2\",\"497\":\"ATP13A3\",\"498\":\"ATP1A1\",\"499\":\"ATP1B1\",\"500\":\"ATP1B3\",\"501\":\"ATP2A2\",\"502\":\"ATP2A3\",\"503\":\"ATP2B1\",\"504\":\"ATP2B4\",\"505\":\"ATP2C1\",\"506\":\"ATP5F1A\",\"507\":\"ATP5F1B\",\"508\":\"ATP5F1C\",\"509\":\"ATP5F1D\",\"510\":\"ATP5MD\",\"511\":\"ATP5ME\",\"512\":\"ATP5MF\",\"513\":\"ATP5MG\",\"514\":\"ATP5PB\",\"515\":\"ATP5PD\",\"516\":\"ATP5PF\",\"517\":\"ATP5PO\",\"518\":\"ATP6AP1\",\"519\":\"ATP6AP2\",\"520\":\"ATP6V0A1\",\"521\":\"ATP6V0A2\",\"522\":\"ATP6V0D1\",\"523\":\"ATP6V1A\",\"524\":\"ATP6V1B2\",\"525\":\"ATP6V1C1\",\"526\":\"ATP6V1D\",\"527\":\"ATP6V1E1\",\"528\":\"ATP6V1F\",\"529\":\"ATP6V1G1\",\"530\":\"ATP6V1H\",\"531\":\"ATP7A\",\"532\":\"ATP7B\",\"533\":\"ATP9A\",\"534\":\"ATPAF1\",\"535\":\"ATPAF2\",\"536\":\"ATR\",\"537\":\"ATRIP\",\"538\":\"ATRN\",\"539\":\"ATRX\",\"540\":\"ATXN10\",\"541\":\"ATXN2\",\"542\":\"ATXN2L\",\"543\":\"ATXN3\",\"544\":\"ATXN7L2\",\"545\":\"ATXN7L3\",\"546\":\"ATXN7L3B\",\"547\":\"AUH\",\"548\":\"AUP1\",\"549\":\"AURKA\",\"550\":\"AURKB\",\"551\":\"AVEN\",\"552\":\"AVL9\",\"553\":\"AXL\",\"554\":\"B2M\",\"555\":\"B3GALNT1\",\"556\":\"B3GALNT2\",\"557\":\"B3GALT6\",\"558\":\"B3GAT3\",\"559\":\"B3GLCT\",\"560\":\"B3GNT2\",\"561\":\"B4GALT1\",\"562\":\"B4GALT3\",\"563\":\"B4GALT7\",\"564\":\"B4GAT1\",\"565\":\"BABAM1\",\"566\":\"BABAM2\",\"567\":\"BAD\",\"568\":\"BAG1\",\"569\":\"BAG2\",\"570\":\"BAG3\",\"571\":\"BAG4\",\"572\":\"BAG5\",\"573\":\"BAG6\",\"574\":\"BAHD1\",\"575\":\"BAIAP2\",\"576\":\"BAIAP2L1\",\"577\":\"BAK1\",\"578\":\"BANF1\",\"579\":\"BANP\",\"580\":\"BAP1\",\"581\":\"BAP18\",\"582\":\"BARD1\",\"583\":\"BARGIN\",\"584\":\"BASP1\",\"585\":\"BAX\",\"586\":\"BAZ1A\",\"587\":\"BAZ1B\",\"588\":\"BAZ2A\",\"589\":\"BAZ2B\",\"590\":\"BBS4\",\"591\":\"BBX\",\"592\":\"BCAM\",\"593\":\"BCAP31\",\"594\":\"BCAR1\",\"595\":\"BCAR3\",\"596\":\"BCAS2\",\"597\":\"BCAS3\",\"598\":\"BCAT2\",\"599\":\"BCCIP\",\"600\":\"BCDIN3D\",\"601\":\"BCHE\",\"602\":\"BCKDHA\",\"603\":\"BCKDHB\",\"604\":\"BCKDK\",\"605\":\"BCL10\",\"606\":\"BCL2L12\",\"607\":\"BCL2L13\",\"608\":\"BCL3\",\"609\":\"BCL7B\",\"610\":\"BCL7C\",\"611\":\"BCL9L\",\"612\":\"BCLAF1\",\"613\":\"BCOR\",\"614\":\"BCR\",\"615\":\"BCS1L\",\"616\":\"BDH1\",\"617\":\"BDH2\",\"618\":\"BDP1\",\"619\":\"BECN1\",\"620\":\"BEND3\",\"621\":\"BET1\",\"622\":\"BET1L\",\"623\":\"BGN\",\"624\":\"BHLHE40\",\"625\":\"BICC1\",\"626\":\"BICD1\",\"627\":\"BICD2\",\"628\":\"BID\",\"629\":\"BIN1\",\"630\":\"BIN3\",\"631\":\"BIRC5\",\"632\":\"BIRC6\",\"633\":\"BIRC7\",\"634\":\"BLM\",\"635\":\"BLMH\",\"636\":\"BLOC1S1\",\"637\":\"BLOC1S2\",\"638\":\"BLOC1S3\",\"639\":\"BLOC1S4\",\"640\":\"BLOC1S5-TXNDC5\",\"641\":\"BLOC1S6\",\"642\":\"BLVRA\",\"643\":\"BLVRB\",\"644\":\"BMP1\",\"645\":\"BMP2K\",\"646\":\"BMPR1B\",\"647\":\"BMPR2\",\"648\":\"BMS1\",\"649\":\"BNC2\",\"650\":\"BNIP1\",\"651\":\"BNIP2\",\"652\":\"BNIP3\",\"653\":\"BNIP3L\",\"654\":\"BOD1L1\",\"655\":\"BOLA2\",\"656\":\"BOLA3\",\"657\":\"BOP1\",\"658\":\"BORCS5\",\"659\":\"BORCS6\",\"660\":\"BPGM\",\"661\":\"BPHL\",\"662\":\"BPNT1\",\"663\":\"BPTF\",\"664\":\"BRAP\",\"665\":\"BRAT1\",\"666\":\"BRCA1\",\"667\":\"BRCA2\",\"668\":\"BRCC3\",\"669\":\"BRD1\",\"670\":\"BRD2\",\"671\":\"BRD3\",\"672\":\"BRD4\",\"673\":\"BRD7\",\"674\":\"BRD8\",\"675\":\"BRD9\",\"676\":\"BRF1\",\"677\":\"BRF2\",\"678\":\"BRI3BP\",\"679\":\"BRIX1\",\"680\":\"BRMS1\",\"681\":\"BROX\",\"682\":\"BRPF1\",\"683\":\"BRSK2\",\"684\":\"BRWD1\",\"685\":\"BSCL2\",\"686\":\"BSDC1\",\"687\":\"BSG\",\"688\":\"BST2\",\"689\":\"BTAF1\",\"690\":\"BTBD1\",\"691\":\"BTD\",\"692\":\"BTF3\",\"693\":\"BTF3L4\",\"694\":\"BTG1\",\"695\":\"BTG3\",\"696\":\"BTN2A1\",\"697\":\"BUB1\",\"698\":\"BUB1B\",\"699\":\"BUB3\",\"700\":\"BUD13\",\"701\":\"BUD23\",\"702\":\"BUD31\",\"703\":\"BYSL\",\"704\":\"BZW1\",\"705\":\"BZW2\",\"706\":\"C11orf68\",\"707\":\"C11orf98\",\"708\":\"C12orf10\",\"709\":\"C12orf29\",\"710\":\"C12orf4\",\"711\":\"C12orf45\",\"712\":\"C12orf57\",\"713\":\"C12orf66\",\"714\":\"C14orf119\",\"715\":\"C15orf38-AP3S2\",\"716\":\"C15orf39\",\"717\":\"C15orf40\",\"718\":\"C16orf58\",\"719\":\"C16orf62\",\"720\":\"C16orf70\",\"721\":\"C16orf87\",\"722\":\"C17orf75\",\"723\":\"C18orf21\",\"724\":\"C18orf25\",\"725\":\"C19orf25\",\"726\":\"C19orf47\",\"727\":\"C1GALT1\",\"728\":\"C1GALT1C1\",\"729\":\"C1orf112\",\"730\":\"C1orf122\",\"731\":\"C1orf131\",\"732\":\"C1orf174\",\"733\":\"C1orf198\",\"734\":\"C1orf43\",\"735\":\"C1orf50\",\"736\":\"C1orf52\",\"737\":\"C1orf74\",\"738\":\"C1QBP\",\"739\":\"C1QTNF6\",\"740\":\"C1RL\",\"741\":\"C20orf27\",\"742\":\"C2CD2L\",\"743\":\"C2CD3\",\"744\":\"C2CD5\",\"745\":\"C2orf49\",\"746\":\"C2orf69\",\"747\":\"C3\",\"748\":\"C3orf38\",\"749\":\"C4A\",\"750\":\"C4BPB\",\"751\":\"C4orf3\",\"752\":\"C5orf22\",\"753\":\"C5orf24\",\"754\":\"C5orf51\",\"755\":\"C6orf120\",\"756\":\"C6orf136\",\"757\":\"C6orf47\",\"758\":\"C6orf89\",\"759\":\"C7orf26\",\"760\":\"C7orf50\",\"761\":\"C8orf33\",\"762\":\"C8orf82\",\"763\":\"C9orf16\",\"764\":\"C9orf40\",\"765\":\"C9orf64\",\"766\":\"C9orf78\",\"767\":\"CA13\",\"768\":\"CA9\",\"769\":\"CAAP1\",\"770\":\"CAB39\",\"771\":\"CABIN1\",\"772\":\"CACNA2D1\",\"773\":\"CACNG6\",\"774\":\"CACTIN\",\"775\":\"CACUL1\",\"776\":\"CACYBP\",\"777\":\"CAD\",\"778\":\"CADM1\",\"779\":\"CALCOCO1\",\"780\":\"CALCOCO2\",\"781\":\"CALD1\",\"782\":\"CALM1\",\"783\":\"CALML3\",\"784\":\"CALML5\",\"785\":\"CALR\",\"786\":\"CALU\",\"787\":\"CAMK1D\",\"788\":\"CAMK2D\",\"789\":\"CAMK2G\",\"790\":\"CAMK4\",\"791\":\"CAMKK1\",\"792\":\"CAMKK2\",\"793\":\"CAMSAP1\",\"794\":\"CAMSAP2\",\"795\":\"CAND1\",\"796\":\"CANT1\",\"797\":\"CANX\",\"798\":\"CAP1\",\"799\":\"CAP2\",\"800\":\"CAPG\",\"801\":\"CAPN1\",\"802\":\"CAPN15\",\"803\":\"CAPN2\",\"804\":\"CAPN7\",\"805\":\"CAPNS1\",\"806\":\"CAPRIN1\",\"807\":\"CAPZA1\",\"808\":\"CAPZA2\",\"809\":\"CAPZB\",\"810\":\"CARD10\",\"811\":\"CARD16\",\"812\":\"CARD19\",\"813\":\"CARD6\",\"814\":\"CARHSP1\",\"815\":\"CARM1\",\"816\":\"CARMIL1\",\"817\":\"CARNMT1\",\"818\":\"CARS\",\"819\":\"CARS2\",\"820\":\"CASC3\",\"821\":\"CASC4\",\"822\":\"CASK\",\"823\":\"CASP1\",\"824\":\"CASP2\",\"825\":\"CASP3\",\"826\":\"CASP4\",\"827\":\"CASP6\",\"828\":\"CASP7\",\"829\":\"CASP8\",\"830\":\"CASP8AP2\",\"831\":\"CASP9\",\"832\":\"CAST\",\"833\":\"CASTOR2\",\"834\":\"CASZ1\",\"835\":\"CAT\",\"836\":\"CAV1\",\"837\":\"CAVIN1\",\"838\":\"CAVIN3\",\"839\":\"CBFB\",\"840\":\"CBL\",\"841\":\"CBLB\",\"842\":\"CBLL1\",\"843\":\"CBR1\",\"844\":\"CBR3\",\"845\":\"CBR4\",\"846\":\"CBSL\",\"847\":\"CBWD2\",\"848\":\"CBX1\",\"849\":\"CBX2\",\"850\":\"CBX3\",\"851\":\"CBX4\",\"852\":\"CBX5\",\"853\":\"CBX8\",\"854\":\"CC2D1A\",\"855\":\"CC2D1B\",\"856\":\"CCAR1\",\"857\":\"CCAR2\",\"858\":\"CCDC102A\",\"859\":\"CCDC106\",\"860\":\"CCDC115\",\"861\":\"CCDC117\",\"862\":\"CCDC12\",\"863\":\"CCDC124\",\"864\":\"CCDC127\",\"865\":\"CCDC134\",\"866\":\"CCDC137\",\"867\":\"CCDC138\",\"868\":\"CCDC14\",\"869\":\"CCDC174\",\"870\":\"CCDC18\",\"871\":\"CCDC186\",\"872\":\"CCDC22\",\"873\":\"CCDC25\",\"874\":\"CCDC28A\",\"875\":\"CCDC32\",\"876\":\"CCDC34\",\"877\":\"CCDC43\",\"878\":\"CCDC47\",\"879\":\"CCDC50\",\"880\":\"CCDC51\",\"881\":\"CCDC58\",\"882\":\"CCDC59\",\"883\":\"CCDC6\",\"884\":\"CCDC61\",\"885\":\"CCDC71\",\"886\":\"CCDC77\",\"887\":\"CCDC84\",\"888\":\"CCDC85C\",\"889\":\"CCDC86\",\"890\":\"CCDC88A\",\"891\":\"CCDC88C\",\"892\":\"CCDC9\",\"893\":\"CCDC90B\",\"894\":\"CCDC93\",\"895\":\"CCDC97\",\"896\":\"CCHCR1\",\"897\":\"CCNA2\",\"898\":\"CCNB1\",\"899\":\"CCNB2\",\"900\":\"CCNC\",\"901\":\"CCNDBP1\",\"902\":\"CCNE1\",\"903\":\"CCNH\",\"904\":\"CCNK\",\"905\":\"CCNL1\",\"906\":\"CCNL2\",\"907\":\"CCNQ\",\"908\":\"CCNT1\",\"909\":\"CCNT2\",\"910\":\"CCNY\",\"911\":\"CCNYL1\",\"912\":\"CCPG1\",\"913\":\"CCS\",\"914\":\"CCT2\",\"915\":\"CCT3\",\"916\":\"CCT4\",\"917\":\"CCT5\",\"918\":\"CCT6A\",\"919\":\"CCT7\",\"920\":\"CCT8\",\"921\":\"CCZ1B\",\"922\":\"CD109\",\"923\":\"CD151\",\"924\":\"CD276\",\"925\":\"CD2AP\",\"926\":\"CD2BP2\",\"927\":\"CD320\",\"928\":\"CD36\",\"929\":\"CD3EAP\",\"930\":\"CD44\",\"931\":\"CD46\",\"932\":\"CD55\",\"933\":\"CD59\",\"934\":\"CD63\",\"935\":\"CD81\",\"936\":\"CD82\",\"937\":\"CD83\",\"938\":\"CD97\",\"939\":\"CD99\",\"940\":\"CD99L2\",\"941\":\"CDAN1\",\"942\":\"CDC123\",\"943\":\"CDC16\",\"944\":\"CDC20\",\"945\":\"CDC23\",\"946\":\"CDC25C\",\"947\":\"CDC26\",\"948\":\"CDC27\",\"949\":\"CDC34\",\"950\":\"CDC37\",\"951\":\"CDC40\",\"952\":\"CDC42\",\"953\":\"CDC42BPA\",\"954\":\"CDC42BPB\",\"955\":\"CDC42EP1\",\"956\":\"CDC42EP2\",\"957\":\"CDC42EP4\",\"958\":\"CDC42SE1\",\"959\":\"CDC42SE2\",\"960\":\"CDC45\",\"961\":\"CDC5L\",\"962\":\"CDC6\",\"963\":\"CDC7\",\"964\":\"CDC73\",\"965\":\"CDCA2\",\"966\":\"CDCA5\",\"967\":\"CDCA7\",\"968\":\"CDCA7L\",\"969\":\"CDCA8\",\"970\":\"CDH2\",\"971\":\"CDHR1\",\"972\":\"CDIPT\",\"973\":\"CDK1\",\"974\":\"CDK10\",\"975\":\"CDK11A\",\"976\":\"CDK11B\",\"977\":\"CDK12\",\"978\":\"CDK13\",\"979\":\"CDK16\",\"980\":\"CDK17\",\"981\":\"CDK19\",\"982\":\"CDK2\",\"983\":\"CDK2AP1\",\"984\":\"CDK4\",\"985\":\"CDK5\",\"986\":\"CDK5RAP1\",\"987\":\"CDK5RAP2\",\"988\":\"CDK5RAP3\",\"989\":\"CDK6\",\"990\":\"CDK7\",\"991\":\"CDK8\",\"992\":\"CDK9\",\"993\":\"CDKAL1\",\"994\":\"CDKN1C\",\"995\":\"CDKN2A\",\"996\":\"CDKN2AIP\",\"997\":\"CDKN2C\",\"998\":\"CDS2\",\"999\":\"CDT1\",\"1000\":\"CDV3\",\"1001\":\"CDYL\",\"1002\":\"CDYL2\",\"1003\":\"CEBPB\",\"1004\":\"CEBPE\",\"1005\":\"CEBPZ\",\"1006\":\"CELF1\",\"1007\":\"CELSR1\",\"1008\":\"CEMIP2\",\"1009\":\"CENPB\",\"1010\":\"CENPC\",\"1011\":\"CENPE\",\"1012\":\"CENPF\",\"1013\":\"CENPH\",\"1014\":\"CENPI\",\"1015\":\"CENPK\",\"1016\":\"CENPL\",\"1017\":\"CENPM\",\"1018\":\"CENPN\",\"1019\":\"CENPO\",\"1020\":\"CENPP\",\"1021\":\"CENPQ\",\"1022\":\"CENPS\",\"1023\":\"CENPT\",\"1024\":\"CENPU\",\"1025\":\"CENPV\",\"1026\":\"CEP120\",\"1027\":\"CEP128\",\"1028\":\"CEP131\",\"1029\":\"CEP135\",\"1030\":\"CEP152\",\"1031\":\"CEP170\",\"1032\":\"CEP170B\",\"1033\":\"CEP192\",\"1034\":\"CEP250\",\"1035\":\"CEP290\",\"1036\":\"CEP295\",\"1037\":\"CEP350\",\"1038\":\"CEP41\",\"1039\":\"CEP44\",\"1040\":\"CEP55\",\"1041\":\"CEP57\",\"1042\":\"CEP63\",\"1043\":\"CEP72\",\"1044\":\"CEP76\",\"1045\":\"CEP78\",\"1046\":\"CEP85\",\"1047\":\"CEP97\",\"1048\":\"CEPT1\",\"1049\":\"CERCAM\",\"1050\":\"CERS1\",\"1051\":\"CERS2\",\"1052\":\"CES1\",\"1053\":\"CES2\",\"1054\":\"CES3\",\"1055\":\"CETN2\",\"1056\":\"CFAP20\",\"1057\":\"CFAP298\",\"1058\":\"CFAP36\",\"1059\":\"CFH\",\"1060\":\"CFL1\",\"1061\":\"CFL2\",\"1062\":\"CGA\",\"1063\":\"CGAS\",\"1064\":\"CGGBP1\",\"1065\":\"CGN\",\"1066\":\"CGREF1\",\"1067\":\"CGRRF1\",\"1068\":\"CHAC2\",\"1069\":\"CHAF1A\",\"1070\":\"CHAF1B\",\"1071\":\"CHAMP1\",\"1072\":\"CHCHD1\",\"1073\":\"CHCHD2P9\",\"1074\":\"CHCHD3\",\"1075\":\"CHCHD4\",\"1076\":\"CHCHD5\",\"1077\":\"CHCHD6\",\"1078\":\"CHD1\",\"1079\":\"CHD1L\",\"1080\":\"CHD2\",\"1081\":\"CHD3\",\"1082\":\"CHD4\",\"1083\":\"CHD6\",\"1084\":\"CHD7\",\"1085\":\"CHD8\",\"1086\":\"CHD9\",\"1087\":\"CHDH\",\"1088\":\"CHEK1\",\"1089\":\"CHEK2\",\"1090\":\"CHERP\",\"1091\":\"CHID1\",\"1092\":\"CHKA\",\"1093\":\"CHM\",\"1094\":\"CHMP1A\",\"1095\":\"CHMP2A\",\"1096\":\"CHMP2B\",\"1097\":\"CHMP3\",\"1098\":\"CHMP4A\",\"1099\":\"CHMP4B\",\"1100\":\"CHMP4C\",\"1101\":\"CHMP5\",\"1102\":\"CHMP6\",\"1103\":\"CHMP7\",\"1104\":\"CHORDC1\",\"1105\":\"CHP1\",\"1106\":\"CHPF\",\"1107\":\"CHPF2\",\"1108\":\"CHPT1\",\"1109\":\"CHRAC1\",\"1110\":\"CHRNA5\",\"1111\":\"CHRNA9\",\"1112\":\"CHRND\",\"1113\":\"CHST12\",\"1114\":\"CHST14\",\"1115\":\"CHST3\",\"1116\":\"CHST7\",\"1117\":\"CHSY1\",\"1118\":\"CHSY3\",\"1119\":\"CHTF18\",\"1120\":\"CHTOP\",\"1121\":\"CHUK\",\"1122\":\"CIAO1\",\"1123\":\"CIAO2A\",\"1124\":\"CIAO2B\",\"1125\":\"CIAO3\",\"1126\":\"CIAPIN1\",\"1127\":\"CIB1\",\"1128\":\"CIC\",\"1129\":\"CINP\",\"1130\":\"CIP2A\",\"1131\":\"CIR1\",\"1132\":\"CIRBP\",\"1133\":\"CISD1\",\"1134\":\"CISD2\",\"1135\":\"CIT\",\"1136\":\"CIZ1\",\"1137\":\"CKAP2\",\"1138\":\"CKAP2L\",\"1139\":\"CKAP4\",\"1140\":\"CKAP5\",\"1141\":\"CKB\",\"1142\":\"CKLF\",\"1143\":\"CKMT1A\",\"1144\":\"CKS1B\",\"1145\":\"CKS2\",\"1146\":\"CLASP1\",\"1147\":\"CLASP2\",\"1148\":\"CLASRP\",\"1149\":\"CLCC1\",\"1150\":\"CLCN2\",\"1151\":\"CLCN3\",\"1152\":\"CLCN5\",\"1153\":\"CLCN6\",\"1154\":\"CLCN7\",\"1155\":\"CLDN12\",\"1156\":\"CLEC16A\",\"1157\":\"CLEC2B\",\"1158\":\"CLGN\",\"1159\":\"CLIC1\",\"1160\":\"CLIC3\",\"1161\":\"CLIC4\",\"1162\":\"CLINT1\",\"1163\":\"CLIP1\",\"1164\":\"CLIP2\",\"1165\":\"CLK1\",\"1166\":\"CLK2\",\"1167\":\"CLK3\",\"1168\":\"CLK4\",\"1169\":\"CLMP\",\"1170\":\"CLN3\",\"1171\":\"CLN5\",\"1172\":\"CLN6\",\"1173\":\"CLNS1A\",\"1174\":\"CLOCK\",\"1175\":\"CLP1\",\"1176\":\"CLPB\",\"1177\":\"CLPP\",\"1178\":\"CLPTM1\",\"1179\":\"CLPTM1L\",\"1180\":\"CLPX\",\"1181\":\"CLSPN\",\"1182\":\"CLSTN1\",\"1183\":\"CLTA\",\"1184\":\"CLTB\",\"1185\":\"CLTC\",\"1186\":\"CLTCL1\",\"1187\":\"CLU\",\"1188\":\"CLUH\",\"1189\":\"CLYBL\",\"1190\":\"CMAS\",\"1191\":\"CMBL\",\"1192\":\"CMC1\",\"1193\":\"CMC2\",\"1194\":\"CMIP\",\"1195\":\"CMPK1\",\"1196\":\"CMSS1\",\"1197\":\"CMTM6\",\"1198\":\"CMTR1\",\"1199\":\"CMTR2\",\"1200\":\"CNBP\",\"1201\":\"CNDP2\",\"1202\":\"CNIH4\",\"1203\":\"CNN2\",\"1204\":\"CNN3\",\"1205\":\"CNNM2\",\"1206\":\"CNNM3\",\"1207\":\"CNNM4\",\"1208\":\"CNOT1\",\"1209\":\"CNOT10\",\"1210\":\"CNOT11\",\"1211\":\"CNOT2\",\"1212\":\"CNOT3\",\"1213\":\"CNOT4\",\"1214\":\"CNOT6\",\"1215\":\"CNOT6L\",\"1216\":\"CNOT7\",\"1217\":\"CNOT8\",\"1218\":\"CNOT9\",\"1219\":\"CNP\",\"1220\":\"CNPY3\",\"1221\":\"CNPY4\",\"1222\":\"CNST\",\"1223\":\"CNTNAP1\",\"1224\":\"CNTNAP3C\",\"1225\":\"CNTRL\",\"1226\":\"CNTROB\",\"1227\":\"COA1\",\"1228\":\"COA3\",\"1229\":\"COA4\",\"1230\":\"COA6\",\"1231\":\"COA7\",\"1232\":\"COASY\",\"1233\":\"COBL\",\"1234\":\"COBLL1\",\"1235\":\"COG1\",\"1236\":\"COG2\",\"1237\":\"COG3\",\"1238\":\"COG4\",\"1239\":\"COG5\",\"1240\":\"COG6\",\"1241\":\"COG7\",\"1242\":\"COG8\",\"1243\":\"COIL\",\"1244\":\"COL12A1\",\"1245\":\"COL15A1\",\"1246\":\"COL16A1\",\"1247\":\"COL18A1\",\"1248\":\"COL1A1\",\"1249\":\"COL27A1\",\"1250\":\"COL3A1\",\"1251\":\"COL4A1\",\"1252\":\"COL4A2\",\"1253\":\"COL4A3BP\",\"1254\":\"COL4A4\",\"1255\":\"COL4A5\",\"1256\":\"COL5A1\",\"1257\":\"COL5A2\",\"1258\":\"COL6A1\",\"1259\":\"COL7A1\",\"1260\":\"COL8A1\",\"1261\":\"COLGALT1\",\"1262\":\"COMMD1\",\"1263\":\"COMMD10\",\"1264\":\"COMMD2\",\"1265\":\"COMMD3\",\"1266\":\"COMMD4\",\"1267\":\"COMMD5\",\"1268\":\"COMMD6\",\"1269\":\"COMMD7\",\"1270\":\"COMMD8\",\"1271\":\"COMMD9\",\"1272\":\"COMT\",\"1273\":\"COMTD1\",\"1274\":\"COP1\",\"1275\":\"COPA\",\"1276\":\"COPB1\",\"1277\":\"COPB2\",\"1278\":\"COPE\",\"1279\":\"COPG1\",\"1280\":\"COPG2\",\"1281\":\"COPRS\",\"1282\":\"COPS2\",\"1283\":\"COPS3\",\"1284\":\"COPS4\",\"1285\":\"COPS5\",\"1286\":\"COPS6\",\"1287\":\"COPS7A\",\"1288\":\"COPS7B\",\"1289\":\"COPS8\",\"1290\":\"COPS9\",\"1291\":\"COPZ1\",\"1292\":\"COQ10B\",\"1293\":\"COQ2\",\"1294\":\"COQ3\",\"1295\":\"COQ5\",\"1296\":\"COQ6\",\"1297\":\"COQ7\",\"1298\":\"COQ8A\",\"1299\":\"COQ8B\",\"1300\":\"COQ9\",\"1301\":\"CORO1B\",\"1302\":\"CORO1C\",\"1303\":\"CORO2A\",\"1304\":\"COTL1\",\"1305\":\"COX11\",\"1306\":\"COX14\",\"1307\":\"COX15\",\"1308\":\"COX17\",\"1309\":\"COX20\",\"1310\":\"COX4I1\",\"1311\":\"COX5A\",\"1312\":\"COX5B\",\"1313\":\"COX6B1\",\"1314\":\"COX6C\",\"1315\":\"COX7A2\",\"1316\":\"COX7A2L\",\"1317\":\"CPA4\",\"1318\":\"CPD\",\"1319\":\"CPE\",\"1320\":\"CPEB2\",\"1321\":\"CPEB4\",\"1322\":\"CPLX1\",\"1323\":\"CPM\",\"1324\":\"CPNE1\",\"1325\":\"CPNE3\",\"1326\":\"CPNE8\",\"1327\":\"CPNE9\",\"1328\":\"CPOX\",\"1329\":\"CPPED1\",\"1330\":\"CPS1\",\"1331\":\"CPSF1\",\"1332\":\"CPSF2\",\"1333\":\"CPSF3\",\"1334\":\"CPSF4\",\"1335\":\"CPSF6\",\"1336\":\"CPSF7\",\"1337\":\"CPT1A\",\"1338\":\"CPT2\",\"1339\":\"CPTP\",\"1340\":\"CPVL\",\"1341\":\"CRABP2\",\"1342\":\"CRADD\",\"1343\":\"CRAT\",\"1344\":\"CRCP\",\"1345\":\"CREB1\",\"1346\":\"CREBBP\",\"1347\":\"CREG1\",\"1348\":\"CRELD1\",\"1349\":\"CRELD2\",\"1350\":\"CREM\",\"1351\":\"CRIP2\",\"1352\":\"CRK\",\"1353\":\"CRKL\",\"1354\":\"CRLF1\",\"1355\":\"CRLF3\",\"1356\":\"CRNKL1\",\"1357\":\"CROCC\",\"1358\":\"CROT\",\"1359\":\"CRTAP\",\"1360\":\"CRTC1\",\"1361\":\"CRTC2\",\"1362\":\"CRTC3\",\"1363\":\"CRY1\",\"1364\":\"CRYZ\",\"1365\":\"CRYZL1\",\"1366\":\"CS\",\"1367\":\"CSDC2\",\"1368\":\"CSDE1\",\"1369\":\"CSE1L\",\"1370\":\"CSGALNACT2\",\"1371\":\"CSK\",\"1372\":\"CSNK1A1\",\"1373\":\"CSNK1D\",\"1374\":\"CSNK1E\",\"1375\":\"CSNK1G1\",\"1376\":\"CSNK1G2\",\"1377\":\"CSNK1G3\",\"1378\":\"CSNK2A1\",\"1379\":\"CSNK2A2\",\"1380\":\"CSNK2B\",\"1381\":\"CSPG4\",\"1382\":\"CSRP1\",\"1383\":\"CSRP2\",\"1384\":\"CST3\",\"1385\":\"CSTB\",\"1386\":\"CSTF1\",\"1387\":\"CSTF2\",\"1388\":\"CSTF2T\",\"1389\":\"CSTF3\",\"1390\":\"CT83\",\"1391\":\"CTAGE1\",\"1392\":\"CTBP1\",\"1393\":\"CTBP2\",\"1394\":\"CTBS\",\"1395\":\"CTCF\",\"1396\":\"CTDNEP1\",\"1397\":\"CTDP1\",\"1398\":\"CTDSPL2\",\"1399\":\"CTGF\",\"1400\":\"CTH\",\"1401\":\"CTNNA1\",\"1402\":\"CTNNA2\",\"1403\":\"CTNNAL1\",\"1404\":\"CTNNB1\",\"1405\":\"CTNNBL1\",\"1406\":\"CTNND1\",\"1407\":\"CTPS1\",\"1408\":\"CTPS2\",\"1409\":\"CTR9\",\"1410\":\"CTSA\",\"1411\":\"CTSB\",\"1412\":\"CTSC\",\"1413\":\"CTSD\",\"1414\":\"CTSL\",\"1415\":\"CTSS\",\"1416\":\"CTSZ\",\"1417\":\"CTTN\",\"1418\":\"CTTNBP2NL\",\"1419\":\"CTU1\",\"1420\":\"CTU2\",\"1421\":\"CUEDC1\",\"1422\":\"CUEDC2\",\"1423\":\"CUL1\",\"1424\":\"CUL2\",\"1425\":\"CUL3\",\"1426\":\"CUL4A\",\"1427\":\"CUL4B\",\"1428\":\"CUL5\",\"1429\":\"CUSTOS\",\"1430\":\"CUTA\",\"1431\":\"CUTC\",\"1432\":\"CUX1\",\"1433\":\"CWC15\",\"1434\":\"CWC22\",\"1435\":\"CWC25\",\"1436\":\"CWC27\",\"1437\":\"CWF19L1\",\"1438\":\"CWF19L2\",\"1439\":\"CXADR\",\"1440\":\"CXCR4\",\"1441\":\"CXorf38\",\"1442\":\"CXorf56\",\"1443\":\"CYB561\",\"1444\":\"CYB5A\",\"1445\":\"CYB5B\",\"1446\":\"CYB5D2\",\"1447\":\"CYB5R1\",\"1448\":\"CYB5R3\",\"1449\":\"CYB5R4\",\"1450\":\"CYBA\",\"1451\":\"CYBC1\",\"1452\":\"CYBRD1\",\"1453\":\"CYC1\",\"1454\":\"CYCS\",\"1455\":\"CYFIP1\",\"1456\":\"CYFIP2\",\"1457\":\"CYHR1\",\"1458\":\"CYP1B1\",\"1459\":\"CYP20A1\",\"1460\":\"CYP2S1\",\"1461\":\"CYP51A1\",\"1462\":\"CYREN\",\"1463\":\"CYSRT1\",\"1464\":\"CYSTM1\",\"1465\":\"D2HGDH\",\"1466\":\"DAB2\",\"1467\":\"DAB2IP\",\"1468\":\"DAD1\",\"1469\":\"DAG1\",\"1470\":\"DAGLB\",\"1471\":\"DAP\",\"1472\":\"DAP3\",\"1473\":\"DAPK3\",\"1474\":\"DARS\",\"1475\":\"DARS2\",\"1476\":\"DAXX\",\"1477\":\"DAZAP1\",\"1478\":\"DBI\",\"1479\":\"DBN1\",\"1480\":\"DBNL\",\"1481\":\"DBR1\",\"1482\":\"DBT\",\"1483\":\"DCAF1\",\"1484\":\"DCAF11\",\"1485\":\"DCAF12\",\"1486\":\"DCAF13\",\"1487\":\"DCAF16\",\"1488\":\"DCAF6\",\"1489\":\"DCAF7\",\"1490\":\"DCAKD\",\"1491\":\"DCBLD1\",\"1492\":\"DCK\",\"1493\":\"DCP1A\",\"1494\":\"DCP2\",\"1495\":\"DCPS\",\"1496\":\"DCTD\",\"1497\":\"DCTN1\",\"1498\":\"DCTN2\",\"1499\":\"DCTN3\",\"1500\":\"DCTN4\",\"1501\":\"DCTN5\",\"1502\":\"DCTN6\",\"1503\":\"DCTPP1\",\"1504\":\"DCUN1D1\",\"1505\":\"DCUN1D4\",\"1506\":\"DCUN1D5\",\"1507\":\"DCXR\",\"1508\":\"DDA1\",\"1509\":\"DDAH1\",\"1510\":\"DDAH2\",\"1511\":\"DDB1\",\"1512\":\"DDB2\",\"1513\":\"DDHD1\",\"1514\":\"DDHD2\",\"1515\":\"DDI2\",\"1516\":\"DDIT4\",\"1517\":\"DDOST\",\"1518\":\"DDRGK1\",\"1519\":\"DDT\",\"1520\":\"DDX1\",\"1521\":\"DDX10\",\"1522\":\"DDX11\",\"1523\":\"DDX11L8\",\"1524\":\"DDX17\",\"1525\":\"DDX18\",\"1526\":\"DDX19A\",\"1527\":\"DDX19B\",\"1528\":\"DDX20\",\"1529\":\"DDX21\",\"1530\":\"DDX23\",\"1531\":\"DDX24\",\"1532\":\"DDX27\",\"1533\":\"DDX28\",\"1534\":\"DDX31\",\"1535\":\"DDX39A\",\"1536\":\"DDX39B\",\"1537\":\"DDX3X\",\"1538\":\"DDX41\",\"1539\":\"DDX42\",\"1540\":\"DDX46\",\"1541\":\"DDX47\",\"1542\":\"DDX49\",\"1543\":\"DDX5\",\"1544\":\"DDX50\",\"1545\":\"DDX51\",\"1546\":\"DDX52\",\"1547\":\"DDX54\",\"1548\":\"DDX55\",\"1549\":\"DDX56\",\"1550\":\"DDX59\",\"1551\":\"DDX6\",\"1552\":\"DDX60\",\"1553\":\"DECR1\",\"1554\":\"DECR2\",\"1555\":\"DEGS1\",\"1556\":\"DEK\",\"1557\":\"DENND4A\",\"1558\":\"DENND4C\",\"1559\":\"DENND6A\",\"1560\":\"DENR\",\"1561\":\"DEPDC7\",\"1562\":\"DERA\",\"1563\":\"DERL1\",\"1564\":\"DES\",\"1565\":\"DESI1\",\"1566\":\"DESI2\",\"1567\":\"DFFA\",\"1568\":\"DGCR2\",\"1569\":\"DGCR8\",\"1570\":\"DGKE\",\"1571\":\"DGUOK\",\"1572\":\"DHCR24\",\"1573\":\"DHCR7\",\"1574\":\"DHDDS\",\"1575\":\"DHFR\",\"1576\":\"DHODH\",\"1577\":\"DHPS\",\"1578\":\"DHRS1\",\"1579\":\"DHRS13\",\"1580\":\"DHRS4\",\"1581\":\"DHRS7\",\"1582\":\"DHRS7B\",\"1583\":\"DHRSX\",\"1584\":\"DHTKD1\",\"1585\":\"DHX15\",\"1586\":\"DHX16\",\"1587\":\"DHX29\",\"1588\":\"DHX30\",\"1589\":\"DHX33\",\"1590\":\"DHX34\",\"1591\":\"DHX35\",\"1592\":\"DHX36\",\"1593\":\"DHX37\",\"1594\":\"DHX38\",\"1595\":\"DHX40\",\"1596\":\"DHX57\",\"1597\":\"DHX8\",\"1598\":\"DHX9\",\"1599\":\"DIABLO\",\"1600\":\"DIAPH1\",\"1601\":\"DIAPH3\",\"1602\":\"DICER1\",\"1603\":\"DIDO1\",\"1604\":\"DIEXF\",\"1605\":\"DIMT1\",\"1606\":\"DIP2B\",\"1607\":\"DIPK2A\",\"1608\":\"DIS3\",\"1609\":\"DIS3L\",\"1610\":\"DIS3L2\",\"1611\":\"DISP1\",\"1612\":\"DKC1\",\"1613\":\"DLAT\",\"1614\":\"DLD\",\"1615\":\"DLG1\",\"1616\":\"DLG3\",\"1617\":\"DLGAP4\",\"1618\":\"DLGAP5\",\"1619\":\"DLST\",\"1620\":\"DMAC1\",\"1621\":\"DMAC2\",\"1622\":\"DMAC2L\",\"1623\":\"DMAP1\",\"1624\":\"DMD\",\"1625\":\"DMXL1\",\"1626\":\"DMXL2\",\"1627\":\"DNAAF2\",\"1628\":\"DNAAF5\",\"1629\":\"DNAH5\",\"1630\":\"DNAJA1\",\"1631\":\"DNAJA2\",\"1632\":\"DNAJA3\",\"1633\":\"DNAJA4\",\"1634\":\"DNAJB1\",\"1635\":\"DNAJB11\",\"1636\":\"DNAJB12\",\"1637\":\"DNAJB14\",\"1638\":\"DNAJB2\",\"1639\":\"DNAJB4\",\"1640\":\"DNAJB6\",\"1641\":\"DNAJB9\",\"1642\":\"DNAJC1\",\"1643\":\"DNAJC10\",\"1644\":\"DNAJC11\",\"1645\":\"DNAJC12\",\"1646\":\"DNAJC13\",\"1647\":\"DNAJC14\",\"1648\":\"DNAJC15\",\"1649\":\"DNAJC17\",\"1650\":\"DNAJC19\",\"1651\":\"DNAJC2\",\"1652\":\"DNAJC21\",\"1653\":\"DNAJC25\",\"1654\":\"DNAJC3\",\"1655\":\"DNAJC30\",\"1656\":\"DNAJC5\",\"1657\":\"DNAJC7\",\"1658\":\"DNAJC8\",\"1659\":\"DNAJC9\",\"1660\":\"DNASE1L1\",\"1661\":\"DNASE2\",\"1662\":\"DNER\",\"1663\":\"DNLZ\",\"1664\":\"DNM1\",\"1665\":\"DNM1L\",\"1666\":\"DNM2\",\"1667\":\"DNM3\",\"1668\":\"DNMBP\",\"1669\":\"DNMT1\",\"1670\":\"DNMT3A\",\"1671\":\"DNMT3B\",\"1672\":\"DNPEP\",\"1673\":\"DNPH1\",\"1674\":\"DNTTIP1\",\"1675\":\"DNTTIP2\",\"1676\":\"DOCK1\",\"1677\":\"DOCK11\",\"1678\":\"DOCK4\",\"1679\":\"DOCK5\",\"1680\":\"DOCK6\",\"1681\":\"DOCK7\",\"1682\":\"DOCK9\",\"1683\":\"DOHH\",\"1684\":\"DOLK\",\"1685\":\"DOLPP1\",\"1686\":\"DPAGT1\",\"1687\":\"DPCD\",\"1688\":\"DPF2\",\"1689\":\"DPH1\",\"1690\":\"DPH2\",\"1691\":\"DPH5\",\"1692\":\"DPH6\",\"1693\":\"DPM1\",\"1694\":\"DPM3\",\"1695\":\"DPP3\",\"1696\":\"DPP7\",\"1697\":\"DPP8\",\"1698\":\"DPP9\",\"1699\":\"DPY19L1\",\"1700\":\"DPY19L3\",\"1701\":\"DPY30\",\"1702\":\"DPYD\",\"1703\":\"DPYSL2\",\"1704\":\"DPYSL3\",\"1705\":\"DPYSL4\",\"1706\":\"DR1\",\"1707\":\"DRAP1\",\"1708\":\"DRG1\",\"1709\":\"DRG2\",\"1710\":\"DROSHA\",\"1711\":\"DSCC1\",\"1712\":\"DSCR3\",\"1713\":\"DSE\",\"1714\":\"DSEL\",\"1715\":\"DSG1\",\"1716\":\"DSG2\",\"1717\":\"DSN1\",\"1718\":\"DSP\",\"1719\":\"DST\",\"1720\":\"DSTN\",\"1721\":\"DTD1\",\"1722\":\"DTL\",\"1723\":\"DTNA\",\"1724\":\"DTX3L\",\"1725\":\"DTYMK\",\"1726\":\"DUS1L\",\"1727\":\"DUS2\",\"1728\":\"DUS3L\",\"1729\":\"DUSP1\",\"1730\":\"DUSP11\",\"1731\":\"DUSP12\",\"1732\":\"DUSP14\",\"1733\":\"DUSP22\",\"1734\":\"DUSP23\",\"1735\":\"DUSP3\",\"1736\":\"DUSP5\",\"1737\":\"DUT\",\"1738\":\"DVL1\",\"1739\":\"DVL2\",\"1740\":\"DYM\",\"1741\":\"DYNC1H1\",\"1742\":\"DYNC1I2\",\"1743\":\"DYNC1LI1\",\"1744\":\"DYNC1LI2\",\"1745\":\"DYNC2H1\",\"1746\":\"DYNC2LI1\",\"1747\":\"DYNLL1\",\"1748\":\"DYNLRB2\",\"1749\":\"DYNLT1\",\"1750\":\"DYNLT3\",\"1751\":\"DYRK1A\",\"1752\":\"E2F3\",\"1753\":\"E2F4\",\"1754\":\"E2F5\",\"1755\":\"E2F6\",\"1756\":\"EAPP\",\"1757\":\"EARS2\",\"1758\":\"EBNA1BP2\",\"1759\":\"EBP\",\"1760\":\"ECD\",\"1761\":\"ECE1\",\"1762\":\"ECEL1\",\"1763\":\"ECH1\",\"1764\":\"ECHDC1\",\"1765\":\"ECHDC3\",\"1766\":\"ECHS1\",\"1767\":\"ECI1\",\"1768\":\"ECI2\",\"1769\":\"ECPAS\",\"1770\":\"ECSIT\",\"1771\":\"ECT2\",\"1772\":\"EDC3\",\"1773\":\"EDC4\",\"1774\":\"EDEM1\",\"1775\":\"EDEM2\",\"1776\":\"EDEM3\",\"1777\":\"EDF1\",\"1778\":\"EDRF1\",\"1779\":\"EEA1\",\"1780\":\"EED\",\"1781\":\"EEF1A1\",\"1782\":\"EEF1A2\",\"1783\":\"EEF1AKMT4\",\"1784\":\"EEF1B2\",\"1785\":\"EEF1D\",\"1786\":\"EEF1E1\",\"1787\":\"EEF1G\",\"1788\":\"EEF2\",\"1789\":\"EEF2K\",\"1790\":\"EEFSEC\",\"1791\":\"EFCAB14\",\"1792\":\"EFEMP1\",\"1793\":\"EFHD1\",\"1794\":\"EFHD2\",\"1795\":\"EFL1\",\"1796\":\"EFR3A\",\"1797\":\"EFTUD2\",\"1798\":\"EGFL7\",\"1799\":\"EGFR\",\"1800\":\"EGLN1\",\"1801\":\"EGR1\",\"1802\":\"EHBP1\",\"1803\":\"EHBP1L1\",\"1804\":\"EHD1\",\"1805\":\"EHD2\",\"1806\":\"EHD4\",\"1807\":\"EHHADH\",\"1808\":\"EHMT1\",\"1809\":\"EHMT2\",\"1810\":\"EI24\",\"1811\":\"EIF1\",\"1812\":\"EIF1AD\",\"1813\":\"EIF1AY\",\"1814\":\"EIF2A\",\"1815\":\"EIF2AK1\",\"1816\":\"EIF2AK2\",\"1817\":\"EIF2AK3\",\"1818\":\"EIF2AK4\",\"1819\":\"EIF2B1\",\"1820\":\"EIF2B2\",\"1821\":\"EIF2B3\",\"1822\":\"EIF2B4\",\"1823\":\"EIF2B5\",\"1824\":\"EIF2D\",\"1825\":\"EIF2S1\",\"1826\":\"EIF2S2\",\"1827\":\"EIF2S3\",\"1828\":\"EIF3A\",\"1829\":\"EIF3B\",\"1830\":\"EIF3CL\",\"1831\":\"EIF3D\",\"1832\":\"EIF3E\",\"1833\":\"EIF3F\",\"1834\":\"EIF3G\",\"1835\":\"EIF3H\",\"1836\":\"EIF3I\",\"1837\":\"EIF3J\",\"1838\":\"EIF3K\",\"1839\":\"EIF3L\",\"1840\":\"EIF3M\",\"1841\":\"EIF4A1\",\"1842\":\"EIF4A2\",\"1843\":\"EIF4A3\",\"1844\":\"EIF4B\",\"1845\":\"EIF4E\",\"1846\":\"EIF4E2\",\"1847\":\"EIF4EBP1\",\"1848\":\"EIF4ENIF1\",\"1849\":\"EIF4G1\",\"1850\":\"EIF4G2\",\"1851\":\"EIF4G3\",\"1852\":\"EIF4H\",\"1853\":\"EIF5\",\"1854\":\"EIF5A\",\"1855\":\"EIF5B\",\"1856\":\"EIF6\",\"1857\":\"EIPR1\",\"1858\":\"ELAC2\",\"1859\":\"ELAVL1\",\"1860\":\"ELF1\",\"1861\":\"ELF2\",\"1862\":\"ELL\",\"1863\":\"ELL2\",\"1864\":\"ELMO2\",\"1865\":\"ELMOD2\",\"1866\":\"ELMSAN1\",\"1867\":\"ELOA\",\"1868\":\"ELOB\",\"1869\":\"ELOC\",\"1870\":\"ELOVL1\",\"1871\":\"ELOVL5\",\"1872\":\"ELP1\",\"1873\":\"ELP2\",\"1874\":\"ELP3\",\"1875\":\"ELP4\",\"1876\":\"ELP5\",\"1877\":\"ELP6\",\"1878\":\"EMC1\",\"1879\":\"EMC10\",\"1880\":\"EMC2\",\"1881\":\"EMC3\",\"1882\":\"EMC4\",\"1883\":\"EMC6\",\"1884\":\"EMC7\",\"1885\":\"EMC8\",\"1886\":\"EMD\",\"1887\":\"EME1\",\"1888\":\"EMG1\",\"1889\":\"EML1\",\"1890\":\"EML2\",\"1891\":\"EML3\",\"1892\":\"EML4\",\"1893\":\"EMSY\",\"1894\":\"ENAH\",\"1895\":\"ENDOD1\",\"1896\":\"ENDOG\",\"1897\":\"ENG\",\"1898\":\"ENGASE\",\"1899\":\"ENO1\",\"1900\":\"ENO2\",\"1901\":\"ENO3\",\"1902\":\"ENOPH1\",\"1903\":\"ENOSF1\",\"1904\":\"ENOX2\",\"1905\":\"ENPP1\",\"1906\":\"ENSA\",\"1907\":\"ENTPD5\",\"1908\":\"ENTR1\",\"1909\":\"ENY2\",\"1910\":\"EOGT\",\"1911\":\"EP300\",\"1912\":\"EP400\",\"1913\":\"EP400P1\",\"1914\":\"EPB41\",\"1915\":\"EPB41L1\",\"1916\":\"EPB41L2\",\"1917\":\"EPB41L4B\",\"1918\":\"EPB41L5\",\"1919\":\"EPC1\",\"1920\":\"EPC2\",\"1921\":\"EPDR1\",\"1922\":\"EPHA2\",\"1923\":\"EPHA5\",\"1924\":\"EPHA7\",\"1925\":\"EPHB2\",\"1926\":\"EPHB4\",\"1927\":\"EPHX1\",\"1928\":\"EPN1\",\"1929\":\"EPN2\",\"1930\":\"EPPK1\",\"1931\":\"EPRS\",\"1932\":\"EPS15\",\"1933\":\"EPS15L1\",\"1934\":\"EPS8\",\"1935\":\"EPS8L2\",\"1936\":\"ERAL1\",\"1937\":\"ERAP1\",\"1938\":\"ERBIN\",\"1939\":\"ERC1\",\"1940\":\"ERCC1\",\"1941\":\"ERCC2\",\"1942\":\"ERCC3\",\"1943\":\"ERCC4\",\"1944\":\"ERCC5\",\"1945\":\"ERCC6L\",\"1946\":\"ERCC8\",\"1947\":\"ERF\",\"1948\":\"ERG28\",\"1949\":\"ERGIC1\",\"1950\":\"ERGIC2\",\"1951\":\"ERGIC3\",\"1952\":\"ERH\",\"1953\":\"ERI1\",\"1954\":\"ERICH1\",\"1955\":\"ERLEC1\",\"1956\":\"ERLIN1\",\"1957\":\"ERLIN2\",\"1958\":\"ERMP1\",\"1959\":\"ERO1A\",\"1960\":\"ERP29\",\"1961\":\"ERP44\",\"1962\":\"ESCO2\",\"1963\":\"ESD\",\"1964\":\"ESF1\",\"1965\":\"ESPL1\",\"1966\":\"ESRP2\",\"1967\":\"ESRRA\",\"1968\":\"ESS2\",\"1969\":\"ESYT1\",\"1970\":\"ESYT2\",\"1971\":\"ETF1\",\"1972\":\"ETFA\",\"1973\":\"ETFB\",\"1974\":\"ETFDH\",\"1975\":\"ETHE1\",\"1976\":\"ETNK1\",\"1977\":\"ETS2\",\"1978\":\"ETV3\",\"1979\":\"ETV6\",\"1980\":\"EVI5\",\"1981\":\"EVL\",\"1982\":\"EWSR1\",\"1983\":\"EXD2\",\"1984\":\"EXO1\",\"1985\":\"EXOC1\",\"1986\":\"EXOC2\",\"1987\":\"EXOC3\",\"1988\":\"EXOC4\",\"1989\":\"EXOC5\",\"1990\":\"EXOC6\",\"1991\":\"EXOC6B\",\"1992\":\"EXOC7\",\"1993\":\"EXOC8\",\"1994\":\"EXOG\",\"1995\":\"EXOSC1\",\"1996\":\"EXOSC10\",\"1997\":\"EXOSC2\",\"1998\":\"EXOSC3\",\"1999\":\"EXOSC4\",\"2000\":\"EXOSC5\",\"2001\":\"EXOSC6\",\"2002\":\"EXOSC7\",\"2003\":\"EXOSC8\",\"2004\":\"EXOSC9\",\"2005\":\"EXT1\",\"2006\":\"EXT2\",\"2007\":\"EXTL2\",\"2008\":\"EXTL3\",\"2009\":\"EYA3\",\"2010\":\"EYA4\",\"2011\":\"EZH2\",\"2012\":\"EZR\",\"2013\":\"F2RL3\",\"2014\":\"F8A1\",\"2015\":\"FA2H\",\"2016\":\"FABP3\",\"2017\":\"FABP5\",\"2018\":\"FADD\",\"2019\":\"FADS1\",\"2020\":\"FADS3\",\"2021\":\"FAF1\",\"2022\":\"FAF2\",\"2023\":\"FAH\",\"2024\":\"FAHD1\",\"2025\":\"FAHD2A\",\"2026\":\"FAHD2B\",\"2027\":\"FAIM\",\"2028\":\"FAM102B\",\"2029\":\"FAM107B\",\"2030\":\"FAM111B\",\"2031\":\"FAM114A1\",\"2032\":\"FAM114A2\",\"2033\":\"FAM117B\",\"2034\":\"FAM118B\",\"2035\":\"FAM120A\",\"2036\":\"FAM120B\",\"2037\":\"FAM120C\",\"2038\":\"FAM122B\",\"2039\":\"FAM126A\",\"2040\":\"FAM129A\",\"2041\":\"FAM129B\",\"2042\":\"FAM136A\",\"2043\":\"FAM13A\",\"2044\":\"FAM160B1\",\"2045\":\"FAM162A\",\"2046\":\"FAM169A\",\"2047\":\"FAM172A\",\"2048\":\"FAM173B\",\"2049\":\"FAM177A1\",\"2050\":\"FAM185A\",\"2051\":\"FAM192A\",\"2052\":\"FAM193A\",\"2053\":\"FAM204A\",\"2054\":\"FAM207A\",\"2055\":\"FAM208A\",\"2056\":\"FAM208B\",\"2057\":\"FAM20B\",\"2058\":\"FAM210A\",\"2059\":\"FAM219B\",\"2060\":\"FAM234A\",\"2061\":\"FAM234B\",\"2062\":\"FAM241A\",\"2063\":\"FAM241B\",\"2064\":\"FAM32A\",\"2065\":\"FAM3C\",\"2066\":\"FAM45A\",\"2067\":\"FAM49B\",\"2068\":\"FAM50A\",\"2069\":\"FAM76A\",\"2070\":\"FAM83A\",\"2071\":\"FAM83D\",\"2072\":\"FAM83G\",\"2073\":\"FAM83H\",\"2074\":\"FAM8A1\",\"2075\":\"FAM91A1\",\"2076\":\"FAM98A\",\"2077\":\"FAM98B\",\"2078\":\"FANCA\",\"2079\":\"FANCB\",\"2080\":\"FANCD2\",\"2081\":\"FANCE\",\"2082\":\"FANCG\",\"2083\":\"FANCI\",\"2084\":\"FANCL\",\"2085\":\"FANCM\",\"2086\":\"FAR1\",\"2087\":\"FARP1\",\"2088\":\"FARP2\",\"2089\":\"FARS2\",\"2090\":\"FARSA\",\"2091\":\"FARSB\",\"2092\":\"FAS\",\"2093\":\"FASN\",\"2094\":\"FASTKD1\",\"2095\":\"FASTKD2\",\"2096\":\"FASTKD3\",\"2097\":\"FASTKD5\",\"2098\":\"FAT1\",\"2099\":\"FAT4\",\"2100\":\"FBH1\",\"2101\":\"FBL\",\"2102\":\"FBLN1\",\"2103\":\"FBLN5\",\"2104\":\"FBN1\",\"2105\":\"FBN2\",\"2106\":\"FBRS\",\"2107\":\"FBXL12\",\"2108\":\"FBXL18\",\"2109\":\"FBXL20\",\"2110\":\"FBXL6\",\"2111\":\"FBXO11\",\"2112\":\"FBXO21\",\"2113\":\"FBXO22\",\"2114\":\"FBXO28\",\"2115\":\"FBXO3\",\"2116\":\"FBXO30\",\"2117\":\"FBXO38\",\"2118\":\"FBXO4\",\"2119\":\"FBXO45\",\"2120\":\"FBXO7\",\"2121\":\"FBXO9\",\"2122\":\"FBXW11\",\"2123\":\"FBXW5\",\"2124\":\"FBXW9\",\"2125\":\"FCF1\",\"2126\":\"FCHO2\",\"2127\":\"FCHSD1\",\"2128\":\"FCHSD2\",\"2129\":\"FDFT1\",\"2130\":\"FDPS\",\"2131\":\"FDX1\",\"2132\":\"FDX2\",\"2133\":\"FDXR\",\"2134\":\"FECH\",\"2135\":\"FEN1\",\"2136\":\"FER\",\"2137\":\"FERMT1\",\"2138\":\"FERMT2\",\"2139\":\"FEZ2\",\"2140\":\"FGF2\",\"2141\":\"FGFR1OP\",\"2142\":\"FGFR1OP2\",\"2143\":\"FGFR4\",\"2144\":\"FH\",\"2145\":\"FHL1\",\"2146\":\"FHL2\",\"2147\":\"FHL3\",\"2148\":\"FHOD1\",\"2149\":\"FIBP\",\"2150\":\"FIG4\",\"2151\":\"FIGNL1\",\"2152\":\"FIP1L1\",\"2153\":\"FIS1\",\"2154\":\"FITM2\",\"2155\":\"FKBP10\",\"2156\":\"FKBP11\",\"2157\":\"FKBP14\",\"2158\":\"FKBP15\",\"2159\":\"FKBP1A\",\"2160\":\"FKBP2\",\"2161\":\"FKBP3\",\"2162\":\"FKBP4\",\"2163\":\"FKBP5\",\"2164\":\"FKBP7\",\"2165\":\"FKBP8\",\"2166\":\"FKBP9\",\"2167\":\"FKBPL\",\"2168\":\"FKRP\",\"2169\":\"FKTN\",\"2170\":\"FLAD1\",\"2171\":\"FLG2\",\"2172\":\"FLII\",\"2173\":\"FLNA\",\"2174\":\"FLNB\",\"2175\":\"FLNC\",\"2176\":\"FLOT1\",\"2177\":\"FLOT2\",\"2178\":\"FLRT3\",\"2179\":\"FLT4\",\"2180\":\"FLVCR1\",\"2181\":\"FLYWCH1\",\"2182\":\"FLYWCH2\",\"2183\":\"FMC1\",\"2184\":\"FMNL1\",\"2185\":\"FMNL2\",\"2186\":\"FMR1\",\"2187\":\"FN1\",\"2188\":\"FN3KRP\",\"2189\":\"FNBP1\",\"2190\":\"FNBP1L\",\"2191\":\"FNBP4\",\"2192\":\"FNDC3A\",\"2193\":\"FNDC3B\",\"2194\":\"FNTA\",\"2195\":\"FOCAD\",\"2196\":\"FOS\",\"2197\":\"FOSL2\",\"2198\":\"FOXC2\",\"2199\":\"FOXJ3\",\"2200\":\"FOXK1\",\"2201\":\"FOXK2\",\"2202\":\"FOXN2\",\"2203\":\"FOXP1\",\"2204\":\"FOXP2\",\"2205\":\"FOXP4\",\"2206\":\"FOXRED1\",\"2207\":\"FOXRED2\",\"2208\":\"FPGS\",\"2209\":\"FRA10AC1\",\"2210\":\"FRG1\",\"2211\":\"FRYL\",\"2212\":\"FSCN1\",\"2213\":\"FSD1\",\"2214\":\"FSTL1\",\"2215\":\"FSTL4\",\"2216\":\"FTH1\",\"2217\":\"FTL\",\"2218\":\"FTO\",\"2219\":\"FTSJ1\",\"2220\":\"FTSJ3\",\"2221\":\"FUBP1\",\"2222\":\"FUBP3\",\"2223\":\"FUCA1\",\"2224\":\"FUCA2\",\"2225\":\"FUK\",\"2226\":\"FUNDC1\",\"2227\":\"FUNDC2\",\"2228\":\"FUOM\",\"2229\":\"FURIN\",\"2230\":\"FUS\",\"2231\":\"FUT11\",\"2232\":\"FUT8\",\"2233\":\"FXN\",\"2234\":\"FXR1\",\"2235\":\"FXR2\",\"2236\":\"FYCO1\",\"2237\":\"FYN\",\"2238\":\"FYTTD1\",\"2239\":\"G3BP1\",\"2240\":\"G3BP2\",\"2241\":\"G6PD\",\"2242\":\"GAA\",\"2243\":\"GABARAP\",\"2244\":\"GABARAPL1\",\"2245\":\"GABARAPL2\",\"2246\":\"GABPA\",\"2247\":\"GABPB1\",\"2248\":\"GADD45GIP1\",\"2249\":\"GAK\",\"2250\":\"GAL\",\"2251\":\"GALE\",\"2252\":\"GALK1\",\"2253\":\"GALK2\",\"2254\":\"GALM\",\"2255\":\"GALNS\",\"2256\":\"GALNT1\",\"2257\":\"GALNT2\",\"2258\":\"GALNT3\",\"2259\":\"GALNT6\",\"2260\":\"GALNT7\",\"2261\":\"GAMT\",\"2262\":\"GAN\",\"2263\":\"GANAB\",\"2264\":\"GANC\",\"2265\":\"GAPDH\",\"2266\":\"GAPVD1\",\"2267\":\"GAR1\",\"2268\":\"GARS\",\"2269\":\"GART\",\"2270\":\"GAS1\",\"2271\":\"GAS2L1\",\"2272\":\"GATAD1\",\"2273\":\"GATAD2A\",\"2274\":\"GATAD2B\",\"2275\":\"GATB\",\"2276\":\"GATD1\",\"2277\":\"GBA\",\"2278\":\"GBE1\",\"2279\":\"GBF1\",\"2280\":\"GBP1\",\"2281\":\"GBP2\",\"2282\":\"GCA\",\"2283\":\"GCAT\",\"2284\":\"GCC1\",\"2285\":\"GCC2\",\"2286\":\"GCDH\",\"2287\":\"GCFC2\",\"2288\":\"GCHFR\",\"2289\":\"GCLC\",\"2290\":\"GCLM\",\"2291\":\"GCN1\",\"2292\":\"GCNT1\",\"2293\":\"GCSH\",\"2294\":\"GDA\",\"2295\":\"GDAP1\",\"2296\":\"GDAP2\",\"2297\":\"GDE1\",\"2298\":\"GDF15\",\"2299\":\"GDI1\",\"2300\":\"GDI2\",\"2301\":\"GDPD1\",\"2302\":\"GDPD3\",\"2303\":\"GDPGP1\",\"2304\":\"GEMIN2\",\"2305\":\"GEMIN4\",\"2306\":\"GEMIN5\",\"2307\":\"GEMIN6\",\"2308\":\"GEMIN7\",\"2309\":\"GEMIN8\",\"2310\":\"GET4\",\"2311\":\"GFER\",\"2312\":\"GFM1\",\"2313\":\"GFM2\",\"2314\":\"GFOD1\",\"2315\":\"GFOD2\",\"2316\":\"GFPT1\",\"2317\":\"GFPT2\",\"2318\":\"GGA1\",\"2319\":\"GGA2\",\"2320\":\"GGCT\",\"2321\":\"GGCX\",\"2322\":\"GGH\",\"2323\":\"GGPS1\",\"2324\":\"GGT1\",\"2325\":\"GHDC\",\"2326\":\"GHITM\",\"2327\":\"GID8\",\"2328\":\"GIGYF2\",\"2329\":\"GINS1\",\"2330\":\"GINS2\",\"2331\":\"GINS3\",\"2332\":\"GINS4\",\"2333\":\"GIPC1\",\"2334\":\"GIPC3\",\"2335\":\"GIT1\",\"2336\":\"GIT2\",\"2337\":\"GJA1\",\"2338\":\"GK\",\"2339\":\"GK5\",\"2340\":\"GLA\",\"2341\":\"GLB1\",\"2342\":\"GLCCI1\",\"2343\":\"GLCE\",\"2344\":\"GLE1\",\"2345\":\"GLG1\",\"2346\":\"GLIPR1\",\"2347\":\"GLIPR2\",\"2348\":\"GLMN\",\"2349\":\"GLMP\",\"2350\":\"GLO1\",\"2351\":\"GLOD4\",\"2352\":\"GLRX\",\"2353\":\"GLRX2\",\"2354\":\"GLRX3\",\"2355\":\"GLRX5\",\"2356\":\"GLS\",\"2357\":\"GLT8D1\",\"2358\":\"GLT8D2\",\"2359\":\"GLTP\",\"2360\":\"GLUD1\",\"2361\":\"GLYR1\",\"2362\":\"GM2A\",\"2363\":\"GMCL1\",\"2364\":\"GMDS\",\"2365\":\"GMEB1\",\"2366\":\"GMEB2\",\"2367\":\"GMFB\",\"2368\":\"GMIP\",\"2369\":\"GMNN\",\"2370\":\"GMPPA\",\"2371\":\"GMPPB\",\"2372\":\"GMPR2\",\"2373\":\"GMPS\",\"2374\":\"GNA11\",\"2375\":\"GNA13\",\"2376\":\"GNAI1\",\"2377\":\"GNAI2\",\"2378\":\"GNAI3\",\"2379\":\"GNAO1\",\"2380\":\"GNAQ\",\"2381\":\"GNAS\",\"2382\":\"GNB1\",\"2383\":\"GNB1L\",\"2384\":\"GNB2\",\"2385\":\"GNB4\",\"2386\":\"GNE\",\"2387\":\"GNG12\",\"2388\":\"GNG5\",\"2389\":\"GNL1\",\"2390\":\"GNL2\",\"2391\":\"GNL3\",\"2392\":\"GNL3L\",\"2393\":\"GNPAT\",\"2394\":\"GNPDA1\",\"2395\":\"GNPDA2\",\"2396\":\"GNPNAT1\",\"2397\":\"GNPTAB\",\"2398\":\"GNS\",\"2399\":\"GOLGA1\",\"2400\":\"GOLGA2\",\"2401\":\"GOLGA3\",\"2402\":\"GOLGA4\",\"2403\":\"GOLGA5\",\"2404\":\"GOLGA7\",\"2405\":\"GOLGA8O\",\"2406\":\"GOLGB1\",\"2407\":\"GOLIM4\",\"2408\":\"GOLM1\",\"2409\":\"GOLPH3\",\"2410\":\"GOLPH3L\",\"2411\":\"GOLT1B\",\"2412\":\"GON4L\",\"2413\":\"GON7\",\"2414\":\"GOPC\",\"2415\":\"GORAB\",\"2416\":\"GORASP1\",\"2417\":\"GORASP2\",\"2418\":\"GOSR1\",\"2419\":\"GOSR2\",\"2420\":\"GOT1\",\"2421\":\"GOT2\",\"2422\":\"GPAA1\",\"2423\":\"GPALPP1\",\"2424\":\"GPAM\",\"2425\":\"GPANK1\",\"2426\":\"GPAT3\",\"2427\":\"GPAT4\",\"2428\":\"GPATCH1\",\"2429\":\"GPATCH11\",\"2430\":\"GPATCH2\",\"2431\":\"GPATCH4\",\"2432\":\"GPATCH8\",\"2433\":\"GPBP1L1\",\"2434\":\"GPC1\",\"2435\":\"GPC5\",\"2436\":\"GPD1L\",\"2437\":\"GPD2\",\"2438\":\"GPHN\",\"2439\":\"GPI\",\"2440\":\"GPKOW\",\"2441\":\"GPN1\",\"2442\":\"GPN2\",\"2443\":\"GPR107\",\"2444\":\"GPR108\",\"2445\":\"GPR180\",\"2446\":\"GPR75-ASB3\",\"2447\":\"GPR89A\",\"2448\":\"GPRC5A\",\"2449\":\"GPRC5C\",\"2450\":\"GPRIN1\",\"2451\":\"GPS1\",\"2452\":\"GPS2\",\"2453\":\"GPSM1\",\"2454\":\"GPT2\",\"2455\":\"GPX1\",\"2456\":\"GPX8\",\"2457\":\"GRAMD1A\",\"2458\":\"GRAMD1B\",\"2459\":\"GRAMD2B\",\"2460\":\"GRB10\",\"2461\":\"GRB2\",\"2462\":\"GRB7\",\"2463\":\"GRHPR\",\"2464\":\"GRIPAP1\",\"2465\":\"GRK2\",\"2466\":\"GRK6\",\"2467\":\"GRN\",\"2468\":\"GRPEL1\",\"2469\":\"GRPEL2\",\"2470\":\"GRSF1\",\"2471\":\"GRTP1\",\"2472\":\"GRWD1\",\"2473\":\"GSDME\",\"2474\":\"GSE1\",\"2475\":\"GSK3A\",\"2476\":\"GSK3B\",\"2477\":\"GSKIP\",\"2478\":\"GSN\",\"2479\":\"GSPT1\",\"2480\":\"GSPT2\",\"2481\":\"GSR\",\"2482\":\"GSS\",\"2483\":\"GSTCD\",\"2484\":\"GSTK1\",\"2485\":\"GSTM3\",\"2486\":\"GSTM4\",\"2487\":\"GSTO1\",\"2488\":\"GSTP1\",\"2489\":\"GSTT1\",\"2490\":\"GSTT2\",\"2491\":\"GSTZ1\",\"2492\":\"GTF2A1\",\"2493\":\"GTF2B\",\"2494\":\"GTF2E1\",\"2495\":\"GTF2E2\",\"2496\":\"GTF2F1\",\"2497\":\"GTF2F2\",\"2498\":\"GTF2H1\",\"2499\":\"GTF2H2\",\"2500\":\"GTF2H2C\",\"2501\":\"GTF2H3\",\"2502\":\"GTF2H4\",\"2503\":\"GTF2H5\",\"2504\":\"GTF2I\",\"2505\":\"GTF2IRD1\",\"2506\":\"GTF3C1\",\"2507\":\"GTF3C2\",\"2508\":\"GTF3C3\",\"2509\":\"GTF3C4\",\"2510\":\"GTF3C5\",\"2511\":\"GTF3C6\",\"2512\":\"GTPBP1\",\"2513\":\"GTPBP10\",\"2514\":\"GTPBP3\",\"2515\":\"GTPBP4\",\"2516\":\"GTPBP6\",\"2517\":\"GTPBP8\",\"2518\":\"GTSE1\",\"2519\":\"GUF1\",\"2520\":\"GUK1\",\"2521\":\"GULP1\",\"2522\":\"GUSB\",\"2523\":\"GXYLT1\",\"2524\":\"GYG1\",\"2525\":\"GYS1\",\"2526\":\"H1F0\",\"2527\":\"H1FX\",\"2528\":\"H2AFY\",\"2529\":\"H2AFZ\",\"2530\":\"H3F3A\",\"2531\":\"H6PD\",\"2532\":\"HABP4\",\"2533\":\"HACD2\",\"2534\":\"HACD3\",\"2535\":\"HACL1\",\"2536\":\"HADH\",\"2537\":\"HADHA\",\"2538\":\"HADHB\",\"2539\":\"HAGH\",\"2540\":\"HARS\",\"2541\":\"HARS2\",\"2542\":\"HASPIN\",\"2543\":\"HAT1\",\"2544\":\"HAUS1\",\"2545\":\"HAUS2\",\"2546\":\"HAUS3\",\"2547\":\"HAUS4\",\"2548\":\"HAUS5\",\"2549\":\"HAUS6\",\"2550\":\"HAUS7\",\"2551\":\"HAUS8\",\"2552\":\"HAX1\",\"2553\":\"HBS1L\",\"2554\":\"HCCS\",\"2555\":\"HCFC1\",\"2556\":\"HCFC2\",\"2557\":\"HDAC1\",\"2558\":\"HDAC2\",\"2559\":\"HDAC3\",\"2560\":\"HDAC4\",\"2561\":\"HDAC7\",\"2562\":\"HDDC2\",\"2563\":\"HDGF\",\"2564\":\"HDGFL2\",\"2565\":\"HDHD2\",\"2566\":\"HDHD3\",\"2567\":\"HDHD5\",\"2568\":\"HDLBP\",\"2569\":\"HEATR1\",\"2570\":\"HEATR3\",\"2571\":\"HEATR5A\",\"2572\":\"HEATR5B\",\"2573\":\"HEATR6\",\"2574\":\"HEBP1\",\"2575\":\"HEBP2\",\"2576\":\"HECA\",\"2577\":\"HECTD1\",\"2578\":\"HECTD3\",\"2579\":\"HECTD4\",\"2580\":\"HELLS\",\"2581\":\"HELZ\",\"2582\":\"HELZ2\",\"2583\":\"HENMT1\",\"2584\":\"HERC1\",\"2585\":\"HERC2\",\"2586\":\"HERC4\",\"2587\":\"HERC5\",\"2588\":\"HERPUD1\",\"2589\":\"HEXA\",\"2590\":\"HEXB\",\"2591\":\"HEXIM1\",\"2592\":\"HEXIM2\",\"2593\":\"HFE\",\"2594\":\"HGH1\",\"2595\":\"HGS\",\"2596\":\"HGSNAT\",\"2597\":\"HIBADH\",\"2598\":\"HIBCH\",\"2599\":\"HIF1AN\",\"2600\":\"HIGD1A\",\"2601\":\"HIGD2A\",\"2602\":\"HIKESHI\",\"2603\":\"HINT1\",\"2604\":\"HINT2\",\"2605\":\"HINT3\",\"2606\":\"HIP1\",\"2607\":\"HIP1R\",\"2608\":\"HIRA\",\"2609\":\"HIST1H1B\",\"2610\":\"HIST1H1C\",\"2611\":\"HIST1H1E\",\"2612\":\"HIST1H2BA\",\"2613\":\"HIST1H2BK\",\"2614\":\"HIST1H3A\",\"2615\":\"HIST1H4A\",\"2616\":\"HIST1H4G\",\"2617\":\"HIST2H2AC\",\"2618\":\"HIST2H2BC\",\"2619\":\"HIST2H3A\",\"2620\":\"HIST2H3PS2\",\"2621\":\"HIVEP1\",\"2622\":\"HJURP\",\"2623\":\"HK1\",\"2624\":\"HK2\",\"2625\":\"HLA-A\",\"2626\":\"HLA-B\",\"2627\":\"HLA-C\",\"2628\":\"HLA-F\",\"2629\":\"HLA-H\",\"2630\":\"HLCS\",\"2631\":\"HLTF\",\"2632\":\"HM13\",\"2633\":\"HMBOX1\",\"2634\":\"HMBS\",\"2635\":\"HMCES\",\"2636\":\"HMG20A\",\"2637\":\"HMG20B\",\"2638\":\"HMGA1\",\"2639\":\"HMGB1\",\"2640\":\"HMGB2\",\"2641\":\"HMGB3\",\"2642\":\"HMGCL\",\"2643\":\"HMGCR\",\"2644\":\"HMGCS1\",\"2645\":\"HMGN1\",\"2646\":\"HMGN3\",\"2647\":\"HMGN5\",\"2648\":\"HMGXB4\",\"2649\":\"HMMR\",\"2650\":\"HMOX1\",\"2651\":\"HMOX2\",\"2652\":\"HNMT\",\"2653\":\"HNRNPA0\",\"2654\":\"HNRNPA1\",\"2655\":\"HNRNPA2B1\",\"2656\":\"HNRNPA3\",\"2657\":\"HNRNPAB\",\"2658\":\"HNRNPC\",\"2659\":\"HNRNPCL4\",\"2660\":\"HNRNPD\",\"2661\":\"HNRNPDL\",\"2662\":\"HNRNPF\",\"2663\":\"HNRNPH1\",\"2664\":\"HNRNPH2\",\"2665\":\"HNRNPH3\",\"2666\":\"HNRNPK\",\"2667\":\"HNRNPL\",\"2668\":\"HNRNPLL\",\"2669\":\"HNRNPM\",\"2670\":\"HNRNPR\",\"2671\":\"HNRNPU\",\"2672\":\"HNRNPUL1\",\"2673\":\"HNRNPUL2\",\"2674\":\"HOMER1\",\"2675\":\"HOMER3\",\"2676\":\"HOMEZ\",\"2677\":\"HOOK1\",\"2678\":\"HOOK2\",\"2679\":\"HOOK3\",\"2680\":\"HOXC10\",\"2681\":\"HOXC6\",\"2682\":\"HP1BP3\",\"2683\":\"HPCAL1\",\"2684\":\"HPD\",\"2685\":\"HPDL\",\"2686\":\"HPF1\",\"2687\":\"HPRT1\",\"2688\":\"HPS3\",\"2689\":\"HPS5\",\"2690\":\"HPS6\",\"2691\":\"HPSE\",\"2692\":\"HRAS\",\"2693\":\"HS1BP3\",\"2694\":\"HS2ST1\",\"2695\":\"HS6ST2\",\"2696\":\"HSBP1\",\"2697\":\"HSCB\",\"2698\":\"HSD17B10\",\"2699\":\"HSD17B11\",\"2700\":\"HSD17B12\",\"2701\":\"HSD17B4\",\"2702\":\"HSD17B7\",\"2703\":\"HSD17B8\",\"2704\":\"HSDL1\",\"2705\":\"HSDL2\",\"2706\":\"HSF1\",\"2707\":\"HSP90AA1\",\"2708\":\"HSP90AA2P\",\"2709\":\"HSP90AA4P\",\"2710\":\"HSP90AB1\",\"2711\":\"HSP90AB4P\",\"2712\":\"HSP90B1\",\"2713\":\"HSPA13\",\"2714\":\"HSPA14\",\"2715\":\"HSPA1A\",\"2716\":\"HSPA1L\",\"2717\":\"HSPA2\",\"2718\":\"HSPA4\",\"2719\":\"HSPA4L\",\"2720\":\"HSPA5\",\"2721\":\"HSPA6\",\"2722\":\"HSPA8\",\"2723\":\"HSPA9\",\"2724\":\"HSPB1\",\"2725\":\"HSPB11\",\"2726\":\"HSPBP1\",\"2727\":\"HSPD1\",\"2728\":\"HSPE1\",\"2729\":\"HSPG2\",\"2730\":\"HSPH1\",\"2731\":\"HTATIP2\",\"2732\":\"HTATSF1\",\"2733\":\"HTD2\",\"2734\":\"HTRA2\",\"2735\":\"HTT\",\"2736\":\"HUS1\",\"2737\":\"HUWE1\",\"2738\":\"HYAL1\",\"2739\":\"HYAL2\",\"2740\":\"HYI\",\"2741\":\"HYOU1\",\"2742\":\"HYPK\",\"2743\":\"IAH1\",\"2744\":\"IARS\",\"2745\":\"IARS2\",\"2746\":\"IBA57\",\"2747\":\"IBTK\",\"2748\":\"ICAM1\",\"2749\":\"ICE1\",\"2750\":\"ICE2\",\"2751\":\"ICMT\",\"2752\":\"ID3\",\"2753\":\"IDE\",\"2754\":\"IDH1\",\"2755\":\"IDH2\",\"2756\":\"IDH3A\",\"2757\":\"IDH3B\",\"2758\":\"IDH3G\",\"2759\":\"IDI1\",\"2760\":\"IDUA\",\"2761\":\"IER3IP1\",\"2762\":\"IFI16\",\"2763\":\"IFI30\",\"2764\":\"IFI35\",\"2765\":\"IFI44\",\"2766\":\"IFI44L\",\"2767\":\"IFIT1\",\"2768\":\"IFIT2\",\"2769\":\"IFIT3\",\"2770\":\"IFIT5\",\"2771\":\"IFITM2\",\"2772\":\"IFITM3\",\"2773\":\"IFNGR1\",\"2774\":\"IFRD1\",\"2775\":\"IFRD2\",\"2776\":\"IFT122\",\"2777\":\"IFT140\",\"2778\":\"IFT20\",\"2779\":\"IFT27\",\"2780\":\"IFT43\",\"2781\":\"IFT57\",\"2782\":\"IFT74\",\"2783\":\"IFT81\",\"2784\":\"IGBP1\",\"2785\":\"IGF1R\",\"2786\":\"IGF2BP1\",\"2787\":\"IGF2BP2\",\"2788\":\"IGF2BP3\",\"2789\":\"IGF2R\",\"2790\":\"IGFBP4\",\"2791\":\"IGFBP7\",\"2792\":\"IGHMBP2\",\"2793\":\"IGSF8\",\"2794\":\"IK\",\"2795\":\"IKBIP\",\"2796\":\"IKBKB\",\"2797\":\"IKBKG\",\"2798\":\"IL11\",\"2799\":\"IL18\",\"2800\":\"IL6ST\",\"2801\":\"ILF2\",\"2802\":\"ILF3\",\"2803\":\"ILK\",\"2804\":\"ILKAP\",\"2805\":\"ILVBL\",\"2806\":\"IMMP2L\",\"2807\":\"IMMT\",\"2808\":\"IMP3\",\"2809\":\"IMP4\",\"2810\":\"IMPA1\",\"2811\":\"IMPA2\",\"2812\":\"IMPACT\",\"2813\":\"IMPAD1\",\"2814\":\"IMPDH1\",\"2815\":\"IMPDH2\",\"2816\":\"IMUP\",\"2817\":\"INCENP\",\"2818\":\"INF2\",\"2819\":\"ING1\",\"2820\":\"ING2\",\"2821\":\"ING3\",\"2822\":\"INO80\",\"2823\":\"INO80E\",\"2824\":\"INPP1\",\"2825\":\"INPP4A\",\"2826\":\"INPP5A\",\"2827\":\"INPP5B\",\"2828\":\"INPP5K\",\"2829\":\"INPPL1\",\"2830\":\"INSR\",\"2831\":\"INTS1\",\"2832\":\"INTS10\",\"2833\":\"INTS11\",\"2834\":\"INTS12\",\"2835\":\"INTS13\",\"2836\":\"INTS14\",\"2837\":\"INTS2\",\"2838\":\"INTS3\",\"2839\":\"INTS4\",\"2840\":\"INTS5\",\"2841\":\"INTS6\",\"2842\":\"INTS7\",\"2843\":\"INTS8\",\"2844\":\"INTS9\",\"2845\":\"IP6K1\",\"2846\":\"IPMK\",\"2847\":\"IPO11\",\"2848\":\"IPO13\",\"2849\":\"IPO4\",\"2850\":\"IPO5\",\"2851\":\"IPO7\",\"2852\":\"IPO8\",\"2853\":\"IPO9\",\"2854\":\"IQGAP1\",\"2855\":\"IQGAP2\",\"2856\":\"IQGAP3\",\"2857\":\"IQSEC1\",\"2858\":\"IRAK1\",\"2859\":\"IRAK4\",\"2860\":\"IREB2\",\"2861\":\"IRF2BP1\",\"2862\":\"IRF2BP2\",\"2863\":\"IRF2BPL\",\"2864\":\"IRF3\",\"2865\":\"IRGQ\",\"2866\":\"IRS2\",\"2867\":\"ISCA1\",\"2868\":\"ISCA2\",\"2869\":\"ISCU\",\"2870\":\"ISG15\",\"2871\":\"ISG20\",\"2872\":\"ISG20L2\",\"2873\":\"ISOC1\",\"2874\":\"ISOC2\",\"2875\":\"IST1\",\"2876\":\"ISY1\",\"2877\":\"ITCH\",\"2878\":\"ITFG1\",\"2879\":\"ITGA1\",\"2880\":\"ITGA2\",\"2881\":\"ITGA3\",\"2882\":\"ITGA5\",\"2883\":\"ITGA6\",\"2884\":\"ITGAV\",\"2885\":\"ITGB1\",\"2886\":\"ITGB5\",\"2887\":\"ITIH4\",\"2888\":\"ITM2B\",\"2889\":\"ITM2C\",\"2890\":\"ITPA\",\"2891\":\"ITPK1\",\"2892\":\"ITPKC\",\"2893\":\"ITPR1\",\"2894\":\"ITPR2\",\"2895\":\"ITPR3\",\"2896\":\"ITPRID2\",\"2897\":\"ITPRIP\",\"2898\":\"ITSN1\",\"2899\":\"ITSN2\",\"2900\":\"IVD\",\"2901\":\"IVNS1ABP\",\"2902\":\"IWS1\",\"2903\":\"JADE2\",\"2904\":\"JAGN1\",\"2905\":\"JAK1\",\"2906\":\"JAZF1\",\"2907\":\"JMJD1C\",\"2908\":\"JMJD4\",\"2909\":\"JMJD6\",\"2910\":\"JMY\",\"2911\":\"JOSD2\",\"2912\":\"JPH1\",\"2913\":\"JPH2\",\"2914\":\"JPT1\",\"2915\":\"JPT2\",\"2916\":\"JRKL\",\"2917\":\"JTB\",\"2918\":\"JUN\",\"2919\":\"JUNB\",\"2920\":\"JUND\",\"2921\":\"JUP\",\"2922\":\"KANK1\",\"2923\":\"KANK2\",\"2924\":\"KANK4\",\"2925\":\"KANSL1\",\"2926\":\"KANSL2\",\"2927\":\"KANSL3\",\"2928\":\"KARS\",\"2929\":\"KAT2A\",\"2930\":\"KAT6A\",\"2931\":\"KAT7\",\"2932\":\"KAT8\",\"2933\":\"KATNB1\",\"2934\":\"KBTBD2\",\"2935\":\"KBTBD4\",\"2936\":\"KBTBD6\",\"2937\":\"KCMF1\",\"2938\":\"KCNAB1\",\"2939\":\"KCNAB2\",\"2940\":\"KCNH2\",\"2941\":\"KCNJ12\",\"2942\":\"KCNN4\",\"2943\":\"KCT2\",\"2944\":\"KCTD1\",\"2945\":\"KCTD10\",\"2946\":\"KCTD15\",\"2947\":\"KCTD18\",\"2948\":\"KCTD2\",\"2949\":\"KCTD3\",\"2950\":\"KCTD5\",\"2951\":\"KCTD9\",\"2952\":\"KDELC1\",\"2953\":\"KDELC2\",\"2954\":\"KDELR1\",\"2955\":\"KDELR2\",\"2956\":\"KDM1A\",\"2957\":\"KDM1B\",\"2958\":\"KDM2A\",\"2959\":\"KDM2B\",\"2960\":\"KDM3A\",\"2961\":\"KDM3B\",\"2962\":\"KDM4A\",\"2963\":\"KDM4B\",\"2964\":\"KDM5A\",\"2965\":\"KDM5B\",\"2966\":\"KDM5C\",\"2967\":\"KDM6A\",\"2968\":\"KDM6B\",\"2969\":\"KDSR\",\"2970\":\"KHDC4\",\"2971\":\"KHDRBS1\",\"2972\":\"KHDRBS3\",\"2973\":\"KHNYN\",\"2974\":\"KHSRP\",\"2975\":\"KIAA0100\",\"2976\":\"KIAA0319L\",\"2977\":\"KIAA0391\",\"2978\":\"KIAA0754\",\"2979\":\"KIAA0825\",\"2980\":\"KIAA1143\",\"2981\":\"KIAA1211\",\"2982\":\"KIAA1217\",\"2983\":\"KIAA1522\",\"2984\":\"KIAA1614\",\"2985\":\"KIAA1671\",\"2986\":\"KIAA2013\",\"2987\":\"KIDINS220\",\"2988\":\"KIF11\",\"2989\":\"KIF13A\",\"2990\":\"KIF13B\",\"2991\":\"KIF14\",\"2992\":\"KIF15\",\"2993\":\"KIF16B\",\"2994\":\"KIF18A\",\"2995\":\"KIF18B\",\"2996\":\"KIF1B\",\"2997\":\"KIF1BP\",\"2998\":\"KIF1C\",\"2999\":\"KIF20A\",\"3000\":\"KIF20B\",\"3001\":\"KIF21A\",\"3002\":\"KIF22\",\"3003\":\"KIF23\",\"3004\":\"KIF26A\",\"3005\":\"KIF2A\",\"3006\":\"KIF2C\",\"3007\":\"KIF3A\",\"3008\":\"KIF3B\",\"3009\":\"KIF4A\",\"3010\":\"KIF5B\",\"3011\":\"KIFAP3\",\"3012\":\"KIFC1\",\"3013\":\"KIFC3\",\"3014\":\"KIN\",\"3015\":\"KIRREL1\",\"3016\":\"KIZ\",\"3017\":\"KLC2\",\"3018\":\"KLC4\",\"3019\":\"KLF5\",\"3020\":\"KLHDC4\",\"3021\":\"KLHL11\",\"3022\":\"KLHL13\",\"3023\":\"KLHL15\",\"3024\":\"KLHL34\",\"3025\":\"KLHL42\",\"3026\":\"KLHL7\",\"3027\":\"KLHL8\",\"3028\":\"KMT2A\",\"3029\":\"KMT2B\",\"3030\":\"KMT2C\",\"3031\":\"KMT2D\",\"3032\":\"KMT5C\",\"3033\":\"KNL1\",\"3034\":\"KNOP1\",\"3035\":\"KNSTRN\",\"3036\":\"KNTC1\",\"3037\":\"KPNA1\",\"3038\":\"KPNA2\",\"3039\":\"KPNA3\",\"3040\":\"KPNA4\",\"3041\":\"KPNA6\",\"3042\":\"KPNB1\",\"3043\":\"KPTN\",\"3044\":\"KRAS\",\"3045\":\"KREMEN2\",\"3046\":\"KRI1\",\"3047\":\"KRR1\",\"3048\":\"KRT1\",\"3049\":\"KRT10\",\"3050\":\"KRT14\",\"3051\":\"KRT16\",\"3052\":\"KRT17\",\"3053\":\"KRT18\",\"3054\":\"KRT2\",\"3055\":\"KRT6A\",\"3056\":\"KRT7\",\"3057\":\"KRT73\",\"3058\":\"KRT77\",\"3059\":\"KRT78\",\"3060\":\"KRT8\",\"3061\":\"KRT80\",\"3062\":\"KRT82\",\"3063\":\"KRT9\",\"3064\":\"KRTCAP2\",\"3065\":\"KSR1\",\"3066\":\"KTI12\",\"3067\":\"KTN1\",\"3068\":\"KXD1\",\"3069\":\"KYAT1\",\"3070\":\"KYAT3\",\"3071\":\"KYNU\",\"3072\":\"L1CAM\",\"3073\":\"L1RE1\",\"3074\":\"L2HGDH\",\"3075\":\"L3HYPDH\",\"3076\":\"L3MBTL2\",\"3077\":\"L3MBTL3\",\"3078\":\"LACTB\",\"3079\":\"LACTB2\",\"3080\":\"LAGE3\",\"3081\":\"LAMA2\",\"3082\":\"LAMA3\",\"3083\":\"LAMA5\",\"3084\":\"LAMB1\",\"3085\":\"LAMB2\",\"3086\":\"LAMB3\",\"3087\":\"LAMC1\",\"3088\":\"LAMC3\",\"3089\":\"LAMP1\",\"3090\":\"LAMP2\",\"3091\":\"LAMTOR1\",\"3092\":\"LAMTOR2\",\"3093\":\"LAMTOR3\",\"3094\":\"LAMTOR4\",\"3095\":\"LAMTOR5\",\"3096\":\"LANCL1\",\"3097\":\"LANCL2\",\"3098\":\"LAP3\",\"3099\":\"LARP1\",\"3100\":\"LARP1B\",\"3101\":\"LARP4\",\"3102\":\"LARP4B\",\"3103\":\"LARP7\",\"3104\":\"LARS\",\"3105\":\"LARS2\",\"3106\":\"LAS1L\",\"3107\":\"LASP1\",\"3108\":\"LATS1\",\"3109\":\"LBR\",\"3110\":\"LCLAT1\",\"3111\":\"LCMT1\",\"3112\":\"LCMT2\",\"3113\":\"LDAH\",\"3114\":\"LDB1\",\"3115\":\"LDHA\",\"3116\":\"LDHAL6A\",\"3117\":\"LDHB\",\"3118\":\"LDLR\",\"3119\":\"LDLRAP1\",\"3120\":\"LDOC1\",\"3121\":\"LEMD2\",\"3122\":\"LEMD3\",\"3123\":\"LENG1\",\"3124\":\"LENG8\",\"3125\":\"LENG9\",\"3126\":\"LEO1\",\"3127\":\"LETM1\",\"3128\":\"LETMD1\",\"3129\":\"LGALS1\",\"3130\":\"LGALS3\",\"3131\":\"LGALS3BP\",\"3132\":\"LGALS8\",\"3133\":\"LGALSL\",\"3134\":\"LGMN\",\"3135\":\"LGR4\",\"3136\":\"LHPP\",\"3137\":\"LIFR\",\"3138\":\"LIG1\",\"3139\":\"LIG3\",\"3140\":\"LIG4\",\"3141\":\"LIMA1\",\"3142\":\"LIMCH1\",\"3143\":\"LIMD1\",\"3144\":\"LIMS1\",\"3145\":\"LIN37\",\"3146\":\"LIN52\",\"3147\":\"LIN54\",\"3148\":\"LIN7C\",\"3149\":\"LIN9\",\"3150\":\"LIPA\",\"3151\":\"LIX1L\",\"3152\":\"LLGL1\",\"3153\":\"LLPH\",\"3154\":\"LMAN1\",\"3155\":\"LMAN2\",\"3156\":\"LMAN2L\",\"3157\":\"LMBRD1\",\"3158\":\"LMBRD2\",\"3159\":\"LMF1\",\"3160\":\"LMF2\",\"3161\":\"LMNA\",\"3162\":\"LMNB1\",\"3163\":\"LMNB2\",\"3164\":\"LMO7\",\"3165\":\"LMTK2\",\"3166\":\"LNPEP\",\"3167\":\"LNPK\",\"3168\":\"LOC102724159\",\"3169\":\"LONP1\",\"3170\":\"LONP2\",\"3171\":\"LOX\",\"3172\":\"LOXL2\",\"3173\":\"LPCAT1\",\"3174\":\"LPCAT2\",\"3175\":\"LPCAT3\",\"3176\":\"LPCAT4\",\"3177\":\"LPGAT1\",\"3178\":\"LPL\",\"3179\":\"LPP\",\"3180\":\"LRBA\",\"3181\":\"LRCH1\",\"3182\":\"LRCH3\",\"3183\":\"LRCH4\",\"3184\":\"LRFN4\",\"3185\":\"LRIF1\",\"3186\":\"LRIG2\",\"3187\":\"LRP1\",\"3188\":\"LRP10\",\"3189\":\"LRP4\",\"3190\":\"LRP8\",\"3191\":\"LRPAP1\",\"3192\":\"LRPPRC\",\"3193\":\"LRR1\",\"3194\":\"LRRC1\",\"3195\":\"LRRC14\",\"3196\":\"LRRC40\",\"3197\":\"LRRC41\",\"3198\":\"LRRC47\",\"3199\":\"LRRC57\",\"3200\":\"LRRC59\",\"3201\":\"LRRC8A\",\"3202\":\"LRRC8C\",\"3203\":\"LRRC8D\",\"3204\":\"LRRC8E\",\"3205\":\"LRRFIP1\",\"3206\":\"LRRFIP2\",\"3207\":\"LRRIQ1\",\"3208\":\"LRSAM1\",\"3209\":\"LRWD1\",\"3210\":\"LSG1\",\"3211\":\"LSM1\",\"3212\":\"LSM10\",\"3213\":\"LSM11\",\"3214\":\"LSM12\",\"3215\":\"LSM14A\",\"3216\":\"LSM14B\",\"3217\":\"LSM2\",\"3218\":\"LSM3\",\"3219\":\"LSM4\",\"3220\":\"LSM5\",\"3221\":\"LSM6\",\"3222\":\"LSM7\",\"3223\":\"LSM8\",\"3224\":\"LSS\",\"3225\":\"LTA4H\",\"3226\":\"LTBP1\",\"3227\":\"LTBP4\",\"3228\":\"LTBR\",\"3229\":\"LTN1\",\"3230\":\"LTO1\",\"3231\":\"LTV1\",\"3232\":\"LUC7L\",\"3233\":\"LUC7L2\",\"3234\":\"LUC7L3\",\"3235\":\"LUM\",\"3236\":\"LUZP1\",\"3237\":\"LY6K\",\"3238\":\"LYAR\",\"3239\":\"LYN\",\"3240\":\"LYPLA1\",\"3241\":\"LYPLA2\",\"3242\":\"LYPLAL1\",\"3243\":\"LYRM4\",\"3244\":\"LYSMD2\",\"3245\":\"LYSMD3\",\"3246\":\"LZIC\",\"3247\":\"LZTFL1\",\"3248\":\"LZTS2\",\"3249\":\"M6PR\",\"3250\":\"MACF1\",\"3251\":\"MACO1\",\"3252\":\"MACROD1\",\"3253\":\"MAD1L1\",\"3254\":\"MAD2L1\",\"3255\":\"MAD2L2\",\"3256\":\"MADD\",\"3257\":\"MAEA\",\"3258\":\"MAF1\",\"3259\":\"MAFK\",\"3260\":\"MAGEA1\",\"3261\":\"MAGEA12\",\"3262\":\"MAGEA3\",\"3263\":\"MAGEB2\",\"3264\":\"MAGED2\",\"3265\":\"MAGOH\",\"3266\":\"MAGOHB\",\"3267\":\"MAGT1\",\"3268\":\"MAIP1\",\"3269\":\"MAK16\",\"3270\":\"MALSU1\",\"3271\":\"MAML1\",\"3272\":\"MAML3\",\"3273\":\"MAN1A1\",\"3274\":\"MAN1A2\",\"3275\":\"MAN1B1\",\"3276\":\"MAN2A1\",\"3277\":\"MAN2B1\",\"3278\":\"MAN2B2\",\"3279\":\"MANBA\",\"3280\":\"MANEA\",\"3281\":\"MANF\",\"3282\":\"MAP1B\",\"3283\":\"MAP1LC3B2\",\"3284\":\"MAP1S\",\"3285\":\"MAP2\",\"3286\":\"MAP2K1\",\"3287\":\"MAP2K2\",\"3288\":\"MAP2K3\",\"3289\":\"MAP2K4\",\"3290\":\"MAP2K6\",\"3291\":\"MAP2K7\",\"3292\":\"MAP3K2\",\"3293\":\"MAP3K20\",\"3294\":\"MAP3K7\",\"3295\":\"MAP4\",\"3296\":\"MAP4K2\",\"3297\":\"MAP4K3\",\"3298\":\"MAP4K4\",\"3299\":\"MAP4K5\",\"3300\":\"MAP7\",\"3301\":\"MAP7D1\",\"3302\":\"MAP7D3\",\"3303\":\"MAPK1\",\"3304\":\"MAPK14\",\"3305\":\"MAPK1IP1L\",\"3306\":\"MAPK3\",\"3307\":\"MAPK7\",\"3308\":\"MAPK8\",\"3309\":\"MAPKAP1\",\"3310\":\"MAPKAPK2\",\"3311\":\"MAPKAPK3\",\"3312\":\"MAPRE1\",\"3313\":\"MAPRE2\",\"3314\":\"MAPRE3\",\"3315\":\"MAPT\",\"3316\":983404800000,\"3317\":1014940800000,\"3318\":1109635200000,\"3319\":1141171200000,\"3320\":\"MARCKS\",\"3321\":\"MARCKSL1\",\"3322\":\"MARF1\",\"3323\":\"MARK1\",\"3324\":\"MARK2\",\"3325\":\"MARK3\",\"3326\":\"MARS\",\"3327\":\"MARS2\",\"3328\":\"MAST2\",\"3329\":\"MAST3\",\"3330\":\"MASTL\",\"3331\":\"MAT2A\",\"3332\":\"MAT2B\",\"3333\":\"MATK\",\"3334\":\"MATR3\",\"3335\":\"MAU2\",\"3336\":\"MAVS\",\"3337\":\"MAX\",\"3338\":\"MAZ\",\"3339\":\"MB21D2\",\"3340\":\"MBD1\",\"3341\":\"MBD2\",\"3342\":\"MBD3\",\"3343\":\"MBD4\",\"3344\":\"MBLAC2\",\"3345\":\"MBNL1\",\"3346\":\"MBNL2\",\"3347\":\"MBNL3\",\"3348\":\"MBOAT7\",\"3349\":\"MBP\",\"3350\":\"MBTPS1\",\"3351\":\"MCAM\",\"3352\":\"MCAT\",\"3353\":\"MCCC1\",\"3354\":\"MCCC2\",\"3355\":\"MCEE\",\"3356\":\"MCF2L\",\"3357\":\"MCFD2\",\"3358\":\"MCL1\",\"3359\":\"MCM10\",\"3360\":\"MCM2\",\"3361\":\"MCM3\",\"3362\":\"MCM3AP\",\"3363\":\"MCM4\",\"3364\":\"MCM5\",\"3365\":\"MCM6\",\"3366\":\"MCM7\",\"3367\":\"MCM9\",\"3368\":\"MCMBP\",\"3369\":\"MCOLN1\",\"3370\":\"MCRS1\",\"3371\":\"MCTP2\",\"3372\":\"MCTS1\",\"3373\":\"MCTS2P\",\"3374\":\"MCU\",\"3375\":\"MCUR1\",\"3376\":\"MDC1\",\"3377\":\"MDFIC\",\"3378\":\"MDH1\",\"3379\":\"MDH2\",\"3380\":\"MDN1\",\"3381\":\"ME1\",\"3382\":\"ME2\",\"3383\":\"ME3\",\"3384\":\"MEA1\",\"3385\":\"MEAF6\",\"3386\":\"MECOM\",\"3387\":\"MECP2\",\"3388\":\"MECR\",\"3389\":\"MED1\",\"3390\":\"MED11\",\"3391\":\"MED12\",\"3392\":\"MED13\",\"3393\":\"MED13L\",\"3394\":\"MED14\",\"3395\":\"MED15\",\"3396\":\"MED16\",\"3397\":\"MED17\",\"3398\":\"MED19\",\"3399\":\"MED20\",\"3400\":\"MED21\",\"3401\":\"MED22\",\"3402\":\"MED23\",\"3403\":\"MED24\",\"3404\":\"MED25\",\"3405\":\"MED26\",\"3406\":\"MED27\",\"3407\":\"MED29\",\"3408\":\"MED30\",\"3409\":\"MED31\",\"3410\":\"MED4\",\"3411\":\"MED7\",\"3412\":\"MED8\",\"3413\":\"MEF2D\",\"3414\":\"MEGF8\",\"3415\":\"MEGF9\",\"3416\":\"MEIS1\",\"3417\":\"MEIS2\",\"3418\":\"MELK\",\"3419\":\"MEMO1\",\"3420\":\"MEN1\",\"3421\":\"MEPCE\",\"3422\":\"MESD\",\"3423\":\"MEST\",\"3424\":\"MET\",\"3425\":\"METAP1\",\"3426\":\"METAP1D\",\"3427\":\"METAP2\",\"3428\":\"METTL1\",\"3429\":\"METTL13\",\"3430\":\"METTL14\",\"3431\":\"METTL15\",\"3432\":\"METTL16\",\"3433\":\"METTL17\",\"3434\":\"METTL18\",\"3435\":\"METTL25\",\"3436\":\"METTL26\",\"3437\":\"METTL2B\",\"3438\":\"METTL3\",\"3439\":\"METTL5\",\"3440\":\"METTL7A\",\"3441\":\"METTL7B\",\"3442\":\"METTL9\",\"3443\":\"MEX3A\",\"3444\":\"MFAP1\",\"3445\":\"MFF\",\"3446\":\"MFHAS1\",\"3447\":\"MFN1\",\"3448\":\"MFN2\",\"3449\":\"MFSD1\",\"3450\":\"MFSD10\",\"3451\":\"MFSD12\",\"3452\":\"MFSD14A\",\"3453\":\"MFSD14B\",\"3454\":\"MFSD3\",\"3455\":\"MFSD4B\",\"3456\":\"MFSD5\",\"3457\":\"MFSD6\",\"3458\":\"MFSD8\",\"3459\":\"MGA\",\"3460\":\"MGAM2\",\"3461\":\"MGAT1\",\"3462\":\"MGAT2\",\"3463\":\"MGAT4B\",\"3464\":\"MGAT5\",\"3465\":\"MGLL\",\"3466\":\"MGME1\",\"3467\":\"MGST1\",\"3468\":\"MGST3\",\"3469\":\"MIA2\",\"3470\":\"MIA3\",\"3471\":\"MIB1\",\"3472\":\"MIC13\",\"3473\":\"MICAL1\",\"3474\":\"MICAL2\",\"3475\":\"MICAL3\",\"3476\":\"MICALL1\",\"3477\":\"MICALL2\",\"3478\":\"MICU1\",\"3479\":\"MICU2\",\"3480\":\"MID1\",\"3481\":\"MID1IP1\",\"3482\":\"MIEF1\",\"3483\":\"MIEN1\",\"3484\":\"MIER1\",\"3485\":\"MIF\",\"3486\":\"MIGA1\",\"3487\":\"MIGA2\",\"3488\":\"MIIP\",\"3489\":\"MINDY3\",\"3490\":\"MINK1\",\"3491\":\"MINOS1\",\"3492\":\"MINPP1\",\"3493\":\"MIOS\",\"3494\":\"MIPEP\",\"3495\":\"MIS12\",\"3496\":\"MIS18BP1\",\"3497\":\"MISP\",\"3498\":\"MITD1\",\"3499\":\"MITF\",\"3500\":\"MKI67\",\"3501\":\"MKKS\",\"3502\":\"MKLN1\",\"3503\":\"MKNK1\",\"3504\":\"MKRN2\",\"3505\":\"MLEC\",\"3506\":\"MLF2\",\"3507\":\"MLH1\",\"3508\":\"MLKL\",\"3509\":\"MLLT1\",\"3510\":\"MLLT11\",\"3511\":\"MLLT3\",\"3512\":\"MLST8\",\"3513\":\"MLX\",\"3514\":\"MLYCD\",\"3515\":\"MMAA\",\"3516\":\"MMAB\",\"3517\":\"MMACHC\",\"3518\":\"MMGT1\",\"3519\":\"MMP2\",\"3520\":\"MMP24OS\",\"3521\":\"MMS19\",\"3522\":\"MMS22L\",\"3523\":\"MMTAG2\",\"3524\":\"MMUT\",\"3525\":\"MNAT1\",\"3526\":\"MND1\",\"3527\":\"MNT\",\"3528\":\"MOB1B\",\"3529\":\"MOB3B\",\"3530\":\"MOCOS\",\"3531\":\"MOCS2\",\"3532\":\"MOCS3\",\"3533\":\"MOGS\",\"3534\":\"MON1A\",\"3535\":\"MON1B\",\"3536\":\"MON2\",\"3537\":\"MORC2\",\"3538\":\"MORC3\",\"3539\":\"MORF4L1\",\"3540\":\"MORF4L2\",\"3541\":\"MOSPD1\",\"3542\":\"MOSPD2\",\"3543\":\"MOV10\",\"3544\":\"MP68\",\"3545\":\"MPC1\",\"3546\":\"MPC2\",\"3547\":\"MPDU1\",\"3548\":\"MPDZ\",\"3549\":\"MPG\",\"3550\":\"MPHOSPH10\",\"3551\":\"MPHOSPH6\",\"3552\":\"MPHOSPH8\",\"3553\":\"MPHOSPH9\",\"3554\":\"MPI\",\"3555\":\"MPP1\",\"3556\":\"MPP2\",\"3557\":\"MPP5\",\"3558\":\"MPP6\",\"3559\":\"MPP7\",\"3560\":\"MPRIP\",\"3561\":\"MPST\",\"3562\":\"MPV17\",\"3563\":\"MPV17L2\",\"3564\":\"MPZL1\",\"3565\":\"MRC2\",\"3566\":\"MRE11\",\"3567\":\"MRFAP1\",\"3568\":\"MRGBP\",\"3569\":\"MRI1\",\"3570\":\"MRM1\",\"3571\":\"MRM3\",\"3572\":\"MRPL1\",\"3573\":\"MRPL10\",\"3574\":\"MRPL11\",\"3575\":\"MRPL12\",\"3576\":\"MRPL13\",\"3577\":\"MRPL14\",\"3578\":\"MRPL15\",\"3579\":\"MRPL16\",\"3580\":\"MRPL17\",\"3581\":\"MRPL18\",\"3582\":\"MRPL19\",\"3583\":\"MRPL2\",\"3584\":\"MRPL20\",\"3585\":\"MRPL21\",\"3586\":\"MRPL22\",\"3587\":\"MRPL23\",\"3588\":\"MRPL24\",\"3589\":\"MRPL27\",\"3590\":\"MRPL28\",\"3591\":\"MRPL3\",\"3592\":\"MRPL30\",\"3593\":\"MRPL32\",\"3594\":\"MRPL33\",\"3595\":\"MRPL35\",\"3596\":\"MRPL37\",\"3597\":\"MRPL38\",\"3598\":\"MRPL39\",\"3599\":\"MRPL4\",\"3600\":\"MRPL40\",\"3601\":\"MRPL41\",\"3602\":\"MRPL42\",\"3603\":\"MRPL43\",\"3604\":\"MRPL44\",\"3605\":\"MRPL45\",\"3606\":\"MRPL46\",\"3607\":\"MRPL47\",\"3608\":\"MRPL48\",\"3609\":\"MRPL49\",\"3610\":\"MRPL50\",\"3611\":\"MRPL51\",\"3612\":\"MRPL52\",\"3613\":\"MRPL53\",\"3614\":\"MRPL54\",\"3615\":\"MRPL55\",\"3616\":\"MRPL57\",\"3617\":\"MRPL58\",\"3618\":\"MRPL9\",\"3619\":\"MRPS10\",\"3620\":\"MRPS11\",\"3621\":\"MRPS12\",\"3622\":\"MRPS14\",\"3623\":\"MRPS15\",\"3624\":\"MRPS16\",\"3625\":\"MRPS18A\",\"3626\":\"MRPS18B\",\"3627\":\"MRPS18C\",\"3628\":\"MRPS2\",\"3629\":\"MRPS21\",\"3630\":\"MRPS22\",\"3631\":\"MRPS23\",\"3632\":\"MRPS24\",\"3633\":\"MRPS25\",\"3634\":\"MRPS26\",\"3635\":\"MRPS27\",\"3636\":\"MRPS28\",\"3637\":\"MRPS30\",\"3638\":\"MRPS31\",\"3639\":\"MRPS33\",\"3640\":\"MRPS34\",\"3641\":\"MRPS35\",\"3642\":\"MRPS36\",\"3643\":\"MRPS5\",\"3644\":\"MRPS6\",\"3645\":\"MRPS7\",\"3646\":\"MRPS9\",\"3647\":\"MRRF\",\"3648\":\"MRS2\",\"3649\":\"MRTFA\",\"3650\":\"MRTFB\",\"3651\":\"MRTO4\",\"3652\":\"MSH2\",\"3653\":\"MSH3\",\"3654\":\"MSH6\",\"3655\":\"MSI2\",\"3656\":\"MSL3\",\"3657\":\"MSMO1\",\"3658\":\"MSN\",\"3659\":\"MSRB2\",\"3660\":\"MSRB3\",\"3661\":\"MSTO1\",\"3662\":\"MT-ATP6\",\"3663\":\"MT-CO1\",\"3664\":\"MT-CO2\",\"3665\":\"MT-CYB\",\"3666\":\"MT-ND1\",\"3667\":\"MT-ND2\",\"3668\":\"MT-ND3\",\"3669\":\"MT-ND4\",\"3670\":\"MT-ND5\",\"3671\":\"MTA1\",\"3672\":\"MTA2\",\"3673\":\"MTA3\",\"3674\":\"MTAP\",\"3675\":\"MTBP\",\"3676\":\"MTCH1\",\"3677\":\"MTCH2\",\"3678\":\"MTCL1\",\"3679\":\"MTDH\",\"3680\":\"MTERF1\",\"3681\":\"MTERF3\",\"3682\":\"MTERF4\",\"3683\":\"MTF2\",\"3684\":\"MTFMT\",\"3685\":\"MTFP1\",\"3686\":\"MTFR1\",\"3687\":\"MTFR1L\",\"3688\":\"MTFR2\",\"3689\":\"MTG1\",\"3690\":\"MTG2\",\"3691\":\"MTHFD1\",\"3692\":\"MTHFD1L\",\"3693\":\"MTHFD2\",\"3694\":\"MTHFR\",\"3695\":\"MTHFSD\",\"3696\":\"MTIF2\",\"3697\":\"MTIF3\",\"3698\":\"MTM1\",\"3699\":\"MTMR1\",\"3700\":\"MTMR10\",\"3701\":\"MTMR12\",\"3702\":\"MTMR14\",\"3703\":\"MTMR2\",\"3704\":\"MTMR3\",\"3705\":\"MTMR4\",\"3706\":\"MTMR6\",\"3707\":\"MTMR9\",\"3708\":\"MTO1\",\"3709\":\"MTOR\",\"3710\":\"MTPAP\",\"3711\":\"MTPN\",\"3712\":\"MTR\",\"3713\":\"MTREX\",\"3714\":\"MTRF1L\",\"3715\":\"MTRR\",\"3716\":\"MTSS1L\",\"3717\":\"MTUS1\",\"3718\":\"MTX1\",\"3719\":\"MTX2\",\"3720\":\"MTX3\",\"3721\":\"MUC1\",\"3722\":\"MUC13\",\"3723\":\"MUL1\",\"3724\":\"MUS81\",\"3725\":\"MVB12A\",\"3726\":\"MVD\",\"3727\":\"MVK\",\"3728\":\"MVP\",\"3729\":\"MXRA7\",\"3730\":\"MYADM\",\"3731\":\"MYBBP1A\",\"3732\":\"MYBL2\",\"3733\":\"MYC\",\"3734\":\"MYCBP\",\"3735\":\"MYCBP2\",\"3736\":\"MYD88\",\"3737\":\"MYDGF\",\"3738\":\"MYH10\",\"3739\":\"MYH9\",\"3740\":\"MYL12B\",\"3741\":\"MYL6\",\"3742\":\"MYL6B\",\"3743\":\"MYL9\",\"3744\":\"MYO10\",\"3745\":\"MYO15B\",\"3746\":\"MYO18A\",\"3747\":\"MYO19\",\"3748\":\"MYO1B\",\"3749\":\"MYO1C\",\"3750\":\"MYO1E\",\"3751\":\"MYO6\",\"3752\":\"MYO9B\",\"3753\":\"MYOF\",\"3754\":\"MYOM1\",\"3755\":\"MYORG\",\"3756\":\"MYPN\",\"3757\":\"MYSM1\",\"3758\":\"MZT2B\",\"3759\":\"N4BP1\",\"3760\":\"N4BP2L2\",\"3761\":\"N4BP3\",\"3762\":\"N6AMT1\",\"3763\":\"NAA10\",\"3764\":\"NAA11\",\"3765\":\"NAA15\",\"3766\":\"NAA16\",\"3767\":\"NAA20\",\"3768\":\"NAA25\",\"3769\":\"NAA30\",\"3770\":\"NAA35\",\"3771\":\"NAA38\",\"3772\":\"NAA40\",\"3773\":\"NAA50\",\"3774\":\"NAAA\",\"3775\":\"NAB1\",\"3776\":\"NAB2\",\"3777\":\"NABP2\",\"3778\":\"NACA\",\"3779\":\"NACAD\",\"3780\":\"NACC1\",\"3781\":\"NADK2\",\"3782\":\"NADSYN1\",\"3783\":\"NAE1\",\"3784\":\"NAF1\",\"3785\":\"NAGA\",\"3786\":\"NAGK\",\"3787\":\"NAGLU\",\"3788\":\"NAGPA\",\"3789\":\"NAMPT\",\"3790\":\"NANP\",\"3791\":\"NANS\",\"3792\":\"NAP1L1\",\"3793\":\"NAP1L4\",\"3794\":\"NAP1L5\",\"3795\":\"NAPA\",\"3796\":\"NAPG\",\"3797\":\"NAPRT\",\"3798\":\"NARS\",\"3799\":\"NARS2\",\"3800\":\"NASP\",\"3801\":\"NAT1\",\"3802\":\"NAT10\",\"3803\":\"NAV1\",\"3804\":\"NAV2\",\"3805\":\"NAXD\",\"3806\":\"NAXE\",\"3807\":\"NBAS\",\"3808\":\"NBEAL1\",\"3809\":\"NBEAL2\",\"3810\":\"NBN\",\"3811\":\"NBR1\",\"3812\":\"NCAPD2\",\"3813\":\"NCAPD3\",\"3814\":\"NCAPG\",\"3815\":\"NCAPG2\",\"3816\":\"NCAPH\",\"3817\":\"NCAPH2\",\"3818\":\"NCBP1\",\"3819\":\"NCBP2\",\"3820\":\"NCBP3\",\"3821\":\"NCDN\",\"3822\":\"NCEH1\",\"3823\":\"NCK1\",\"3824\":\"NCKAP1\",\"3825\":\"NCKAP5L\",\"3826\":\"NCKIPSD\",\"3827\":\"NCL\",\"3828\":\"NCLN\",\"3829\":\"NCOA2\",\"3830\":\"NCOA3\",\"3831\":\"NCOA4\",\"3832\":\"NCOA5\",\"3833\":\"NCOA7\",\"3834\":\"NCOR1\",\"3835\":\"NCOR2\",\"3836\":\"NCR3LG1\",\"3837\":\"NCS1\",\"3838\":\"NCSTN\",\"3839\":\"NDC1\",\"3840\":\"NDC80\",\"3841\":\"NDE1\",\"3842\":\"NDFIP1\",\"3843\":\"NDFIP2\",\"3844\":\"NDOR1\",\"3845\":\"NDRG1\",\"3846\":\"NDRG2\",\"3847\":\"NDRG3\",\"3848\":\"NDST1\",\"3849\":\"NDST2\",\"3850\":\"NDUFA1\",\"3851\":\"NDUFA10\",\"3852\":\"NDUFA11\",\"3853\":\"NDUFA12\",\"3854\":\"NDUFA13\",\"3855\":\"NDUFA2\",\"3856\":\"NDUFA3\",\"3857\":\"NDUFA4\",\"3858\":\"NDUFA5\",\"3859\":\"NDUFA6\",\"3860\":\"NDUFA7\",\"3861\":\"NDUFA8\",\"3862\":\"NDUFA9\",\"3863\":\"NDUFAB1\",\"3864\":\"NDUFAF1\",\"3865\":\"NDUFAF2\",\"3866\":\"NDUFAF3\",\"3867\":\"NDUFAF4\",\"3868\":\"NDUFAF5\",\"3869\":\"NDUFAF6\",\"3870\":\"NDUFAF7\",\"3871\":\"NDUFB10\",\"3872\":\"NDUFB11\",\"3873\":\"NDUFB2\",\"3874\":\"NDUFB3\",\"3875\":\"NDUFB4\",\"3876\":\"NDUFB5\",\"3877\":\"NDUFB6\",\"3878\":\"NDUFB7\",\"3879\":\"NDUFB8\",\"3880\":\"NDUFB9\",\"3881\":\"NDUFC2\",\"3882\":\"NDUFS1\",\"3883\":\"NDUFS2\",\"3884\":\"NDUFS3\",\"3885\":\"NDUFS4\",\"3886\":\"NDUFS5\",\"3887\":\"NDUFS6\",\"3888\":\"NDUFS7\",\"3889\":\"NDUFS8\",\"3890\":\"NDUFV1\",\"3891\":\"NDUFV2\",\"3892\":\"NDUFV3\",\"3893\":\"NECAP1\",\"3894\":\"NECAP2\",\"3895\":\"NECTIN2\",\"3896\":\"NECTIN3\",\"3897\":\"NEDD1\",\"3898\":\"NEDD4\",\"3899\":\"NEDD4L\",\"3900\":\"NEDD8\",\"3901\":\"NEGR1\",\"3902\":\"NEIL2\",\"3903\":\"NEK6\",\"3904\":\"NEK7\",\"3905\":\"NEK9\",\"3906\":\"NELFA\",\"3907\":\"NELFB\",\"3908\":\"NELFCD\",\"3909\":\"NELFE\",\"3910\":\"NEMF\",\"3911\":\"NEMP1\",\"3912\":\"NENF\",\"3913\":\"NEPRO\",\"3914\":\"NES\",\"3915\":\"NEU1\",\"3916\":\"NEU3\",\"3917\":\"NEURL4\",\"3918\":\"NEXN\",\"3919\":\"NF1\",\"3920\":\"NFAT5\",\"3921\":\"NFATC2IP\",\"3922\":\"NFE2L1\",\"3923\":\"NFIA\",\"3924\":\"NFIB\",\"3925\":\"NFIC\",\"3926\":\"NFIL3\",\"3927\":\"NFIX\",\"3928\":\"NFKB1\",\"3929\":\"NFKB2\",\"3930\":\"NFKBIA\",\"3931\":\"NFKBIB\",\"3932\":\"NFKBIE\",\"3933\":\"NFRKB\",\"3934\":\"NFS1\",\"3935\":\"NFU1\",\"3936\":\"NFYA\",\"3937\":\"NFYB\",\"3938\":\"NFYC\",\"3939\":\"NGDN\",\"3940\":\"NGLY1\",\"3941\":\"NGRN\",\"3942\":\"NHEJ1\",\"3943\":\"NHLRC2\",\"3944\":\"NHLRC3\",\"3945\":\"NHP2\",\"3946\":\"NHS\",\"3947\":\"NHSL1\",\"3948\":\"NID2\",\"3949\":\"NIF3L1\",\"3950\":\"NIFK\",\"3951\":\"NIP7\",\"3952\":\"NIPA2\",\"3953\":\"NIPBL\",\"3954\":\"NIPSNAP1\",\"3955\":\"NIPSNAP2\",\"3956\":\"NIPSNAP3A\",\"3957\":\"NISCH\",\"3958\":\"NIT2\",\"3959\":\"NKAP\",\"3960\":\"NKAPD1\",\"3961\":\"NKIRAS2\",\"3962\":\"NKRF\",\"3963\":\"NKTR\",\"3964\":\"NLE1\",\"3965\":\"NLN\",\"3966\":\"NLRX1\",\"3967\":\"NMD3\",\"3968\":\"NME1\",\"3969\":\"NME2\",\"3970\":\"NME3\",\"3971\":\"NME6\",\"3972\":\"NME7\",\"3973\":\"NMI\",\"3974\":\"NMNAT1\",\"3975\":\"NMRAL1\",\"3976\":\"NMT1\",\"3977\":\"NNMT\",\"3978\":\"NNT\",\"3979\":\"NOA1\",\"3980\":\"NOB1\",\"3981\":\"NOC2L\",\"3982\":\"NOC3L\",\"3983\":\"NOC4L\",\"3984\":\"NOCT\",\"3985\":\"NOL10\",\"3986\":\"NOL11\",\"3987\":\"NOL12\",\"3988\":\"NOL3\",\"3989\":\"NOL4L\",\"3990\":\"NOL6\",\"3991\":\"NOL7\",\"3992\":\"NOL8\",\"3993\":\"NOL9\",\"3994\":\"NOLC1\",\"3995\":\"NOM1\",\"3996\":\"NOMO1\",\"3997\":\"NOMO2\",\"3998\":\"NONO\",\"3999\":\"NOP10\",\"4000\":\"NOP14\",\"4001\":\"NOP16\",\"4002\":\"NOP2\",\"4003\":\"NOP53\",\"4004\":\"NOP56\",\"4005\":\"NOP58\",\"4006\":\"NOP9\",\"4007\":\"NOSIP\",\"4008\":\"NOTCH2\",\"4009\":\"NPAT\",\"4010\":\"NPC1\",\"4011\":\"NPC2\",\"4012\":\"NPEPL1\",\"4013\":\"NPEPPS\",\"4014\":\"NPHP4\",\"4015\":\"NPLOC4\",\"4016\":\"NPM1\",\"4017\":\"NPM3\",\"4018\":\"NPR1\",\"4019\":\"NPR3\",\"4020\":\"NPRL3\",\"4021\":\"NPTN\",\"4022\":\"NPTX1\",\"4023\":\"NQO1\",\"4024\":\"NQO2\",\"4025\":\"NR2C1\",\"4026\":\"NR2C2\",\"4027\":\"NR2C2AP\",\"4028\":\"NR2F1\",\"4029\":\"NR2F2\",\"4030\":\"NR2F6\",\"4031\":\"NR3C1\",\"4032\":\"NR4A1\",\"4033\":\"NRAS\",\"4034\":\"NRBP1\",\"4035\":\"NRDC\",\"4036\":\"NRDE2\",\"4037\":\"NRF1\",\"4038\":\"NRM\",\"4039\":\"NRP1\",\"4040\":\"NRP2\",\"4041\":\"NSA2\",\"4042\":\"NSD1\",\"4043\":\"NSD2\",\"4044\":\"NSD3\",\"4045\":\"NSDHL\",\"4046\":\"NSF\",\"4047\":\"NSFL1C\",\"4048\":\"NSL1\",\"4049\":\"NSMCE1\",\"4050\":\"NSMCE2\",\"4051\":\"NSMCE3\",\"4052\":\"NSMCE4A\",\"4053\":\"NSRP1\",\"4054\":\"NSUN2\",\"4055\":\"NSUN4\",\"4056\":\"NSUN5\",\"4057\":\"NSUN5P2\",\"4058\":\"NSUN6\",\"4059\":\"NT5C\",\"4060\":\"NT5C2\",\"4061\":\"NT5C3A\",\"4062\":\"NT5C3B\",\"4063\":\"NT5DC1\",\"4064\":\"NT5DC2\",\"4065\":\"NT5DC3\",\"4066\":\"NT5E\",\"4067\":\"NTHL1\",\"4068\":\"NTMT1\",\"4069\":\"NTPCR\",\"4070\":\"NUB1\",\"4071\":\"NUBP1\",\"4072\":\"NUBP2\",\"4073\":\"NUBPL\",\"4074\":\"NUCB1\",\"4075\":\"NUCB2\",\"4076\":\"NUCKS1\",\"4077\":\"NUDC\",\"4078\":\"NUDCD1\",\"4079\":\"NUDCD2\",\"4080\":\"NUDCD3\",\"4081\":\"NUDT1\",\"4082\":\"NUDT12\",\"4083\":\"NUDT14\",\"4084\":\"NUDT15\",\"4085\":\"NUDT16L1\",\"4086\":\"NUDT19\",\"4087\":\"NUDT2\",\"4088\":\"NUDT21\",\"4089\":\"NUDT3\",\"4090\":\"NUDT4B\",\"4091\":\"NUDT5\",\"4092\":\"NUDT8\",\"4093\":\"NUDT9\",\"4094\":\"NUF2\",\"4095\":\"NUFIP1\",\"4096\":\"NUFIP2\",\"4097\":\"NUMA1\",\"4098\":\"NUMB\",\"4099\":\"NUMBL\",\"4100\":\"NUP107\",\"4101\":\"NUP133\",\"4102\":\"NUP153\",\"4103\":\"NUP155\",\"4104\":\"NUP160\",\"4105\":\"NUP188\",\"4106\":\"NUP205\",\"4107\":\"NUP210\",\"4108\":\"NUP214\",\"4109\":\"NUP35\",\"4110\":\"NUP37\",\"4111\":\"NUP43\",\"4112\":\"NUP50\",\"4113\":\"NUP54\",\"4114\":\"NUP58\",\"4115\":\"NUP62\",\"4116\":\"NUP85\",\"4117\":\"NUP88\",\"4118\":\"NUP93\",\"4119\":\"NUP98\",\"4120\":\"NUPL2\",\"4121\":\"NUS1\",\"4122\":\"NUSAP1\",\"4123\":\"NUTF2\",\"4124\":\"NVL\",\"4125\":\"NXF1\",\"4126\":\"NXN\",\"4127\":\"NXT1\",\"4128\":\"NXT2\",\"4129\":\"NYAP2\",\"4130\":\"OARD1\",\"4131\":\"OAS3\",\"4132\":\"OASL\",\"4133\":\"OAT\",\"4134\":\"OCC1\",\"4135\":\"OCIAD1\",\"4136\":\"OCIAD2\",\"4137\":\"OCRL\",\"4138\":\"ODF2\",\"4139\":\"ODR4\",\"4140\":\"OFD1\",\"4141\":\"OGA\",\"4142\":\"OGDH\",\"4143\":\"OGFOD1\",\"4144\":\"OGFR\",\"4145\":\"OGG1\",\"4146\":\"OGT\",\"4147\":\"OIP5\",\"4148\":\"OLA1\",\"4149\":\"OLFM1\",\"4150\":\"OLFML2A\",\"4151\":\"OLR1\",\"4152\":\"OMA1\",\"4153\":\"OPA1\",\"4154\":\"OPLAH\",\"4155\":\"OPTN\",\"4156\":\"OR13C3\",\"4157\":\"ORC1\",\"4158\":\"ORC2\",\"4159\":\"ORC3\",\"4160\":\"ORC4\",\"4161\":\"ORC5\",\"4162\":\"ORMDL1\",\"4163\":\"ORMDL2\",\"4164\":\"OS9\",\"4165\":\"OSBP\",\"4166\":\"OSBPL10\",\"4167\":\"OSBPL11\",\"4168\":\"OSBPL1A\",\"4169\":\"OSBPL2\",\"4170\":\"OSBPL3\",\"4171\":\"OSBPL5\",\"4172\":\"OSBPL6\",\"4173\":\"OSBPL8\",\"4174\":\"OSBPL9\",\"4175\":\"OSER1\",\"4176\":\"OSGEP\",\"4177\":\"OSGEPL1\",\"4178\":\"OSMR\",\"4179\":\"OSTC\",\"4180\":\"OSTF1\",\"4181\":\"OSTM1\",\"4182\":\"OTUB1\",\"4183\":\"OTUD4\",\"4184\":\"OTUD5\",\"4185\":\"OTUD6B\",\"4186\":\"OTUD7B\",\"4187\":\"OTULIN\",\"4188\":\"OVCA2\",\"4189\":\"OXA1L\",\"4190\":\"OXCT1\",\"4191\":\"OXLD1\",\"4192\":\"OXNAD1\",\"4193\":\"OXR1\",\"4194\":\"OXSM\",\"4195\":\"OXSR1\",\"4196\":\"P3H1\",\"4197\":\"P3H2\",\"4198\":\"P3H3\",\"4199\":\"P3H4\",\"4200\":\"P4HA1\",\"4201\":\"P4HA2\",\"4202\":\"P4HA3\",\"4203\":\"P4HB\",\"4204\":\"P4HTM\",\"4205\":\"PA2G4\",\"4206\":\"PAAF1\",\"4207\":\"PABPC1\",\"4208\":\"PABPC4\",\"4209\":\"PABPN1\",\"4210\":\"PACS1\",\"4211\":\"PACSIN2\",\"4212\":\"PACSIN3\",\"4213\":\"PAF1\",\"4214\":\"PAFAH1B1\",\"4215\":\"PAFAH1B2\",\"4216\":\"PAFAH1B3\",\"4217\":\"PAFAH2\",\"4218\":\"PAGR1\",\"4219\":\"PAICS\",\"4220\":\"PAIP1\",\"4221\":\"PAK1\",\"4222\":\"PAK1IP1\",\"4223\":\"PAK2\",\"4224\":\"PAK4\",\"4225\":\"PALB2\",\"4226\":\"PALLD\",\"4227\":\"PALM\",\"4228\":\"PALM2-AKAP2\",\"4229\":\"PALMD\",\"4230\":\"PAM\",\"4231\":\"PAM16\",\"4232\":\"PAN3\",\"4233\":\"PANK2\",\"4234\":\"PANK3\",\"4235\":\"PANK4\",\"4236\":\"PANX1\",\"4237\":\"PAPOLA\",\"4238\":\"PAPOLG\",\"4239\":\"PAPSS1\",\"4240\":\"PAPSS2\",\"4241\":\"PAQR3\",\"4242\":\"PARD3\",\"4243\":\"PARG\",\"4244\":\"PARK7\",\"4245\":\"PARL\",\"4246\":\"PARN\",\"4247\":\"PARP1\",\"4248\":\"PARP12\",\"4249\":\"PARP14\",\"4250\":\"PARP16\",\"4251\":\"PARP2\",\"4252\":\"PARP4\",\"4253\":\"PARP9\",\"4254\":\"PARS2\",\"4255\":\"PARVA\",\"4256\":\"PARVB\",\"4257\":\"PATJ\",\"4258\":\"PATL1\",\"4259\":\"PATZ1\",\"4260\":\"PAWR\",\"4261\":\"PAXBP1\",\"4262\":\"PAXIP1\",\"4263\":\"PBK\",\"4264\":\"PBRM1\",\"4265\":\"PBX1\",\"4266\":\"PBX2\",\"4267\":\"PBXIP1\",\"4268\":\"PC\",\"4269\":\"PCBD1\",\"4270\":\"PCBD2\",\"4271\":\"PCBP1\",\"4272\":\"PCBP2\",\"4273\":\"PCCA\",\"4274\":\"PCCB\",\"4275\":\"PCDH17\",\"4276\":\"PCDH7\",\"4277\":\"PCF11\",\"4278\":\"PCGF1\",\"4279\":\"PCGF6\",\"4280\":\"PCID2\",\"4281\":\"PCIF1\",\"4282\":\"PCK2\",\"4283\":\"PCLAF\",\"4284\":\"PCM1\",\"4285\":\"PCMT1\",\"4286\":\"PCNA\",\"4287\":\"PCNP\",\"4288\":\"PCNT\",\"4289\":\"PCNX3\",\"4290\":\"PCOLCE\",\"4291\":\"PCSK9\",\"4292\":\"PCYOX1\",\"4293\":\"PCYOX1L\",\"4294\":\"PCYT1A\",\"4295\":\"PCYT2\",\"4296\":\"PDAP1\",\"4297\":\"PDCD10\",\"4298\":\"PDCD11\",\"4299\":\"PDCD2\",\"4300\":\"PDCD2L\",\"4301\":\"PDCD4\",\"4302\":\"PDCD5\",\"4303\":\"PDCD6\",\"4304\":\"PDCD6IP\",\"4305\":\"PDCD7\",\"4306\":\"PDCL\",\"4307\":\"PDCL3\",\"4308\":\"PDE12\",\"4309\":\"PDE1A\",\"4310\":\"PDE3A\",\"4311\":\"PDE3B\",\"4312\":\"PDE4D\",\"4313\":\"PDE4DIP\",\"4314\":\"PDE6D\",\"4315\":\"PDE8A\",\"4316\":\"PDF\",\"4317\":\"PDGFA\",\"4318\":\"PDHA1\",\"4319\":\"PDHB\",\"4320\":\"PDHX\",\"4321\":\"PDIA3\",\"4322\":\"PDIA4\",\"4323\":\"PDIA5\",\"4324\":\"PDIA6\",\"4325\":\"PDK1\",\"4326\":\"PDK2\",\"4327\":\"PDK3\",\"4328\":\"PDLIM1\",\"4329\":\"PDLIM2\",\"4330\":\"PDLIM3\",\"4331\":\"PDLIM5\",\"4332\":\"PDLIM7\",\"4333\":\"PDP1\",\"4334\":\"PDP2\",\"4335\":\"PDPK1\",\"4336\":\"PDPR\",\"4337\":\"PDRG1\",\"4338\":\"PDS5A\",\"4339\":\"PDS5B\",\"4340\":\"PDSS1\",\"4341\":\"PDSS2\",\"4342\":\"PDXDC1\",\"4343\":\"PDXK\",\"4344\":\"PDXP\",\"4345\":\"PDZD11\",\"4346\":\"PDZD8\",\"4347\":\"PEA15\",\"4348\":\"PEAK1\",\"4349\":\"PEBP1\",\"4350\":\"PECR\",\"4351\":\"PEF1\",\"4352\":\"PEG10\",\"4353\":\"PELO\",\"4354\":\"PELP1\",\"4355\":\"PEPD\",\"4356\":\"PES1\",\"4357\":\"PET117\",\"4358\":\"PEX1\",\"4359\":\"PEX10\",\"4360\":\"PEX11B\",\"4361\":\"PEX13\",\"4362\":\"PEX14\",\"4363\":\"PEX16\",\"4364\":\"PEX19\",\"4365\":\"PEX3\",\"4366\":\"PEX5\",\"4367\":\"PEX6\",\"4368\":\"PEX7\",\"4369\":\"PFAS\",\"4370\":\"PFDN1\",\"4371\":\"PFDN2\",\"4372\":\"PFDN4\",\"4373\":\"PFDN5\",\"4374\":\"PFDN6\",\"4375\":\"PFKFB2\",\"4376\":\"PFKL\",\"4377\":\"PFKM\",\"4378\":\"PFKP\",\"4379\":\"PFN1\",\"4380\":\"PFN2\",\"4381\":\"PGAM1\",\"4382\":\"PGAM5\",\"4383\":\"PGD\",\"4384\":\"PGGT1B\",\"4385\":\"PGK1\",\"4386\":\"PGK2\",\"4387\":\"PGLS\",\"4388\":\"PGM1\",\"4389\":\"PGM2\",\"4390\":\"PGM2L1\",\"4391\":\"PGM3\",\"4392\":\"PGM5\",\"4393\":\"PGP\",\"4394\":\"PGRMC1\",\"4395\":\"PGRMC2\",\"4396\":\"PGS1\",\"4397\":\"PHACTR4\",\"4398\":\"PHAX\",\"4399\":\"PHB\",\"4400\":\"PHB2\",\"4401\":\"PHC1\",\"4402\":\"PHC2\",\"4403\":\"PHC3\",\"4404\":\"PHF10\",\"4405\":\"PHF12\",\"4406\":\"PHF14\",\"4407\":\"PHF2\",\"4408\":\"PHF20\",\"4409\":\"PHF20L1\",\"4410\":\"PHF21A\",\"4411\":\"PHF23\",\"4412\":\"PHF3\",\"4413\":\"PHF5A\",\"4414\":\"PHF6\",\"4415\":\"PHF8\",\"4416\":\"PHGDH\",\"4417\":\"PHIP\",\"4418\":\"PHKA2\",\"4419\":\"PHKB\",\"4420\":\"PHKG2\",\"4421\":\"PHLDA2\",\"4422\":\"PHLDA3\",\"4423\":\"PHLDB1\",\"4424\":\"PHLDB2\",\"4425\":\"PHLDB3\",\"4426\":\"PHPT1\",\"4427\":\"PHRF1\",\"4428\":\"PHYH\",\"4429\":\"PHYHD1\",\"4430\":\"PI4K2A\",\"4431\":\"PI4K2B\",\"4432\":\"PI4KA\",\"4433\":\"PI4KB\",\"4434\":\"PIAS1\",\"4435\":\"PIAS2\",\"4436\":\"PIAS3\",\"4437\":\"PIAS4\",\"4438\":\"PIBF1\",\"4439\":\"PICALM\",\"4440\":\"PIEZO1\",\"4441\":\"PIGA\",\"4442\":\"PIGB\",\"4443\":\"PIGBOS1\",\"4444\":\"PIGG\",\"4445\":\"PIGK\",\"4446\":\"PIGM\",\"4447\":\"PIGN\",\"4448\":\"PIGO\",\"4449\":\"PIGS\",\"4450\":\"PIGT\",\"4451\":\"PIGU\",\"4452\":\"PIH1D1\",\"4453\":\"PIK3C2A\",\"4454\":\"PIK3C2B\",\"4455\":\"PIK3C3\",\"4456\":\"PIK3CB\",\"4457\":\"PIK3R2\",\"4458\":\"PIK3R4\",\"4459\":\"PIKFYVE\",\"4460\":\"PIN1\",\"4461\":\"PIN4\",\"4462\":\"PINX1\",\"4463\":\"PIP4K2A\",\"4464\":\"PIP4K2B\",\"4465\":\"PIP4K2C\",\"4466\":\"PIP4P1\",\"4467\":\"PIP4P2\",\"4468\":\"PIP5K1A\",\"4469\":\"PIP5K1C\",\"4470\":\"PIR\",\"4471\":\"PISD\",\"4472\":\"PITHD1\",\"4473\":\"PITPNA\",\"4474\":\"PITPNB\",\"4475\":\"PITPNM1\",\"4476\":\"PITRM1\",\"4477\":\"PITX1\",\"4478\":\"PJA2\",\"4479\":\"PKD2\",\"4480\":\"PKLR\",\"4481\":\"PKM\",\"4482\":\"PKMYT1\",\"4483\":\"PKN1\",\"4484\":\"PKN2\",\"4485\":\"PKN3\",\"4486\":\"PKNOX1\",\"4487\":\"PKP2\",\"4488\":\"PKP3\",\"4489\":\"PKP4\",\"4490\":\"PLA2G15\",\"4491\":\"PLA2G3\",\"4492\":\"PLA2G4A\",\"4493\":\"PLAA\",\"4494\":\"PLAU\",\"4495\":\"PLAUR\",\"4496\":\"PLBD2\",\"4497\":\"PLCB1\",\"4498\":\"PLCB3\",\"4499\":\"PLCB4\",\"4500\":\"PLCD3\",\"4501\":\"PLCG1\",\"4502\":\"PLD1\",\"4503\":\"PLD3\",\"4504\":\"PLEC\",\"4505\":\"PLEK2\",\"4506\":\"PLEKHA2\",\"4507\":\"PLEKHA5\",\"4508\":\"PLEKHF1\",\"4509\":\"PLEKHG2\",\"4510\":\"PLEKHG3\",\"4511\":\"PLEKHH3\",\"4512\":\"PLGRKT\",\"4513\":\"PLIN2\",\"4514\":\"PLIN3\",\"4515\":\"PLK1\",\"4516\":\"PLOD1\",\"4517\":\"PLOD2\",\"4518\":\"PLOD3\",\"4519\":\"PLP2\",\"4520\":\"PLPBP\",\"4521\":\"PLPP1\",\"4522\":\"PLPP3\",\"4523\":\"PLPP6\",\"4524\":\"PLRG1\",\"4525\":\"PLS1\",\"4526\":\"PLS3\",\"4527\":\"PLXNA1\",\"4528\":\"PLXNA2\",\"4529\":\"PLXNB2\",\"4530\":\"PLXND1\",\"4531\":\"PM20D2\",\"4532\":\"PMEPA1\",\"4533\":\"PMF1\",\"4534\":\"PML\",\"4535\":\"PMM2\",\"4536\":\"PMPCA\",\"4537\":\"PMPCB\",\"4538\":\"PMS1\",\"4539\":\"PMS2\",\"4540\":\"PMS2P11\",\"4541\":\"PMVK\",\"4542\":\"PNISR\",\"4543\":\"PNKD\",\"4544\":\"PNKP\",\"4545\":\"PNN\",\"4546\":\"PNO1\",\"4547\":\"PNP\",\"4548\":\"PNPLA2\",\"4549\":\"PNPLA4\",\"4550\":\"PNPLA6\",\"4551\":\"PNPLA8\",\"4552\":\"PNPO\",\"4553\":\"PNPT1\",\"4554\":\"POC1A\",\"4555\":\"PODXL\",\"4556\":\"PODXL2\",\"4557\":\"POFUT1\",\"4558\":\"POFUT2\",\"4559\":\"POGK\",\"4560\":\"POGLUT1\",\"4561\":\"POGZ\",\"4562\":\"POLA1\",\"4563\":\"POLA2\",\"4564\":\"POLB\",\"4565\":\"POLD1\",\"4566\":\"POLD2\",\"4567\":\"POLD3\",\"4568\":\"POLDIP2\",\"4569\":\"POLDIP3\",\"4570\":\"POLE\",\"4571\":\"POLE2\",\"4572\":\"POLE3\",\"4573\":\"POLE4\",\"4574\":\"POLG\",\"4575\":\"POLG2\",\"4576\":\"POLL\",\"4577\":\"POLR1A\",\"4578\":\"POLR1B\",\"4579\":\"POLR1C\",\"4580\":\"POLR1D\",\"4581\":\"POLR1E\",\"4582\":\"POLR2A\",\"4583\":\"POLR2B\",\"4584\":\"POLR2C\",\"4585\":\"POLR2D\",\"4586\":\"POLR2E\",\"4587\":\"POLR2G\",\"4588\":\"POLR2H\",\"4589\":\"POLR2I\",\"4590\":\"POLR2J\",\"4591\":\"POLR2L\",\"4592\":\"POLR2M\",\"4593\":\"POLR3A\",\"4594\":\"POLR3B\",\"4595\":\"POLR3C\",\"4596\":\"POLR3D\",\"4597\":\"POLR3E\",\"4598\":\"POLR3F\",\"4599\":\"POLR3G\",\"4600\":\"POLR3H\",\"4601\":\"POLRMT\",\"4602\":\"POM121\",\"4603\":\"POM121C\",\"4604\":\"POMGNT1\",\"4605\":\"POMGNT2\",\"4606\":\"POMK\",\"4607\":\"POMP\",\"4608\":\"PON2\",\"4609\":\"POP1\",\"4610\":\"POP4\",\"4611\":\"POP5\",\"4612\":\"POP7\",\"4613\":\"POR\",\"4614\":\"POU2F1\",\"4615\":\"POU2F3\",\"4616\":\"PPA1\",\"4617\":\"PPA2\",\"4618\":\"PPAN-P2RY11\",\"4619\":\"PPARG\",\"4620\":\"PPAT\",\"4621\":\"PPCS\",\"4622\":\"PPFIA1\",\"4623\":\"PPFIBP1\",\"4624\":\"PPHLN1\",\"4625\":\"PPIA\",\"4626\":\"PPIB\",\"4627\":\"PPIC\",\"4628\":\"PPID\",\"4629\":\"PPIE\",\"4630\":\"PPIF\",\"4631\":\"PPIG\",\"4632\":\"PPIH\",\"4633\":\"PPIL1\",\"4634\":\"PPIL2\",\"4635\":\"PPIL3\",\"4636\":\"PPIL4\",\"4637\":\"PPIP5K2\",\"4638\":\"PPL\",\"4639\":\"PPM1B\",\"4640\":\"PPM1D\",\"4641\":\"PPM1F\",\"4642\":\"PPM1G\",\"4643\":\"PPM1H\",\"4644\":\"PPM1L\",\"4645\":\"PPME1\",\"4646\":\"PPOX\",\"4647\":\"PPP1CA\",\"4648\":\"PPP1CB\",\"4649\":\"PPP1CC\",\"4650\":\"PPP1R10\",\"4651\":\"PPP1R11\",\"4652\":\"PPP1R12A\",\"4653\":\"PPP1R12B\",\"4654\":\"PPP1R12C\",\"4655\":\"PPP1R13L\",\"4656\":\"PPP1R14B\",\"4657\":\"PPP1R15B\",\"4658\":\"PPP1R18\",\"4659\":\"PPP1R21\",\"4660\":\"PPP1R7\",\"4661\":\"PPP1R8\",\"4662\":\"PPP1R9A\",\"4663\":\"PPP1R9B\",\"4664\":\"PPP2R1A\",\"4665\":\"PPP2R1B\",\"4666\":\"PPP2R2A\",\"4667\":\"PPP2R5A\",\"4668\":\"PPP2R5C\",\"4669\":\"PPP2R5D\",\"4670\":\"PPP2R5E\",\"4671\":\"PPP3CA\",\"4672\":\"PPP3CB\",\"4673\":\"PPP3R1\",\"4674\":\"PPP4C\",\"4675\":\"PPP4R1\",\"4676\":\"PPP4R2\",\"4677\":\"PPP4R3A\",\"4678\":\"PPP4R3B\",\"4679\":\"PPP5C\",\"4680\":\"PPP6C\",\"4681\":\"PPP6R1\",\"4682\":\"PPP6R2\",\"4683\":\"PPP6R3\",\"4684\":\"PPT1\",\"4685\":\"PPT2\",\"4686\":\"PPTC7\",\"4687\":\"PPWD1\",\"4688\":\"PQBP1\",\"4689\":\"PRADC1\",\"4690\":\"PRAF2\",\"4691\":\"PRAG1\",\"4692\":\"PRC1\",\"4693\":\"PRCC\",\"4694\":\"PRCP\",\"4695\":\"PRDM10\",\"4696\":\"PRDM2\",\"4697\":\"PRDX1\",\"4698\":\"PRDX2\",\"4699\":\"PRDX3\",\"4700\":\"PRDX4\",\"4701\":\"PRDX5\",\"4702\":\"PRDX6\",\"4703\":\"PREB\",\"4704\":\"PRELID1\",\"4705\":\"PRELID3B\",\"4706\":\"PREP\",\"4707\":\"PREPL\",\"4708\":\"PRIM1\",\"4709\":\"PRIM2\",\"4710\":\"PRKAA1\",\"4711\":\"PRKAA2\",\"4712\":\"PRKAB1\",\"4713\":\"PRKACA\",\"4714\":\"PRKACB\",\"4715\":\"PRKAG1\",\"4716\":\"PRKAR1A\",\"4717\":\"PRKAR1B\",\"4718\":\"PRKAR2A\",\"4719\":\"PRKCA\",\"4720\":\"PRKCD\",\"4721\":\"PRKCI\",\"4722\":\"PRKCQ\",\"4723\":\"PRKCSH\",\"4724\":\"PRKCZ\",\"4725\":\"PRKD2\",\"4726\":\"PRKDC\",\"4727\":\"PRKRA\",\"4728\":\"PRKRIP1\",\"4729\":\"PRMT1\",\"4730\":\"PRMT3\",\"4731\":\"PRMT5\",\"4732\":\"PRMT6\",\"4733\":\"PRMT7\",\"4734\":\"PRMT8\",\"4735\":\"PRMT9\",\"4736\":\"PRNP\",\"4737\":\"PROCR\",\"4738\":\"PROSER2\",\"4739\":\"PRPF18\",\"4740\":\"PRPF19\",\"4741\":\"PRPF3\",\"4742\":\"PRPF31\",\"4743\":\"PRPF38A\",\"4744\":\"PRPF38B\",\"4745\":\"PRPF39\",\"4746\":\"PRPF4\",\"4747\":\"PRPF40A\",\"4748\":\"PRPF4B\",\"4749\":\"PRPF6\",\"4750\":\"PRPF8\",\"4751\":\"PRPH\",\"4752\":\"PRPS1\",\"4753\":\"PRPS2\",\"4754\":\"PRPSAP1\",\"4755\":\"PRPSAP2\",\"4756\":\"PRR14\",\"4757\":\"PRR14L\",\"4758\":\"PRR5L\",\"4759\":\"PRRC1\",\"4760\":\"PRRC2A\",\"4761\":\"PRRC2B\",\"4762\":\"PRRC2C\",\"4763\":\"PRSS21\",\"4764\":\"PRSS23\",\"4765\":\"PRSS56\",\"4766\":\"PRTFDC1\",\"4767\":\"PRUNE1\",\"4768\":\"PRXL2A\",\"4769\":\"PRXL2C\",\"4770\":\"PSAP\",\"4771\":\"PSAT1\",\"4772\":\"PSCA\",\"4773\":\"PSEN1\",\"4774\":\"PSEN2\",\"4775\":\"PSIP1\",\"4776\":\"PSMA1\",\"4777\":\"PSMA2\",\"4778\":\"PSMA3\",\"4779\":\"PSMA4\",\"4780\":\"PSMA5\",\"4781\":\"PSMA6\",\"4782\":\"PSMA7\",\"4783\":\"PSMB1\",\"4784\":\"PSMB2\",\"4785\":\"PSMB3\",\"4786\":\"PSMB4\",\"4787\":\"PSMB5\",\"4788\":\"PSMB6\",\"4789\":\"PSMB7\",\"4790\":\"PSMB8\",\"4791\":\"PSMB9\",\"4792\":\"PSMC1\",\"4793\":\"PSMC2\",\"4794\":\"PSMC3\",\"4795\":\"PSMC3IP\",\"4796\":\"PSMC4\",\"4797\":\"PSMC5\",\"4798\":\"PSMC6\",\"4799\":\"PSMD1\",\"4800\":\"PSMD10\",\"4801\":\"PSMD11\",\"4802\":\"PSMD12\",\"4803\":\"PSMD13\",\"4804\":\"PSMD14\",\"4805\":\"PSMD2\",\"4806\":\"PSMD3\",\"4807\":\"PSMD4\",\"4808\":\"PSMD5\",\"4809\":\"PSMD6\",\"4810\":\"PSMD7\",\"4811\":\"PSMD8\",\"4812\":\"PSMD9\",\"4813\":\"PSME1\",\"4814\":\"PSME2\",\"4815\":\"PSME3\",\"4816\":\"PSME4\",\"4817\":\"PSMF1\",\"4818\":\"PSMG1\",\"4819\":\"PSMG2\",\"4820\":\"PSMG3\",\"4821\":\"PSMG4\",\"4822\":\"PSPC1\",\"4823\":\"PSPH\",\"4824\":\"PSRC1\",\"4825\":\"PSTPIP2\",\"4826\":\"PTBP1\",\"4827\":\"PTBP2\",\"4828\":\"PTBP3\",\"4829\":\"PTCD2\",\"4830\":\"PTCD3\",\"4831\":\"PTDSS1\",\"4832\":\"PTDSS2\",\"4833\":\"PTGES2\",\"4834\":\"PTGES3\",\"4835\":\"PTGFRN\",\"4836\":\"PTGR1\",\"4837\":\"PTGS1\",\"4838\":\"PTGS2\",\"4839\":\"PTK2\",\"4840\":\"PTMA\",\"4841\":\"PTMS\",\"4842\":\"PTOV1\",\"4843\":\"PTP4A1\",\"4844\":\"PTP4A2\",\"4845\":\"PTPA\",\"4846\":\"PTPMT1\",\"4847\":\"PTPN1\",\"4848\":\"PTPN11\",\"4849\":\"PTPN12\",\"4850\":\"PTPN13\",\"4851\":\"PTPN2\",\"4852\":\"PTPN23\",\"4853\":\"PTPN9\",\"4854\":\"PTPRA\",\"4855\":\"PTPRF\",\"4856\":\"PTPRJ\",\"4857\":\"PTPRK\",\"4858\":\"PTPRM\",\"4859\":\"PTPRS\",\"4860\":\"PTRH1\",\"4861\":\"PTRH2\",\"4862\":\"PTRHD1\",\"4863\":\"PTTG1\",\"4864\":\"PUDP\",\"4865\":\"PUF60\",\"4866\":\"PUM1\",\"4867\":\"PUM2\",\"4868\":\"PUM3\",\"4869\":\"PURA\",\"4870\":\"PURB\",\"4871\":\"PUS1\",\"4872\":\"PUS3\",\"4873\":\"PUS7\",\"4874\":\"PUS7L\",\"4875\":\"PUSL1\",\"4876\":\"PVR\",\"4877\":\"PWP1\",\"4878\":\"PWWP2A\",\"4879\":\"PWWP3A\",\"4880\":\"PXDN\",\"4881\":\"PXK\",\"4882\":\"PXMP2\",\"4883\":\"PXMP4\",\"4884\":\"PXN\",\"4885\":\"PYCR1\",\"4886\":\"PYCR2\",\"4887\":\"PYCR3\",\"4888\":\"PYGB\",\"4889\":\"PYGL\",\"4890\":\"PYGO2\",\"4891\":\"PYM1\",\"4892\":\"PYROXD1\",\"4893\":\"PYROXD2\",\"4894\":\"QARS\",\"4895\":\"QDPR\",\"4896\":\"QKI\",\"4897\":\"QPCTL\",\"4898\":\"QPRT\",\"4899\":\"QRICH1\",\"4900\":\"QRSL1\",\"4901\":\"QSER1\",\"4902\":\"QSOX2\",\"4903\":\"QTRT1\",\"4904\":\"QTRT2\",\"4905\":\"R3HCC1\",\"4906\":\"R3HCC1L\",\"4907\":\"R3HDM1\",\"4908\":\"RAB10\",\"4909\":\"RAB11B\",\"4910\":\"RAB11FIP1\",\"4911\":\"RAB11FIP5\",\"4912\":\"RAB12\",\"4913\":\"RAB13\",\"4914\":\"RAB14\",\"4915\":\"RAB17\",\"4916\":\"RAB18\",\"4917\":\"RAB1A\",\"4918\":\"RAB1B\",\"4919\":\"RAB20\",\"4920\":\"RAB21\",\"4921\":\"RAB22A\",\"4922\":\"RAB23\",\"4923\":\"RAB24\",\"4924\":\"RAB27A\",\"4925\":\"RAB27B\",\"4926\":\"RAB28\",\"4927\":\"RAB29\",\"4928\":\"RAB2A\",\"4929\":\"RAB2B\",\"4930\":\"RAB30\",\"4931\":\"RAB31\",\"4932\":\"RAB32\",\"4933\":\"RAB33B\",\"4934\":\"RAB34\",\"4935\":\"RAB35\",\"4936\":\"RAB3A\",\"4937\":\"RAB3D\",\"4938\":\"RAB3GAP1\",\"4939\":\"RAB3GAP2\",\"4940\":\"RAB42\",\"4941\":\"RAB43\",\"4942\":\"RAB4A\",\"4943\":\"RAB5A\",\"4944\":\"RAB5B\",\"4945\":\"RAB5C\",\"4946\":\"RAB5IF\",\"4947\":\"RAB6A\",\"4948\":\"RAB6B\",\"4949\":\"RAB6D\",\"4950\":\"RAB7A\",\"4951\":\"RAB8A\",\"4952\":\"RAB8B\",\"4953\":\"RAB9A\",\"4954\":\"RABAC1\",\"4955\":\"RABEP1\",\"4956\":\"RABEP2\",\"4957\":\"RABEPK\",\"4958\":\"RABGAP1\",\"4959\":\"RABGAP1L\",\"4960\":\"RABGEF1\",\"4961\":\"RABGGTA\",\"4962\":\"RABGGTB\",\"4963\":\"RABIF\",\"4964\":\"RABL3\",\"4965\":\"RABL6\",\"4966\":\"RAC1\",\"4967\":\"RACGAP1\",\"4968\":\"RACK1\",\"4969\":\"RAD1\",\"4970\":\"RAD17\",\"4971\":\"RAD18\",\"4972\":\"RAD21\",\"4973\":\"RAD23A\",\"4974\":\"RAD23B\",\"4975\":\"RAD50\",\"4976\":\"RAD51\",\"4977\":\"RAD51AP1\",\"4978\":\"RAD51B\",\"4979\":\"RAD51C\",\"4980\":\"RAD51L3-RFFL\",\"4981\":\"RAD54B\",\"4982\":\"RAD54L\",\"4983\":\"RAD54L2\",\"4984\":\"RAE1\",\"4985\":\"RAF1\",\"4986\":\"RAI1\",\"4987\":\"RAI14\",\"4988\":\"RALA\",\"4989\":\"RALB\",\"4990\":\"RALBP1\",\"4991\":\"RALGAPA1\",\"4992\":\"RALGAPA2\",\"4993\":\"RALGAPB\",\"4994\":\"RALY\",\"4995\":\"RAMACL\",\"4996\":\"RAN\",\"4997\":\"RANBP1\",\"4998\":\"RANBP10\",\"4999\":\"RANBP2\",\"5000\":\"RANBP3\",\"5001\":\"RANBP6\",\"5002\":\"RANBP9\",\"5003\":\"RANGAP1\",\"5004\":\"RAP1A\",\"5005\":\"RAP1B\",\"5006\":\"RAP1GDS1\",\"5007\":\"RAP2A\",\"5008\":\"RAP2B\",\"5009\":\"RAP2C\",\"5010\":\"RAPGEF6\",\"5011\":\"RAPH1\",\"5012\":\"RARS\",\"5013\":\"RARS2\",\"5014\":\"RASA1\",\"5015\":\"RASA3\",\"5016\":\"RASAL2\",\"5017\":\"RASSF1\",\"5018\":\"RASSF7\",\"5019\":\"RASSF8\",\"5020\":\"RAVER1\",\"5021\":\"RAVER2\",\"5022\":\"RB1\",\"5023\":\"RB1CC1\",\"5024\":\"RBBP4\",\"5025\":\"RBBP5\",\"5026\":\"RBBP6\",\"5027\":\"RBBP7\",\"5028\":\"RBFOX2\",\"5029\":\"RBM10\",\"5030\":\"RBM12\",\"5031\":\"RBM12B\",\"5032\":\"RBM14\",\"5033\":\"RBM15\",\"5034\":\"RBM15B\",\"5035\":\"RBM17\",\"5036\":\"RBM18\",\"5037\":\"RBM19\",\"5038\":\"RBM22\",\"5039\":\"RBM23\",\"5040\":\"RBM25\",\"5041\":\"RBM26\",\"5042\":\"RBM27\",\"5043\":\"RBM28\",\"5044\":\"RBM3\",\"5045\":\"RBM33\",\"5046\":\"RBM34\",\"5047\":\"RBM39\",\"5048\":\"RBM4\",\"5049\":\"RBM41\",\"5050\":\"RBM42\",\"5051\":\"RBM45\",\"5052\":\"RBM47\",\"5053\":\"RBM4B\",\"5054\":\"RBM5\",\"5055\":\"RBM6\",\"5056\":\"RBM7\",\"5057\":\"RBM8A\",\"5058\":\"RBMS1\",\"5059\":\"RBMS2\",\"5060\":\"RBMX\",\"5061\":\"RBMX2\",\"5062\":\"RBPJ\",\"5063\":\"RBPMS\",\"5064\":\"RBSN\",\"5065\":\"RBX1\",\"5066\":\"RC3H1\",\"5067\":\"RC3H2\",\"5068\":\"RCC1\",\"5069\":\"RCC1L\",\"5070\":\"RCC2\",\"5071\":\"RCCD1\",\"5072\":\"RCE1\",\"5073\":\"RCL1\",\"5074\":\"RCN1\",\"5075\":\"RCN2\",\"5076\":\"RCN3\",\"5077\":\"RCOR1\",\"5078\":\"RCOR2\",\"5079\":\"RCOR3\",\"5080\":\"RDH10\",\"5081\":\"RDH11\",\"5082\":\"RDH13\",\"5083\":\"RDH14\",\"5084\":\"RDX\",\"5085\":\"RECQL\",\"5086\":\"RECQL4\",\"5087\":\"RECQL5\",\"5088\":\"REEP3\",\"5089\":\"REEP4\",\"5090\":\"REEP5\",\"5091\":\"REEP6\",\"5092\":\"REL\",\"5093\":\"RELA\",\"5094\":\"RELB\",\"5095\":\"RELCH\",\"5096\":\"RELL1\",\"5097\":\"REPIN1\",\"5098\":\"REPS1\",\"5099\":\"RER1\",\"5100\":\"RERE\",\"5101\":\"REST\",\"5102\":\"RETREG1\",\"5103\":\"RETREG2\",\"5104\":\"RETREG3\",\"5105\":\"RETSAT\",\"5106\":\"REXO1\",\"5107\":\"REXO2\",\"5108\":\"REXO4\",\"5109\":\"RFC1\",\"5110\":\"RFC2\",\"5111\":\"RFC3\",\"5112\":\"RFC4\",\"5113\":\"RFC5\",\"5114\":\"RFK\",\"5115\":\"RFLNB\",\"5116\":\"RFWD3\",\"5117\":\"RFX1\",\"5118\":\"RFX3\",\"5119\":\"RFX5\",\"5120\":\"RFXANK\",\"5121\":\"RFXAP\",\"5122\":\"RGP1\",\"5123\":\"RGPD1\",\"5124\":\"RGPD5\",\"5125\":\"RGPD8\",\"5126\":\"RGS10\",\"5127\":\"RGS19\",\"5128\":\"RHBDD1\",\"5129\":\"RHBDD2\",\"5130\":\"RHBDD3\",\"5131\":\"RHEB\",\"5132\":\"RHOA\",\"5133\":\"RHOB\",\"5134\":\"RHOBTB3\",\"5135\":\"RHOC\",\"5136\":\"RHOD\",\"5137\":\"RHOF\",\"5138\":\"RHOG\",\"5139\":\"RHOT1\",\"5140\":\"RHOT2\",\"5141\":\"RHPN2\",\"5142\":\"RIC8A\",\"5143\":\"RIC8B\",\"5144\":\"RICTOR\",\"5145\":\"RIDA\",\"5146\":\"RIF1\",\"5147\":\"RILPL1\",\"5148\":\"RIMS1\",\"5149\":\"RIN1\",\"5150\":\"RING1\",\"5151\":\"RINT1\",\"5152\":\"RIOK1\",\"5153\":\"RIOK2\",\"5154\":\"RIOK3\",\"5155\":\"RIOX1\",\"5156\":\"RIOX2\",\"5157\":\"RIPK1\",\"5158\":\"RIPK2\",\"5159\":\"RIPOR1\",\"5160\":\"RIT1\",\"5161\":\"RLF\",\"5162\":\"RLIM\",\"5163\":\"RMC1\",\"5164\":\"RMDN1\",\"5165\":\"RMDN2\",\"5166\":\"RMDN3\",\"5167\":\"RMI1\",\"5168\":\"RMND1\",\"5169\":\"RMND5A\",\"5170\":\"RNASEH1\",\"5171\":\"RNASEH2A\",\"5172\":\"RNASEH2B\",\"5173\":\"RNASEH2C\",\"5174\":\"RNASET2\",\"5175\":\"RNF11\",\"5176\":\"RNF111\",\"5177\":\"RNF113A\",\"5178\":\"RNF114\",\"5179\":\"RNF123\",\"5180\":\"RNF13\",\"5181\":\"RNF14\",\"5182\":\"RNF146\",\"5183\":\"RNF149\",\"5184\":\"RNF168\",\"5185\":\"RNF170\",\"5186\":\"RNF181\",\"5187\":\"RNF2\",\"5188\":\"RNF20\",\"5189\":\"RNF213\",\"5190\":\"RNF214\",\"5191\":\"RNF219\",\"5192\":\"RNF220\",\"5193\":\"RNF25\",\"5194\":\"RNF40\",\"5195\":\"RNF5\",\"5196\":\"RNFT1\",\"5197\":\"RNGTT\",\"5198\":\"RNH1\",\"5199\":\"RNMT\",\"5200\":\"RNPC3\",\"5201\":\"RNPEP\",\"5202\":\"RNPS1\",\"5203\":\"ROBO1\",\"5204\":\"ROBO2\",\"5205\":\"ROCK1\",\"5206\":\"ROCK2\",\"5207\":\"ROMO1\",\"5208\":\"ROR2\",\"5209\":\"RP2\",\"5210\":\"RP9\",\"5211\":\"RPA1\",\"5212\":\"RPA2\",\"5213\":\"RPA3\",\"5214\":\"RPAP1\",\"5215\":\"RPAP2\",\"5216\":\"RPAP3\",\"5217\":\"RPE\",\"5218\":\"RPF1\",\"5219\":\"RPF2\",\"5220\":\"RPIA\",\"5221\":\"RPL10\",\"5222\":\"RPL10A\",\"5223\":\"RPL11\",\"5224\":\"RPL12\",\"5225\":\"RPL13\",\"5226\":\"RPL13A\",\"5227\":\"RPL14\",\"5228\":\"RPL15\",\"5229\":\"RPL17-C18orf32\",\"5230\":\"RPL18\",\"5231\":\"RPL18A\",\"5232\":\"RPL19\",\"5233\":\"RPL21\",\"5234\":\"RPL22\",\"5235\":\"RPL22L1\",\"5236\":\"RPL23\",\"5237\":\"RPL23A\",\"5238\":\"RPL24\",\"5239\":\"RPL27\",\"5240\":\"RPL27A\",\"5241\":\"RPL28\",\"5242\":\"RPL29\",\"5243\":\"RPL3\",\"5244\":\"RPL30\",\"5245\":\"RPL31\",\"5246\":\"RPL32\",\"5247\":\"RPL34\",\"5248\":\"RPL35\",\"5249\":\"RPL35A\",\"5250\":\"RPL36\",\"5251\":\"RPL36A-HNRNPH2\",\"5252\":\"RPL37A\",\"5253\":\"RPL38\",\"5254\":\"RPL39\",\"5255\":\"RPL3L\",\"5256\":\"RPL4\",\"5257\":\"RPL5\",\"5258\":\"RPL6\",\"5259\":\"RPL7\",\"5260\":\"RPL7A\",\"5261\":\"RPL7L1\",\"5262\":\"RPL8\",\"5263\":\"RPL9\",\"5264\":\"RPLP0\",\"5265\":\"RPLP1\",\"5266\":\"RPLP2\",\"5267\":\"RPN1\",\"5268\":\"RPN2\",\"5269\":\"RPP14\",\"5270\":\"RPP21\",\"5271\":\"RPP25\",\"5272\":\"RPP25L\",\"5273\":\"RPP30\",\"5274\":\"RPP38\",\"5275\":\"RPP40\",\"5276\":\"RPRD1A\",\"5277\":\"RPRD1B\",\"5278\":\"RPRD2\",\"5279\":\"RPS11\",\"5280\":\"RPS12\",\"5281\":\"RPS13\",\"5282\":\"RPS14\",\"5283\":\"RPS15\",\"5284\":\"RPS15A\",\"5285\":\"RPS16\",\"5286\":\"RPS17\",\"5287\":\"RPS18\",\"5288\":\"RPS19\",\"5289\":\"RPS19BP1\",\"5290\":\"RPS2\",\"5291\":\"RPS20\",\"5292\":\"RPS21\",\"5293\":\"RPS23\",\"5294\":\"RPS24\",\"5295\":\"RPS25\",\"5296\":\"RPS26\",\"5297\":\"RPS27\",\"5298\":\"RPS27L\",\"5299\":\"RPS28\",\"5300\":\"RPS29\",\"5301\":\"RPS3\",\"5302\":\"RPS3A\",\"5303\":\"RPS4X\",\"5304\":\"RPS4Y2\",\"5305\":\"RPS5\",\"5306\":\"RPS6\",\"5307\":\"RPS6KA1\",\"5308\":\"RPS6KA2\",\"5309\":\"RPS6KA3\",\"5310\":\"RPS6KA4\",\"5311\":\"RPS6KA5\",\"5312\":\"RPS6KB1\",\"5313\":\"RPS7\",\"5314\":\"RPS8\",\"5315\":\"RPS9\",\"5316\":\"RPSA\",\"5317\":\"RPTOR\",\"5318\":\"RPUSD2\",\"5319\":\"RPUSD3\",\"5320\":\"RPUSD4\",\"5321\":\"RRAGA\",\"5322\":\"RRAGC\",\"5323\":\"RRAS\",\"5324\":\"RRAS2\",\"5325\":\"RRBP1\",\"5326\":\"RREB1\",\"5327\":\"RRM1\",\"5328\":\"RRM2\",\"5329\":\"RRM2B\",\"5330\":\"RRN3\",\"5331\":\"RRP1\",\"5332\":\"RRP12\",\"5333\":\"RRP15\",\"5334\":\"RRP1B\",\"5335\":\"RRP36\",\"5336\":\"RRP7A\",\"5337\":\"RRP8\",\"5338\":\"RRP9\",\"5339\":\"RRS1\",\"5340\":\"RSAD1\",\"5341\":\"RSBN1\",\"5342\":\"RSBN1L\",\"5343\":\"RSF1\",\"5344\":\"RSL1D1\",\"5345\":\"RSL24D1\",\"5346\":\"RSPRY1\",\"5347\":\"RSRC1\",\"5348\":\"RSRC2\",\"5349\":\"RSRP1\",\"5350\":\"RSU1\",\"5351\":\"RTCA\",\"5352\":\"RTCB\",\"5353\":\"RTEL1-TNFRSF6B\",\"5354\":\"RTF1\",\"5355\":\"RTFDC1\",\"5356\":\"RTL8A\",\"5357\":\"RTL8B\",\"5358\":\"RTN2\",\"5359\":\"RTN3\",\"5360\":\"RTN4\",\"5361\":\"RTN4IP1\",\"5362\":\"RTRAF\",\"5363\":\"RTTN\",\"5364\":\"RUFY1\",\"5365\":\"RUFY2\",\"5366\":\"RUFY3\",\"5367\":\"RUNX3\",\"5368\":\"RUSC1\",\"5369\":\"RUVBL1\",\"5370\":\"RUVBL2\",\"5371\":\"RWDD1\",\"5372\":\"RWDD4\",\"5373\":\"RXRA\",\"5374\":\"RXRB\",\"5375\":\"RXYLT1\",\"5376\":\"RYBP\",\"5377\":\"S100A10\",\"5378\":\"S100A11\",\"5379\":\"S100A13\",\"5380\":\"S100A14\",\"5381\":\"S100A16\",\"5382\":\"S100A2\",\"5383\":\"S100A4\",\"5384\":\"S100A6\",\"5385\":\"S100A8\",\"5386\":\"S100A9\",\"5387\":\"S100PBP\",\"5388\":\"SAAL1\",\"5389\":\"SAC3D1\",\"5390\":\"SACM1L\",\"5391\":\"SACS\",\"5392\":\"SAE1\",\"5393\":\"SAFB\",\"5394\":\"SAFB2\",\"5395\":\"SALL4\",\"5396\":\"SAMD1\",\"5397\":\"SAMD11\",\"5398\":\"SAMD4B\",\"5399\":\"SAMD9\",\"5400\":\"SAMHD1\",\"5401\":\"SAMM50\",\"5402\":\"SAP130\",\"5403\":\"SAP18\",\"5404\":\"SAP30\",\"5405\":\"SAP30BP\",\"5406\":\"SAPCD2\",\"5407\":\"SAR1A\",\"5408\":\"SAR1B\",\"5409\":\"SARAF\",\"5410\":\"SARS\",\"5411\":\"SARS2\",\"5412\":\"SART1\",\"5413\":\"SART3\",\"5414\":\"SASS6\",\"5415\":\"SAT2\",\"5416\":\"SATB1\",\"5417\":\"SBDS\",\"5418\":\"SBF1\",\"5419\":\"SBNO1\",\"5420\":\"SBNO2\",\"5421\":\"SCAF1\",\"5422\":\"SCAF11\",\"5423\":\"SCAF4\",\"5424\":\"SCAF8\",\"5425\":\"SCAI\",\"5426\":\"SCAMP1\",\"5427\":\"SCAMP2\",\"5428\":\"SCAMP3\",\"5429\":\"SCAMP4\",\"5430\":\"SCAP\",\"5431\":\"SCAPER\",\"5432\":\"SCARA3\",\"5433\":\"SCARA5\",\"5434\":\"SCARB1\",\"5435\":\"SCARB2\",\"5436\":\"SCCPDH\",\"5437\":\"SCD\",\"5438\":\"SCFD1\",\"5439\":\"SCFD2\",\"5440\":\"SCLT1\",\"5441\":\"SCLY\",\"5442\":\"SCMH1\",\"5443\":\"SCML2\",\"5444\":\"SCNM1\",\"5445\":\"SCO1\",\"5446\":\"SCO2\",\"5447\":\"SCP2\",\"5448\":\"SCPEP1\",\"5449\":\"SCRIB\",\"5450\":\"SCRN1\",\"5451\":\"SCRN2\",\"5452\":\"SCRN3\",\"5453\":\"SCYL1\",\"5454\":\"SCYL2\",\"5455\":\"SCYL3\",\"5456\":\"SDAD1\",\"5457\":\"SDC1\",\"5458\":\"SDC4\",\"5459\":\"SDCBP\",\"5460\":\"SDE2\",\"5461\":\"SDF2\",\"5462\":\"SDF2L1\",\"5463\":\"SDF4\",\"5464\":\"SDHA\",\"5465\":\"SDHAF2\",\"5466\":\"SDHAF3\",\"5467\":\"SDHAF4\",\"5468\":\"SDHB\",\"5469\":\"SDHC\",\"5470\":\"SDHD\",\"5471\":\"SDR16C5\",\"5472\":\"SDR39U1\",\"5473\":\"SEC11A\",\"5474\":\"SEC11C\",\"5475\":\"SEC13\",\"5476\":\"SEC14L1\",\"5477\":\"SEC16A\",\"5478\":\"SEC22B\",\"5479\":\"SEC23A\",\"5480\":\"SEC23B\",\"5481\":\"SEC23IP\",\"5482\":\"SEC24A\",\"5483\":\"SEC24B\",\"5484\":\"SEC24C\",\"5485\":\"SEC24D\",\"5486\":\"SEC31A\",\"5487\":\"SEC61A1\",\"5488\":\"SEC61B\",\"5489\":\"SEC61G\",\"5490\":\"SEC62\",\"5491\":\"SEC63\",\"5492\":\"SECISBP2L\",\"5493\":\"SEH1L\",\"5494\":\"SEL1L\",\"5495\":\"SELENBP1\",\"5496\":\"SELENOF\",\"5497\":\"SELENOH\",\"5498\":\"SELENOI\",\"5499\":\"SELENOK\",\"5500\":\"SELENOM\",\"5501\":\"SELENOO\",\"5502\":\"SELENOS\",\"5503\":\"SELENOT\",\"5504\":\"SEMA3A\",\"5505\":\"SEMA3B\",\"5506\":\"SEMA3C\",\"5507\":\"SEMA4B\",\"5508\":\"SEMA4C\",\"5509\":\"SENP1\",\"5510\":\"SENP2\",\"5511\":\"SENP3\",\"5512\":\"SENP5\",\"5513\":\"SENP6\",\"5514\":\"SEPHS1\",\"5515\":\"SEPSECS\",\"5516\":1283299200000,\"5517\":1314835200000,\"5518\":1030838400000,\"5519\":1125532800000,\"5520\":1157068800000,\"5521\":1188604800000,\"5522\":1220227200000,\"5523\":1251763200000,\"5524\":\"SERBP1\",\"5525\":\"SERINC1\",\"5526\":\"SERPINB1\",\"5527\":\"SERPINB12\",\"5528\":\"SERPINB5\",\"5529\":\"SERPINB6\",\"5530\":\"SERPINB7\",\"5531\":\"SERPINB8\",\"5532\":\"SERPINE2\",\"5533\":\"SERPINH1\",\"5534\":\"SERPINI1\",\"5535\":\"SESN2\",\"5536\":\"SET\",\"5537\":\"SETD1A\",\"5538\":\"SETD1B\",\"5539\":\"SETD2\",\"5540\":\"SETD3\",\"5541\":\"SETD7\",\"5542\":\"SETDB1\",\"5543\":\"SETMAR\",\"5544\":\"SETX\",\"5545\":\"SEZ6L2\",\"5546\":\"SF1\",\"5547\":\"SF3A1\",\"5548\":\"SF3A2\",\"5549\":\"SF3A3\",\"5550\":\"SF3B1\",\"5551\":\"SF3B2\",\"5552\":\"SF3B3\",\"5553\":\"SF3B4\",\"5554\":\"SF3B5\",\"5555\":\"SF3B6\",\"5556\":\"SFN\",\"5557\":\"SFPQ\",\"5558\":\"SFR1\",\"5559\":\"SFSWAP\",\"5560\":\"SFT2D2\",\"5561\":\"SFXN1\",\"5562\":\"SFXN2\",\"5563\":\"SFXN3\",\"5564\":\"SFXN4\",\"5565\":\"SGCE\",\"5566\":\"SGF29\",\"5567\":\"SGMS1\",\"5568\":\"SGO2\",\"5569\":\"SGPL1\",\"5570\":\"SGPP1\",\"5571\":\"SGSH\",\"5572\":\"SGTA\",\"5573\":\"SGTB\",\"5574\":\"SH2B1\",\"5575\":\"SH2D4A\",\"5576\":\"SH3BGRL\",\"5577\":\"SH3BGRL2\",\"5578\":\"SH3BGRL3\",\"5579\":\"SH3BP4\",\"5580\":\"SH3BP5L\",\"5581\":\"SH3D19\",\"5582\":\"SH3GL1\",\"5583\":\"SH3GL2\",\"5584\":\"SH3GLB1\",\"5585\":\"SH3GLB2\",\"5586\":\"SH3KBP1\",\"5587\":\"SH3PXD2B\",\"5588\":\"SH3RF3\",\"5589\":\"SHARPIN\",\"5590\":\"SHC1\",\"5591\":\"SHCBP1\",\"5592\":\"SHKBP1\",\"5593\":\"SHMT1\",\"5594\":\"SHMT2\",\"5595\":\"SHOC2\",\"5596\":\"SHPK\",\"5597\":\"SHPRH\",\"5598\":\"SHROOM1\",\"5599\":\"SHTN1\",\"5600\":\"SIAE\",\"5601\":\"SIDT2\",\"5602\":\"SIGMAR1\",\"5603\":\"SIK1B\",\"5604\":\"SIKE1\",\"5605\":\"SIL1\",\"5606\":\"SIN3A\",\"5607\":\"SIN3B\",\"5608\":\"SINHCAF\",\"5609\":\"SIPA1\",\"5610\":\"SIPA1L1\",\"5611\":\"SIPA1L3\",\"5612\":\"SIRT1\",\"5613\":\"SIRT2\",\"5614\":\"SIRT3\",\"5615\":\"SIRT5\",\"5616\":\"SIRT6\",\"5617\":\"SIRT7\",\"5618\":\"SIX4\",\"5619\":\"SKA1\",\"5620\":\"SKIV2L\",\"5621\":\"SKP1\",\"5622\":\"SKP2\",\"5623\":\"SLAIN2\",\"5624\":\"SLC11A2\",\"5625\":\"SLC12A2\",\"5626\":\"SLC12A4\",\"5627\":\"SLC12A6\",\"5628\":\"SLC12A7\",\"5629\":\"SLC12A9\",\"5630\":\"SLC15A4\",\"5631\":\"SLC16A1\",\"5632\":\"SLC16A3\",\"5633\":\"SLC16A7\",\"5634\":\"SLC17A5\",\"5635\":\"SLC18B1\",\"5636\":\"SLC19A1\",\"5637\":\"SLC19A2\",\"5638\":\"SLC1A3\",\"5639\":\"SLC1A4\",\"5640\":\"SLC1A5\",\"5641\":\"SLC20A1\",\"5642\":\"SLC20A2\",\"5643\":\"SLC22A4\",\"5644\":\"SLC22A5\",\"5645\":\"SLC25A1\",\"5646\":\"SLC25A10\",\"5647\":\"SLC25A11\",\"5648\":\"SLC25A12\",\"5649\":\"SLC25A13\",\"5650\":\"SLC25A14\",\"5651\":\"SLC25A15\",\"5652\":\"SLC25A17\",\"5653\":\"SLC25A19\",\"5654\":\"SLC25A20\",\"5655\":\"SLC25A21\",\"5656\":\"SLC25A22\",\"5657\":\"SLC25A23\",\"5658\":\"SLC25A24\",\"5659\":\"SLC25A25\",\"5660\":\"SLC25A28\",\"5661\":\"SLC25A29\",\"5662\":\"SLC25A3\",\"5663\":\"SLC25A31\",\"5664\":\"SLC25A32\",\"5665\":\"SLC25A33\",\"5666\":\"SLC25A35\",\"5667\":\"SLC25A36\",\"5668\":\"SLC25A38\",\"5669\":\"SLC25A39\",\"5670\":\"SLC25A4\",\"5671\":\"SLC25A40\",\"5672\":\"SLC25A44\",\"5673\":\"SLC25A46\",\"5674\":\"SLC25A5\",\"5675\":\"SLC25A52\",\"5676\":\"SLC25A6\",\"5677\":\"SLC26A2\",\"5678\":\"SLC26A6\",\"5679\":\"SLC27A2\",\"5680\":\"SLC27A3\",\"5681\":\"SLC27A4\",\"5682\":\"SLC29A1\",\"5683\":\"SLC2A1\",\"5684\":\"SLC2A13\",\"5685\":\"SLC2A3\",\"5686\":\"SLC2A6\",\"5687\":\"SLC2A8\",\"5688\":\"SLC30A1\",\"5689\":\"SLC30A5\",\"5690\":\"SLC30A6\",\"5691\":\"SLC30A7\",\"5692\":\"SLC30A9\",\"5693\":\"SLC33A1\",\"5694\":\"SLC35A1\",\"5695\":\"SLC35A2\",\"5696\":\"SLC35A3\",\"5697\":\"SLC35B2\",\"5698\":\"SLC35E1\",\"5699\":\"SLC35F2\",\"5700\":\"SLC35F6\",\"5701\":\"SLC36A1\",\"5702\":\"SLC37A4\",\"5703\":\"SLC38A1\",\"5704\":\"SLC38A10\",\"5705\":\"SLC38A2\",\"5706\":\"SLC38A5\",\"5707\":\"SLC38A7\",\"5708\":\"SLC38A9\",\"5709\":\"SLC39A1\",\"5710\":\"SLC39A10\",\"5711\":\"SLC39A11\",\"5712\":\"SLC39A14\",\"5713\":\"SLC39A6\",\"5714\":\"SLC39A7\",\"5715\":\"SLC3A2\",\"5716\":\"SLC41A3\",\"5717\":\"SLC43A3\",\"5718\":\"SLC44A1\",\"5719\":\"SLC46A1\",\"5720\":\"SLC47A1\",\"5721\":\"SLC49A4\",\"5722\":\"SLC4A1AP\",\"5723\":\"SLC4A2\",\"5724\":\"SLC4A7\",\"5725\":\"SLC50A1\",\"5726\":\"SLC5A3\",\"5727\":\"SLC5A6\",\"5728\":\"SLC6A15\",\"5729\":\"SLC6A8\",\"5730\":\"SLC6A9\",\"5731\":\"SLC7A1\",\"5732\":\"SLC7A11\",\"5733\":\"SLC7A2\",\"5734\":\"SLC7A5\",\"5735\":\"SLC7A6\",\"5736\":\"SLC7A6OS\",\"5737\":\"SLC9A1\",\"5738\":\"SLC9A3R1\",\"5739\":\"SLC9A3R2\",\"5740\":\"SLC9A6\",\"5741\":\"SLCO4A1\",\"5742\":\"SLF1\",\"5743\":\"SLF2\",\"5744\":\"SLFN5\",\"5745\":\"SLIRP\",\"5746\":\"SLIT1\",\"5747\":\"SLIT2\",\"5748\":\"SLITRK4\",\"5749\":\"SLITRK5\",\"5750\":\"SLK\",\"5751\":\"SLMAP\",\"5752\":\"SLTM\",\"5753\":\"SLU7\",\"5754\":\"SLX4\",\"5755\":\"SMAD2\",\"5756\":\"SMAD4\",\"5757\":\"SMAD5\",\"5758\":\"SMAP\",\"5759\":\"SMAP1\",\"5760\":\"SMAP2\",\"5761\":\"SMARCA1\",\"5762\":\"SMARCA4\",\"5763\":\"SMARCA5\",\"5764\":\"SMARCAD1\",\"5765\":\"SMARCAL1\",\"5766\":\"SMARCB1\",\"5767\":\"SMARCC1\",\"5768\":\"SMARCC2\",\"5769\":\"SMARCD1\",\"5770\":\"SMARCD2\",\"5771\":\"SMARCD3\",\"5772\":\"SMARCE1\",\"5773\":\"SMC1A\",\"5774\":\"SMC2\",\"5775\":\"SMC3\",\"5776\":\"SMC4\",\"5777\":\"SMC5\",\"5778\":\"SMC6\",\"5779\":\"SMCHD1\",\"5780\":\"SMG1\",\"5781\":\"SMG5\",\"5782\":\"SMG6\",\"5783\":\"SMG7\",\"5784\":\"SMG8\",\"5785\":\"SMG9\",\"5786\":\"SMIM1\",\"5787\":\"SMIM12\",\"5788\":\"SMIM20\",\"5789\":\"SMIM26\",\"5790\":\"SMIM4\",\"5791\":\"SMN1\",\"5792\":\"SMNDC1\",\"5793\":\"SMOC1\",\"5794\":\"SMPD1\",\"5795\":\"SMPD2\",\"5796\":\"SMPD4\",\"5797\":\"SMS\",\"5798\":\"SMTN\",\"5799\":\"SMU1\",\"5800\":\"SMUG1\",\"5801\":\"SMURF1\",\"5802\":\"SMYD2\",\"5803\":\"SMYD5\",\"5804\":\"SNAP23\",\"5805\":\"SNAP25\",\"5806\":\"SNAP29\",\"5807\":\"SNAP47\",\"5808\":\"SNAPC1\",\"5809\":\"SNAPC2\",\"5810\":\"SNAPC4\",\"5811\":\"SNAPIN\",\"5812\":\"SNCA\",\"5813\":\"SNCG\",\"5814\":\"SND1\",\"5815\":\"SNF8\",\"5816\":\"SNIP1\",\"5817\":\"SNRNP200\",\"5818\":\"SNRNP27\",\"5819\":\"SNRNP40\",\"5820\":\"SNRNP48\",\"5821\":\"SNRNP70\",\"5822\":\"SNRPA\",\"5823\":\"SNRPA1\",\"5824\":\"SNRPB\",\"5825\":\"SNRPB2\",\"5826\":\"SNRPC\",\"5827\":\"SNRPD1\",\"5828\":\"SNRPD2\",\"5829\":\"SNRPD3\",\"5830\":\"SNRPE\",\"5831\":\"SNRPF\",\"5832\":\"SNRPG\",\"5833\":\"SNTA1\",\"5834\":\"SNTB2\",\"5835\":\"SNU13\",\"5836\":\"SNW1\",\"5837\":\"SNX1\",\"5838\":\"SNX12\",\"5839\":\"SNX13\",\"5840\":\"SNX14\",\"5841\":\"SNX17\",\"5842\":\"SNX18\",\"5843\":\"SNX19\",\"5844\":\"SNX2\",\"5845\":\"SNX21\",\"5846\":\"SNX24\",\"5847\":\"SNX25\",\"5848\":\"SNX27\",\"5849\":\"SNX3\",\"5850\":\"SNX33\",\"5851\":\"SNX4\",\"5852\":\"SNX5\",\"5853\":\"SNX6\",\"5854\":\"SNX7\",\"5855\":\"SNX8\",\"5856\":\"SNX9\",\"5857\":\"SOAT1\",\"5858\":\"SOD1\",\"5859\":\"SOD2\",\"5860\":\"SON\",\"5861\":\"SORBS2\",\"5862\":\"SORD\",\"5863\":\"SORT1\",\"5864\":\"SOWAHC\",\"5865\":\"SOX13\",\"5866\":\"SOX9\",\"5867\":\"SP1\",\"5868\":\"SP100\",\"5869\":\"SP110\",\"5870\":\"SP140L\",\"5871\":\"SP2\",\"5872\":\"SP3\",\"5873\":\"SPAG5\",\"5874\":\"SPAG7\",\"5875\":\"SPAG9\",\"5876\":\"SPART\",\"5877\":\"SPAST\",\"5878\":\"SPATA2\",\"5879\":\"SPATA20\",\"5880\":\"SPATA5\",\"5881\":\"SPATA5L1\",\"5882\":\"SPATS2\",\"5883\":\"SPATS2L\",\"5884\":\"SPC24\",\"5885\":\"SPC25\",\"5886\":\"SPCS1\",\"5887\":\"SPCS2\",\"5888\":\"SPCS3\",\"5889\":\"SPDL1\",\"5890\":\"SPECC1\",\"5891\":\"SPECC1L-ADORA2A\",\"5892\":\"SPEN\",\"5893\":\"SPG11\",\"5894\":\"SPG21\",\"5895\":\"SPG7\",\"5896\":\"SPHK1\",\"5897\":\"SPHK2\",\"5898\":\"SPICE1\",\"5899\":\"SPIN1\",\"5900\":\"SPIN4\",\"5901\":\"SPINDOC\",\"5902\":\"SPIRE2\",\"5903\":\"SPNS1\",\"5904\":\"SPOCK1\",\"5905\":\"SPOP\",\"5906\":\"SPOUT1\",\"5907\":\"SPPL2A\",\"5908\":\"SPPL2B\",\"5909\":\"SPR\",\"5910\":\"SPRYD3\",\"5911\":\"SPRYD4\",\"5912\":\"SPRYD7\",\"5913\":\"SPTAN1\",\"5914\":\"SPTBN1\",\"5915\":\"SPTBN2\",\"5916\":\"SPTLC1\",\"5917\":\"SPTLC2\",\"5918\":\"SPTLC3\",\"5919\":\"SPTY2D1\",\"5920\":\"SQLE\",\"5921\":\"SQOR\",\"5922\":\"SQSTM1\",\"5923\":\"SRA1\",\"5924\":\"SRBD1\",\"5925\":\"SRC\",\"5926\":\"SRCAP\",\"5927\":\"SREBF1\",\"5928\":\"SREBF2\",\"5929\":\"SREK1\",\"5930\":\"SRFBP1\",\"5931\":\"SRGAP1\",\"5932\":\"SRGAP2\",\"5933\":\"SRGN\",\"5934\":\"SRI\",\"5935\":\"SRM\",\"5936\":\"SRP14\",\"5937\":\"SRP19\",\"5938\":\"SRP54\",\"5939\":\"SRP68\",\"5940\":\"SRP72\",\"5941\":\"SRP9\",\"5942\":\"SRPK1\",\"5943\":\"SRPK2\",\"5944\":\"SRPRA\",\"5945\":\"SRPRB\",\"5946\":\"SRRM1\",\"5947\":\"SRRM2\",\"5948\":\"SRRT\",\"5949\":\"SRSF1\",\"5950\":\"SRSF10\",\"5951\":\"SRSF11\",\"5952\":\"SRSF2\",\"5953\":\"SRSF3\",\"5954\":\"SRSF4\",\"5955\":\"SRSF5\",\"5956\":\"SRSF6\",\"5957\":\"SRSF7\",\"5958\":\"SRSF8\",\"5959\":\"SRSF9\",\"5960\":\"SRXN1\",\"5961\":\"SSB\",\"5962\":\"SSBP1\",\"5963\":\"SSBP3\",\"5964\":\"SSBP4\",\"5965\":\"SSH3\",\"5966\":\"SSNA1\",\"5967\":\"SSR1\",\"5968\":\"SSR2\",\"5969\":\"SSR3\",\"5970\":\"SSR4\",\"5971\":\"SSRP1\",\"5972\":\"SSSCA1\",\"5973\":\"SSU72\",\"5974\":\"SSX2IP\",\"5975\":\"ST20-MTHFS\",\"5976\":\"ST3GAL1\",\"5977\":\"ST3GAL2\",\"5978\":\"ST3GAL4\",\"5979\":\"ST5\",\"5980\":\"ST6GALNAC4\",\"5981\":\"STAG1\",\"5982\":\"STAG2\",\"5983\":\"STAM\",\"5984\":\"STAM2\",\"5985\":\"STAMBP\",\"5986\":\"STAMBPL1\",\"5987\":\"STARD3\",\"5988\":\"STARD3NL\",\"5989\":\"STARD4\",\"5990\":\"STARD7\",\"5991\":\"STAT1\",\"5992\":\"STAT2\",\"5993\":\"STAT3\",\"5994\":\"STAT5B\",\"5995\":\"STAT6\",\"5996\":\"STAU1\",\"5997\":\"STAU2\",\"5998\":\"STBD1\",\"5999\":\"STEAP3\",\"6000\":\"STIL\",\"6001\":\"STIM1\",\"6002\":\"STIM2\",\"6003\":\"STIP1\",\"6004\":\"STK10\",\"6005\":\"STK11IP\",\"6006\":\"STK16\",\"6007\":\"STK17A\",\"6008\":\"STK19\",\"6009\":\"STK24\",\"6010\":\"STK25\",\"6011\":\"STK26\",\"6012\":\"STK3\",\"6013\":\"STK38\",\"6014\":\"STK38L\",\"6015\":\"STK4\",\"6016\":\"STMN1\",\"6017\":\"STOM\",\"6018\":\"STOML2\",\"6019\":\"STON2\",\"6020\":\"STRA6\",\"6021\":\"STRAP\",\"6022\":\"STRBP\",\"6023\":\"STRIP1\",\"6024\":\"STRN\",\"6025\":\"STRN3\",\"6026\":\"STRN4\",\"6027\":\"STS\",\"6028\":\"STT3A\",\"6029\":\"STT3B\",\"6030\":\"STUB1\",\"6031\":\"STX10\",\"6032\":\"STX12\",\"6033\":\"STX16-NPEPL1\",\"6034\":\"STX17\",\"6035\":\"STX18\",\"6036\":\"STX2\",\"6037\":\"STX4\",\"6038\":\"STX5\",\"6039\":\"STX6\",\"6040\":\"STX7\",\"6041\":\"STX8\",\"6042\":\"STXBP1\",\"6043\":\"STXBP2\",\"6044\":\"STXBP3\",\"6045\":\"STXBP4\",\"6046\":\"STXBP5\",\"6047\":\"STYX\",\"6048\":\"SUB1\",\"6049\":\"SUCLA2\",\"6050\":\"SUCLG1\",\"6051\":\"SUCLG2\",\"6052\":\"SUDS3\",\"6053\":\"SUFU\",\"6054\":\"SUGP1\",\"6055\":\"SUGP2\",\"6056\":\"SUGT1\",\"6057\":\"SULF2\",\"6058\":\"SULT1A3\",\"6059\":\"SUMF1\",\"6060\":\"SUMF2\",\"6061\":\"SUMO1\",\"6062\":\"SUMO2\",\"6063\":\"SUN1\",\"6064\":\"SUN2\",\"6065\":\"SUOX\",\"6066\":\"SUPT16H\",\"6067\":\"SUPT20H\",\"6068\":\"SUPT3H\",\"6069\":\"SUPT4H1\",\"6070\":\"SUPT5H\",\"6071\":\"SUPT6H\",\"6072\":\"SUPT7L\",\"6073\":\"SUPV3L1\",\"6074\":\"SURF1\",\"6075\":\"SURF4\",\"6076\":\"SURF6\",\"6077\":\"SUSD5\",\"6078\":\"SUV39H1\",\"6079\":\"SUV39H2\",\"6080\":\"SUZ12\",\"6081\":\"SVEP1\",\"6082\":\"SVIL\",\"6083\":\"SVIP\",\"6084\":\"SWAP70\",\"6085\":\"SYAP1\",\"6086\":\"SYBU\",\"6087\":\"SYDE1\",\"6088\":\"SYF2\",\"6089\":\"SYMPK\",\"6090\":\"SYNC\",\"6091\":\"SYNCRIP\",\"6092\":\"SYNE1\",\"6093\":\"SYNE2\",\"6094\":\"SYNGR2\",\"6095\":\"SYNJ1\",\"6096\":\"SYNJ2\",\"6097\":\"SYNM\",\"6098\":\"SYNPO\",\"6099\":\"SYNRG\",\"6100\":\"SYPL1\",\"6101\":\"SYS1-DBNDD2\",\"6102\":\"SYVN1\",\"6103\":\"SZRD1\",\"6104\":\"SZT2\",\"6105\":\"TAB1\",\"6106\":\"TAB2\",\"6107\":\"TACC1\",\"6108\":\"TACC2\",\"6109\":\"TACC3\",\"6110\":\"TACO1\",\"6111\":\"TADA1\",\"6112\":\"TADA2A\",\"6113\":\"TADA2B\",\"6114\":\"TADA3\",\"6115\":\"TAF1\",\"6116\":\"TAF12\",\"6117\":\"TAF13\",\"6118\":\"TAF15\",\"6119\":\"TAF1A\",\"6120\":\"TAF1C\",\"6121\":\"TAF1D\",\"6122\":\"TAF2\",\"6123\":\"TAF3\",\"6124\":\"TAF4\",\"6125\":\"TAF5\",\"6126\":\"TAF5L\",\"6127\":\"TAF6\",\"6128\":\"TAF6L\",\"6129\":\"TAF7\",\"6130\":\"TAF7L\",\"6131\":\"TAF8\",\"6132\":\"TAF9\",\"6133\":\"TAGLN\",\"6134\":\"TAGLN2\",\"6135\":\"TALDO1\",\"6136\":\"TAMM41\",\"6137\":\"TANC1\",\"6138\":\"TANC2\",\"6139\":\"TANGO6\",\"6140\":\"TAOK1\",\"6141\":\"TAOK2\",\"6142\":\"TAOK3\",\"6143\":\"TAP1\",\"6144\":\"TAP2\",\"6145\":\"TAPBP\",\"6146\":\"TAPT1\",\"6147\":\"TARBP1\",\"6148\":\"TARBP2\",\"6149\":\"TARDBP\",\"6150\":\"TARS\",\"6151\":\"TARS2\",\"6152\":\"TATDN1\",\"6153\":\"TAX1BP1\",\"6154\":\"TAX1BP3\",\"6155\":\"TAZ\",\"6156\":\"TBC1D10B\",\"6157\":\"TBC1D13\",\"6158\":\"TBC1D15\",\"6159\":\"TBC1D17\",\"6160\":\"TBC1D2\",\"6161\":\"TBC1D20\",\"6162\":\"TBC1D22A\",\"6163\":\"TBC1D22B\",\"6164\":\"TBC1D23\",\"6165\":\"TBC1D24\",\"6166\":\"TBC1D31\",\"6167\":\"TBC1D4\",\"6168\":\"TBC1D5\",\"6169\":\"TBC1D9B\",\"6170\":\"TBCA\",\"6171\":\"TBCB\",\"6172\":\"TBCC\",\"6173\":\"TBCD\",\"6174\":\"TBCE\",\"6175\":\"TBCK\",\"6176\":\"TBK1\",\"6177\":\"TBL1X\",\"6178\":\"TBL1XR1\",\"6179\":\"TBL2\",\"6180\":\"TBL3\",\"6181\":\"TBP\",\"6182\":\"TBPL1\",\"6183\":\"TBRG4\",\"6184\":\"TBXA2R\",\"6185\":\"TCAF1\",\"6186\":\"TCEA1\",\"6187\":\"TCEAL1\",\"6188\":\"TCEAL4\",\"6189\":\"TCEAL5\",\"6190\":\"TCERG1\",\"6191\":\"TCF12\",\"6192\":\"TCF20\",\"6193\":\"TCF25\",\"6194\":\"TCF3\",\"6195\":\"TCIRG1\",\"6196\":\"TCOF1\",\"6197\":\"TCP1\",\"6198\":\"TCP11L1\",\"6199\":\"TCTN3\",\"6200\":\"TDG\",\"6201\":\"TDP1\",\"6202\":\"TDP2\",\"6203\":\"TDRD3\",\"6204\":\"TEAD1\",\"6205\":\"TEAD3\",\"6206\":\"TEAD4\",\"6207\":\"TECR\",\"6208\":\"TEDC1\",\"6209\":\"TEFM\",\"6210\":\"TELO2\",\"6211\":\"TENM3\",\"6212\":\"TENT4B\",\"6213\":\"TENT5A\",\"6214\":\"TERF1\",\"6215\":\"TERF2\",\"6216\":\"TERF2IP\",\"6217\":\"TES\",\"6218\":\"TESK2\",\"6219\":\"TET2\",\"6220\":\"TEX10\",\"6221\":\"TEX2\",\"6222\":\"TEX264\",\"6223\":\"TEX30\",\"6224\":\"TFAM\",\"6225\":\"TFAP2A\",\"6226\":\"TFAP2C\",\"6227\":\"TFAP4\",\"6228\":\"TFB1M\",\"6229\":\"TFB2M\",\"6230\":\"TFCP2\",\"6231\":\"TFDP1\",\"6232\":\"TFEB\",\"6233\":\"TFG\",\"6234\":\"TFIP11\",\"6235\":\"TFPI\",\"6236\":\"TFPT\",\"6237\":\"TFRC\",\"6238\":\"TGFB1\",\"6239\":\"TGFB2\",\"6240\":\"TGFBI\",\"6241\":\"TGFBR1\",\"6242\":\"TGFBR3\",\"6243\":\"TGFBRAP1\",\"6244\":\"TGIF1\",\"6245\":\"TGM2\",\"6246\":\"TGOLN2\",\"6247\":\"TGS1\",\"6248\":\"THADA\",\"6249\":\"THAP12\",\"6250\":\"THBS1\",\"6251\":\"THEM4\",\"6252\":\"THEM6\",\"6253\":\"THG1L\",\"6254\":\"THNSL1\",\"6255\":\"THOC1\",\"6256\":\"THOC2\",\"6257\":\"THOC3\",\"6258\":\"THOC5\",\"6259\":\"THOC6\",\"6260\":\"THOC7\",\"6261\":\"THOP1\",\"6262\":\"THRAP3\",\"6263\":\"THTPA\",\"6264\":\"THUMPD1\",\"6265\":\"THUMPD3\",\"6266\":\"THYN1\",\"6267\":\"TIA1\",\"6268\":\"TIAL1\",\"6269\":\"TIGAR\",\"6270\":\"TIGD2\",\"6271\":\"TIMELESS\",\"6272\":\"TIMM10\",\"6273\":\"TIMM10B\",\"6274\":\"TIMM13\",\"6275\":\"TIMM17A\",\"6276\":\"TIMM17B\",\"6277\":\"TIMM21\",\"6278\":\"TIMM22\",\"6279\":\"TIMM23\",\"6280\":\"TIMM29\",\"6281\":\"TIMM44\",\"6282\":\"TIMM50\",\"6283\":\"TIMM8A\",\"6284\":\"TIMM8B\",\"6285\":\"TIMM9\",\"6286\":\"TIMMDC1\",\"6287\":\"TIMP1\",\"6288\":\"TIMP2\",\"6289\":\"TINF2\",\"6290\":\"TIPIN\",\"6291\":\"TIPRL\",\"6292\":\"TJAP1\",\"6293\":\"TJP1\",\"6294\":\"TJP2\",\"6295\":\"TK1\",\"6296\":\"TK2\",\"6297\":\"TKFC\",\"6298\":\"TKT\",\"6299\":\"TLCD1\",\"6300\":\"TLDC1\",\"6301\":\"TLE3\",\"6302\":\"TLK1\",\"6303\":\"TLK2\",\"6304\":\"TLL1\",\"6305\":\"TLN1\",\"6306\":\"TLN2\",\"6307\":\"TLR3\",\"6308\":\"TM7SF3\",\"6309\":\"TM9SF2\",\"6310\":\"TM9SF3\",\"6311\":\"TM9SF4\",\"6312\":\"TMA16\",\"6313\":\"TMBIM6\",\"6314\":\"TMCC1\",\"6315\":\"TMCO1\",\"6316\":\"TMED1\",\"6317\":\"TMED10\",\"6318\":\"TMED2\",\"6319\":\"TMED3\",\"6320\":\"TMED4\",\"6321\":\"TMED5\",\"6322\":\"TMED7-TICAM2\",\"6323\":\"TMED8\",\"6324\":\"TMED9\",\"6325\":\"TMEM102\",\"6326\":\"TMEM106B\",\"6327\":\"TMEM109\",\"6328\":\"TMEM11\",\"6329\":\"TMEM120A\",\"6330\":\"TMEM123\",\"6331\":\"TMEM126A\",\"6332\":\"TMEM126B\",\"6333\":\"TMEM128\",\"6334\":\"TMEM131\",\"6335\":\"TMEM131L\",\"6336\":\"TMEM132A\",\"6337\":\"TMEM14C\",\"6338\":\"TMEM160\",\"6339\":\"TMEM161A\",\"6340\":\"TMEM161B\",\"6341\":\"TMEM164\",\"6342\":\"TMEM165\",\"6343\":\"TMEM167A\",\"6344\":\"TMEM168\",\"6345\":\"TMEM173\",\"6346\":\"TMEM177\",\"6347\":\"TMEM179B\",\"6348\":\"TMEM184C\",\"6349\":\"TMEM189\",\"6350\":\"TMEM192\",\"6351\":\"TMEM199\",\"6352\":\"TMEM201\",\"6353\":\"TMEM205\",\"6354\":\"TMEM208\",\"6355\":\"TMEM209\",\"6356\":\"TMEM214\",\"6357\":\"TMEM222\",\"6358\":\"TMEM223\",\"6359\":\"TMEM231\",\"6360\":\"TMEM237\",\"6361\":\"TMEM245\",\"6362\":\"TMEM246\",\"6363\":\"TMEM248\",\"6364\":\"TMEM256-PLSCR3\",\"6365\":\"TMEM258\",\"6366\":\"TMEM259\",\"6367\":\"TMEM263\",\"6368\":\"TMEM30A\",\"6369\":\"TMEM33\",\"6370\":\"TMEM38B\",\"6371\":\"TMEM41A\",\"6372\":\"TMEM41B\",\"6373\":\"TMEM43\",\"6374\":\"TMEM50A\",\"6375\":\"TMEM51\",\"6376\":\"TMEM59\",\"6377\":\"TMEM63A\",\"6378\":\"TMEM63B\",\"6379\":\"TMEM65\",\"6380\":\"TMEM67\",\"6381\":\"TMEM68\",\"6382\":\"TMEM70\",\"6383\":\"TMEM87A\",\"6384\":\"TMEM9\",\"6385\":\"TMEM92\",\"6386\":\"TMEM97\",\"6387\":\"TMF1\",\"6388\":\"TMLHE\",\"6389\":\"TMOD1\",\"6390\":\"TMOD3\",\"6391\":\"TMPO\",\"6392\":\"TMSB10\",\"6393\":\"TMSB4X\",\"6394\":\"TMTC3\",\"6395\":\"TMUB1\",\"6396\":\"TMUB2\",\"6397\":\"TMX1\",\"6398\":\"TMX2\",\"6399\":\"TMX3\",\"6400\":\"TMX4\",\"6401\":\"TNFAIP2\",\"6402\":\"TNFAIP8\",\"6403\":\"TNFRSF10A\",\"6404\":\"TNFRSF10B\",\"6405\":\"TNFRSF10D\",\"6406\":\"TNFRSF1A\",\"6407\":\"TNIK\",\"6408\":\"TNIP1\",\"6409\":\"TNKS1BP1\",\"6410\":\"TNPO1\",\"6411\":\"TNPO2\",\"6412\":\"TNPO3\",\"6413\":\"TNRC18\",\"6414\":\"TNRC6A\",\"6415\":\"TNRC6B\",\"6416\":\"TNS2\",\"6417\":\"TNS3\",\"6418\":\"TOE1\",\"6419\":\"TOLLIP\",\"6420\":\"TOM1\",\"6421\":\"TOM1L1\",\"6422\":\"TOMM20\",\"6423\":\"TOMM22\",\"6424\":\"TOMM34\",\"6425\":\"TOMM40\",\"6426\":\"TOMM40L\",\"6427\":\"TOMM5\",\"6428\":\"TOMM7\",\"6429\":\"TOMM70\",\"6430\":\"TONSL\",\"6431\":\"TOP1\",\"6432\":\"TOP2A\",\"6433\":\"TOP2B\",\"6434\":\"TOP3A\",\"6435\":\"TOP3B\",\"6436\":\"TOPBP1\",\"6437\":\"TOR1A\",\"6438\":\"TOR1AIP1\",\"6439\":\"TOR1AIP2\",\"6440\":\"TOR1B\",\"6441\":\"TOR2A\",\"6442\":\"TOR3A\",\"6443\":\"TOR4A\",\"6444\":\"TOX\",\"6445\":\"TOX4\",\"6446\":\"TP53BP1\",\"6447\":\"TP53BP2\",\"6448\":\"TP53I3\",\"6449\":\"TP53RK\",\"6450\":\"TPBG\",\"6451\":\"TPCN1\",\"6452\":\"TPD52\",\"6453\":\"TPD52L1\",\"6454\":\"TPD52L2\",\"6455\":\"TPGS1\",\"6456\":\"TPI1\",\"6457\":\"TPM1\",\"6458\":\"TPM2\",\"6459\":\"TPM3\",\"6460\":\"TPM4\",\"6461\":\"TPMT\",\"6462\":\"TPP1\",\"6463\":\"TPP2\",\"6464\":\"TPR\",\"6465\":\"TPRG1L\",\"6466\":\"TPRKB\",\"6467\":\"TPRN\",\"6468\":\"TPST1\",\"6469\":\"TPT1\",\"6470\":\"TPX2\",\"6471\":\"TRA2A\",\"6472\":\"TRA2B\",\"6473\":\"TRABD\",\"6474\":\"TRABD2A\",\"6475\":\"TRADD\",\"6476\":\"TRAF2\",\"6477\":\"TRAF3IP2\",\"6478\":\"TRAF4\",\"6479\":\"TRAF6\",\"6480\":\"TRAF7\",\"6481\":\"TRAFD1\",\"6482\":\"TRAM1\",\"6483\":\"TRAP1\",\"6484\":\"TRAPPC1\",\"6485\":\"TRAPPC11\",\"6486\":\"TRAPPC12\",\"6487\":\"TRAPPC13\",\"6488\":\"TRAPPC2\",\"6489\":\"TRAPPC2L\",\"6490\":\"TRAPPC3\",\"6491\":\"TRAPPC4\",\"6492\":\"TRAPPC6B\",\"6493\":\"TRAPPC8\",\"6494\":\"TRAPPC9\",\"6495\":\"TRDMT1\",\"6496\":\"TRERF1\",\"6497\":\"TREX1\",\"6498\":\"TRIAP1\",\"6499\":\"TRIM11\",\"6500\":\"TRIM2\",\"6501\":\"TRIM21\",\"6502\":\"TRIM24\",\"6503\":\"TRIM25\",\"6504\":\"TRIM26\",\"6505\":\"TRIM27\",\"6506\":\"TRIM28\",\"6507\":\"TRIM3\",\"6508\":\"TRIM32\",\"6509\":\"TRIM33\",\"6510\":\"TRIM4\",\"6511\":\"TRIM41\",\"6512\":\"TRIM47\",\"6513\":\"TRIM56\",\"6514\":\"TRIM60\",\"6515\":\"TRIM65\",\"6516\":\"TRIM69\",\"6517\":\"TRIO\",\"6518\":\"TRIOBP\",\"6519\":\"TRIP10\",\"6520\":\"TRIP11\",\"6521\":\"TRIP12\",\"6522\":\"TRIP13\",\"6523\":\"TRIP4\",\"6524\":\"TRIP6\",\"6525\":\"TRIR\",\"6526\":\"TRIT1\",\"6527\":\"TRMT1\",\"6528\":\"TRMT10A\",\"6529\":\"TRMT10C\",\"6530\":\"TRMT11\",\"6531\":\"TRMT112\",\"6532\":\"TRMT1L\",\"6533\":\"TRMT2A\",\"6534\":\"TRMT2B\",\"6535\":\"TRMT44\",\"6536\":\"TRMT5\",\"6537\":\"TRMT6\",\"6538\":\"TRMT61A\",\"6539\":\"TRMT61B\",\"6540\":\"TRMU\",\"6541\":\"TRNAU1AP\",\"6542\":\"TRNT1\",\"6543\":\"TROVE2\",\"6544\":\"TRPC4AP\",\"6545\":\"TRPS1\",\"6546\":\"TRPT1\",\"6547\":\"TRRAP\",\"6548\":\"TRUB1\",\"6549\":\"TRUB2\",\"6550\":\"TSC1\",\"6551\":\"TSC2\",\"6552\":\"TSC22D1\",\"6553\":\"TSC22D4\",\"6554\":\"TSEN15\",\"6555\":\"TSEN2\",\"6556\":\"TSEN34\",\"6557\":\"TSEN54\",\"6558\":\"TSFM\",\"6559\":\"TSG101\",\"6560\":\"TSKU\",\"6561\":\"TSN\",\"6562\":\"TSNAX\",\"6563\":\"TSPAN14\",\"6564\":\"TSPAN4\",\"6565\":\"TSPAN6\",\"6566\":\"TSPYL1\",\"6567\":\"TSR1\",\"6568\":\"TSR2\",\"6569\":\"TSR3\",\"6570\":\"TSSC4\",\"6571\":\"TST\",\"6572\":\"TSTA3\",\"6573\":\"TSTD2\",\"6574\":\"TTC1\",\"6575\":\"TTC13\",\"6576\":\"TTC17\",\"6577\":\"TTC19\",\"6578\":\"TTC21B\",\"6579\":\"TTC27\",\"6580\":\"TTC28\",\"6581\":\"TTC33\",\"6582\":\"TTC37\",\"6583\":\"TTC38\",\"6584\":\"TTC39C\",\"6585\":\"TTC4\",\"6586\":\"TTC5\",\"6587\":\"TTC9C\",\"6588\":\"TTF1\",\"6589\":\"TTF2\",\"6590\":\"TTI1\",\"6591\":\"TTI2\",\"6592\":\"TTK\",\"6593\":\"TTL\",\"6594\":\"TTLL12\",\"6595\":\"TTLL5\",\"6596\":\"TTPAL\",\"6597\":\"TTYH3\",\"6598\":\"TUBA1C\",\"6599\":\"TUBA4A\",\"6600\":\"TUBB\",\"6601\":\"TUBB1\",\"6602\":\"TUBB2A\",\"6603\":\"TUBB4A\",\"6604\":\"TUBB4B\",\"6605\":\"TUBB6\",\"6606\":\"TUBG1\",\"6607\":\"TUBGCP2\",\"6608\":\"TUBGCP3\",\"6609\":\"TUBGCP4\",\"6610\":\"TUBGCP5\",\"6611\":\"TUBGCP6\",\"6612\":\"TUFM\",\"6613\":\"TUFT1\",\"6614\":\"TUSC3\",\"6615\":\"TUT1\",\"6616\":\"TUT4\",\"6617\":\"TUT7\",\"6618\":\"TVP23B\",\"6619\":\"TWF1\",\"6620\":\"TWF2\",\"6621\":\"TWIST2\",\"6622\":\"TWISTNB\",\"6623\":\"TWNK\",\"6624\":\"TXLNA\",\"6625\":\"TXLNG\",\"6626\":\"TXN\",\"6627\":\"TXN2\",\"6628\":\"TXNDC11\",\"6629\":\"TXNDC12\",\"6630\":\"TXNDC15\",\"6631\":\"TXNDC16\",\"6632\":\"TXNDC17\",\"6633\":\"TXNDC5\",\"6634\":\"TXNDC9\",\"6635\":\"TXNIP\",\"6636\":\"TXNL1\",\"6637\":\"TXNL4A\",\"6638\":\"TXNL4B\",\"6639\":\"TXNRD1\",\"6640\":\"TXNRD2\",\"6641\":\"TYMP\",\"6642\":\"TYMS\",\"6643\":\"TYRO3\",\"6644\":\"TYSND1\",\"6645\":\"TYW1\",\"6646\":\"U2AF1L4\",\"6647\":\"U2AF1L5\",\"6648\":\"U2AF2\",\"6649\":\"U2SURP\",\"6650\":\"UACA\",\"6651\":\"UAP1\",\"6652\":\"UAP1L1\",\"6653\":\"UBA1\",\"6654\":\"UBA2\",\"6655\":\"UBA3\",\"6656\":\"UBA5\",\"6657\":\"UBA6\",\"6658\":\"UBAC1\",\"6659\":\"UBAC2\",\"6660\":\"UBAP1\",\"6661\":\"UBAP2\",\"6662\":\"UBAP2L\",\"6663\":\"UBASH3B\",\"6664\":\"UBE2C\",\"6665\":\"UBE2D3\",\"6666\":\"UBE2E2\",\"6667\":\"UBE2G1\",\"6668\":\"UBE2G2\",\"6669\":\"UBE2H\",\"6670\":\"UBE2I\",\"6671\":\"UBE2J1\",\"6672\":\"UBE2J2\",\"6673\":\"UBE2K\",\"6674\":\"UBE2L3\",\"6675\":\"UBE2M\",\"6676\":\"UBE2N\",\"6677\":\"UBE2O\",\"6678\":\"UBE2Q1\",\"6679\":\"UBE2R2\",\"6680\":\"UBE2S\",\"6681\":\"UBE2T\",\"6682\":\"UBE2V2\",\"6683\":\"UBE2Z\",\"6684\":\"UBE3A\",\"6685\":\"UBE3B\",\"6686\":\"UBE3C\",\"6687\":\"UBE4A\",\"6688\":\"UBE4B\",\"6689\":\"UBFD1\",\"6690\":\"UBL4A\",\"6691\":\"UBL7\",\"6692\":\"UBLCP1\",\"6693\":\"UBN1\",\"6694\":\"UBN2\",\"6695\":\"UBP1\",\"6696\":\"UBQLN1\",\"6697\":\"UBQLN2\",\"6698\":\"UBQLN4\",\"6699\":\"UBR1\",\"6700\":\"UBR2\",\"6701\":\"UBR4\",\"6702\":\"UBR5\",\"6703\":\"UBR7\",\"6704\":\"UBTD1\",\"6705\":\"UBTF\",\"6706\":\"UBXN1\",\"6707\":\"UBXN4\",\"6708\":\"UBXN6\",\"6709\":\"UBXN7\",\"6710\":\"UBXN8\",\"6711\":\"UCHL3\",\"6712\":\"UCHL5\",\"6713\":\"UCK1\",\"6714\":\"UCK2\",\"6715\":\"UCKL1\",\"6716\":\"UEVLD\",\"6717\":\"UFC1\",\"6718\":\"UFD1\",\"6719\":\"UFL1\",\"6720\":\"UFM1\",\"6721\":\"UFSP2\",\"6722\":\"UGDH\",\"6723\":\"UGGT1\",\"6724\":\"UGGT2\",\"6725\":\"UGP2\",\"6726\":\"UGT8\",\"6727\":\"UHRF1\",\"6728\":\"UHRF1BP1\",\"6729\":\"UHRF1BP1L\",\"6730\":\"UHRF2\",\"6731\":\"UIMC1\",\"6732\":\"ULBP2\",\"6733\":\"ULBP3\",\"6734\":\"ULK1\",\"6735\":\"ULK3\",\"6736\":\"UMAD1\",\"6737\":\"UMPS\",\"6738\":\"UNC119B\",\"6739\":\"UNC13B\",\"6740\":\"UNC13D\",\"6741\":\"UNC45A\",\"6742\":\"UNC80\",\"6743\":\"UNC93B1\",\"6744\":\"UNG\",\"6745\":\"UPF1\",\"6746\":\"UPF2\",\"6747\":\"UPF3B\",\"6748\":\"UPP1\",\"6749\":\"UPRT\",\"6750\":\"UQCC1\",\"6751\":\"UQCC2\",\"6752\":\"UQCC3\",\"6753\":\"UQCR10\",\"6754\":\"UQCR11\",\"6755\":\"UQCRB\",\"6756\":\"UQCRC1\",\"6757\":\"UQCRC2\",\"6758\":\"UQCRFS1\",\"6759\":\"UQCRH\",\"6760\":\"UQCRQ\",\"6761\":\"URB1\",\"6762\":\"URB2\",\"6763\":\"URGCP\",\"6764\":\"URI1\",\"6765\":\"URM1\",\"6766\":\"UROD\",\"6767\":\"UROS\",\"6768\":\"USE1\",\"6769\":\"USF2\",\"6770\":\"USO1\",\"6771\":\"USP1\",\"6772\":\"USP10\",\"6773\":\"USP11\",\"6774\":\"USP13\",\"6775\":\"USP14\",\"6776\":\"USP15\",\"6777\":\"USP19\",\"6778\":\"USP20\",\"6779\":\"USP22\",\"6780\":\"USP24\",\"6781\":\"USP25\",\"6782\":\"USP28\",\"6783\":\"USP3\",\"6784\":\"USP32\",\"6785\":\"USP33\",\"6786\":\"USP34\",\"6787\":\"USP36\",\"6788\":\"USP37\",\"6789\":\"USP39\",\"6790\":\"USP4\",\"6791\":\"USP42\",\"6792\":\"USP47\",\"6793\":\"USP48\",\"6794\":\"USP5\",\"6795\":\"USP54\",\"6796\":\"USP7\",\"6797\":\"USP8\",\"6798\":\"USP9X\",\"6799\":\"UST\",\"6800\":\"UTP11\",\"6801\":\"UTP14A\",\"6802\":\"UTP15\",\"6803\":\"UTP18\",\"6804\":\"UTP20\",\"6805\":\"UTP23\",\"6806\":\"UTP3\",\"6807\":\"UTP4\",\"6808\":\"UTP6\",\"6809\":\"UTRN\",\"6810\":\"UXS1\",\"6811\":\"UXT\",\"6812\":\"VAC14\",\"6813\":\"VAMP2\",\"6814\":\"VAMP3\",\"6815\":\"VAMP4\",\"6816\":\"VAMP7\",\"6817\":\"VAMP8\",\"6818\":\"VANGL1\",\"6819\":\"VAPA\",\"6820\":\"VAPB\",\"6821\":\"VARS\",\"6822\":\"VARS2\",\"6823\":\"VASN\",\"6824\":\"VASP\",\"6825\":\"VAT1\",\"6826\":\"VAV2\",\"6827\":\"VAV3\",\"6828\":\"VBP1\",\"6829\":\"VCL\",\"6830\":\"VCP\",\"6831\":\"VCPIP1\",\"6832\":\"VDAC1\",\"6833\":\"VDAC2\",\"6834\":\"VDAC3\",\"6835\":\"VDR\",\"6836\":\"VEZF1\",\"6837\":\"VEZT\",\"6838\":\"VIM\",\"6839\":\"VIPAS39\",\"6840\":\"VIRMA\",\"6841\":\"VKORC1\",\"6842\":\"VKORC1L1\",\"6843\":\"VMA21\",\"6844\":\"VMP1\",\"6845\":\"VPS11\",\"6846\":\"VPS13A\",\"6847\":\"VPS13C\",\"6848\":\"VPS13D\",\"6849\":\"VPS16\",\"6850\":\"VPS18\",\"6851\":\"VPS25\",\"6852\":\"VPS26A\",\"6853\":\"VPS26B\",\"6854\":\"VPS28\",\"6855\":\"VPS29\",\"6856\":\"VPS33A\",\"6857\":\"VPS33B\",\"6858\":\"VPS35\",\"6859\":\"VPS36\",\"6860\":\"VPS37A\",\"6861\":\"VPS37B\",\"6862\":\"VPS39\",\"6863\":\"VPS41\",\"6864\":\"VPS45\",\"6865\":\"VPS4A\",\"6866\":\"VPS4B\",\"6867\":\"VPS50\",\"6868\":\"VPS51\",\"6869\":\"VPS52\",\"6870\":\"VPS53\",\"6871\":\"VPS54\",\"6872\":\"VPS72\",\"6873\":\"VPS8\",\"6874\":\"VRK1\",\"6875\":\"VRK2\",\"6876\":\"VRK3\",\"6877\":\"VTA1\",\"6878\":\"VTI1A\",\"6879\":\"VTI1B\",\"6880\":\"VWA5A\",\"6881\":\"VWA8\",\"6882\":\"WAC\",\"6883\":\"WAPL\",\"6884\":\"WARS\",\"6885\":\"WARS2\",\"6886\":\"WASF1\",\"6887\":\"WASF2\",\"6888\":\"WASH3P\",\"6889\":\"WASH6P\",\"6890\":\"WASHC2A\",\"6891\":\"WASHC3\",\"6892\":\"WASHC4\",\"6893\":\"WASHC5\",\"6894\":\"WASL\",\"6895\":\"WBP11\",\"6896\":\"WBP2\",\"6897\":\"WBP4\",\"6898\":\"WDFY1\",\"6899\":\"WDFY3\",\"6900\":\"WDHD1\",\"6901\":\"WDR1\",\"6902\":\"WDR11\",\"6903\":\"WDR12\",\"6904\":\"WDR13\",\"6905\":\"WDR18\",\"6906\":\"WDR19\",\"6907\":\"WDR26\",\"6908\":\"WDR3\",\"6909\":\"WDR33\",\"6910\":\"WDR34\",\"6911\":\"WDR35\",\"6912\":\"WDR36\",\"6913\":\"WDR4\",\"6914\":\"WDR41\",\"6915\":\"WDR43\",\"6916\":\"WDR44\",\"6917\":\"WDR45\",\"6918\":\"WDR45B\",\"6919\":\"WDR46\",\"6920\":\"WDR47\",\"6921\":\"WDR48\",\"6922\":\"WDR5\",\"6923\":\"WDR54\",\"6924\":\"WDR55\",\"6925\":\"WDR59\",\"6926\":\"WDR6\",\"6927\":\"WDR61\",\"6928\":\"WDR62\",\"6929\":\"WDR7\",\"6930\":\"WDR70\",\"6931\":\"WDR73\",\"6932\":\"WDR74\",\"6933\":\"WDR75\",\"6934\":\"WDR76\",\"6935\":\"WDR77\",\"6936\":\"WDR82\",\"6937\":\"WDR83\",\"6938\":\"WDR86\",\"6939\":\"WDR89\",\"6940\":\"WDR91\",\"6941\":\"WDR92\",\"6942\":\"WDTC1\",\"6943\":\"WEE1\",\"6944\":\"WFS1\",\"6945\":\"WIPI1\",\"6946\":\"WIPI2\",\"6947\":\"WIZ\",\"6948\":\"WLS\",\"6949\":\"WNK1\",\"6950\":\"WRAP53\",\"6951\":\"WRAP73\",\"6952\":\"WRB-SH3BGR\",\"6953\":\"WRN\",\"6954\":\"WRNIP1\",\"6955\":\"WTAP\",\"6956\":\"WWC1\",\"6957\":\"WWC2\",\"6958\":\"WWP2\",\"6959\":\"XAB2\",\"6960\":\"XIAP\",\"6961\":\"XPA\",\"6962\":\"XPC\",\"6963\":\"XPNPEP1\",\"6964\":\"XPNPEP3\",\"6965\":\"XPO1\",\"6966\":\"XPO4\",\"6967\":\"XPO5\",\"6968\":\"XPO6\",\"6969\":\"XPO7\",\"6970\":\"XPOT\",\"6971\":\"XPR1\",\"6972\":\"XRCC1\",\"6973\":\"XRCC3\",\"6974\":\"XRCC4\",\"6975\":\"XRCC5\",\"6976\":\"XRCC6\",\"6977\":\"XRN1\",\"6978\":\"XRN2\",\"6979\":\"XXYLT1\",\"6980\":\"XYLT2\",\"6981\":\"YAE1\",\"6982\":\"YAF2\",\"6983\":\"YAP1\",\"6984\":\"YARS\",\"6985\":\"YARS2\",\"6986\":\"YBEY\",\"6987\":\"YBX1\",\"6988\":\"YBX3\",\"6989\":\"YEATS2\",\"6990\":\"YEATS4\",\"6991\":\"YES1\",\"6992\":\"YIF1A\",\"6993\":\"YIF1B\",\"6994\":\"YIPF1\",\"6995\":\"YIPF2\",\"6996\":\"YIPF3\",\"6997\":\"YIPF4\",\"6998\":\"YIPF5\",\"6999\":\"YIPF6\",\"7000\":\"YJU2\",\"7001\":\"YKT6\",\"7002\":\"YLPM1\",\"7003\":\"YME1L1\",\"7004\":\"YPEL5\",\"7005\":\"YRDC\",\"7006\":\"YTHDC1\",\"7007\":\"YTHDC2\",\"7008\":\"YTHDF1\",\"7009\":\"YTHDF2\",\"7010\":\"YTHDF3\",\"7011\":\"YWHAB\",\"7012\":\"YWHAE\",\"7013\":\"YWHAG\",\"7014\":\"YWHAH\",\"7015\":\"YWHAQ\",\"7016\":\"YWHAZ\",\"7017\":\"YY1\",\"7018\":\"YY1AP1\",\"7019\":\"ZADH2\",\"7020\":\"ZBED1\",\"7021\":\"ZBTB11\",\"7022\":\"ZBTB2\",\"7023\":\"ZBTB21\",\"7024\":\"ZBTB33\",\"7025\":\"ZBTB40\",\"7026\":\"ZBTB43\",\"7027\":\"ZBTB45\",\"7028\":\"ZBTB7A\",\"7029\":\"ZBTB7B\",\"7030\":\"ZBTB8OS\",\"7031\":\"ZC3H11A\",\"7032\":\"ZC3H12A\",\"7033\":\"ZC3H13\",\"7034\":\"ZC3H14\",\"7035\":\"ZC3H15\",\"7036\":\"ZC3H18\",\"7037\":\"ZC3H3\",\"7038\":\"ZC3H4\",\"7039\":\"ZC3H7A\",\"7040\":\"ZC3H7B\",\"7041\":\"ZC3HAV1\",\"7042\":\"ZC3HC1\",\"7043\":\"ZCCHC10\",\"7044\":\"ZCCHC14\",\"7045\":\"ZCCHC17\",\"7046\":\"ZCCHC7\",\"7047\":\"ZCCHC8\",\"7048\":\"ZCCHC9\",\"7049\":\"ZCRB1\",\"7050\":\"ZDHHC13\",\"7051\":\"ZDHHC20\",\"7052\":\"ZDHHC3\",\"7053\":\"ZDHHC5\",\"7054\":\"ZDHHC6\",\"7055\":\"ZDHHC7\",\"7056\":\"ZEB1\",\"7057\":\"ZFC3H1\",\"7058\":\"ZFHX3\",\"7059\":\"ZFP64\",\"7060\":\"ZFP91-CNTF\",\"7061\":\"ZFPL1\",\"7062\":\"ZFR\",\"7063\":\"ZFX\",\"7064\":\"ZFYVE1\",\"7065\":\"ZFYVE16\",\"7066\":\"ZFYVE19\",\"7067\":\"ZFYVE26\",\"7068\":\"ZFYVE27\",\"7069\":\"ZGPAT\",\"7070\":\"ZHX1\",\"7071\":\"ZHX2\",\"7072\":\"ZHX3\",\"7073\":\"ZMAT2\",\"7074\":\"ZMAT5\",\"7075\":\"ZMIZ2\",\"7076\":\"ZMPSTE24\",\"7077\":\"ZMYM1\",\"7078\":\"ZMYM2\",\"7079\":\"ZMYM3\",\"7080\":\"ZMYM4\",\"7081\":\"ZMYND11\",\"7082\":\"ZMYND8\",\"7083\":\"ZNF106\",\"7084\":\"ZNF131\",\"7085\":\"ZNF143\",\"7086\":\"ZNF148\",\"7087\":\"ZNF200\",\"7088\":\"ZNF207\",\"7089\":\"ZNF217\",\"7090\":\"ZNF24\",\"7091\":\"ZNF277\",\"7092\":\"ZNF280A\",\"7093\":\"ZNF280C\",\"7094\":\"ZNF280D\",\"7095\":\"ZNF281\",\"7096\":\"ZNF318\",\"7097\":\"ZNF320\",\"7098\":\"ZNF326\",\"7099\":\"ZNF330\",\"7100\":\"ZNF346\",\"7101\":\"ZNF362\",\"7102\":\"ZNF384\",\"7103\":\"ZNF385A\",\"7104\":\"ZNF428\",\"7105\":\"ZNF438\",\"7106\":\"ZNF460\",\"7107\":\"ZNF512\",\"7108\":\"ZNF512B\",\"7109\":\"ZNF532\",\"7110\":\"ZNF574\",\"7111\":\"ZNF592\",\"7112\":\"ZNF593\",\"7113\":\"ZNF598\",\"7114\":\"ZNF609\",\"7115\":\"ZNF622\",\"7116\":\"ZNF629\",\"7117\":\"ZNF638\",\"7118\":\"ZNF644\",\"7119\":\"ZNF668\",\"7120\":\"ZNF687\",\"7121\":\"ZNF689\",\"7122\":\"ZNF740\",\"7123\":\"ZNF750\",\"7124\":\"ZNF768\",\"7125\":\"ZNF780A\",\"7126\":\"ZNF830\",\"7127\":\"ZNF846\",\"7128\":\"ZNFX1\",\"7129\":\"ZNHIT2\",\"7130\":\"ZNHIT6\",\"7131\":\"ZNRD1\",\"7132\":\"ZPR1\",\"7133\":\"ZRANB2\",\"7134\":\"ZSWIM8\",\"7135\":\"ZW10\",\"7136\":\"ZWILCH\",\"7137\":\"ZWINT\",\"7138\":\"ZYG11B\",\"7139\":\"ZYX\",\"7140\":\"ZZEF1\",\"7141\":\"ZZZ3\"},\"EGF_90min_FR1_Rep1\":{\"0\":null,\"1\":18.189587450000001,\"2\":null,\"3\":17.85116262,\"4\":17.081922559999999,\"5\":18.15834401,\"6\":17.171630539999999,\"7\":20.66558882,\"8\":16.631027069999998,\"9\":18.9606466,\"10\":19.40575231,\"11\":null,\"12\":null,\"13\":null,\"14\":null,\"15\":21.56261988,\"16\":null,\"17\":null,\"18\":null,\"19\":13.91366726,\"20\":null,\"21\":null,\"22\":null,\"23\":19.762141660000001,\"24\":20.88240167,\"25\":19.236740269999999,\"26\":17.987999519999999,\"27\":null,\"28\":null,\"29\":null,\"30\":null,\"31\":null,\"32\":19.623559310000001,\"33\":null,\"34\":13.01255671,\"35\":null,\"36\":null,\"37\":null,\"38\":null,\"39\":15.15147586,\"40\":16.647246750000001,\"41\":null,\"42\":19.091247070000001,\"43\":18.678343340000001,\"44\":14.97676551,\"45\":16.033481699999999,\"46\":16.174605029999999,\"47\":null,\"48\":18.678202880000001,\"49\":null,\"50\":18.257015670000001,\"51\":null,\"52\":15.046264239999999,\"53\":13.01255671,\"54\":null,\"55\":20.774533680000001,\"56\":null,\"57\":null,\"58\":null,\"59\":null,\"60\":14.66146532,\"61\":null,\"62\":null,\"63\":null,\"64\":19.58355392,\"65\":16.586178669999999,\"66\":13.80052356,\"67\":null,\"68\":19.180606279999999,\"69\":19.22195902,\"70\":null,\"71\":18.895827629999999,\"72\":null,\"73\":17.227144110000001,\"74\":23.820095909999999,\"75\":20.32588501,\"76\":null,\"77\":null,\"78\":19.588552889999999,\"79\":null,\"80\":21.818922409999999,\"81\":null,\"82\":null,\"83\":null,\"84\":14.89499024,\"85\":20.807932709999999,\"86\":null,\"87\":null,\"88\":null,\"89\":null,\"90\":17.66611593,\"91\":17.75730755,\"92\":15.46520567,\"93\":15.192394200000001,\"94\":15.178577280000001,\"95\":25.077971699999999,\"96\":null,\"97\":15.5973089,\"98\":18.105410240000001,\"99\":null,\"100\":20.100658429999999,\"101\":18.492245140000001,\"102\":23.296953890000001,\"103\":17.900824050000001,\"104\":18.315638360000001,\"105\":14.546205840000001,\"106\":21.269763220000002,\"107\":21.05335711,\"108\":null,\"109\":18.185402979999999,\"110\":14.442444829999999,\"111\":16.671427569999999,\"112\":null,\"113\":16.611813690000002,\"114\":18.386646930000001,\"115\":11.01200066,\"116\":12.803508369999999,\"117\":null,\"118\":null,\"119\":null,\"120\":null,\"121\":null,\"122\":15.412238029999999,\"123\":null,\"124\":null,\"125\":null,\"126\":null,\"127\":null,\"128\":null,\"129\":19.238668570000002,\"130\":17.212667379999999,\"131\":16.12483692,\"132\":null,\"133\":null,\"134\":null,\"135\":19.54174819,\"136\":19.103076770000001,\"137\":null,\"138\":20.755213690000002,\"139\":null,\"140\":14.207271690000001,\"141\":null,\"142\":17.448443690000001,\"143\":18.99321896,\"144\":20.33897168,\"145\":22.664168329999999,\"146\":18.094501900000001,\"147\":null,\"148\":19.03572432,\"149\":null,\"150\":null,\"151\":12.05665602,\"152\":null,\"153\":null,\"154\":14.56795089,\"155\":null,\"156\":15.163666340000001,\"157\":18.37475555,\"158\":16.01589573,\"159\":null,\"160\":15.05823326,\"161\":19.983722060000002,\"162\":null,\"163\":null,\"164\":15.15909529,\"165\":null,\"166\":null,\"167\":null,\"168\":null,\"169\":null,\"170\":15.84654843,\"171\":15.10233287,\"172\":13.909905330000001,\"173\":21.68791551,\"174\":19.215676340000002,\"175\":15.927427,\"176\":null,\"177\":null,\"178\":21.29714851,\"179\":22.232657400000001,\"180\":22.675948689999998,\"181\":null,\"182\":16.79111172,\"183\":null,\"184\":16.956102560000002,\"185\":21.045740309999999,\"186\":21.537963489999999,\"187\":20.057973629999999,\"188\":20.78575979,\"189\":18.998525570000002,\"190\":null,\"191\":null,\"192\":15.49757643,\"193\":null,\"194\":13.426382090000001,\"195\":15.989390220000001,\"196\":17.76254539,\"197\":18.526256490000002,\"198\":null,\"199\":15.599822509999999,\"200\":15.66596593,\"201\":16.16439742,\"202\":16.554172959999999,\"203\":21.200140609999998,\"204\":18.61059757,\"205\":18.809178760000002,\"206\":20.098651910000001,\"207\":19.382370600000002,\"208\":17.58631111,\"209\":21.067365460000001,\"210\":18.57578634,\"211\":14.33504151,\"212\":null,\"213\":15.79651546,\"214\":18.69554913,\"215\":null,\"216\":null,\"217\":null,\"218\":null,\"219\":null,\"220\":16.88849222,\"221\":null,\"222\":null,\"223\":null,\"224\":null,\"225\":null,\"226\":20.343845380000001,\"227\":19.58916546,\"228\":25.954025909999999,\"229\":21.979632550000002,\"230\":null,\"231\":null,\"232\":null,\"233\":null,\"234\":null,\"235\":null,\"236\":null,\"237\":null,\"238\":null,\"239\":null,\"240\":null,\"241\":14.35855682,\"242\":15.43671674,\"243\":14.42120385,\"244\":null,\"245\":null,\"246\":20.04504627,\"247\":19.6541988,\"248\":20.382972689999999,\"249\":null,\"250\":null,\"251\":17.030509890000001,\"252\":null,\"253\":15.75470709,\"254\":14.27113248,\"255\":15.70507317,\"256\":null,\"257\":null,\"258\":14.58221749,\"259\":null,\"260\":15.77952992,\"261\":null,\"262\":12.60678133,\"263\":17.736401749999999,\"264\":null,\"265\":17.93150601,\"266\":null,\"267\":13.01255671,\"268\":17.685253379999999,\"269\":18.3427009,\"270\":16.74939123,\"271\":17.797300140000001,\"272\":13.694589479999999,\"273\":null,\"274\":17.796448250000001,\"275\":null,\"276\":19.70026206,\"277\":15.853573450000001,\"278\":18.007932709999999,\"279\":null,\"280\":14.49191604,\"281\":null,\"282\":18.02437909,\"283\":null,\"284\":16.574556990000001,\"285\":12.418297880000001,\"286\":12.93625643,\"287\":null,\"288\":15.88018574,\"289\":17.105498690000001,\"290\":16.164515909999999,\"291\":null,\"292\":18.125586040000002,\"293\":17.96014937,\"294\":14.10680749,\"295\":null,\"296\":null,\"297\":15.99935344,\"298\":20.85020802,\"299\":20.162575310000001,\"300\":16.435117160000001,\"301\":null,\"302\":22.72419957,\"303\":20.59504708,\"304\":19.21665848,\"305\":22.602870029999998,\"306\":20.963308789999999,\"307\":23.921543209999999,\"308\":23.025069389999999,\"309\":19.261748570000002,\"310\":13.192480270000001,\"311\":18.792805959999999,\"312\":16.25357906,\"313\":15.855897649999999,\"314\":17.551700090000001,\"315\":16.32721682,\"316\":13.01255671,\"317\":18.802025950000001,\"318\":16.579586259999999,\"319\":19.492284609999999,\"320\":17.877107769999998,\"321\":18.822754629999999,\"322\":20.270236260000001,\"323\":21.1318445,\"324\":18.373105649999999,\"325\":15.26083025,\"326\":17.639029369999999,\"327\":11.74163656,\"328\":16.152820420000001,\"329\":15.72768074,\"330\":null,\"331\":15.54114652,\"332\":14.01796101,\"333\":16.970346459999998,\"334\":null,\"335\":16.745243049999999,\"336\":20.993895940000002,\"337\":22.084746540000001,\"338\":null,\"339\":18.761696480000001,\"340\":18.62045139,\"341\":null,\"342\":null,\"343\":null,\"344\":null,\"345\":15.787921430000001,\"346\":null,\"347\":null,\"348\":null,\"349\":18.160841569999999,\"350\":15.39586066,\"351\":22.499178820000001,\"352\":12.92410258,\"353\":19.907987649999999,\"354\":17.644055479999999,\"355\":17.874112,\"356\":14.00421993,\"357\":18.96824136,\"358\":18.86658444,\"359\":22.05251251,\"360\":19.205730119999998,\"361\":19.599606399999999,\"362\":18.437626980000001,\"363\":17.209708540000001,\"364\":14.679401670000001,\"365\":16.264339840000002,\"366\":16.908025810000002,\"367\":17.847118309999999,\"368\":18.425124140000001,\"369\":null,\"370\":24.422899439999998,\"371\":null,\"372\":19.654021669999999,\"373\":null,\"374\":null,\"375\":13.666281290000001,\"376\":18.325956229999999,\"377\":19.04370334,\"378\":16.516773350000001,\"379\":14.30182175,\"380\":null,\"381\":16.70782835,\"382\":18.320151129999999,\"383\":null,\"384\":15.883924909999999,\"385\":21.852188179999999,\"386\":19.23232964,\"387\":17.307188029999999,\"388\":15.48113895,\"389\":12.908191070000001,\"390\":19.404090759999999,\"391\":15.95061069,\"392\":17.937182669999998,\"393\":17.8125322,\"394\":null,\"395\":16.45957623,\"396\":18.12230568,\"397\":15.60338209,\"398\":null,\"399\":17.967025809999999,\"400\":null,\"401\":null,\"402\":null,\"403\":13.01255671,\"404\":18.264105950000001,\"405\":18.114479800000002,\"406\":19.35825401,\"407\":null,\"408\":null,\"409\":19.732804269999999,\"410\":22.116379429999998,\"411\":15.890403299999999,\"412\":18.445509650000002,\"413\":13.01255671,\"414\":null,\"415\":null,\"416\":null,\"417\":17.533578680000002,\"418\":null,\"419\":14.774481099999999,\"420\":19.46399937,\"421\":15.04182183,\"422\":17.072745350000002,\"423\":16.4438821,\"424\":17.88266569,\"425\":16.58312076,\"426\":19.83032725,\"427\":19.816155070000001,\"428\":17.613487060000001,\"429\":17.733294579999999,\"430\":20.276281520000001,\"431\":21.005483439999999,\"432\":19.277520670000001,\"433\":null,\"434\":null,\"435\":null,\"436\":null,\"437\":null,\"438\":null,\"439\":null,\"440\":18.680705710000002,\"441\":16.462057389999998,\"442\":16.276839549999998,\"443\":16.20126041,\"444\":17.069039709999998,\"445\":20.07581613,\"446\":17.254509460000001,\"447\":17.584088860000001,\"448\":null,\"449\":15.31324369,\"450\":17.959279670000001,\"451\":15.99626207,\"452\":19.019457060000001,\"453\":21.315586079999999,\"454\":15.966164150000001,\"455\":null,\"456\":null,\"457\":15.85760166,\"458\":15.817103060000001,\"459\":17.170719760000001,\"460\":22.55197287,\"461\":null,\"462\":null,\"463\":null,\"464\":null,\"465\":null,\"466\":null,\"467\":null,\"468\":22.336989760000002,\"469\":17.065722260000001,\"470\":null,\"471\":null,\"472\":null,\"473\":null,\"474\":null,\"475\":18.99726381,\"476\":17.221280759999999,\"477\":14.969744110000001,\"478\":19.734420310000001,\"479\":19.965712669999998,\"480\":16.21720462,\"481\":16.07428973,\"482\":13.67708908,\"483\":18.332432430000001,\"484\":18.52474058,\"485\":null,\"486\":21.3020754,\"487\":12.737009049999999,\"488\":15.193138640000001,\"489\":15.616225099999999,\"490\":15.92703421,\"491\":13.99701069,\"492\":null,\"493\":null,\"494\":null,\"495\":null,\"496\":null,\"497\":null,\"498\":17.818965160000001,\"499\":17.277610129999999,\"500\":17.549045670000002,\"501\":15.120156079999999,\"502\":null,\"503\":15.85534273,\"504\":null,\"505\":null,\"506\":15.441919889999999,\"507\":17.232054600000001,\"508\":null,\"509\":null,\"510\":null,\"511\":null,\"512\":null,\"513\":null,\"514\":null,\"515\":null,\"516\":null,\"517\":null,\"518\":null,\"519\":null,\"520\":15.145145019999999,\"521\":null,\"522\":11.78410474,\"523\":20.82265653,\"524\":20.566923899999999,\"525\":18.713415909999998,\"526\":15.857693899999999,\"527\":19.07646317,\"528\":19.217776359999998,\"529\":17.992269230000002,\"530\":19.38244774,\"531\":null,\"532\":null,\"533\":null,\"534\":null,\"535\":null,\"536\":20.217409889999999,\"537\":null,\"538\":null,\"539\":12.90936067,\"540\":19.444218299999999,\"541\":15.381227340000001,\"542\":16.908087340000002,\"543\":15.97922575,\"544\":null,\"545\":null,\"546\":16.910153000000001,\"547\":null,\"548\":null,\"549\":18.343017849999999,\"550\":14.6656996,\"551\":17.817580230000001,\"552\":18.12067103,\"553\":null,\"554\":null,\"555\":null,\"556\":null,\"557\":null,\"558\":null,\"559\":null,\"560\":null,\"561\":19.556007260000001,\"562\":null,\"563\":null,\"564\":null,\"565\":17.985771549999999,\"566\":16.70048135,\"567\":17.003584320000002,\"568\":17.147872700000001,\"569\":19.920849879999999,\"570\":20.60509145,\"571\":18.92152738,\"572\":17.162555739999998,\"573\":19.630238609999999,\"574\":null,\"575\":17.279123219999999,\"576\":16.163500819999999,\"577\":null,\"578\":17.881970079999998,\"579\":null,\"580\":null,\"581\":null,\"582\":null,\"583\":null,\"584\":22.413097960000002,\"585\":20.253845599999998,\"586\":null,\"587\":null,\"588\":null,\"589\":null,\"590\":null,\"591\":null,\"592\":null,\"593\":null,\"594\":18.569506480000001,\"595\":17.076439910000001,\"596\":17.73831483,\"597\":null,\"598\":null,\"599\":18.677559970000001,\"600\":15.23648223,\"601\":null,\"602\":null,\"603\":null,\"604\":null,\"605\":18.559925830000001,\"606\":14.466956140000001,\"607\":null,\"608\":16.20201557,\"609\":null,\"610\":null,\"611\":17.678193010000001,\"612\":13.774557959999999,\"613\":null,\"614\":16.81272684,\"615\":null,\"616\":null,\"617\":16.104630820000001,\"618\":16.54129155,\"619\":null,\"620\":null,\"621\":null,\"622\":null,\"623\":null,\"624\":null,\"625\":14.97535871,\"626\":null,\"627\":17.497183679999999,\"628\":19.06290298,\"629\":19.746905219999999,\"630\":16.661586620000001,\"631\":null,\"632\":18.263401200000001,\"633\":13.583453779999999,\"634\":null,\"635\":21.38557793,\"636\":null,\"637\":16.211069510000002,\"638\":17.32547327,\"639\":16.740145980000001,\"640\":14.38444876,\"641\":15.22658215,\"642\":20.733374730000001,\"643\":19.276168810000002,\"644\":null,\"645\":15.059489360000001,\"646\":null,\"647\":null,\"648\":16.332404530000002,\"649\":null,\"650\":null,\"651\":15.88215196,\"652\":null,\"653\":null,\"654\":null,\"655\":20.1168461,\"656\":null,\"657\":14.261819109999999,\"658\":16.92557618,\"659\":21.42045091,\"660\":17.3768569,\"661\":null,\"662\":19.592921480000001,\"663\":null,\"664\":16.514753240000001,\"665\":18.66404601,\"666\":null,\"667\":null,\"668\":14.434220460000001,\"669\":null,\"670\":null,\"671\":null,\"672\":null,\"673\":null,\"674\":null,\"675\":null,\"676\":14.39252404,\"677\":null,\"678\":null,\"679\":16.79139314,\"680\":null,\"681\":18.425437819999999,\"682\":null,\"683\":null,\"684\":null,\"685\":null,\"686\":15.841949919999999,\"687\":19.569435909999999,\"688\":null,\"689\":17.11953385,\"690\":null,\"691\":null,\"692\":20.743591550000001,\"693\":20.27874864,\"694\":14.38484725,\"695\":null,\"696\":null,\"697\":16.592963470000001,\"698\":18.745650569999999,\"699\":19.711759690000001,\"700\":null,\"701\":18.005464150000002,\"702\":13.52522742,\"703\":20.011851020000002,\"704\":19.9245378,\"705\":19.954114579999999,\"706\":17.23645608,\"707\":18.265473119999999,\"708\":20.26364676,\"709\":16.083585849999999,\"710\":null,\"711\":null,\"712\":18.087099890000001,\"713\":null,\"714\":15.085655600000001,\"715\":17.924635049999999,\"716\":null,\"717\":16.989614679999999,\"718\":null,\"719\":13.61072862,\"720\":14.081511580000001,\"721\":13.01255671,\"722\":15.30264182,\"723\":null,\"724\":14.41384399,\"725\":13.76275777,\"726\":null,\"727\":null,\"728\":null,\"729\":null,\"730\":null,\"731\":null,\"732\":null,\"733\":19.03364461,\"734\":null,\"735\":15.176311699999999,\"736\":20.523407840000001,\"737\":null,\"738\":15.1126752,\"739\":null,\"740\":null,\"741\":19.837756330000001,\"742\":null,\"743\":null,\"744\":null,\"745\":null,\"746\":null,\"747\":null,\"748\":14.32288483,\"749\":null,\"750\":null,\"751\":null,\"752\":null,\"753\":null,\"754\":19.486049609999998,\"755\":null,\"756\":null,\"757\":null,\"758\":null,\"759\":null,\"760\":16.150146530000001,\"761\":18.80216665,\"762\":null,\"763\":18.832896689999998,\"764\":16.46215587,\"765\":18.782371300000001,\"766\":19.16962513,\"767\":17.413073870000002,\"768\":null,\"769\":13.652980189999999,\"770\":19.755472869999998,\"771\":null,\"772\":13.865152180000001,\"773\":null,\"774\":null,\"775\":16.443025039999998,\"776\":22.483954969999999,\"777\":22.19135253,\"778\":null,\"779\":17.331301669999998,\"780\":16.689171999999999,\"781\":22.08636731,\"782\":24.826366060000002,\"783\":15.88041855,\"784\":null,\"785\":18.58222361,\"786\":16.920923389999999,\"787\":17.1337489,\"788\":16.97791539,\"789\":18.216326720000001,\"790\":16.12145224,\"791\":18.053353699999999,\"792\":16.644514829999998,\"793\":17.319231469999998,\"794\":16.596190450000002,\"795\":22.258048500000001,\"796\":null,\"797\":13.87885741,\"798\":23.331434730000002,\"799\":18.429921279999998,\"800\":20.772939950000001,\"801\":20.113670899999999,\"802\":null,\"803\":20.024862079999998,\"804\":17.51508054,\"805\":22.342326020000002,\"806\":19.056060290000001,\"807\":21.810123709999999,\"808\":19.533632310000002,\"809\":20.57848753,\"810\":null,\"811\":14.60825176,\"812\":null,\"813\":null,\"814\":17.24849811,\"815\":19.521058780000001,\"816\":19.13638735,\"817\":17.552936410000001,\"818\":19.90416995,\"819\":null,\"820\":15.81450723,\"821\":15.36683028,\"822\":12.85434104,\"823\":15.98797744,\"824\":16.690881390000001,\"825\":15.784975299999999,\"826\":null,\"827\":17.350557380000002,\"828\":17.905693280000001,\"829\":20.394199449999999,\"830\":null,\"831\":18.185507659999999,\"832\":21.026961459999999,\"833\":15.6381651,\"834\":null,\"835\":17.83198071,\"836\":null,\"837\":18.518756660000001,\"838\":15.732354750000001,\"839\":18.99691967,\"840\":17.221575600000001,\"841\":null,\"842\":null,\"843\":22.256784369999998,\"844\":15.300330669999999,\"845\":null,\"846\":18.871466120000001,\"847\":14.429505600000001,\"848\":null,\"849\":14.80715605,\"850\":20.72928507,\"851\":null,\"852\":16.168329750000002,\"853\":null,\"854\":19.410029250000001,\"855\":17.966862290000002,\"856\":null,\"857\":18.821838119999999,\"858\":null,\"859\":null,\"860\":null,\"861\":14.24836805,\"862\":17.358060309999999,\"863\":19.209661650000001,\"864\":18.044750390000001,\"865\":null,\"866\":null,\"867\":null,\"868\":null,\"869\":16.094947650000002,\"870\":null,\"871\":14.69844133,\"872\":17.727836629999999,\"873\":15.994233940000001,\"874\":null,\"875\":16.643369499999999,\"876\":null,\"877\":18.495569360000001,\"878\":null,\"879\":null,\"880\":null,\"881\":null,\"882\":13.92088174,\"883\":20.422108089999998,\"884\":null,\"885\":null,\"886\":null,\"887\":null,\"888\":15.63793772,\"889\":13.60140915,\"890\":17.240891349999998,\"891\":null,\"892\":17.078798540000001,\"893\":null,\"894\":15.04480015,\"895\":13.55222524,\"896\":null,\"897\":14.19762527,\"898\":16.279589099999999,\"899\":17.390398090000002,\"900\":null,\"901\":15.47257063,\"902\":null,\"903\":16.224808169999999,\"904\":null,\"905\":null,\"906\":null,\"907\":null,\"908\":null,\"909\":null,\"910\":null,\"911\":null,\"912\":null,\"913\":17.1732573,\"914\":23.75133812,\"915\":24.368508810000002,\"916\":24.4461616,\"917\":22.615897610000001,\"918\":22.71374887,\"919\":22.393478139999999,\"920\":21.662270230000001,\"921\":17.355494660000002,\"922\":13.01255671,\"923\":null,\"924\":null,\"925\":18.540355999999999,\"926\":15.86819822,\"927\":null,\"928\":null,\"929\":null,\"930\":19.221409749999999,\"931\":null,\"932\":null,\"933\":null,\"934\":null,\"935\":null,\"936\":null,\"937\":null,\"938\":15.71333551,\"939\":15.71522822,\"940\":null,\"941\":15.310054940000001,\"942\":21.709049199999999,\"943\":17.73464779,\"944\":17.332612409999999,\"945\":17.00731064,\"946\":16.239127069999999,\"947\":16.218676769999998,\"948\":18.392904130000002,\"949\":19.54443581,\"950\":20.72353317,\"951\":16.065007390000002,\"952\":20.98581274,\"953\":13.98293541,\"954\":17.80231246,\"955\":17.552882530000002,\"956\":14.54525902,\"957\":17.793576519999998,\"958\":null,\"959\":null,\"960\":16.389890659999999,\"961\":13.01255671,\"962\":16.77125689,\"963\":13.71990933,\"964\":14.917146880000001,\"965\":16.640267690000002,\"966\":null,\"967\":null,\"968\":null,\"969\":null,\"970\":null,\"971\":15.95970692,\"972\":null,\"973\":19.436084739999998,\"974\":null,\"975\":null,\"976\":null,\"977\":null,\"978\":null,\"979\":null,\"980\":13.51722333,\"981\":null,\"982\":19.092108079999999,\"983\":null,\"984\":20.269430870000001,\"985\":19.326775949999998,\"986\":null,\"987\":16.276535639999999,\"988\":null,\"989\":19.855988610000001,\"990\":18.5580681,\"991\":null,\"992\":14.681836,\"993\":14.69970913,\"994\":17.320221660000001,\"995\":22.46541933,\"996\":16.46004147,\"997\":17.332051060000001,\"998\":null,\"999\":null,\"1000\":19.88842137,\"1001\":null,\"1002\":null,\"1003\":13.162924540000001,\"1004\":null,\"1005\":13.01255671,\"1006\":13.596151989999999,\"1007\":null,\"1008\":null,\"1009\":null,\"1010\":null,\"1011\":14.38771412,\"1012\":null,\"1013\":15.951439499999999,\"1014\":null,\"1015\":null,\"1016\":null,\"1017\":null,\"1018\":null,\"1019\":null,\"1020\":null,\"1021\":null,\"1022\":null,\"1023\":null,\"1024\":null,\"1025\":null,\"1026\":null,\"1027\":null,\"1028\":15.475375120000001,\"1029\":null,\"1030\":null,\"1031\":17.57443864,\"1032\":17.208369579999999,\"1033\":16.568797249999999,\"1034\":16.648530900000001,\"1035\":13.509231720000001,\"1036\":null,\"1037\":null,\"1038\":16.993782599999999,\"1039\":17.388801480000002,\"1040\":16.576022210000001,\"1041\":null,\"1042\":null,\"1043\":null,\"1044\":16.114118000000001,\"1045\":14.497747650000001,\"1046\":17.384276440000001,\"1047\":16.946601619999999,\"1048\":null,\"1049\":null,\"1050\":null,\"1051\":null,\"1052\":null,\"1053\":null,\"1054\":null,\"1055\":16.403562189999999,\"1056\":17.327504050000002,\"1057\":15.542683350000001,\"1058\":15.95852161,\"1059\":null,\"1060\":24.284401280000001,\"1061\":19.664686459999999,\"1062\":null,\"1063\":14.043252320000001,\"1064\":null,\"1065\":20.44622631,\"1066\":null,\"1067\":null,\"1068\":17.186094059999998,\"1069\":14.36926006,\"1070\":15.09454966,\"1071\":null,\"1072\":null,\"1073\":16.06079416,\"1074\":null,\"1075\":null,\"1076\":null,\"1077\":null,\"1078\":15.67728318,\"1079\":13.79681482,\"1080\":null,\"1081\":null,\"1082\":15.177350710000001,\"1083\":null,\"1084\":null,\"1085\":null,\"1086\":null,\"1087\":13.90131777,\"1088\":17.693200529999999,\"1089\":15.70941247,\"1090\":13.01192983,\"1091\":null,\"1092\":19.1368984,\"1093\":15.56233587,\"1094\":14.9124894,\"1095\":16.138170760000001,\"1096\":17.208013600000001,\"1097\":17.43620709,\"1098\":18.578717999999998,\"1099\":20.84052836,\"1100\":17.314021950000001,\"1101\":17.824674129999998,\"1102\":15.07011338,\"1103\":19.06757271,\"1104\":19.58988883,\"1105\":15.700576870000001,\"1106\":null,\"1107\":null,\"1108\":null,\"1109\":19.054599540000002,\"1110\":null,\"1111\":null,\"1112\":16.691819089999999,\"1113\":null,\"1114\":null,\"1115\":null,\"1116\":19.33957178,\"1117\":null,\"1118\":null,\"1119\":15.924757,\"1120\":null,\"1121\":17.577546099999999,\"1122\":null,\"1123\":17.820239480000002,\"1124\":13.60143684,\"1125\":14.571024660000001,\"1126\":20.434456740000002,\"1127\":null,\"1128\":16.736971100000002,\"1129\":13.16772413,\"1130\":18.698518180000001,\"1131\":null,\"1132\":13.81677915,\"1133\":null,\"1134\":null,\"1135\":16.119474409999999,\"1136\":null,\"1137\":null,\"1138\":null,\"1139\":null,\"1140\":18.796094709999998,\"1141\":23.525150369999999,\"1142\":null,\"1143\":null,\"1144\":18.04395002,\"1145\":18.258541180000002,\"1146\":17.363722460000002,\"1147\":17.46363543,\"1148\":null,\"1149\":null,\"1150\":null,\"1151\":null,\"1152\":null,\"1153\":null,\"1154\":null,\"1155\":null,\"1156\":13.83174376,\"1157\":null,\"1158\":null,\"1159\":23.335617190000001,\"1160\":19.44482743,\"1161\":19.23615307,\"1162\":18.02938219,\"1163\":18.42065019,\"1164\":14.82188902,\"1165\":null,\"1166\":null,\"1167\":null,\"1168\":null,\"1169\":null,\"1170\":null,\"1171\":null,\"1172\":null,\"1173\":23.38038968,\"1174\":null,\"1175\":16.55025612,\"1176\":null,\"1177\":null,\"1178\":null,\"1179\":null,\"1180\":null,\"1181\":15.04397056,\"1182\":null,\"1183\":null,\"1184\":19.25954407,\"1185\":23.070337160000001,\"1186\":19.54286522,\"1187\":17.956786739999998,\"1188\":20.089038169999998,\"1189\":null,\"1190\":12.79002987,\"1191\":20.16325591,\"1192\":null,\"1193\":null,\"1194\":18.524526460000001,\"1195\":21.50178013,\"1196\":15.024766380000001,\"1197\":null,\"1198\":18.10651786,\"1199\":15.422722,\"1200\":null,\"1201\":20.078582000000001,\"1202\":null,\"1203\":18.988599700000002,\"1204\":20.196772070000002,\"1205\":16.324103359999999,\"1206\":null,\"1207\":null,\"1208\":18.18728754,\"1209\":15.67626522,\"1210\":15.134085949999999,\"1211\":15.316170680000001,\"1212\":16.547327070000002,\"1213\":14.952881939999999,\"1214\":null,\"1215\":null,\"1216\":15.95084157,\"1217\":null,\"1218\":16.597856839999999,\"1219\":17.7386372,\"1220\":null,\"1221\":null,\"1222\":null,\"1223\":null,\"1224\":null,\"1225\":null,\"1226\":null,\"1227\":14.42615129,\"1228\":null,\"1229\":18.140894190000001,\"1230\":null,\"1231\":null,\"1232\":19.638245730000001,\"1233\":15.92757531,\"1234\":13.978578779999999,\"1235\":16.901082989999999,\"1236\":16.962437300000001,\"1237\":15.622949589999999,\"1238\":18.228170160000001,\"1239\":17.91728062,\"1240\":18.205829170000001,\"1241\":17.212412329999999,\"1242\":13.4209865,\"1243\":null,\"1244\":null,\"1245\":null,\"1246\":null,\"1247\":null,\"1248\":null,\"1249\":17.615538730000001,\"1250\":null,\"1251\":null,\"1252\":null,\"1253\":17.547537139999999,\"1254\":null,\"1255\":null,\"1256\":null,\"1257\":null,\"1258\":19.08647281,\"1259\":15.43412751,\"1260\":null,\"1261\":null,\"1262\":16.08279718,\"1263\":16.159521569999999,\"1264\":17.403040910000001,\"1265\":17.96119024,\"1266\":18.635548490000002,\"1267\":17.851158869999999,\"1268\":16.650081060000002,\"1269\":null,\"1270\":17.793693390000001,\"1271\":18.279667969999998,\"1272\":null,\"1273\":null,\"1274\":null,\"1275\":21.00432224,\"1276\":20.36461108,\"1277\":19.556491569999999,\"1278\":19.667330419999999,\"1279\":19.479842810000001,\"1280\":17.38950874,\"1281\":15.34939857,\"1282\":19.484300019999999,\"1283\":18.712704039999998,\"1284\":19.666808809999999,\"1285\":18.66707924,\"1286\":18.927851459999999,\"1287\":18.6327593,\"1288\":18.368715340000001,\"1289\":20.128017570000001,\"1290\":15.010788079999999,\"1291\":20.104761920000001,\"1292\":null,\"1293\":null,\"1294\":null,\"1295\":null,\"1296\":null,\"1297\":null,\"1298\":null,\"1299\":null,\"1300\":null,\"1301\":17.808131459999998,\"1302\":13.01255671,\"1303\":15.261302239999999,\"1304\":19.60730367,\"1305\":null,\"1306\":null,\"1307\":null,\"1308\":14.596196969999999,\"1309\":null,\"1310\":null,\"1311\":null,\"1312\":null,\"1313\":null,\"1314\":null,\"1315\":null,\"1316\":null,\"1317\":13.01255671,\"1318\":13.98801823,\"1319\":null,\"1320\":null,\"1321\":null,\"1322\":19.57464839,\"1323\":17.54527543,\"1324\":21.554546089999999,\"1325\":21.588916699999999,\"1326\":17.669355929999998,\"1327\":15.595228540000001,\"1328\":null,\"1329\":17.745036389999999,\"1330\":17.072055120000002,\"1331\":16.05220976,\"1332\":18.1192806,\"1333\":17.31990377,\"1334\":null,\"1335\":17.365078010000001,\"1336\":null,\"1337\":13.757385019999999,\"1338\":17.133352970000001,\"1339\":15.130258120000001,\"1340\":null,\"1341\":21.216048300000001,\"1342\":16.508844589999999,\"1343\":null,\"1344\":13.4774941,\"1345\":15.10590964,\"1346\":null,\"1347\":null,\"1348\":null,\"1349\":null,\"1350\":null,\"1351\":16.287841350000001,\"1352\":18.760947810000001,\"1353\":20.653715460000001,\"1354\":null,\"1355\":16.24345529,\"1356\":16.243402960000001,\"1357\":null,\"1358\":null,\"1359\":null,\"1360\":15.60256212,\"1361\":null,\"1362\":15.822047489999999,\"1363\":null,\"1364\":19.657643790000002,\"1365\":null,\"1366\":14.99979387,\"1367\":13.122876550000001,\"1368\":18.496431780000002,\"1369\":21.311780939999998,\"1370\":null,\"1371\":19.585254259999999,\"1372\":17.19319685,\"1373\":17.022004030000002,\"1374\":15.92055287,\"1375\":null,\"1376\":null,\"1377\":null,\"1378\":17.63791518,\"1379\":17.54985589,\"1380\":15.268767029999999,\"1381\":13.01255671,\"1382\":20.570261460000001,\"1383\":15.24973937,\"1384\":14.92145378,\"1385\":19.003261269999999,\"1386\":16.141914109999998,\"1387\":16.530518690000001,\"1388\":14.15377806,\"1389\":13.820300380000001,\"1390\":null,\"1391\":null,\"1392\":17.58800505,\"1393\":15.73474147,\"1394\":null,\"1395\":null,\"1396\":null,\"1397\":14.80987418,\"1398\":null,\"1399\":null,\"1400\":19.647022289999999,\"1401\":18.40934403,\"1402\":17.11778005,\"1403\":15.57620168,\"1404\":16.510006789999998,\"1405\":16.969375800000002,\"1406\":17.540294930000002,\"1407\":20.90760483,\"1408\":20.022980350000001,\"1409\":13.18581648,\"1410\":null,\"1411\":14.63494158,\"1412\":17.418642569999999,\"1413\":10.93589425,\"1414\":13.01255671,\"1415\":null,\"1416\":null,\"1417\":20.969705189999999,\"1418\":18.587563540000002,\"1419\":16.39830229,\"1420\":18.455412630000001,\"1421\":16.61755818,\"1422\":17.146624620000001,\"1423\":18.066570769999998,\"1424\":18.272575639999999,\"1425\":19.029459330000002,\"1426\":18.931468930000001,\"1427\":18.023641749999999,\"1428\":17.240385119999999,\"1429\":13.348002490000001,\"1430\":22.09365025,\"1431\":19.594220929999999,\"1432\":null,\"1433\":15.985356149999999,\"1434\":null,\"1435\":null,\"1436\":18.295774890000001,\"1437\":17.246456630000001,\"1438\":null,\"1439\":14.5220953,\"1440\":null,\"1441\":15.39289424,\"1442\":16.496277979999999,\"1443\":null,\"1444\":null,\"1445\":null,\"1446\":null,\"1447\":null,\"1448\":13.690777819999999,\"1449\":16.101545059999999,\"1450\":null,\"1451\":null,\"1452\":null,\"1453\":null,\"1454\":15.58726544,\"1455\":17.518919019999998,\"1456\":18.3442215,\"1457\":null,\"1458\":null,\"1459\":null,\"1460\":null,\"1461\":16.74793717,\"1462\":15.497512390000001,\"1463\":null,\"1464\":null,\"1465\":null,\"1466\":19.602049090000001,\"1467\":14.02291398,\"1468\":null,\"1469\":null,\"1470\":null,\"1471\":17.396489710000001,\"1472\":null,\"1473\":null,\"1474\":19.859881999999999,\"1475\":null,\"1476\":null,\"1477\":17.544186010000001,\"1478\":21.023203909999999,\"1479\":18.882042949999999,\"1480\":19.293886499999999,\"1481\":16.254173260000002,\"1482\":null,\"1483\":17.068950879999999,\"1484\":17.443069090000002,\"1485\":null,\"1486\":15.758923640000001,\"1487\":15.66589592,\"1488\":15.05111396,\"1489\":18.65044164,\"1490\":null,\"1491\":null,\"1492\":18.5300312,\"1493\":18.73202702,\"1494\":null,\"1495\":18.282075219999999,\"1496\":17.491979650000001,\"1497\":18.634044759999998,\"1498\":20.187004389999998,\"1499\":18.19496848,\"1500\":17.709919599999999,\"1501\":null,\"1502\":null,\"1503\":21.596050569999999,\"1504\":16.60774902,\"1505\":14.35484168,\"1506\":18.681830000000002,\"1507\":17.231695590000001,\"1508\":16.808026309999999,\"1509\":18.30087923,\"1510\":17.308282770000002,\"1511\":20.618254230000002,\"1512\":16.276244429999998,\"1513\":16.0506463,\"1514\":17.476880749999999,\"1515\":19.128342929999999,\"1516\":13.01255671,\"1517\":null,\"1518\":null,\"1519\":21.456018010000001,\"1520\":18.5571397,\"1521\":null,\"1522\":null,\"1523\":14.80123792,\"1524\":16.544801,\"1525\":16.380648390000001,\"1526\":18.701518369999999,\"1527\":17.269582280000002,\"1528\":16.011081579999999,\"1529\":16.372818200000001,\"1530\":16.826174689999998,\"1531\":16.17525148,\"1532\":14.77074618,\"1533\":null,\"1534\":null,\"1535\":20.046011459999999,\"1536\":19.87192919,\"1537\":21.182007909999999,\"1538\":null,\"1539\":16.08065891,\"1540\":17.03200751,\"1541\":15.55195022,\"1542\":16.084641959999999,\"1543\":17.80939369,\"1544\":null,\"1545\":13.01255671,\"1546\":null,\"1547\":12.74914598,\"1548\":14.5825999,\"1549\":15.065899809999999,\"1550\":16.252413099999998,\"1551\":18.04539746,\"1552\":15.33963539,\"1553\":null,\"1554\":null,\"1555\":null,\"1556\":16.86607922,\"1557\":15.30558183,\"1558\":16.30952255,\"1559\":null,\"1560\":15.612263199999999,\"1561\":13.93650236,\"1562\":19.240964389999998,\"1563\":null,\"1564\":18.07951976,\"1565\":17.963188720000002,\"1566\":null,\"1567\":21.211694229999999,\"1568\":null,\"1569\":null,\"1570\":null,\"1571\":null,\"1572\":null,\"1573\":null,\"1574\":null,\"1575\":19.999465260000001,\"1576\":null,\"1577\":18.382809699999999,\"1578\":null,\"1579\":null,\"1580\":null,\"1581\":null,\"1582\":null,\"1583\":null,\"1584\":null,\"1585\":21.81629478,\"1586\":16.835376180000001,\"1587\":16.681125510000001,\"1588\":15.26724376,\"1589\":null,\"1590\":14.45151781,\"1591\":null,\"1592\":16.122425549999999,\"1593\":13.86660857,\"1594\":16.967218070000001,\"1595\":14.95886194,\"1596\":15.506565800000001,\"1597\":15.143119990000001,\"1598\":17.62045221,\"1599\":14.431529579999999,\"1600\":20.999614900000001,\"1601\":18.325345460000001,\"1602\":17.479832930000001,\"1603\":11.96296416,\"1604\":13.01255671,\"1605\":16.665574339999999,\"1606\":17.75368237,\"1607\":null,\"1608\":18.167995319999999,\"1609\":null,\"1610\":16.799915970000001,\"1611\":null,\"1612\":15.71087009,\"1613\":null,\"1614\":null,\"1615\":14.29047922,\"1616\":null,\"1617\":18.033916659999999,\"1618\":19.25778309,\"1619\":null,\"1620\":null,\"1621\":null,\"1622\":null,\"1623\":null,\"1624\":16.692462559999999,\"1625\":15.23336095,\"1626\":null,\"1627\":17.633270620000001,\"1628\":17.484817159999999,\"1629\":14.84021744,\"1630\":21.550532270000002,\"1631\":19.37717606,\"1632\":null,\"1633\":19.09844369,\"1634\":20.28919488,\"1635\":null,\"1636\":null,\"1637\":null,\"1638\":22.095205029999999,\"1639\":19.68990311,\"1640\":16.60765748,\"1641\":null,\"1642\":null,\"1643\":null,\"1644\":null,\"1645\":15.498388800000001,\"1646\":15.475888490000001,\"1647\":null,\"1648\":null,\"1649\":17.747851990000001,\"1650\":null,\"1651\":17.117742060000001,\"1652\":18.67417141,\"1653\":null,\"1654\":null,\"1655\":null,\"1656\":null,\"1657\":19.872403850000001,\"1658\":17.08992684,\"1659\":19.047070959999999,\"1660\":null,\"1661\":21.292586109999998,\"1662\":null,\"1663\":null,\"1664\":18.717661270000001,\"1665\":20.902368339999999,\"1666\":19.47104809,\"1667\":null,\"1668\":16.518116020000001,\"1669\":18.07946677,\"1670\":null,\"1671\":null,\"1672\":19.267313420000001,\"1673\":17.3764188,\"1674\":null,\"1675\":null,\"1676\":12.3787802,\"1677\":null,\"1678\":14.040547119999999,\"1679\":16.89498798,\"1680\":null,\"1681\":16.457422130000001,\"1682\":13.75900245,\"1683\":18.772849740000002,\"1684\":null,\"1685\":null,\"1686\":null,\"1687\":15.71785813,\"1688\":null,\"1689\":17.866846590000002,\"1690\":17.446807920000001,\"1691\":17.75996237,\"1692\":17.610606780000001,\"1693\":null,\"1694\":null,\"1695\":19.961645099999998,\"1696\":14.864118489999999,\"1697\":15.07634023,\"1698\":18.7286325,\"1699\":null,\"1700\":null,\"1701\":15.39079557,\"1702\":17.420772240000002,\"1703\":21.211629810000002,\"1704\":19.06181157,\"1705\":14.92714953,\"1706\":15.913214249999999,\"1707\":18.52989801,\"1708\":18.662717579999999,\"1709\":18.499213730000001,\"1710\":15.16825736,\"1711\":15.76597535,\"1712\":null,\"1713\":null,\"1714\":null,\"1715\":null,\"1716\":16.364193780000001,\"1717\":14.94224876,\"1718\":18.86358002,\"1719\":15.59834365,\"1720\":21.644403860000001,\"1721\":18.595891040000002,\"1722\":15.388425460000001,\"1723\":null,\"1724\":null,\"1725\":20.098201039999999,\"1726\":17.430000010000001,\"1727\":18.889123260000002,\"1728\":17.952277049999999,\"1729\":14.891377739999999,\"1730\":null,\"1731\":18.604002099999999,\"1732\":null,\"1733\":null,\"1734\":18.248482790000001,\"1735\":19.736305649999998,\"1736\":null,\"1737\":21.31092155,\"1738\":15.88369389,\"1739\":15.9872671,\"1740\":17.252327279999999,\"1741\":20.42562671,\"1742\":19.084326130000001,\"1743\":18.438051980000001,\"1744\":19.08480655,\"1745\":11.32061878,\"1746\":15.016219680000001,\"1747\":null,\"1748\":20.226893570000001,\"1749\":14.605879079999999,\"1750\":null,\"1751\":null,\"1752\":null,\"1753\":15.562835550000001,\"1754\":14.61221434,\"1755\":null,\"1756\":null,\"1757\":null,\"1758\":13.01255671,\"1759\":null,\"1760\":17.64596572,\"1761\":null,\"1762\":null,\"1763\":null,\"1764\":19.49591058,\"1765\":null,\"1766\":null,\"1767\":14.37989219,\"1768\":null,\"1769\":19.898238589999998,\"1770\":null,\"1771\":14.880331999999999,\"1772\":17.022353420000002,\"1773\":17.397870139999998,\"1774\":null,\"1775\":null,\"1776\":null,\"1777\":17.639786829999998,\"1778\":18.37245236,\"1779\":17.69263982,\"1780\":15.74128758,\"1781\":null,\"1782\":20.278771200000001,\"1783\":15.91876454,\"1784\":23.982803260000001,\"1785\":22.93627309,\"1786\":19.66538688,\"1787\":24.273456039999999,\"1788\":25.12656707,\"1789\":17.98525909,\"1790\":17.339502920000001,\"1791\":null,\"1792\":null,\"1793\":16.130921879999999,\"1794\":19.937609470000002,\"1795\":17.52485828,\"1796\":null,\"1797\":18.599403200000001,\"1798\":null,\"1799\":null,\"1800\":15.85755438,\"1801\":null,\"1802\":18.349090700000001,\"1803\":18.139252549999998,\"1804\":18.885257960000001,\"1805\":17.031655440000002,\"1806\":18.261855239999999,\"1807\":null,\"1808\":null,\"1809\":null,\"1810\":16.37599715,\"1811\":18.500151420000002,\"1812\":19.139449729999999,\"1813\":19.57098156,\"1814\":20.452938379999999,\"1815\":14.09455938,\"1816\":18.450017939999999,\"1817\":null,\"1818\":16.881819149999998,\"1819\":19.328447069999999,\"1820\":19.183720869999998,\"1821\":19.424428420000002,\"1822\":19.368136079999999,\"1823\":19.253308270000002,\"1824\":16.903068909999998,\"1825\":22.207217409999998,\"1826\":19.500441819999999,\"1827\":18.23226666,\"1828\":21.055178730000002,\"1829\":20.177396420000001,\"1830\":18.868937150000001,\"1831\":18.541888839999999,\"1832\":20.053948590000001,\"1833\":21.683522190000002,\"1834\":20.95233103,\"1835\":20.8923299,\"1836\":19.185028110000001,\"1837\":21.12942726,\"1838\":19.919666200000002,\"1839\":20.855618679999999,\"1840\":19.16311572,\"1841\":21.410855959999999,\"1842\":15.20096249,\"1843\":18.180879659999999,\"1844\":20.253690429999999,\"1845\":18.665156410000002,\"1846\":18.381039810000001,\"1847\":21.385968259999998,\"1848\":null,\"1849\":20.84245143,\"1850\":17.99986663,\"1851\":17.3974668,\"1852\":23.298847810000002,\"1853\":21.275850269999999,\"1854\":21.592694259999998,\"1855\":21.251255910000001,\"1856\":null,\"1857\":16.178037530000001,\"1858\":19.435129379999999,\"1859\":18.488652699999999,\"1860\":null,\"1861\":null,\"1862\":null,\"1863\":null,\"1864\":16.95095328,\"1865\":null,\"1866\":null,\"1867\":13.293971859999999,\"1868\":18.136899159999999,\"1869\":19.388387959999999,\"1870\":null,\"1871\":null,\"1872\":20.829807420000002,\"1873\":18.719011129999998,\"1874\":20.17655311,\"1875\":13.65489227,\"1876\":18.780851649999999,\"1877\":17.301308259999999,\"1878\":13.18358568,\"1879\":null,\"1880\":null,\"1881\":null,\"1882\":null,\"1883\":null,\"1884\":null,\"1885\":null,\"1886\":null,\"1887\":14.792641700000001,\"1888\":17.10477998,\"1889\":14.575509070000001,\"1890\":17.928673450000002,\"1891\":18.2518204,\"1892\":17.62263381,\"1893\":null,\"1894\":18.8291143,\"1895\":null,\"1896\":12.59096841,\"1897\":16.394420199999999,\"1898\":null,\"1899\":25.672488179999998,\"1900\":16.406833089999999,\"1901\":19.733479389999999,\"1902\":20.40488697,\"1903\":15.670957550000001,\"1904\":null,\"1905\":null,\"1906\":18.98113824,\"1907\":null,\"1908\":null,\"1909\":16.699947000000002,\"1910\":null,\"1911\":null,\"1912\":null,\"1913\":null,\"1914\":16.326547940000001,\"1915\":14.91479217,\"1916\":18.892171189999999,\"1917\":null,\"1918\":null,\"1919\":null,\"1920\":null,\"1921\":null,\"1922\":null,\"1923\":null,\"1924\":null,\"1925\":null,\"1926\":null,\"1927\":13.01255671,\"1928\":17.63762925,\"1929\":null,\"1930\":21.218320970000001,\"1931\":20.933045830000001,\"1932\":16.674576259999998,\"1933\":17.267346539999998,\"1934\":14.595387779999999,\"1935\":19.660319210000001,\"1936\":null,\"1937\":13.01255671,\"1938\":13.01255671,\"1939\":18.377600080000001,\"1940\":11.74696065,\"1941\":17.010504510000001,\"1942\":null,\"1943\":12.30652871,\"1944\":16.188170530000001,\"1945\":17.587047779999999,\"1946\":12.00483506,\"1947\":14.5357669,\"1948\":null,\"1949\":null,\"1950\":null,\"1951\":null,\"1952\":null,\"1953\":18.575611200000001,\"1954\":14.99112979,\"1955\":13.67256602,\"1956\":null,\"1957\":null,\"1958\":null,\"1959\":16.55619566,\"1960\":17.78849331,\"1961\":null,\"1962\":null,\"1963\":21.030380730000001,\"1964\":null,\"1965\":16.97639087,\"1966\":9.877592290999999,\"1967\":null,\"1968\":14.430871850000001,\"1969\":15.892162130000001,\"1970\":null,\"1971\":22.62498669,\"1972\":null,\"1973\":17.617773939999999,\"1974\":null,\"1975\":14.44474464,\"1976\":13.61798252,\"1977\":16.270745489999999,\"1978\":14.705132020000001,\"1979\":null,\"1980\":15.04715045,\"1981\":null,\"1982\":18.241848900000001,\"1983\":null,\"1984\":null,\"1985\":15.74241782,\"1986\":18.285934040000001,\"1987\":18.291753870000001,\"1988\":17.540431430000002,\"1989\":18.023620739999998,\"1990\":15.32121225,\"1991\":14.529387610000001,\"1992\":16.95338637,\"1993\":15.70636095,\"1994\":null,\"1995\":14.559509289999999,\"1996\":14.317382869999999,\"1997\":18.647095490000002,\"1998\":13.378104370000001,\"1999\":18.859633559999999,\"2000\":15.80286699,\"2001\":null,\"2002\":18.565941049999999,\"2003\":null,\"2004\":17.159502490000001,\"2005\":null,\"2006\":null,\"2007\":null,\"2008\":null,\"2009\":17.111791950000001,\"2010\":14.908304449999999,\"2011\":null,\"2012\":19.809351490000001,\"2013\":null,\"2014\":15.753223159999999,\"2015\":null,\"2016\":14.672249949999999,\"2017\":19.787118100000001,\"2018\":15.780365850000001,\"2019\":null,\"2020\":null,\"2021\":19.705642770000001,\"2022\":null,\"2023\":19.019480890000001,\"2024\":null,\"2025\":17.93874048,\"2026\":null,\"2027\":17.020440690000001,\"2028\":13.249029999999999,\"2029\":18.688347799999999,\"2030\":14.191491279999999,\"2031\":17.615718229999999,\"2032\":16.486517689999999,\"2033\":14.66239356,\"2034\":15.87392578,\"2035\":17.639227349999999,\"2036\":17.432482149999998,\"2037\":null,\"2038\":15.359701380000001,\"2039\":null,\"2040\":16.004155050000001,\"2041\":21.833496650000001,\"2042\":null,\"2043\":14.94595951,\"2044\":17.23644255,\"2045\":null,\"2046\":null,\"2047\":null,\"2048\":null,\"2049\":14.179474900000001,\"2050\":null,\"2051\":19.633227430000002,\"2052\":13.01255671,\"2053\":null,\"2054\":17.584752309999999,\"2055\":null,\"2056\":13.01255671,\"2057\":null,\"2058\":null,\"2059\":null,\"2060\":null,\"2061\":null,\"2062\":null,\"2063\":null,\"2064\":14.826787919999999,\"2065\":null,\"2066\":null,\"2067\":21.055488189999998,\"2068\":18.514622989999999,\"2069\":null,\"2070\":null,\"2071\":18.010640089999999,\"2072\":16.213222399999999,\"2073\":null,\"2074\":null,\"2075\":17.24679325,\"2076\":16.646172419999999,\"2077\":16.673035089999999,\"2078\":13.34942646,\"2079\":14.895486740000001,\"2080\":15.584579120000001,\"2081\":13.33290642,\"2082\":null,\"2083\":18.13964696,\"2084\":null,\"2085\":15.6212646,\"2086\":null,\"2087\":12.96664271,\"2088\":null,\"2089\":null,\"2090\":20.463266870000002,\"2091\":19.76688291,\"2092\":null,\"2093\":24.518915150000002,\"2094\":null,\"2095\":null,\"2096\":null,\"2097\":null,\"2098\":null,\"2099\":null,\"2100\":15.75994584,\"2101\":17.06961227,\"2102\":null,\"2103\":null,\"2104\":null,\"2105\":null,\"2106\":null,\"2107\":16.526451819999998,\"2108\":18.144901990000001,\"2109\":null,\"2110\":null,\"2111\":null,\"2112\":15.736647059999999,\"2113\":19.55496754,\"2114\":12.06333308,\"2115\":19.2072231,\"2116\":17.095463630000001,\"2117\":12.21264736,\"2118\":17.869413510000001,\"2119\":14.888511429999999,\"2120\":17.944041739999999,\"2121\":13.728672830000001,\"2122\":null,\"2123\":16.02106977,\"2124\":15.16592876,\"2125\":null,\"2126\":null,\"2127\":12.963680910000001,\"2128\":15.00549829,\"2129\":15.70313108,\"2130\":22.61194914,\"2131\":null,\"2132\":null,\"2133\":null,\"2134\":null,\"2135\":20.138971470000001,\"2136\":16.608991830000001,\"2137\":18.44458191,\"2138\":20.206242459999999,\"2139\":15.38074999,\"2140\":13.53268832,\"2141\":16.941082550000001,\"2142\":null,\"2143\":null,\"2144\":20.790838709999999,\"2145\":19.356310820000001,\"2146\":null,\"2147\":null,\"2148\":19.176689440000001,\"2149\":17.418810650000001,\"2150\":null,\"2151\":14.079915489999999,\"2152\":14.282466879999999,\"2153\":17.549500340000002,\"2154\":null,\"2155\":null,\"2156\":null,\"2157\":null,\"2158\":null,\"2159\":19.30939313,\"2160\":null,\"2161\":18.132740609999999,\"2162\":22.048401810000001,\"2163\":18.157233340000001,\"2164\":null,\"2165\":14.23095949,\"2166\":15.52735545,\"2167\":16.473046780000001,\"2168\":null,\"2169\":null,\"2170\":16.994123999999999,\"2171\":null,\"2172\":20.004407,\"2173\":24.55437512,\"2174\":21.189655170000002,\"2175\":24.030142919999999,\"2176\":null,\"2177\":15.56341241,\"2178\":null,\"2179\":18.569701330000001,\"2180\":12.478894800000001,\"2181\":null,\"2182\":15.84688029,\"2183\":null,\"2184\":18.623818329999999,\"2185\":null,\"2186\":13.01255671,\"2187\":null,\"2188\":15.153233330000001,\"2189\":15.47065587,\"2190\":13.77496889,\"2191\":13.558787499999999,\"2192\":null,\"2193\":null,\"2194\":19.415706069999999,\"2195\":17.448606699999999,\"2196\":null,\"2197\":null,\"2198\":null,\"2199\":null,\"2200\":17.54767932,\"2201\":13.01255671,\"2202\":null,\"2203\":null,\"2204\":null,\"2205\":null,\"2206\":null,\"2207\":null,\"2208\":18.523650920000001,\"2209\":14.895321709999999,\"2210\":18.699069770000001,\"2211\":16.77111408,\"2212\":22.688644780000001,\"2213\":15.234193469999999,\"2214\":null,\"2215\":null,\"2216\":18.904695329999999,\"2217\":18.130660150000001,\"2218\":19.144245900000001,\"2219\":17.371291630000002,\"2220\":null,\"2221\":17.261759550000001,\"2222\":15.32720511,\"2223\":null,\"2224\":null,\"2225\":17.5940498,\"2226\":null,\"2227\":18.158945030000002,\"2228\":14.74016784,\"2229\":null,\"2230\":18.726588549999999,\"2231\":null,\"2232\":null,\"2233\":null,\"2234\":14.50028695,\"2235\":14.52330529,\"2236\":16.658002119999999,\"2237\":13.016109050000001,\"2238\":null,\"2239\":19.454284600000001,\"2240\":17.10405424,\"2241\":22.970375879999999,\"2242\":15.09511228,\"2243\":12.918145239999999,\"2244\":13.01255671,\"2245\":15.52609086,\"2246\":17.321173689999998,\"2247\":null,\"2248\":null,\"2249\":17.932429800000001,\"2250\":null,\"2251\":19.661658190000001,\"2252\":20.329292800000001,\"2253\":17.012095729999999,\"2254\":19.032434970000001,\"2255\":null,\"2256\":null,\"2257\":16.484099050000001,\"2258\":null,\"2259\":null,\"2260\":null,\"2261\":18.88112464,\"2262\":15.43225475,\"2263\":17.718554950000002,\"2264\":13.49289029,\"2265\":27.790780999999999,\"2266\":20.60028015,\"2267\":16.646296060000001,\"2268\":21.744946049999999,\"2269\":20.984967059999999,\"2270\":null,\"2271\":15.55559908,\"2272\":null,\"2273\":null,\"2274\":null,\"2275\":null,\"2276\":null,\"2277\":null,\"2278\":20.90121684,\"2279\":19.466189109999998,\"2280\":14.92414844,\"2281\":15.610621399999999,\"2282\":18.504476660000002,\"2283\":null,\"2284\":16.207914120000002,\"2285\":15.72463383,\"2286\":null,\"2287\":19.33424029,\"2288\":16.47167503,\"2289\":19.329588439999998,\"2290\":21.668375869999998,\"2291\":18.58371004,\"2292\":null,\"2293\":null,\"2294\":19.357705469999999,\"2295\":null,\"2296\":16.419260900000001,\"2297\":null,\"2298\":null,\"2299\":19.4251592,\"2300\":22.01374448,\"2301\":null,\"2302\":null,\"2303\":14.34646111,\"2304\":15.544171029999999,\"2305\":16.371070759999998,\"2306\":18.911175889999999,\"2307\":15.59387866,\"2308\":15.49448173,\"2309\":14.911827239999999,\"2310\":18.8368888,\"2311\":null,\"2312\":16.028527449999999,\"2313\":null,\"2314\":null,\"2315\":null,\"2316\":20.447386470000001,\"2317\":16.54368341,\"2318\":15.605872229999999,\"2319\":17.132727890000002,\"2320\":15.90253483,\"2321\":13.983957459999999,\"2322\":15.501956440000001,\"2323\":16.187178159999998,\"2324\":null,\"2325\":null,\"2326\":null,\"2327\":18.510338040000001,\"2328\":16.256759630000001,\"2329\":18.754909470000001,\"2330\":19.945313769999998,\"2331\":19.116287079999999,\"2332\":16.798395360000001,\"2333\":19.504899389999998,\"2334\":17.48935883,\"2335\":17.121539859999999,\"2336\":16.133857760000001,\"2337\":null,\"2338\":null,\"2339\":null,\"2340\":12.64232095,\"2341\":13.01255671,\"2342\":17.757200050000002,\"2343\":null,\"2344\":null,\"2345\":null,\"2346\":null,\"2347\":null,\"2348\":19.832870889999999,\"2349\":null,\"2350\":22.34468008,\"2351\":19.841079430000001,\"2352\":16.558551009999999,\"2353\":null,\"2354\":22.380581039999999,\"2355\":null,\"2356\":null,\"2357\":null,\"2358\":null,\"2359\":16.452757909999999,\"2360\":14.60798831,\"2361\":null,\"2362\":null,\"2363\":null,\"2364\":17.914113759999999,\"2365\":null,\"2366\":12.77491189,\"2367\":17.263286959999998,\"2368\":17.568506790000001,\"2369\":18.601028800000002,\"2370\":18.625697219999999,\"2371\":19.04914102,\"2372\":17.242374309999999,\"2373\":21.030710209999999,\"2374\":null,\"2375\":15.131329040000001,\"2376\":14.970252309999999,\"2377\":17.64296633,\"2378\":14.81579681,\"2379\":15.12368219,\"2380\":null,\"2381\":17.921675220000001,\"2382\":17.93096194,\"2383\":15.698518119999999,\"2384\":null,\"2385\":null,\"2386\":19.683671090000001,\"2387\":16.763249040000002,\"2388\":null,\"2389\":19.638229719999998,\"2390\":15.584246090000001,\"2391\":15.79177074,\"2392\":16.30869977,\"2393\":null,\"2394\":20.79870275,\"2395\":19.301187179999999,\"2396\":19.81445716,\"2397\":null,\"2398\":14.21037767,\"2399\":null,\"2400\":15.0700252,\"2401\":18.43285805,\"2402\":17.848441090000002,\"2403\":null,\"2404\":null,\"2405\":null,\"2406\":null,\"2407\":13.448996429999999,\"2408\":null,\"2409\":null,\"2410\":null,\"2411\":12.90345832,\"2412\":null,\"2413\":17.712676040000002,\"2414\":17.71378846,\"2415\":null,\"2416\":null,\"2417\":16.747173539999999,\"2418\":null,\"2419\":null,\"2420\":18.592668960000001,\"2421\":14.58568728,\"2422\":null,\"2423\":18.145766930000001,\"2424\":null,\"2425\":null,\"2426\":null,\"2427\":null,\"2428\":null,\"2429\":14.15840974,\"2430\":16.46112888,\"2431\":null,\"2432\":null,\"2433\":null,\"2434\":13.34602394,\"2435\":null,\"2436\":18.5832959,\"2437\":13.01255671,\"2438\":19.38204971,\"2439\":22.96344972,\"2440\":17.211169290000001,\"2441\":18.41479309,\"2442\":15.95685299,\"2443\":null,\"2444\":null,\"2445\":null,\"2446\":16.05935736,\"2447\":14.11028568,\"2448\":16.983512180000002,\"2449\":null,\"2450\":null,\"2451\":19.941473139999999,\"2452\":null,\"2453\":15.49949983,\"2454\":null,\"2455\":17.14606131,\"2456\":null,\"2457\":null,\"2458\":null,\"2459\":null,\"2460\":13.030298200000001,\"2461\":18.922786519999999,\"2462\":null,\"2463\":19.210954489999999,\"2464\":18.585768720000001,\"2465\":18.289565570000001,\"2466\":null,\"2467\":null,\"2468\":null,\"2469\":null,\"2470\":14.219671180000001,\"2471\":null,\"2472\":18.990403929999999,\"2473\":17.824338900000001,\"2474\":null,\"2475\":13.93903796,\"2476\":16.83553917,\"2477\":14.62324325,\"2478\":15.69813808,\"2479\":19.357921399999999,\"2480\":16.42005159,\"2481\":21.058779919999999,\"2482\":19.948889250000001,\"2483\":16.09802578,\"2484\":null,\"2485\":21.500663400000001,\"2486\":15.4635953,\"2487\":22.616369299999999,\"2488\":24.010101890000001,\"2489\":15.320884169999999,\"2490\":18.300830189999999,\"2491\":16.076345580000002,\"2492\":18.040204039999999,\"2493\":18.356418850000001,\"2494\":17.14494766,\"2495\":12.31915366,\"2496\":18.942930969999999,\"2497\":20.289286059999998,\"2498\":12.12020429,\"2499\":null,\"2500\":null,\"2501\":null,\"2502\":null,\"2503\":null,\"2504\":15.67949466,\"2505\":null,\"2506\":15.7204949,\"2507\":null,\"2508\":16.94454314,\"2509\":18.121955920000001,\"2510\":16.91609789,\"2511\":14.9915532,\"2512\":17.676125729999999,\"2513\":null,\"2514\":null,\"2515\":15.996506849999999,\"2516\":null,\"2517\":null,\"2518\":13.87745621,\"2519\":16.183848399999999,\"2520\":17.16385623,\"2521\":18.285075719999998,\"2522\":null,\"2523\":null,\"2524\":19.30228554,\"2525\":18.83446348,\"2526\":null,\"2527\":null,\"2528\":13.759119050000001,\"2529\":18.14324517,\"2530\":15.1409579,\"2531\":null,\"2532\":15.465804439999999,\"2533\":null,\"2534\":null,\"2535\":null,\"2536\":15.123195519999999,\"2537\":15.45847947,\"2538\":null,\"2539\":15.445381899999999,\"2540\":22.01276691,\"2541\":null,\"2542\":null,\"2543\":20.140682340000001,\"2544\":14.39809457,\"2545\":14.85794993,\"2546\":16.782875520000001,\"2547\":16.866862319999999,\"2548\":17.840294060000002,\"2549\":16.582707020000001,\"2550\":15.79759613,\"2551\":17.901174340000001,\"2552\":null,\"2553\":17.856694390000001,\"2554\":null,\"2555\":18.227050120000001,\"2556\":null,\"2557\":15.46090556,\"2558\":14.42863642,\"2559\":null,\"2560\":17.420553479999999,\"2561\":18.266419419999998,\"2562\":16.919317029999998,\"2563\":23.875876900000002,\"2564\":18.760736340000001,\"2565\":17.584096509999998,\"2566\":null,\"2567\":17.51844127,\"2568\":19.87710976,\"2569\":17.614624249999998,\"2570\":18.172929889999999,\"2571\":17.043968629999998,\"2572\":15.830076890000001,\"2573\":17.988193590000002,\"2574\":19.27470404,\"2575\":16.522777359999999,\"2576\":null,\"2577\":20.015524509999999,\"2578\":17.386023439999999,\"2579\":null,\"2580\":null,\"2581\":null,\"2582\":null,\"2583\":15.55572422,\"2584\":23.731944850000001,\"2585\":15.99781198,\"2586\":17.501320790000001,\"2587\":16.475501059999999,\"2588\":null,\"2589\":14.997877859999999,\"2590\":14.27483542,\"2591\":20.938923110000001,\"2592\":null,\"2593\":null,\"2594\":19.835474560000002,\"2595\":17.954657820000001,\"2596\":null,\"2597\":null,\"2598\":15.79440132,\"2599\":16.83504499,\"2600\":null,\"2601\":null,\"2602\":17.722529770000001,\"2603\":21.64640048,\"2604\":null,\"2605\":15.042307709999999,\"2606\":null,\"2607\":16.37599715,\"2608\":null,\"2609\":16.536464599999999,\"2610\":15.75803485,\"2611\":14.82015011,\"2612\":null,\"2613\":null,\"2614\":null,\"2615\":21.58070991,\"2616\":null,\"2617\":15.25759948,\"2618\":19.59115517,\"2619\":16.3775662,\"2620\":null,\"2621\":null,\"2622\":null,\"2623\":20.51480651,\"2624\":19.233512489999999,\"2625\":18.419313859999999,\"2626\":13.985308549999999,\"2627\":null,\"2628\":null,\"2629\":null,\"2630\":14.567142499999999,\"2631\":15.16330108,\"2632\":null,\"2633\":null,\"2634\":16.431512260000002,\"2635\":14.01475675,\"2636\":11.115517779999999,\"2637\":null,\"2638\":19.0667258,\"2639\":22.39797282,\"2640\":20.813302650000001,\"2641\":22.649759629999998,\"2642\":null,\"2643\":null,\"2644\":20.81761916,\"2645\":13.143712839999999,\"2646\":null,\"2647\":20.03867116,\"2648\":null,\"2649\":17.315138510000001,\"2650\":null,\"2651\":null,\"2652\":16.90470148,\"2653\":18.142866380000001,\"2654\":13.01255671,\"2655\":19.193113360000002,\"2656\":16.135923399999999,\"2657\":19.235405360000001,\"2658\":18.853880159999999,\"2659\":null,\"2660\":21.184631750000001,\"2661\":18.106231709999999,\"2662\":19.152636789999999,\"2663\":17.173449269999999,\"2664\":null,\"2665\":14.407840480000001,\"2666\":24.597736739999998,\"2667\":13.90274357,\"2668\":15.989903290000001,\"2669\":19.32335969,\"2670\":17.330020529999999,\"2671\":20.91773946,\"2672\":17.861881029999999,\"2673\":13.93085767,\"2674\":13.51967664,\"2675\":13.13637917,\"2676\":null,\"2677\":14.60371052,\"2678\":null,\"2679\":17.641124040000001,\"2680\":15.83822361,\"2681\":12.45817752,\"2682\":17.18866672,\"2683\":17.430726629999999,\"2684\":19.475810370000001,\"2685\":null,\"2686\":18.335058459999999,\"2687\":21.408537809999999,\"2688\":17.483522919999999,\"2689\":14.629174539999999,\"2690\":17.96646007,\"2691\":null,\"2692\":null,\"2693\":19.066255909999999,\"2694\":null,\"2695\":null,\"2696\":19.75549891,\"2697\":null,\"2698\":12.78069897,\"2699\":null,\"2700\":null,\"2701\":16.153114429999999,\"2702\":null,\"2703\":null,\"2704\":null,\"2705\":15.50741768,\"2706\":17.282833449999998,\"2707\":24.13846792,\"2708\":20.532721469999998,\"2709\":20.340502180000001,\"2710\":26.03593983,\"2711\":15.00787528,\"2712\":18.169620640000002,\"2713\":null,\"2714\":19.646312120000001,\"2715\":24.16798704,\"2716\":16.994953460000001,\"2717\":20.65587477,\"2718\":23.020709889999999,\"2719\":20.581170199999999,\"2720\":19.948596129999998,\"2721\":19.93186451,\"2722\":25.56350754,\"2723\":18.106774430000002,\"2724\":22.437237039999999,\"2725\":19.68819139,\"2726\":20.57080041,\"2727\":19.184970060000001,\"2728\":13.31035859,\"2729\":null,\"2730\":22.680380150000001,\"2731\":14.07713171,\"2732\":13.99656544,\"2733\":null,\"2734\":null,\"2735\":17.25327656,\"2736\":17.51808737,\"2737\":18.96290772,\"2738\":null,\"2739\":null,\"2740\":16.282998339999999,\"2741\":13.09729005,\"2742\":19.379251060000001,\"2743\":17.393616690000002,\"2744\":21.363441779999999,\"2745\":17.132450179999999,\"2746\":null,\"2747\":14.77587716,\"2748\":null,\"2749\":null,\"2750\":14.11237257,\"2751\":null,\"2752\":14.9318259,\"2753\":21.16524772,\"2754\":22.919554389999998,\"2755\":null,\"2756\":null,\"2757\":null,\"2758\":null,\"2759\":22.248798310000002,\"2760\":null,\"2761\":null,\"2762\":null,\"2763\":null,\"2764\":17.999298809999999,\"2765\":15.57657816,\"2766\":15.03576299,\"2767\":15.37277162,\"2768\":15.74914051,\"2769\":17.66247121,\"2770\":18.987603020000002,\"2771\":null,\"2772\":14.832541089999999,\"2773\":null,\"2774\":16.853181630000002,\"2775\":18.17028054,\"2776\":null,\"2777\":12.18279214,\"2778\":null,\"2779\":15.21139801,\"2780\":14.39046669,\"2781\":null,\"2782\":null,\"2783\":13.184228299999999,\"2784\":20.106844030000001,\"2785\":null,\"2786\":17.745716900000002,\"2787\":null,\"2788\":15.242986009999999,\"2789\":null,\"2790\":null,\"2791\":null,\"2792\":16.782258120000002,\"2793\":null,\"2794\":12.84662767,\"2795\":null,\"2796\":16.271940990000001,\"2797\":19.759627349999999,\"2798\":15.05147719,\"2799\":21.55900973,\"2800\":null,\"2801\":19.513331900000001,\"2802\":18.861389330000002,\"2803\":18.170569860000001,\"2804\":16.910083,\"2805\":null,\"2806\":null,\"2807\":16.256301860000001,\"2808\":null,\"2809\":null,\"2810\":20.63547728,\"2811\":20.097939579999998,\"2812\":13.104253030000001,\"2813\":14.396532280000001,\"2814\":20.120783370000002,\"2815\":21.547733600000001,\"2816\":19.820058769999999,\"2817\":null,\"2818\":20.325546240000001,\"2819\":null,\"2820\":null,\"2821\":null,\"2822\":15.22675781,\"2823\":null,\"2824\":17.63877441,\"2825\":16.784671400000001,\"2826\":null,\"2827\":15.45196425,\"2828\":null,\"2829\":19.72594973,\"2830\":null,\"2831\":null,\"2832\":13.01255671,\"2833\":16.83182347,\"2834\":null,\"2835\":17.573335960000001,\"2836\":16.556512040000001,\"2837\":null,\"2838\":16.20475055,\"2839\":13.01255671,\"2840\":14.256007889999999,\"2841\":null,\"2842\":16.987025169999999,\"2843\":null,\"2844\":16.256255979999999,\"2845\":12.052571739999999,\"2846\":12.235077090000001,\"2847\":18.47843967,\"2848\":17.70551927,\"2849\":20.973361489999998,\"2850\":22.02579085,\"2851\":22.03243007,\"2852\":17.966086300000001,\"2853\":19.18570952,\"2854\":22.21778192,\"2855\":15.942680749999999,\"2856\":18.132154450000002,\"2857\":15.26141099,\"2858\":17.623970660000001,\"2859\":14.49354655,\"2860\":18.029689579999999,\"2861\":16.982637820000001,\"2862\":15.15674196,\"2863\":null,\"2864\":12.82076238,\"2865\":18.331288829999998,\"2866\":16.777487900000001,\"2867\":null,\"2868\":17.101309149999999,\"2869\":null,\"2870\":18.38883469,\"2871\":16.896873759999998,\"2872\":null,\"2873\":19.426499799999998,\"2874\":null,\"2875\":19.004508959999999,\"2876\":15.80052555,\"2877\":16.27192265,\"2878\":null,\"2879\":17.479228209999999,\"2880\":15.419192069999999,\"2881\":17.892273540000002,\"2882\":17.069573559999998,\"2883\":null,\"2884\":13.89560938,\"2885\":16.781385,\"2886\":null,\"2887\":null,\"2888\":null,\"2889\":null,\"2890\":15.67888334,\"2891\":18.673541369999999,\"2892\":14.614396579999999,\"2893\":14.26792408,\"2894\":16.864174989999999,\"2895\":null,\"2896\":17.468321620000001,\"2897\":null,\"2898\":13.329872249999999,\"2899\":null,\"2900\":null,\"2901\":17.9021081,\"2902\":15.804598929999999,\"2903\":13.66340976,\"2904\":null,\"2905\":null,\"2906\":null,\"2907\":null,\"2908\":14.17315196,\"2909\":20.169711320000001,\"2910\":12.734672099999999,\"2911\":14.629318120000001,\"2912\":null,\"2913\":null,\"2914\":20.558031960000001,\"2915\":20.95428222,\"2916\":null,\"2917\":null,\"2918\":13.151998649999999,\"2919\":16.893098370000001,\"2920\":14.10796326,\"2921\":16.520959390000002,\"2922\":null,\"2923\":15.205811239999999,\"2924\":18.614078490000001,\"2925\":null,\"2926\":null,\"2927\":null,\"2928\":22.170066649999999,\"2929\":20.323155419999999,\"2930\":null,\"2931\":null,\"2932\":16.414147490000001,\"2933\":15.41219922,\"2934\":16.022459349999998,\"2935\":15.854884289999999,\"2936\":null,\"2937\":14.519036030000001,\"2938\":null,\"2939\":15.29603142,\"2940\":null,\"2941\":null,\"2942\":null,\"2943\":null,\"2944\":null,\"2945\":null,\"2946\":13.76328593,\"2947\":14.11249419,\"2948\":null,\"2949\":14.22498536,\"2950\":null,\"2951\":18.29969616,\"2952\":null,\"2953\":16.33753565,\"2954\":null,\"2955\":null,\"2956\":16.840095850000001,\"2957\":null,\"2958\":15.00612054,\"2959\":null,\"2960\":null,\"2961\":17.42220429,\"2962\":null,\"2963\":null,\"2964\":null,\"2965\":null,\"2966\":null,\"2967\":null,\"2968\":null,\"2969\":null,\"2970\":null,\"2971\":null,\"2972\":null,\"2973\":14.296991820000001,\"2974\":18.45121653,\"2975\":null,\"2976\":null,\"2977\":null,\"2978\":null,\"2979\":15.18711281,\"2980\":18.42156366,\"2981\":12.59580369,\"2982\":13.01255671,\"2983\":18.368817450000002,\"2984\":17.031589369999999,\"2985\":null,\"2986\":null,\"2987\":16.55295812,\"2988\":17.732082779999999,\"2989\":15.61288695,\"2990\":15.502138479999999,\"2991\":16.459464579999999,\"2992\":18.13304991,\"2993\":null,\"2994\":null,\"2995\":null,\"2996\":18.53809936,\"2997\":16.973668780000001,\"2998\":17.311648420000001,\"2999\":14.93248925,\"3000\":null,\"3001\":17.18960513,\"3002\":14.40982659,\"3003\":16.0638811,\"3004\":null,\"3005\":17.88405285,\"3006\":16.7823609,\"3007\":17.828710399999998,\"3008\":13.65121182,\"3009\":19.568460730000002,\"3010\":21.64199661,\"3011\":17.286500920000002,\"3012\":12.6509822,\"3013\":14.45242309,\"3014\":15.610173550000001,\"3015\":null,\"3016\":13.642369779999999,\"3017\":18.431208430000002,\"3018\":17.27495652,\"3019\":14.14643678,\"3020\":15.38354745,\"3021\":16.8562242,\"3022\":15.39947869,\"3023\":null,\"3024\":18.767990869999998,\"3025\":13.71027372,\"3026\":null,\"3027\":null,\"3028\":null,\"3029\":null,\"3030\":null,\"3031\":14.75538182,\"3032\":null,\"3033\":13.01255671,\"3034\":null,\"3035\":17.949653439999999,\"3036\":18.081677549999998,\"3037\":15.73365742,\"3038\":22.537243870000001,\"3039\":16.11716899,\"3040\":18.222143750000001,\"3041\":20.493497560000002,\"3042\":22.211746510000001,\"3043\":15.320343449999999,\"3044\":null,\"3045\":null,\"3046\":null,\"3047\":null,\"3048\":16.261262989999999,\"3049\":15.25676056,\"3050\":17.765843799999999,\"3051\":null,\"3052\":20.347474729999998,\"3053\":22.682225389999999,\"3054\":null,\"3055\":17.098555600000001,\"3056\":18.174819639999999,\"3057\":19.785254160000001,\"3058\":null,\"3059\":null,\"3060\":21.072607049999998,\"3061\":17.37200399,\"3062\":null,\"3063\":14.767564610000001,\"3064\":null,\"3065\":16.560395719999999,\"3066\":17.31727712,\"3067\":null,\"3068\":null,\"3069\":17.598065429999998,\"3070\":18.646710349999999,\"3071\":21.290476030000001,\"3072\":16.604440799999999,\"3073\":null,\"3074\":null,\"3075\":15.14627029,\"3076\":null,\"3077\":null,\"3078\":null,\"3079\":15.14456668,\"3080\":17.019709299999999,\"3081\":null,\"3082\":null,\"3083\":null,\"3084\":null,\"3085\":15.07323457,\"3086\":null,\"3087\":13.01255671,\"3088\":null,\"3089\":null,\"3090\":15.177089519999999,\"3091\":null,\"3092\":null,\"3093\":null,\"3094\":13.01255671,\"3095\":11.725495390000001,\"3096\":19.914084240000001,\"3097\":17.9157905,\"3098\":20.49372275,\"3099\":19.46792254,\"3100\":null,\"3101\":18.33703521,\"3102\":17.285981549999999,\"3103\":14.365097759999999,\"3104\":22.12724906,\"3105\":null,\"3106\":17.91514617,\"3107\":23.702193220000002,\"3108\":13.681125509999999,\"3109\":null,\"3110\":null,\"3111\":19.181371049999999,\"3112\":17.778324829999999,\"3113\":15.612291519999999,\"3114\":15.52230591,\"3115\":26.791604719999999,\"3116\":20.241206290000001,\"3117\":21.6815788,\"3118\":null,\"3119\":15.224908490000001,\"3120\":16.242220079999999,\"3121\":null,\"3122\":null,\"3123\":14.619447859999999,\"3124\":null,\"3125\":16.569991819999998,\"3126\":14.56682196,\"3127\":16.615629049999999,\"3128\":null,\"3129\":20.126193740000002,\"3130\":19.757684959999999,\"3131\":null,\"3132\":null,\"3133\":14.385469540000001,\"3134\":null,\"3135\":null,\"3136\":15.31999783,\"3137\":null,\"3138\":18.747574310000001,\"3139\":17.484205589999998,\"3140\":18.05987013,\"3141\":16.298312320000001,\"3142\":17.615353030000001,\"3143\":16.105709300000001,\"3144\":19.261037479999999,\"3145\":null,\"3146\":null,\"3147\":null,\"3148\":null,\"3149\":14.160386750000001,\"3150\":null,\"3151\":13.78506383,\"3152\":17.653094100000001,\"3153\":13.01255671,\"3154\":12.82510847,\"3155\":null,\"3156\":null,\"3157\":null,\"3158\":null,\"3159\":null,\"3160\":null,\"3161\":16.467864179999999,\"3162\":16.414236120000002,\"3163\":13.83386368,\"3164\":16.216342910000002,\"3165\":null,\"3166\":null,\"3167\":null,\"3168\":null,\"3169\":16.094750380000001,\"3170\":null,\"3171\":null,\"3172\":null,\"3173\":13.36701255,\"3174\":null,\"3175\":null,\"3176\":null,\"3177\":null,\"3178\":null,\"3179\":17.37906984,\"3180\":18.410399600000002,\"3181\":null,\"3182\":15.371192560000001,\"3183\":null,\"3184\":null,\"3185\":null,\"3186\":null,\"3187\":null,\"3188\":null,\"3189\":null,\"3190\":null,\"3191\":null,\"3192\":16.154346969999999,\"3193\":14.331880699999999,\"3194\":null,\"3195\":17.353283739999998,\"3196\":19.57009764,\"3197\":16.313403260000001,\"3198\":20.855571430000001,\"3199\":16.508093290000002,\"3200\":14.963374890000001,\"3201\":null,\"3202\":null,\"3203\":null,\"3204\":null,\"3205\":19.752509610000001,\"3206\":17.1588925,\"3207\":18.461074979999999,\"3208\":18.5092882,\"3209\":21.050950279999999,\"3210\":16.701710389999999,\"3211\":18.714852579999999,\"3212\":15.346596330000001,\"3213\":15.40752522,\"3214\":17.55695167,\"3215\":17.80816343,\"3216\":14.042735589999999,\"3217\":20.072153629999999,\"3218\":19.35055509,\"3219\":15.256456099999999,\"3220\":17.428504109999999,\"3221\":17.15406801,\"3222\":14.70023385,\"3223\":18.99094964,\"3224\":15.48935232,\"3225\":21.6371714,\"3226\":null,\"3227\":null,\"3228\":null,\"3229\":18.085726269999999,\"3230\":15.01778219,\"3231\":19.65145613,\"3232\":17.013464150000001,\"3233\":19.734116830000001,\"3234\":15.400961089999999,\"3235\":null,\"3236\":17.513340370000002,\"3237\":null,\"3238\":12.17739774,\"3239\":18.40789844,\"3240\":19.948382299999999,\"3241\":17.0562848,\"3242\":19.003699659999999,\"3243\":null,\"3244\":15.173571369999999,\"3245\":null,\"3246\":19.0588528,\"3247\":18.551790319999998,\"3248\":null,\"3249\":null,\"3250\":16.722495469999998,\"3251\":13.01255671,\"3252\":15.73485597,\"3253\":20.506527779999999,\"3254\":19.81405166,\"3255\":null,\"3256\":17.223539859999999,\"3257\":15.695849770000001,\"3258\":14.77790755,\"3259\":null,\"3260\":16.786273399999999,\"3261\":11.65456258,\"3262\":null,\"3263\":18.327097250000001,\"3264\":18.843194010000001,\"3265\":16.912182820000002,\"3266\":19.715964530000001,\"3267\":null,\"3268\":null,\"3269\":null,\"3270\":null,\"3271\":null,\"3272\":null,\"3273\":null,\"3274\":null,\"3275\":null,\"3276\":13.01255671,\"3277\":null,\"3278\":null,\"3279\":null,\"3280\":null,\"3281\":13.01255671,\"3282\":14.096480379999999,\"3283\":15.72429741,\"3284\":17.943948679999998,\"3285\":null,\"3286\":18.8973853,\"3287\":18.96322455,\"3288\":19.04088436,\"3289\":14.54213268,\"3290\":19.257280179999999,\"3291\":17.477212120000001,\"3292\":15.861051010000001,\"3293\":15.08785177,\"3294\":17.99910985,\"3295\":21.974916629999999,\"3296\":15.80277117,\"3297\":null,\"3298\":null,\"3299\":14.13901199,\"3300\":18.512958619999999,\"3301\":19.231844679999998,\"3302\":17.442630220000002,\"3303\":17.424303049999999,\"3304\":18.423046759999998,\"3305\":13.75094651,\"3306\":17.360444990000001,\"3307\":14.330331660000001,\"3308\":17.349874119999999,\"3309\":null,\"3310\":16.71523822,\"3311\":16.12295104,\"3312\":20.109739059999999,\"3313\":17.558254699999999,\"3314\":14.445214849999999,\"3315\":18.907651909999998,\"3316\":null,\"3317\":null,\"3318\":null,\"3319\":null,\"3320\":21.114271410000001,\"3321\":19.62832886,\"3322\":null,\"3323\":15.81383986,\"3324\":17.445795709999999,\"3325\":16.539047549999999,\"3326\":20.26660571,\"3327\":null,\"3328\":12.655041799999999,\"3329\":14.488253800000001,\"3330\":16.878736419999999,\"3331\":22.99195301,\"3332\":22.29248823,\"3333\":null,\"3334\":16.78622348,\"3335\":null,\"3336\":13.01255671,\"3337\":14.532094539999999,\"3338\":14.03055799,\"3339\":14.40763681,\"3340\":null,\"3341\":null,\"3342\":null,\"3343\":null,\"3344\":null,\"3345\":14.32927342,\"3346\":13.01255671,\"3347\":null,\"3348\":null,\"3349\":13.680047699999999,\"3350\":null,\"3351\":18.456798389999999,\"3352\":null,\"3353\":null,\"3354\":null,\"3355\":null,\"3356\":18.75648241,\"3357\":null,\"3358\":null,\"3359\":null,\"3360\":19.670877999999998,\"3361\":21.32531406,\"3362\":null,\"3363\":20.58483953,\"3364\":18.162862230000002,\"3365\":19.705177710000001,\"3366\":20.89348468,\"3367\":null,\"3368\":17.708255040000001,\"3369\":null,\"3370\":null,\"3371\":null,\"3372\":15.5377378,\"3373\":null,\"3374\":null,\"3375\":null,\"3376\":null,\"3377\":null,\"3378\":23.34508276,\"3379\":16.803348700000001,\"3380\":11.83078016,\"3381\":21.462576989999999,\"3382\":null,\"3383\":null,\"3384\":21.00361165,\"3385\":14.73159178,\"3386\":null,\"3387\":null,\"3388\":null,\"3389\":17.587623019999999,\"3390\":null,\"3391\":null,\"3392\":null,\"3393\":null,\"3394\":null,\"3395\":null,\"3396\":null,\"3397\":null,\"3398\":null,\"3399\":null,\"3400\":null,\"3401\":null,\"3402\":14.360062060000001,\"3403\":null,\"3404\":null,\"3405\":null,\"3406\":15.797605280000001,\"3407\":null,\"3408\":null,\"3409\":null,\"3410\":15.66307318,\"3411\":null,\"3412\":null,\"3413\":null,\"3414\":null,\"3415\":null,\"3416\":null,\"3417\":null,\"3418\":null,\"3419\":19.329399290000001,\"3420\":null,\"3421\":15.77352814,\"3422\":null,\"3423\":null,\"3424\":14.95179527,\"3425\":15.65328667,\"3426\":null,\"3427\":18.944813589999999,\"3428\":17.892560549999999,\"3429\":18.233526569999999,\"3430\":null,\"3431\":null,\"3432\":18.552087199999999,\"3433\":null,\"3434\":null,\"3435\":16.61106019,\"3436\":16.93226949,\"3437\":17.715287119999999,\"3438\":17.733406039999998,\"3439\":17.295039880000001,\"3440\":null,\"3441\":null,\"3442\":null,\"3443\":null,\"3444\":13.70257691,\"3445\":null,\"3446\":null,\"3447\":null,\"3448\":null,\"3449\":null,\"3450\":null,\"3451\":null,\"3452\":null,\"3453\":null,\"3454\":null,\"3455\":null,\"3456\":null,\"3457\":null,\"3458\":null,\"3459\":18.02360419,\"3460\":null,\"3461\":null,\"3462\":null,\"3463\":null,\"3464\":null,\"3465\":16.831891079999998,\"3466\":null,\"3467\":null,\"3468\":null,\"3469\":null,\"3470\":18.391303860000001,\"3471\":12.854366669999999,\"3472\":null,\"3473\":15.7614841,\"3474\":null,\"3475\":19.238618349999999,\"3476\":16.64491589,\"3477\":null,\"3478\":null,\"3479\":null,\"3480\":16.483278469999998,\"3481\":17.637177049999998,\"3482\":null,\"3483\":16.935219279999998,\"3484\":14.02394368,\"3485\":23.301225160000001,\"3486\":null,\"3487\":null,\"3488\":null,\"3489\":15.805936020000001,\"3490\":13.928212289999999,\"3491\":null,\"3492\":14.72427823,\"3493\":15.64719051,\"3494\":null,\"3495\":16.214624059999998,\"3496\":null,\"3497\":12.976479980000001,\"3498\":null,\"3499\":16.313445909999999,\"3500\":15.46236751,\"3501\":null,\"3502\":14.33956036,\"3503\":14.02301419,\"3504\":15.86603406,\"3505\":null,\"3506\":16.833691510000001,\"3507\":16.834459500000001,\"3508\":17.979782719999999,\"3509\":13.23394532,\"3510\":17.56707918,\"3511\":null,\"3512\":16.181852589999998,\"3513\":15.0301563,\"3514\":null,\"3515\":null,\"3516\":null,\"3517\":16.109334199999999,\"3518\":null,\"3519\":null,\"3520\":null,\"3521\":19.331095229999999,\"3522\":null,\"3523\":null,\"3524\":null,\"3525\":null,\"3526\":null,\"3527\":null,\"3528\":18.58163613,\"3529\":15.281209629999999,\"3530\":19.094358369999998,\"3531\":18.3698908,\"3532\":17.748737680000001,\"3533\":null,\"3534\":null,\"3535\":null,\"3536\":18.421220479999999,\"3537\":null,\"3538\":null,\"3539\":14.5529973,\"3540\":14.764503019999999,\"3541\":null,\"3542\":15.393519960000001,\"3543\":17.084035329999999,\"3544\":null,\"3545\":null,\"3546\":null,\"3547\":null,\"3548\":16.24214134,\"3549\":17.26460084,\"3550\":null,\"3551\":null,\"3552\":null,\"3553\":null,\"3554\":18.465139180000001,\"3555\":17.040052500000002,\"3556\":null,\"3557\":17.5963393,\"3558\":16.84733026,\"3559\":null,\"3560\":14.78415684,\"3561\":18.949765469999999,\"3562\":null,\"3563\":null,\"3564\":12.241242120000001,\"3565\":null,\"3566\":17.186283280000001,\"3567\":14.73584582,\"3568\":16.56898279,\"3569\":18.744605010000001,\"3570\":null,\"3571\":null,\"3572\":null,\"3573\":null,\"3574\":null,\"3575\":null,\"3576\":null,\"3577\":null,\"3578\":null,\"3579\":null,\"3580\":null,\"3581\":null,\"3582\":null,\"3583\":null,\"3584\":null,\"3585\":null,\"3586\":null,\"3587\":null,\"3588\":null,\"3589\":null,\"3590\":null,\"3591\":15.1567027,\"3592\":null,\"3593\":null,\"3594\":null,\"3595\":null,\"3596\":null,\"3597\":null,\"3598\":null,\"3599\":null,\"3600\":null,\"3601\":null,\"3602\":null,\"3603\":null,\"3604\":null,\"3605\":null,\"3606\":null,\"3607\":null,\"3608\":null,\"3609\":null,\"3610\":null,\"3611\":null,\"3612\":null,\"3613\":null,\"3614\":null,\"3615\":null,\"3616\":null,\"3617\":null,\"3618\":null,\"3619\":null,\"3620\":null,\"3621\":null,\"3622\":null,\"3623\":null,\"3624\":null,\"3625\":null,\"3626\":null,\"3627\":null,\"3628\":null,\"3629\":null,\"3630\":null,\"3631\":13.184811850000001,\"3632\":null,\"3633\":14.311530400000001,\"3634\":17.515179920000001,\"3635\":16.061024209999999,\"3636\":15.090831980000001,\"3637\":null,\"3638\":null,\"3639\":null,\"3640\":null,\"3641\":null,\"3642\":null,\"3643\":null,\"3644\":null,\"3645\":null,\"3646\":null,\"3647\":null,\"3648\":null,\"3649\":14.596902160000001,\"3650\":17.597279350000001,\"3651\":17.766540920000001,\"3652\":19.078142379999999,\"3653\":13.19902244,\"3654\":18.567496550000001,\"3655\":17.205929130000001,\"3656\":null,\"3657\":null,\"3658\":20.484288500000002,\"3659\":null,\"3660\":null,\"3661\":13.36533829,\"3662\":null,\"3663\":null,\"3664\":null,\"3665\":null,\"3666\":null,\"3667\":null,\"3668\":null,\"3669\":null,\"3670\":null,\"3671\":null,\"3672\":15.67361301,\"3673\":null,\"3674\":20.478217950000001,\"3675\":null,\"3676\":null,\"3677\":null,\"3678\":17.095094629999998,\"3679\":14.607076490000001,\"3680\":null,\"3681\":null,\"3682\":null,\"3683\":null,\"3684\":null,\"3685\":null,\"3686\":null,\"3687\":null,\"3688\":null,\"3689\":14.566810820000001,\"3690\":null,\"3691\":23.254649830000002,\"3692\":17.26389691,\"3693\":null,\"3694\":14.365023320000001,\"3695\":null,\"3696\":null,\"3697\":null,\"3698\":13.46352559,\"3699\":17.558240059999999,\"3700\":15.03025403,\"3701\":null,\"3702\":null,\"3703\":18.854374830000001,\"3704\":null,\"3705\":null,\"3706\":null,\"3707\":15.42061558,\"3708\":null,\"3709\":17.67322059,\"3710\":null,\"3711\":21.503669689999999,\"3712\":18.801893329999999,\"3713\":16.54193179,\"3714\":null,\"3715\":19.376756749999998,\"3716\":15.732610640000001,\"3717\":null,\"3718\":null,\"3719\":null,\"3720\":null,\"3721\":null,\"3722\":null,\"3723\":null,\"3724\":null,\"3725\":17.77509341,\"3726\":19.27526911,\"3727\":17.791169780000001,\"3728\":18.787961060000001,\"3729\":null,\"3730\":15.01263155,\"3731\":14.478480429999999,\"3732\":null,\"3733\":null,\"3734\":18.9587814,\"3735\":16.378450999999998,\"3736\":15.073151599999999,\"3737\":15.3249896,\"3738\":14.786330059999999,\"3739\":22.589920230000001,\"3740\":21.900929090000002,\"3741\":20.92471059,\"3742\":16.769200269999999,\"3743\":17.12733261,\"3744\":16.27510204,\"3745\":null,\"3746\":18.735484039999999,\"3747\":null,\"3748\":19.469589979999998,\"3749\":17.964824440000001,\"3750\":20.02786652,\"3751\":16.584307089999999,\"3752\":18.47954206,\"3753\":16.709689279999999,\"3754\":16.84074004,\"3755\":null,\"3756\":17.058041670000001,\"3757\":null,\"3758\":14.28564664,\"3759\":13.617667320000001,\"3760\":null,\"3761\":null,\"3762\":16.534200160000001,\"3763\":19.692558120000001,\"3764\":14.675327810000001,\"3765\":18.738490760000001,\"3766\":16.531304120000002,\"3767\":17.20435496,\"3768\":19.770871620000001,\"3769\":17.628958699999998,\"3770\":17.223269949999999,\"3771\":15.488704800000001,\"3772\":14.88503212,\"3773\":18.67763167,\"3774\":null,\"3775\":13.49121137,\"3776\":16.112469369999999,\"3777\":null,\"3778\":23.510500740000001,\"3779\":21.718666150000001,\"3780\":17.521727030000001,\"3781\":16.271120750000001,\"3782\":17.069291589999999,\"3783\":20.45455248,\"3784\":16.386337940000001,\"3785\":null,\"3786\":19.207856209999999,\"3787\":null,\"3788\":null,\"3789\":20.1883567,\"3790\":12.960733769999999,\"3791\":20.272543120000002,\"3792\":24.164939260000001,\"3793\":22.119365089999999,\"3794\":18.947775759999999,\"3795\":19.346662670000001,\"3796\":15.39794077,\"3797\":20.3165874,\"3798\":22.39998417,\"3799\":13.01255671,\"3800\":18.69995569,\"3801\":15.69691259,\"3802\":15.002172399999999,\"3803\":18.74286386,\"3804\":null,\"3805\":15.116609029999999,\"3806\":21.5367882,\"3807\":null,\"3808\":12.65084809,\"3809\":16.515914970000001,\"3810\":14.43725281,\"3811\":null,\"3812\":19.98396649,\"3813\":14.15258238,\"3814\":19.676774080000001,\"3815\":15.925256559999999,\"3816\":19.692988369999998,\"3817\":null,\"3818\":19.157223890000001,\"3819\":null,\"3820\":null,\"3821\":19.462084279999999,\"3822\":null,\"3823\":18.970464459999999,\"3824\":18.34589707,\"3825\":null,\"3826\":18.938524449999999,\"3827\":21.302023139999999,\"3828\":null,\"3829\":13.01255671,\"3830\":15.60196564,\"3831\":null,\"3832\":null,\"3833\":13.99926565,\"3834\":13.94915344,\"3835\":15.00087327,\"3836\":null,\"3837\":17.170865849999998,\"3838\":null,\"3839\":null,\"3840\":17.256744560000001,\"3841\":17.5364136,\"3842\":null,\"3843\":null,\"3844\":13.35362862,\"3845\":18.702972750000001,\"3846\":15.139330230000001,\"3847\":18.652080080000001,\"3848\":null,\"3849\":null,\"3850\":null,\"3851\":null,\"3852\":13.01255671,\"3853\":null,\"3854\":null,\"3855\":14.336084189999999,\"3856\":null,\"3857\":null,\"3858\":15.556781089999999,\"3859\":null,\"3860\":null,\"3861\":null,\"3862\":null,\"3863\":null,\"3864\":null,\"3865\":null,\"3866\":16.149826569999998,\"3867\":null,\"3868\":null,\"3869\":null,\"3870\":null,\"3871\":null,\"3872\":null,\"3873\":null,\"3874\":null,\"3875\":null,\"3876\":null,\"3877\":null,\"3878\":null,\"3879\":null,\"3880\":null,\"3881\":null,\"3882\":14.66760567,\"3883\":null,\"3884\":null,\"3885\":null,\"3886\":null,\"3887\":null,\"3888\":null,\"3889\":null,\"3890\":null,\"3891\":null,\"3892\":null,\"3893\":17.3202353,\"3894\":17.403851370000002,\"3895\":null,\"3896\":null,\"3897\":14.3220118,\"3898\":15.41490578,\"3899\":16.939028359999998,\"3900\":13.04743214,\"3901\":13.52005917,\"3902\":15.69181571,\"3903\":null,\"3904\":17.485527080000001,\"3905\":18.451871229999998,\"3906\":17.737412939999999,\"3907\":17.96432682,\"3908\":18.104612400000001,\"3909\":19.462263190000002,\"3910\":17.793279160000001,\"3911\":null,\"3912\":14.16556398,\"3913\":null,\"3914\":null,\"3915\":null,\"3916\":null,\"3917\":null,\"3918\":18.249510359999999,\"3919\":14.139821209999999,\"3920\":null,\"3921\":17.258885169999999,\"3922\":null,\"3923\":null,\"3924\":null,\"3925\":15.806370019999999,\"3926\":null,\"3927\":null,\"3928\":19.0950135,\"3929\":19.185669870000002,\"3930\":15.82008444,\"3931\":16.093665869999999,\"3932\":13.65685283,\"3933\":null,\"3934\":null,\"3935\":null,\"3936\":null,\"3937\":15.59217379,\"3938\":15.67618848,\"3939\":null,\"3940\":17.659701420000001,\"3941\":null,\"3942\":15.78968618,\"3943\":18.922145010000001,\"3944\":null,\"3945\":null,\"3946\":15.109181039999999,\"3947\":null,\"3948\":13.01255671,\"3949\":20.151171000000002,\"3950\":16.43515395,\"3951\":15.356522440000001,\"3952\":null,\"3953\":13.01255671,\"3954\":null,\"3955\":null,\"3956\":null,\"3957\":16.937264769999999,\"3958\":20.237460160000001,\"3959\":null,\"3960\":null,\"3961\":16.304618999999999,\"3962\":18.877329849999999,\"3963\":null,\"3964\":18.339431510000001,\"3965\":19.70647533,\"3966\":null,\"3967\":19.557130730000001,\"3968\":23.584752269999999,\"3969\":22.004884029999999,\"3970\":null,\"3971\":null,\"3972\":17.588636780000002,\"3973\":16.744742200000001,\"3974\":null,\"3975\":17.532433430000001,\"3976\":20.125821630000001,\"3977\":20.498511050000001,\"3978\":null,\"3979\":null,\"3980\":19.688245720000001,\"3981\":16.749177150000001,\"3982\":null,\"3983\":14.28820614,\"3984\":null,\"3985\":null,\"3986\":null,\"3987\":null,\"3988\":19.34978074,\"3989\":null,\"3990\":null,\"3991\":14.407103429999999,\"3992\":null,\"3993\":12.66870671,\"3994\":16.781461740000001,\"3995\":null,\"3996\":null,\"3997\":null,\"3998\":16.889133059999999,\"3999\":15.14796787,\"4000\":null,\"4001\":16.492518960000002,\"4002\":15.42276309,\"4003\":null,\"4004\":12.338356299999999,\"4005\":17.774048229999998,\"4006\":14.034642529999999,\"4007\":18.51122264,\"4008\":11.121356240000001,\"4009\":16.967652869999998,\"4010\":null,\"4011\":null,\"4012\":17.81952334,\"4013\":19.14984157,\"4014\":null,\"4015\":17.819789719999999,\"4016\":20.494095479999999,\"4017\":15.237642859999999,\"4018\":null,\"4019\":13.313689,\"4020\":16.044747529999999,\"4021\":null,\"4022\":null,\"4023\":21.766426419999998,\"4024\":20.432603919999998,\"4025\":null,\"4026\":null,\"4027\":15.55206432,\"4028\":null,\"4029\":null,\"4030\":null,\"4031\":18.92157104,\"4032\":17.719447150000001,\"4033\":14.966755490000001,\"4034\":18.25100385,\"4035\":21.426769700000001,\"4036\":13.01255671,\"4037\":15.68399329,\"4038\":null,\"4039\":null,\"4040\":null,\"4041\":null,\"4042\":null,\"4043\":17.01544384,\"4044\":null,\"4045\":null,\"4046\":null,\"4047\":20.73909364,\"4048\":17.029352899999999,\"4049\":null,\"4050\":null,\"4051\":null,\"4052\":null,\"4053\":15.21640097,\"4054\":22.252977510000001,\"4055\":null,\"4056\":16.904755689999998,\"4057\":null,\"4058\":16.86340066,\"4059\":17.472245139999998,\"4060\":18.385450670000001,\"4061\":18.041213809999999,\"4062\":15.13344373,\"4063\":19.621040650000001,\"4064\":null,\"4065\":null,\"4066\":null,\"4067\":null,\"4068\":20.704148539999998,\"4069\":18.889416270000002,\"4070\":17.94255669,\"4071\":15.430249959999999,\"4072\":19.777933730000001,\"4073\":null,\"4074\":17.35836188,\"4075\":null,\"4076\":14.52616422,\"4077\":21.33274248,\"4078\":19.011034609999999,\"4079\":19.807980910000001,\"4080\":18.669011739999998,\"4081\":18.209584490000001,\"4082\":15.68219288,\"4083\":15.67830083,\"4084\":15.339293400000001,\"4085\":13.01255671,\"4086\":null,\"4087\":19.782839259999999,\"4088\":17.111602640000001,\"4089\":14.93092899,\"4090\":16.469456919999999,\"4091\":21.154555219999999,\"4092\":null,\"4093\":17.907534909999999,\"4094\":18.384409009999999,\"4095\":null,\"4096\":16.590059579999998,\"4097\":15.61463225,\"4098\":null,\"4099\":17.518314929999999,\"4100\":18.344031699999999,\"4101\":16.948584319999998,\"4102\":13.51155994,\"4103\":20.11510848,\"4104\":16.151047330000001,\"4105\":18.691185839999999,\"4106\":16.757737509999998,\"4107\":null,\"4108\":18.188417860000001,\"4109\":13.871827529999999,\"4110\":18.5663676,\"4111\":18.266181240000002,\"4112\":16.979998800000001,\"4113\":14.41839704,\"4114\":null,\"4115\":17.142002900000001,\"4116\":17.356532080000001,\"4117\":18.40867227,\"4118\":19.339665289999999,\"4119\":17.791589040000002,\"4120\":null,\"4121\":null,\"4122\":16.01567842,\"4123\":16.098209359999998,\"4124\":null,\"4125\":16.104077929999999,\"4126\":18.632439640000001,\"4127\":null,\"4128\":null,\"4129\":15.54671587,\"4130\":null,\"4131\":16.293156069999998,\"4132\":15.252239149999999,\"4133\":null,\"4134\":null,\"4135\":null,\"4136\":null,\"4137\":16.286399769999999,\"4138\":16.638205159999998,\"4139\":null,\"4140\":15.32928349,\"4141\":19.933576070000001,\"4142\":null,\"4143\":20.73175337,\"4144\":19.590353759999999,\"4145\":null,\"4146\":18.92120512,\"4147\":14.068286840000001,\"4148\":21.02969993,\"4149\":12.654858430000001,\"4150\":null,\"4151\":null,\"4152\":null,\"4153\":null,\"4154\":17.24247604,\"4155\":16.83929603,\"4156\":12.09967629,\"4157\":null,\"4158\":15.109934320000001,\"4159\":14.97462054,\"4160\":null,\"4161\":13.592571680000001,\"4162\":null,\"4163\":null,\"4164\":null,\"4165\":16.901113630000001,\"4166\":16.02606394,\"4167\":12.897168649999999,\"4168\":15.67114756,\"4169\":14.398809480000001,\"4170\":13.61022146,\"4171\":null,\"4172\":null,\"4173\":null,\"4174\":17.87007083,\"4175\":null,\"4176\":18.24351798,\"4177\":null,\"4178\":null,\"4179\":null,\"4180\":19.524822480000001,\"4181\":null,\"4182\":20.857365529999999,\"4183\":17.581515979999999,\"4184\":18.33409794,\"4185\":16.570780930000002,\"4186\":15.812988649999999,\"4187\":18.897438040000001,\"4188\":21.561804540000001,\"4189\":null,\"4190\":null,\"4191\":null,\"4192\":null,\"4193\":18.088994450000001,\"4194\":null,\"4195\":20.582034289999999,\"4196\":13.539485859999999,\"4197\":null,\"4198\":null,\"4199\":null,\"4200\":null,\"4201\":17.175567999999998,\"4202\":16.770531510000001,\"4203\":17.81571233,\"4204\":null,\"4205\":23.04517324,\"4206\":18.83219901,\"4207\":19.929802110000001,\"4208\":20.722740890000001,\"4209\":12.92628474,\"4210\":18.01971039,\"4211\":18.441713400000001,\"4212\":18.074549990000001,\"4213\":19.366939630000001,\"4214\":19.764916920000001,\"4215\":21.971274940000001,\"4216\":21.38290971,\"4217\":16.64221392,\"4218\":15.710132959999999,\"4219\":22.836594959999999,\"4220\":19.509805279999998,\"4221\":18.248993080000002,\"4222\":16.666935200000001,\"4223\":20.774853090000001,\"4224\":17.519179380000001,\"4225\":null,\"4226\":20.24474897,\"4227\":null,\"4228\":12.85464676,\"4229\":17.490787709999999,\"4230\":null,\"4231\":null,\"4232\":null,\"4233\":16.043889889999999,\"4234\":15.685829269999999,\"4235\":18.687067840000001,\"4236\":null,\"4237\":23.063268220000001,\"4238\":null,\"4239\":19.674672180000002,\"4240\":19.237970319999999,\"4241\":null,\"4242\":16.678152690000001,\"4243\":18.308704250000002,\"4244\":17.982271820000001,\"4245\":null,\"4246\":16.97807697,\"4247\":17.091156049999999,\"4248\":null,\"4249\":16.58396239,\"4250\":null,\"4251\":13.45228818,\"4252\":14.73893258,\"4253\":13.605354009999999,\"4254\":null,\"4255\":18.819316499999999,\"4256\":18.06637074,\"4257\":12.969919839999999,\"4258\":16.845531829999999,\"4259\":null,\"4260\":18.534330260000001,\"4261\":19.751407990000001,\"4262\":13.40577584,\"4263\":21.785343829999999,\"4264\":null,\"4265\":13.01255671,\"4266\":null,\"4267\":null,\"4268\":null,\"4269\":16.570350170000001,\"4270\":15.79372794,\"4271\":21.722748630000002,\"4272\":22.792207319999999,\"4273\":13.01255671,\"4274\":null,\"4275\":16.71883691,\"4276\":14.091112649999999,\"4277\":null,\"4278\":null,\"4279\":null,\"4280\":18.343087959999998,\"4281\":15.21227511,\"4282\":null,\"4283\":19.07849861,\"4284\":16.107288310000001,\"4285\":20.77397594,\"4286\":20.43360989,\"4287\":23.182312190000001,\"4288\":12.89642536,\"4289\":null,\"4290\":null,\"4291\":null,\"4292\":null,\"4293\":null,\"4294\":18.270672399999999,\"4295\":18.527656449999998,\"4296\":23.18057276,\"4297\":20.793730360000001,\"4298\":13.1748922,\"4299\":15.42113391,\"4300\":18.030382209999999,\"4301\":19.018147020000001,\"4302\":23.39755654,\"4303\":20.496681809999998,\"4304\":21.297740569999998,\"4305\":null,\"4306\":17.40341278,\"4307\":18.019300470000001,\"4308\":19.62205831,\"4309\":15.99906227,\"4310\":20.329647520000002,\"4311\":null,\"4312\":17.231203180000001,\"4313\":12.178436,\"4314\":18.281086510000002,\"4315\":13.01255671,\"4316\":null,\"4317\":18.6683451,\"4318\":14.075213720000001,\"4319\":null,\"4320\":null,\"4321\":18.0919627,\"4322\":17.544766379999999,\"4323\":null,\"4324\":17.189152050000001,\"4325\":null,\"4326\":null,\"4327\":null,\"4328\":21.346920239999999,\"4329\":17.245618480000001,\"4330\":18.17399876,\"4331\":19.00273228,\"4332\":17.99847999,\"4333\":null,\"4334\":null,\"4335\":null,\"4336\":null,\"4337\":17.269170670000001,\"4338\":13.63942477,\"4339\":null,\"4340\":null,\"4341\":null,\"4342\":19.323330769999998,\"4343\":20.972357420000002,\"4344\":17.28682452,\"4345\":16.32350765,\"4346\":null,\"4347\":18.6262699,\"4348\":null,\"4349\":22.38866286,\"4350\":null,\"4351\":19.272432930000001,\"4352\":18.701797760000002,\"4353\":18.465772640000001,\"4354\":16.92259138,\"4355\":19.512250479999999,\"4356\":null,\"4357\":null,\"4358\":15.48136455,\"4359\":null,\"4360\":null,\"4361\":null,\"4362\":null,\"4363\":null,\"4364\":17.02816477,\"4365\":null,\"4366\":16.45805137,\"4367\":null,\"4368\":13.73984117,\"4369\":21.023118790000002,\"4370\":19.09048842,\"4371\":21.51381812,\"4372\":23.218566330000002,\"4373\":20.110428219999999,\"4374\":20.419451680000002,\"4375\":18.50867508,\"4376\":19.093710739999999,\"4377\":21.790733280000001,\"4378\":22.007832260000001,\"4379\":26.51728864,\"4380\":19.41993884,\"4381\":20.949874099999999,\"4382\":null,\"4383\":23.611631039999999,\"4384\":18.078191390000001,\"4385\":24.457584690000001,\"4386\":16.85237008,\"4387\":21.188535420000001,\"4388\":20.931792680000001,\"4389\":19.747246409999999,\"4390\":19.430664960000001,\"4391\":18.9117785,\"4392\":null,\"4393\":17.766537400000001,\"4394\":15.41273286,\"4395\":14.054362149999999,\"4396\":null,\"4397\":18.383676350000002,\"4398\":19.21614787,\"4399\":16.3878542,\"4400\":null,\"4401\":null,\"4402\":null,\"4403\":null,\"4404\":null,\"4405\":null,\"4406\":15.84942962,\"4407\":null,\"4408\":null,\"4409\":null,\"4410\":null,\"4411\":17.209232249999999,\"4412\":null,\"4413\":null,\"4414\":null,\"4415\":null,\"4416\":24.757824979999999,\"4417\":13.01255671,\"4418\":17.467573179999999,\"4419\":18.93790894,\"4420\":17.59452864,\"4421\":17.019412469999999,\"4422\":null,\"4423\":16.849032489999999,\"4424\":12.74654468,\"4425\":13.837873119999999,\"4426\":18.586001939999999,\"4427\":null,\"4428\":null,\"4429\":15.66533059,\"4430\":null,\"4431\":17.61879772,\"4432\":null,\"4433\":17.749799639999999,\"4434\":null,\"4435\":null,\"4436\":null,\"4437\":null,\"4438\":16.099246310000002,\"4439\":17.621683260000001,\"4440\":null,\"4441\":null,\"4442\":null,\"4443\":null,\"4444\":null,\"4445\":null,\"4446\":null,\"4447\":null,\"4448\":null,\"4449\":null,\"4450\":null,\"4451\":null,\"4452\":22.456398700000001,\"4453\":16.866195350000002,\"4454\":null,\"4455\":18.07291309,\"4456\":14.198326310000001,\"4457\":17.51859378,\"4458\":17.433036390000002,\"4459\":16.103743819999998,\"4460\":17.330310570000002,\"4461\":17.889393739999999,\"4462\":null,\"4463\":15.64901457,\"4464\":16.422214230000002,\"4465\":18.569475310000001,\"4466\":null,\"4467\":null,\"4468\":14.19830509,\"4469\":null,\"4470\":20.763409429999999,\"4471\":null,\"4472\":20.436497459999998,\"4473\":18.98697713,\"4474\":19.813554140000001,\"4475\":12.811520700000001,\"4476\":null,\"4477\":13.78870895,\"4478\":15.91479943,\"4479\":null,\"4480\":22.20015729,\"4481\":24.549692199999999,\"4482\":null,\"4483\":16.539938249999999,\"4484\":18.59481164,\"4485\":null,\"4486\":null,\"4487\":null,\"4488\":17.983533510000001,\"4489\":null,\"4490\":null,\"4491\":null,\"4492\":22.125519000000001,\"4493\":18.756093849999999,\"4494\":null,\"4495\":null,\"4496\":15.054149199999999,\"4497\":null,\"4498\":17.728453269999999,\"4499\":16.452598429999998,\"4500\":null,\"4501\":19.598704219999998,\"4502\":null,\"4503\":17.491791639999999,\"4504\":19.226902670000001,\"4505\":null,\"4506\":19.4656588,\"4507\":16.181359329999999,\"4508\":15.69684487,\"4509\":17.38624875,\"4510\":14.357453169999999,\"4511\":null,\"4512\":null,\"4513\":16.226300899999998,\"4514\":22.049255609999999,\"4515\":15.819039780000001,\"4516\":null,\"4517\":null,\"4518\":14.10542235,\"4519\":15.24468984,\"4520\":18.512833780000001,\"4521\":null,\"4522\":12.210543469999999,\"4523\":null,\"4524\":11.35240978,\"4525\":18.21460351,\"4526\":21.966419250000001,\"4527\":null,\"4528\":null,\"4529\":14.39125203,\"4530\":null,\"4531\":16.09489949,\"4532\":null,\"4533\":null,\"4534\":14.141669439999999,\"4535\":19.672223549999998,\"4536\":14.126416130000001,\"4537\":null,\"4538\":14.46036795,\"4539\":15.02897553,\"4540\":null,\"4541\":18.709907170000001,\"4542\":null,\"4543\":null,\"4544\":13.82872768,\"4545\":11.301902419999999,\"4546\":16.62089482,\"4547\":21.143580570000001,\"4548\":null,\"4549\":null,\"4550\":14.84098666,\"4551\":null,\"4552\":18.893997169999999,\"4553\":16.746625040000001,\"4554\":null,\"4555\":null,\"4556\":null,\"4557\":null,\"4558\":null,\"4559\":null,\"4560\":null,\"4561\":null,\"4562\":18.240524870000002,\"4563\":16.91527726,\"4564\":15.68618792,\"4565\":19.056682989999999,\"4566\":18.342944710000001,\"4567\":18.063041900000002,\"4568\":null,\"4569\":null,\"4570\":17.291849620000001,\"4571\":12.77909783,\"4572\":19.484545610000001,\"4573\":19.892367780000001,\"4574\":null,\"4575\":null,\"4576\":19.688591679999998,\"4577\":16.869821999999999,\"4578\":15.600997919999999,\"4579\":17.97417124,\"4580\":17.85430792,\"4581\":null,\"4582\":17.397867479999999,\"4583\":18.239019500000001,\"4584\":18.494183459999999,\"4585\":14.82048711,\"4586\":17.579173180000002,\"4587\":15.28744784,\"4588\":17.05214629,\"4589\":14.675563,\"4590\":17.080576069999999,\"4591\":15.798429329999999,\"4592\":18.206404760000002,\"4593\":15.25958127,\"4594\":16.46230418,\"4595\":17.971929840000001,\"4596\":15.36007551,\"4597\":null,\"4598\":15.130860670000001,\"4599\":18.081231729999999,\"4600\":13.838965440000001,\"4601\":17.680307630000002,\"4602\":null,\"4603\":null,\"4604\":null,\"4605\":null,\"4606\":null,\"4607\":19.591465230000001,\"4608\":null,\"4609\":17.20384803,\"4610\":16.010722609999998,\"4611\":15.635125609999999,\"4612\":16.78234247,\"4613\":14.683933229999999,\"4614\":17.282519659999998,\"4615\":null,\"4616\":22.237331260000001,\"4617\":16.621292520000001,\"4618\":null,\"4619\":null,\"4620\":19.969900590000002,\"4621\":18.795130480000001,\"4622\":17.23074781,\"4623\":17.234565509999999,\"4624\":null,\"4625\":22.676692249999998,\"4626\":17.197944960000001,\"4627\":null,\"4628\":20.736595739999998,\"4629\":18.790402889999999,\"4630\":null,\"4631\":null,\"4632\":19.20388556,\"4633\":17.815210409999999,\"4634\":null,\"4635\":18.972339949999998,\"4636\":15.864407,\"4637\":17.75269926,\"4638\":null,\"4639\":17.62643469,\"4640\":15.71123347,\"4641\":17.032079339999999,\"4642\":20.217681850000002,\"4643\":15.367602939999999,\"4644\":null,\"4645\":21.177122570000002,\"4646\":null,\"4647\":20.04202725,\"4648\":18.358741770000002,\"4649\":20.42319513,\"4650\":null,\"4651\":16.842464549999999,\"4652\":17.627799899999999,\"4653\":null,\"4654\":null,\"4655\":18.46404385,\"4656\":19.174805679999999,\"4657\":null,\"4658\":16.892644130000001,\"4659\":null,\"4660\":19.631401050000001,\"4661\":16.853360250000002,\"4662\":null,\"4663\":null,\"4664\":20.558693689999998,\"4665\":16.897406879999998,\"4666\":21.10628535,\"4667\":18.79897896,\"4668\":17.775485140000001,\"4669\":19.060196829999999,\"4670\":18.364526470000001,\"4671\":19.214920849999999,\"4672\":16.840782470000001,\"4673\":19.34548985,\"4674\":20.131537399999999,\"4675\":17.28221915,\"4676\":14.05881044,\"4677\":16.579250980000001,\"4678\":16.039369489999999,\"4679\":20.229309449999999,\"4680\":15.96084564,\"4681\":17.10262595,\"4682\":15.80704907,\"4683\":19.26547145,\"4684\":14.86998889,\"4685\":null,\"4686\":null,\"4687\":16.016917329999998,\"4688\":16.36812149,\"4689\":null,\"4690\":null,\"4691\":15.00009156,\"4692\":null,\"4693\":16.52231432,\"4694\":15.572911100000001,\"4695\":null,\"4696\":null,\"4697\":25.40273191,\"4698\":21.40009375,\"4699\":15.109252959999999,\"4700\":16.97416028,\"4701\":21.867087210000001,\"4702\":24.304439819999999,\"4703\":null,\"4704\":null,\"4705\":null,\"4706\":20.9233029,\"4707\":18.093407259999999,\"4708\":16.978968859999998,\"4709\":17.911430679999999,\"4710\":18.062868940000001,\"4711\":15.98954464,\"4712\":16.536566499999999,\"4713\":16.640033809999998,\"4714\":17.221796569999999,\"4715\":18.113001369999999,\"4716\":19.655434799999998,\"4717\":16.701796009999999,\"4718\":17.382069529999999,\"4719\":18.41722807,\"4720\":17.64600098,\"4721\":19.0667917,\"4722\":null,\"4723\":17.116213640000002,\"4724\":15.927642390000001,\"4725\":null,\"4726\":19.333705269999999,\"4727\":15.814778499999999,\"4728\":null,\"4729\":21.414650470000002,\"4730\":17.442361179999999,\"4731\":19.17311565,\"4732\":16.224424710000001,\"4733\":19.524917429999999,\"4734\":null,\"4735\":16.8046978,\"4736\":null,\"4737\":13.917097010000001,\"4738\":null,\"4739\":13.01255671,\"4740\":18.123532319999999,\"4741\":15.117358899999999,\"4742\":17.571974659999999,\"4743\":null,\"4744\":null,\"4745\":15.95403112,\"4746\":17.639303940000001,\"4747\":null,\"4748\":14.43725281,\"4749\":null,\"4750\":18.139754230000001,\"4751\":null,\"4752\":18.588471370000001,\"4753\":20.05030708,\"4754\":19.37131123,\"4755\":19.588464649999999,\"4756\":null,\"4757\":null,\"4758\":14.545187690000001,\"4759\":19.289348239999999,\"4760\":17.870030880000002,\"4761\":17.031630010000001,\"4762\":18.144920670000001,\"4763\":null,\"4764\":null,\"4765\":null,\"4766\":19.01230734,\"4767\":18.404822320000001,\"4768\":null,\"4769\":null,\"4770\":18.64352018,\"4771\":22.089086439999999,\"4772\":null,\"4773\":null,\"4774\":null,\"4775\":14.77612221,\"4776\":21.64205072,\"4777\":21.07790988,\"4778\":20.763601139999999,\"4779\":18.711201670000001,\"4780\":21.439438490000001,\"4781\":22.492327270000001,\"4782\":21.133906150000001,\"4783\":21.992405529999999,\"4784\":20.641472629999999,\"4785\":20.41986271,\"4786\":20.062097380000001,\"4787\":20.848054189999999,\"4788\":20.630382170000001,\"4789\":19.863239119999999,\"4790\":16.545139800000001,\"4791\":18.599963110000001,\"4792\":22.243177429999999,\"4793\":22.270325400000001,\"4794\":21.640617420000002,\"4795\":null,\"4796\":20.99260095,\"4797\":19.709552250000002,\"4798\":18.844887549999999,\"4799\":20.13986628,\"4800\":18.64032637,\"4801\":20.624111889999998,\"4802\":19.51087528,\"4803\":19.831358349999999,\"4804\":20.500349150000002,\"4805\":20.374932860000001,\"4806\":20.903208630000002,\"4807\":20.46124871,\"4808\":21.053509269999999,\"4809\":20.02546916,\"4810\":19.747301100000001,\"4811\":20.062602290000001,\"4812\":19.071652889999999,\"4813\":21.014127009999999,\"4814\":20.928126450000001,\"4815\":20.51390915,\"4816\":18.921687179999999,\"4817\":17.707901369999998,\"4818\":21.211211779999999,\"4819\":19.76638002,\"4820\":19.992251,\"4821\":17.707783370000001,\"4822\":14.835533870000001,\"4823\":21.990002400000002,\"4824\":15.03173767,\"4825\":null,\"4826\":20.557460249999998,\"4827\":null,\"4828\":16.460610429999999,\"4829\":null,\"4830\":17.469347620000001,\"4831\":null,\"4832\":null,\"4833\":null,\"4834\":17.958213860000001,\"4835\":16.433606659999999,\"4836\":20.557497170000001,\"4837\":null,\"4838\":null,\"4839\":18.068264540000001,\"4840\":17.441856120000001,\"4841\":21.49481471,\"4842\":15.549938389999999,\"4843\":null,\"4844\":14.216306469999999,\"4845\":21.463349820000001,\"4846\":null,\"4847\":null,\"4848\":18.90162553,\"4849\":19.116498159999999,\"4850\":null,\"4851\":17.456824449999999,\"4852\":20.258232929999998,\"4853\":15.13445177,\"4854\":null,\"4855\":15.39476852,\"4856\":null,\"4857\":null,\"4858\":null,\"4859\":14.795035909999999,\"4860\":13.01255671,\"4861\":null,\"4862\":15.37688264,\"4863\":18.280247379999999,\"4864\":17.740755249999999,\"4865\":19.172503509999999,\"4866\":16.560117219999999,\"4867\":null,\"4868\":13.62371293,\"4869\":17.58689493,\"4870\":15.69591634,\"4871\":18.28139341,\"4872\":17.089213269999998,\"4873\":19.56092915,\"4874\":19.302529809999999,\"4875\":null,\"4876\":null,\"4877\":18.69511412,\"4878\":null,\"4879\":null,\"4880\":null,\"4881\":null,\"4882\":null,\"4883\":null,\"4884\":17.749309799999999,\"4885\":null,\"4886\":null,\"4887\":17.122297880000001,\"4888\":19.701990169999998,\"4889\":20.615651190000001,\"4890\":null,\"4891\":18.102372259999999,\"4892\":16.57585761,\"4893\":null,\"4894\":21.318746569999998,\"4895\":19.47316399,\"4896\":14.39214009,\"4897\":null,\"4898\":15.520443269999999,\"4899\":15.786700550000001,\"4900\":16.368719599999999,\"4901\":14.32471061,\"4902\":null,\"4903\":19.20668225,\"4904\":18.005431940000001,\"4905\":18.3937369,\"4906\":15.49710447,\"4907\":14.111522389999999,\"4908\":20.59499726,\"4909\":16.642983839999999,\"4910\":21.16976253,\"4911\":null,\"4912\":17.28786783,\"4913\":17.993298209999999,\"4914\":17.608709820000001,\"4915\":22.810871469999999,\"4916\":16.088757319999999,\"4917\":17.705210279999999,\"4918\":18.137121319999999,\"4919\":null,\"4920\":18.578947159999998,\"4921\":null,\"4922\":null,\"4923\":16.566974259999998,\"4924\":null,\"4925\":null,\"4926\":18.511420950000002,\"4927\":null,\"4928\":17.84363376,\"4929\":null,\"4930\":null,\"4931\":16.148782669999999,\"4932\":14.84461522,\"4933\":null,\"4934\":18.019417520000001,\"4935\":14.49353981,\"4936\":16.209875879999998,\"4937\":null,\"4938\":17.630676789999999,\"4939\":18.216821419999999,\"4940\":null,\"4941\":18.36942603,\"4942\":14.33880589,\"4943\":18.57208722,\"4944\":16.313799379999999,\"4945\":14.0630598,\"4946\":null,\"4947\":19.48548272,\"4948\":null,\"4949\":null,\"4950\":20.006014950000001,\"4951\":19.922405449999999,\"4952\":null,\"4953\":18.129113050000001,\"4954\":null,\"4955\":18.374825550000001,\"4956\":18.217813880000001,\"4957\":19.62623876,\"4958\":18.700133130000001,\"4959\":17.205816769999998,\"4960\":18.458046509999999,\"4961\":17.416331230000001,\"4962\":20.265596939999998,\"4963\":19.775545640000001,\"4964\":null,\"4965\":19.971721729999999,\"4966\":19.188710260000001,\"4967\":null,\"4968\":23.518382370000001,\"4969\":17.170406549999999,\"4970\":null,\"4971\":14.3062085,\"4972\":null,\"4973\":18.9251237,\"4974\":21.968464229999999,\"4975\":null,\"4976\":null,\"4977\":16.822118379999999,\"4978\":null,\"4979\":null,\"4980\":null,\"4981\":null,\"4982\":null,\"4983\":15.24844573,\"4984\":18.383221769999999,\"4985\":18.560096720000001,\"4986\":null,\"4987\":16.481864900000002,\"4988\":13.01255671,\"4989\":null,\"4990\":16.732032270000001,\"4991\":15.42874333,\"4992\":null,\"4993\":13.962766520000001,\"4994\":null,\"4995\":null,\"4996\":24.434775129999998,\"4997\":20.565320310000001,\"4998\":16.555808549999998,\"4999\":15.77400585,\"5000\":18.31883625,\"5001\":18.954816449999999,\"5002\":18.42213357,\"5003\":18.986717970000001,\"5004\":null,\"5005\":null,\"5006\":19.18290476,\"5007\":13.22432433,\"5008\":13.94373708,\"5009\":10.784454050000001,\"5010\":16.195902140000001,\"5011\":17.649694270000001,\"5012\":22.411872630000001,\"5013\":null,\"5014\":16.261913419999999,\"5015\":null,\"5016\":15.346358929999999,\"5017\":null,\"5018\":15.11335309,\"5019\":13.01255671,\"5020\":14.107877350000001,\"5021\":null,\"5022\":null,\"5023\":null,\"5024\":18.002230019999999,\"5025\":15.86916929,\"5026\":null,\"5027\":19.125770670000001,\"5028\":null,\"5029\":14.607076490000001,\"5030\":18.1653761,\"5031\":null,\"5032\":14.966025119999999,\"5033\":null,\"5034\":null,\"5035\":null,\"5036\":null,\"5037\":null,\"5038\":17.437125429999998,\"5039\":14.5777042,\"5040\":null,\"5041\":15.71186071,\"5042\":null,\"5043\":15.55832683,\"5044\":15.0382202,\"5045\":null,\"5046\":null,\"5047\":19.457661179999999,\"5048\":16.139419740000001,\"5049\":null,\"5050\":17.145885710000002,\"5051\":12.742712640000001,\"5052\":13.433499019999999,\"5053\":12.43282752,\"5054\":null,\"5055\":null,\"5056\":13.01255671,\"5057\":null,\"5058\":null,\"5059\":13.01255671,\"5060\":null,\"5061\":null,\"5062\":null,\"5063\":13.988188040000001,\"5064\":15.326084249999999,\"5065\":17.041997599999998,\"5066\":null,\"5067\":null,\"5068\":15.527202839999999,\"5069\":null,\"5070\":19.085188429999999,\"5071\":17.520698199999998,\"5072\":null,\"5073\":14.61655519,\"5074\":15.356305219999999,\"5075\":null,\"5076\":16.13928743,\"5077\":16.97675838,\"5078\":null,\"5079\":null,\"5080\":null,\"5081\":null,\"5082\":null,\"5083\":null,\"5084\":20.405475190000001,\"5085\":17.81957414,\"5086\":15.68831546,\"5087\":null,\"5088\":null,\"5089\":15.21157872,\"5090\":14.72881699,\"5091\":null,\"5092\":14.92107549,\"5093\":18.67607718,\"5094\":14.877922529999999,\"5095\":17.552127639999998,\"5096\":null,\"5097\":15.745607079999999,\"5098\":16.94434454,\"5099\":null,\"5100\":null,\"5101\":null,\"5102\":null,\"5103\":null,\"5104\":null,\"5105\":null,\"5106\":null,\"5107\":17.52939486,\"5108\":null,\"5109\":13.36507486,\"5110\":19.312486870000001,\"5111\":17.253329180000002,\"5112\":17.766571939999999,\"5113\":19.289695439999999,\"5114\":18.331963739999999,\"5115\":17.013316,\"5116\":16.042780499999999,\"5117\":null,\"5118\":null,\"5119\":null,\"5120\":15.51034771,\"5121\":null,\"5122\":14.72471343,\"5123\":null,\"5124\":null,\"5125\":null,\"5126\":19.2023464,\"5127\":null,\"5128\":null,\"5129\":null,\"5130\":null,\"5131\":19.15859867,\"5132\":15.72617127,\"5133\":null,\"5134\":null,\"5135\":null,\"5136\":null,\"5137\":null,\"5138\":17.66810241,\"5139\":null,\"5140\":null,\"5141\":14.9904055,\"5142\":19.443498900000002,\"5143\":13.13299922,\"5144\":16.822396510000001,\"5145\":20.199972769999999,\"5146\":null,\"5147\":14.40057279,\"5148\":18.737418559999998,\"5149\":19.104927329999999,\"5150\":16.418267759999999,\"5151\":14.71835008,\"5152\":18.818861810000001,\"5153\":18.614535289999999,\"5154\":17.640864440000001,\"5155\":null,\"5156\":null,\"5157\":18.403434189999999,\"5158\":14.941381140000001,\"5159\":16.113424739999999,\"5160\":null,\"5161\":null,\"5162\":null,\"5163\":16.362245770000001,\"5164\":null,\"5165\":null,\"5166\":null,\"5167\":null,\"5168\":null,\"5169\":null,\"5170\":null,\"5171\":19.266133870000001,\"5172\":16.888625650000002,\"5173\":17.333133440000001,\"5174\":null,\"5175\":null,\"5176\":null,\"5177\":16.477065499999998,\"5178\":17.181450380000001,\"5179\":17.20214846,\"5180\":null,\"5181\":15.498297819999999,\"5182\":15.59320997,\"5183\":null,\"5184\":null,\"5185\":null,\"5186\":17.650750840000001,\"5187\":null,\"5188\":16.459349710000001,\"5189\":17.536539090000002,\"5190\":16.424659200000001,\"5191\":null,\"5192\":14.08024444,\"5193\":15.79788802,\"5194\":15.67733943,\"5195\":null,\"5196\":null,\"5197\":14.14714455,\"5198\":21.764483139999999,\"5199\":17.31390399,\"5200\":null,\"5201\":21.015497239999998,\"5202\":null,\"5203\":16.406103080000001,\"5204\":null,\"5205\":17.923610459999999,\"5206\":19.15840627,\"5207\":null,\"5208\":null,\"5209\":null,\"5210\":null,\"5211\":20.142631269999999,\"5212\":18.71389963,\"5213\":18.8705529,\"5214\":17.64934409,\"5215\":15.99660984,\"5216\":19.429978349999999,\"5217\":19.32370615,\"5218\":null,\"5219\":14.18689344,\"5220\":18.549955350000001,\"5221\":19.196042259999999,\"5222\":21.74270237,\"5223\":22.412080960000001,\"5224\":23.72695246,\"5225\":23.697547419999999,\"5226\":13.01255671,\"5227\":23.424025480000001,\"5228\":21.47518728,\"5229\":18.867440949999999,\"5230\":23.457758559999998,\"5231\":20.684329099999999,\"5232\":16.524847040000001,\"5233\":20.610774679999999,\"5234\":13.580762330000001,\"5235\":13.58713738,\"5236\":17.625599480000002,\"5237\":23.413250730000001,\"5238\":20.894284370000001,\"5239\":19.333665849999999,\"5240\":18.10728683,\"5241\":16.690011500000001,\"5242\":21.388411649999998,\"5243\":18.825741000000001,\"5244\":17.893487310000001,\"5245\":22.93354223,\"5246\":20.294573889999999,\"5247\":19.253277489999999,\"5248\":17.50429797,\"5249\":18.051623280000001,\"5250\":20.109115930000002,\"5251\":null,\"5252\":20.755124890000001,\"5253\":22.20108793,\"5254\":21.31318044,\"5255\":null,\"5256\":21.313406959999998,\"5257\":20.48165182,\"5258\":22.810216489999998,\"5259\":21.154693519999999,\"5260\":24.2536372,\"5261\":15.140331010000001,\"5262\":19.704139720000001,\"5263\":20.295665249999999,\"5264\":22.454236699999999,\"5265\":22.909424520000002,\"5266\":25.40229613,\"5267\":null,\"5268\":null,\"5269\":14.69117528,\"5270\":null,\"5271\":14.963330020000001,\"5272\":17.000237299999998,\"5273\":18.422768510000001,\"5274\":16.76963099,\"5275\":16.450158049999999,\"5276\":18.291117329999999,\"5277\":18.813149559999999,\"5278\":15.89154817,\"5279\":19.490421170000001,\"5280\":22.25656386,\"5281\":22.272400869999998,\"5282\":21.80450355,\"5283\":20.729160220000001,\"5284\":21.02071303,\"5285\":21.360505740000001,\"5286\":19.78830859,\"5287\":21.58890221,\"5288\":22.297667539999999,\"5289\":null,\"5290\":19.04811217,\"5291\":20.22184596,\"5292\":18.658589060000001,\"5293\":21.224313819999999,\"5294\":21.396534620000001,\"5295\":23.002763229999999,\"5296\":15.921990709999999,\"5297\":19.142346159999999,\"5298\":17.277016960000001,\"5299\":22.256089289999998,\"5300\":12.38031617,\"5301\":21.299761440000001,\"5302\":19.325227160000001,\"5303\":20.95379668,\"5304\":14.76176121,\"5305\":16.929652440000002,\"5306\":22.610699700000001,\"5307\":17.92539653,\"5308\":14.84447052,\"5309\":17.90231039,\"5310\":19.375171569999999,\"5311\":15.62098407,\"5312\":17.82393497,\"5313\":22.25288655,\"5314\":24.202859199999999,\"5315\":22.0860029,\"5316\":22.98769592,\"5317\":17.859414910000002,\"5318\":15.789474520000001,\"5319\":null,\"5320\":null,\"5321\":14.33143696,\"5322\":null,\"5323\":null,\"5324\":null,\"5325\":16.885231569999998,\"5326\":null,\"5327\":21.44459007,\"5328\":20.58020832,\"5329\":15.15472009,\"5330\":15.374059709999999,\"5331\":null,\"5332\":17.098938839999999,\"5333\":18.607342200000002,\"5334\":null,\"5335\":null,\"5336\":null,\"5337\":null,\"5338\":15.19660017,\"5339\":13.01255671,\"5340\":null,\"5341\":null,\"5342\":null,\"5343\":null,\"5344\":14.83674661,\"5345\":null,\"5346\":null,\"5347\":null,\"5348\":null,\"5349\":null,\"5350\":19.17446906,\"5351\":18.309730089999999,\"5352\":19.102869999999999,\"5353\":null,\"5354\":19.59648894,\"5355\":19.393671220000002,\"5356\":16.379621350000001,\"5357\":15.63884335,\"5358\":null,\"5359\":null,\"5360\":17.673199360000002,\"5361\":null,\"5362\":18.38065246,\"5363\":13.9665784,\"5364\":18.975464129999999,\"5365\":15.49139912,\"5366\":12.66027528,\"5367\":null,\"5368\":14.474371619999999,\"5369\":21.918429289999999,\"5370\":22.20623878,\"5371\":17.019858549999999,\"5372\":14.60702933,\"5373\":14.057245930000001,\"5374\":null,\"5375\":null,\"5376\":null,\"5377\":18.367715390000001,\"5378\":22.042222070000001,\"5379\":21.881581700000002,\"5380\":null,\"5381\":18.808406699999999,\"5382\":17.16443662,\"5383\":21.756964249999999,\"5384\":14.02736082,\"5385\":null,\"5386\":null,\"5387\":null,\"5388\":18.393380879999999,\"5389\":17.67933988,\"5390\":null,\"5391\":null,\"5392\":20.162210600000002,\"5393\":15.01497502,\"5394\":14.11402191,\"5395\":null,\"5396\":null,\"5397\":18.317305749999999,\"5398\":16.20223618,\"5399\":19.143710460000001,\"5400\":17.6033917,\"5401\":null,\"5402\":null,\"5403\":null,\"5404\":null,\"5405\":16.952856650000001,\"5406\":15.91215085,\"5407\":19.061829540000002,\"5408\":19.411667869999999,\"5409\":null,\"5410\":21.58360283,\"5411\":null,\"5412\":null,\"5413\":16.986805839999999,\"5414\":17.19476921,\"5415\":16.139654,\"5416\":null,\"5417\":21.38029474,\"5418\":16.714107989999999,\"5419\":18.228178629999999,\"5420\":null,\"5421\":null,\"5422\":null,\"5423\":null,\"5424\":null,\"5425\":null,\"5426\":null,\"5427\":null,\"5428\":17.263740739999999,\"5429\":null,\"5430\":null,\"5431\":null,\"5432\":null,\"5433\":null,\"5434\":17.329109500000001,\"5435\":null,\"5436\":null,\"5437\":18.101050350000001,\"5438\":17.361549499999999,\"5439\":null,\"5440\":14.155760770000001,\"5441\":16.10889461,\"5442\":null,\"5443\":null,\"5444\":16.603984780000001,\"5445\":null,\"5446\":null,\"5447\":15.125850959999999,\"5448\":15.02679988,\"5449\":17.970646670000001,\"5450\":17.898820000000001,\"5451\":17.122379850000002,\"5452\":17.572934360000001,\"5453\":18.73101522,\"5454\":17.312408439999999,\"5455\":null,\"5456\":null,\"5457\":null,\"5458\":null,\"5459\":17.90092272,\"5460\":15.506667719999999,\"5461\":null,\"5462\":null,\"5463\":null,\"5464\":null,\"5465\":null,\"5466\":null,\"5467\":null,\"5468\":null,\"5469\":null,\"5470\":null,\"5471\":null,\"5472\":null,\"5473\":null,\"5474\":null,\"5475\":19.735624690000002,\"5476\":16.775278360000002,\"5477\":19.246078099999998,\"5478\":16.851209610000002,\"5479\":18.220094830000001,\"5480\":16.857542460000001,\"5481\":19.334685820000001,\"5482\":18.570806319999999,\"5483\":15.249818619999999,\"5484\":18.45271919,\"5485\":18.69702049,\"5486\":18.571649820000001,\"5487\":null,\"5488\":null,\"5489\":null,\"5490\":null,\"5491\":null,\"5492\":null,\"5493\":17.879250729999999,\"5494\":null,\"5495\":20.894707489999998,\"5496\":null,\"5497\":null,\"5498\":null,\"5499\":null,\"5500\":null,\"5501\":16.063680730000002,\"5502\":null,\"5503\":null,\"5504\":null,\"5505\":null,\"5506\":null,\"5507\":null,\"5508\":null,\"5509\":null,\"5510\":null,\"5511\":null,\"5512\":null,\"5513\":null,\"5514\":17.111772760000001,\"5515\":15.236860869999999,\"5516\":15.58687254,\"5517\":15.2921718,\"5518\":17.713930260000002,\"5519\":null,\"5520\":14.95419557,\"5521\":16.768026729999999,\"5522\":15.226440139999999,\"5523\":18.580595330000001,\"5524\":21.553392809999998,\"5525\":null,\"5526\":20.63723654,\"5527\":null,\"5528\":18.535040129999999,\"5529\":20.048314779999998,\"5530\":null,\"5531\":16.841972800000001,\"5532\":null,\"5533\":16.00814037,\"5534\":null,\"5535\":17.10394123,\"5536\":16.570011600000001,\"5537\":null,\"5538\":null,\"5539\":null,\"5540\":18.443978319999999,\"5541\":19.600299710000002,\"5542\":15.53497157,\"5543\":16.512892430000001,\"5544\":13.01255671,\"5545\":null,\"5546\":18.937254660000001,\"5547\":16.683407670000001,\"5548\":11.882733010000001,\"5549\":17.621913129999999,\"5550\":15.479976690000001,\"5551\":19.27980033,\"5552\":18.752200349999999,\"5553\":16.62460205,\"5554\":12.30233572,\"5555\":16.743702849999998,\"5556\":21.395768369999999,\"5557\":15.696728569999999,\"5558\":14.222179629999999,\"5559\":null,\"5560\":null,\"5561\":null,\"5562\":null,\"5563\":null,\"5564\":null,\"5565\":null,\"5566\":null,\"5567\":null,\"5568\":null,\"5569\":null,\"5570\":null,\"5571\":null,\"5572\":20.509007690000001,\"5573\":16.697765359999998,\"5574\":16.186880009999999,\"5575\":16.96812297,\"5576\":20.955755310000001,\"5577\":15.2742942,\"5578\":17.909193330000001,\"5579\":null,\"5580\":16.532232950000001,\"5581\":null,\"5582\":17.82992849,\"5583\":16.8720009,\"5584\":18.121530060000001,\"5585\":18.99258459,\"5586\":17.72203592,\"5587\":16.402492899999999,\"5588\":null,\"5589\":16.82111424,\"5590\":18.278114479999999,\"5591\":15.221790199999999,\"5592\":16.711435550000001,\"5593\":19.399920860000002,\"5594\":15.04529561,\"5595\":17.463323450000001,\"5596\":15.4002952,\"5597\":null,\"5598\":14.28366196,\"5599\":20.794565110000001,\"5600\":null,\"5601\":null,\"5602\":null,\"5603\":null,\"5604\":16.072852220000001,\"5605\":null,\"5606\":null,\"5607\":15.14413197,\"5608\":null,\"5609\":14.04537996,\"5610\":14.87825656,\"5611\":null,\"5612\":19.143091590000001,\"5613\":17.52176592,\"5614\":null,\"5615\":16.17748379,\"5616\":null,\"5617\":null,\"5618\":null,\"5619\":15.9106994,\"5620\":18.33274969,\"5621\":23.182795609999999,\"5622\":17.641216979999999,\"5623\":17.71196269,\"5624\":null,\"5625\":13.71768222,\"5626\":null,\"5627\":null,\"5628\":null,\"5629\":null,\"5630\":null,\"5631\":15.341760409999999,\"5632\":16.209511859999999,\"5633\":13.89759802,\"5634\":null,\"5635\":null,\"5636\":null,\"5637\":null,\"5638\":null,\"5639\":null,\"5640\":19.09580519,\"5641\":null,\"5642\":null,\"5643\":null,\"5644\":null,\"5645\":null,\"5646\":null,\"5647\":null,\"5648\":null,\"5649\":null,\"5650\":null,\"5651\":null,\"5652\":null,\"5653\":null,\"5654\":null,\"5655\":null,\"5656\":null,\"5657\":null,\"5658\":19.678857799999999,\"5659\":null,\"5660\":null,\"5661\":null,\"5662\":null,\"5663\":null,\"5664\":null,\"5665\":null,\"5666\":null,\"5667\":null,\"5668\":null,\"5669\":null,\"5670\":null,\"5671\":null,\"5672\":null,\"5673\":null,\"5674\":null,\"5675\":null,\"5676\":null,\"5677\":15.051843249999999,\"5678\":null,\"5679\":14.07195014,\"5680\":null,\"5681\":null,\"5682\":null,\"5683\":16.174274029999999,\"5684\":null,\"5685\":null,\"5686\":null,\"5687\":15.494648959999999,\"5688\":15.122133809999999,\"5689\":null,\"5690\":null,\"5691\":null,\"5692\":null,\"5693\":null,\"5694\":null,\"5695\":null,\"5696\":null,\"5697\":null,\"5698\":null,\"5699\":null,\"5700\":null,\"5701\":null,\"5702\":null,\"5703\":null,\"5704\":null,\"5705\":null,\"5706\":null,\"5707\":null,\"5708\":null,\"5709\":null,\"5710\":14.52023247,\"5711\":null,\"5712\":null,\"5713\":13.525561659999999,\"5714\":null,\"5715\":19.632927779999999,\"5716\":null,\"5717\":null,\"5718\":null,\"5719\":null,\"5720\":null,\"5721\":null,\"5722\":16.00882339,\"5723\":null,\"5724\":13.974195160000001,\"5725\":null,\"5726\":null,\"5727\":null,\"5728\":null,\"5729\":null,\"5730\":null,\"5731\":15.71170409,\"5732\":null,\"5733\":15.624572219999999,\"5734\":18.44721754,\"5735\":null,\"5736\":14.83057971,\"5737\":null,\"5738\":21.966119670000001,\"5739\":14.70612625,\"5740\":null,\"5741\":null,\"5742\":null,\"5743\":null,\"5744\":11.511203549999999,\"5745\":null,\"5746\":null,\"5747\":null,\"5748\":null,\"5749\":null,\"5750\":20.40242718,\"5751\":null,\"5752\":14.845679840000001,\"5753\":null,\"5754\":null,\"5755\":15.45281499,\"5756\":13.88486765,\"5757\":null,\"5758\":19.36191504,\"5759\":17.944316830000002,\"5760\":13.879380230000001,\"5761\":null,\"5762\":null,\"5763\":14.3925322,\"5764\":15.3984079,\"5765\":14.42152578,\"5766\":14.77772873,\"5767\":13.770576309999999,\"5768\":null,\"5769\":null,\"5770\":null,\"5771\":null,\"5772\":15.04099706,\"5773\":16.144531879999999,\"5774\":20.55444301,\"5775\":17.1640172,\"5776\":19.765914370000001,\"5777\":null,\"5778\":null,\"5779\":13.01255671,\"5780\":16.112830519999999,\"5781\":15.61884746,\"5782\":14.02809914,\"5783\":null,\"5784\":15.44378216,\"5785\":18.209406479999998,\"5786\":null,\"5787\":null,\"5788\":null,\"5789\":null,\"5790\":null,\"5791\":16.24866484,\"5792\":null,\"5793\":null,\"5794\":null,\"5795\":null,\"5796\":null,\"5797\":18.593373540000002,\"5798\":13.01255671,\"5799\":17.384375970000001,\"5800\":14.306095880000001,\"5801\":15.886824170000001,\"5802\":15.1493137,\"5803\":18.040434449999999,\"5804\":17.90402997,\"5805\":null,\"5806\":19.170151529999998,\"5807\":21.44584643,\"5808\":null,\"5809\":null,\"5810\":null,\"5811\":18.18494527,\"5812\":19.08536363,\"5813\":21.10319054,\"5814\":19.857410569999999,\"5815\":18.278584330000001,\"5816\":null,\"5817\":18.935931010000001,\"5818\":14.052257790000001,\"5819\":16.451491910000001,\"5820\":null,\"5821\":15.16024999,\"5822\":13.88106891,\"5823\":18.85096193,\"5824\":null,\"5825\":null,\"5826\":14.47954491,\"5827\":18.685866829999998,\"5828\":20.85156434,\"5829\":18.661378070000001,\"5830\":19.97251322,\"5831\":17.901004050000001,\"5832\":null,\"5833\":16.598351619999999,\"5834\":17.363011629999999,\"5835\":17.82387138,\"5836\":18.06071919,\"5837\":18.99565802,\"5838\":18.620689469999998,\"5839\":null,\"5840\":null,\"5841\":18.703278879999999,\"5842\":16.809242900000001,\"5843\":null,\"5844\":20.083446339999998,\"5845\":12.24859399,\"5846\":15.769263130000001,\"5847\":null,\"5848\":15.928859340000001,\"5849\":17.046462340000001,\"5850\":16.56451642,\"5851\":17.680710000000001,\"5852\":19.336652699999998,\"5853\":19.407269020000001,\"5854\":17.605277340000001,\"5855\":16.63218835,\"5856\":16.823865609999999,\"5857\":null,\"5858\":22.84651946,\"5859\":15.517311210000001,\"5860\":null,\"5861\":null,\"5862\":20.042839879999999,\"5863\":null,\"5864\":17.493610220000001,\"5865\":null,\"5866\":16.903261610000001,\"5867\":14.871431100000001,\"5868\":15.162491299999999,\"5869\":null,\"5870\":null,\"5871\":null,\"5872\":null,\"5873\":17.776704800000001,\"5874\":19.609903580000001,\"5875\":19.25985931,\"5876\":18.32833625,\"5877\":15.11335922,\"5878\":null,\"5879\":null,\"5880\":16.70644866,\"5881\":17.63591937,\"5882\":17.07482306,\"5883\":14.207546730000001,\"5884\":15.63873064,\"5885\":18.470987619999999,\"5886\":null,\"5887\":null,\"5888\":null,\"5889\":21.6453548,\"5890\":16.033901539999999,\"5891\":18.974305229999999,\"5892\":15.71804481,\"5893\":13.405707270000001,\"5894\":16.76553882,\"5895\":null,\"5896\":null,\"5897\":13.01255671,\"5898\":14.93983001,\"5899\":null,\"5900\":null,\"5901\":13.881935520000001,\"5902\":12.69302536,\"5903\":null,\"5904\":null,\"5905\":null,\"5906\":null,\"5907\":null,\"5908\":null,\"5909\":20.704077900000002,\"5910\":16.473539169999999,\"5911\":null,\"5912\":null,\"5913\":20.18123503,\"5914\":18.71744584,\"5915\":15.911796600000001,\"5916\":null,\"5917\":null,\"5918\":null,\"5919\":null,\"5920\":13.01255671,\"5921\":null,\"5922\":20.983135010000002,\"5923\":18.529985870000001,\"5924\":null,\"5925\":null,\"5926\":null,\"5927\":null,\"5928\":null,\"5929\":null,\"5930\":null,\"5931\":11.021642529999999,\"5932\":16.36646022,\"5933\":null,\"5934\":18.32208073,\"5935\":22.321123289999999,\"5936\":20.431974830000002,\"5937\":null,\"5938\":17.698150600000002,\"5939\":18.480564909999998,\"5940\":18.073659630000002,\"5941\":19.773376890000002,\"5942\":18.423100380000001,\"5943\":17.058212480000002,\"5944\":null,\"5945\":null,\"5946\":null,\"5947\":null,\"5948\":16.73031782,\"5949\":15.734893639999999,\"5950\":null,\"5951\":13.01255671,\"5952\":19.05146083,\"5953\":17.500074290000001,\"5954\":null,\"5955\":null,\"5956\":14.11402191,\"5957\":15.64675912,\"5958\":null,\"5959\":14.82430961,\"5960\":19.12085235,\"5961\":21.79358633,\"5962\":13.01255671,\"5963\":14.77137183,\"5964\":14.11783754,\"5965\":18.69253973,\"5966\":16.066780789999999,\"5967\":null,\"5968\":null,\"5969\":null,\"5970\":null,\"5971\":20.162044699999999,\"5972\":18.35248898,\"5973\":19.553234329999999,\"5974\":16.86984193,\"5975\":17.17215689,\"5976\":null,\"5977\":null,\"5978\":null,\"5979\":15.211515970000001,\"5980\":null,\"5981\":16.37111822,\"5982\":null,\"5983\":17.786764059999999,\"5984\":15.317635490000001,\"5985\":17.681032649999999,\"5986\":null,\"5987\":null,\"5988\":null,\"5989\":15.382466320000001,\"5990\":18.5033922,\"5991\":21.30224282,\"5992\":17.041344120000002,\"5993\":19.338288349999999,\"5994\":17.673763409999999,\"5995\":18.399671850000001,\"5996\":17.697565709999999,\"5997\":16.003843459999999,\"5998\":14.00338983,\"5999\":null,\"6000\":15.516176420000001,\"6001\":null,\"6002\":null,\"6003\":23.869204360000001,\"6004\":17.69962262,\"6005\":null,\"6006\":null,\"6007\":14.616737929999999,\"6008\":null,\"6009\":17.40087553,\"6010\":null,\"6011\":20.212209940000001,\"6012\":null,\"6013\":17.159913450000001,\"6014\":16.56589177,\"6015\":16.2942505,\"6016\":23.1587928,\"6017\":16.84675434,\"6018\":null,\"6019\":null,\"6020\":null,\"6021\":20.944024689999999,\"6022\":null,\"6023\":17.30813346,\"6024\":16.858965439999999,\"6025\":18.010385540000001,\"6026\":17.590049700000002,\"6027\":null,\"6028\":null,\"6029\":null,\"6030\":19.812749490000002,\"6031\":null,\"6032\":null,\"6033\":null,\"6034\":null,\"6035\":null,\"6036\":null,\"6037\":13.65588339,\"6038\":16.835378290000001,\"6039\":null,\"6040\":15.306158829999999,\"6041\":null,\"6042\":17.438464539999998,\"6043\":18.243235989999999,\"6044\":15.7181497,\"6045\":15.78627328,\"6046\":18.156259169999998,\"6047\":16.963412959999999,\"6048\":23.127136180000001,\"6049\":14.92917053,\"6050\":null,\"6051\":null,\"6052\":14.262865700000001,\"6053\":15.426648999999999,\"6054\":null,\"6055\":null,\"6056\":20.428412229999999,\"6057\":null,\"6058\":18.389068559999998,\"6059\":null,\"6060\":15.869251350000001,\"6061\":14.881699210000001,\"6062\":13.01255671,\"6063\":null,\"6064\":null,\"6065\":null,\"6066\":20.181611449999998,\"6067\":null,\"6068\":null,\"6069\":16.597825749999998,\"6070\":18.147155040000001,\"6071\":18.052118199999999,\"6072\":null,\"6073\":null,\"6074\":null,\"6075\":null,\"6076\":null,\"6077\":null,\"6078\":null,\"6079\":null,\"6080\":14.75795068,\"6081\":null,\"6082\":null,\"6083\":15.354932440000001,\"6084\":19.10763274,\"6085\":19.86558861,\"6086\":null,\"6087\":14.929348920000001,\"6088\":null,\"6089\":15.765999259999999,\"6090\":17.747895549999999,\"6091\":20.2821034,\"6092\":null,\"6093\":13.19314466,\"6094\":null,\"6095\":null,\"6096\":16.01965568,\"6097\":null,\"6098\":null,\"6099\":17.101575489999998,\"6100\":null,\"6101\":null,\"6102\":null,\"6103\":19.145207190000001,\"6104\":null,\"6105\":15.88471329,\"6106\":16.027902789999999,\"6107\":15.54187027,\"6108\":16.946838790000001,\"6109\":19.47715092,\"6110\":null,\"6111\":null,\"6112\":null,\"6113\":null,\"6114\":null,\"6115\":null,\"6116\":null,\"6117\":null,\"6118\":17.940830500000001,\"6119\":null,\"6120\":null,\"6121\":null,\"6122\":null,\"6123\":null,\"6124\":null,\"6125\":null,\"6126\":null,\"6127\":14.31489897,\"6128\":null,\"6129\":16.903424749999999,\"6130\":null,\"6131\":13.01255671,\"6132\":17.83856072,\"6133\":17.01704062,\"6134\":24.333034959999999,\"6135\":23.11294633,\"6136\":null,\"6137\":17.473108159999999,\"6138\":16.000789109999999,\"6139\":17.720361199999999,\"6140\":15.79949656,\"6141\":null,\"6142\":17.049603090000002,\"6143\":null,\"6144\":null,\"6145\":null,\"6146\":null,\"6147\":17.589778930000001,\"6148\":16.10071271,\"6149\":18.55168862,\"6150\":22.681302339999998,\"6151\":15.52024975,\"6152\":18.154093670000002,\"6153\":15.021871089999999,\"6154\":20.043227030000001,\"6155\":null,\"6156\":13.407970969999999,\"6157\":18.73291948,\"6158\":19.01768534,\"6159\":14.121252780000001,\"6160\":18.580344350000001,\"6161\":null,\"6162\":13.9552925,\"6163\":11.93250632,\"6164\":17.55969606,\"6165\":13.01255671,\"6166\":null,\"6167\":19.864737989999998,\"6168\":16.879372960000001,\"6169\":18.582226859999999,\"6170\":22.542396419999999,\"6171\":19.92001745,\"6172\":17.73922177,\"6173\":19.844970799999999,\"6174\":19.238744010000001,\"6175\":null,\"6176\":16.997970389999999,\"6177\":18.42095209,\"6178\":19.150704820000001,\"6179\":null,\"6180\":14.87601712,\"6181\":null,\"6182\":15.49810557,\"6183\":null,\"6184\":null,\"6185\":18.827284630000001,\"6186\":17.916361850000001,\"6187\":14.679439609999999,\"6188\":20.666485590000001,\"6189\":15.57900933,\"6190\":17.133220120000001,\"6191\":17.669044929999998,\"6192\":null,\"6193\":null,\"6194\":14.1775023,\"6195\":null,\"6196\":16.243377209999998,\"6197\":22.285036210000001,\"6198\":17.659563500000001,\"6199\":null,\"6200\":15.73863484,\"6201\":16.760839699999998,\"6202\":18.025863789999999,\"6203\":15.079253939999999,\"6204\":null,\"6205\":null,\"6206\":null,\"6207\":13.01255671,\"6208\":15.70630437,\"6209\":null,\"6210\":19.040474010000001,\"6211\":null,\"6212\":null,\"6213\":null,\"6214\":null,\"6215\":null,\"6216\":16.819840070000002,\"6217\":15.75561076,\"6218\":null,\"6219\":null,\"6220\":null,\"6221\":null,\"6222\":null,\"6223\":15.255676619999999,\"6224\":null,\"6225\":null,\"6226\":null,\"6227\":12.297433549999999,\"6228\":13.01255671,\"6229\":null,\"6230\":19.2977068,\"6231\":null,\"6232\":14.940371369999999,\"6233\":19.166496410000001,\"6234\":12.442582890000001,\"6235\":null,\"6236\":null,\"6237\":17.932136870000001,\"6238\":13.01255671,\"6239\":null,\"6240\":null,\"6241\":14.66611706,\"6242\":null,\"6243\":17.509896659999999,\"6244\":null,\"6245\":20.965424479999999,\"6246\":null,\"6247\":16.779073740000001,\"6248\":18.064124150000001,\"6249\":15.896904429999999,\"6250\":null,\"6251\":null,\"6252\":null,\"6253\":null,\"6254\":null,\"6255\":null,\"6256\":null,\"6257\":16.722428709999999,\"6258\":null,\"6259\":15.858020890000001,\"6260\":null,\"6261\":19.60017598,\"6262\":13.34818091,\"6263\":18.413306479999999,\"6264\":19.82442043,\"6265\":18.055028419999999,\"6266\":15.083835799999999,\"6267\":14.715864379999999,\"6268\":17.927132319999998,\"6269\":19.87237683,\"6270\":null,\"6271\":17.67139182,\"6272\":null,\"6273\":null,\"6274\":null,\"6275\":null,\"6276\":null,\"6277\":null,\"6278\":null,\"6279\":null,\"6280\":null,\"6281\":null,\"6282\":null,\"6283\":null,\"6284\":null,\"6285\":null,\"6286\":null,\"6287\":null,\"6288\":null,\"6289\":null,\"6290\":null,\"6291\":18.281800950000001,\"6292\":16.774630590000001,\"6293\":16.569676730000001,\"6294\":13.68612853,\"6295\":18.452370420000001,\"6296\":null,\"6297\":19.664232040000002,\"6298\":22.643238539999999,\"6299\":null,\"6300\":16.062402599999999,\"6301\":18.325909370000002,\"6302\":13.18101903,\"6303\":null,\"6304\":null,\"6305\":21.50309983,\"6306\":14.4563924,\"6307\":18.773035220000001,\"6308\":null,\"6309\":null,\"6310\":null,\"6311\":null,\"6312\":null,\"6313\":null,\"6314\":null,\"6315\":null,\"6316\":null,\"6317\":16.18051964,\"6318\":null,\"6319\":null,\"6320\":null,\"6321\":null,\"6322\":null,\"6323\":14.61795089,\"6324\":15.64369016,\"6325\":13.65597311,\"6326\":null,\"6327\":null,\"6328\":null,\"6329\":null,\"6330\":null,\"6331\":null,\"6332\":null,\"6333\":null,\"6334\":null,\"6335\":null,\"6336\":null,\"6337\":null,\"6338\":null,\"6339\":null,\"6340\":null,\"6341\":null,\"6342\":null,\"6343\":14.57299997,\"6344\":null,\"6345\":null,\"6346\":null,\"6347\":null,\"6348\":null,\"6349\":null,\"6350\":null,\"6351\":null,\"6352\":null,\"6353\":null,\"6354\":null,\"6355\":null,\"6356\":null,\"6357\":null,\"6358\":null,\"6359\":null,\"6360\":null,\"6361\":null,\"6362\":null,\"6363\":null,\"6364\":null,\"6365\":null,\"6366\":null,\"6367\":19.01112483,\"6368\":null,\"6369\":13.01255671,\"6370\":null,\"6371\":14.484471579999999,\"6372\":null,\"6373\":null,\"6374\":null,\"6375\":null,\"6376\":null,\"6377\":null,\"6378\":18.710432959999998,\"6379\":null,\"6380\":null,\"6381\":13.01255671,\"6382\":null,\"6383\":null,\"6384\":null,\"6385\":null,\"6386\":null,\"6387\":14.25917836,\"6388\":null,\"6389\":15.87454762,\"6390\":19.394354790000001,\"6391\":19.0626164,\"6392\":24.65178147,\"6393\":23.871158319999999,\"6394\":null,\"6395\":null,\"6396\":null,\"6397\":null,\"6398\":null,\"6399\":null,\"6400\":null,\"6401\":17.44835351,\"6402\":15.42220451,\"6403\":null,\"6404\":null,\"6405\":null,\"6406\":null,\"6407\":null,\"6408\":19.229561929999999,\"6409\":18.925031260000001,\"6410\":21.100089029999999,\"6411\":15.791681519999999,\"6412\":19.51387837,\"6413\":null,\"6414\":null,\"6415\":15.114155589999999,\"6416\":15.935023620000001,\"6417\":18.635142210000002,\"6418\":16.58363216,\"6419\":15.5301498,\"6420\":17.062875859999998,\"6421\":17.73360847,\"6422\":null,\"6423\":null,\"6424\":19.518475609999999,\"6425\":null,\"6426\":null,\"6427\":null,\"6428\":null,\"6429\":16.66600846,\"6430\":null,\"6431\":null,\"6432\":16.469376950000001,\"6433\":null,\"6434\":null,\"6435\":null,\"6436\":21.94093393,\"6437\":null,\"6438\":null,\"6439\":null,\"6440\":null,\"6441\":null,\"6442\":20.446926770000001,\"6443\":null,\"6444\":16.06918632,\"6445\":null,\"6446\":16.53335319,\"6447\":18.451962510000001,\"6448\":18.388137310000001,\"6449\":17.377311679999998,\"6450\":14.598412870000001,\"6451\":null,\"6452\":20.6838859,\"6453\":19.849687970000002,\"6454\":23.626524289999999,\"6455\":null,\"6456\":24.138066259999999,\"6457\":22.50267113,\"6458\":13.01255671,\"6459\":24.081194010000001,\"6460\":25.40199883,\"6461\":18.823716510000001,\"6462\":null,\"6463\":19.439136990000002,\"6464\":16.47704744,\"6465\":null,\"6466\":19.051514099999999,\"6467\":null,\"6468\":null,\"6469\":19.848192359999999,\"6470\":14.2445682,\"6471\":null,\"6472\":null,\"6473\":null,\"6474\":null,\"6475\":16.269711449999999,\"6476\":17.71020059,\"6477\":15.192345080000001,\"6478\":null,\"6479\":13.024450610000001,\"6480\":null,\"6481\":17.035096020000001,\"6482\":null,\"6483\":13.01255671,\"6484\":16.782108390000001,\"6485\":15.352762,\"6486\":14.86744991,\"6487\":null,\"6488\":17.743267249999999,\"6489\":16.014549559999999,\"6490\":19.25142284,\"6491\":17.869344470000002,\"6492\":null,\"6493\":null,\"6494\":13.7218885,\"6495\":15.29269274,\"6496\":null,\"6497\":null,\"6498\":null,\"6499\":18.53053358,\"6500\":16.315560550000001,\"6501\":17.37422454,\"6502\":11.91255782,\"6503\":19.676102180000001,\"6504\":18.244508010000001,\"6505\":null,\"6506\":20.8351851,\"6507\":13.01255671,\"6508\":15.40536225,\"6509\":14.95874425,\"6510\":null,\"6511\":null,\"6512\":18.725728010000001,\"6513\":13.55846077,\"6514\":null,\"6515\":16.32706658,\"6516\":null,\"6517\":17.919281439999999,\"6518\":null,\"6519\":18.87056904,\"6520\":17.387632679999999,\"6521\":18.4425697,\"6522\":21.26419353,\"6523\":13.40181439,\"6524\":17.929846779999998,\"6525\":17.393597249999999,\"6526\":14.4956081,\"6527\":19.083813589999998,\"6528\":15.63903065,\"6529\":null,\"6530\":18.789618470000001,\"6531\":21.15267734,\"6532\":15.45340975,\"6533\":16.870158329999999,\"6534\":null,\"6535\":12.444179930000001,\"6536\":18.359501510000001,\"6537\":17.073331400000001,\"6538\":16.908160330000001,\"6539\":null,\"6540\":null,\"6541\":null,\"6542\":18.27055017,\"6543\":18.489697419999999,\"6544\":14.998424480000001,\"6545\":null,\"6546\":17.492270489999999,\"6547\":16.213814710000001,\"6548\":18.036304520000002,\"6549\":null,\"6550\":15.344614460000001,\"6551\":17.05748556,\"6552\":18.67535809,\"6553\":16.219458759999998,\"6554\":null,\"6555\":15.209001990000001,\"6556\":18.689642989999999,\"6557\":16.770531510000001,\"6558\":null,\"6559\":19.791601230000001,\"6560\":null,\"6561\":20.620500100000001,\"6562\":15.11265379,\"6563\":null,\"6564\":15.1628632,\"6565\":null,\"6566\":15.84633038,\"6567\":18.94703252,\"6568\":17.76826982,\"6569\":15.964268369999999,\"6570\":null,\"6571\":null,\"6572\":20.715720470000001,\"6573\":16.82151416,\"6574\":21.432883270000001,\"6575\":null,\"6576\":null,\"6577\":null,\"6578\":null,\"6579\":19.559678869999999,\"6580\":15.98348732,\"6581\":17.830272050000001,\"6582\":18.420098249999999,\"6583\":16.362601189999999,\"6584\":18.04053584,\"6585\":17.95425766,\"6586\":16.219068289999999,\"6587\":15.804403860000001,\"6588\":null,\"6589\":13.40334958,\"6590\":21.038868390000001,\"6591\":19.010364970000001,\"6592\":16.317308229999998,\"6593\":14.01438128,\"6594\":19.768209339999998,\"6595\":null,\"6596\":17.546987850000001,\"6597\":null,\"6598\":14.70060863,\"6599\":23.707096679999999,\"6600\":24.904627229999999,\"6601\":21.699851809999998,\"6602\":18.451301709999999,\"6603\":21.48683565,\"6604\":23.10042159,\"6605\":21.31386925,\"6606\":14.02556313,\"6607\":18.85965856,\"6608\":16.834078170000002,\"6609\":17.902537949999999,\"6610\":14.763660209999999,\"6611\":null,\"6612\":16.11180293,\"6613\":15.15381801,\"6614\":null,\"6615\":14.2388914,\"6616\":null,\"6617\":16.695231840000002,\"6618\":null,\"6619\":21.079535610000001,\"6620\":19.304815820000002,\"6621\":null,\"6622\":null,\"6623\":null,\"6624\":19.61827929,\"6625\":17.618920320000001,\"6626\":21.548554150000001,\"6627\":null,\"6628\":null,\"6629\":15.077774590000001,\"6630\":null,\"6631\":null,\"6632\":17.809058929999999,\"6633\":17.838342579999999,\"6634\":18.146760969999999,\"6635\":14.70951683,\"6636\":20.5667413,\"6637\":null,\"6638\":16.424637180000001,\"6639\":19.721204220000001,\"6640\":null,\"6641\":19.130718380000001,\"6642\":20.75950653,\"6643\":null,\"6644\":13.33633371,\"6645\":null,\"6646\":null,\"6647\":null,\"6648\":17.453207890000002,\"6649\":null,\"6650\":null,\"6651\":19.470426029999999,\"6652\":18.108683339999999,\"6653\":23.010062640000001,\"6654\":21.13071064,\"6655\":17.863757209999999,\"6656\":19.756357430000001,\"6657\":19.415621460000001,\"6658\":18.987848490000001,\"6659\":null,\"6660\":19.394861290000002,\"6661\":null,\"6662\":18.724733440000001,\"6663\":null,\"6664\":17.560614090000001,\"6665\":13.770582320000001,\"6666\":13.01255671,\"6667\":13.01255671,\"6668\":null,\"6669\":19.313571190000001,\"6670\":19.190221279999999,\"6671\":null,\"6672\":null,\"6673\":20.841894060000001,\"6674\":19.695280589999999,\"6675\":21.445099110000001,\"6676\":20.42569911,\"6677\":20.928145310000002,\"6678\":18.31473789,\"6679\":19.76678807,\"6680\":18.328500680000001,\"6681\":20.02088797,\"6682\":19.48625041,\"6683\":17.429996320000001,\"6684\":16.592103179999999,\"6685\":null,\"6686\":18.311620909999998,\"6687\":16.99703349,\"6688\":19.615626580000001,\"6689\":19.135703589999999,\"6690\":18.852573670000002,\"6691\":18.21541513,\"6692\":18.287842489999999,\"6693\":null,\"6694\":null,\"6695\":16.943687409999999,\"6696\":17.85824917,\"6697\":17.31540502,\"6698\":16.057693090000001,\"6699\":17.622037330000001,\"6700\":15.66056596,\"6701\":19.65066006,\"6702\":16.330647800000001,\"6703\":18.20171264,\"6704\":null,\"6705\":14.503657410000001,\"6706\":20.435365709999999,\"6707\":null,\"6708\":16.305504729999999,\"6709\":18.744785069999999,\"6710\":11.77053767,\"6711\":21.14810241,\"6712\":21.338108729999998,\"6713\":16.256949209999998,\"6714\":20.563452460000001,\"6715\":17.180455859999999,\"6716\":15.152557590000001,\"6717\":18.58384629,\"6718\":18.77816323,\"6719\":16.071187269999999,\"6720\":19.850565889999999,\"6721\":null,\"6722\":20.90909353,\"6723\":15.144810270000001,\"6724\":null,\"6725\":21.463259069999999,\"6726\":null,\"6727\":14.83047318,\"6728\":null,\"6729\":15.69089374,\"6730\":null,\"6731\":null,\"6732\":null,\"6733\":null,\"6734\":15.994855060000001,\"6735\":16.895980160000001,\"6736\":16.209185720000001,\"6737\":19.38027645,\"6738\":17.842570989999999,\"6739\":15.47225342,\"6740\":18.639280530000001,\"6741\":20.537078480000002,\"6742\":17.731253169999999,\"6743\":null,\"6744\":16.926674869999999,\"6745\":19.308575050000002,\"6746\":18.087253010000001,\"6747\":16.966761859999998,\"6748\":14.386250609999999,\"6749\":16.293093460000002,\"6750\":null,\"6751\":null,\"6752\":null,\"6753\":null,\"6754\":null,\"6755\":null,\"6756\":13.01255671,\"6757\":null,\"6758\":null,\"6759\":null,\"6760\":null,\"6761\":null,\"6762\":null,\"6763\":15.906187709999999,\"6764\":15.992611009999999,\"6765\":17.201272589999999,\"6766\":18.773775350000001,\"6767\":14.22392258,\"6768\":null,\"6769\":null,\"6770\":20.179924809999999,\"6771\":null,\"6772\":18.09232785,\"6773\":17.901767660000001,\"6774\":17.527620519999999,\"6775\":22.2449391,\"6776\":19.785253340000001,\"6777\":19.048245319999999,\"6778\":null,\"6779\":13.725911269999999,\"6780\":18.72144243,\"6781\":16.634727779999999,\"6782\":15.1527666,\"6783\":null,\"6784\":17.279590420000002,\"6785\":null,\"6786\":15.461325710000001,\"6787\":null,\"6788\":null,\"6789\":null,\"6790\":16.07479644,\"6791\":null,\"6792\":18.664355350000001,\"6793\":15.526852699999999,\"6794\":20.629862360000001,\"6795\":null,\"6796\":18.495196750000002,\"6797\":17.873010860000001,\"6798\":18.981121330000001,\"6799\":null,\"6800\":null,\"6801\":14.044977230000001,\"6802\":null,\"6803\":16.318612999999999,\"6804\":null,\"6805\":null,\"6806\":null,\"6807\":14.87997449,\"6808\":15.316525029999999,\"6809\":10.998179629999999,\"6810\":null,\"6811\":17.205444100000001,\"6812\":15.522661490000001,\"6813\":null,\"6814\":null,\"6815\":null,\"6816\":null,\"6817\":null,\"6818\":null,\"6819\":null,\"6820\":null,\"6821\":21.316084289999999,\"6822\":null,\"6823\":16.20326421,\"6824\":19.22608404,\"6825\":19.832196589999999,\"6826\":18.367306580000001,\"6827\":null,\"6828\":19.55544338,\"6829\":21.834602660000002,\"6830\":22.923962169999999,\"6831\":16.221534259999999,\"6832\":null,\"6833\":null,\"6834\":null,\"6835\":null,\"6836\":null,\"6837\":null,\"6838\":20.17144901,\"6839\":17.763858429999999,\"6840\":null,\"6841\":null,\"6842\":null,\"6843\":null,\"6844\":null,\"6845\":14.354528630000001,\"6846\":null,\"6847\":19.902067200000001,\"6848\":17.097373739999998,\"6849\":16.537399319999999,\"6850\":15.192029850000001,\"6851\":19.818311000000001,\"6852\":19.87016165,\"6853\":16.652273879999999,\"6854\":16.795501380000001,\"6855\":19.072435479999999,\"6856\":13.799649629999999,\"6857\":15.189850010000001,\"6858\":19.54566333,\"6859\":16.88112903,\"6860\":17.995130849999999,\"6861\":15.842815809999999,\"6862\":null,\"6863\":12.72743798,\"6864\":17.845751249999999,\"6865\":null,\"6866\":18.66712004,\"6867\":17.712697680000002,\"6868\":17.151281699999998,\"6869\":17.965306699999999,\"6870\":17.229281690000001,\"6871\":null,\"6872\":null,\"6873\":null,\"6874\":15.282103169999999,\"6875\":null,\"6876\":null,\"6877\":19.527681050000002,\"6878\":null,\"6879\":null,\"6880\":18.594794050000001,\"6881\":null,\"6882\":null,\"6883\":13.01255671,\"6884\":19.506931210000001,\"6885\":null,\"6886\":15.123741620000001,\"6887\":17.98727499,\"6888\":null,\"6889\":12.024633339999999,\"6890\":13.83594287,\"6891\":12.923361229999999,\"6892\":14.658681039999999,\"6893\":17.4975329,\"6894\":19.307755400000001,\"6895\":16.599670410000002,\"6896\":15.799028440000001,\"6897\":null,\"6898\":null,\"6899\":null,\"6900\":15.76290958,\"6901\":22.597251419999999,\"6902\":16.574686669999998,\"6903\":18.67164932,\"6904\":15.8467628,\"6905\":16.271099939999999,\"6906\":null,\"6907\":17.29609181,\"6908\":null,\"6909\":null,\"6910\":17.39506836,\"6911\":null,\"6912\":15.86976623,\"6913\":18.96666128,\"6914\":16.512888190000002,\"6915\":19.15628135,\"6916\":18.98730458,\"6917\":16.484779060000001,\"6918\":null,\"6919\":null,\"6920\":15.177665709999999,\"6921\":16.445934780000002,\"6922\":18.207369790000001,\"6923\":16.405892179999999,\"6924\":17.244180279999998,\"6925\":null,\"6926\":17.926409079999999,\"6927\":17.711204129999999,\"6928\":16.076162740000001,\"6929\":13.36420788,\"6930\":18.98149969,\"6931\":17.124357669999998,\"6932\":15.67988484,\"6933\":13.01255671,\"6934\":null,\"6935\":20.829512170000001,\"6936\":12.172319330000001,\"6937\":null,\"6938\":17.914044539999999,\"6939\":null,\"6940\":16.173952700000001,\"6941\":14.750570379999999,\"6942\":12.847072580000001,\"6943\":15.2167765,\"6944\":14.18610288,\"6945\":14.55244469,\"6946\":null,\"6947\":null,\"6948\":12.74130489,\"6949\":18.967139509999999,\"6950\":18.008033309999998,\"6951\":14.803462570000001,\"6952\":null,\"6953\":13.01255671,\"6954\":17.12287461,\"6955\":13.04509827,\"6956\":16.01278113,\"6957\":14.516186380000001,\"6958\":null,\"6959\":15.14603425,\"6960\":12.89995416,\"6961\":16.98539444,\"6962\":null,\"6963\":19.14087001,\"6964\":null,\"6965\":19.899979040000002,\"6966\":17.713495470000002,\"6967\":19.90255866,\"6968\":17.65636786,\"6969\":19.092919899999998,\"6970\":20.77743937,\"6971\":null,\"6972\":16.213222829999999,\"6973\":15.693015300000001,\"6974\":15.671329760000001,\"6975\":20.138929879999999,\"6976\":21.565397059999999,\"6977\":17.42445421,\"6978\":17.05431961,\"6979\":null,\"6980\":null,\"6981\":16.8500704,\"6982\":14.31530774,\"6983\":18.404334800000001,\"6984\":22.629463959999999,\"6985\":null,\"6986\":null,\"6987\":22.656796750000002,\"6988\":20.90750048,\"6989\":null,\"6990\":null,\"6991\":null,\"6992\":null,\"6993\":null,\"6994\":null,\"6995\":null,\"6996\":null,\"6997\":null,\"6998\":null,\"6999\":null,\"7000\":16.534379309999998,\"7001\":17.384476329999998,\"7002\":null,\"7003\":null,\"7004\":15.456612789999999,\"7005\":19.566722389999999,\"7006\":null,\"7007\":17.879943839999999,\"7008\":14.653989060000001,\"7009\":17.878498189999998,\"7010\":18.235640109999998,\"7011\":23.269611780000002,\"7012\":23.597972129999999,\"7013\":23.638381840000001,\"7014\":21.09692901,\"7015\":22.686185720000001,\"7016\":25.118061099999998,\"7017\":14.37945105,\"7018\":null,\"7019\":null,\"7020\":16.06143707,\"7021\":null,\"7022\":null,\"7023\":null,\"7024\":null,\"7025\":null,\"7026\":null,\"7027\":null,\"7028\":null,\"7029\":null,\"7030\":17.111032949999998,\"7031\":null,\"7032\":null,\"7033\":19.673761150000001,\"7034\":16.644505339999998,\"7035\":17.641067320000001,\"7036\":13.076445120000001,\"7037\":null,\"7038\":null,\"7039\":null,\"7040\":16.401865220000001,\"7041\":17.906538430000001,\"7042\":16.473608670000001,\"7043\":null,\"7044\":null,\"7045\":null,\"7046\":null,\"7047\":16.251416290000002,\"7048\":null,\"7049\":16.092231810000001,\"7050\":null,\"7051\":null,\"7052\":null,\"7053\":null,\"7054\":null,\"7055\":null,\"7056\":null,\"7057\":14.601777459999999,\"7058\":null,\"7059\":null,\"7060\":13.15673644,\"7061\":null,\"7062\":15.659326419999999,\"7063\":null,\"7064\":null,\"7065\":17.12492881,\"7066\":18.008384320000001,\"7067\":null,\"7068\":null,\"7069\":14.806162069999999,\"7070\":null,\"7071\":null,\"7072\":null,\"7073\":15.688156770000001,\"7074\":null,\"7075\":15.722619030000001,\"7076\":null,\"7077\":null,\"7078\":null,\"7079\":null,\"7080\":null,\"7081\":null,\"7082\":null,\"7083\":null,\"7084\":null,\"7085\":17.277227419999999,\"7086\":null,\"7087\":null,\"7088\":16.825824350000001,\"7089\":null,\"7090\":12.79052828,\"7091\":null,\"7092\":null,\"7093\":null,\"7094\":null,\"7095\":14.75612718,\"7096\":null,\"7097\":null,\"7098\":null,\"7099\":13.8748475,\"7100\":null,\"7101\":null,\"7102\":null,\"7103\":null,\"7104\":null,\"7105\":null,\"7106\":null,\"7107\":null,\"7108\":null,\"7109\":null,\"7110\":null,\"7111\":null,\"7112\":15.152868140000001,\"7113\":15.965859399999999,\"7114\":null,\"7115\":17.737711050000002,\"7116\":null,\"7117\":null,\"7118\":null,\"7119\":null,\"7120\":13.92271169,\"7121\":null,\"7122\":null,\"7123\":16.68323766,\"7124\":null,\"7125\":null,\"7126\":null,\"7127\":null,\"7128\":15.16451895,\"7129\":17.246921310000001,\"7130\":null,\"7131\":null,\"7132\":19.38993915,\"7133\":15.56206865,\"7134\":13.58514516,\"7135\":18.29040771,\"7136\":18.547816359999999,\"7137\":16.437335000000001,\"7138\":17.24863397,\"7139\":21.39659838,\"7140\":15.29062216,\"7141\":null},\"EGF_90min_FR1_Rep2\":{\"0\":null,\"1\":18.010692720000002,\"2\":null,\"3\":18.611687150000002,\"4\":16.240019480000001,\"5\":18.35917925,\"6\":16.72918962,\"7\":20.46346613,\"8\":16.299793950000002,\"9\":19.185519469999999,\"10\":19.456222010000001,\"11\":null,\"12\":null,\"13\":null,\"14\":null,\"15\":22.0788817,\"16\":null,\"17\":null,\"18\":null,\"19\":14.24482319,\"20\":null,\"21\":null,\"22\":null,\"23\":19.393804970000002,\"24\":20.989887840000002,\"25\":19.018374130000002,\"26\":18.205416589999999,\"27\":null,\"28\":null,\"29\":null,\"30\":null,\"31\":null,\"32\":19.6992938,\"33\":null,\"34\":13.10991166,\"35\":null,\"36\":null,\"37\":null,\"38\":null,\"39\":15.22336467,\"40\":17.100827030000001,\"41\":null,\"42\":18.71562685,\"43\":18.226818999999999,\"44\":15.77917145,\"45\":15.75065463,\"46\":15.261027589999999,\"47\":null,\"48\":18.94317551,\"49\":null,\"50\":18.464808959999999,\"51\":null,\"52\":16.09475522,\"53\":13.10991166,\"54\":null,\"55\":20.848914570000002,\"56\":null,\"57\":null,\"58\":null,\"59\":null,\"60\":15.215423729999999,\"61\":null,\"62\":null,\"63\":null,\"64\":18.211910320000001,\"65\":16.237303260000001,\"66\":13.437830099999999,\"67\":null,\"68\":20.48906246,\"69\":19.036835620000002,\"70\":null,\"71\":19.312818140000001,\"72\":null,\"73\":16.857743979999999,\"74\":23.77330199,\"75\":20.422104900000001,\"76\":null,\"77\":null,\"78\":19.03899466,\"79\":null,\"80\":21.773604209999998,\"81\":null,\"82\":null,\"83\":null,\"84\":15.451754279999999,\"85\":20.869255419999998,\"86\":null,\"87\":null,\"88\":null,\"89\":null,\"90\":17.892766099999999,\"91\":16.896443909999999,\"92\":15.23404545,\"93\":15.80717297,\"94\":16.024126259999999,\"95\":25.341282289999999,\"96\":null,\"97\":16.122058330000002,\"98\":18.399459870000001,\"99\":null,\"100\":19.938825510000001,\"101\":18.016932300000001,\"102\":23.251210629999999,\"103\":17.869389980000001,\"104\":18.043817969999999,\"105\":15.36627586,\"106\":21.1868017,\"107\":20.92374766,\"108\":null,\"109\":18.05164546,\"110\":15.23467162,\"111\":16.08101701,\"112\":null,\"113\":17.89520082,\"114\":18.352123670000001,\"115\":12.558206909999999,\"116\":13.01445878,\"117\":null,\"118\":null,\"119\":null,\"120\":null,\"121\":null,\"122\":12.98277436,\"123\":null,\"124\":null,\"125\":null,\"126\":null,\"127\":null,\"128\":null,\"129\":18.792796970000001,\"130\":17.16305405,\"131\":16.850972519999999,\"132\":null,\"133\":null,\"134\":null,\"135\":19.528863680000001,\"136\":19.189624309999999,\"137\":null,\"138\":20.121479239999999,\"139\":null,\"140\":15.12129955,\"141\":null,\"142\":17.073042919999999,\"143\":17.984625260000001,\"144\":20.197468799999999,\"145\":22.733282989999999,\"146\":18.582712539999999,\"147\":null,\"148\":18.777432650000002,\"149\":null,\"150\":null,\"151\":12.78137737,\"152\":null,\"153\":null,\"154\":14.875268459999999,\"155\":null,\"156\":15.155932460000001,\"157\":18.665481410000002,\"158\":16.225603719999999,\"159\":null,\"160\":15.91036304,\"161\":20.269000439999999,\"162\":null,\"163\":null,\"164\":14.76432161,\"165\":null,\"166\":null,\"167\":null,\"168\":null,\"169\":null,\"170\":14.797038819999999,\"171\":15.691598239999999,\"172\":17.236467520000002,\"173\":21.905166340000001,\"174\":18.701844049999998,\"175\":16.628310639999999,\"176\":null,\"177\":null,\"178\":20.392567580000002,\"179\":22.640274680000001,\"180\":22.860359089999999,\"181\":null,\"182\":16.374316929999999,\"183\":null,\"184\":16.66819353,\"185\":20.975193260000001,\"186\":21.69637522,\"187\":20.313241099999999,\"188\":20.88864976,\"189\":18.77655442,\"190\":null,\"191\":null,\"192\":14.98873616,\"193\":null,\"194\":11.95329508,\"195\":15.65906979,\"196\":17.623129710000001,\"197\":18.8431848,\"198\":null,\"199\":14.33602099,\"200\":16.005840129999999,\"201\":16.709985939999999,\"202\":16.77045421,\"203\":21.452822690000001,\"204\":19.273789059999999,\"205\":18.343695530000002,\"206\":19.91962797,\"207\":18.97657444,\"208\":17.42932399,\"209\":21.107227229999999,\"210\":18.331053789999999,\"211\":15.136660940000001,\"212\":null,\"213\":15.961976569999999,\"214\":19.273896799999999,\"215\":null,\"216\":null,\"217\":null,\"218\":null,\"219\":null,\"220\":16.861406049999999,\"221\":null,\"222\":null,\"223\":null,\"224\":null,\"225\":null,\"226\":20.506622329999999,\"227\":19.196824469999999,\"228\":25.72431057,\"229\":20.78170746,\"230\":null,\"231\":null,\"232\":null,\"233\":null,\"234\":null,\"235\":null,\"236\":null,\"237\":null,\"238\":null,\"239\":null,\"240\":null,\"241\":14.531305209999999,\"242\":12.01440949,\"243\":13.0827344,\"244\":null,\"245\":null,\"246\":20.01997068,\"247\":19.807456169999998,\"248\":20.443559440000001,\"249\":null,\"250\":null,\"251\":17.727210750000001,\"252\":null,\"253\":14.50455288,\"254\":13.05740801,\"255\":16.319521810000001,\"256\":null,\"257\":null,\"258\":14.966899829999999,\"259\":null,\"260\":15.92199476,\"261\":null,\"262\":12.883149749999999,\"263\":18.700679910000002,\"264\":null,\"265\":17.776559509999998,\"266\":null,\"267\":13.10991166,\"268\":17.27289111,\"269\":18.399961080000001,\"270\":17.344586339999999,\"271\":17.716076040000001,\"272\":13.32639957,\"273\":null,\"274\":17.72533305,\"275\":null,\"276\":19.76458096,\"277\":13.66463703,\"278\":17.748233769999999,\"279\":null,\"280\":14.77594919,\"281\":null,\"282\":17.771574739999998,\"283\":null,\"284\":16.63450791,\"285\":13.539070819999999,\"286\":13.479434919999999,\"287\":null,\"288\":13.147425070000001,\"289\":17.508077409999998,\"290\":15.71919456,\"291\":null,\"292\":17.752626530000001,\"293\":18.253905289999999,\"294\":14.20871361,\"295\":null,\"296\":null,\"297\":16.26355929,\"298\":20.81881426,\"299\":20.319888299999999,\"300\":17.20405427,\"301\":null,\"302\":23.307729500000001,\"303\":20.524621419999999,\"304\":19.71446955,\"305\":22.7239532,\"306\":21.394709800000001,\"307\":24.336466590000001,\"308\":22.95651638,\"309\":19.246677429999998,\"310\":13.76696441,\"311\":18.563803419999999,\"312\":16.79716754,\"313\":16.266402670000002,\"314\":17.60003579,\"315\":16.349443409999999,\"316\":13.10991166,\"317\":19.30606993,\"318\":16.951581040000001,\"319\":19.097309070000001,\"320\":16.948070220000002,\"321\":17.639344699999999,\"322\":20.378326009999999,\"323\":19.577796719999998,\"324\":18.325120399999999,\"325\":15.56675313,\"326\":17.115580470000001,\"327\":13.76835204,\"328\":15.88245248,\"329\":16.08724591,\"330\":null,\"331\":15.83114993,\"332\":13.46250719,\"333\":17.009171769999998,\"334\":null,\"335\":15.101202219999999,\"336\":21.015004050000002,\"337\":21.945328620000002,\"338\":null,\"339\":18.97763312,\"340\":18.816408559999999,\"341\":null,\"342\":null,\"343\":null,\"344\":null,\"345\":15.17272137,\"346\":null,\"347\":null,\"348\":null,\"349\":18.118910079999999,\"350\":14.75345692,\"351\":22.871599939999999,\"352\":10.899618869999999,\"353\":19.616588969999999,\"354\":17.319205709999999,\"355\":17.664511730000001,\"356\":14.96074679,\"357\":18.973029570000001,\"358\":19.3305817,\"359\":22.270190960000001,\"360\":19.209658900000001,\"361\":19.0102516,\"362\":18.94927479,\"363\":17.10535046,\"364\":15.89510846,\"365\":16.18210929,\"366\":16.591622699999998,\"367\":18.501814840000002,\"368\":18.457191600000002,\"369\":null,\"370\":24.738336,\"371\":null,\"372\":19.90689141,\"373\":null,\"374\":null,\"375\":15.81440061,\"376\":18.108763419999999,\"377\":19.143507880000001,\"378\":16.561267239999999,\"379\":14.301900659999999,\"380\":null,\"381\":16.535521299999999,\"382\":18.02069264,\"383\":null,\"384\":16.495372020000001,\"385\":21.66087052,\"386\":19.297290440000001,\"387\":16.906402759999999,\"388\":16.053589540000001,\"389\":13.85332899,\"390\":19.631129439999999,\"391\":15.861408129999999,\"392\":17.667377309999999,\"393\":17.56656487,\"394\":null,\"395\":16.10082203,\"396\":17.91341516,\"397\":15.580014029999999,\"398\":null,\"399\":17.856632170000001,\"400\":null,\"401\":null,\"402\":null,\"403\":13.10991166,\"404\":18.520757069999998,\"405\":17.937752939999999,\"406\":19.539962979999999,\"407\":null,\"408\":null,\"409\":19.780771040000001,\"410\":22.881558819999999,\"411\":15.59225687,\"412\":17.985058250000002,\"413\":13.10991166,\"414\":null,\"415\":null,\"416\":null,\"417\":17.329251469999999,\"418\":null,\"419\":14.21383677,\"420\":19.877681079999998,\"421\":15.557412960000001,\"422\":17.60400276,\"423\":16.100617280000002,\"424\":18.391173940000002,\"425\":16.39005083,\"426\":19.488799830000001,\"427\":19.57348219,\"428\":18.136061560000002,\"429\":17.761501840000001,\"430\":20.23646944,\"431\":20.72848463,\"432\":18.816061690000002,\"433\":null,\"434\":null,\"435\":null,\"436\":null,\"437\":null,\"438\":null,\"439\":null,\"440\":19.064955529999999,\"441\":16.373024900000001,\"442\":16.19051082,\"443\":15.91584765,\"444\":16.6499545,\"445\":19.6303795,\"446\":17.134303190000001,\"447\":18.14921975,\"448\":null,\"449\":15.79495855,\"450\":18.052558340000001,\"451\":16.589337709999999,\"452\":19.510324430000001,\"453\":21.799783959999999,\"454\":15.646960440000001,\"455\":null,\"456\":null,\"457\":14.80473026,\"458\":14.82902908,\"459\":16.900720530000001,\"460\":22.076957499999999,\"461\":null,\"462\":null,\"463\":null,\"464\":null,\"465\":null,\"466\":null,\"467\":null,\"468\":22.40520158,\"469\":17.627854599999999,\"470\":null,\"471\":null,\"472\":null,\"473\":null,\"474\":null,\"475\":18.635916959999999,\"476\":16.756009890000001,\"477\":15.3056161,\"478\":20.62391938,\"479\":20.253022340000001,\"480\":16.895204020000001,\"481\":17.810991170000001,\"482\":14.77554679,\"483\":18.47213477,\"484\":19.073774879999998,\"485\":null,\"486\":21.525543450000001,\"487\":13.077506189999999,\"488\":14.41434248,\"489\":15.33582365,\"490\":16.366090589999999,\"491\":13.352641739999999,\"492\":null,\"493\":null,\"494\":null,\"495\":null,\"496\":null,\"497\":null,\"498\":17.878099460000001,\"499\":17.319459470000002,\"500\":17.996329230000001,\"501\":14.824998259999999,\"502\":null,\"503\":15.62680741,\"504\":null,\"505\":null,\"506\":15.616290770000001,\"507\":17.549793350000002,\"508\":null,\"509\":null,\"510\":null,\"511\":null,\"512\":null,\"513\":null,\"514\":null,\"515\":null,\"516\":null,\"517\":null,\"518\":null,\"519\":null,\"520\":15.45552333,\"521\":null,\"522\":15.8205689,\"523\":20.58547402,\"524\":20.11157364,\"525\":18.866239579999998,\"526\":16.55273592,\"527\":19.705996280000001,\"528\":19.243008450000001,\"529\":17.588484810000001,\"530\":19.513259130000002,\"531\":null,\"532\":null,\"533\":null,\"534\":null,\"535\":null,\"536\":20.948829969999998,\"537\":null,\"538\":null,\"539\":11.10390739,\"540\":19.45850016,\"541\":16.182338600000001,\"542\":17.092133749999999,\"543\":16.176770860000001,\"544\":null,\"545\":null,\"546\":16.450987189999999,\"547\":null,\"548\":null,\"549\":18.34641946,\"550\":14.065111720000001,\"551\":17.492958179999999,\"552\":18.707665479999999,\"553\":null,\"554\":null,\"555\":null,\"556\":null,\"557\":null,\"558\":null,\"559\":null,\"560\":null,\"561\":13.79307026,\"562\":null,\"563\":null,\"564\":null,\"565\":17.607885710000002,\"566\":16.73169051,\"567\":15.1797203,\"568\":17.529010509999999,\"569\":20.072510130000001,\"570\":19.772844630000002,\"571\":18.686109890000001,\"572\":17.429051919999999,\"573\":19.458431619999999,\"574\":null,\"575\":17.49673052,\"576\":15.801865919999999,\"577\":null,\"578\":18.401145020000001,\"579\":null,\"580\":null,\"581\":null,\"582\":null,\"583\":null,\"584\":21.596424670000001,\"585\":20.447609709999998,\"586\":null,\"587\":null,\"588\":null,\"589\":null,\"590\":null,\"591\":null,\"592\":null,\"593\":null,\"594\":18.446771819999999,\"595\":17.047800779999999,\"596\":17.518308229999999,\"597\":null,\"598\":null,\"599\":19.73282378,\"600\":15.77809068,\"601\":null,\"602\":null,\"603\":null,\"604\":null,\"605\":18.356757760000001,\"606\":14.121285930000001,\"607\":null,\"608\":15.05065205,\"609\":null,\"610\":null,\"611\":17.262732060000001,\"612\":13.473713979999999,\"613\":null,\"614\":17.578068210000001,\"615\":null,\"616\":null,\"617\":17.177002900000002,\"618\":16.55478222,\"619\":null,\"620\":null,\"621\":null,\"622\":null,\"623\":null,\"624\":null,\"625\":14.23974001,\"626\":null,\"627\":17.309034690000001,\"628\":19.113050869999999,\"629\":19.67776581,\"630\":17.47840528,\"631\":null,\"632\":18.33033133,\"633\":13.39024038,\"634\":null,\"635\":21.849372200000001,\"636\":null,\"637\":16.934862500000001,\"638\":16.96005577,\"639\":16.216685049999999,\"640\":14.325896719999999,\"641\":15.54584964,\"642\":20.92820424,\"643\":19.151601150000001,\"644\":null,\"645\":14.6358341,\"646\":null,\"647\":null,\"648\":13.48678112,\"649\":null,\"650\":null,\"651\":16.461775190000001,\"652\":null,\"653\":null,\"654\":null,\"655\":20.112106069999999,\"656\":null,\"657\":14.81410221,\"658\":17.048128210000002,\"659\":17.289591590000001,\"660\":17.033291139999999,\"661\":null,\"662\":19.343703510000001,\"663\":null,\"664\":15.75459483,\"665\":18.735238679999998,\"666\":null,\"667\":null,\"668\":16.650581809999998,\"669\":null,\"670\":null,\"671\":null,\"672\":null,\"673\":null,\"674\":null,\"675\":null,\"676\":14.47409227,\"677\":null,\"678\":null,\"679\":17.081283169999999,\"680\":null,\"681\":18.427359070000001,\"682\":null,\"683\":null,\"684\":null,\"685\":null,\"686\":15.17204102,\"687\":19.353897499999999,\"688\":null,\"689\":17.33470148,\"690\":null,\"691\":null,\"692\":21.77496571,\"693\":20.026815150000001,\"694\":13.939967149999999,\"695\":null,\"696\":null,\"697\":15.80023985,\"698\":18.695084470000001,\"699\":19.407413040000002,\"700\":null,\"701\":17.553660399999998,\"702\":13.92342899,\"703\":19.826087139999998,\"704\":20.140423590000001,\"705\":20.258130600000001,\"706\":17.06830794,\"707\":17.73391458,\"708\":20.8681102,\"709\":16.53836664,\"710\":null,\"711\":null,\"712\":18.158015850000002,\"713\":null,\"714\":15.73581705,\"715\":17.30327853,\"716\":null,\"717\":15.767042569999999,\"718\":null,\"719\":15.919218900000001,\"720\":14.532582059999999,\"721\":13.10991166,\"722\":15.569288289999999,\"723\":null,\"724\":14.254940939999999,\"725\":13.327147780000001,\"726\":null,\"727\":null,\"728\":null,\"729\":null,\"730\":null,\"731\":null,\"732\":null,\"733\":17.73817803,\"734\":null,\"735\":15.97658607,\"736\":19.703911059999999,\"737\":null,\"738\":18.559880440000001,\"739\":null,\"740\":null,\"741\":19.472806980000001,\"742\":null,\"743\":null,\"744\":null,\"745\":null,\"746\":null,\"747\":null,\"748\":14.375334029999999,\"749\":null,\"750\":null,\"751\":null,\"752\":null,\"753\":null,\"754\":19.840754050000001,\"755\":null,\"756\":null,\"757\":null,\"758\":null,\"759\":null,\"760\":15.277429740000001,\"761\":18.430091059999999,\"762\":null,\"763\":17.952106010000001,\"764\":17.268540590000001,\"765\":18.794044840000002,\"766\":17.613015059999999,\"767\":16.6227223,\"768\":null,\"769\":14.93682705,\"770\":19.43474458,\"771\":null,\"772\":14.24928345,\"773\":null,\"774\":null,\"775\":16.61813545,\"776\":22.094988399999998,\"777\":22.32929489,\"778\":null,\"779\":17.233219569999999,\"780\":16.186774110000002,\"781\":21.42811975,\"782\":24.592908600000001,\"783\":18.638393149999999,\"784\":null,\"785\":16.190638839999998,\"786\":16.593841090000002,\"787\":16.317545710000001,\"788\":16.07737874,\"789\":18.087185659999999,\"790\":15.096748829999999,\"791\":18.2750381,\"792\":16.631280650000001,\"793\":14.582646110000001,\"794\":16.218116609999999,\"795\":22.423724709999998,\"796\":null,\"797\":13.869810210000001,\"798\":23.189594039999999,\"799\":18.27756557,\"800\":20.891915860000001,\"801\":19.978095069999998,\"802\":null,\"803\":19.579698199999999,\"804\":17.582479240000001,\"805\":19.222805430000001,\"806\":19.034272940000001,\"807\":22.051076049999999,\"808\":19.765091290000001,\"809\":20.275248229999999,\"810\":null,\"811\":15.270163650000001,\"812\":null,\"813\":null,\"814\":17.149508770000001,\"815\":19.428016240000002,\"816\":19.393254249999998,\"817\":16.988729930000002,\"818\":20.304416549999999,\"819\":null,\"820\":11.077794750000001,\"821\":15.09585979,\"822\":15.012041180000001,\"823\":15.11153785,\"824\":15.162806809999999,\"825\":16.142125289999999,\"826\":null,\"827\":17.61569175,\"828\":18.393641639999998,\"829\":19.697046289999999,\"830\":null,\"831\":18.195320429999999,\"832\":20.5979657,\"833\":14.964459809999999,\"834\":null,\"835\":18.101628049999999,\"836\":null,\"837\":17.619845120000001,\"838\":14.271803500000001,\"839\":18.739402269999999,\"840\":16.92222859,\"841\":null,\"842\":null,\"843\":22.12678635,\"844\":16.330998189999999,\"845\":null,\"846\":19.002592100000001,\"847\":14.755516930000001,\"848\":null,\"849\":15.706454689999999,\"850\":20.208407139999998,\"851\":null,\"852\":14.44834801,\"853\":null,\"854\":19.4318135,\"855\":18.212517689999999,\"856\":null,\"857\":19.18743121,\"858\":null,\"859\":null,\"860\":null,\"861\":15.48499891,\"862\":16.945252450000002,\"863\":19.032739809999999,\"864\":17.152022429999999,\"865\":null,\"866\":null,\"867\":null,\"868\":null,\"869\":15.575043000000001,\"870\":null,\"871\":14.43086679,\"872\":17.03310385,\"873\":16.028956470000001,\"874\":null,\"875\":16.311745179999999,\"876\":null,\"877\":18.6613297,\"878\":null,\"879\":null,\"880\":null,\"881\":null,\"882\":14.080516190000001,\"883\":20.057732829999999,\"884\":null,\"885\":null,\"886\":null,\"887\":null,\"888\":13.19680501,\"889\":13.87513071,\"890\":15.39579015,\"891\":null,\"892\":17.341367399999999,\"893\":null,\"894\":14.242387949999999,\"895\":14.437179520000001,\"896\":null,\"897\":14.85061838,\"898\":15.78729457,\"899\":18.255684410000001,\"900\":null,\"901\":15.009788589999999,\"902\":null,\"903\":15.820469259999999,\"904\":null,\"905\":null,\"906\":null,\"907\":null,\"908\":null,\"909\":null,\"910\":null,\"911\":null,\"912\":null,\"913\":17.171514439999999,\"914\":23.535914819999999,\"915\":24.25889501,\"916\":24.17437168,\"917\":22.405279409999999,\"918\":22.88537359,\"919\":21.81649363,\"920\":21.26846269,\"921\":17.08874595,\"922\":13.10991166,\"923\":null,\"924\":null,\"925\":17.752231439999999,\"926\":14.6831558,\"927\":null,\"928\":null,\"929\":null,\"930\":18.90516148,\"931\":null,\"932\":null,\"933\":null,\"934\":null,\"935\":null,\"936\":null,\"937\":null,\"938\":16.932843869999999,\"939\":16.21154954,\"940\":null,\"941\":15.724524219999999,\"942\":21.547460319999999,\"943\":16.668909360000001,\"944\":17.141786069999998,\"945\":17.221187319999999,\"946\":16.041780509999999,\"947\":15.80363713,\"948\":18.138972970000001,\"949\":19.506914720000001,\"950\":20.849166660000002,\"951\":16.08632326,\"952\":21.6093285,\"953\":12.78005372,\"954\":17.902822960000002,\"955\":17.059388630000001,\"956\":14.487334239999999,\"957\":17.490048779999999,\"958\":null,\"959\":null,\"960\":16.391029540000002,\"961\":13.10991166,\"962\":16.21285499,\"963\":13.78689305,\"964\":16.80798776,\"965\":20.834035669999999,\"966\":null,\"967\":null,\"968\":null,\"969\":null,\"970\":null,\"971\":15.91621789,\"972\":null,\"973\":19.801035509999998,\"974\":null,\"975\":null,\"976\":null,\"977\":null,\"978\":null,\"979\":null,\"980\":15.94919691,\"981\":null,\"982\":19.304693029999999,\"983\":null,\"984\":20.187079010000002,\"985\":20.368245699999999,\"986\":null,\"987\":12.695173860000001,\"988\":null,\"989\":20.313852369999999,\"990\":18.857651069999999,\"991\":null,\"992\":14.82229731,\"993\":15.147140350000001,\"994\":17.214653219999999,\"995\":22.432343889999998,\"996\":17.74109064,\"997\":15.662998460000001,\"998\":null,\"999\":null,\"1000\":19.334519,\"1001\":null,\"1002\":null,\"1003\":13.7786714,\"1004\":null,\"1005\":13.10991166,\"1006\":11.8438167,\"1007\":null,\"1008\":null,\"1009\":null,\"1010\":null,\"1011\":14.53105049,\"1012\":null,\"1013\":16.476131760000001,\"1014\":null,\"1015\":null,\"1016\":null,\"1017\":null,\"1018\":null,\"1019\":null,\"1020\":null,\"1021\":null,\"1022\":null,\"1023\":null,\"1024\":null,\"1025\":null,\"1026\":null,\"1027\":null,\"1028\":15.08167622,\"1029\":null,\"1030\":null,\"1031\":17.416711249999999,\"1032\":16.865893140000001,\"1033\":16.052180790000001,\"1034\":16.62648939,\"1035\":14.732114019999999,\"1036\":null,\"1037\":null,\"1038\":16.836926439999999,\"1039\":17.659423239999999,\"1040\":15.345400830000001,\"1041\":null,\"1042\":null,\"1043\":null,\"1044\":16.3548176,\"1045\":15.095136800000001,\"1046\":16.694622819999999,\"1047\":16.958598380000002,\"1048\":null,\"1049\":null,\"1050\":null,\"1051\":null,\"1052\":null,\"1053\":null,\"1054\":null,\"1055\":15.709127690000001,\"1056\":17.150162479999999,\"1057\":14.95265187,\"1058\":15.987665570000001,\"1059\":null,\"1060\":24.46039163,\"1061\":19.592851240000002,\"1062\":null,\"1063\":14.208016069999999,\"1064\":null,\"1065\":20.192938430000002,\"1066\":null,\"1067\":null,\"1068\":18.084746419999998,\"1069\":14.51373177,\"1070\":17.540578440000001,\"1071\":null,\"1072\":null,\"1073\":15.655852899999999,\"1074\":null,\"1075\":null,\"1076\":null,\"1077\":null,\"1078\":15.206661520000001,\"1079\":15.92844777,\"1080\":null,\"1081\":null,\"1082\":15.25516124,\"1083\":null,\"1084\":null,\"1085\":null,\"1086\":null,\"1087\":14.205051599999999,\"1088\":17.50312194,\"1089\":16.35977531,\"1090\":13.547119049999999,\"1091\":null,\"1092\":19.094632529999998,\"1093\":17.197476819999999,\"1094\":15.254697480000001,\"1095\":16.03854346,\"1096\":16.285469429999999,\"1097\":17.832330519999999,\"1098\":18.7789401,\"1099\":20.58731169,\"1100\":17.016791869999999,\"1101\":17.339731149999999,\"1102\":14.900371120000001,\"1103\":19.053730349999999,\"1104\":19.749192140000002,\"1105\":15.53925976,\"1106\":null,\"1107\":null,\"1108\":null,\"1109\":18.201689129999998,\"1110\":null,\"1111\":null,\"1112\":16.448905549999999,\"1113\":null,\"1114\":null,\"1115\":null,\"1116\":18.77948267,\"1117\":null,\"1118\":null,\"1119\":15.679295079999999,\"1120\":null,\"1121\":17.319587039999998,\"1122\":null,\"1123\":17.711900320000002,\"1124\":12.00419323,\"1125\":15.059120030000001,\"1126\":20.180132149999999,\"1127\":null,\"1128\":15.77457121,\"1129\":14.872487080000001,\"1130\":18.38812862,\"1131\":null,\"1132\":13.28326903,\"1133\":null,\"1134\":null,\"1135\":19.285836589999999,\"1136\":null,\"1137\":null,\"1138\":null,\"1139\":null,\"1140\":18.69523104,\"1141\":23.946886769999999,\"1142\":null,\"1143\":null,\"1144\":17.297021829999998,\"1145\":17.67881027,\"1146\":17.240403149999999,\"1147\":17.45355958,\"1148\":null,\"1149\":null,\"1150\":null,\"1151\":null,\"1152\":null,\"1153\":null,\"1154\":null,\"1155\":null,\"1156\":13.868742640000001,\"1157\":null,\"1158\":null,\"1159\":23.475324409999999,\"1160\":19.927497299999999,\"1161\":18.91274872,\"1162\":18.066304649999999,\"1163\":18.141546439999999,\"1164\":14.34258872,\"1165\":null,\"1166\":null,\"1167\":null,\"1168\":null,\"1169\":null,\"1170\":null,\"1171\":null,\"1172\":null,\"1173\":23.423244990000001,\"1174\":null,\"1175\":17.151670459999998,\"1176\":null,\"1177\":null,\"1178\":null,\"1179\":null,\"1180\":null,\"1181\":14.370149359999999,\"1182\":null,\"1183\":null,\"1184\":17.906385579999998,\"1185\":23.42014889,\"1186\":19.793401339999999,\"1187\":17.91643582,\"1188\":20.177055060000001,\"1189\":null,\"1190\":13.34224474,\"1191\":19.878218619999998,\"1192\":null,\"1193\":null,\"1194\":18.958902640000002,\"1195\":22.047727569999999,\"1196\":17.255231340000002,\"1197\":null,\"1198\":17.64573837,\"1199\":14.641471940000001,\"1200\":null,\"1201\":20.657318530000001,\"1202\":null,\"1203\":18.682837060000001,\"1204\":19.636952000000001,\"1205\":18.173908650000001,\"1206\":null,\"1207\":null,\"1208\":18.165336610000001,\"1209\":15.29408924,\"1210\":15.771126710000001,\"1211\":15.426138610000001,\"1212\":15.923636119999999,\"1213\":13.263299699999999,\"1214\":null,\"1215\":null,\"1216\":17.117657430000001,\"1217\":null,\"1218\":17.44672478,\"1219\":17.30604014,\"1220\":null,\"1221\":null,\"1222\":null,\"1223\":null,\"1224\":null,\"1225\":null,\"1226\":null,\"1227\":15.11072304,\"1228\":null,\"1229\":17.23643556,\"1230\":null,\"1231\":null,\"1232\":20.571549900000001,\"1233\":15.012322989999999,\"1234\":15.013572720000001,\"1235\":17.822950280000001,\"1236\":16.76909796,\"1237\":15.93499327,\"1238\":18.29451564,\"1239\":17.903651279999998,\"1240\":18.232530270000002,\"1241\":17.14596555,\"1242\":15.192908620000001,\"1243\":null,\"1244\":null,\"1245\":null,\"1246\":null,\"1247\":null,\"1248\":null,\"1249\":17.48955376,\"1250\":null,\"1251\":null,\"1252\":null,\"1253\":17.752868759999998,\"1254\":null,\"1255\":null,\"1256\":null,\"1257\":null,\"1258\":18.739208550000001,\"1259\":15.93590758,\"1260\":null,\"1261\":null,\"1262\":15.383765820000001,\"1263\":16.203752829999999,\"1264\":16.82355145,\"1265\":18.588090810000001,\"1266\":18.90530292,\"1267\":18.221843270000001,\"1268\":16.597819489999999,\"1269\":null,\"1270\":17.888622099999999,\"1271\":17.89370314,\"1272\":null,\"1273\":null,\"1274\":null,\"1275\":20.843446449999998,\"1276\":20.44517403,\"1277\":19.393364689999998,\"1278\":19.762933409999999,\"1279\":19.889856300000002,\"1280\":17.716347150000001,\"1281\":14.174545139999999,\"1282\":20.347378639999999,\"1283\":19.975469230000002,\"1284\":19.378242480000001,\"1285\":18.887768359999999,\"1286\":19.226148970000001,\"1287\":18.966605999999999,\"1288\":18.376764909999999,\"1289\":20.297344689999999,\"1290\":15.06920815,\"1291\":19.6874334,\"1292\":null,\"1293\":null,\"1294\":null,\"1295\":null,\"1296\":null,\"1297\":null,\"1298\":null,\"1299\":null,\"1300\":null,\"1301\":17.81326915,\"1302\":13.10991166,\"1303\":15.29996538,\"1304\":19.732366450000001,\"1305\":null,\"1306\":null,\"1307\":null,\"1308\":15.289375700000001,\"1309\":null,\"1310\":null,\"1311\":null,\"1312\":null,\"1313\":null,\"1314\":null,\"1315\":null,\"1316\":null,\"1317\":13.10991166,\"1318\":14.22630751,\"1319\":null,\"1320\":null,\"1321\":null,\"1322\":19.43062952,\"1323\":16.638706540000001,\"1324\":21.802297029999998,\"1325\":22.265791650000001,\"1326\":17.873278679999998,\"1327\":16.092541959999998,\"1328\":null,\"1329\":18.18846611,\"1330\":17.804123570000002,\"1331\":16.506616900000001,\"1332\":17.864552799999998,\"1333\":18.230268500000001,\"1334\":null,\"1335\":17.303030150000001,\"1336\":null,\"1337\":13.327147780000001,\"1338\":21.559611239999999,\"1339\":15.78759578,\"1340\":null,\"1341\":21.09212582,\"1342\":17.023274669999999,\"1343\":null,\"1344\":14.00030608,\"1345\":15.512491369999999,\"1346\":null,\"1347\":null,\"1348\":null,\"1349\":null,\"1350\":null,\"1351\":16.46884326,\"1352\":18.997439660000001,\"1353\":20.437690610000001,\"1354\":null,\"1355\":16.41553524,\"1356\":15.68354941,\"1357\":null,\"1358\":null,\"1359\":null,\"1360\":15.13521141,\"1361\":null,\"1362\":15.77233687,\"1363\":null,\"1364\":19.739091380000001,\"1365\":null,\"1366\":15.91337605,\"1367\":14.27682008,\"1368\":17.763760090000002,\"1369\":21.384892789999999,\"1370\":null,\"1371\":19.750102640000002,\"1372\":17.197832139999999,\"1373\":16.829227370000002,\"1374\":15.055943600000001,\"1375\":null,\"1376\":null,\"1377\":null,\"1378\":17.855585250000001,\"1379\":17.667048399999999,\"1380\":16.160478210000001,\"1381\":13.10991166,\"1382\":20.060303170000001,\"1383\":15.87754144,\"1384\":15.39467015,\"1385\":19.019157369999999,\"1386\":16.367004690000002,\"1387\":16.350532139999999,\"1388\":15.462777640000001,\"1389\":14.1155306,\"1390\":null,\"1391\":null,\"1392\":17.73288646,\"1393\":20.414431690000001,\"1394\":null,\"1395\":null,\"1396\":null,\"1397\":14.423386259999999,\"1398\":null,\"1399\":null,\"1400\":19.68189327,\"1401\":18.323906239999999,\"1402\":17.423254419999999,\"1403\":16.695340359999999,\"1404\":16.168091029999999,\"1405\":18.232735730000002,\"1406\":16.869204700000001,\"1407\":20.902379400000001,\"1408\":20.065734639999999,\"1409\":14.192472240000001,\"1410\":null,\"1411\":14.603231839999999,\"1412\":17.292566319999999,\"1413\":13.644872319999999,\"1414\":13.10991166,\"1415\":null,\"1416\":null,\"1417\":20.651483209999998,\"1418\":17.051584770000002,\"1419\":15.7011424,\"1420\":18.18607081,\"1421\":16.401411589999999,\"1422\":16.348231819999999,\"1423\":18.226478539999999,\"1424\":18.165155259999999,\"1425\":18.96736159,\"1426\":18.88356671,\"1427\":18.00170426,\"1428\":17.317948640000001,\"1429\":13.8991779,\"1430\":22.341254030000002,\"1431\":19.65542168,\"1432\":null,\"1433\":14.42472012,\"1434\":null,\"1435\":null,\"1436\":17.520964880000001,\"1437\":17.237978989999998,\"1438\":null,\"1439\":15.188789119999999,\"1440\":null,\"1441\":15.50375251,\"1442\":16.350564649999999,\"1443\":null,\"1444\":null,\"1445\":null,\"1446\":null,\"1447\":null,\"1448\":13.48721506,\"1449\":16.338384170000001,\"1450\":null,\"1451\":null,\"1452\":null,\"1453\":null,\"1454\":14.265034480000001,\"1455\":17.21152373,\"1456\":18.614316819999999,\"1457\":null,\"1458\":null,\"1459\":null,\"1460\":null,\"1461\":17.30265253,\"1462\":15.47742382,\"1463\":null,\"1464\":null,\"1465\":null,\"1466\":19.463163430000002,\"1467\":14.05869442,\"1468\":null,\"1469\":null,\"1470\":null,\"1471\":17.140894200000002,\"1472\":null,\"1473\":null,\"1474\":19.804755020000002,\"1475\":null,\"1476\":null,\"1477\":17.352036760000001,\"1478\":20.921708670000001,\"1479\":18.567650029999999,\"1480\":19.522182829999998,\"1481\":15.758877930000001,\"1482\":null,\"1483\":17.309674350000002,\"1484\":16.13063966,\"1485\":null,\"1486\":16.2774921,\"1487\":15.97173362,\"1488\":15.796408400000001,\"1489\":18.359055290000001,\"1490\":null,\"1491\":null,\"1492\":18.737109929999999,\"1493\":17.923093210000001,\"1494\":null,\"1495\":18.193868030000001,\"1496\":17.605499460000001,\"1497\":18.533512120000001,\"1498\":20.179818829999999,\"1499\":18.188582230000002,\"1500\":18.14967828,\"1501\":null,\"1502\":null,\"1503\":21.9852898,\"1504\":16.934806989999998,\"1505\":14.50349134,\"1506\":19.396993550000001,\"1507\":17.49879975,\"1508\":16.431989909999999,\"1509\":18.17333803,\"1510\":16.74485765,\"1511\":20.993663300000002,\"1512\":15.604564249999999,\"1513\":16.250665089999998,\"1514\":16.784226499999999,\"1515\":19.369012099999999,\"1516\":13.10991166,\"1517\":null,\"1518\":null,\"1519\":22.00317244,\"1520\":18.586719980000002,\"1521\":null,\"1522\":null,\"1523\":14.69505143,\"1524\":16.757667810000001,\"1525\":16.337855510000001,\"1526\":19.09461452,\"1527\":17.72967225,\"1528\":15.52475703,\"1529\":17.31666766,\"1530\":12.427850319999999,\"1531\":15.83703837,\"1532\":15.21575474,\"1533\":null,\"1534\":null,\"1535\":20.12379674,\"1536\":19.97684332,\"1537\":21.674539410000001,\"1538\":null,\"1539\":16.587890560000002,\"1540\":17.643987070000002,\"1541\":16.900529729999999,\"1542\":15.43445051,\"1543\":17.94054654,\"1544\":null,\"1545\":13.10991166,\"1546\":null,\"1547\":17.922271720000001,\"1548\":12.43420545,\"1549\":14.617503599999999,\"1550\":16.388639099999999,\"1551\":18.577462619999999,\"1552\":15.510160839999999,\"1553\":null,\"1554\":null,\"1555\":null,\"1556\":15.66050263,\"1557\":15.119555310000001,\"1558\":16.775637540000002,\"1559\":null,\"1560\":14.959175999999999,\"1561\":13.351524489999999,\"1562\":19.354342290000002,\"1563\":null,\"1564\":17.90886544,\"1565\":17.575831010000002,\"1566\":null,\"1567\":21.12415932,\"1568\":null,\"1569\":null,\"1570\":null,\"1571\":null,\"1572\":null,\"1573\":null,\"1574\":null,\"1575\":20.245470839999999,\"1576\":null,\"1577\":18.94668476,\"1578\":null,\"1579\":null,\"1580\":null,\"1581\":null,\"1582\":null,\"1583\":null,\"1584\":null,\"1585\":21.2550989,\"1586\":17.010230920000001,\"1587\":16.69303335,\"1588\":16.88575118,\"1589\":null,\"1590\":14.816911510000001,\"1591\":null,\"1592\":15.464594310000001,\"1593\":13.83343277,\"1594\":16.905805829999998,\"1595\":15.18699209,\"1596\":16.3953487,\"1597\":14.72643705,\"1598\":17.782590710000001,\"1599\":14.499109000000001,\"1600\":20.916211669999999,\"1601\":17.80496381,\"1602\":17.152067290000002,\"1603\":12.993905249999999,\"1604\":13.10991166,\"1605\":15.214371119999999,\"1606\":17.57639769,\"1607\":null,\"1608\":18.153578880000001,\"1609\":null,\"1610\":16.760408770000002,\"1611\":null,\"1612\":15.65643717,\"1613\":null,\"1614\":null,\"1615\":14.247916030000001,\"1616\":null,\"1617\":17.331308969999998,\"1618\":19.287898420000001,\"1619\":null,\"1620\":null,\"1621\":null,\"1622\":null,\"1623\":null,\"1624\":16.410023039999999,\"1625\":15.9225052,\"1626\":null,\"1627\":17.964664549999998,\"1628\":17.806594220000001,\"1629\":15.383933669999999,\"1630\":21.15527509,\"1631\":19.41976799,\"1632\":null,\"1633\":18.92820704,\"1634\":20.228882980000002,\"1635\":null,\"1636\":null,\"1637\":null,\"1638\":21.984715860000002,\"1639\":19.18503042,\"1640\":15.554768299999999,\"1641\":null,\"1642\":null,\"1643\":null,\"1644\":null,\"1645\":15.87899427,\"1646\":15.18116901,\"1647\":null,\"1648\":null,\"1649\":17.574345040000001,\"1650\":null,\"1651\":17.00625059,\"1652\":18.45572276,\"1653\":null,\"1654\":null,\"1655\":null,\"1656\":null,\"1657\":19.817241920000001,\"1658\":16.786084410000001,\"1659\":19.00430313,\"1660\":null,\"1661\":15.513295619999999,\"1662\":null,\"1663\":null,\"1664\":18.6673519,\"1665\":21.151075670000001,\"1666\":18.935971370000001,\"1667\":null,\"1668\":14.46166493,\"1669\":17.232719039999999,\"1670\":null,\"1671\":null,\"1672\":18.99509493,\"1673\":17.66689096,\"1674\":null,\"1675\":null,\"1676\":11.73262922,\"1677\":null,\"1678\":15.521831069999999,\"1679\":16.914142729999998,\"1680\":null,\"1681\":16.457820290000001,\"1682\":14.106259059999999,\"1683\":18.833754379999998,\"1684\":null,\"1685\":null,\"1686\":null,\"1687\":15.98954479,\"1688\":null,\"1689\":18.063978420000002,\"1690\":18.11906179,\"1691\":18.619146010000002,\"1692\":19.12117327,\"1693\":null,\"1694\":null,\"1695\":19.818930519999998,\"1696\":14.606065190000001,\"1697\":15.376608279999999,\"1698\":18.51257399,\"1699\":null,\"1700\":null,\"1701\":15.041526599999999,\"1702\":17.731821579999998,\"1703\":21.129465679999999,\"1704\":18.95207619,\"1705\":15.33804685,\"1706\":16.264649940000002,\"1707\":15.351838020000001,\"1708\":18.695027469999999,\"1709\":18.563345739999999,\"1710\":15.083454550000001,\"1711\":16.758383810000002,\"1712\":null,\"1713\":null,\"1714\":null,\"1715\":null,\"1716\":17.862306159999999,\"1717\":14.64466807,\"1718\":18.62710916,\"1719\":15.56300538,\"1720\":21.154900980000001,\"1721\":18.050888619999998,\"1722\":14.94102951,\"1723\":null,\"1724\":null,\"1725\":20.07987632,\"1726\":17.82204698,\"1727\":17.417636689999998,\"1728\":17.688896960000001,\"1729\":14.27329943,\"1730\":null,\"1731\":19.123069300000001,\"1732\":null,\"1733\":null,\"1734\":18.421866730000001,\"1735\":20.20200685,\"1736\":null,\"1737\":21.583175000000001,\"1738\":15.882826400000001,\"1739\":15.971158150000001,\"1740\":17.65706801,\"1741\":20.33744158,\"1742\":18.740924079999999,\"1743\":18.253904819999999,\"1744\":19.331607510000001,\"1745\":12.3159318,\"1746\":15.189994110000001,\"1747\":null,\"1748\":19.948753669999998,\"1749\":15.920740070000001,\"1750\":null,\"1751\":null,\"1752\":null,\"1753\":16.05946192,\"1754\":15.44627107,\"1755\":null,\"1756\":null,\"1757\":null,\"1758\":13.10991166,\"1759\":null,\"1760\":17.41513312,\"1761\":null,\"1762\":null,\"1763\":null,\"1764\":19.658335900000001,\"1765\":null,\"1766\":null,\"1767\":14.67710076,\"1768\":null,\"1769\":20.219314489999999,\"1770\":null,\"1771\":14.40760231,\"1772\":16.707520859999999,\"1773\":18.665681679999999,\"1774\":null,\"1775\":null,\"1776\":null,\"1777\":17.181742100000001,\"1778\":17.981040480000001,\"1779\":17.53855901,\"1780\":19.401085340000002,\"1781\":null,\"1782\":20.523097660000001,\"1783\":15.93081896,\"1784\":24.00949443,\"1785\":22.593813520000001,\"1786\":19.746434189999999,\"1787\":24.034779050000001,\"1788\":25.109821069999999,\"1789\":19.039725579999999,\"1790\":17.350592039999999,\"1791\":null,\"1792\":null,\"1793\":16.52080479,\"1794\":19.545344830000001,\"1795\":17.656503780000001,\"1796\":null,\"1797\":18.762519869999998,\"1798\":null,\"1799\":null,\"1800\":15.23765992,\"1801\":null,\"1802\":17.8428036,\"1803\":18.16364256,\"1804\":18.905011269999999,\"1805\":17.635075480000001,\"1806\":18.051217600000001,\"1807\":null,\"1808\":null,\"1809\":null,\"1810\":16.873207109999999,\"1811\":17.619870120000002,\"1812\":19.378862229999999,\"1813\":19.671484,\"1814\":20.144737249999999,\"1815\":14.586329149999999,\"1816\":18.72080283,\"1817\":null,\"1818\":17.015282939999999,\"1819\":18.914326330000002,\"1820\":18.296485830000002,\"1821\":19.238402669999999,\"1822\":19.476323220000001,\"1823\":19.34222905,\"1824\":17.540921090000001,\"1825\":22.025015830000001,\"1826\":19.03023327,\"1827\":18.31004218,\"1828\":21.079382849999998,\"1829\":19.882867640000001,\"1830\":18.837009510000002,\"1831\":18.274041109999999,\"1832\":19.776415140000001,\"1833\":21.698672139999999,\"1834\":21.028362869999999,\"1835\":20.978186440000002,\"1836\":18.725096619999999,\"1837\":20.572990180000002,\"1838\":19.568802290000001,\"1839\":20.89202444,\"1840\":19.432941169999999,\"1841\":20.579240169999998,\"1842\":14.267880999999999,\"1843\":17.78062989,\"1844\":19.375218459999999,\"1845\":18.568951460000001,\"1846\":16.97333385,\"1847\":20.961107169999998,\"1848\":null,\"1849\":21.161055749999999,\"1850\":18.3302893,\"1851\":17.542613790000001,\"1852\":23.088464049999999,\"1853\":21.02336918,\"1854\":21.72338439,\"1855\":21.123625910000001,\"1856\":null,\"1857\":15.23861572,\"1858\":19.314277359999998,\"1859\":18.344913349999999,\"1860\":null,\"1861\":null,\"1862\":null,\"1863\":null,\"1864\":16.821154369999999,\"1865\":null,\"1866\":null,\"1867\":13.6566212,\"1868\":18.312118720000001,\"1869\":19.19818596,\"1870\":null,\"1871\":null,\"1872\":20.83268601,\"1873\":18.362935709999999,\"1874\":21.008240740000002,\"1875\":13.427064789999999,\"1876\":18.66300296,\"1877\":16.990485020000001,\"1878\":15.159345119999999,\"1879\":null,\"1880\":null,\"1881\":null,\"1882\":null,\"1883\":null,\"1884\":null,\"1885\":null,\"1886\":null,\"1887\":14.425820290000001,\"1888\":18.306737380000001,\"1889\":14.324171639999999,\"1890\":18.274142170000001,\"1891\":18.453274140000001,\"1892\":17.187786020000001,\"1893\":null,\"1894\":18.740433639999999,\"1895\":null,\"1896\":12.919276549999999,\"1897\":15.80170083,\"1898\":null,\"1899\":25.91020185,\"1900\":20.739725289999999,\"1901\":19.705891009999998,\"1902\":20.860017689999999,\"1903\":16.710517020000001,\"1904\":null,\"1905\":null,\"1906\":17.684119079999998,\"1907\":null,\"1908\":null,\"1909\":16.914897849999999,\"1910\":null,\"1911\":null,\"1912\":null,\"1913\":null,\"1914\":16.411771349999999,\"1915\":14.665933969999999,\"1916\":18.827708049999998,\"1917\":null,\"1918\":null,\"1919\":null,\"1920\":null,\"1921\":null,\"1922\":null,\"1923\":null,\"1924\":null,\"1925\":null,\"1926\":null,\"1927\":13.10991166,\"1928\":17.546976529999998,\"1929\":null,\"1930\":21.258501079999998,\"1931\":20.496204259999999,\"1932\":16.555959919999999,\"1933\":16.856738610000001,\"1934\":14.21135494,\"1935\":19.924232499999999,\"1936\":null,\"1937\":13.10991166,\"1938\":13.10991166,\"1939\":17.330375159999999,\"1940\":13.59744046,\"1941\":17.422559870000001,\"1942\":null,\"1943\":12.905554260000001,\"1944\":15.922734569999999,\"1945\":17.341093560000001,\"1946\":13.18213793,\"1947\":14.208064540000001,\"1948\":null,\"1949\":null,\"1950\":null,\"1951\":null,\"1952\":null,\"1953\":18.49954323,\"1954\":14.96890702,\"1955\":13.32543999,\"1956\":null,\"1957\":null,\"1958\":null,\"1959\":16.105564359999999,\"1960\":17.39400504,\"1961\":null,\"1962\":null,\"1963\":20.68700754,\"1964\":null,\"1965\":15.87906959,\"1966\":12.81875424,\"1967\":null,\"1968\":14.422876540000001,\"1969\":16.220093609999999,\"1970\":null,\"1971\":22.429421430000001,\"1972\":null,\"1973\":17.231247320000001,\"1974\":null,\"1975\":15.43842068,\"1976\":13.264222780000001,\"1977\":15.83128979,\"1978\":15.7291638,\"1979\":null,\"1980\":15.35883956,\"1981\":null,\"1982\":17.285548339999998,\"1983\":null,\"1984\":null,\"1985\":16.358806319999999,\"1986\":18.617188649999999,\"1987\":17.683836029999998,\"1988\":17.32471657,\"1989\":17.977447250000001,\"1990\":16.04667783,\"1991\":14.765566939999999,\"1992\":17.080063249999998,\"1993\":16.207505130000001,\"1994\":null,\"1995\":16.00866044,\"1996\":15.86849151,\"1997\":18.866582940000001,\"1998\":14.114885640000001,\"1999\":19.12388996,\"2000\":16.525858119999999,\"2001\":null,\"2002\":18.61099467,\"2003\":null,\"2004\":15.69267724,\"2005\":null,\"2006\":null,\"2007\":null,\"2008\":null,\"2009\":16.627936519999999,\"2010\":14.97092256,\"2011\":null,\"2012\":19.55565386,\"2013\":null,\"2014\":15.14300304,\"2015\":null,\"2016\":15.919987819999999,\"2017\":19.519792549999998,\"2018\":15.07937377,\"2019\":null,\"2020\":null,\"2021\":19.27990771,\"2022\":null,\"2023\":19.03587495,\"2024\":null,\"2025\":18.13111164,\"2026\":null,\"2027\":16.711763269999999,\"2028\":13.565043709999999,\"2029\":18.018795669999999,\"2030\":14.02511033,\"2031\":17.610688280000002,\"2032\":16.29631874,\"2033\":12.70843631,\"2034\":16.14898685,\"2035\":17.72926455,\"2036\":17.484657609999999,\"2037\":null,\"2038\":15.782469580000001,\"2039\":null,\"2040\":16.315874520000001,\"2041\":22.314489519999999,\"2042\":null,\"2043\":15.03229937,\"2044\":17.289198339999999,\"2045\":null,\"2046\":null,\"2047\":null,\"2048\":null,\"2049\":14.03994608,\"2050\":null,\"2051\":19.170181230000001,\"2052\":13.10991166,\"2053\":null,\"2054\":17.693519030000001,\"2055\":null,\"2056\":13.10991166,\"2057\":null,\"2058\":null,\"2059\":null,\"2060\":null,\"2061\":null,\"2062\":null,\"2063\":null,\"2064\":14.49309727,\"2065\":null,\"2066\":null,\"2067\":22.074201949999999,\"2068\":17.73267354,\"2069\":null,\"2070\":null,\"2071\":19.531806899999999,\"2072\":15.92532546,\"2073\":null,\"2074\":null,\"2075\":16.842774389999999,\"2076\":17.649830860000002,\"2077\":18.018834099999999,\"2078\":14.3005741,\"2079\":15.28970837,\"2080\":16.27608421,\"2081\":15.91959666,\"2082\":null,\"2083\":18.218217119999998,\"2084\":null,\"2085\":16.14503551,\"2086\":null,\"2087\":16.069316560000001,\"2088\":null,\"2089\":null,\"2090\":20.49955984,\"2091\":19.49482751,\"2092\":null,\"2093\":24.367611119999999,\"2094\":null,\"2095\":null,\"2096\":null,\"2097\":null,\"2098\":null,\"2099\":null,\"2100\":15.024494239999999,\"2101\":17.476818160000001,\"2102\":null,\"2103\":null,\"2104\":null,\"2105\":null,\"2106\":null,\"2107\":16.19328668,\"2108\":18.356378509999999,\"2109\":null,\"2110\":null,\"2111\":null,\"2112\":15.99441805,\"2113\":20.134229770000001,\"2114\":12.18033095,\"2115\":19.17683345,\"2116\":17.81099408,\"2117\":12.584866760000001,\"2118\":18.211265699999998,\"2119\":15.34713943,\"2120\":18.375528339999999,\"2121\":13.12111187,\"2122\":null,\"2123\":16.469013100000002,\"2124\":15.571326279999999,\"2125\":null,\"2126\":null,\"2127\":13.20552279,\"2128\":15.2752353,\"2129\":17.10239584,\"2130\":22.317149740000001,\"2131\":null,\"2132\":null,\"2133\":null,\"2134\":null,\"2135\":19.231755450000001,\"2136\":12.385107700000001,\"2137\":18.62733609,\"2138\":20.1499484,\"2139\":15.601679219999999,\"2140\":14.378352319999999,\"2141\":17.090636320000002,\"2142\":null,\"2143\":null,\"2144\":20.87248752,\"2145\":18.824517449999998,\"2146\":null,\"2147\":null,\"2148\":18.771671829999999,\"2149\":17.379784950000001,\"2150\":null,\"2151\":14.65149813,\"2152\":14.55023853,\"2153\":17.380287710000001,\"2154\":null,\"2155\":null,\"2156\":null,\"2157\":null,\"2158\":null,\"2159\":18.579748380000002,\"2160\":null,\"2161\":17.532463530000001,\"2162\":21.9486542,\"2163\":18.4352336,\"2164\":null,\"2165\":14.290266989999999,\"2166\":15.68896468,\"2167\":15.433474650000001,\"2168\":null,\"2169\":null,\"2170\":17.979878289999998,\"2171\":null,\"2172\":20.100639399999999,\"2173\":24.321732749999999,\"2174\":20.83369515,\"2175\":23.56257914,\"2176\":null,\"2177\":17.763528990000001,\"2178\":null,\"2179\":17.473035360000001,\"2180\":12.21439425,\"2181\":null,\"2182\":15.84429081,\"2183\":null,\"2184\":18.702775750000001,\"2185\":null,\"2186\":13.10991166,\"2187\":null,\"2188\":16.92404668,\"2189\":12.35100448,\"2190\":13.766959030000001,\"2191\":13.77549329,\"2192\":null,\"2193\":null,\"2194\":19.29935824,\"2195\":17.643391399999999,\"2196\":null,\"2197\":null,\"2198\":null,\"2199\":null,\"2200\":17.185657819999999,\"2201\":13.10991166,\"2202\":null,\"2203\":null,\"2204\":null,\"2205\":null,\"2206\":null,\"2207\":null,\"2208\":18.597070219999999,\"2209\":15.200125610000001,\"2210\":18.289849579999998,\"2211\":16.75234421,\"2212\":22.163759720000002,\"2213\":15.78316225,\"2214\":null,\"2215\":null,\"2216\":20.272371270000001,\"2217\":18.834748449999999,\"2218\":19.185124949999999,\"2219\":16.827809139999999,\"2220\":null,\"2221\":16.833064830000001,\"2222\":15.437717019999999,\"2223\":null,\"2224\":null,\"2225\":18.151480320000001,\"2226\":null,\"2227\":19.01497445,\"2228\":15.933327139999999,\"2229\":null,\"2230\":18.532630600000001,\"2231\":null,\"2232\":null,\"2233\":null,\"2234\":15.921199700000001,\"2235\":15.713731729999999,\"2236\":16.73582657,\"2237\":14.370590930000001,\"2238\":null,\"2239\":19.875504469999999,\"2240\":16.766682679999999,\"2241\":22.60825461,\"2242\":15.754069489999999,\"2243\":13.366081919999999,\"2244\":13.10991166,\"2245\":15.89721559,\"2246\":17.267544709999999,\"2247\":null,\"2248\":null,\"2249\":18.158046949999999,\"2250\":null,\"2251\":19.973796029999999,\"2252\":20.719669369999998,\"2253\":17.372224150000001,\"2254\":19.058133349999999,\"2255\":null,\"2256\":null,\"2257\":17.180792310000001,\"2258\":null,\"2259\":null,\"2260\":null,\"2261\":18.987330740000001,\"2262\":16.21585301,\"2263\":17.0974614,\"2264\":13.95495951,\"2265\":27.915925959999999,\"2266\":20.683923480000001,\"2267\":13.788275240000001,\"2268\":22.50865374,\"2269\":21.277048050000001,\"2270\":null,\"2271\":15.63395302,\"2272\":null,\"2273\":null,\"2274\":null,\"2275\":null,\"2276\":null,\"2277\":null,\"2278\":20.75351233,\"2279\":19.187699559999999,\"2280\":14.77578417,\"2281\":15.59647079,\"2282\":18.436335499999998,\"2283\":null,\"2284\":15.80366199,\"2285\":14.83794941,\"2286\":null,\"2287\":18.814812010000001,\"2288\":16.63234533,\"2289\":19.31748138,\"2290\":21.660154479999999,\"2291\":18.761369299999998,\"2292\":null,\"2293\":null,\"2294\":19.419185689999999,\"2295\":null,\"2296\":16.121634969999999,\"2297\":null,\"2298\":null,\"2299\":19.077618019999999,\"2300\":22.479561879999999,\"2301\":null,\"2302\":null,\"2303\":14.25020031,\"2304\":19.556131270000002,\"2305\":18.12837489,\"2306\":18.604108499999999,\"2307\":15.63819129,\"2308\":16.722635530000002,\"2309\":14.759283849999999,\"2310\":18.85882805,\"2311\":null,\"2312\":15.73804134,\"2313\":null,\"2314\":null,\"2315\":null,\"2316\":20.758821579999999,\"2317\":16.60130981,\"2318\":15.20716419,\"2319\":16.626289289999999,\"2320\":15.622116719999999,\"2321\":14.14069888,\"2322\":16.043400219999999,\"2323\":17.67601337,\"2324\":null,\"2325\":null,\"2326\":null,\"2327\":19.270560320000001,\"2328\":15.73309941,\"2329\":18.62399014,\"2330\":19.831659169999998,\"2331\":19.090847010000001,\"2332\":16.429063360000001,\"2333\":18.787596870000002,\"2334\":18.16151125,\"2335\":16.057022920000001,\"2336\":14.54549793,\"2337\":null,\"2338\":null,\"2339\":null,\"2340\":12.631604579999999,\"2341\":13.10991166,\"2342\":16.221722790000001,\"2343\":null,\"2344\":null,\"2345\":null,\"2346\":null,\"2347\":null,\"2348\":20.27298231,\"2349\":null,\"2350\":22.51188355,\"2351\":20.543473850000002,\"2352\":16.644154090000001,\"2353\":null,\"2354\":22.389228540000001,\"2355\":null,\"2356\":null,\"2357\":null,\"2358\":null,\"2359\":16.937324,\"2360\":14.70734777,\"2361\":null,\"2362\":null,\"2363\":null,\"2364\":17.73891562,\"2365\":null,\"2366\":13.14858388,\"2367\":17.553075719999999,\"2368\":16.98912867,\"2369\":17.905864950000002,\"2370\":18.638793509999999,\"2371\":19.100421260000001,\"2372\":17.652578699999999,\"2373\":21.053628230000001,\"2374\":null,\"2375\":14.753983119999999,\"2376\":14.87431413,\"2377\":17.606479329999999,\"2378\":14.55970289,\"2379\":15.15223327,\"2380\":null,\"2381\":18.03161287,\"2382\":17.485839309999999,\"2383\":15.62051874,\"2384\":null,\"2385\":null,\"2386\":19.84723769,\"2387\":16.83663413,\"2388\":null,\"2389\":19.698364900000001,\"2390\":15.75010464,\"2391\":16.228033790000001,\"2392\":15.232257300000001,\"2393\":null,\"2394\":21.275517010000002,\"2395\":19.583184240000001,\"2396\":20.521212599999998,\"2397\":null,\"2398\":14.407225629999999,\"2399\":null,\"2400\":15.388670039999999,\"2401\":18.251043729999999,\"2402\":17.64232071,\"2403\":null,\"2404\":null,\"2405\":null,\"2406\":null,\"2407\":16.360483670000001,\"2408\":null,\"2409\":null,\"2410\":null,\"2411\":14.231744129999999,\"2412\":null,\"2413\":18.340336130000001,\"2414\":17.45024167,\"2415\":null,\"2416\":null,\"2417\":15.43318373,\"2418\":null,\"2419\":null,\"2420\":18.776180780000001,\"2421\":15.324636399999999,\"2422\":null,\"2423\":18.31114522,\"2424\":null,\"2425\":null,\"2426\":null,\"2427\":null,\"2428\":null,\"2429\":14.34166725,\"2430\":15.82300306,\"2431\":null,\"2432\":null,\"2433\":null,\"2434\":14.05134515,\"2435\":null,\"2436\":19.231562050000001,\"2437\":13.10991166,\"2438\":18.989198250000001,\"2439\":23.412400269999999,\"2440\":17.720948499999999,\"2441\":18.439346,\"2442\":16.56750886,\"2443\":null,\"2444\":null,\"2445\":null,\"2446\":16.91315861,\"2447\":14.47233406,\"2448\":17.30488725,\"2449\":null,\"2450\":null,\"2451\":19.017699,\"2452\":null,\"2453\":16.37732226,\"2454\":null,\"2455\":14.09997184,\"2456\":null,\"2457\":null,\"2458\":null,\"2459\":null,\"2460\":13.849500669999999,\"2461\":18.67374753,\"2462\":null,\"2463\":18.841520410000001,\"2464\":18.149435050000001,\"2465\":18.329879340000002,\"2466\":null,\"2467\":null,\"2468\":null,\"2469\":null,\"2470\":14.549080630000001,\"2471\":null,\"2472\":18.890777230000001,\"2473\":18.280275570000001,\"2474\":null,\"2475\":14.764703300000001,\"2476\":16.92516281,\"2477\":15.458533900000001,\"2478\":16.485097540000002,\"2479\":19.309292599999999,\"2480\":17.51052426,\"2481\":20.801091620000001,\"2482\":20.43225739,\"2483\":16.84574611,\"2484\":null,\"2485\":22.511951140000001,\"2486\":15.420169169999999,\"2487\":22.596530309999999,\"2488\":23.981445539999999,\"2489\":16.651420040000001,\"2490\":18.752998300000002,\"2491\":17.115849390000001,\"2492\":18.03932562,\"2493\":18.248640529999999,\"2494\":17.451869349999999,\"2495\":12.97663627,\"2496\":18.90148052,\"2497\":20.06337649,\"2498\":17.717109359999998,\"2499\":null,\"2500\":null,\"2501\":null,\"2502\":null,\"2503\":null,\"2504\":17.711736200000001,\"2505\":null,\"2506\":15.63083279,\"2507\":null,\"2508\":16.759493290000002,\"2509\":18.71550804,\"2510\":15.962195680000001,\"2511\":15.589741930000001,\"2512\":17.657281619999999,\"2513\":null,\"2514\":null,\"2515\":16.223781339999999,\"2516\":null,\"2517\":null,\"2518\":12.003063770000001,\"2519\":16.92130199,\"2520\":16.81244594,\"2521\":16.64819554,\"2522\":null,\"2523\":null,\"2524\":18.897332819999999,\"2525\":19.267339,\"2526\":null,\"2527\":null,\"2528\":13.976138349999999,\"2529\":18.693087689999999,\"2530\":14.626273080000001,\"2531\":null,\"2532\":14.27846692,\"2533\":null,\"2534\":null,\"2535\":null,\"2536\":15.530344299999999,\"2537\":15.137593450000001,\"2538\":null,\"2539\":15.943045939999999,\"2540\":21.761570989999999,\"2541\":null,\"2542\":null,\"2543\":19.469262319999999,\"2544\":15.380675589999999,\"2545\":15.18132817,\"2546\":16.391331269999998,\"2547\":17.357978899999999,\"2548\":17.465030339999998,\"2549\":16.866053529999998,\"2550\":15.987265389999999,\"2551\":16.594862840000001,\"2552\":null,\"2553\":17.484226419999999,\"2554\":null,\"2555\":18.105546929999999,\"2556\":null,\"2557\":16.2245089,\"2558\":14.494151090000001,\"2559\":null,\"2560\":17.552720839999999,\"2561\":18.428657189999999,\"2562\":16.74830072,\"2563\":22.936525410000002,\"2564\":18.96322868,\"2565\":17.827389740000001,\"2566\":null,\"2567\":16.280146510000002,\"2568\":19.392010819999999,\"2569\":17.313341340000001,\"2570\":19.542332600000002,\"2571\":17.47928959,\"2572\":16.478844509999998,\"2573\":16.3777993,\"2574\":19.515536959999999,\"2575\":17.87427726,\"2576\":null,\"2577\":19.852224280000002,\"2578\":17.795213409999999,\"2579\":null,\"2580\":null,\"2581\":null,\"2582\":null,\"2583\":15.95612734,\"2584\":24.35921145,\"2585\":16.257705529999999,\"2586\":17.887251469999999,\"2587\":16.295697270000002,\"2588\":null,\"2589\":15.076193849999999,\"2590\":15.70272581,\"2591\":20.261496749999999,\"2592\":null,\"2593\":null,\"2594\":19.573650390000001,\"2595\":17.743898290000001,\"2596\":null,\"2597\":null,\"2598\":15.41473201,\"2599\":17.087747539999999,\"2600\":null,\"2601\":null,\"2602\":17.827415940000002,\"2603\":21.36052463,\"2604\":null,\"2605\":14.20238483,\"2606\":null,\"2607\":16.873207109999999,\"2608\":null,\"2609\":18.55653985,\"2610\":17.534868110000001,\"2611\":17.28831533,\"2612\":null,\"2613\":null,\"2614\":null,\"2615\":22.18592069,\"2616\":null,\"2617\":16.096279150000001,\"2618\":20.73483006,\"2619\":15.96879232,\"2620\":null,\"2621\":null,\"2622\":null,\"2623\":20.052591570000001,\"2624\":19.27464149,\"2625\":18.150157920000002,\"2626\":14.354082829999999,\"2627\":null,\"2628\":null,\"2629\":null,\"2630\":14.40116456,\"2631\":15.06155792,\"2632\":null,\"2633\":null,\"2634\":17.426859839999999,\"2635\":14.20199687,\"2636\":13.69201793,\"2637\":null,\"2638\":18.563962920000002,\"2639\":21.966803809999998,\"2640\":20.51588804,\"2641\":22.244319000000001,\"2642\":null,\"2643\":null,\"2644\":20.541078639999998,\"2645\":13.85319941,\"2646\":null,\"2647\":19.428728199999998,\"2648\":null,\"2649\":17.34763821,\"2650\":null,\"2651\":null,\"2652\":17.043157879999999,\"2653\":18.142209780000002,\"2654\":13.10991166,\"2655\":19.800036819999999,\"2656\":15.91048267,\"2657\":20.009059730000001,\"2658\":19.722041569999998,\"2659\":null,\"2660\":21.277261800000002,\"2661\":18.384002890000001,\"2662\":19.58121834,\"2663\":14.88911441,\"2664\":null,\"2665\":14.04065458,\"2666\":24.788573840000002,\"2667\":14.393154450000001,\"2668\":13.22243196,\"2669\":19.812851259999999,\"2670\":17.68325454,\"2671\":20.92107756,\"2672\":17.118964720000001,\"2673\":14.47181615,\"2674\":15.532870819999999,\"2675\":13.142284330000001,\"2676\":null,\"2677\":14.677068350000001,\"2678\":null,\"2679\":17.007137279999998,\"2680\":15.499330090000001,\"2681\":12.37988666,\"2682\":16.48738122,\"2683\":17.08620092,\"2684\":19.84314813,\"2685\":null,\"2686\":17.54762727,\"2687\":21.916140299999999,\"2688\":18.02770245,\"2689\":15.22639193,\"2690\":17.75498765,\"2691\":null,\"2692\":null,\"2693\":18.726319230000001,\"2694\":null,\"2695\":null,\"2696\":18.853540120000002,\"2697\":null,\"2698\":15.20337664,\"2699\":null,\"2700\":null,\"2701\":16.54270202,\"2702\":null,\"2703\":null,\"2704\":null,\"2705\":15.96264768,\"2706\":17.949318949999998,\"2707\":23.756331360000001,\"2708\":20.612040690000001,\"2709\":20.152252600000001,\"2710\":25.832684669999999,\"2711\":15.033468409999999,\"2712\":17.822722280000001,\"2713\":null,\"2714\":19.54363614,\"2715\":24.009986569999999,\"2716\":16.601137619999999,\"2717\":20.741751619999999,\"2718\":22.7372306,\"2719\":20.711405490000001,\"2720\":19.60149474,\"2721\":20.4215737,\"2722\":25.282403160000001,\"2723\":18.48043814,\"2724\":22.649549669999999,\"2725\":20.106921530000001,\"2726\":21.110130699999999,\"2727\":19.10717387,\"2728\":14.60725092,\"2729\":null,\"2730\":22.753117759999998,\"2731\":15.826942219999999,\"2732\":13.552376929999999,\"2733\":null,\"2734\":null,\"2735\":17.546056289999999,\"2736\":17.79107694,\"2737\":19.29505163,\"2738\":null,\"2739\":null,\"2740\":16.48622963,\"2741\":14.770617250000001,\"2742\":19.25923431,\"2743\":18.113400349999999,\"2744\":21.32314319,\"2745\":13.782643950000001,\"2746\":null,\"2747\":15.438044359999999,\"2748\":null,\"2749\":null,\"2750\":14.454823599999999,\"2751\":null,\"2752\":15.25347187,\"2753\":21.13883482,\"2754\":22.939085120000002,\"2755\":null,\"2756\":null,\"2757\":null,\"2758\":null,\"2759\":22.840965099999998,\"2760\":null,\"2761\":null,\"2762\":null,\"2763\":null,\"2764\":18.126183180000002,\"2765\":15.755603000000001,\"2766\":14.845074,\"2767\":15.265509160000001,\"2768\":14.93930183,\"2769\":17.419424729999999,\"2770\":19.349686720000001,\"2771\":null,\"2772\":14.80498152,\"2773\":null,\"2774\":17.038083449999998,\"2775\":18.49475262,\"2776\":null,\"2777\":13.93836825,\"2778\":null,\"2779\":16.287899809999999,\"2780\":14.579212979999999,\"2781\":null,\"2782\":null,\"2783\":14.21749146,\"2784\":19.892619360000001,\"2785\":null,\"2786\":18.268353529999999,\"2787\":null,\"2788\":15.9290976,\"2789\":null,\"2790\":null,\"2791\":null,\"2792\":16.717921780000001,\"2793\":null,\"2794\":13.693351420000001,\"2795\":null,\"2796\":16.614313859999999,\"2797\":19.695756469999999,\"2798\":14.67818497,\"2799\":21.483644829999999,\"2800\":null,\"2801\":19.560609079999999,\"2802\":18.50143452,\"2803\":18.72614635,\"2804\":15.305051629999999,\"2805\":null,\"2806\":null,\"2807\":15.15351594,\"2808\":null,\"2809\":null,\"2810\":20.57029352,\"2811\":19.857357610000001,\"2812\":14.40139222,\"2813\":16.109981810000001,\"2814\":19.983426349999998,\"2815\":21.066183160000001,\"2816\":20.062654670000001,\"2817\":null,\"2818\":19.991407649999999,\"2819\":null,\"2820\":null,\"2821\":null,\"2822\":15.530194209999999,\"2823\":null,\"2824\":18.199659019999999,\"2825\":16.61493068,\"2826\":null,\"2827\":14.84561967,\"2828\":null,\"2829\":19.507847689999998,\"2830\":null,\"2831\":null,\"2832\":13.10991166,\"2833\":15.43728684,\"2834\":null,\"2835\":17.996233660000002,\"2836\":16.260977109999999,\"2837\":null,\"2838\":16.140813550000001,\"2839\":13.10991166,\"2840\":14.74025748,\"2841\":null,\"2842\":16.573981719999999,\"2843\":null,\"2844\":16.123445459999999,\"2845\":12.979053629999999,\"2846\":12.82063512,\"2847\":18.903619079999999,\"2848\":17.362311810000001,\"2849\":21.882737559999999,\"2850\":22.472023329999999,\"2851\":21.96781073,\"2852\":18.361451280000001,\"2853\":19.688333369999999,\"2854\":22.409229459999999,\"2855\":16.272075959999999,\"2856\":18.2949892,\"2857\":16.278606870000001,\"2858\":17.783753269999998,\"2859\":14.789779360000001,\"2860\":17.552598499999998,\"2861\":16.951678279999999,\"2862\":14.72590383,\"2863\":null,\"2864\":13.02591202,\"2865\":18.552357090000001,\"2866\":16.344991090000001,\"2867\":null,\"2868\":16.94932919,\"2869\":null,\"2870\":18.386602790000001,\"2871\":15.77315482,\"2872\":null,\"2873\":19.170391890000001,\"2874\":null,\"2875\":18.34195617,\"2876\":15.80696504,\"2877\":12.9915137,\"2878\":null,\"2879\":15.4164748,\"2880\":16.415904189999999,\"2881\":18.41233918,\"2882\":17.67241881,\"2883\":null,\"2884\":16.609870310000002,\"2885\":17.836078709999999,\"2886\":null,\"2887\":null,\"2888\":null,\"2889\":null,\"2890\":15.944325129999999,\"2891\":18.72189384,\"2892\":14.742624660000001,\"2893\":14.181697,\"2894\":17.461484380000002,\"2895\":null,\"2896\":16.616267650000001,\"2897\":null,\"2898\":12.33217645,\"2899\":null,\"2900\":null,\"2901\":16.796276110000001,\"2902\":16.29988328,\"2903\":13.43925061,\"2904\":null,\"2905\":null,\"2906\":null,\"2907\":null,\"2908\":14.5156866,\"2909\":20.028741650000001,\"2910\":12.56631391,\"2911\":15.140615779999999,\"2912\":null,\"2913\":null,\"2914\":19.993090949999999,\"2915\":20.419889900000001,\"2916\":null,\"2917\":null,\"2918\":13.22741948,\"2919\":16.50073617,\"2920\":14.273659690000001,\"2921\":16.283299400000001,\"2922\":null,\"2923\":14.79096593,\"2924\":19.545618480000002,\"2925\":null,\"2926\":null,\"2927\":null,\"2928\":22.088473799999999,\"2929\":20.020800179999998,\"2930\":null,\"2931\":null,\"2932\":16.60763854,\"2933\":14.650087210000001,\"2934\":16.374460419999998,\"2935\":15.108795649999999,\"2936\":null,\"2937\":16.51609088,\"2938\":null,\"2939\":15.35416105,\"2940\":null,\"2941\":null,\"2942\":null,\"2943\":null,\"2944\":null,\"2945\":null,\"2946\":14.480115809999999,\"2947\":14.34577219,\"2948\":null,\"2949\":14.30860874,\"2950\":null,\"2951\":18.815446479999998,\"2952\":null,\"2953\":16.554637110000002,\"2954\":null,\"2955\":null,\"2956\":15.97070662,\"2957\":null,\"2958\":14.500148960000001,\"2959\":null,\"2960\":null,\"2961\":18.150915730000001,\"2962\":null,\"2963\":null,\"2964\":null,\"2965\":null,\"2966\":null,\"2967\":null,\"2968\":null,\"2969\":null,\"2970\":null,\"2971\":null,\"2972\":null,\"2973\":14.228832560000001,\"2974\":18.463570019999999,\"2975\":null,\"2976\":null,\"2977\":null,\"2978\":null,\"2979\":15.01826765,\"2980\":17.425157259999999,\"2981\":12.92614947,\"2982\":13.10991166,\"2983\":17.92691215,\"2984\":17.151483460000001,\"2985\":null,\"2986\":null,\"2987\":16.974238280000002,\"2988\":17.087744019999999,\"2989\":14.95578536,\"2990\":15.888828589999999,\"2991\":15.216385259999999,\"2992\":18.68845494,\"2993\":null,\"2994\":null,\"2995\":null,\"2996\":18.446214380000001,\"2997\":16.88895286,\"2998\":16.705897100000001,\"2999\":15.19318266,\"3000\":null,\"3001\":17.12198686,\"3002\":14.59018199,\"3003\":14.92773566,\"3004\":null,\"3005\":17.92572444,\"3006\":16.679290170000002,\"3007\":16.984135479999999,\"3008\":12.627337020000001,\"3009\":16.78501052,\"3010\":21.470121890000002,\"3011\":17.089476359999999,\"3012\":12.99688663,\"3013\":14.685501739999999,\"3014\":12.873956400000001,\"3015\":null,\"3016\":14.026958540000001,\"3017\":17.96322842,\"3018\":16.852864650000001,\"3019\":14.922038860000001,\"3020\":15.04732362,\"3021\":15.26989352,\"3022\":15.212035589999999,\"3023\":null,\"3024\":18.92884364,\"3025\":13.99336179,\"3026\":null,\"3027\":null,\"3028\":null,\"3029\":null,\"3030\":null,\"3031\":16.269565759999999,\"3032\":null,\"3033\":13.10991166,\"3034\":null,\"3035\":17.557179349999998,\"3036\":18.656091579999998,\"3037\":15.539791060000001,\"3038\":22.647526320000001,\"3039\":16.594834949999999,\"3040\":18.010660170000001,\"3041\":20.72512996,\"3042\":22.77035227,\"3043\":15.53022765,\"3044\":null,\"3045\":null,\"3046\":null,\"3047\":null,\"3048\":15.32099597,\"3049\":14.79151384,\"3050\":17.974574579999999,\"3051\":null,\"3052\":20.466059619999999,\"3053\":21.81856582,\"3054\":null,\"3055\":16.26609461,\"3056\":16.265709439999998,\"3057\":15.41266845,\"3058\":null,\"3059\":null,\"3060\":20.401502059999999,\"3061\":17.75924195,\"3062\":null,\"3063\":15.21575474,\"3064\":null,\"3065\":17.91815369,\"3066\":17.348426920000001,\"3067\":null,\"3068\":null,\"3069\":18.22597734,\"3070\":19.205697199999999,\"3071\":21.452118909999999,\"3072\":16.5044094,\"3073\":null,\"3074\":null,\"3075\":15.11071952,\"3076\":null,\"3077\":null,\"3078\":null,\"3079\":15.593620209999999,\"3080\":18.00245374,\"3081\":null,\"3082\":null,\"3083\":null,\"3084\":null,\"3085\":15.439995939999999,\"3086\":null,\"3087\":13.10991166,\"3088\":null,\"3089\":null,\"3090\":15.14966937,\"3091\":null,\"3092\":null,\"3093\":null,\"3094\":13.10991166,\"3095\":12.25183314,\"3096\":19.771359279999999,\"3097\":17.538627859999998,\"3098\":20.54569854,\"3099\":19.345326140000001,\"3100\":null,\"3101\":18.05055377,\"3102\":16.7288389,\"3103\":13.8523847,\"3104\":21.913545469999999,\"3105\":null,\"3106\":17.744045849999999,\"3107\":23.156642470000001,\"3108\":13.93212275,\"3109\":null,\"3110\":null,\"3111\":19.336075560000001,\"3112\":18.15088231,\"3113\":15.57816169,\"3114\":15.39851945,\"3115\":26.873590109999998,\"3116\":19.135470160000001,\"3117\":21.92889169,\"3118\":null,\"3119\":15.93901747,\"3120\":16.405681529999999,\"3121\":null,\"3122\":null,\"3123\":13.840505240000001,\"3124\":null,\"3125\":16.699064969999998,\"3126\":11.29858761,\"3127\":16.748414950000001,\"3128\":null,\"3129\":19.894211819999999,\"3130\":19.241129109999999,\"3131\":null,\"3132\":null,\"3133\":15.04995184,\"3134\":null,\"3135\":null,\"3136\":15.848845109999999,\"3137\":null,\"3138\":18.527985040000001,\"3139\":19.94688365,\"3140\":18.02827546,\"3141\":15.95686854,\"3142\":17.382308510000001,\"3143\":15.7173208,\"3144\":18.899917609999999,\"3145\":null,\"3146\":null,\"3147\":null,\"3148\":null,\"3149\":13.97884854,\"3150\":null,\"3151\":13.99663913,\"3152\":17.902111399999999,\"3153\":13.10991166,\"3154\":13.31225717,\"3155\":null,\"3156\":null,\"3157\":null,\"3158\":null,\"3159\":null,\"3160\":null,\"3161\":16.509723659999999,\"3162\":16.438901619999999,\"3163\":13.975674700000001,\"3164\":15.40660415,\"3165\":null,\"3166\":null,\"3167\":null,\"3168\":null,\"3169\":15.912352070000001,\"3170\":null,\"3171\":null,\"3172\":null,\"3173\":15.42651356,\"3174\":null,\"3175\":null,\"3176\":null,\"3177\":null,\"3178\":null,\"3179\":16.62329841,\"3180\":18.14690126,\"3181\":null,\"3182\":16.649847170000001,\"3183\":null,\"3184\":null,\"3185\":null,\"3186\":null,\"3187\":null,\"3188\":null,\"3189\":null,\"3190\":null,\"3191\":null,\"3192\":16.48917273,\"3193\":13.642162709999999,\"3194\":null,\"3195\":17.511221880000001,\"3196\":19.38524572,\"3197\":15.725734770000001,\"3198\":20.616340650000002,\"3199\":15.34530399,\"3200\":16.05149918,\"3201\":null,\"3202\":null,\"3203\":null,\"3204\":null,\"3205\":19.252988469999998,\"3206\":16.117909229999999,\"3207\":17.64218091,\"3208\":18.356697449999999,\"3209\":19.032798209999999,\"3210\":17.446246630000001,\"3211\":18.177925980000001,\"3212\":15.39038253,\"3213\":14.60804897,\"3214\":14.38788029,\"3215\":17.283391600000002,\"3216\":15.120225059999999,\"3217\":19.876843690000001,\"3218\":20.002533029999999,\"3219\":15.49084758,\"3220\":17.469182459999999,\"3221\":16.895042230000001,\"3222\":14.87991678,\"3223\":19.811446790000002,\"3224\":15.329552100000001,\"3225\":21.48875993,\"3226\":null,\"3227\":null,\"3228\":null,\"3229\":18.351606010000001,\"3230\":15.860809809999999,\"3231\":19.31256952,\"3232\":17.00448433,\"3233\":19.42272629,\"3234\":15.38813326,\"3235\":null,\"3236\":17.16565992,\"3237\":null,\"3238\":11.92485258,\"3239\":15.392194549999999,\"3240\":19.83042373,\"3241\":17.514732510000002,\"3242\":19.249254530000002,\"3243\":null,\"3244\":14.9646405,\"3245\":null,\"3246\":18.70759614,\"3247\":18.430721609999999,\"3248\":null,\"3249\":null,\"3250\":16.539817750000001,\"3251\":13.10991166,\"3252\":15.9553514,\"3253\":15.755747789999999,\"3254\":19.74709923,\"3255\":null,\"3256\":17.414963719999999,\"3257\":13.904135200000001,\"3258\":14.937953220000001,\"3259\":null,\"3260\":16.77402601,\"3261\":12.95730842,\"3262\":null,\"3263\":17.95548071,\"3264\":19.058483840000001,\"3265\":17.38054331,\"3266\":19.661520540000002,\"3267\":null,\"3268\":null,\"3269\":null,\"3270\":null,\"3271\":null,\"3272\":null,\"3273\":null,\"3274\":null,\"3275\":null,\"3276\":13.10991166,\"3277\":null,\"3278\":null,\"3279\":null,\"3280\":null,\"3281\":13.10991166,\"3282\":14.60217905,\"3283\":16.55944877,\"3284\":17.74409343,\"3285\":null,\"3286\":18.60501335,\"3287\":18.905032559999999,\"3288\":18.494621840000001,\"3289\":14.43221823,\"3290\":19.441024899999999,\"3291\":17.141137499999999,\"3292\":16.139039579999999,\"3293\":16.72184614,\"3294\":18.154403739999999,\"3295\":21.761516610000001,\"3296\":15.887100029999999,\"3297\":null,\"3298\":null,\"3299\":13.48779004,\"3300\":18.608808759999999,\"3301\":19.285929899999999,\"3302\":17.074111949999999,\"3303\":17.3085442,\"3304\":18.745098089999999,\"3305\":14.64922243,\"3306\":17.62319639,\"3307\":14.06769255,\"3308\":17.47929529,\"3309\":null,\"3310\":16.40220807,\"3311\":16.43431906,\"3312\":20.120535239999999,\"3313\":17.43605153,\"3314\":14.69231366,\"3315\":18.297987840000001,\"3316\":null,\"3317\":null,\"3318\":null,\"3319\":null,\"3320\":20.363112869999998,\"3321\":18.759810770000001,\"3322\":null,\"3323\":16.32642495,\"3324\":16.906827,\"3325\":16.202222880000001,\"3326\":20.22851606,\"3327\":null,\"3328\":12.14500546,\"3329\":14.93914468,\"3330\":17.404662049999999,\"3331\":22.84281945,\"3332\":22.354968830000001,\"3333\":null,\"3334\":17.400175919999999,\"3335\":null,\"3336\":13.10991166,\"3337\":15.054282629999999,\"3338\":13.107935149999999,\"3339\":14.96786625,\"3340\":null,\"3341\":null,\"3342\":null,\"3343\":null,\"3344\":null,\"3345\":14.71787301,\"3346\":13.10991166,\"3347\":null,\"3348\":null,\"3349\":13.36082934,\"3350\":null,\"3351\":18.37876765,\"3352\":null,\"3353\":null,\"3354\":null,\"3355\":null,\"3356\":18.186041320000001,\"3357\":null,\"3358\":null,\"3359\":null,\"3360\":20.02283993,\"3361\":21.777115389999999,\"3362\":null,\"3363\":21.109011509999998,\"3364\":18.875268009999999,\"3365\":19.54225559,\"3366\":20.930492619999999,\"3367\":null,\"3368\":17.55697545,\"3369\":null,\"3370\":null,\"3371\":null,\"3372\":15.654167709999999,\"3373\":null,\"3374\":null,\"3375\":null,\"3376\":null,\"3377\":null,\"3378\":23.44605812,\"3379\":16.972854300000002,\"3380\":13.75601661,\"3381\":21.277827779999999,\"3382\":null,\"3383\":null,\"3384\":20.192195829999999,\"3385\":15.40202816,\"3386\":null,\"3387\":null,\"3388\":null,\"3389\":14.979251140000001,\"3390\":null,\"3391\":null,\"3392\":null,\"3393\":null,\"3394\":null,\"3395\":null,\"3396\":null,\"3397\":null,\"3398\":null,\"3399\":null,\"3400\":null,\"3401\":null,\"3402\":14.092066579999999,\"3403\":null,\"3404\":null,\"3405\":null,\"3406\":14.514009359999999,\"3407\":null,\"3408\":null,\"3409\":null,\"3410\":15.56917239,\"3411\":null,\"3412\":null,\"3413\":null,\"3414\":null,\"3415\":null,\"3416\":null,\"3417\":null,\"3418\":null,\"3419\":19.1202404,\"3420\":null,\"3421\":15.60569767,\"3422\":null,\"3423\":null,\"3424\":14.467864329999999,\"3425\":16.295189629999999,\"3426\":null,\"3427\":17.9943135,\"3428\":18.723170750000001,\"3429\":18.415085340000001,\"3430\":null,\"3431\":null,\"3432\":19.061696649999998,\"3433\":null,\"3434\":null,\"3435\":16.92644335,\"3436\":16.083623020000001,\"3437\":16.339037269999999,\"3438\":17.60125369,\"3439\":16.865109589999999,\"3440\":null,\"3441\":null,\"3442\":null,\"3443\":null,\"3444\":13.84977305,\"3445\":null,\"3446\":null,\"3447\":null,\"3448\":null,\"3449\":null,\"3450\":null,\"3451\":null,\"3452\":null,\"3453\":null,\"3454\":null,\"3455\":null,\"3456\":null,\"3457\":null,\"3458\":null,\"3459\":17.67369703,\"3460\":null,\"3461\":null,\"3462\":null,\"3463\":null,\"3464\":null,\"3465\":16.812726489999999,\"3466\":null,\"3467\":null,\"3468\":null,\"3469\":null,\"3470\":17.53674191,\"3471\":13.22179126,\"3472\":null,\"3473\":16.434827599999998,\"3474\":null,\"3475\":16.595978540000001,\"3476\":16.108816699999998,\"3477\":null,\"3478\":null,\"3479\":null,\"3480\":16.403694779999999,\"3481\":17.461537490000001,\"3482\":null,\"3483\":16.666315359999999,\"3484\":13.601020699999999,\"3485\":23.24825014,\"3486\":null,\"3487\":null,\"3488\":null,\"3489\":16.329501199999999,\"3490\":14.52221793,\"3491\":null,\"3492\":14.756721669999999,\"3493\":14.20875313,\"3494\":null,\"3495\":16.822633339999999,\"3496\":null,\"3497\":13.5323522,\"3498\":null,\"3499\":16.155108590000001,\"3500\":16.595193699999999,\"3501\":null,\"3502\":16.18226452,\"3503\":13.48504316,\"3504\":15.37236021,\"3505\":null,\"3506\":16.797047450000001,\"3507\":15.32913617,\"3508\":17.71152288,\"3509\":13.94236978,\"3510\":17.27335845,\"3511\":null,\"3512\":16.213975250000001,\"3513\":15.939808510000001,\"3514\":null,\"3515\":null,\"3516\":null,\"3517\":16.13860648,\"3518\":null,\"3519\":null,\"3520\":null,\"3521\":19.783383730000001,\"3522\":null,\"3523\":null,\"3524\":null,\"3525\":null,\"3526\":null,\"3527\":null,\"3528\":18.295025379999998,\"3529\":15.69537908,\"3530\":18.92883548,\"3531\":18.47497925,\"3532\":17.958076210000002,\"3533\":null,\"3534\":null,\"3535\":null,\"3536\":18.7694963,\"3537\":null,\"3538\":null,\"3539\":14.576714819999999,\"3540\":16.276112049999998,\"3541\":null,\"3542\":15.86314239,\"3543\":17.40767103,\"3544\":null,\"3545\":null,\"3546\":null,\"3547\":null,\"3548\":17.087217880000001,\"3549\":14.67276622,\"3550\":null,\"3551\":null,\"3552\":null,\"3553\":null,\"3554\":18.940656610000001,\"3555\":16.85886751,\"3556\":null,\"3557\":18.281155760000001,\"3558\":17.140355830000001,\"3559\":null,\"3560\":15.24644597,\"3561\":19.955409939999999,\"3562\":null,\"3563\":null,\"3564\":13.10209749,\"3565\":null,\"3566\":17.039633599999998,\"3567\":15.135699539999999,\"3568\":16.248530720000002,\"3569\":18.953474549999999,\"3570\":null,\"3571\":null,\"3572\":null,\"3573\":null,\"3574\":null,\"3575\":null,\"3576\":null,\"3577\":null,\"3578\":null,\"3579\":null,\"3580\":null,\"3581\":null,\"3582\":null,\"3583\":null,\"3584\":null,\"3585\":null,\"3586\":null,\"3587\":null,\"3588\":null,\"3589\":null,\"3590\":null,\"3591\":14.53181863,\"3592\":null,\"3593\":null,\"3594\":null,\"3595\":null,\"3596\":null,\"3597\":null,\"3598\":null,\"3599\":null,\"3600\":null,\"3601\":null,\"3602\":null,\"3603\":null,\"3604\":null,\"3605\":null,\"3606\":null,\"3607\":null,\"3608\":null,\"3609\":null,\"3610\":null,\"3611\":null,\"3612\":null,\"3613\":null,\"3614\":null,\"3615\":null,\"3616\":null,\"3617\":null,\"3618\":null,\"3619\":null,\"3620\":null,\"3621\":null,\"3622\":null,\"3623\":null,\"3624\":null,\"3625\":null,\"3626\":null,\"3627\":null,\"3628\":null,\"3629\":null,\"3630\":null,\"3631\":14.277154830000001,\"3632\":null,\"3633\":13.53653823,\"3634\":16.647696870000001,\"3635\":15.45037295,\"3636\":15.141432180000001,\"3637\":null,\"3638\":null,\"3639\":null,\"3640\":null,\"3641\":null,\"3642\":null,\"3643\":null,\"3644\":null,\"3645\":null,\"3646\":null,\"3647\":null,\"3648\":null,\"3649\":14.578701130000001,\"3650\":17.305302080000001,\"3651\":17.933192949999999,\"3652\":19.925565880000001,\"3653\":13.80224866,\"3654\":19.155275490000001,\"3655\":17.452185050000001,\"3656\":null,\"3657\":null,\"3658\":20.584302879999999,\"3659\":null,\"3660\":null,\"3661\":13.70636432,\"3662\":null,\"3663\":null,\"3664\":null,\"3665\":null,\"3666\":null,\"3667\":null,\"3668\":null,\"3669\":null,\"3670\":null,\"3671\":null,\"3672\":15.22865805,\"3673\":null,\"3674\":20.543453960000001,\"3675\":null,\"3676\":null,\"3677\":null,\"3678\":18.771244410000001,\"3679\":14.87848069,\"3680\":null,\"3681\":null,\"3682\":null,\"3683\":null,\"3684\":null,\"3685\":null,\"3686\":null,\"3687\":null,\"3688\":null,\"3689\":14.432863019999999,\"3690\":null,\"3691\":23.541702579999999,\"3692\":17.128106760000001,\"3693\":null,\"3694\":15.48937035,\"3695\":null,\"3696\":null,\"3697\":null,\"3698\":14.60059336,\"3699\":17.434423150000001,\"3700\":15.803753609999999,\"3701\":null,\"3702\":null,\"3703\":18.25495634,\"3704\":null,\"3705\":null,\"3706\":null,\"3707\":14.59272058,\"3708\":null,\"3709\":17.921287169999999,\"3710\":null,\"3711\":21.344886689999999,\"3712\":19.016473550000001,\"3713\":17.67102423,\"3714\":null,\"3715\":19.48444946,\"3716\":15.12906093,\"3717\":null,\"3718\":null,\"3719\":null,\"3720\":null,\"3721\":null,\"3722\":null,\"3723\":null,\"3724\":null,\"3725\":18.76474906,\"3726\":18.362721260000001,\"3727\":17.624602589999998,\"3728\":18.607146889999999,\"3729\":null,\"3730\":15.273832860000001,\"3731\":15.33708899,\"3732\":null,\"3733\":null,\"3734\":17.49674169,\"3735\":15.926442359999999,\"3736\":14.780965500000001,\"3737\":14.914391999999999,\"3738\":14.83991945,\"3739\":22.67290448,\"3740\":21.45276698,\"3741\":20.690302089999999,\"3742\":16.89479596,\"3743\":16.836747339999999,\"3744\":16.976346100000001,\"3745\":null,\"3746\":18.515228260000001,\"3747\":null,\"3748\":18.984751840000001,\"3749\":17.86884367,\"3750\":20.127790000000001,\"3751\":16.088396100000001,\"3752\":18.684500849999999,\"3753\":15.732218230000001,\"3754\":17.071473529999999,\"3755\":null,\"3756\":16.004123440000001,\"3757\":null,\"3758\":16.20282181,\"3759\":14.057294049999999,\"3760\":null,\"3761\":null,\"3762\":17.749040560000001,\"3763\":19.045202920000001,\"3764\":15.202706279999999,\"3765\":18.254329640000002,\"3766\":16.6269879,\"3767\":17.07546228,\"3768\":19.646236699999999,\"3769\":17.498594910000001,\"3770\":17.22592774,\"3771\":14.30642628,\"3772\":13.7471026,\"3773\":18.504826189999999,\"3774\":null,\"3775\":14.811497449999999,\"3776\":14.35733156,\"3777\":null,\"3778\":23.216049030000001,\"3779\":21.144445170000001,\"3780\":17.681418799999999,\"3781\":15.77867803,\"3782\":17.898709350000001,\"3783\":20.406382399999998,\"3784\":17.57702638,\"3785\":null,\"3786\":19.219898480000001,\"3787\":null,\"3788\":null,\"3789\":20.135506020000001,\"3790\":12.63554695,\"3791\":20.66901782,\"3792\":24.41106615,\"3793\":21.769876159999999,\"3794\":18.54983635,\"3795\":19.530629040000001,\"3796\":15.38499955,\"3797\":20.829071930000001,\"3798\":22.89058928,\"3799\":13.10991166,\"3800\":18.204457519999998,\"3801\":16.061142839999999,\"3802\":15.520248840000001,\"3803\":18.350429439999999,\"3804\":null,\"3805\":16.096737730000001,\"3806\":22.12373088,\"3807\":null,\"3808\":13.07393847,\"3809\":16.479275399999999,\"3810\":14.082162029999999,\"3811\":null,\"3812\":18.74644031,\"3813\":14.3726935,\"3814\":20.06710202,\"3815\":15.03413362,\"3816\":19.27713859,\"3817\":null,\"3818\":19.536349510000001,\"3819\":null,\"3820\":null,\"3821\":19.87629922,\"3822\":null,\"3823\":18.739462830000001,\"3824\":18.278404859999998,\"3825\":null,\"3826\":18.98228636,\"3827\":21.42951948,\"3828\":null,\"3829\":13.10991166,\"3830\":15.867476740000001,\"3831\":null,\"3832\":null,\"3833\":13.894412000000001,\"3834\":13.841237789999999,\"3835\":15.016511879999999,\"3836\":null,\"3837\":17.778715900000002,\"3838\":null,\"3839\":null,\"3840\":17.755230839999999,\"3841\":16.876024869999998,\"3842\":null,\"3843\":null,\"3844\":14.825186990000001,\"3845\":18.566147040000001,\"3846\":13.860143320000001,\"3847\":19.40258343,\"3848\":null,\"3849\":null,\"3850\":null,\"3851\":null,\"3852\":13.10991166,\"3853\":null,\"3854\":null,\"3855\":14.419882019999999,\"3856\":null,\"3857\":null,\"3858\":16.21916916,\"3859\":null,\"3860\":null,\"3861\":null,\"3862\":null,\"3863\":null,\"3864\":null,\"3865\":null,\"3866\":16.145217330000001,\"3867\":null,\"3868\":null,\"3869\":null,\"3870\":null,\"3871\":null,\"3872\":null,\"3873\":null,\"3874\":null,\"3875\":null,\"3876\":null,\"3877\":null,\"3878\":null,\"3879\":null,\"3880\":null,\"3881\":null,\"3882\":15.056006119999999,\"3883\":null,\"3884\":null,\"3885\":null,\"3886\":null,\"3887\":null,\"3888\":null,\"3889\":null,\"3890\":null,\"3891\":null,\"3892\":null,\"3893\":16.458501729999998,\"3894\":17.34862936,\"3895\":null,\"3896\":null,\"3897\":14.21080999,\"3898\":16.6983547,\"3899\":17.57399448,\"3900\":12.69107045,\"3901\":16.31444256,\"3902\":15.524741349999999,\"3903\":null,\"3904\":17.287313569999998,\"3905\":18.61610688,\"3906\":18.161909990000002,\"3907\":18.117983039999999,\"3908\":18.964013810000001,\"3909\":18.985495360000002,\"3910\":17.200130690000002,\"3911\":null,\"3912\":16.83888838,\"3913\":null,\"3914\":null,\"3915\":null,\"3916\":null,\"3917\":null,\"3918\":18.04334807,\"3919\":12.02711555,\"3920\":null,\"3921\":16.828629660000001,\"3922\":null,\"3923\":null,\"3924\":null,\"3925\":15.69472584,\"3926\":null,\"3927\":null,\"3928\":19.8204213,\"3929\":19.016663919999999,\"3930\":15.851040040000001,\"3931\":15.898713689999999,\"3932\":13.21851599,\"3933\":null,\"3934\":null,\"3935\":null,\"3936\":null,\"3937\":16.670093820000002,\"3938\":16.57700474,\"3939\":null,\"3940\":17.48282043,\"3941\":null,\"3942\":15.80541822,\"3943\":19.09595079,\"3944\":null,\"3945\":null,\"3946\":14.890081159999999,\"3947\":null,\"3948\":13.10991166,\"3949\":20.87910609,\"3950\":16.034368990000001,\"3951\":14.16554236,\"3952\":null,\"3953\":13.10991166,\"3954\":null,\"3955\":null,\"3956\":null,\"3957\":17.051169439999999,\"3958\":20.32777746,\"3959\":null,\"3960\":null,\"3961\":16.19765627,\"3962\":17.277855880000001,\"3963\":null,\"3964\":18.727684050000001,\"3965\":19.57483435,\"3966\":null,\"3967\":19.112177119999998,\"3968\":22.738333690000001,\"3969\":22.20693816,\"3970\":null,\"3971\":null,\"3972\":17.011276389999999,\"3973\":16.517647709999999,\"3974\":null,\"3975\":17.49775983,\"3976\":19.97575587,\"3977\":20.500203190000001,\"3978\":null,\"3979\":null,\"3980\":19.53776628,\"3981\":14.904985870000001,\"3982\":null,\"3983\":15.452396909999999,\"3984\":null,\"3985\":null,\"3986\":null,\"3987\":null,\"3988\":18.910630399999999,\"3989\":null,\"3990\":null,\"3991\":14.68570804,\"3992\":null,\"3993\":12.505841200000001,\"3994\":16.041659410000001,\"3995\":null,\"3996\":null,\"3997\":null,\"3998\":16.672563969999999,\"3999\":15.905614590000001,\"4000\":null,\"4001\":18.21996159,\"4002\":15.50317489,\"4003\":null,\"4004\":15.68135189,\"4005\":18.230070900000001,\"4006\":14.140500380000001,\"4007\":18.22174365,\"4008\":13.644872319999999,\"4009\":16.834238849999998,\"4010\":null,\"4011\":null,\"4012\":17.521207759999999,\"4013\":19.495084909999999,\"4014\":null,\"4015\":18.210281859999998,\"4016\":20.423322559999999,\"4017\":15.622226810000001,\"4018\":null,\"4019\":13.519847560000001,\"4020\":16.79510908,\"4021\":null,\"4022\":null,\"4023\":21.304714860000001,\"4024\":19.90825899,\"4025\":null,\"4026\":null,\"4027\":16.720356469999999,\"4028\":null,\"4029\":null,\"4030\":null,\"4031\":18.742632669999999,\"4032\":17.35327243,\"4033\":15.188996939999999,\"4034\":18.77045978,\"4035\":21.81779847,\"4036\":13.10991166,\"4037\":16.380659510000001,\"4038\":null,\"4039\":null,\"4040\":null,\"4041\":null,\"4042\":null,\"4043\":17.291968130000001,\"4044\":null,\"4045\":null,\"4046\":null,\"4047\":20.34511591,\"4048\":17.269145630000001,\"4049\":null,\"4050\":null,\"4051\":null,\"4052\":null,\"4053\":15.84296595,\"4054\":22.02802646,\"4055\":null,\"4056\":16.43214489,\"4057\":null,\"4058\":14.51510253,\"4059\":17.03654191,\"4060\":18.149328919999999,\"4061\":18.306345669999999,\"4062\":15.45001078,\"4063\":19.600161029999999,\"4064\":null,\"4065\":null,\"4066\":null,\"4067\":null,\"4068\":21.377322360000001,\"4069\":18.471570969999998,\"4070\":17.947230380000001,\"4071\":15.35094146,\"4072\":20.042665410000001,\"4073\":null,\"4074\":17.260489790000001,\"4075\":null,\"4076\":13.79146373,\"4077\":20.939165679999998,\"4078\":18.89851741,\"4079\":19.670419639999999,\"4080\":18.88736759,\"4081\":17.942999,\"4082\":16.18133735,\"4083\":15.23939105,\"4084\":15.16190909,\"4085\":13.10991166,\"4086\":null,\"4087\":19.886166190000001,\"4088\":16.641906559999999,\"4089\":14.88770064,\"4090\":16.587135419999999,\"4091\":21.401710959999999,\"4092\":null,\"4093\":18.138814920000002,\"4094\":18.205925529999998,\"4095\":null,\"4096\":16.668933039999999,\"4097\":15.70458702,\"4098\":null,\"4099\":11.48890138,\"4100\":16.925270319999999,\"4101\":16.600056859999999,\"4102\":15.46587995,\"4103\":20.161407499999999,\"4104\":16.401379479999999,\"4105\":18.463070470000002,\"4106\":16.686316439999999,\"4107\":null,\"4108\":18.284139020000001,\"4109\":13.61247371,\"4110\":17.41335561,\"4111\":17.853127610000001,\"4112\":17.086076550000001,\"4113\":16.538435159999999,\"4114\":null,\"4115\":16.905503020000001,\"4116\":17.880833079999999,\"4117\":18.136841,\"4118\":19.476313659999999,\"4119\":17.564234880000001,\"4120\":null,\"4121\":null,\"4122\":16.64043006,\"4123\":16.68026077,\"4124\":null,\"4125\":16.754069099999999,\"4126\":18.77777549,\"4127\":null,\"4128\":null,\"4129\":10.987223439999999,\"4130\":null,\"4131\":16.614216949999999,\"4132\":14.8584388,\"4133\":null,\"4134\":null,\"4135\":null,\"4136\":null,\"4137\":16.581950339999999,\"4138\":16.272503140000001,\"4139\":null,\"4140\":15.030711699999999,\"4141\":20.077452009999998,\"4142\":null,\"4143\":20.669249919999999,\"4144\":19.227182429999999,\"4145\":null,\"4146\":18.6349157,\"4147\":13.840669439999999,\"4148\":20.820822979999999,\"4149\":12.56300178,\"4150\":null,\"4151\":null,\"4152\":null,\"4153\":null,\"4154\":16.646127830000001,\"4155\":16.77209959,\"4156\":12.61142287,\"4157\":null,\"4158\":15.86874993,\"4159\":14.22219535,\"4160\":null,\"4161\":13.692067870000001,\"4162\":null,\"4163\":null,\"4164\":null,\"4165\":16.504809049999999,\"4166\":16.042507319999999,\"4167\":12.56967051,\"4168\":15.0069953,\"4169\":15.695051919999999,\"4170\":15.44362228,\"4171\":null,\"4172\":null,\"4173\":null,\"4174\":17.944937249999999,\"4175\":null,\"4176\":18.31631015,\"4177\":null,\"4178\":null,\"4179\":null,\"4180\":19.400041349999999,\"4181\":null,\"4182\":21.042120709999999,\"4183\":16.651145939999999,\"4184\":17.69083826,\"4185\":18.031426400000001,\"4186\":15.689409230000001,\"4187\":19.182587810000001,\"4188\":21.512645240000001,\"4189\":null,\"4190\":null,\"4191\":null,\"4192\":null,\"4193\":18.23195436,\"4194\":null,\"4195\":20.76376561,\"4196\":13.907037109999999,\"4197\":null,\"4198\":null,\"4199\":null,\"4200\":null,\"4201\":17.446246630000001,\"4202\":17.190488129999999,\"4203\":17.61473865,\"4204\":null,\"4205\":22.653040130000001,\"4206\":18.99011368,\"4207\":19.799194199999999,\"4208\":20.509820940000001,\"4209\":16.705185279999998,\"4210\":18.135051000000001,\"4211\":18.58327177,\"4212\":18.236986300000002,\"4213\":19.475564240000001,\"4214\":19.34420351,\"4215\":22.768881019999998,\"4216\":21.178065360000002,\"4217\":12.925433399999999,\"4218\":15.96024427,\"4219\":23.185324900000001,\"4220\":19.409333650000001,\"4221\":18.044174179999999,\"4222\":16.5914301,\"4223\":20.49962266,\"4224\":16.322381109999998,\"4225\":null,\"4226\":20.724793040000002,\"4227\":null,\"4228\":13.161552950000001,\"4229\":16.931409639999998,\"4230\":null,\"4231\":null,\"4232\":null,\"4233\":13.611275920000001,\"4234\":15.593401569999999,\"4235\":19.372740140000001,\"4236\":null,\"4237\":22.86503854,\"4238\":null,\"4239\":19.613137089999999,\"4240\":19.343451259999998,\"4241\":null,\"4242\":16.018936310000001,\"4243\":18.507905359999999,\"4244\":18.02532691,\"4245\":null,\"4246\":16.2095552,\"4247\":18.314396519999999,\"4248\":null,\"4249\":16.005886390000001,\"4250\":null,\"4251\":14.369197420000001,\"4252\":15.19534039,\"4253\":14.42603074,\"4254\":null,\"4255\":18.584260579999999,\"4256\":17.942729010000001,\"4257\":13.432780579999999,\"4258\":17.47628306,\"4259\":null,\"4260\":17.558065920000001,\"4261\":19.35430088,\"4262\":14.02665444,\"4263\":21.57118015,\"4264\":null,\"4265\":13.10991166,\"4266\":null,\"4267\":null,\"4268\":null,\"4269\":16.111071030000002,\"4270\":15.67331356,\"4271\":21.881158119999998,\"4272\":22.55152738,\"4273\":13.10991166,\"4274\":null,\"4275\":16.684464429999998,\"4276\":14.40605068,\"4277\":null,\"4278\":null,\"4279\":null,\"4280\":18.404548439999999,\"4281\":15.59080241,\"4282\":null,\"4283\":17.991917350000001,\"4284\":14.46926728,\"4285\":20.57120205,\"4286\":20.264430539999999,\"4287\":22.32855919,\"4288\":19.14606216,\"4289\":null,\"4290\":null,\"4291\":null,\"4292\":null,\"4293\":null,\"4294\":17.894879320000001,\"4295\":17.436381019999999,\"4296\":22.489231870000001,\"4297\":20.578120139999999,\"4298\":12.42454639,\"4299\":15.929458029999999,\"4300\":19.082352709999999,\"4301\":19.03784744,\"4302\":22.637331939999999,\"4303\":20.654432289999999,\"4304\":21.374683959999999,\"4305\":null,\"4306\":17.360606539999999,\"4307\":18.926142599999999,\"4308\":20.026057600000001,\"4309\":16.218111350000001,\"4310\":20.496169550000001,\"4311\":null,\"4312\":17.22760736,\"4313\":13.095911750000001,\"4314\":18.252945059999998,\"4315\":13.10991166,\"4316\":null,\"4317\":18.782740440000001,\"4318\":23.78892184,\"4319\":null,\"4320\":null,\"4321\":17.357626450000002,\"4322\":16.9821968,\"4323\":null,\"4324\":17.68064528,\"4325\":null,\"4326\":null,\"4327\":null,\"4328\":21.797135669999999,\"4329\":16.632842700000001,\"4330\":18.515773119999999,\"4331\":18.656619209999999,\"4332\":18.084458189999999,\"4333\":null,\"4334\":null,\"4335\":null,\"4336\":null,\"4337\":16.41681569,\"4338\":16.439293339999999,\"4339\":null,\"4340\":null,\"4341\":null,\"4342\":19.773900739999998,\"4343\":20.882495049999999,\"4344\":17.55815956,\"4345\":15.713558900000001,\"4346\":null,\"4347\":18.63565483,\"4348\":null,\"4349\":22.6172416,\"4350\":null,\"4351\":19.928758349999999,\"4352\":17.93011898,\"4353\":18.021721110000001,\"4354\":15.56674316,\"4355\":20.138831830000001,\"4356\":null,\"4357\":null,\"4358\":15.07870722,\"4359\":null,\"4360\":null,\"4361\":null,\"4362\":null,\"4363\":null,\"4364\":17.093081269999999,\"4365\":null,\"4366\":16.515250550000001,\"4367\":null,\"4368\":13.692375930000001,\"4369\":21.422840350000001,\"4370\":18.926615590000001,\"4371\":22.0174843,\"4372\":22.727798920000002,\"4373\":19.773687979999998,\"4374\":20.535491709999999,\"4375\":18.56947092,\"4376\":18.993159890000001,\"4377\":22.125378749999999,\"4378\":21.869714269999999,\"4379\":27.079424939999999,\"4380\":19.433165729999999,\"4381\":20.985988509999998,\"4382\":null,\"4383\":23.376853449999999,\"4384\":18.34195364,\"4385\":24.87045513,\"4386\":17.1406247,\"4387\":21.983063820000002,\"4388\":20.805950419999998,\"4389\":19.609721180000001,\"4390\":19.494890609999999,\"4391\":19.19862908,\"4392\":null,\"4393\":18.083405200000001,\"4394\":15.18242343,\"4395\":14.719915930000001,\"4396\":null,\"4397\":18.052665709999999,\"4398\":19.241733190000002,\"4399\":15.782394289999999,\"4400\":null,\"4401\":null,\"4402\":null,\"4403\":null,\"4404\":null,\"4405\":null,\"4406\":15.03641264,\"4407\":null,\"4408\":null,\"4409\":null,\"4410\":null,\"4411\":15.529486459999999,\"4412\":null,\"4413\":null,\"4414\":null,\"4415\":null,\"4416\":25.138238699999999,\"4417\":13.10991166,\"4418\":17.83649883,\"4419\":18.910473589999999,\"4420\":17.812041860000001,\"4421\":16.501409349999999,\"4422\":null,\"4423\":15.507146840000001,\"4424\":14.06828485,\"4425\":13.089580339999999,\"4426\":18.00842334,\"4427\":null,\"4428\":null,\"4429\":15.74592648,\"4430\":null,\"4431\":17.708688540000001,\"4432\":null,\"4433\":17.121899490000001,\"4434\":null,\"4435\":null,\"4436\":null,\"4437\":null,\"4438\":15.638111220000001,\"4439\":18.81396054,\"4440\":null,\"4441\":null,\"4442\":null,\"4443\":null,\"4444\":null,\"4445\":null,\"4446\":null,\"4447\":null,\"4448\":null,\"4449\":null,\"4450\":null,\"4451\":null,\"4452\":22.82726066,\"4453\":16.661065740000002,\"4454\":null,\"4455\":14.80284618,\"4456\":13.6617028,\"4457\":17.917918289999999,\"4458\":17.770488490000002,\"4459\":14.12499085,\"4460\":17.670895659999999,\"4461\":17.487079470000001,\"4462\":null,\"4463\":14.4663094,\"4464\":16.715999149999998,\"4465\":18.292711440000002,\"4466\":null,\"4467\":null,\"4468\":13.99350948,\"4469\":null,\"4470\":20.42109275,\"4471\":null,\"4472\":20.03461961,\"4473\":18.89087662,\"4474\":19.492229080000001,\"4475\":13.22332063,\"4476\":null,\"4477\":13.738601259999999,\"4478\":14.882354469999999,\"4479\":null,\"4480\":22.159512500000002,\"4481\":24.24107729,\"4482\":null,\"4483\":15.910844279999999,\"4484\":18.605668189999999,\"4485\":null,\"4486\":null,\"4487\":null,\"4488\":17.721525,\"4489\":null,\"4490\":null,\"4491\":null,\"4492\":22.090055499999998,\"4493\":18.52886049,\"4494\":null,\"4495\":null,\"4496\":14.999304479999999,\"4497\":null,\"4498\":17.74732234,\"4499\":15.94696727,\"4500\":null,\"4501\":20.384786550000001,\"4502\":null,\"4503\":17.591147620000001,\"4504\":19.145765319999999,\"4505\":null,\"4506\":19.419160489999999,\"4507\":15.01739622,\"4508\":15.69445934,\"4509\":17.584432809999999,\"4510\":14.39574258,\"4511\":null,\"4512\":null,\"4513\":16.563364490000002,\"4514\":21.812995000000001,\"4515\":15.625576540000001,\"4516\":null,\"4517\":null,\"4518\":17.633537310000001,\"4519\":14.71419375,\"4520\":18.889086410000001,\"4521\":null,\"4522\":12.67735996,\"4523\":null,\"4524\":13.865911560000001,\"4525\":17.952379109999999,\"4526\":21.783270869999999,\"4527\":null,\"4528\":null,\"4529\":15.20072244,\"4530\":null,\"4531\":15.663331830000001,\"4532\":null,\"4533\":null,\"4534\":14.36481796,\"4535\":19.948038140000001,\"4536\":12.9109208,\"4537\":null,\"4538\":14.875084790000001,\"4539\":14.973086970000001,\"4540\":null,\"4541\":18.996053369999998,\"4542\":null,\"4543\":null,\"4544\":13.975674700000001,\"4545\":14.28982375,\"4546\":16.6654895,\"4547\":21.57464676,\"4548\":null,\"4549\":null,\"4550\":12.675287170000001,\"4551\":null,\"4552\":19.187460139999999,\"4553\":11.47368988,\"4554\":null,\"4555\":null,\"4556\":null,\"4557\":null,\"4558\":null,\"4559\":null,\"4560\":null,\"4561\":null,\"4562\":18.645663989999999,\"4563\":17.083847429999999,\"4564\":16.21520439,\"4565\":19.94766993,\"4566\":18.658239640000002,\"4567\":18.113502319999998,\"4568\":null,\"4569\":null,\"4570\":17.422928930000001,\"4571\":13.14858388,\"4572\":18.400385270000001,\"4573\":19.192312359999999,\"4574\":null,\"4575\":null,\"4576\":19.380481570000001,\"4577\":14.318588480000001,\"4578\":16.894056689999999,\"4579\":17.857017419999998,\"4580\":17.234359359999999,\"4581\":null,\"4582\":17.216075700000001,\"4583\":18.311017249999999,\"4584\":19.120032569999999,\"4585\":14.84239034,\"4586\":18.149064339999999,\"4587\":16.3300354,\"4588\":17.97652759,\"4589\":15.48761088,\"4590\":17.052454170000001,\"4591\":14.88618511,\"4592\":17.690881149999999,\"4593\":18.193907970000001,\"4594\":16.308606810000001,\"4595\":17.267467480000001,\"4596\":15.449020750000001,\"4597\":null,\"4598\":17.970883700000002,\"4599\":16.923333469999999,\"4600\":14.55919628,\"4601\":18.259428440000001,\"4602\":null,\"4603\":null,\"4604\":null,\"4605\":null,\"4606\":null,\"4607\":19.425378330000001,\"4608\":null,\"4609\":17.155113119999999,\"4610\":16.686238920000001,\"4611\":14.91680114,\"4612\":17.126584210000001,\"4613\":15.15317655,\"4614\":16.206494630000002,\"4615\":null,\"4616\":22.33858038,\"4617\":17.014958960000001,\"4618\":null,\"4619\":null,\"4620\":20.142521299999999,\"4621\":18.80613829,\"4622\":17.08638084,\"4623\":17.78418525,\"4624\":null,\"4625\":22.13409476,\"4626\":17.34952281,\"4627\":null,\"4628\":20.43534502,\"4629\":19.469820689999999,\"4630\":null,\"4631\":null,\"4632\":18.976822049999999,\"4633\":17.699034640000001,\"4634\":null,\"4635\":18.982487240000001,\"4636\":15.9449039,\"4637\":18.177066589999999,\"4638\":null,\"4639\":18.329792390000002,\"4640\":15.69858936,\"4641\":17.287835189999999,\"4642\":20.41321744,\"4643\":15.07927424,\"4644\":null,\"4645\":21.57598599,\"4646\":null,\"4647\":20.027935549999999,\"4648\":18.012701289999999,\"4649\":20.449103529999999,\"4650\":null,\"4651\":16.318529300000002,\"4652\":17.590500290000001,\"4653\":null,\"4654\":null,\"4655\":18.553632969999999,\"4656\":18.488477670000002,\"4657\":null,\"4658\":15.872609990000001,\"4659\":null,\"4660\":19.401741879999999,\"4661\":16.7726556,\"4662\":null,\"4663\":null,\"4664\":20.63941887,\"4665\":17.492457129999998,\"4666\":20.856740469999998,\"4667\":18.26308203,\"4668\":18.774367510000001,\"4669\":19.58355238,\"4670\":18.630960609999999,\"4671\":19.525202449999998,\"4672\":17.485366719999998,\"4673\":17.606768590000002,\"4674\":19.909079980000001,\"4675\":17.072521869999999,\"4676\":14.89531706,\"4677\":17.014988240000001,\"4678\":15.51214541,\"4679\":20.38831652,\"4680\":15.80430981,\"4681\":17.018473119999999,\"4682\":15.843733240000001,\"4683\":19.35270968,\"4684\":15.794301559999999,\"4685\":null,\"4686\":null,\"4687\":14.93148562,\"4688\":12.987739899999999,\"4689\":null,\"4690\":null,\"4691\":15.304360969999999,\"4692\":null,\"4693\":17.613679260000001,\"4694\":16.54177198,\"4695\":null,\"4696\":null,\"4697\":25.24502601,\"4698\":21.176192499999999,\"4699\":16.553377730000001,\"4700\":16.52801882,\"4701\":22.570535370000002,\"4702\":24.64164224,\"4703\":null,\"4704\":null,\"4705\":null,\"4706\":21.08104282,\"4707\":17.431200700000002,\"4708\":17.318828979999999,\"4709\":18.390096079999999,\"4710\":18.038182490000001,\"4711\":16.568062999999999,\"4712\":15.78117292,\"4713\":17.65907653,\"4714\":17.609338919999999,\"4715\":18.348090460000002,\"4716\":19.851610409999999,\"4717\":18.367227100000001,\"4718\":18.075359779999999,\"4719\":18.559039640000002,\"4720\":17.707331610000001,\"4721\":19.500424949999999,\"4722\":null,\"4723\":16.059774010000002,\"4724\":16.319029109999999,\"4725\":null,\"4726\":19.10707721,\"4727\":16.246477389999999,\"4728\":null,\"4729\":21.900504999999999,\"4730\":18.329848510000002,\"4731\":19.077499360000001,\"4732\":15.244709909999999,\"4733\":17.96518837,\"4734\":null,\"4735\":17.215804810000002,\"4736\":null,\"4737\":13.287854319999999,\"4738\":null,\"4739\":13.10991166,\"4740\":18.91823591,\"4741\":15.58803209,\"4742\":18.158096749999999,\"4743\":null,\"4744\":null,\"4745\":16.566326780000001,\"4746\":18.049876130000001,\"4747\":null,\"4748\":14.09195083,\"4749\":null,\"4750\":17.485817969999999,\"4751\":null,\"4752\":18.152906460000001,\"4753\":19.71647801,\"4754\":19.750318780000001,\"4755\":19.913852200000001,\"4756\":null,\"4757\":null,\"4758\":15.87067588,\"4759\":19.673189130000001,\"4760\":17.34729433,\"4761\":17.36448884,\"4762\":18.039696679999999,\"4763\":null,\"4764\":null,\"4765\":null,\"4766\":19.282123240000001,\"4767\":18.654760509999999,\"4768\":null,\"4769\":null,\"4770\":17.711810499999999,\"4771\":22.077393820000001,\"4772\":null,\"4773\":null,\"4774\":null,\"4775\":14.5249373,\"4776\":21.421524160000001,\"4777\":21.034138460000001,\"4778\":21.13351458,\"4779\":19.43939099,\"4780\":22.04211832,\"4781\":21.943234440000001,\"4782\":20.497025260000001,\"4783\":22.234878200000001,\"4784\":21.26912811,\"4785\":20.28933039,\"4786\":20.181210790000002,\"4787\":20.51533628,\"4788\":21.187132309999999,\"4789\":19.64529362,\"4790\":17.244656849999998,\"4791\":17.770181610000002,\"4792\":21.900477890000001,\"4793\":22.340645680000002,\"4794\":21.31052072,\"4795\":null,\"4796\":20.66625406,\"4797\":19.88228354,\"4798\":18.67429726,\"4799\":20.09243111,\"4800\":18.15440985,\"4801\":20.395233210000001,\"4802\":19.494128880000002,\"4803\":19.568685309999999,\"4804\":20.149560999999998,\"4805\":20.939432360000001,\"4806\":20.596712419999999,\"4807\":19.956111069999999,\"4808\":21.42535603,\"4809\":19.98208507,\"4810\":19.794056789999999,\"4811\":20.393264609999999,\"4812\":17.990279579999999,\"4813\":20.7604501,\"4814\":20.67762068,\"4815\":20.71514852,\"4816\":19.091254790000001,\"4817\":17.810363779999999,\"4818\":21.335264779999999,\"4819\":19.430742389999999,\"4820\":19.833243339999999,\"4821\":18.675918490000001,\"4822\":13.707975940000001,\"4823\":22.10224505,\"4824\":13.941541839999999,\"4825\":null,\"4826\":20.974218870000001,\"4827\":null,\"4828\":15.86439331,\"4829\":null,\"4830\":14.450157839999999,\"4831\":null,\"4832\":null,\"4833\":null,\"4834\":18.63711657,\"4835\":16.310262089999998,\"4836\":20.916357439999999,\"4837\":null,\"4838\":null,\"4839\":18.19976926,\"4840\":16.643741250000002,\"4841\":21.186322319999999,\"4842\":15.99435952,\"4843\":null,\"4844\":14.22224862,\"4845\":21.859515380000001,\"4846\":null,\"4847\":null,\"4848\":18.251332789999999,\"4849\":19.16427431,\"4850\":null,\"4851\":17.20090678,\"4852\":20.096817489999999,\"4853\":15.058131749999999,\"4854\":null,\"4855\":15.64876149,\"4856\":null,\"4857\":null,\"4858\":null,\"4859\":15.01074788,\"4860\":13.10991166,\"4861\":null,\"4862\":15.818169490000001,\"4863\":17.721007029999999,\"4864\":17.81638556,\"4865\":18.9614957,\"4866\":15.84018036,\"4867\":null,\"4868\":13.49899439,\"4869\":17.60522813,\"4870\":16.28358412,\"4871\":18.289443630000001,\"4872\":17.312973039999999,\"4873\":19.67289929,\"4874\":19.5833288,\"4875\":null,\"4876\":null,\"4877\":18.89822977,\"4878\":null,\"4879\":null,\"4880\":null,\"4881\":null,\"4882\":null,\"4883\":null,\"4884\":17.301693230000002,\"4885\":null,\"4886\":null,\"4887\":17.260322210000002,\"4888\":19.95602607,\"4889\":20.29558205,\"4890\":null,\"4891\":17.412329710000002,\"4892\":17.36887553,\"4893\":null,\"4894\":21.12020733,\"4895\":19.334902329999998,\"4896\":14.112550199999999,\"4897\":null,\"4898\":15.72169459,\"4899\":15.57928742,\"4900\":15.85521705,\"4901\":14.516519000000001,\"4902\":null,\"4903\":19.613409780000001,\"4904\":17.87770664,\"4905\":18.590329659999998,\"4906\":16.195516569999999,\"4907\":14.61954493,\"4908\":20.40439542,\"4909\":17.107399900000001,\"4910\":20.872286450000001,\"4911\":null,\"4912\":16.918391889999999,\"4913\":17.906955530000001,\"4914\":17.744137370000001,\"4915\":22.632177670000001,\"4916\":15.593693099999999,\"4917\":17.442500519999999,\"4918\":18.77977228,\"4919\":null,\"4920\":18.3965836,\"4921\":null,\"4922\":null,\"4923\":17.247681960000001,\"4924\":null,\"4925\":null,\"4926\":17.862548189999998,\"4927\":null,\"4928\":18.101581020000001,\"4929\":null,\"4930\":null,\"4931\":15.957576639999999,\"4932\":16.445069499999999,\"4933\":null,\"4934\":18.09470774,\"4935\":14.817565269999999,\"4936\":16.15993658,\"4937\":null,\"4938\":17.645095430000001,\"4939\":18.216579549999999,\"4940\":null,\"4941\":18.26454777,\"4942\":12.0117669,\"4943\":19.13932415,\"4944\":16.81337791,\"4945\":13.80358479,\"4946\":null,\"4947\":19.197703870000002,\"4948\":null,\"4949\":null,\"4950\":20.122910000000001,\"4951\":19.70892173,\"4952\":null,\"4953\":18.130933240000001,\"4954\":null,\"4955\":18.531739819999998,\"4956\":17.854470800000001,\"4957\":19.015658859999998,\"4958\":18.71233462,\"4959\":17.26815723,\"4960\":18.368416289999999,\"4961\":17.465787880000001,\"4962\":19.974175150000001,\"4963\":19.2039495,\"4964\":null,\"4965\":19.860630059999998,\"4966\":18.752828409999999,\"4967\":null,\"4968\":23.157540860000001,\"4969\":17.381376830000001,\"4970\":null,\"4971\":14.592003160000001,\"4972\":null,\"4973\":18.169829020000002,\"4974\":21.533574260000002,\"4975\":null,\"4976\":null,\"4977\":16.44120053,\"4978\":null,\"4979\":null,\"4980\":null,\"4981\":null,\"4982\":null,\"4983\":15.9974515,\"4984\":19.13766991,\"4985\":16.27063635,\"4986\":null,\"4987\":16.242188169999999,\"4988\":13.10991166,\"4989\":null,\"4990\":11.53446177,\"4991\":15.561052439999999,\"4992\":null,\"4993\":11.572240170000001,\"4994\":null,\"4995\":null,\"4996\":24.303705780000001,\"4997\":19.656616830000001,\"4998\":16.576550090000001,\"4999\":15.77865667,\"5000\":19.030949,\"5001\":19.820808679999999,\"5002\":16.68372179,\"5003\":18.807724159999999,\"5004\":null,\"5005\":null,\"5006\":20.047532260000001,\"5007\":14.56955127,\"5008\":13.82881794,\"5009\":11.98770273,\"5010\":16.463640689999998,\"5011\":17.626725459999999,\"5012\":22.76266614,\"5013\":null,\"5014\":17.07647364,\"5015\":null,\"5016\":15.338610429999999,\"5017\":null,\"5018\":15.263456720000001,\"5019\":13.10991166,\"5020\":15.45548381,\"5021\":null,\"5022\":null,\"5023\":null,\"5024\":18.222130889999999,\"5025\":15.22750196,\"5026\":null,\"5027\":19.410767310000001,\"5028\":null,\"5029\":14.87963749,\"5030\":18.128126959999999,\"5031\":null,\"5032\":15.221738569999999,\"5033\":null,\"5034\":null,\"5035\":null,\"5036\":null,\"5037\":null,\"5038\":16.590107459999999,\"5039\":14.944521010000001,\"5040\":null,\"5041\":16.957999430000001,\"5042\":null,\"5043\":16.11603453,\"5044\":14.12958538,\"5045\":null,\"5046\":null,\"5047\":19.746183259999999,\"5048\":15.82790984,\"5049\":null,\"5050\":17.354480519999999,\"5051\":12.7531868,\"5052\":14.64135458,\"5053\":13.54055924,\"5054\":null,\"5055\":null,\"5056\":13.10991166,\"5057\":null,\"5058\":null,\"5059\":13.10991166,\"5060\":null,\"5061\":null,\"5062\":null,\"5063\":14.4198079,\"5064\":15.666850119999999,\"5065\":16.7793514,\"5066\":null,\"5067\":null,\"5068\":16.49126235,\"5069\":null,\"5070\":18.85085248,\"5071\":17.49984443,\"5072\":null,\"5073\":15.253986749999999,\"5074\":14.251591830000001,\"5075\":null,\"5076\":16.01921067,\"5077\":16.877299279999999,\"5078\":null,\"5079\":null,\"5080\":null,\"5081\":null,\"5082\":null,\"5083\":null,\"5084\":20.366250900000001,\"5085\":17.761795670000002,\"5086\":15.7226123,\"5087\":null,\"5088\":null,\"5089\":15.7141041,\"5090\":14.237724630000001,\"5091\":null,\"5092\":15.34615355,\"5093\":18.618635780000002,\"5094\":15.37796528,\"5095\":17.603494139999999,\"5096\":null,\"5097\":15.92520592,\"5098\":15.50227722,\"5099\":null,\"5100\":null,\"5101\":null,\"5102\":null,\"5103\":null,\"5104\":null,\"5105\":null,\"5106\":null,\"5107\":17.5116613,\"5108\":null,\"5109\":12.61401144,\"5110\":19.420652780000001,\"5111\":17.443034860000001,\"5112\":18.144330570000001,\"5113\":19.491186299999999,\"5114\":18.87456285,\"5115\":17.002809689999999,\"5116\":15.512296579999999,\"5117\":null,\"5118\":null,\"5119\":null,\"5120\":16.00236567,\"5121\":null,\"5122\":15.25399472,\"5123\":null,\"5124\":null,\"5125\":null,\"5126\":19.242526000000002,\"5127\":null,\"5128\":null,\"5129\":null,\"5130\":null,\"5131\":19.085998759999999,\"5132\":14.85899291,\"5133\":null,\"5134\":null,\"5135\":null,\"5136\":null,\"5137\":null,\"5138\":17.60073908,\"5139\":null,\"5140\":null,\"5141\":16.15779985,\"5142\":20.353454719999998,\"5143\":13.186945590000001,\"5144\":15.60042567,\"5145\":20.255410300000001,\"5146\":null,\"5147\":15.585137,\"5148\":18.57221041,\"5149\":18.709088179999998,\"5150\":17.904201449999999,\"5151\":15.58724716,\"5152\":18.97817044,\"5153\":18.75085678,\"5154\":17.64644719,\"5155\":null,\"5156\":null,\"5157\":18.39319609,\"5158\":14.83669639,\"5159\":16.671186859999999,\"5160\":null,\"5161\":null,\"5162\":null,\"5163\":16.51318912,\"5164\":null,\"5165\":null,\"5166\":null,\"5167\":null,\"5168\":null,\"5169\":null,\"5170\":null,\"5171\":19.169685680000001,\"5172\":15.028326890000001,\"5173\":17.96689576,\"5174\":null,\"5175\":null,\"5176\":null,\"5177\":15.27891831,\"5178\":17.211819460000001,\"5179\":17.345638009999998,\"5180\":null,\"5181\":16.06090957,\"5182\":15.78986317,\"5183\":null,\"5184\":null,\"5185\":null,\"5186\":17.428855720000001,\"5187\":null,\"5188\":15.635456380000001,\"5189\":17.15107265,\"5190\":16.314362590000002,\"5191\":null,\"5192\":13.6576799,\"5193\":15.908867949999999,\"5194\":15.875286709999999,\"5195\":null,\"5196\":null,\"5197\":11.5247452,\"5198\":21.760132980000002,\"5199\":17.185638059999999,\"5200\":null,\"5201\":21.191082640000001,\"5202\":null,\"5203\":18.03682955,\"5204\":null,\"5205\":18.022308370000001,\"5206\":19.342172089999998,\"5207\":null,\"5208\":null,\"5209\":null,\"5210\":null,\"5211\":20.341813439999999,\"5212\":18.49471149,\"5213\":18.61872498,\"5214\":18.15572328,\"5215\":16.141454060000001,\"5216\":19.18917459,\"5217\":19.646276629999999,\"5218\":null,\"5219\":15.192182150000001,\"5220\":18.125568810000001,\"5221\":18.891935050000001,\"5222\":21.466686459999998,\"5223\":22.403327480000002,\"5224\":23.080034699999999,\"5225\":23.37494513,\"5226\":13.10991166,\"5227\":23.32115692,\"5228\":20.913519520000001,\"5229\":18.45464681,\"5230\":22.96866185,\"5231\":21.04504266,\"5232\":17.30620077,\"5233\":20.689597849999998,\"5234\":14.425629069999999,\"5235\":14.83254309,\"5236\":17.684068880000002,\"5237\":23.233006750000001,\"5238\":20.99854431,\"5239\":19.122699489999999,\"5240\":17.777441190000001,\"5241\":16.62125837,\"5242\":20.0365623,\"5243\":18.38797104,\"5244\":17.183995509999999,\"5245\":23.31218861,\"5246\":19.601554369999999,\"5247\":18.703301809999999,\"5248\":18.899279839999998,\"5249\":17.60884166,\"5250\":19.35818514,\"5251\":null,\"5252\":19.704778510000001,\"5253\":21.507256890000001,\"5254\":20.69140458,\"5255\":null,\"5256\":21.753424689999999,\"5257\":19.631130120000002,\"5258\":22.457696439999999,\"5259\":21.371176049999999,\"5260\":24.06445364,\"5261\":14.52449798,\"5262\":19.548907979999999,\"5263\":20.440639950000001,\"5264\":22.105964090000001,\"5265\":23.29458812,\"5266\":25.099071410000001,\"5267\":null,\"5268\":null,\"5269\":16.237492979999999,\"5270\":null,\"5271\":16.116448989999999,\"5272\":16.549971299999999,\"5273\":19.030132569999999,\"5274\":17.617371070000001,\"5275\":16.385773589999999,\"5276\":18.489810590000001,\"5277\":19.28971108,\"5278\":14.69632475,\"5279\":19.286830649999999,\"5280\":21.746319880000002,\"5281\":23.079721849999999,\"5282\":21.37699229,\"5283\":19.807643379999998,\"5284\":20.88088922,\"5285\":20.642963909999999,\"5286\":20.485843800000001,\"5287\":21.23319189,\"5288\":22.202674600000002,\"5289\":null,\"5290\":20.716286709999998,\"5291\":19.69633533,\"5292\":17.384147890000001,\"5293\":20.865899729999999,\"5294\":21.67549666,\"5295\":22.80206214,\"5296\":16.746963770000001,\"5297\":18.49705213,\"5298\":16.335211309999998,\"5299\":22.453926039999999,\"5300\":14.846062870000001,\"5301\":20.952683480000001,\"5302\":18.419332900000001,\"5303\":20.186112269999999,\"5304\":16.7432011,\"5305\":16.869063619999999,\"5306\":22.23159704,\"5307\":17.906962539999998,\"5308\":15.719054310000001,\"5309\":17.844597350000001,\"5310\":19.52354163,\"5311\":15.79002234,\"5312\":18.553881530000002,\"5313\":22.793617430000001,\"5314\":24.120639780000001,\"5315\":21.841759750000001,\"5316\":23.224480839999998,\"5317\":18.560706580000002,\"5318\":16.642943859999999,\"5319\":null,\"5320\":null,\"5321\":14.073699,\"5322\":null,\"5323\":null,\"5324\":null,\"5325\":16.312432300000001,\"5326\":null,\"5327\":21.28295555,\"5328\":20.546333050000001,\"5329\":15.11156493,\"5330\":15.218444849999999,\"5331\":null,\"5332\":16.70750936,\"5333\":18.208076729999998,\"5334\":null,\"5335\":null,\"5336\":null,\"5337\":null,\"5338\":15.178923559999999,\"5339\":13.10991166,\"5340\":null,\"5341\":null,\"5342\":null,\"5343\":null,\"5344\":16.094975760000001,\"5345\":null,\"5346\":null,\"5347\":null,\"5348\":null,\"5349\":null,\"5350\":19.77796408,\"5351\":18.126041749999999,\"5352\":18.89014118,\"5353\":null,\"5354\":19.672483969999998,\"5355\":19.493453079999998,\"5356\":15.92170898,\"5357\":15.96607876,\"5358\":null,\"5359\":null,\"5360\":17.57360272,\"5361\":null,\"5362\":18.462934359999998,\"5363\":14.269574990000001,\"5364\":19.34331186,\"5365\":16.703470329999998,\"5366\":13.30985254,\"5367\":null,\"5368\":14.729632519999999,\"5369\":21.95447863,\"5370\":21.808206859999998,\"5371\":17.53049862,\"5372\":15.648798149999999,\"5373\":14.434902340000001,\"5374\":null,\"5375\":null,\"5376\":null,\"5377\":18.294380669999999,\"5378\":22.51021905,\"5379\":21.517518469999999,\"5380\":null,\"5381\":18.976255210000002,\"5382\":18.311142669999999,\"5383\":21.719249120000001,\"5384\":19.911274290000002,\"5385\":null,\"5386\":null,\"5387\":null,\"5388\":19.09045021,\"5389\":17.248026500000002,\"5390\":null,\"5391\":null,\"5392\":19.67274561,\"5393\":15.749264889999999,\"5394\":14.40639191,\"5395\":null,\"5396\":null,\"5397\":18.35700276,\"5398\":15.63369911,\"5399\":19.580150629999998,\"5400\":17.441373509999998,\"5401\":null,\"5402\":null,\"5403\":null,\"5404\":null,\"5405\":16.226920570000001,\"5406\":16.105522579999999,\"5407\":18.893139489999999,\"5408\":19.21257572,\"5409\":null,\"5410\":21.917733559999998,\"5411\":null,\"5412\":null,\"5413\":17.254846359999998,\"5414\":18.967654509999999,\"5415\":16.253863419999998,\"5416\":null,\"5417\":21.040690529999999,\"5418\":17.23799966,\"5419\":18.369327739999999,\"5420\":null,\"5421\":null,\"5422\":null,\"5423\":null,\"5424\":null,\"5425\":null,\"5426\":null,\"5427\":null,\"5428\":17.359818789999998,\"5429\":null,\"5430\":null,\"5431\":null,\"5432\":null,\"5433\":null,\"5434\":17.349933620000002,\"5435\":null,\"5436\":null,\"5437\":17.67369703,\"5438\":17.812699070000001,\"5439\":null,\"5440\":15.46356106,\"5441\":15.813486470000001,\"5442\":null,\"5443\":null,\"5444\":14.47322848,\"5445\":null,\"5446\":null,\"5447\":15.13929912,\"5448\":17.959014119999999,\"5449\":17.644480640000001,\"5450\":18.88821544,\"5451\":17.894847299999999,\"5452\":17.713063429999998,\"5453\":18.405877239999999,\"5454\":17.51533903,\"5455\":null,\"5456\":null,\"5457\":null,\"5458\":null,\"5459\":17.987124430000002,\"5460\":14.62791938,\"5461\":null,\"5462\":null,\"5463\":null,\"5464\":null,\"5465\":null,\"5466\":null,\"5467\":null,\"5468\":null,\"5469\":null,\"5470\":null,\"5471\":null,\"5472\":null,\"5473\":null,\"5474\":null,\"5475\":19.527123029999998,\"5476\":16.2010051,\"5477\":18.99932308,\"5478\":16.854818229999999,\"5479\":17.88552602,\"5480\":16.049677540000001,\"5481\":18.94563247,\"5482\":18.127657930000002,\"5483\":15.882378790000001,\"5484\":18.11238401,\"5485\":18.676341690000001,\"5486\":18.097817859999999,\"5487\":null,\"5488\":null,\"5489\":null,\"5490\":null,\"5491\":null,\"5492\":null,\"5493\":17.363385310000002,\"5494\":null,\"5495\":21.369346270000001,\"5496\":null,\"5497\":null,\"5498\":null,\"5499\":null,\"5500\":null,\"5501\":15.117683019999999,\"5502\":null,\"5503\":null,\"5504\":null,\"5505\":null,\"5506\":null,\"5507\":null,\"5508\":null,\"5509\":null,\"5510\":null,\"5511\":null,\"5512\":null,\"5513\":null,\"5514\":17.368975160000002,\"5515\":15.91098208,\"5516\":15.632365160000001,\"5517\":15.455061629999999,\"5518\":18.409954540000001,\"5519\":null,\"5520\":16.04364679,\"5521\":15.21939132,\"5522\":13.967897130000001,\"5523\":18.533063080000002,\"5524\":20.983544670000001,\"5525\":null,\"5526\":20.335547330000001,\"5527\":null,\"5528\":18.67209411,\"5529\":20.153448239999999,\"5530\":null,\"5531\":16.632882290000001,\"5532\":null,\"5533\":16.529597930000001,\"5534\":null,\"5535\":17.423145009999999,\"5536\":17.79823678,\"5537\":null,\"5538\":null,\"5539\":null,\"5540\":18.53594168,\"5541\":19.41769086,\"5542\":15.912210590000001,\"5543\":16.822523360000002,\"5544\":13.10991166,\"5545\":null,\"5546\":18.515181200000001,\"5547\":16.582234490000001,\"5548\":12.76736487,\"5549\":17.80498931,\"5550\":15.26835507,\"5551\":19.135764429999998,\"5552\":18.786469010000001,\"5553\":16.052215279999999,\"5554\":13.10209749,\"5555\":14.87770985,\"5556\":20.998645530000001,\"5557\":16.25762859,\"5558\":14.421581529999999,\"5559\":null,\"5560\":null,\"5561\":null,\"5562\":null,\"5563\":null,\"5564\":null,\"5565\":null,\"5566\":null,\"5567\":null,\"5568\":null,\"5569\":null,\"5570\":null,\"5571\":null,\"5572\":20.037709119999999,\"5573\":16.78204195,\"5574\":15.4001907,\"5575\":16.676872880000001,\"5576\":20.911816099999999,\"5577\":15.843264250000001,\"5578\":18.289179619999999,\"5579\":null,\"5580\":16.169132179999998,\"5581\":null,\"5582\":18.262131289999999,\"5583\":16.892892190000001,\"5584\":17.772017569999999,\"5585\":18.95718862,\"5586\":17.510103189999999,\"5587\":16.89908084,\"5588\":null,\"5589\":16.993965029999998,\"5590\":18.22921994,\"5591\":15.2355126,\"5592\":15.222391200000001,\"5593\":19.352677880000002,\"5594\":15.3797757,\"5595\":17.40416282,\"5596\":15.074254760000001,\"5597\":null,\"5598\":14.628577440000001,\"5599\":20.521169069999999,\"5600\":null,\"5601\":null,\"5602\":null,\"5603\":null,\"5604\":14.34949611,\"5605\":null,\"5606\":null,\"5607\":15.71870511,\"5608\":null,\"5609\":13.080925150000001,\"5610\":12.93091701,\"5611\":null,\"5612\":18.93166575,\"5613\":16.210816300000001,\"5614\":null,\"5615\":16.67976243,\"5616\":null,\"5617\":null,\"5618\":null,\"5619\":12.44653784,\"5620\":18.50220723,\"5621\":22.465627690000002,\"5622\":17.62172867,\"5623\":16.921204469999999,\"5624\":null,\"5625\":14.515094039999999,\"5626\":null,\"5627\":null,\"5628\":null,\"5629\":null,\"5630\":null,\"5631\":15.87488257,\"5632\":15.861227530000001,\"5633\":13.804060720000001,\"5634\":null,\"5635\":null,\"5636\":null,\"5637\":null,\"5638\":null,\"5639\":null,\"5640\":19.698020549999999,\"5641\":null,\"5642\":null,\"5643\":null,\"5644\":null,\"5645\":null,\"5646\":null,\"5647\":null,\"5648\":null,\"5649\":null,\"5650\":null,\"5651\":null,\"5652\":null,\"5653\":null,\"5654\":null,\"5655\":null,\"5656\":null,\"5657\":null,\"5658\":15.41266845,\"5659\":null,\"5660\":null,\"5661\":null,\"5662\":null,\"5663\":null,\"5664\":null,\"5665\":null,\"5666\":null,\"5667\":null,\"5668\":null,\"5669\":null,\"5670\":null,\"5671\":null,\"5672\":null,\"5673\":null,\"5674\":null,\"5675\":null,\"5676\":null,\"5677\":14.90232408,\"5678\":null,\"5679\":13.965225070000001,\"5680\":null,\"5681\":null,\"5682\":null,\"5683\":16.43387297,\"5684\":null,\"5685\":null,\"5686\":null,\"5687\":15.536229710000001,\"5688\":14.8352675,\"5689\":null,\"5690\":null,\"5691\":null,\"5692\":null,\"5693\":null,\"5694\":null,\"5695\":null,\"5696\":null,\"5697\":null,\"5698\":null,\"5699\":null,\"5700\":null,\"5701\":null,\"5702\":null,\"5703\":null,\"5704\":null,\"5705\":null,\"5706\":null,\"5707\":null,\"5708\":null,\"5709\":null,\"5710\":15.103621990000001,\"5711\":null,\"5712\":null,\"5713\":16.277417759999999,\"5714\":null,\"5715\":19.422353449999999,\"5716\":null,\"5717\":null,\"5718\":null,\"5719\":null,\"5720\":null,\"5721\":null,\"5722\":16.197644010000001,\"5723\":null,\"5724\":14.598314009999999,\"5725\":null,\"5726\":null,\"5727\":null,\"5728\":null,\"5729\":null,\"5730\":null,\"5731\":16.506971279999998,\"5732\":null,\"5733\":16.108964159999999,\"5734\":18.449976790000001,\"5735\":null,\"5736\":14.46671051,\"5737\":null,\"5738\":21.406845090000001,\"5739\":15.291377819999999,\"5740\":null,\"5741\":null,\"5742\":null,\"5743\":null,\"5744\":18.134586729999999,\"5745\":null,\"5746\":null,\"5747\":null,\"5748\":null,\"5749\":null,\"5750\":20.38463295,\"5751\":null,\"5752\":15.22286822,\"5753\":null,\"5754\":null,\"5755\":16.155887459999999,\"5756\":14.06126371,\"5757\":null,\"5758\":18.547162329999999,\"5759\":18.02556757,\"5760\":15.75802161,\"5761\":null,\"5762\":null,\"5763\":15.031498389999999,\"5764\":15.32295146,\"5765\":14.575720499999999,\"5766\":14.22962212,\"5767\":13.68709352,\"5768\":null,\"5769\":null,\"5770\":null,\"5771\":null,\"5772\":14.60762635,\"5773\":16.56109271,\"5774\":20.787527699999998,\"5775\":17.33896279,\"5776\":19.209667549999999,\"5777\":null,\"5778\":null,\"5779\":13.10991166,\"5780\":16.37648587,\"5781\":15.553800949999999,\"5782\":14.20386778,\"5783\":null,\"5784\":15.32763813,\"5785\":17.742894840000002,\"5786\":null,\"5787\":null,\"5788\":null,\"5789\":null,\"5790\":null,\"5791\":15.14569633,\"5792\":null,\"5793\":null,\"5794\":null,\"5795\":null,\"5796\":null,\"5797\":18.58671051,\"5798\":13.10991166,\"5799\":16.367308649999998,\"5800\":14.817298839999999,\"5801\":15.995065520000001,\"5802\":13.46269803,\"5803\":18.797586259999999,\"5804\":17.86093945,\"5805\":null,\"5806\":19.143171389999999,\"5807\":20.99732478,\"5808\":null,\"5809\":null,\"5810\":null,\"5811\":17.24596026,\"5812\":18.795751410000001,\"5813\":20.827321810000001,\"5814\":19.083807360000002,\"5815\":18.052807940000001,\"5816\":null,\"5817\":18.697562609999998,\"5818\":13.411822559999999,\"5819\":16.131327209999998,\"5820\":null,\"5821\":14.561387720000001,\"5822\":17.131715320000001,\"5823\":19.14823758,\"5824\":null,\"5825\":null,\"5826\":14.423649340000001,\"5827\":17.916750140000001,\"5828\":20.184648169999999,\"5829\":18.88646533,\"5830\":19.96689413,\"5831\":17.68701858,\"5832\":null,\"5833\":16.791608069999999,\"5834\":17.303557690000002,\"5835\":17.361643130000001,\"5836\":17.66236679,\"5837\":18.913378179999999,\"5838\":18.212744489999999,\"5839\":null,\"5840\":null,\"5841\":18.300428709999998,\"5842\":16.002703709999999,\"5843\":null,\"5844\":19.944406870000002,\"5845\":12.90977681,\"5846\":16.73516781,\"5847\":null,\"5848\":13.09339376,\"5849\":17.048767089999998,\"5850\":15.67662719,\"5851\":17.876145279999999,\"5852\":19.19121298,\"5853\":19.413870060000001,\"58
[truncated: 33,555,442 more chars]
