# Supplementary material for: RAPDOR: Using Jensen-Shannon Distance for the computational analysis of complex proteomics datasets
Source: Nat Commun. 2025 Sep 26;16:8527. doi: 10.1038/s41467-025-64086-7 (PMC12475003; doi:10.1038/s41467-025-64086-7)
Supplement: Supplementary file 3 — Supplementary Data 1 [file 41467_2025_64086_MOESM3_ESM.zip › RDeePRAPDOR.json]

{"state": {"distance_method": "Jensen-Shannon-Distance", "kernel_size": 3, "beta": 1000, "eps": 0, "permanova": null, "permanova_permutations": null, "permanova_cutoff": null, "scored": false, "anosim_r": true, "permanova_f": null, "cluster_method": null, "cluster_args": null}, "df": "{\"Protein\":{\"0\":\"NUD4B_HUMAN\",\"1\":\"A0AAG2SUK6_HUMAN\",\"2\":\"A0AAG2UWQ9_HUMAN\",\"3\":\"RBM47_HUMAN\",\"4\":\"FR1L5_HUMAN\",\"5\":\"UBA6_HUMAN\",\"6\":\"ESYT2_HUMAN\",\"7\":\"SHOT1_HUMAN\",\"8\":\"TM223_HUMAN\",\"9\":\"HACL2_HUMAN\",\"10\":\"NBAS_HUMAN\",\"11\":\"VWA8_HUMAN\",\"12\":\"SBNO1_HUMAN\",\"13\":\"GTPBA_HUMAN\",\"14\":\"WDR91_HUMAN\",\"15\":\"PDES1_HUMAN\",\"16\":\"CNOT1_HUMAN\",\"17\":\"PGP_HUMAN\",\"18\":\"SMHD1_HUMAN\",\"19\":\"P121C_HUMAN\",\"20\":\"RUXG_HUMAN\",\"21\":\"EIF3C_HUMAN\",\"22\":\"HNRC4_HUMAN\",\"23\":\"K2C5_HUMAN\",\"24\":\"NACAM_HUMAN\",\"25\":\"CK098_HUMAN\",\"26\":\"DNS2A_HUMAN\",\"27\":\"ADAS_HUMAN\",\"28\":\"KIF2A_HUMAN\",\"29\":\"DX39A_HUMAN\",\"30\":\"PDLI1_HUMAN\",\"31\":\"BACH_HUMAN\",\"32\":\"MYO1C_HUMAN\",\"33\":\"SNP23_HUMAN\",\"34\":\"HAX1_HUMAN\",\"35\":\"AIP_HUMAN\",\"36\":\"STXB3_HUMAN\",\"37\":\"SMAP_HUMAN\",\"38\":\"AP3B1_HUMAN\",\"39\":\"NDUS8_HUMAN\",\"40\":\"PSD11_HUMAN\",\"41\":\"PSD12_HUMAN\",\"42\":\"PSMD9_HUMAN\",\"43\":\"CBX4_HUMAN\",\"44\":\"PGRC1_HUMAN\",\"45\":\"SPT5H_HUMAN\",\"46\":\"DFFA_HUMAN\",\"47\":\"CLIC1_HUMAN\",\"48\":\"EIF3F_HUMAN\",\"49\":\"ODPX_HUMAN\",\"50\":\"IPO5_HUMAN\",\"51\":\"RPOM_HUMAN\",\"52\":\"SAP18_HUMAN\",\"53\":\"IF2B3_HUMAN\",\"54\":\"DNM1L_HUMAN\",\"55\":\"GOLI4_HUMAN\",\"56\":\"AGRIN_HUMAN\",\"57\":\"PLOD2_HUMAN\",\"58\":\"NDUA4_HUMAN\",\"59\":\"PSDE_HUMAN\",\"60\":\"BIN1_HUMAN\",\"61\":\"IMA4_HUMAN\",\"62\":\"PESC_HUMAN\",\"63\":\"SDCB1_HUMAN\",\"64\":\"MPP10_HUMAN\",\"65\":\"NOP56_HUMAN\",\"66\":\"DDX3X_HUMAN\",\"67\":\"PODXL_HUMAN\",\"68\":\"PIR_HUMAN\",\"69\":\"IMA3_HUMAN\",\"70\":\"PPP6_HUMAN\",\"71\":\"UBE2C_HUMAN\",\"72\":\"PDXK_HUMAN\",\"73\":\"SCD_HUMAN\",\"74\":\"ARI1A_HUMAN\",\"75\":\"COX7R_HUMAN\",\"76\":\"UBFD1_HUMAN\",\"77\":\"CTRO_HUMAN\",\"78\":\"COPE_HUMAN\",\"79\":\"IF1AX_HUMAN\",\"80\":\"AP3D1_HUMAN\",\"81\":\"CHD1_HUMAN\",\"82\":\"TOR1A_HUMAN\",\"83\":\"TOR1B_HUMAN\",\"84\":\"IMPA2_HUMAN\",\"85\":\"PDCD5_HUMAN\",\"86\":\"ANM5_HUMAN\",\"87\":\"NHRF1_HUMAN\",\"88\":\"TPP1_HUMAN\",\"89\":\"TCRG1_HUMAN\",\"90\":\"RPC1_HUMAN\",\"91\":\"PSA7_HUMAN\",\"92\":\"SCAM3_HUMAN\",\"93\":\"MGST3_HUMAN\",\"94\":\"TX1B3_HUMAN\",\"95\":\"GIPC1_HUMAN\",\"96\":\"TIM23_HUMAN\",\"97\":\"HAT1_HUMAN\",\"98\":\"CSKP_HUMAN\",\"99\":\"QCR8_HUMAN\",\"100\":\"ML12A_HUMAN\",\"101\":\"HGS_HUMAN\",\"102\":\"AURKA_HUMAN\",\"103\":\"MYPT1_HUMAN\",\"104\":\"S27A2_HUMAN\",\"105\":\"HNRDL_HUMAN\",\"106\":\"XPO1_HUMAN\",\"107\":\"BTAF1_HUMAN\",\"108\":\"SPTN2_HUMAN\",\"109\":\"SC16A_HUMAN\",\"110\":\"PLXB2_HUMAN\",\"111\":\"SR140_HUMAN\",\"112\":\"SET1A_HUMAN\",\"113\":\"PUR4_HUMAN\",\"114\":\"MRPP3_HUMAN\",\"115\":\"NPC1_HUMAN\",\"116\":\"SCAM2_HUMAN\",\"117\":\"ARC1B_HUMAN\",\"118\":\"ARPC2_HUMAN\",\"119\":\"ARPC3_HUMAN\",\"120\":\"RPAC1_HUMAN\",\"121\":\"PGRC2_HUMAN\",\"122\":\"PFD6_HUMAN\",\"123\":\"LAMA5_HUMAN\",\"124\":\"RT12_HUMAN\",\"125\":\"ACOX3_HUMAN\",\"126\":\"RER1_HUMAN\",\"127\":\"SURF4_HUMAN\",\"128\":\"SPTC1_HUMAN\",\"129\":\"SPTC2_HUMAN\",\"130\":\"OGT1_HUMAN\",\"131\":\"TM9S1_HUMAN\",\"132\":\"HMGB3_HUMAN\",\"133\":\"PPM1G_HUMAN\",\"134\":\"SHIP2_HUMAN\",\"135\":\"EIF3D_HUMAN\",\"136\":\"EIF3H_HUMAN\",\"137\":\"HDAC3_HUMAN\",\"138\":\"BCAT2_HUMAN\",\"139\":\"IPO8_HUMAN\",\"140\":\"MOT4_HUMAN\",\"141\":\"MRP4_HUMAN\",\"142\":\"RPA34_HUMAN\",\"143\":\"P4HA2_HUMAN\",\"144\":\"YKT6_HUMAN\",\"145\":\"NUP42_HUMAN\",\"146\":\"ARPC5_HUMAN\",\"147\":\"TPSN_HUMAN\",\"148\":\"R113A_HUMAN\",\"149\":\"DHX15_HUMAN\",\"150\":\"MCES_HUMAN\",\"151\":\"RRP8_HUMAN\",\"152\":\"CYB5B_HUMAN\",\"153\":\"PRP4_HUMAN\",\"154\":\"SERA_HUMAN\",\"155\":\"NDUS4_HUMAN\",\"156\":\"DC1L2_HUMAN\",\"157\":\"PSMD3_HUMAN\",\"158\":\"RFOX1_HUMAN\",\"159\":\"PAPS1_HUMAN\",\"160\":\"ZW10_HUMAN\",\"161\":\"SNUT1_HUMAN\",\"162\":\"GPAA1_HUMAN\",\"163\":\"MCA3_HUMAN\",\"164\":\"HNRPR_HUMAN\",\"165\":\"PRPF3_HUMAN\",\"166\":\"TXNL1_HUMAN\",\"167\":\"TPD54_HUMAN\",\"168\":\"EMC8_HUMAN\",\"169\":\"PPIH_HUMAN\",\"170\":\"HTRA2_HUMAN\",\"171\":\"ARK72_HUMAN\",\"172\":\"E41L2_HUMAN\",\"173\":\"TGON2_HUMAN\",\"174\":\"DENR_HUMAN\",\"175\":\"XPOT_HUMAN\",\"176\":\"DNPH1_HUMAN\",\"177\":\"TIM44_HUMAN\",\"178\":\"PLRG1_HUMAN\",\"179\":\"ZN207_HUMAN\",\"180\":\"NDUB5_HUMAN\",\"181\":\"NDUB3_HUMAN\",\"182\":\"NDUA2_HUMAN\",\"183\":\"GET3_HUMAN\",\"184\":\"BUB3_HUMAN\",\"185\":\"ACTN4_HUMAN\",\"186\":\"BUD23_HUMAN\",\"187\":\"GATC_HUMAN\",\"188\":\"HTSF1_HUMAN\",\"189\":\"AP1G1_HUMAN\",\"190\":\"SGTA_HUMAN\",\"191\":\"ENSA_HUMAN\",\"192\":\"MCAT_HUMAN\",\"193\":\"SYNC_HUMAN\",\"194\":\"MYO1B_HUMAN\",\"195\":\"SSNA1_HUMAN\",\"196\":\"CPSF5_HUMAN\",\"197\":\"STRN_HUMAN\",\"198\":\"U3IP2_HUMAN\",\"199\":\"SCO2_HUMAN\",\"200\":\"AKAP8_HUMAN\",\"201\":\"IDH3B_HUMAN\",\"202\":\"NRDC_HUMAN\",\"203\":\"CALU_HUMAN\",\"204\":\"SAHH2_HUMAN\",\"205\":\"NDUS5_HUMAN\",\"206\":\"RAD21_HUMAN\",\"207\":\"TIM8A_HUMAN\",\"208\":\"DHX16_HUMAN\",\"209\":\"MED14_HUMAN\",\"210\":\"SMCA5_HUMAN\",\"211\":\"NPA1P_HUMAN\",\"212\":\"ZC3H1_HUMAN\",\"213\":\"AQR_HUMAN\",\"214\":\"OPA1_HUMAN\",\"215\":\"PCDGC_HUMAN\",\"216\":\"KDM1A_HUMAN\",\"217\":\"FADS1_HUMAN\",\"218\":\"PEPL_HUMAN\",\"219\":\"GSDME_HUMAN\",\"220\":\"ACSL4_HUMAN\",\"221\":\"SNX3_HUMAN\",\"222\":\"OGA_HUMAN\",\"223\":\"HNRPQ_HUMAN\",\"224\":\"NEMF_HUMAN\",\"225\":\"CCNT1_HUMAN\",\"226\":\"PLOD3_HUMAN\",\"227\":\"DIAP1_HUMAN\",\"228\":\"PLIN3_HUMAN\",\"229\":\"MOT2_HUMAN\",\"230\":\"IMA7_HUMAN\",\"231\":\"UGDH_HUMAN\",\"232\":\"CTND1_HUMAN\",\"233\":\"ICMT_HUMAN\",\"234\":\"SNX2_HUMAN\",\"235\":\"DPM1_HUMAN\",\"236\":\"USO1_HUMAN\",\"237\":\"H2B1L_HUMAN\",\"238\":\"PQBP1_HUMAN\",\"239\":\"DKC1_HUMAN\",\"240\":\"IF2P_HUMAN\",\"241\":\"EDF1_HUMAN\",\"242\":\"DNJA2_HUMAN\",\"243\":\"BRD4_HUMAN\",\"244\":\"CUTA_HUMAN\",\"245\":\"TBL1X_HUMAN\",\"246\":\"PFD1_HUMAN\",\"247\":\"NBN_HUMAN\",\"248\":\"MCE1_HUMAN\",\"249\":\"ABCB7_HUMAN\",\"250\":\"WDR1_HUMAN\",\"251\":\"CLAP2_HUMAN\",\"252\":\"CPNE3_HUMAN\",\"253\":\"BRE1B_HUMAN\",\"254\":\"ZC11A_HUMAN\",\"255\":\"CLU_HUMAN\",\"256\":\"DJC13_HUMAN\",\"257\":\"CNOT3_HUMAN\",\"258\":\"ANR17_HUMAN\",\"259\":\"COQ9_HUMAN\",\"260\":\"GGCT_HUMAN\",\"261\":\"NDUS7_HUMAN\",\"262\":\"NDUS2_HUMAN\",\"263\":\"NIPS2_HUMAN\",\"264\":\"PDCD6_HUMAN\",\"265\":\"TBCA_HUMAN\",\"266\":\"VATG1_HUMAN\",\"267\":\"VPS4A_HUMAN\",\"268\":\"MPU1_HUMAN\",\"269\":\"H2AY_HUMAN\",\"270\":\"SH3L1_HUMAN\",\"271\":\"FLNB_HUMAN\",\"272\":\"NCOR1_HUMAN\",\"273\":\"PEX14_HUMAN\",\"274\":\"CISY_HUMAN\",\"275\":\"SC22B_HUMAN\",\"276\":\"PR40A_HUMAN\",\"277\":\"VP26A_HUMAN\",\"278\":\"MPPB_HUMAN\",\"279\":\"MED24_HUMAN\",\"280\":\"PSIP1_HUMAN\",\"281\":\"ERLN1_HUMAN\",\"282\":\"NDUS3_HUMAN\",\"283\":\"SRS10_HUMAN\",\"284\":\"ECI2_HUMAN\",\"285\":\"SF3B1_HUMAN\",\"286\":\"CSDE1_HUMAN\",\"287\":\"MYCB2_HUMAN\",\"288\":\"KBL_HUMAN\",\"289\":\"NPM3_HUMAN\",\"290\":\"LYPA1_HUMAN\",\"291\":\"ERAL1_HUMAN\",\"292\":\"U520_HUMAN\",\"293\":\"OFD1_HUMAN\",\"294\":\"KS6A4_HUMAN\",\"295\":\"SURF6_HUMAN\",\"296\":\"UTP20_HUMAN\",\"297\":\"NU155_HUMAN\",\"298\":\"XRP2_HUMAN\",\"299\":\"WDHD1_HUMAN\",\"300\":\"CRTAP_HUMAN\",\"301\":\"S2512_HUMAN\",\"302\":\"RENR_HUMAN\",\"303\":\"RNH2A_HUMAN\",\"304\":\"POP7_HUMAN\",\"305\":\"EIF3G_HUMAN\",\"306\":\"EIF3J_HUMAN\",\"307\":\"PSD10_HUMAN\",\"308\":\"FACE1_HUMAN\",\"309\":\"IDHC_HUMAN\",\"310\":\"GATB_HUMAN\",\"311\":\"SCO1_HUMAN\",\"312\":\"CCNK_HUMAN\",\"313\":\"PRAF3_HUMAN\",\"314\":\"SPF27_HUMAN\",\"315\":\"DNJC8_HUMAN\",\"316\":\"SPF30_HUMAN\",\"317\":\"ATP5H_HUMAN\",\"318\":\"FLOT1_HUMAN\",\"319\":\"ATP5L_HUMAN\",\"320\":\"CBPD_HUMAN\",\"321\":\"GLRX3_HUMAN\",\"322\":\"RL1D1_HUMAN\",\"323\":\"CLPX_HUMAN\",\"324\":\"SYUG_HUMAN\",\"325\":\"SRP72_HUMAN\",\"326\":\"MTA2_HUMAN\",\"327\":\"TOM70_HUMAN\",\"328\":\"TOX4_HUMAN\",\"329\":\"UFL1_HUMAN\",\"330\":\"FARP2_HUMAN\",\"331\":\"UBXN7_HUMAN\",\"332\":\"ERLN2_HUMAN\",\"333\":\"PRP6_HUMAN\",\"334\":\"PCF11_HUMAN\",\"335\":\"GLCE_HUMAN\",\"336\":\"GLSK_HUMAN\",\"337\":\"AP2A2_HUMAN\",\"338\":\"SC31A_HUMAN\",\"339\":\"HEXI1_HUMAN\",\"340\":\"UBR5_HUMAN\",\"341\":\"NDUB6_HUMAN\",\"342\":\"UBE4B_HUMAN\",\"343\":\"ELP1_HUMAN\",\"344\":\"NDUB4_HUMAN\",\"345\":\"NDUA7_HUMAN\",\"346\":\"LETM1_HUMAN\",\"347\":\"ZRAB2_HUMAN\",\"348\":\"LC7L3_HUMAN\",\"349\":\"KIF4A_HUMAN\",\"350\":\"VAPB_HUMAN\",\"351\":\"MPZL1_HUMAN\",\"352\":\"NDUC2_HUMAN\",\"353\":\"NDUAA_HUMAN\",\"354\":\"FKBP9_HUMAN\",\"355\":\"6PGL_HUMAN\",\"356\":\"SMC2_HUMAN\",\"357\":\"IPO7_HUMAN\",\"358\":\"AGM1_HUMAN\",\"359\":\"CD2B2_HUMAN\",\"360\":\"SVIL_HUMAN\",\"361\":\"AHSA1_HUMAN\",\"362\":\"ATS2_HUMAN\",\"363\":\"PARN_HUMAN\",\"364\":\"PSMG1_HUMAN\",\"365\":\"FMNL1_HUMAN\",\"366\":\"SGPL1_HUMAN\",\"367\":\"NSA2_HUMAN\",\"368\":\"SC24A_HUMAN\",\"369\":\"SC24B_HUMAN\",\"370\":\"TYDP2_HUMAN\",\"371\":\"ETHE1_HUMAN\",\"372\":\"ACSL3_HUMAN\",\"373\":\"RPA1_HUMAN\",\"374\":\"ZBT11_HUMAN\",\"375\":\"STABP_HUMAN\",\"376\":\"RPP29_HUMAN\",\"377\":\"HERC2_HUMAN\",\"378\":\"SNP29_HUMAN\",\"379\":\"OXSR1_HUMAN\",\"380\":\"HS74L_HUMAN\",\"381\":\"LSM8_HUMAN\",\"382\":\"AP2A1_HUMAN\",\"383\":\"WIZ_HUMAN\",\"384\":\"BAG2_HUMAN\",\"385\":\"BAG3_HUMAN\",\"386\":\"M4K4_HUMAN\",\"387\":\"AIFM1_HUMAN\",\"388\":\"ABHGA_HUMAN\",\"389\":\"TXD12_HUMAN\",\"390\":\"TRUB2_HUMAN\",\"391\":\"MBD3_HUMAN\",\"392\":\"AGR2_HUMAN\",\"393\":\"BCL10_HUMAN\",\"394\":\"NDUBA_HUMAN\",\"395\":\"CLPT1_HUMAN\",\"396\":\"TOM40_HUMAN\",\"397\":\"ACL6A_HUMAN\",\"398\":\"NSD2_HUMAN\",\"399\":\"LDHA_HUMAN\",\"400\":\"DHE3_HUMAN\",\"401\":\"DYR_HUMAN\",\"402\":\"NB5R3_HUMAN\",\"403\":\"GSHR_HUMAN\",\"404\":\"COX2_HUMAN\",\"405\":\"SODC_HUMAN\",\"406\":\"PNPH_HUMAN\",\"407\":\"HPRT_HUMAN\",\"408\":\"AATM_HUMAN\",\"409\":\"EGFR_HUMAN\",\"410\":\"PGK1_HUMAN\",\"411\":\"KAD1_HUMAN\",\"412\":\"ASSY_HUMAN\",\"413\":\"TIMP1_HUMAN\",\"414\":\"RASN_HUMAN\",\"415\":\"LDLR_HUMAN\",\"416\":\"LMNA_HUMAN\",\"417\":\"B3AT_HUMAN\",\"418\":\"TFR1_HUMAN\",\"419\":\"FRIL_HUMAN\",\"420\":\"FRIH_HUMAN\",\"421\":\"NU5M_HUMAN\",\"422\":\"CATA_HUMAN\",\"423\":\"GBA1_HUMAN\",\"424\":\"ALDOA_HUMAN\",\"425\":\"ANXA1_HUMAN\",\"426\":\"APOB_HUMAN\",\"427\":\"SODM_HUMAN\",\"428\":\"OAT_HUMAN\",\"429\":\"K2C1_HUMAN\",\"430\":\"G3P_HUMAN\",\"431\":\"HLAA_HUMAN\",\"432\":\"CPNS1_HUMAN\",\"433\":\"HSPB1_HUMAN\",\"434\":\"TYSY_HUMAN\",\"435\":\"RPN1_HUMAN\",\"436\":\"RPN2_HUMAN\",\"437\":\"GNAI2_HUMAN\",\"438\":\"H2A1J_HUMAN\",\"439\":\"B3A2_HUMAN\",\"440\":\"AT1A1_HUMAN\",\"441\":\"A4_HUMAN\",\"442\":\"HMGN1_HUMAN\",\"443\":\"ADT2_HUMAN\",\"444\":\"ISG15_HUMAN\",\"445\":\"PCCA_HUMAN\",\"446\":\"PCCB_HUMAN\",\"447\":\"IF2A_HUMAN\",\"448\":\"HMGN2_HUMAN\",\"449\":\"ICAM1_HUMAN\",\"450\":\"RLA2_HUMAN\",\"451\":\"RLA0_HUMAN\",\"452\":\"RPC4_HUMAN\",\"453\":\"LA_HUMAN\",\"454\":\"ITB1_HUMAN\",\"455\":\"K1C18_HUMAN\",\"456\":\"DCUP_HUMAN\",\"457\":\"GELS_HUMAN\",\"458\":\"PTMA_HUMAN\",\"459\":\"CDK1_HUMAN\",\"460\":\"ATPB_HUMAN\",\"461\":\"S10A9_HUMAN\",\"462\":\"S10A6_HUMAN\",\"463\":\"IF4E_HUMAN\",\"464\":\"ENOA_HUMAN\",\"465\":\"PYGL_HUMAN\",\"466\":\"G6PI_HUMAN\",\"467\":\"NPM_HUMAN\",\"468\":\"TPM3_HUMAN\",\"469\":\"ITAV_HUMAN\",\"470\":\"HEXA_HUMAN\",\"471\":\"H2B3B_HUMAN\",\"472\":\"HYEP_HUMAN\",\"473\":\"ACBP_HUMAN\",\"474\":\"LDHB_HUMAN\",\"475\":\"PDIA1_HUMAN\",\"476\":\"ACYP1_HUMAN\",\"477\":\"CATD_HUMAN\",\"478\":\"ANXA2_HUMAN\",\"479\":\"CAN1_HUMAN\",\"480\":\"TBB5_HUMAN\",\"481\":\"SAP_HUMAN\",\"482\":\"HEXB_HUMAN\",\"483\":\"PROF1_HUMAN\",\"484\":\"APT_HUMAN\",\"485\":\"SYEP_HUMAN\",\"486\":\"CATB_HUMAN\",\"487\":\"HS90A_HUMAN\",\"488\":\"HNRPC_HUMAN\",\"489\":\"LAMB1_HUMAN\",\"490\":\"YES_HUMAN\",\"491\":\"TPM2_HUMAN\",\"492\":\"FUMH_HUMAN\",\"493\":\"SP1_HUMAN\",\"494\":\"ANXA6_HUMAN\",\"495\":\"4F2_HUMAN\",\"496\":\"BGLR_HUMAN\",\"497\":\"PFKAM_HUMAN\",\"498\":\"HS90B_HUMAN\",\"499\":\"SRPRA_HUMAN\",\"500\":\"ASNS_HUMAN\",\"501\":\"HEM3_HUMAN\",\"502\":\"ODPA_HUMAN\",\"503\":\"CY1_HUMAN\",\"504\":\"RU2B_HUMAN\",\"505\":\"RU17_HUMAN\",\"506\":\"ITA5_HUMAN\",\"507\":\"NFIC_HUMAN\",\"508\":\"VIME_HUMAN\",\"509\":\"RS17_HUMAN\",\"510\":\"GNAI3_HUMAN\",\"511\":\"ANXA5_HUMAN\",\"512\":\"RSSA_HUMAN\",\"513\":\"RM03_HUMAN\",\"514\":\"SNRPA_HUMAN\",\"515\":\"THIK_HUMAN\",\"516\":\"SRP19_HUMAN\",\"517\":\"RU1C_HUMAN\",\"518\":\"LEG1_HUMAN\",\"519\":\"HMGB1_HUMAN\",\"520\":\"CLCA_HUMAN\",\"521\":\"CLCB_HUMAN\",\"522\":\"ANXA4_HUMAN\",\"523\":\"CN37_HUMAN\",\"524\":\"HMOX1_HUMAN\",\"525\":\"DLDH_HUMAN\",\"526\":\"ROA1_HUMAN\",\"527\":\"RU2A_HUMAN\",\"528\":\"COX6C_HUMAN\",\"529\":\"PARP1_HUMAN\",\"530\":\"DPOLA_HUMAN\",\"531\":\"LKHA4_HUMAN\",\"532\":\"SP202_HUMAN\",\"533\":\"ST1A1_HUMAN\",\"534\":\"HS71B_HUMAN\",\"535\":\"CALM3_HUMAN\",\"536\":\"ADX_HUMAN\",\"537\":\"RO60_HUMAN\",\"538\":\"LYAG_HUMAN\",\"539\":\"HLAC_HUMAN\",\"540\":\"H14_HUMAN\",\"541\":\"ODP2_HUMAN\",\"542\":\"PTPRF_HUMAN\",\"543\":\"THIO_HUMAN\",\"544\":\"COX5B_HUMAN\",\"545\":\"PPGB_HUMAN\",\"546\":\"KAP0_HUMAN\",\"547\":\"ESTD_HUMAN\",\"548\":\"CH60_HUMAN\",\"549\":\"CLUS_HUMAN\",\"550\":\"BIP_HUMAN\",\"551\":\"LAMC1_HUMAN\",\"552\":\"PPAL_HUMAN\",\"553\":\"HSP7C_HUMAN\",\"554\":\"GTR1_HUMAN\",\"555\":\"GTR3_HUMAN\",\"556\":\"EPB41_HUMAN\",\"557\":\"UMPS_HUMAN\",\"558\":\"ODPB_HUMAN\",\"559\":\"ODB2_HUMAN\",\"560\":\"RALA_HUMAN\",\"561\":\"RALB_HUMAN\",\"562\":\"LAMP1_HUMAN\",\"563\":\"ACADM_HUMAN\",\"564\":\"TOP1_HUMAN\",\"565\":\"TOP2A_HUMAN\",\"566\":\"G6PD_HUMAN\",\"567\":\"PYC_HUMAN\",\"568\":\"DMD_HUMAN\",\"569\":\"C1TC_HUMAN\",\"570\":\"MPRI_HUMAN\",\"571\":\"ADHX_HUMAN\",\"572\":\"CDK4_HUMAN\",\"573\":\"PRPS2_HUMAN\",\"574\":\"PABP1_HUMAN\",\"575\":\"PCNA_HUMAN\",\"576\":\"HARS1_HUMAN\",\"577\":\"ADT1_HUMAN\",\"578\":\"ADT3_HUMAN\",\"579\":\"IMDH2_HUMAN\",\"580\":\"TPR_HUMAN\",\"581\":\"KCRB_HUMAN\",\"582\":\"ANXA3_HUMAN\",\"583\":\"KCRU_HUMAN\",\"584\":\"ODBA_HUMAN\",\"585\":\"ACTN1_HUMAN\",\"586\":\"PEPD_HUMAN\",\"587\":\"XRCC6_HUMAN\",\"588\":\"XRCC5_HUMAN\",\"589\":\"COX41_HUMAN\",\"590\":\"LAMP2_HUMAN\",\"591\":\"CY24A_HUMAN\",\"592\":\"EF2_HUMAN\",\"593\":\"PDIA4_HUMAN\",\"594\":\"P4HA1_HUMAN\",\"595\":\"TCTP_HUMAN\",\"596\":\"PLST_HUMAN\",\"597\":\"ACPH_HUMAN\",\"598\":\"ETFA_HUMAN\",\"599\":\"GYS1_HUMAN\",\"600\":\"KAP2_HUMAN\",\"601\":\"AXA81_HUMAN\",\"602\":\"T2FB_HUMAN\",\"603\":\"MTDC_HUMAN\",\"604\":\"MIF_HUMAN\",\"605\":\"GLU2B_HUMAN\",\"606\":\"FPPS_HUMAN\",\"607\":\"AK1A1_HUMAN\",\"608\":\"KPYM_HUMAN\",\"609\":\"ENPL_HUMAN\",\"610\":\"CCNB1_HUMAN\",\"611\":\"RSMN_HUMAN\",\"612\":\"IDE_HUMAN\",\"613\":\"HNRPL_HUMAN\",\"614\":\"SYDC_HUMAN\",\"615\":\"PLAK_HUMAN\",\"616\":\"QCR7_HUMAN\",\"617\":\"ALDR_HUMAN\",\"618\":\"PVR_HUMAN\",\"619\":\"ERF3A_HUMAN\",\"620\":\"B4GT1_HUMAN\",\"621\":\"EZRI_HUMAN\",\"622\":\"UCHL3_HUMAN\",\"623\":\"NDKA_HUMAN\",\"624\":\"NQO1_HUMAN\",\"625\":\"GNS_HUMAN\",\"626\":\"RS2_HUMAN\",\"627\":\"TFE2_HUMAN\",\"628\":\"DESP_HUMAN\",\"629\":\"RFA2_HUMAN\",\"630\":\"COX7C_HUMAN\",\"631\":\"ANPRA_HUMAN\",\"632\":\"CD44_HUMAN\",\"633\":\"NQO2_HUMAN\",\"634\":\"ITB4_HUMAN\",\"635\":\"CBR1_HUMAN\",\"636\":\"ACADS_HUMAN\",\"637\":\"ATF1_HUMAN\",\"638\":\"BGAL_HUMAN\",\"639\":\"GCFC2_HUMAN\",\"640\":\"H12_HUMAN\",\"641\":\"NCPR_HUMAN\",\"642\":\"MGMT_HUMAN\",\"643\":\"AT2A2_HUMAN\",\"644\":\"STMN1_HUMAN\",\"645\":\"YBOX3_HUMAN\",\"646\":\"HMGA1_HUMAN\",\"647\":\"AATC_HUMAN\",\"648\":\"KPCA_HUMAN\",\"649\":\"ITA2_HUMAN\",\"650\":\"UBF1_HUMAN\",\"651\":\"NDUB7_HUMAN\",\"652\":\"KAPCA_HUMAN\",\"653\":\"CAN2_HUMAN\",\"654\":\"PTN2_HUMAN\",\"655\":\"PYRG1_HUMAN\",\"656\":\"EGLN_HUMAN\",\"657\":\"DDX5_HUMAN\",\"658\":\"PFKAL_HUMAN\",\"659\":\"SAP3_HUMAN\",\"660\":\"LEG3_HUMAN\",\"661\":\"PRS6A_HUMAN\",\"662\":\"TCPA_HUMAN\",\"663\":\"PTN1_HUMAN\",\"664\":\"RL35A_HUMAN\",\"665\":\"ARF4_HUMAN\",\"666\":\"RL7_HUMAN\",\"667\":\"VINC_HUMAN\",\"668\":\"SON_HUMAN\",\"669\":\"NELFE_HUMAN\",\"670\":\"RL17_HUMAN\",\"671\":\"PGAM1_HUMAN\",\"672\":\"RCC1_HUMAN\",\"673\":\"SDC1_HUMAN\",\"674\":\"DNLI1_HUMAN\",\"675\":\"ATP5J_HUMAN\",\"676\":\"XRCC1_HUMAN\",\"677\":\"TSN8_HUMAN\",\"678\":\"NUCL_HUMAN\",\"679\":\"HXK1_HUMAN\",\"680\":\"RPB3_HUMAN\",\"681\":\"RPAB1_HUMAN\",\"682\":\"NDUV2_HUMAN\",\"683\":\"ERCC3_HUMAN\",\"684\":\"E2AK2_HUMAN\",\"685\":\"SPEE_HUMAN\",\"686\":\"AT2B1_HUMAN\",\"687\":\"IF2B_HUMAN\",\"688\":\"ANXA7_HUMAN\",\"689\":\"BTF3_HUMAN\",\"690\":\"RAB5A_HUMAN\",\"691\":\"RAB6A_HUMAN\",\"692\":\"PSB1_HUMAN\",\"693\":\"MPRD_HUMAN\",\"694\":\"COX5A_HUMAN\",\"695\":\"LMNB1_HUMAN\",\"696\":\"ICAL_HUMAN\",\"697\":\"CO5A1_HUMAN\",\"698\":\"PTMS_HUMAN\",\"699\":\"CD11B_HUMAN\",\"700\":\"VATB2_HUMAN\",\"701\":\"CSRP1_HUMAN\",\"702\":\"FLNA_HUMAN\",\"703\":\"ACOHC_HUMAN\",\"704\":\"VDAC1_HUMAN\",\"705\":\"SDHB_HUMAN\",\"706\":\"CD9_HUMAN\",\"707\":\"ODBB_HUMAN\",\"708\":\"COMT_HUMAN\",\"709\":\"TGM2_HUMAN\",\"710\":\"MUTA_HUMAN\",\"711\":\"OSBP1_HUMAN\",\"712\":\"PIMT_HUMAN\",\"713\":\"FBRL_HUMAN\",\"714\":\"PUR2_HUMAN\",\"715\":\"PUR6_HUMAN\",\"716\":\"SCP2_HUMAN\",\"717\":\"UBA1_HUMAN\",\"718\":\"NDKB_HUMAN\",\"719\":\"ADRO_HUMAN\",\"720\":\"ROA2_HUMAN\",\"721\":\"RFX1_HUMAN\",\"722\":\"QCR2_HUMAN\",\"723\":\"TCEA1_HUMAN\",\"724\":\"SFPQ_HUMAN\",\"725\":\"PPIB_HUMAN\",\"726\":\"MAOM_HUMAN\",\"727\":\"SYWC_HUMAN\",\"728\":\"RS3_HUMAN\",\"729\":\"SP100_HUMAN\",\"730\":\"SAHH_HUMAN\",\"731\":\"COF1_HUMAN\",\"732\":\"IF4B_HUMAN\",\"733\":\"AT2B4_HUMAN\",\"734\":\"CPT2_HUMAN\",\"735\":\"KTHY_HUMAN\",\"736\":\"RIR1_HUMAN\",\"737\":\"EF1B_HUMAN\",\"738\":\"AT5F1_HUMAN\",\"739\":\"PPAC_HUMAN\",\"740\":\"THIL_HUMAN\",\"741\":\"RPB1_HUMAN\",\"742\":\"CDK2_HUMAN\",\"743\":\"MCM3_HUMAN\",\"744\":\"THTM_HUMAN\",\"745\":\"RS12_HUMAN\",\"746\":\"BRD2_HUMAN\",\"747\":\"DNJB1_HUMAN\",\"748\":\"ATPA_HUMAN\",\"749\":\"PSA1_HUMAN\",\"750\":\"PSA2_HUMAN\",\"751\":\"PSA3_HUMAN\",\"752\":\"PSA4_HUMAN\",\"753\":\"S100P_HUMAN\",\"754\":\"ITA3_HUMAN\",\"755\":\"MOES_HUMAN\",\"756\":\"DDX6_HUMAN\",\"757\":\"DNMT1_HUMAN\",\"758\":\"U2AF2_HUMAN\",\"759\":\"RL13_HUMAN\",\"760\":\"IVD_HUMAN\",\"761\":\"S10A4_HUMAN\",\"762\":\"HMGB2_HUMAN\",\"763\":\"PTBP1_HUMAN\",\"764\":\"SYTC_HUMAN\",\"765\":\"SYVC_HUMAN\",\"766\":\"EF1G_HUMAN\",\"767\":\"FKBP2_HUMAN\",\"768\":\"STOM_HUMAN\",\"769\":\"KAD4_HUMAN\",\"770\":\"1433T_HUMAN\",\"771\":\"RL10_HUMAN\",\"772\":\"RFA1_HUMAN\",\"773\":\"APEX1_HUMAN\",\"774\":\"PYR1_HUMAN\",\"775\":\"CALR_HUMAN\",\"776\":\"MAP4_HUMAN\",\"777\":\"CALX_HUMAN\",\"778\":\"PSB8_HUMAN\",\"779\":\"PSA5_HUMAN\",\"780\":\"PSB4_HUMAN\",\"781\":\"PSB6_HUMAN\",\"782\":\"PSB5_HUMAN\",\"783\":\"ABCD3_HUMAN\",\"784\":\"NDUS1_HUMAN\",\"785\":\"DPOD1_HUMAN\",\"786\":\"MK01_HUMAN\",\"787\":\"AMPL_HUMAN\",\"788\":\"T2EA_HUMAN\",\"789\":\"T2EB_HUMAN\",\"790\":\"TPP2_HUMAN\",\"791\":\"EPHA2_HUMAN\",\"792\":\"SHC1_HUMAN\",\"793\":\"TKT_HUMAN\",\"794\":\"CASP1_HUMAN\",\"795\":\"SPB3_HUMAN\",\"796\":\"EF1D_HUMAN\",\"797\":\"ERP29_HUMAN\",\"798\":\"PRDX6_HUMAN\",\"799\":\"BLVRB_HUMAN\",\"800\":\"PRDX5_HUMAN\",\"801\":\"DOPD_HUMAN\",\"802\":\"PRDX3_HUMAN\",\"803\":\"ATPD_HUMAN\",\"804\":\"RL12_HUMAN\",\"805\":\"ECHM_HUMAN\",\"806\":\"KCY_HUMAN\",\"807\":\"PEBP1_HUMAN\",\"808\":\"PDIA3_HUMAN\",\"809\":\"2AAA_HUMAN\",\"810\":\"CDC27_HUMAN\",\"811\":\"PPIF_HUMAN\",\"812\":\"NMT1_HUMAN\",\"813\":\"HMOX2_HUMAN\",\"814\":\"PURA2_HUMAN\",\"815\":\"AMRP_HUMAN\",\"816\":\"TSPO_HUMAN\",\"817\":\"CLIP1_HUMAN\",\"818\":\"SORCN_HUMAN\",\"819\":\"ILEU_HUMAN\",\"820\":\"CTR1_HUMAN\",\"821\":\"AL1B1_HUMAN\",\"822\":\"RPB2_HUMAN\",\"823\":\"SDHA_HUMAN\",\"824\":\"METK2_HUMAN\",\"825\":\"CPSM_HUMAN\",\"826\":\"RIR2_HUMAN\",\"827\":\"SDC4_HUMAN\",\"828\":\"TIA1_HUMAN\",\"829\":\"DNJA1_HUMAN\",\"830\":\"QCR1_HUMAN\",\"831\":\"3HIDH_HUMAN\",\"832\":\"PUR9_HUMAN\",\"833\":\"HNRH3_HUMAN\",\"834\":\"HNRH1_HUMAN\",\"835\":\"1433B_HUMAN\",\"836\":\"1433S_HUMAN\",\"837\":\"STIP1_HUMAN\",\"838\":\"S10AB_HUMAN\",\"839\":\"L1CAM_HUMAN\",\"840\":\"PRDX2_HUMAN\",\"841\":\"P5CR1_HUMAN\",\"842\":\"RL9_HUMAN\",\"843\":\"KINH_HUMAN\",\"844\":\"CSTF2_HUMAN\",\"845\":\"DUT_HUMAN\",\"846\":\"MRP1_HUMAN\",\"847\":\"ABCD1_HUMAN\",\"848\":\"MCM4_HUMAN\",\"849\":\"MCM5_HUMAN\",\"850\":\"MCM7_HUMAN\",\"851\":\"GLYM_HUMAN\",\"852\":\"HSP74_HUMAN\",\"853\":\"MPI_HUMAN\",\"854\":\"CTNA1_HUMAN\",\"855\":\"PHB1_HUMAN\",\"856\":\"SPB6_HUMAN\",\"857\":\"RADI_HUMAN\",\"858\":\"RFA3_HUMAN\",\"859\":\"RFC4_HUMAN\",\"860\":\"RFC2_HUMAN\",\"861\":\"RFC1_HUMAN\",\"862\":\"RL22_HUMAN\",\"863\":\"T2FA_HUMAN\",\"864\":\"SPRE_HUMAN\",\"865\":\"CBS_HUMAN\",\"866\":\"MYH9_HUMAN\",\"867\":\"COPB2_HUMAN\",\"868\":\"SOAT1_HUMAN\",\"869\":\"BASI_HUMAN\",\"870\":\"FUS_HUMAN\",\"871\":\"NU214_HUMAN\",\"872\":\"DEK_HUMAN\",\"873\":\"HMGCL_HUMAN\",\"874\":\"PRS7_HUMAN\",\"875\":\"ARL2_HUMAN\",\"876\":\"ARL3_HUMAN\",\"877\":\"MP2K2_HUMAN\",\"878\":\"ATPG_HUMAN\",\"879\":\"VATE1_HUMAN\",\"880\":\"HEM6_HUMAN\",\"881\":\"RL4_HUMAN\",\"882\":\"LONM_HUMAN\",\"883\":\"PGM1_HUMAN\",\"884\":\"PP1G_HUMAN\",\"885\":\"GNL1_HUMAN\",\"886\":\"SPB5_HUMAN\",\"887\":\"ODO2_HUMAN\",\"888\":\"SRP14_HUMAN\",\"889\":\"NUP62_HUMAN\",\"890\":\"HPCL1_HUMAN\",\"891\":\"TAGL2_HUMAN\",\"892\":\"TALDO_HUMAN\",\"893\":\"ETFB_HUMAN\",\"894\":\"RBMX_HUMAN\",\"895\":\"VKGC_HUMAN\",\"896\":\"VATA_HUMAN\",\"897\":\"GRP75_HUMAN\",\"898\":\"IF4A3_HUMAN\",\"899\":\"RS19_HUMAN\",\"900\":\"RL3_HUMAN\",\"901\":\"OST48_HUMAN\",\"902\":\"AN32A_HUMAN\",\"903\":\"FEN1_HUMAN\",\"904\":\"CAPG_HUMAN\",\"905\":\"TXLNA_HUMAN\",\"906\":\"TCPZ_HUMAN\",\"907\":\"RL13A_HUMAN\",\"908\":\"ARL1_HUMAN\",\"909\":\"MLH1_HUMAN\",\"910\":\"STAT3_HUMAN\",\"911\":\"PEX19_HUMAN\",\"912\":\"MDHC_HUMAN\",\"913\":\"MDHM_HUMAN\",\"914\":\"RFC5_HUMAN\",\"915\":\"RFC3_HUMAN\",\"916\":\"ECHA_HUMAN\",\"917\":\"IF2G_HUMAN\",\"918\":\"BUD31_HUMAN\",\"919\":\"NAA10_HUMAN\",\"920\":\"KDM5C_HUMAN\",\"921\":\"IPP2_HUMAN\",\"922\":\"PLPL4_HUMAN\",\"923\":\"GARS_HUMAN\",\"924\":\"SYIC_HUMAN\",\"925\":\"EIF1_HUMAN\",\"926\":\"ECI1_HUMAN\",\"927\":\"LAP2A_HUMAN\",\"928\":\"STAT1_HUMAN\",\"929\":\"STAT6_HUMAN\",\"930\":\"MTREX_HUMAN\",\"931\":\"AK1C3_HUMAN\",\"932\":\"MTOR_HUMAN\",\"933\":\"MATK_HUMAN\",\"934\":\"CNDD3_HUMAN\",\"935\":\"RBM34_HUMAN\",\"936\":\"LPPRC_HUMAN\",\"937\":\"THIM_HUMAN\",\"938\":\"RL35_HUMAN\",\"939\":\"CDN2A_HUMAN\",\"940\":\"PCP_HUMAN\",\"941\":\"HD_HUMAN\",\"942\":\"ECE1_HUMAN\",\"943\":\"MUC18_HUMAN\",\"944\":\"MATR3_HUMAN\",\"945\":\"MSH2_HUMAN\",\"946\":\"GPDM_HUMAN\",\"947\":\"SSRA_HUMAN\",\"948\":\"RANG_HUMAN\",\"949\":\"NAMPT_HUMAN\",\"950\":\"PRS6B_HUMAN\",\"951\":\"EFTS_HUMAN\",\"952\":\"PPIC_HUMAN\",\"953\":\"VDAC2_HUMAN\",\"954\":\"CBX5_HUMAN\",\"955\":\"UBP5_HUMAN\",\"956\":\"KI67_HUMAN\",\"957\":\"RAGP1_HUMAN\",\"958\":\"RECQ1_HUMAN\",\"959\":\"NOP2_HUMAN\",\"960\":\"ATRX_HUMAN\",\"961\":\"CRK_HUMAN\",\"962\":\"CRKL_HUMAN\",\"963\":\"IF2M_HUMAN\",\"964\":\"BAG6_HUMAN\",\"965\":\"NSF_HUMAN\",\"966\":\"RL27A_HUMAN\",\"967\":\"RL5_HUMAN\",\"968\":\"RL21_HUMAN\",\"969\":\"RL28_HUMAN\",\"970\":\"RS9_HUMAN\",\"971\":\"RS5_HUMAN\",\"972\":\"RS10_HUMAN\",\"973\":\"GNPI1_HUMAN\",\"974\":\"YAP1_HUMAN\",\"975\":\"IQGA1_HUMAN\",\"976\":\"GLYG_HUMAN\",\"977\":\"STT3A_HUMAN\",\"978\":\"PA24A_HUMAN\",\"979\":\"CAZA2_HUMAN\",\"980\":\"CAPZB_HUMAN\",\"981\":\"SYQ_HUMAN\",\"982\":\"RL29_HUMAN\",\"983\":\"UCRI_HUMAN\",\"984\":\"ATPO_HUMAN\",\"985\":\"PPCE_HUMAN\",\"986\":\"COPD_HUMAN\",\"987\":\"LSS_HUMAN\",\"988\":\"GSH0_HUMAN\",\"989\":\"PSMD8_HUMAN\",\"990\":\"PRC2A_HUMAN\",\"991\":\"GSHB_HUMAN\",\"992\":\"TCPE_HUMAN\",\"993\":\"PTSS1_HUMAN\",\"994\":\"KC1A_HUMAN\",\"995\":\"IDHP_HUMAN\",\"996\":\"PIPNB_HUMAN\",\"997\":\"SL9A3_HUMAN\",\"998\":\"AGRE5_HUMAN\",\"999\":\"DPOD2_HUMAN\",\"1000\":\"MRP_HUMAN\",\"1001\":\"AL9A1_HUMAN\",\"1002\":\"RL34_HUMAN\",\"1003\":\"LMAN1_HUMAN\",\"1004\":\"NASP_HUMAN\",\"1005\":\"FAS_HUMAN\",\"1006\":\"TCPG_HUMAN\",\"1007\":\"RM19_HUMAN\",\"1008\":\"EFTU_HUMAN\",\"1009\":\"AL7A1_HUMAN\",\"1010\":\"INPP_HUMAN\",\"1011\":\"SRP09_HUMAN\",\"1012\":\"UBE2A_HUMAN\",\"1013\":\"PCY1A_HUMAN\",\"1014\":\"SYAC_HUMAN\",\"1015\":\"SYHM_HUMAN\",\"1016\":\"SYSC_HUMAN\",\"1017\":\"PRI1_HUMAN\",\"1018\":\"PRI2_HUMAN\",\"1019\":\"CTCF_HUMAN\",\"1020\":\"PSB3_HUMAN\",\"1021\":\"PSB2_HUMAN\",\"1022\":\"MCM2_HUMAN\",\"1023\":\"ACADV_HUMAN\",\"1024\":\"YLPM1_HUMAN\",\"1025\":\"TMEDA_HUMAN\",\"1026\":\"RBM25_HUMAN\",\"1027\":\"HINT1_HUMAN\",\"1028\":\"NU153_HUMAN\",\"1029\":\"RBP2_HUMAN\",\"1030\":\"NDUV1_HUMAN\",\"1031\":\"SPS1_HUMAN\",\"1032\":\"MTHFS_HUMAN\",\"1033\":\"GUAA_HUMAN\",\"1034\":\"DNLI3_HUMAN\",\"1035\":\"MRE11_HUMAN\",\"1036\":\"HNMT_HUMAN\",\"1037\":\"IDH3A_HUMAN\",\"1038\":\"GDIB_HUMAN\",\"1039\":\"EMD_HUMAN\",\"1040\":\"CPT1A_HUMAN\",\"1041\":\"SERPH_HUMAN\",\"1042\":\"F10A1_HUMAN\",\"1043\":\"VASP_HUMAN\",\"1044\":\"DYN2_HUMAN\",\"1045\":\"CDK7_HUMAN\",\"1046\":\"CDK9_HUMAN\",\"1047\":\"LRBA_HUMAN\",\"1048\":\"PPT1_HUMAN\",\"1049\":\"RL14_HUMAN\",\"1050\":\"TCPQ_HUMAN\",\"1051\":\"TCPD_HUMAN\",\"1052\":\"ANX11_HUMAN\",\"1053\":\"PAPOA_HUMAN\",\"1054\":\"FXR1_HUMAN\",\"1055\":\"FXR2_HUMAN\",\"1056\":\"RAB5C_HUMAN\",\"1057\":\"RAB7A_HUMAN\",\"1058\":\"RAB9A_HUMAN\",\"1059\":\"RAB13_HUMAN\",\"1060\":\"DAP1_HUMAN\",\"1061\":\"RT29_HUMAN\",\"1062\":\"DUS3_HUMAN\",\"1063\":\"SMCA4_HUMAN\",\"1064\":\"IDH3G_HUMAN\",\"1065\":\"SSRD_HUMAN\",\"1066\":\"BAP31_HUMAN\",\"1067\":\"TPMT_HUMAN\",\"1068\":\"HCFC1_HUMAN\",\"1069\":\"AL3A2_HUMAN\",\"1070\":\"SSDH_HUMAN\",\"1071\":\"DHB4_HUMAN\",\"1072\":\"PSMD7_HUMAN\",\"1073\":\"UBP11_HUMAN\",\"1074\":\"VAMP7_HUMAN\",\"1075\":\"KS6A3_HUMAN\",\"1076\":\"HDGF_HUMAN\",\"1077\":\"UB2E1_HUMAN\",\"1078\":\"NDUA8_HUMAN\",\"1079\":\"ROA3_HUMAN\",\"1080\":\"6PGD_HUMAN\",\"1081\":\"HNRPM_HUMAN\",\"1082\":\"IMA1_HUMAN\",\"1083\":\"IMA5_HUMAN\",\"1084\":\"NCBP2_HUMAN\",\"1085\":\"RPAB3_HUMAN\",\"1086\":\"RPB1C_HUMAN\",\"1087\":\"GDIR1_HUMAN\",\"1088\":\"CTR2_HUMAN\",\"1089\":\"AGFG1_HUMAN\",\"1090\":\"HNRPF_HUMAN\",\"1091\":\"MSH6_HUMAN\",\"1092\":\"RBM5_HUMAN\",\"1093\":\"RIDA_HUMAN\",\"1094\":\"SPSY_HUMAN\",\"1095\":\"HXK2_HUMAN\",\"1096\":\"RM12_HUMAN\",\"1097\":\"THOP1_HUMAN\",\"1098\":\"CAZA1_HUMAN\",\"1099\":\"NUP98_HUMAN\",\"1100\":\"BIEA_HUMAN\",\"1101\":\"TXTP_HUMAN\",\"1102\":\"PPP5_HUMAN\",\"1103\":\"ARFP2_HUMAN\",\"1104\":\"ARFP1_HUMAN\",\"1105\":\"ACLY_HUMAN\",\"1106\":\"SUCA_HUMAN\",\"1107\":\"COPB_HUMAN\",\"1108\":\"COPA_HUMAN\",\"1109\":\"CCHL_HUMAN\",\"1110\":\"MOT1_HUMAN\",\"1111\":\"IST1_HUMAN\",\"1112\":\"SC24C_HUMAN\",\"1113\":\"TCP4_HUMAN\",\"1114\":\"ICLN_HUMAN\",\"1115\":\"BLM_HUMAN\",\"1116\":\"SYRC_HUMAN\",\"1117\":\"PMS2_HUMAN\",\"1118\":\"SYYC_HUMAN\",\"1119\":\"UBP14_HUMAN\",\"1120\":\"AT1B3_HUMAN\",\"1121\":\"RD23A_HUMAN\",\"1122\":\"RD23B_HUMAN\",\"1123\":\"EPHB4_HUMAN\",\"1124\":\"ANAG_HUMAN\",\"1125\":\"KAD2_HUMAN\",\"1126\":\"P5CS_HUMAN\",\"1127\":\"SNAA_HUMAN\",\"1128\":\"IF5_HUMAN\",\"1129\":\"PSMD4_HUMAN\",\"1130\":\"DRG2_HUMAN\",\"1131\":\"XPO2_HUMAN\",\"1132\":\"TERA_HUMAN\",\"1133\":\"MFAP1_HUMAN\",\"1134\":\"ECHB_HUMAN\",\"1135\":\"MANF_HUMAN\",\"1136\":\"NP1L1_HUMAN\",\"1137\":\"CASP7_HUMAN\",\"1138\":\"ADK_HUMAN\",\"1139\":\"DSRAD_HUMAN\",\"1140\":\"TPD52_HUMAN\",\"1141\":\"SEC13_HUMAN\",\"1142\":\"NH2L1_HUMAN\",\"1143\":\"PSA_HUMAN\",\"1144\":\"HNRH2_HUMAN\",\"1145\":\"SCOT1_HUMAN\",\"1146\":\"EIF3B_HUMAN\",\"1147\":\"ATPK_HUMAN\",\"1148\":\"RRP1_HUMAN\",\"1149\":\"SYMC_HUMAN\",\"1150\":\"DPOE2_HUMAN\",\"1151\":\"ATP5I_HUMAN\",\"1152\":\"IF6_HUMAN\",\"1153\":\"CTBP2_HUMAN\",\"1154\":\"NDUA6_HUMAN\",\"1155\":\"CF298_HUMAN\",\"1156\":\"WDR4_HUMAN\",\"1157\":\"TMM33_HUMAN\",\"1158\":\"SYJ2B_HUMAN\",\"1159\":\"GEMI4_HUMAN\",\"1160\":\"CORO7_HUMAN\",\"1161\":\"NU107_HUMAN\",\"1162\":\"EPIPL_HUMAN\",\"1163\":\"MTPN_HUMAN\",\"1164\":\"ARPC4_HUMAN\",\"1165\":\"SC61G_HUMAN\",\"1166\":\"TPIS_HUMAN\",\"1167\":\"EIF3E_HUMAN\",\"1168\":\"SC61B_HUMAN\",\"1169\":\"PP4C_HUMAN\",\"1170\":\"UB2G2_HUMAN\",\"1171\":\"MYL6_HUMAN\",\"1172\":\"ACTB_HUMAN\",\"1173\":\"IF4A1_HUMAN\",\"1174\":\"RS20_HUMAN\",\"1175\":\"PSA6_HUMAN\",\"1176\":\"S10AA_HUMAN\",\"1177\":\"CDC42_HUMAN\",\"1178\":\"DEST_HUMAN\",\"1179\":\"GMFB_HUMAN\",\"1180\":\"RAB8A_HUMAN\",\"1181\":\"SPCS3_HUMAN\",\"1182\":\"SRP54_HUMAN\",\"1183\":\"RAB2A_HUMAN\",\"1184\":\"RAB5B_HUMAN\",\"1185\":\"RAB10_HUMAN\",\"1186\":\"UBC12_HUMAN\",\"1187\":\"UBE2K_HUMAN\",\"1188\":\"UBE2N_HUMAN\",\"1189\":\"RAB14_HUMAN\",\"1190\":\"ARP3_HUMAN\",\"1191\":\"ARP2_HUMAN\",\"1192\":\"ACTZ_HUMAN\",\"1193\":\"CSN2_HUMAN\",\"1194\":\"ARF1_HUMAN\",\"1195\":\"RPAB2_HUMAN\",\"1196\":\"ABCE1_HUMAN\",\"1197\":\"RS3A_HUMAN\",\"1198\":\"RL26_HUMAN\",\"1199\":\"PSME3_HUMAN\",\"1200\":\"RL15_HUMAN\",\"1201\":\"MGN_HUMAN\",\"1202\":\"RL27_HUMAN\",\"1203\":\"VA0D1_HUMAN\",\"1204\":\"RL37A_HUMAN\",\"1205\":\"RHOA_HUMAN\",\"1206\":\"CH10_HUMAN\",\"1207\":\"S61A1_HUMAN\",\"1208\":\"PFD3_HUMAN\",\"1209\":\"B2MG_HUMAN\",\"1210\":\"DAD1_HUMAN\",\"1211\":\"COPZ1_HUMAN\",\"1212\":\"RL37_HUMAN\",\"1213\":\"SUMO2_HUMAN\",\"1214\":\"UFM1_HUMAN\",\"1215\":\"WDR5_HUMAN\",\"1216\":\"NTF2_HUMAN\",\"1217\":\"HNRPK_HUMAN\",\"1218\":\"1433G_HUMAN\",\"1219\":\"RRAS2_HUMAN\",\"1220\":\"RS7_HUMAN\",\"1221\":\"PP1A_HUMAN\",\"1222\":\"PP1B_HUMAN\",\"1223\":\"PRS4_HUMAN\",\"1224\":\"PRS8_HUMAN\",\"1225\":\"RS8_HUMAN\",\"1226\":\"RS15A_HUMAN\",\"1227\":\"RS16_HUMAN\",\"1228\":\"UBE2H_HUMAN\",\"1229\":\"1433E_HUMAN\",\"1230\":\"RS14_HUMAN\",\"1231\":\"RS23_HUMAN\",\"1232\":\"RS18_HUMAN\",\"1233\":\"RS13_HUMAN\",\"1234\":\"RS11_HUMAN\",\"1235\":\"RUXE_HUMAN\",\"1236\":\"RUXF_HUMAN\",\"1237\":\"SMD1_HUMAN\",\"1238\":\"SMD2_HUMAN\",\"1239\":\"SMD3_HUMAN\",\"1240\":\"ARF6_HUMAN\",\"1241\":\"PRS10_HUMAN\",\"1242\":\"RL7A_HUMAN\",\"1243\":\"RB11B_HUMAN\",\"1244\":\"ERF1_HUMAN\",\"1245\":\"RS4X_HUMAN\",\"1246\":\"RL23A_HUMAN\",\"1247\":\"RS6_HUMAN\",\"1248\":\"H4_HUMAN\",\"1249\":\"RAB1A_HUMAN\",\"1250\":\"RAN_HUMAN\",\"1251\":\"RL23_HUMAN\",\"1252\":\"RAP1A_HUMAN\",\"1253\":\"RS15_HUMAN\",\"1254\":\"RS24_HUMAN\",\"1255\":\"RS25_HUMAN\",\"1256\":\"RS28_HUMAN\",\"1257\":\"RS30_HUMAN\",\"1258\":\"GBB1_HUMAN\",\"1259\":\"RL30_HUMAN\",\"1260\":\"RL31_HUMAN\",\"1261\":\"RL10A_HUMAN\",\"1262\":\"RL32_HUMAN\",\"1263\":\"RL11_HUMAN\",\"1264\":\"RL8_HUMAN\",\"1265\":\"PPIA_HUMAN\",\"1266\":\"FKB1A_HUMAN\",\"1267\":\"RS27A_HUMAN\",\"1268\":\"GRB2_HUMAN\",\"1269\":\"TRA2B_HUMAN\",\"1270\":\"RAC1_HUMAN\",\"1271\":\"AP2B1_HUMAN\",\"1272\":\"1433Z_HUMAN\",\"1273\":\"2ABA_HUMAN\",\"1274\":\"SUMO1_HUMAN\",\"1275\":\"RL38_HUMAN\",\"1276\":\"SKP1_HUMAN\",\"1277\":\"RS21_HUMAN\",\"1278\":\"IF5A1_HUMAN\",\"1279\":\"RACK1_HUMAN\",\"1280\":\"UBC9_HUMAN\",\"1281\":\"TYB10_HUMAN\",\"1282\":\"PP2AA_HUMAN\",\"1283\":\"YBOX1_HUMAN\",\"1284\":\"SC11A_HUMAN\",\"1285\":\"CSK2B_HUMAN\",\"1286\":\"TPM4_HUMAN\",\"1287\":\"UB2L3_HUMAN\",\"1288\":\"EF1A3_HUMAN\",\"1289\":\"TBA1C_HUMAN\",\"1290\":\"TBA4A_HUMAN\",\"1291\":\"TBB4B_HUMAN\",\"1292\":\"CSK23_HUMAN\",\"1293\":\"H32_HUMAN\",\"1294\":\"CXAR_HUMAN\",\"1295\":\"NOP14_HUMAN\",\"1296\":\"IGBP1_HUMAN\",\"1297\":\"RBM6_HUMAN\",\"1298\":\"IF4G2_HUMAN\",\"1299\":\"RPP38_HUMAN\",\"1300\":\"RPP30_HUMAN\",\"1301\":\"GTF2I_HUMAN\",\"1302\":\"SRPK2_HUMAN\",\"1303\":\"TCPB_HUMAN\",\"1304\":\"RAE1L_HUMAN\",\"1305\":\"GSTO1_HUMAN\",\"1306\":\"PRKDC_HUMAN\",\"1307\":\"ADA17_HUMAN\",\"1308\":\"ARGI2_HUMAN\",\"1309\":\"NUCB2_HUMAN\",\"1310\":\"BASP1_HUMAN\",\"1311\":\"RT22_HUMAN\",\"1312\":\"RT25_HUMAN\",\"1313\":\"RT10_HUMAN\",\"1314\":\"RT35_HUMAN\",\"1315\":\"RT05_HUMAN\",\"1316\":\"KGD4_HUMAN\",\"1317\":\"RT11_HUMAN\",\"1318\":\"RT15_HUMAN\",\"1319\":\"RT34_HUMAN\",\"1320\":\"RT06_HUMAN\",\"1321\":\"RT09_HUMAN\",\"1322\":\"HMGN5_HUMAN\",\"1323\":\"SARNP_HUMAN\",\"1324\":\"RL24_HUMAN\",\"1325\":\"RL36A_HUMAN\",\"1326\":\"ARF5_HUMAN\",\"1327\":\"ERH_HUMAN\",\"1328\":\"RHOG_HUMAN\",\"1329\":\"RL19_HUMAN\",\"1330\":\"SERF2_HUMAN\",\"1331\":\"SRSF3_HUMAN\",\"1332\":\"DAB2_HUMAN\",\"1333\":\"RBM10_HUMAN\",\"1334\":\"RBM3_HUMAN\",\"1335\":\"AT2C1_HUMAN\",\"1336\":\"CYC_HUMAN\",\"1337\":\"PIPNA_HUMAN\",\"1338\":\"S25A3_HUMAN\",\"1339\":\"VIGLN_HUMAN\",\"1340\":\"PURA_HUMAN\",\"1341\":\"BORG5_HUMAN\",\"1342\":\"CLH1_HUMAN\",\"1343\":\"FKBP3_HUMAN\",\"1344\":\"REEP5_HUMAN\",\"1345\":\"DHSO_HUMAN\",\"1346\":\"HNRPU_HUMAN\",\"1347\":\"U2AF1_HUMAN\",\"1348\":\"SPTB2_HUMAN\",\"1349\":\"TIAR_HUMAN\",\"1350\":\"SET_HUMAN\",\"1351\":\"SRSF2_HUMAN\",\"1352\":\"CAP1_HUMAN\",\"1353\":\"LAT1_HUMAN\",\"1354\":\"EXOSX_HUMAN\",\"1355\":\"PFKAP_HUMAN\",\"1356\":\"EWS_HUMAN\",\"1357\":\"PYRD_HUMAN\",\"1358\":\"ODO1_HUMAN\",\"1359\":\"KIF23_HUMAN\",\"1360\":\"MMSA_HUMAN\",\"1361\":\"CO7A1_HUMAN\",\"1362\":\"RL18A_HUMAN\",\"1363\":\"MP2K1_HUMAN\",\"1364\":\"FKBP4_HUMAN\",\"1365\":\"PLOD1_HUMAN\",\"1366\":\"NUCB1_HUMAN\",\"1367\":\"RL6_HUMAN\",\"1368\":\"M2OM_HUMAN\",\"1369\":\"ACY1_HUMAN\",\"1370\":\"TGBR3_HUMAN\",\"1371\":\"LMNB2_HUMAN\",\"1372\":\"TAP1_HUMAN\",\"1373\":\"TAP2_HUMAN\",\"1374\":\"CEBPZ_HUMAN\",\"1375\":\"UBXN1_HUMAN\",\"1376\":\"GLGB_HUMAN\",\"1377\":\"IF4G1_HUMAN\",\"1378\":\"NOTC2_HUMAN\",\"1379\":\"TLE3_HUMAN\",\"1380\":\"LGUL_HUMAN\",\"1381\":\"SSBP_HUMAN\",\"1382\":\"RON_HUMAN\",\"1383\":\"1433F_HUMAN\",\"1384\":\"CSTF1_HUMAN\",\"1385\":\"SRS11_HUMAN\",\"1386\":\"CALD1_HUMAN\",\"1387\":\"PTN11_HUMAN\",\"1388\":\"GFPT1_HUMAN\",\"1389\":\"EXOS9_HUMAN\",\"1390\":\"PSME1_HUMAN\",\"1391\":\"FMR1_HUMAN\",\"1392\":\"PRDX1_HUMAN\",\"1393\":\"RL18_HUMAN\",\"1394\":\"C1QBP_HUMAN\",\"1395\":\"CKAP4_HUMAN\",\"1396\":\"ZO1_HUMAN\",\"1397\":\"KHDR1_HUMAN\",\"1398\":\"BAX_HUMAN\",\"1399\":\"DPOE1_HUMAN\",\"1400\":\"KLC1_HUMAN\",\"1401\":\"LRP1_HUMAN\",\"1402\":\"SRSF1_HUMAN\",\"1403\":\"RHG01_HUMAN\",\"1404\":\"SRSF4_HUMAN\",\"1405\":\"PP2BA_HUMAN\",\"1406\":\"DHX9_HUMAN\",\"1407\":\"QOR_HUMAN\",\"1408\":\"GOGA3_HUMAN\",\"1409\":\"GOGA2_HUMAN\",\"1410\":\"LG3BP_HUMAN\",\"1411\":\"CD47_HUMAN\",\"1412\":\"PPID_HUMAN\",\"1413\":\"SSRP1_HUMAN\",\"1414\":\"SLFN5_HUMAN\",\"1415\":\"VAC14_HUMAN\",\"1416\":\"NSUN2_HUMAN\",\"1417\":\"RBBP4_HUMAN\",\"1418\":\"NCBP1_HUMAN\",\"1419\":\"AHNK_HUMAN\",\"1420\":\"IFFO1_HUMAN\",\"1421\":\"GALT2_HUMAN\",\"1422\":\"AP1B1_HUMAN\",\"1423\":\"CPSF1_HUMAN\",\"1424\":\"MPPA_HUMAN\",\"1425\":\"WASC5_HUMAN\",\"1426\":\"NU160_HUMAN\",\"1427\":\"TBL3_HUMAN\",\"1428\":\"TF3C1_HUMAN\",\"1429\":\"TWF1_HUMAN\",\"1430\":\"ASPH_HUMAN\",\"1431\":\"AKP13_HUMAN\",\"1432\":\"BPTF_HUMAN\",\"1433\":\"STX4_HUMAN\",\"1434\":\"GRSF1_HUMAN\",\"1435\":\"SFSWA_HUMAN\",\"1436\":\"CHD3_HUMAN\",\"1437\":\"SF3A3_HUMAN\",\"1438\":\"TP53B_HUMAN\",\"1439\":\"AIMP1_HUMAN\",\"1440\":\"ILF2_HUMAN\",\"1441\":\"ILF3_HUMAN\",\"1442\":\"LMAN2_HUMAN\",\"1443\":\"TRAP1_HUMAN\",\"1444\":\"DLG1_HUMAN\",\"1445\":\"MYO1E_HUMAN\",\"1446\":\"PP1R8_HUMAN\",\"1447\":\"CSTF3_HUMAN\",\"1448\":\"ECH1_HUMAN\",\"1449\":\"FLII_HUMAN\",\"1450\":\"COASY_HUMAN\",\"1451\":\"RM28_HUMAN\",\"1452\":\"ACACA_HUMAN\",\"1453\":\"CSN1_HUMAN\",\"1454\":\"RED_HUMAN\",\"1455\":\"RLF_HUMAN\",\"1456\":\"EI2BE_HUMAN\",\"1457\":\"TADBP_HUMAN\",\"1458\":\"ROA0_HUMAN\",\"1459\":\"AIMP2_HUMAN\",\"1460\":\"PRDX4_HUMAN\",\"1461\":\"PAK2_HUMAN\",\"1462\":\"CBX3_HUMAN\",\"1463\":\"STX5_HUMAN\",\"1464\":\"PSMD2_HUMAN\",\"1465\":\"DDX10_HUMAN\",\"1466\":\"DNJC3_HUMAN\",\"1467\":\"GPS2_HUMAN\",\"1468\":\"SBP1_HUMAN\",\"1469\":\"SRSF9_HUMAN\",\"1470\":\"SRSF5_HUMAN\",\"1471\":\"SRSF6_HUMAN\",\"1472\":\"TIF1B_HUMAN\",\"1473\":\"G3BP1_HUMAN\",\"1474\":\"PABP4_HUMAN\",\"1475\":\"ATM_HUMAN\",\"1476\":\"MTA1_HUMAN\",\"1477\":\"EIF3I_HUMAN\",\"1478\":\"CTBP1_HUMAN\",\"1479\":\"PDE3B_HUMAN\",\"1480\":\"UB2V1_HUMAN\",\"1481\":\"RM49_HUMAN\",\"1482\":\"DC1I2_HUMAN\",\"1483\":\"ILK_HUMAN\",\"1484\":\"NNTM_HUMAN\",\"1485\":\"PPIG_HUMAN\",\"1486\":\"TCOF_HUMAN\",\"1487\":\"S39A6_HUMAN\",\"1488\":\"SF3B2_HUMAN\",\"1489\":\"OS9_HUMAN\",\"1490\":\"GOGA4_HUMAN\",\"1491\":\"HAP28_HUMAN\",\"1492\":\"ADAM9_HUMAN\",\"1493\":\"TMED1_HUMAN\",\"1494\":\"FKBP5_HUMAN\",\"1495\":\"TOP3A_HUMAN\",\"1496\":\"PICAL_HUMAN\",\"1497\":\"SQSTM_HUMAN\",\"1498\":\"MTX1_HUMAN\",\"1499\":\"TBB3_HUMAN\",\"1500\":\"ASAH1_HUMAN\",\"1501\":\"PRP4K_HUMAN\",\"1502\":\"PIN1_HUMAN\",\"1503\":\"ATR_HUMAN\",\"1504\":\"4EBP1_HUMAN\",\"1505\":\"HDAC1_HUMAN\",\"1506\":\"KCC2G_HUMAN\",\"1507\":\"DCTN2_HUMAN\",\"1508\":\"ULA1_HUMAN\",\"1509\":\"ITPK1_HUMAN\",\"1510\":\"SNW1_HUMAN\",\"1511\":\"STIM1_HUMAN\",\"1512\":\"TRA2A_HUMAN\",\"1513\":\"KRR1_HUMAN\",\"1514\":\"PWP1_HUMAN\",\"1515\":\"CUL1_HUMAN\",\"1516\":\"CUL2_HUMAN\",\"1517\":\"CUL3_HUMAN\",\"1518\":\"CUL4A_HUMAN\",\"1519\":\"CUL4B_HUMAN\",\"1520\":\"FCL_HUMAN\",\"1521\":\"RAB31_HUMAN\",\"1522\":\"RAB32_HUMAN\",\"1523\":\"FHL3_HUMAN\",\"1524\":\"MOGS_HUMAN\",\"1525\":\"THOC5_HUMAN\",\"1526\":\"SPTN1_HUMAN\",\"1527\":\"NOG2_HUMAN\",\"1528\":\"DX39B_HUMAN\",\"1529\":\"BLMH_HUMAN\",\"1530\":\"EXOS2_HUMAN\",\"1531\":\"BYST_HUMAN\",\"1532\":\"NFYC_HUMAN\",\"1533\":\"CDK13_HUMAN\",\"1534\":\"CKAP5_HUMAN\",\"1535\":\"CIRBP_HUMAN\",\"1536\":\"COTL1_HUMAN\",\"1537\":\"HNRPD_HUMAN\",\"1538\":\"SCRB2_HUMAN\",\"1539\":\"IL18_HUMAN\",\"1540\":\"DAG1_HUMAN\",\"1541\":\"DSG2_HUMAN\",\"1542\":\"TRI29_HUMAN\",\"1543\":\"VGLL4_HUMAN\",\"1544\":\"BOP1_HUMAN\",\"1545\":\"UBE4A_HUMAN\",\"1546\":\"SEPT6_HUMAN\",\"1547\":\"URB2_HUMAN\",\"1548\":\"EIF3A_HUMAN\",\"1549\":\"UBP2L_HUMAN\",\"1550\":\"SCRIB_HUMAN\",\"1551\":\"MLEC_HUMAN\",\"1552\":\"TTL12_HUMAN\",\"1553\":\"DPOA2_HUMAN\",\"1554\":\"ICT1_HUMAN\",\"1555\":\"DCTN1_HUMAN\",\"1556\":\"DYHC1_HUMAN\",\"1557\":\"EI2BA_HUMAN\",\"1558\":\"IF4A2_HUMAN\",\"1559\":\"ELOA1_HUMAN\",\"1560\":\"MAP7_HUMAN\",\"1561\":\"SRC8_HUMAN\",\"1562\":\"FLOT2_HUMAN\",\"1563\":\"RCN2_HUMAN\",\"1564\":\"TRI25_HUMAN\",\"1565\":\"FKBP8_HUMAN\",\"1566\":\"FA50A_HUMAN\",\"1567\":\"FRG1_HUMAN\",\"1568\":\"GNA13_HUMAN\",\"1569\":\"GALE_HUMAN\",\"1570\":\"CAPR1_HUMAN\",\"1571\":\"RBM39_HUMAN\",\"1572\":\"HLTF_HUMAN\",\"1573\":\"DHX8_HUMAN\",\"1574\":\"MCM6_HUMAN\",\"1575\":\"ITPR3_HUMAN\",\"1576\":\"TRIPC_HUMAN\",\"1577\":\"PUM1_HUMAN\",\"1578\":\"MDC1_HUMAN\",\"1579\":\"EPN4_HUMAN\",\"1580\":\"SMC1A_HUMAN\",\"1581\":\"RRP1B_HUMAN\",\"1582\":\"GSE1_HUMAN\",\"1583\":\"RRP5_HUMAN\",\"1584\":\"BMS1_HUMAN\",\"1585\":\"UBP10_HUMAN\",\"1586\":\"MESD_HUMAN\",\"1587\":\"GANAB_HUMAN\",\"1588\":\"LBR_HUMAN\",\"1589\":\"MVP_HUMAN\",\"1590\":\"GOGB1_HUMAN\",\"1591\":\"CHD4_HUMAN\",\"1592\":\"LASP1_HUMAN\",\"1593\":\"PTGR1_HUMAN\",\"1594\":\"ZN638_HUMAN\",\"1595\":\"IMB1_HUMAN\",\"1596\":\"NOLC1_HUMAN\",\"1597\":\"NUMA1_HUMAN\",\"1598\":\"PSME4_HUMAN\",\"1599\":\"SLMAP_HUMAN\",\"1600\":\"GAPD1_HUMAN\",\"1601\":\"CND2_HUMAN\",\"1602\":\"SPCS2_HUMAN\",\"1603\":\"EMC2_HUMAN\",\"1604\":\"FL2D_HUMAN\",\"1605\":\"PSMD6_HUMAN\",\"1606\":\"MO4L2_HUMAN\",\"1607\":\"SEPT2_HUMAN\",\"1608\":\"SART3_HUMAN\",\"1609\":\"CND1_HUMAN\",\"1610\":\"SUZ12_HUMAN\",\"1611\":\"EXOS7_HUMAN\",\"1612\":\"U5S1_HUMAN\",\"1613\":\"SYLM_HUMAN\",\"1614\":\"RB3GP_HUMAN\",\"1615\":\"S39AE_HUMAN\",\"1616\":\"SYK_HUMAN\",\"1617\":\"RRS1_HUMAN\",\"1618\":\"DPOD3_HUMAN\",\"1619\":\"IF4H_HUMAN\",\"1620\":\"KIF14_HUMAN\",\"1621\":\"BRD3_HUMAN\",\"1622\":\"ACOX1_HUMAN\",\"1623\":\"OXA1L_HUMAN\",\"1624\":\"EEA1_HUMAN\",\"1625\":\"PDIA6_HUMAN\",\"1626\":\"PLEC_HUMAN\",\"1627\":\"PCM1_HUMAN\",\"1628\":\"NOMO1_HUMAN\",\"1629\":\"PON2_HUMAN\",\"1630\":\"IPYR_HUMAN\",\"1631\":\"TEBP_HUMAN\",\"1632\":\"NONO_HUMAN\",\"1633\":\"PWP2_HUMAN\",\"1634\":\"RABE1_HUMAN\",\"1635\":\"RAB35_HUMAN\",\"1636\":\"RNPS1_HUMAN\",\"1637\":\"RBBP5_HUMAN\",\"1638\":\"RCN1_HUMAN\",\"1639\":\"TTF1_HUMAN\",\"1640\":\"TMED2_HUMAN\",\"1641\":\"PCBP1_HUMAN\",\"1642\":\"PCBP2_HUMAN\",\"1643\":\"ELOC_HUMAN\",\"1644\":\"ELOB_HUMAN\",\"1645\":\"RHEB_HUMAN\",\"1646\":\"SF3B3_HUMAN\",\"1647\":\"PUM3_HUMAN\",\"1648\":\"KS6A1_HUMAN\",\"1649\":\"SAFB1_HUMAN\",\"1650\":\"SF3B4_HUMAN\",\"1651\":\"SF3A2_HUMAN\",\"1652\":\"SC23A_HUMAN\",\"1653\":\"SC23B_HUMAN\",\"1654\":\"SF3A1_HUMAN\",\"1655\":\"SKI2_HUMAN\",\"1656\":\"SURF1_HUMAN\",\"1657\":\"MARE2_HUMAN\",\"1658\":\"NHRF2_HUMAN\",\"1659\":\"TRAM1_HUMAN\",\"1660\":\"TSN_HUMAN\",\"1661\":\"SF01_HUMAN\",\"1662\":\"TRIPB_HUMAN\",\"1663\":\"MED1_HUMAN\",\"1664\":\"HMGN3_HUMAN\",\"1665\":\"TRIP6_HUMAN\",\"1666\":\"MARE1_HUMAN\",\"1667\":\"ELAV1_HUMAN\",\"1668\":\"NSDHL_HUMAN\",\"1669\":\"AAAT_HUMAN\",\"1670\":\"ZKSC8_HUMAN\",\"1671\":\"TOM34_HUMAN\",\"1672\":\"SMAD2_HUMAN\",\"1673\":\"ITSN1_HUMAN\",\"1674\":\"UB2V2_HUMAN\",\"1675\":\"VAMP3_HUMAN\",\"1676\":\"VAS1_HUMAN\",\"1677\":\"EZH2_HUMAN\",\"1678\":\"ZYX_HUMAN\",\"1679\":\"ETFD_HUMAN\",\"1680\":\"SEPT7_HUMAN\",\"1681\":\"ADRM1_HUMAN\",\"1682\":\"CCDC6_HUMAN\",\"1683\":\"PSMD5_HUMAN\",\"1684\":\"PKN2_HUMAN\",\"1685\":\"DDB1_HUMAN\",\"1686\":\"CDC37_HUMAN\",\"1687\":\"DPYL2_HUMAN\",\"1688\":\"RBBP7_HUMAN\",\"1689\":\"FRDA_HUMAN\",\"1690\":\"SRSF7_HUMAN\",\"1691\":\"CPSF6_HUMAN\",\"1692\":\"SMN_HUMAN\",\"1693\":\"DREB_HUMAN\",\"1694\":\"FSCN1_HUMAN\",\"1695\":\"IF16_HUMAN\",\"1696\":\"DECR_HUMAN\",\"1697\":\"MA2A1_HUMAN\",\"1698\":\"NDUA5_HUMAN\",\"1699\":\"KYNU_HUMAN\",\"1700\":\"CLPP_HUMAN\",\"1701\":\"THTR_HUMAN\",\"1702\":\"GLO2_HUMAN\",\"1703\":\"NDUA9_HUMAN\",\"1704\":\"RTN1_HUMAN\",\"1705\":\"PCKGM_HUMAN\",\"1706\":\"HCDH_HUMAN\",\"1707\":\"UGPA_HUMAN\",\"1708\":\"TRXR1_HUMAN\",\"1709\":\"MIC60_HUMAN\",\"1710\":\"KNOP1_HUMAN\",\"1711\":\"HNRL2_HUMAN\",\"1712\":\"INF2_HUMAN\",\"1713\":\"PDS5A_HUMAN\",\"1714\":\"MOONR_HUMAN\",\"1715\":\"QSER1_HUMAN\",\"1716\":\"WASC4_HUMAN\",\"1717\":\"TSR1_HUMAN\",\"1718\":\"CCD57_HUMAN\",\"1719\":\"QRIC1_HUMAN\",\"1720\":\"SMU1_HUMAN\",\"1721\":\"ZN800_HUMAN\",\"1722\":\"LRRF1_HUMAN\",\"1723\":\"P3H1_HUMAN\",\"1724\":\"TRM5_HUMAN\",\"1725\":\"TKFC_HUMAN\",\"1726\":\"LSM12_HUMAN\",\"1727\":\"TIM50_HUMAN\",\"1728\":\"GLYR1_HUMAN\",\"1729\":\"LARP7_HUMAN\",\"1730\":\"NAKD2_HUMAN\",\"1731\":\"ACSF3_HUMAN\",\"1732\":\"RM51_HUMAN\",\"1733\":\"MIX23_HUMAN\",\"1734\":\"MBRL_HUMAN\",\"1735\":\"FA98B_HUMAN\",\"1736\":\"RHG29_HUMAN\",\"1737\":\"PDCD4_HUMAN\",\"1738\":\"FND3B_HUMAN\",\"1739\":\"DHB12_HUMAN\",\"1740\":\"UBP39_HUMAN\",\"1741\":\"LACB2_HUMAN\",\"1742\":\"BOLA3_HUMAN\",\"1743\":\"ESCO2_HUMAN\",\"1744\":\"EAPP_HUMAN\",\"1745\":\"OCAD2_HUMAN\",\"1746\":\"ZN326_HUMAN\",\"1747\":\"NOM1_HUMAN\",\"1748\":\"PP6R3_HUMAN\",\"1749\":\"EMC4_HUMAN\",\"1750\":\"TGO1_HUMAN\",\"1751\":\"PREP_HUMAN\",\"1752\":\"PRC2B_HUMAN\",\"1753\":\"RRP12_HUMAN\",\"1754\":\"TOIP1_HUMAN\",\"1755\":\"SYAM_HUMAN\",\"1756\":\"GNAS1_HUMAN\",\"1757\":\"CYTSB_HUMAN\",\"1758\":\"EXOS6_HUMAN\",\"1759\":\"TM201_HUMAN\",\"1760\":\"NU188_HUMAN\",\"1761\":\"HP1B3_HUMAN\",\"1762\":\"ODR4_HUMAN\",\"1763\":\"NOL9_HUMAN\",\"1764\":\"C2D1B_HUMAN\",\"1765\":\"SYRM_HUMAN\",\"1766\":\"THEM4_HUMAN\",\"1767\":\"CHCH2_HUMAN\",\"1768\":\"FKB15_HUMAN\",\"1769\":\"ZC3HD_HUMAN\",\"1770\":\"CI114_HUMAN\",\"1771\":\"GPTC4_HUMAN\",\"1772\":\"UBR4_HUMAN\",\"1773\":\"RM02_HUMAN\",\"1774\":\"UBAP2_HUMAN\",\"1775\":\"ACBD5_HUMAN\",\"1776\":\"RBM26_HUMAN\",\"1777\":\"ATD3B_HUMAN\",\"1778\":\"WLS_HUMAN\",\"1779\":\"INT11_HUMAN\",\"1780\":\"ATPF1_HUMAN\",\"1781\":\"DDI2_HUMAN\",\"1782\":\"NT5D1_HUMAN\",\"1783\":\"VP13D_HUMAN\",\"1784\":\"EMC10_HUMAN\",\"1785\":\"RIF1_HUMAN\",\"1786\":\"RPRD2_HUMAN\",\"1787\":\"MARC1_HUMAN\",\"1788\":\"PR38B_HUMAN\",\"1789\":\"BRE1A_HUMAN\",\"1790\":\"CDKAL_HUMAN\",\"1791\":\"ECM29_HUMAN\",\"1792\":\"MIC13_HUMAN\",\"1793\":\"RN213_HUMAN\",\"1794\":\"WAC2C_HUMAN\",\"1795\":\"F91A1_HUMAN\",\"1796\":\"MAP1S_HUMAN\",\"1797\":\"AR6P4_HUMAN\",\"1798\":\"ARID2_HUMAN\",\"1799\":\"UTP25_HUMAN\",\"1800\":\"SPT2_HUMAN\",\"1801\":\"INT3_HUMAN\",\"1802\":\"C19L1_HUMAN\",\"1803\":\"CYTSA_HUMAN\",\"1804\":\"ZN787_HUMAN\",\"1805\":\"ATLA3_HUMAN\",\"1806\":\"RL7L_HUMAN\",\"1807\":\"CPIN1_HUMAN\",\"1808\":\"PTRD1_HUMAN\",\"1809\":\"DRS7B_HUMAN\",\"1810\":\"TWF2_HUMAN\",\"1811\":\"CNDH2_HUMAN\",\"1812\":\"MRM1_HUMAN\",\"1813\":\"P4R3A_HUMAN\",\"1814\":\"NIPBL_HUMAN\",\"1815\":\"PDE12_HUMAN\",\"1816\":\"SCMC1_HUMAN\",\"1817\":\"RETST_HUMAN\",\"1818\":\"RINT1_HUMAN\",\"1819\":\"TM214_HUMAN\",\"1820\":\"HIBCH_HUMAN\",\"1821\":\"NEPRO_HUMAN\",\"1822\":\"JMJD6_HUMAN\",\"1823\":\"PPR18_HUMAN\",\"1824\":\"CAVN1_HUMAN\",\"1825\":\"ZCHC8_HUMAN\",\"1826\":\"DHX57_HUMAN\",\"1827\":\"RM54_HUMAN\",\"1828\":\"CDC73_HUMAN\",\"1829\":\"RM14_HUMAN\",\"1830\":\"S27A4_HUMAN\",\"1831\":\"C2D1A_HUMAN\",\"1832\":\"EDC4_HUMAN\",\"1833\":\"FAH2A_HUMAN\",\"1834\":\"PRP8_HUMAN\",\"1835\":\"SFXN4_HUMAN\",\"1836\":\"RHGBA_HUMAN\",\"1837\":\"FAHD1_HUMAN\",\"1838\":\"PDXD1_HUMAN\",\"1839\":\"INT5_HUMAN\",\"1840\":\"RSBNL_HUMAN\",\"1841\":\"CTR9_HUMAN\",\"1842\":\"SYDM_HUMAN\",\"1843\":\"NCEH1_HUMAN\",\"1844\":\"CC137_HUMAN\",\"1845\":\"LARP1_HUMAN\",\"1846\":\"WDR74_HUMAN\",\"1847\":\"C1TM_HUMAN\",\"1848\":\"FIP1_HUMAN\",\"1849\":\"CSPG4_HUMAN\",\"1850\":\"PLGT2_HUMAN\",\"1851\":\"LCLT1_HUMAN\",\"1852\":\"CWC27_HUMAN\",\"1853\":\"CREL2_HUMAN\",\"1854\":\"MIC27_HUMAN\",\"1855\":\"RBP10_HUMAN\",\"1856\":\"RFIP1_HUMAN\",\"1857\":\"GGYF2_HUMAN\",\"1858\":\"CD109_HUMAN\",\"1859\":\"HSDL2_HUMAN\",\"1860\":\"QSOX2_HUMAN\",\"1861\":\"TMTC3_HUMAN\",\"1862\":\"VP13C_HUMAN\",\"1863\":\"IKIP_HUMAN\",\"1864\":\"F10C1_HUMAN\",\"1865\":\"LARP4_HUMAN\",\"1866\":\"NOL8_HUMAN\",\"1867\":\"SPT6H_HUMAN\",\"1868\":\"SND1_HUMAN\",\"1869\":\"COX15_HUMAN\",\"1870\":\"DDX46_HUMAN\",\"1871\":\"TM10C_HUMAN\",\"1872\":\"5MP2_HUMAN\",\"1873\":\"DHX30_HUMAN\",\"1874\":\"EIF3M_HUMAN\",\"1875\":\"MEPCE_HUMAN\",\"1876\":\"RSRC2_HUMAN\",\"1877\":\"CYFP1_HUMAN\",\"1878\":\"NDUF7_HUMAN\",\"1879\":\"CSN6_HUMAN\",\"1880\":\"MAEA_HUMAN\",\"1881\":\"FAKD5_HUMAN\",\"1882\":\"MOB1A_HUMAN\",\"1883\":\"KDM3B_HUMAN\",\"1884\":\"CHM1B_HUMAN\",\"1885\":\"MICA3_HUMAN\",\"1886\":\"ERMP1_HUMAN\",\"1887\":\"TRM1L_HUMAN\",\"1888\":\"ZCCHV_HUMAN\",\"1889\":\"RM21_HUMAN\",\"1890\":\"PBIR2_HUMAN\",\"1891\":\"NUP54_HUMAN\",\"1892\":\"NUFP2_HUMAN\",\"1893\":\"MAVS_HUMAN\",\"1894\":\"DHX29_HUMAN\",\"1895\":\"PLGT3_HUMAN\",\"1896\":\"HDGR2_HUMAN\",\"1897\":\"DCXR_HUMAN\",\"1898\":\"WAPL_HUMAN\",\"1899\":\"I2BP2_HUMAN\",\"1900\":\"RBBP6_HUMAN\",\"1901\":\"SEN54_HUMAN\",\"1902\":\"RABEK_HUMAN\",\"1903\":\"MTEF4_HUMAN\",\"1904\":\"HUWE1_HUMAN\",\"1905\":\"YTHD3_HUMAN\",\"1906\":\"KHDC4_HUMAN\",\"1907\":\"RM55_HUMAN\",\"1908\":\"TMED4_HUMAN\",\"1909\":\"RM10_HUMAN\",\"1910\":\"GALT7_HUMAN\",\"1911\":\"GLRX5_HUMAN\",\"1912\":\"DPP9_HUMAN\",\"1913\":\"RM52_HUMAN\",\"1914\":\"SETD3_HUMAN\",\"1915\":\"ACOT1_HUMAN\",\"1916\":\"NOP9_HUMAN\",\"1917\":\"PABP2_HUMAN\",\"1918\":\"MTA70_HUMAN\",\"1919\":\"PB1_HUMAN\",\"1920\":\"YRDC_HUMAN\",\"1921\":\"LYRIC_HUMAN\",\"1922\":\"TLK2_HUMAN\",\"1923\":\"GPAT4_HUMAN\",\"1924\":\"KTN1_HUMAN\",\"1925\":\"BCL9L_HUMAN\",\"1926\":\"UBP48_HUMAN\",\"1927\":\"FA83A_HUMAN\",\"1928\":\"AACS_HUMAN\",\"1929\":\"LUZP1_HUMAN\",\"1930\":\"THOC4_HUMAN\",\"1931\":\"ZCH18_HUMAN\",\"1932\":\"CAND1_HUMAN\",\"1933\":\"THOC6_HUMAN\",\"1934\":\"ZC3C1_HUMAN\",\"1935\":\"CARM1_HUMAN\",\"1936\":\"CNDG2_HUMAN\",\"1937\":\"DGKH_HUMAN\",\"1938\":\"DDX42_HUMAN\",\"1939\":\"AGRG3_HUMAN\",\"1940\":\"DAAF5_HUMAN\",\"1941\":\"P66A_HUMAN\",\"1942\":\"CPNE8_HUMAN\",\"1943\":\"MIB1_HUMAN\",\"1944\":\"I2BP1_HUMAN\",\"1945\":\"RB6I2_HUMAN\",\"1946\":\"RIOX2_HUMAN\",\"1947\":\"T126B_HUMAN\",\"1948\":\"PLD3_HUMAN\",\"1949\":\"AHNK2_HUMAN\",\"1950\":\"CCD50_HUMAN\",\"1951\":\"MISP_HUMAN\",\"1952\":\"MA7D3_HUMAN\",\"1953\":\"GCC2_HUMAN\",\"1954\":\"PHF6_HUMAN\",\"1955\":\"CHERP_HUMAN\",\"1956\":\"ANKH1_HUMAN\",\"1957\":\"SUGP2_HUMAN\",\"1958\":\"CCAR1_HUMAN\",\"1959\":\"DHX40_HUMAN\",\"1960\":\"NELFD_HUMAN\",\"1961\":\"MIRO2_HUMAN\",\"1962\":\"RM41_HUMAN\",\"1963\":\"DRC2_HUMAN\",\"1964\":\"PLPL6_HUMAN\",\"1965\":\"DHX37_HUMAN\",\"1966\":\"RAVR1_HUMAN\",\"1967\":\"SPB1_HUMAN\",\"1968\":\"SRRM1_HUMAN\",\"1969\":\"SMAP1_HUMAN\",\"1970\":\"SUV3_HUMAN\",\"1971\":\"MICU2_HUMAN\",\"1972\":\"TRM2A_HUMAN\",\"1973\":\"RUSD2_HUMAN\",\"1974\":\"A16A1_HUMAN\",\"1975\":\"PELP1_HUMAN\",\"1976\":\"ABI1_HUMAN\",\"1977\":\"SPART_HUMAN\",\"1978\":\"F177A_HUMAN\",\"1979\":\"CNPY4_HUMAN\",\"1980\":\"CCAR2_HUMAN\",\"1981\":\"NDUF2_HUMAN\",\"1982\":\"NUP93_HUMAN\",\"1983\":\"CMTR1_HUMAN\",\"1984\":\"LRC47_HUMAN\",\"1985\":\"INT1_HUMAN\",\"1986\":\"ARM10_HUMAN\",\"1987\":\"ABD12_HUMAN\",\"1988\":\"ASCC3_HUMAN\",\"1989\":\"EH1L1_HUMAN\",\"1990\":\"STAG2_HUMAN\",\"1991\":\"SYNPO_HUMAN\",\"1992\":\"FNBP4_HUMAN\",\"1993\":\"EMC5_HUMAN\",\"1994\":\"OGFD1_HUMAN\",\"1995\":\"DTWD1_HUMAN\",\"1996\":\"NOPC1_HUMAN\",\"1997\":\"CISD2_HUMAN\",\"1998\":\"JAGN1_HUMAN\",\"1999\":\"RM50_HUMAN\",\"2000\":\"ZC3H8_HUMAN\",\"2001\":\"CPSF7_HUMAN\",\"2002\":\"ARFG2_HUMAN\",\"2003\":\"OTU6B_HUMAN\",\"2004\":\"CA052_HUMAN\",\"2005\":\"ARFG1_HUMAN\",\"2006\":\"EMC1_HUMAN\",\"2007\":\"PAF1_HUMAN\",\"2008\":\"UBR7_HUMAN\",\"2009\":\"DDX51_HUMAN\",\"2010\":\"ENAH_HUMAN\",\"2011\":\"RM43_HUMAN\",\"2012\":\"LRC57_HUMAN\",\"2013\":\"EIF1A_HUMAN\",\"2014\":\"KRI1_HUMAN\",\"2015\":\"MLKL_HUMAN\",\"2016\":\"AT11C_HUMAN\",\"2017\":\"GOLM1_HUMAN\",\"2018\":\"GT251_HUMAN\",\"2019\":\"SUMF2_HUMAN\",\"2020\":\"SUMF1_HUMAN\",\"2021\":\"RDH13_HUMAN\",\"2022\":\"DHB11_HUMAN\",\"2023\":\"TXND5_HUMAN\",\"2024\":\"ATAD1_HUMAN\",\"2025\":\"SERB1_HUMAN\",\"2026\":\"LEMD2_HUMAN\",\"2027\":\"NOA1_HUMAN\",\"2028\":\"NECP1_HUMAN\",\"2029\":\"FA98A_HUMAN\",\"2030\":\"SEN2_HUMAN\",\"2031\":\"NF2IP_HUMAN\",\"2032\":\"DGLB_HUMAN\",\"2033\":\"NNRE_HUMAN\",\"2034\":\"LS14A_HUMAN\",\"2035\":\"CC168_HUMAN\",\"2036\":\"PEPL1_HUMAN\",\"2037\":\"PHC3_HUMAN\",\"2038\":\"CNNM3_HUMAN\",\"2039\":\"ABCF1_HUMAN\",\"2040\":\"MCU_HUMAN\",\"2041\":\"SRFB1_HUMAN\",\"2042\":\"NGDN_HUMAN\",\"2043\":\"SHCBP_HUMAN\",\"2044\":\"FBX22_HUMAN\",\"2045\":\"PCAT1_HUMAN\",\"2046\":\"BD1L1_HUMAN\",\"2047\":\"NUP43_HUMAN\",\"2048\":\"NUP37_HUMAN\",\"2049\":\"NUP35_HUMAN\",\"2050\":\"TOIP2_HUMAN\",\"2051\":\"ABHDB_HUMAN\",\"2052\":\"ATLA2_HUMAN\",\"2053\":\"MSPD2_HUMAN\",\"2054\":\"DDX55_HUMAN\",\"2055\":\"THOC2_HUMAN\",\"2056\":\"WDR36_HUMAN\",\"2057\":\"G45IP_HUMAN\",\"2058\":\"SMRC2_HUMAN\",\"2059\":\"NPL4_HUMAN\",\"2060\":\"S35B2_HUMAN\",\"2061\":\"UBA3_HUMAN\",\"2062\":\"ZCRB1_HUMAN\",\"2063\":\"DJB14_HUMAN\",\"2064\":\"RDH11_HUMAN\",\"2065\":\"RM30_HUMAN\",\"2066\":\"STT3B_HUMAN\",\"2067\":\"PNPT1_HUMAN\",\"2068\":\"HM13_HUMAN\",\"2069\":\"DDX54_HUMAN\",\"2070\":\"BRX1_HUMAN\",\"2071\":\"UTP15_HUMAN\",\"2072\":\"GPX8_HUMAN\",\"2073\":\"PO210_HUMAN\",\"2074\":\"GEMI5_HUMAN\",\"2075\":\"IPO4_HUMAN\",\"2076\":\"PNISR_HUMAN\",\"2077\":\"GIPC2_HUMAN\",\"2078\":\"SETD7_HUMAN\",\"2079\":\"NOC3L_HUMAN\",\"2080\":\"SCRB1_HUMAN\",\"2081\":\"COG1_HUMAN\",\"2082\":\"SCFD2_HUMAN\",\"2083\":\"ZC3HF_HUMAN\",\"2084\":\"TF3C2_HUMAN\",\"2085\":\"PHF10_HUMAN\",\"2086\":\"TM263_HUMAN\",\"2087\":\"NU133_HUMAN\",\"2088\":\"PDC6I_HUMAN\",\"2089\":\"CATIN_HUMAN\",\"2090\":\"S38A5_HUMAN\",\"2091\":\"CHAC2_HUMAN\",\"2092\":\"THEM6_HUMAN\",\"2093\":\"CTF18_HUMAN\",\"2094\":\"LEO1_HUMAN\",\"2095\":\"NUDC2_HUMAN\",\"2096\":\"SCFD1_HUMAN\",\"2097\":\"TPC12_HUMAN\",\"2098\":\"HNRLL_HUMAN\",\"2099\":\"FACR1_HUMAN\",\"2100\":\"UBCP1_HUMAN\",\"2101\":\"PCNP_HUMAN\",\"2102\":\"SPRY4_HUMAN\",\"2103\":\"MAIP1_HUMAN\",\"2104\":\"LMO7_HUMAN\",\"2105\":\"CTL1_HUMAN\",\"2106\":\"ATX2L_HUMAN\",\"2107\":\"RT4I1_HUMAN\",\"2108\":\"PRP31_HUMAN\",\"2109\":\"NELFB_HUMAN\",\"2110\":\"PALLD_HUMAN\",\"2111\":\"SREK1_HUMAN\",\"2112\":\"MUC16_HUMAN\",\"2113\":\"P66B_HUMAN\",\"2114\":\"PIBF1_HUMAN\",\"2115\":\"DNJC9_HUMAN\",\"2116\":\"BRI3B_HUMAN\",\"2117\":\"BBX_HUMAN\",\"2118\":\"CTBL1_HUMAN\",\"2119\":\"ELYS_HUMAN\",\"2120\":\"DGCR8_HUMAN\",\"2121\":\"TITIN_HUMAN\",\"2122\":\"LZIC_HUMAN\",\"2123\":\"DDB2_HUMAN\",\"2124\":\"DDX1_HUMAN\",\"2125\":\"S39A7_HUMAN\",\"2126\":\"FAM3C_HUMAN\",\"2127\":\"H1X_HUMAN\",\"2128\":\"GBF1_HUMAN\",\"2129\":\"RTF1_HUMAN\",\"2130\":\"NICA_HUMAN\",\"2131\":\"TM9S4_HUMAN\",\"2132\":\"RT27_HUMAN\",\"2133\":\"UBXN4_HUMAN\",\"2134\":\"PHF3_HUMAN\",\"2135\":\"HS105_HUMAN\",\"2136\":\"ZN592_HUMAN\",\"2137\":\"MY18A_HUMAN\",\"2138\":\"LAR4B_HUMAN\",\"2139\":\"GCN1_HUMAN\",\"2140\":\"PRP16_HUMAN\",\"2141\":\"NU205_HUMAN\",\"2142\":\"GPI8_HUMAN\",\"2143\":\"RT31_HUMAN\",\"2144\":\"AKAP1_HUMAN\",\"2145\":\"AN32B_HUMAN\",\"2146\":\"PRCC_HUMAN\",\"2147\":\"TFG_HUMAN\",\"2148\":\"HDAC2_HUMAN\",\"2149\":\"CBP_HUMAN\",\"2150\":\"SYMPK_HUMAN\",\"2151\":\"RBP56_HUMAN\",\"2152\":\"GOGA1_HUMAN\",\"2153\":\"GGH_HUMAN\",\"2154\":\"DDX17_HUMAN\",\"2155\":\"RAD50_HUMAN\",\"2156\":\"CELF1_HUMAN\",\"2157\":\"MRP2_HUMAN\",\"2158\":\"UFD1_HUMAN\",\"2159\":\"GSLG1_HUMAN\",\"2160\":\"RENT1_HUMAN\",\"2161\":\"CSN5_HUMAN\",\"2162\":\"GPKOW_HUMAN\",\"2163\":\"SMRC1_HUMAN\",\"2164\":\"SMRD2_HUMAN\",\"2165\":\"FUBP2_HUMAN\",\"2166\":\"GCDH_HUMAN\",\"2167\":\"TNPO1_HUMAN\",\"2168\":\"NEP1_HUMAN\",\"2169\":\"USP9X_HUMAN\",\"2170\":\"UBP7_HUMAN\",\"2171\":\"VPP1_HUMAN\",\"2172\":\"MED12_HUMAN\",\"2173\":\"TP4A1_HUMAN\",\"2174\":\"SCAM4_HUMAN\",\"2175\":\"SMCE1_HUMAN\",\"2176\":\"MYDGF_HUMAN\",\"2177\":\"YIPF5_HUMAN\",\"2178\":\"PIGT_HUMAN\",\"2179\":\"IGSF8_HUMAN\",\"2180\":\"RL36L_HUMAN\",\"2181\":\"NCLN_HUMAN\",\"2182\":\"ERGI1_HUMAN\",\"2183\":\"FAKD4_HUMAN\",\"2184\":\"F162A_HUMAN\",\"2185\":\"CCD47_HUMAN\",\"2186\":\"RM24_HUMAN\",\"2187\":\"SYAP1_HUMAN\",\"2188\":\"TM230_HUMAN\",\"2189\":\"P33MX_HUMAN\",\"2190\":\"FUBP1_HUMAN\",\"2191\":\"LRC59_HUMAN\",\"2192\":\"PBIP1_HUMAN\",\"2193\":\"K1143_HUMAN\",\"2194\":\"FKB10_HUMAN\",\"2195\":\"EXOS8_HUMAN\",\"2196\":\"AKTS1_HUMAN\",\"2197\":\"SH3K1_HUMAN\",\"2198\":\"PPWD1_HUMAN\",\"2199\":\"COA7_HUMAN\",\"2200\":\"F136A_HUMAN\",\"2201\":\"P5CR2_HUMAN\",\"2202\":\"CSTOS_HUMAN\",\"2203\":\"DCPS_HUMAN\",\"2204\":\"PP14B_HUMAN\",\"2205\":\"INT12_HUMAN\",\"2206\":\"ISOC1_HUMAN\",\"2207\":\"FWCH2_HUMAN\",\"2208\":\"FAF2_HUMAN\",\"2209\":\"CC124_HUMAN\",\"2210\":\"FXRD1_HUMAN\",\"2211\":\"AP2M1_HUMAN\",\"2212\":\"COQ8B_HUMAN\",\"2213\":\"TIM14_HUMAN\",\"2214\":\"CMBL_HUMAN\",\"2215\":\"MSI2H_HUMAN\",\"2216\":\"SNR40_HUMAN\",\"2217\":\"TBC31_HUMAN\",\"2218\":\"RM38_HUMAN\",\"2219\":\"RRFM_HUMAN\",\"2220\":\"MTEF3_HUMAN\",\"2221\":\"SIR1_HUMAN\",\"2222\":\"SEH1_HUMAN\",\"2223\":\"TCAL4_HUMAN\",\"2224\":\"RM53_HUMAN\",\"2225\":\"MOCOS_HUMAN\",\"2226\":\"DAZP1_HUMAN\",\"2227\":\"MITOK_HUMAN\",\"2228\":\"RBM33_HUMAN\",\"2229\":\"SIM12_HUMAN\",\"2230\":\"DNJA3_HUMAN\",\"2231\":\"PTCD3_HUMAN\",\"2232\":\"MMAB_HUMAN\",\"2233\":\"EDC3_HUMAN\",\"2234\":\"S10AG_HUMAN\",\"2235\":\"THOC1_HUMAN\",\"2236\":\"OTUB1_HUMAN\",\"2237\":\"TRM61_HUMAN\",\"2238\":\"PGM2_HUMAN\",\"2239\":\"CERS2_HUMAN\",\"2240\":\"MED8_HUMAN\",\"2241\":\"DUS3L_HUMAN\",\"2242\":\"OTUD5_HUMAN\",\"2243\":\"LTV1_HUMAN\",\"2244\":\"RM48_HUMAN\",\"2245\":\"SMRD1_HUMAN\",\"2246\":\"TOE1_HUMAN\",\"2247\":\"DDX27_HUMAN\",\"2248\":\"MTNB_HUMAN\",\"2249\":\"TONSL_HUMAN\",\"2250\":\"PDLI5_HUMAN\",\"2251\":\"ERO1A_HUMAN\",\"2252\":\"PGAM5_HUMAN\",\"2253\":\"DDRGK_HUMAN\",\"2254\":\"FUBP3_HUMAN\",\"2255\":\"SPF45_HUMAN\",\"2256\":\"SYNM_HUMAN\",\"2257\":\"SUCB2_HUMAN\",\"2258\":\"HPDL_HUMAN\",\"2259\":\"ABHEB_HUMAN\",\"2260\":\"ATPMK_HUMAN\",\"2261\":\"PAWR_HUMAN\",\"2262\":\"RSRC1_HUMAN\",\"2263\":\"THOC3_HUMAN\",\"2264\":\"CK5P3_HUMAN\",\"2265\":\"TMX3_HUMAN\",\"2266\":\"CHAP1_HUMAN\",\"2267\":\"BT3L4_HUMAN\",\"2268\":\"CLP1L_HUMAN\",\"2269\":\"TOPK_HUMAN\",\"2270\":\"DNJC1_HUMAN\",\"2271\":\"CNDP2_HUMAN\",\"2272\":\"ZFR_HUMAN\",\"2273\":\"EP400_HUMAN\",\"2274\":\"SNX27_HUMAN\",\"2275\":\"PRRC1_HUMAN\",\"2276\":\"CCD43_HUMAN\",\"2277\":\"MBOA7_HUMAN\",\"2278\":\"NSUN5_HUMAN\",\"2279\":\"RPR1A_HUMAN\",\"2280\":\"AGAP3_HUMAN\",\"2281\":\"IPO9_HUMAN\",\"2282\":\"MIA2_HUMAN\",\"2283\":\"RBM14_HUMAN\",\"2284\":\"NED4L_HUMAN\",\"2285\":\"QKI_HUMAN\",\"2286\":\"PUS7_HUMAN\",\"2287\":\"TRNT1_HUMAN\",\"2288\":\"PP1RA_HUMAN\",\"2289\":\"TEFM_HUMAN\",\"2290\":\"VPS35_HUMAN\",\"2291\":\"NACC1_HUMAN\",\"2292\":\"UIMC1_HUMAN\",\"2293\":\"VP13A_HUMAN\",\"2294\":\"MED15_HUMAN\",\"2295\":\"EFGM_HUMAN\",\"2296\":\"MCCA_HUMAN\",\"2297\":\"PEO1_HUMAN\",\"2298\":\"NUDC1_HUMAN\",\"2299\":\"ERBIN_HUMAN\",\"2300\":\"PIGS_HUMAN\",\"2301\":\"WRIP1_HUMAN\",\"2302\":\"RANB9_HUMAN\",\"2303\":\"CLCC1_HUMAN\",\"2304\":\"UBL7_HUMAN\",\"2305\":\"SRPK1_HUMAN\",\"2306\":\"STRBP_HUMAN\",\"2307\":\"IWS1_HUMAN\",\"2308\":\"SIN3A_HUMAN\",\"2309\":\"OSBL9_HUMAN\",\"2310\":\"INT14_HUMAN\",\"2311\":\"RBM15_HUMAN\",\"2312\":\"RUFY1_HUMAN\",\"2313\":\"UHRF1_HUMAN\",\"2314\":\"NIBA2_HUMAN\",\"2315\":\"YMEL1_HUMAN\",\"2316\":\"RMD3_HUMAN\",\"2317\":\"MYCBP_HUMAN\",\"2318\":\"TBCB_HUMAN\",\"2319\":\"PSB7_HUMAN\",\"2320\":\"CNN2_HUMAN\",\"2321\":\"SEC62_HUMAN\",\"2322\":\"CDC5L_HUMAN\",\"2323\":\"PSMD1_HUMAN\",\"2324\":\"SDF2_HUMAN\",\"2325\":\"PFD5_HUMAN\",\"2326\":\"RING2_HUMAN\",\"2327\":\"PARK7_HUMAN\",\"2328\":\"VAT1_HUMAN\",\"2329\":\"PLIN2_HUMAN\",\"2330\":\"DNJC2_HUMAN\",\"2331\":\"MPH6_HUMAN\",\"2332\":\"NUP88_HUMAN\",\"2333\":\"P2RX7_HUMAN\",\"2334\":\"POP1_HUMAN\",\"2335\":\"S10AD_HUMAN\",\"2336\":\"SCAFB_HUMAN\",\"2337\":\"TI17A_HUMAN\",\"2338\":\"TSNAX_HUMAN\",\"2339\":\"TTC1_HUMAN\",\"2340\":\"DNJC7_HUMAN\",\"2341\":\"PHB2_HUMAN\",\"2342\":\"CSN8_HUMAN\",\"2343\":\"CHP1_HUMAN\",\"2344\":\"KIF2C_HUMAN\",\"2345\":\"HCD2_HUMAN\",\"2346\":\"SGMR1_HUMAN\",\"2347\":\"ROAA_HUMAN\",\"2348\":\"NP1L4_HUMAN\",\"2349\":\"SNAG_HUMAN\",\"2350\":\"THIOM_HUMAN\",\"2351\":\"MIPEP_HUMAN\",\"2352\":\"ACON_HUMAN\",\"2353\":\"TM9S2_HUMAN\",\"2354\":\"TS101_HUMAN\",\"2355\":\"CPNE1_HUMAN\",\"2356\":\"TCPH_HUMAN\",\"2357\":\"EBP2_HUMAN\",\"2358\":\"ANM1_HUMAN\",\"2359\":\"SH3G1_HUMAN\",\"2360\":\"CND3_HUMAN\",\"2361\":\"ARP5L_HUMAN\",\"2362\":\"DDX50_HUMAN\",\"2363\":\"RM34_HUMAN\",\"2364\":\"RNZ2_HUMAN\",\"2365\":\"TRIR_HUMAN\",\"2366\":\"GRWD1_HUMAN\",\"2367\":\"MACD1_HUMAN\",\"2368\":\"CMS1_HUMAN\",\"2369\":\"ECSIT_HUMAN\",\"2370\":\"MEP50_HUMAN\",\"2371\":\"RT63_HUMAN\",\"2372\":\"APOL2_HUMAN\",\"2373\":\"MBB1A_HUMAN\",\"2374\":\"COR1B_HUMAN\",\"2375\":\"TXD17_HUMAN\",\"2376\":\"RM45_HUMAN\",\"2377\":\"CHOLN_HUMAN\",\"2378\":\"CAB45_HUMAN\",\"2379\":\"PAAF1_HUMAN\",\"2380\":\"PYM1_HUMAN\",\"2381\":\"ADPGK_HUMAN\",\"2382\":\"MIEN1_HUMAN\",\"2383\":\"LLPH_HUMAN\",\"2384\":\"SLD5_HUMAN\",\"2385\":\"PSF3_HUMAN\",\"2386\":\"PXL2A_HUMAN\",\"2387\":\"ERP44_HUMAN\",\"2388\":\"NOL10_HUMAN\",\"2389\":\"GDAH_HUMAN\",\"2390\":\"TIM29_HUMAN\",\"2391\":\"TACO1_HUMAN\",\"2392\":\"HDHD3_HUMAN\",\"2393\":\"ESYT1_HUMAN\",\"2394\":\"SEN34_HUMAN\",\"2395\":\"CNPY3_HUMAN\",\"2396\":\"ALG1_HUMAN\",\"2397\":\"PSMG3_HUMAN\",\"2398\":\"CSN4_HUMAN\",\"2399\":\"WAC_HUMAN\",\"2400\":\"DIDO1_HUMAN\",\"2401\":\"RBM42_HUMAN\",\"2402\":\"MCMBP_HUMAN\",\"2403\":\"AASD1_HUMAN\",\"2404\":\"AN32E_HUMAN\",\"2405\":\"TMM43_HUMAN\",\"2406\":\"NDC1_HUMAN\",\"2407\":\"DHRS4_HUMAN\",\"2408\":\"LMF2_HUMAN\",\"2409\":\"NDUF3_HUMAN\",\"2410\":\"MMTA2_HUMAN\",\"2411\":\"ISCA1_HUMAN\",\"2412\":\"HNRL1_HUMAN\",\"2413\":\"PHF23_HUMAN\",\"2414\":\"HTAI2_HUMAN\",\"2415\":\"DDX23_HUMAN\",\"2416\":\"MIC26_HUMAN\",\"2417\":\"MTNA_HUMAN\",\"2418\":\"VAMP8_HUMAN\",\"2419\":\"ASHWN_HUMAN\",\"2420\":\"TM109_HUMAN\",\"2421\":\"NOC4L_HUMAN\",\"2422\":\"UT14A_HUMAN\",\"2423\":\"ALG8_HUMAN\",\"2424\":\"TMED9_HUMAN\",\"2425\":\"NUP58_HUMAN\",\"2426\":\"GNL3_HUMAN\",\"2427\":\"TR61B_HUMAN\",\"2428\":\"TIM21_HUMAN\",\"2429\":\"KIFC1_HUMAN\",\"2430\":\"NUP85_HUMAN\",\"2431\":\"DDA1_HUMAN\",\"2432\":\"YJU2_HUMAN\",\"2433\":\"NUDT9_HUMAN\",\"2434\":\"SYTM_HUMAN\",\"2435\":\"THIC_HUMAN\",\"2436\":\"REPI1_HUMAN\",\"2437\":\"RBM4_HUMAN\",\"2438\":\"SSBP4_HUMAN\",\"2439\":\"FUND2_HUMAN\",\"2440\":\"SFXN3_HUMAN\",\"2441\":\"CHID1_HUMAN\",\"2442\":\"NADAP_HUMAN\",\"2443\":\"HINT2_HUMAN\",\"2444\":\"OSB10_HUMAN\",\"2445\":\"RFIP5_HUMAN\",\"2446\":\"C1QT6_HUMAN\",\"2447\":\"NAA15_HUMAN\",\"2448\":\"SRRT_HUMAN\",\"2449\":\"AP1M1_HUMAN\",\"2450\":\"NUSAP_HUMAN\",\"2451\":\"GON7_HUMAN\",\"2452\":\"HDHD5_HUMAN\",\"2453\":\"FACD2_HUMAN\",\"2454\":\"MAK16_HUMAN\",\"2455\":\"RTF2_HUMAN\",\"2456\":\"CHM4A_HUMAN\",\"2457\":\"EIF2A_HUMAN\",\"2458\":\"PDIP3_HUMAN\",\"2459\":\"RM32_HUMAN\",\"2460\":\"RM20_HUMAN\",\"2461\":\"RM13_HUMAN\",\"2462\":\"RM09_HUMAN\",\"2463\":\"RM04_HUMAN\",\"2464\":\"RM01_HUMAN\",\"2465\":\"MK67I_HUMAN\",\"2466\":\"SRXN1_HUMAN\",\"2467\":\"RT26_HUMAN\",\"2468\":\"NEUL_HUMAN\",\"2469\":\"RM37_HUMAN\",\"2470\":\"GTPB4_HUMAN\",\"2471\":\"OSBL8_HUMAN\",\"2472\":\"REN3B_HUMAN\",\"2473\":\"TBL1R_HUMAN\",\"2474\":\"API5_HUMAN\",\"2475\":\"FTO_HUMAN\",\"2476\":\"TB182_HUMAN\",\"2477\":\"WDR33_HUMAN\",\"2478\":\"IMUP_HUMAN\",\"2479\":\"REXO4_HUMAN\",\"2480\":\"DDX24_HUMAN\",\"2481\":\"RPA49_HUMAN\",\"2482\":\"SKI8_HUMAN\",\"2483\":\"SLIRP_HUMAN\",\"2484\":\"PIP30_HUMAN\",\"2485\":\"MFF_HUMAN\",\"2486\":\"NAA50_HUMAN\",\"2487\":\"UBA5_HUMAN\",\"2488\":\"T126A_HUMAN\",\"2489\":\"CLPB_HUMAN\",\"2490\":\"LSG1_HUMAN\",\"2491\":\"F107B_HUMAN\",\"2492\":\"NAT10_HUMAN\",\"2493\":\"ILKAP_HUMAN\",\"2494\":\"XRN2_HUMAN\",\"2495\":\"NSRP1_HUMAN\",\"2496\":\"RGAP1_HUMAN\",\"2497\":\"5NT3A_HUMAN\",\"2498\":\"GATA_HUMAN\",\"2499\":\"DDX47_HUMAN\",\"2500\":\"MAGT1_HUMAN\",\"2501\":\"RAB1B_HUMAN\",\"2502\":\"RM18_HUMAN\",\"2503\":\"F234A_HUMAN\",\"2504\":\"SIL1_HUMAN\",\"2505\":\"APC1_HUMAN\",\"2506\":\"I2BPL_HUMAN\",\"2507\":\"UN93B_HUMAN\",\"2508\":\"RPC6_HUMAN\",\"2509\":\"NUCKS_HUMAN\",\"2510\":\"ASCC2_HUMAN\",\"2511\":\"ISCU_HUMAN\",\"2512\":\"EHD4_HUMAN\",\"2513\":\"SH3L3_HUMAN\",\"2514\":\"S2532_HUMAN\",\"2515\":\"SLK_HUMAN\",\"2516\":\"PPIL3_HUMAN\",\"2517\":\"S38A1_HUMAN\",\"2518\":\"RBGPR_HUMAN\",\"2519\":\"ADNP_HUMAN\",\"2520\":\"DHX36_HUMAN\",\"2521\":\"IPYR2_HUMAN\",\"2522\":\"RM46_HUMAN\",\"2523\":\"PININ_HUMAN\",\"2524\":\"TM245_HUMAN\",\"2525\":\"GHITM_HUMAN\",\"2526\":\"BOLA2_HUMAN\",\"2527\":\"TMX1_HUMAN\",\"2528\":\"NELFA_HUMAN\",\"2529\":\"GCP60_HUMAN\",\"2530\":\"BORG4_HUMAN\",\"2531\":\"CHM4B_HUMAN\",\"2532\":\"OFUT1_HUMAN\",\"2533\":\"AMPB_HUMAN\",\"2534\":\"GOLP3_HUMAN\",\"2535\":\"E41L1_HUMAN\",\"2536\":\"TRABD_HUMAN\",\"2537\":\"SENP3_HUMAN\",\"2538\":\"ESF1_HUMAN\",\"2539\":\"HEAT1_HUMAN\",\"2540\":\"TFB2M_HUMAN\",\"2541\":\"CC134_HUMAN\",\"2542\":\"STPAP_HUMAN\",\"2543\":\"CCD86_HUMAN\",\"2544\":\"REEP4_HUMAN\",\"2545\":\"DHX33_HUMAN\",\"2546\":\"NOL6_HUMAN\",\"2547\":\"ES8L2_HUMAN\",\"2548\":\"LDAH_HUMAN\",\"2549\":\"RIOX1_HUMAN\",\"2550\":\"RANB3_HUMAN\",\"2551\":\"DCTP1_HUMAN\",\"2552\":\"RPF2_HUMAN\",\"2553\":\"AAMDC_HUMAN\",\"2554\":\"WDR26_HUMAN\",\"2555\":\"PGES2_HUMAN\",\"2556\":\"UBE2Z_HUMAN\",\"2557\":\"ACAD9_HUMAN\",\"2558\":\"PKRI1_HUMAN\",\"2559\":\"DDX31_HUMAN\",\"2560\":\"ECT2_HUMAN\",\"2561\":\"GORS2_HUMAN\",\"2562\":\"JUPI2_HUMAN\",\"2563\":\"GHC1_HUMAN\",\"2564\":\"CNO10_HUMAN\",\"2565\":\"SFXN1_HUMAN\",\"2566\":\"RM44_HUMAN\",\"2567\":\"I20L2_HUMAN\",\"2568\":\"L2HDH_HUMAN\",\"2569\":\"CSN7B_HUMAN\",\"2570\":\"ELP3_HUMAN\",\"2571\":\"RPA2_HUMAN\",\"2572\":\"SYCM_HUMAN\",\"2573\":\"EAF6_HUMAN\",\"2574\":\"NMNA1_HUMAN\",\"2575\":\"XPO5_HUMAN\",\"2576\":\"GRPE1_HUMAN\",\"2577\":\"RISC_HUMAN\",\"2578\":\"CYBP_HUMAN\",\"2579\":\"RRAGC_HUMAN\",\"2580\":\"TPC_HUMAN\",\"2581\":\"EMAL4_HUMAN\",\"2582\":\"MRM3_HUMAN\",\"2583\":\"GLOD4_HUMAN\",\"2584\":\"CBX8_HUMAN\",\"2585\":\"MCCB_HUMAN\",\"2586\":\"NCOA5_HUMAN\",\"2587\":\"MOV10_HUMAN\",\"2588\":\"CWC22_HUMAN\",\"2589\":\"CHD8_HUMAN\",\"2590\":\"GPAT1_HUMAN\",\"2591\":\"SDF2L_HUMAN\",\"2592\":\"SYF1_HUMAN\",\"2593\":\"SEC12_HUMAN\",\"2594\":\"AT131_HUMAN\",\"2595\":\"GOPC_HUMAN\",\"2596\":\"RM47_HUMAN\",\"2597\":\"APMAP_HUMAN\",\"2598\":\"TRXR2_HUMAN\",\"2599\":\"ABCB6_HUMAN\",\"2600\":\"RAB18_HUMAN\",\"2601\":\"SSU72_HUMAN\",\"2602\":\"VTA1_HUMAN\",\"2603\":\"SYSM_HUMAN\",\"2604\":\"RT30_HUMAN\",\"2605\":\"DLRB1_HUMAN\",\"2606\":\"EMC7_HUMAN\",\"2607\":\"EXOS4_HUMAN\",\"2608\":\"UBE2T_HUMAN\",\"2609\":\"OSGEP_HUMAN\",\"2610\":\"BRD7_HUMAN\",\"2611\":\"ACO13_HUMAN\",\"2612\":\"MED4_HUMAN\",\"2613\":\"LUC7L_HUMAN\",\"2614\":\"RM40_HUMAN\",\"2615\":\"SSF1_HUMAN\",\"2616\":\"TIGAR_HUMAN\",\"2617\":\"RTN4_HUMAN\",\"2618\":\"RPR1B_HUMAN\",\"2619\":\"PFD4_HUMAN\",\"2620\":\"NIT2_HUMAN\",\"2621\":\"EXOS5_HUMAN\",\"2622\":\"EXOS3_HUMAN\",\"2623\":\"ANLN_HUMAN\",\"2624\":\"XPP1_HUMAN\",\"2625\":\"BIRC6_HUMAN\",\"2626\":\"PDLI7_HUMAN\",\"2627\":\"DDX21_HUMAN\",\"2628\":\"SAR1A_HUMAN\",\"2629\":\"DPOE4_HUMAN\",\"2630\":\"SIAS_HUMAN\",\"2631\":\"EI2BG_HUMAN\",\"2632\":\"MBNL1_HUMAN\",\"2633\":\"DPOE3_HUMAN\",\"2634\":\"D39U1_HUMAN\",\"2635\":\"AAAS_HUMAN\",\"2636\":\"ABCBA_HUMAN\",\"2637\":\"ADPPT_HUMAN\",\"2638\":\"UBQL4_HUMAN\",\"2639\":\"HEBP1_HUMAN\",\"2640\":\"RM17_HUMAN\",\"2641\":\"PHP14_HUMAN\",\"2642\":\"HELLS_HUMAN\",\"2643\":\"TOM22_HUMAN\",\"2644\":\"SIA7A_HUMAN\",\"2645\":\"SYFB_HUMAN\",\"2646\":\"SYIM_HUMAN\",\"2647\":\"SLX9_HUMAN\",\"2648\":\"ATG3_HUMAN\",\"2649\":\"PDS5B_HUMAN\",\"2650\":\"SMC4_HUMAN\",\"2651\":\"SAC1_HUMAN\",\"2652\":\"OLA1_HUMAN\",\"2653\":\"ZF64B_HUMAN\",\"2654\":\"ECHD1_HUMAN\",\"2655\":\"RBM12_HUMAN\",\"2656\":\"MDN1_HUMAN\",\"2657\":\"ABHDA_HUMAN\",\"2658\":\"STAU2_HUMAN\",\"2659\":\"DDX28_HUMAN\",\"2660\":\"LIN7C_HUMAN\",\"2661\":\"PLCE_HUMAN\",\"2662\":\"TXLNG_HUMAN\",\"2663\":\"SPS2L_HUMAN\",\"2664\":\"UFSP2_HUMAN\",\"2665\":\"CYRIB_HUMAN\",\"2666\":\"DD19A_HUMAN\",\"2667\":\"MED17_HUMAN\",\"2668\":\"DJC11_HUMAN\",\"2669\":\"INT7_HUMAN\",\"2670\":\"FANCI_HUMAN\",\"2671\":\"ATD3A_HUMAN\",\"2672\":\"ARL8B_HUMAN\",\"2673\":\"DJC17_HUMAN\",\"2674\":\"INT13_HUMAN\",\"2675\":\"GNL3L_HUMAN\",\"2676\":\"DDX18_HUMAN\",\"2677\":\"ASF1B_HUMAN\",\"2678\":\"FAIM1_HUMAN\",\"2679\":\"RT18A_HUMAN\",\"2680\":\"RPC5_HUMAN\",\"2681\":\"SDA1_HUMAN\",\"2682\":\"PAPD1_HUMAN\",\"2683\":\"NECP2_HUMAN\",\"2684\":\"RPC2_HUMAN\",\"2685\":\"RBM28_HUMAN\",\"2686\":\"RBM22_HUMAN\",\"2687\":\"WDR70_HUMAN\",\"2688\":\"ARGL1_HUMAN\",\"2689\":\"SLTM_HUMAN\",\"2690\":\"PK1IP_HUMAN\",\"2691\":\"GID8_HUMAN\",\"2692\":\"RM22_HUMAN\",\"2693\":\"CZIB_HUMAN\",\"2694\":\"HPF1_HUMAN\",\"2695\":\"SDHF2_HUMAN\",\"2696\":\"RM16_HUMAN\",\"2697\":\"NHP2_HUMAN\",\"2698\":\"OCAD1_HUMAN\",\"2699\":\"HYPK_HUMAN\",\"2700\":\"LYAR_HUMAN\",\"2701\":\"IMPA3_HUMAN\",\"2702\":\"MIC19_HUMAN\",\"2703\":\"TEX10_HUMAN\",\"2704\":\"THUM1_HUMAN\",\"2705\":\"TRM1_HUMAN\",\"2706\":\"QPCTL_HUMAN\",\"2707\":\"CARF_HUMAN\",\"2708\":\"DJB12_HUMAN\",\"2709\":\"GAR1_HUMAN\",\"2710\":\"PP4R2_HUMAN\",\"2711\":\"DPP3_HUMAN\",\"2712\":\"AATF_HUMAN\",\"2713\":\"DDX56_HUMAN\",\"2714\":\"BCLF1_HUMAN\",\"2715\":\"COA4_HUMAN\",\"2716\":\"RM39_HUMAN\",\"2717\":\"FKB11_HUMAN\",\"2718\":\"TMOD3_HUMAN\",\"2719\":\"UGGG1_HUMAN\",\"2720\":\"CDK12_HUMAN\",\"2721\":\"TECR_HUMAN\",\"2722\":\"ERAP1_HUMAN\",\"2723\":\"USE1_HUMAN\",\"2724\":\"CISD1_HUMAN\",\"2725\":\"TLS1_HUMAN\",\"2726\":\"F120A_HUMAN\",\"2727\":\"SPG21_HUMAN\",\"2728\":\"RM35_HUMAN\",\"2729\":\"IF2B1_HUMAN\",\"2730\":\"COQ3_HUMAN\",\"2731\":\"MTCH1_HUMAN\",\"2732\":\"HPBP1_HUMAN\",\"2733\":\"MAT2B_HUMAN\",\"2734\":\"MYOF_HUMAN\",\"2735\":\"NOP53_HUMAN\",\"2736\":\"CNOT2_HUMAN\",\"2737\":\"OGFR_HUMAN\",\"2738\":\"PALS2_HUMAN\",\"2739\":\"CWC15_HUMAN\",\"2740\":\"RM15_HUMAN\",\"2741\":\"THYN1_HUMAN\",\"2742\":\"TAP26_HUMAN\",\"2743\":\"NDUF4_HUMAN\",\"2744\":\"HACD3_HUMAN\",\"2745\":\"NDUAD_HUMAN\",\"2746\":\"PDP1_HUMAN\",\"2747\":\"VAPA_HUMAN\",\"2748\":\"RM27_HUMAN\",\"2749\":\"CXXC1_HUMAN\",\"2750\":\"SEP10_HUMAN\",\"2751\":\"NHSL3_HUMAN\",\"2752\":\"CEP72_HUMAN\",\"2753\":\"RCC2_HUMAN\",\"2754\":\"UBP36_HUMAN\",\"2755\":\"BCCIP_HUMAN\",\"2756\":\"STK26_HUMAN\",\"2757\":\"RRBP1_HUMAN\",\"2758\":\"CPSF2_HUMAN\",\"2759\":\"SYLC_HUMAN\",\"2760\":\"RBM27_HUMAN\",\"2761\":\"SUCB1_HUMAN\",\"2762\":\"STX18_HUMAN\",\"2763\":\"MBD2_HUMAN\",\"2764\":\"TFP11_HUMAN\",\"2765\":\"EP15R_HUMAN\",\"2766\":\"ORC3_HUMAN\",\"2767\":\"SAE1_HUMAN\",\"2768\":\"COPG2_HUMAN\",\"2769\":\"GBG12_HUMAN\",\"2770\":\"ASH2L_HUMAN\",\"2771\":\"TRMB_HUMAN\",\"2772\":\"VPS29_HUMAN\",\"2773\":\"EIF3K_HUMAN\",\"2774\":\"GRHPR_HUMAN\",\"2775\":\"DJB11_HUMAN\",\"2776\":\"SAE2_HUMAN\",\"2777\":\"NXF1_HUMAN\",\"2778\":\"SE1L1_HUMAN\",\"2779\":\"PEF1_HUMAN\",\"2780\":\"CSN7A_HUMAN\",\"2781\":\"DIC_HUMAN\",\"2782\":\"ZO2_HUMAN\",\"2783\":\"CFDP1_HUMAN\",\"2784\":\"ZN629_HUMAN\",\"2785\":\"DAXX_HUMAN\",\"2786\":\"CS025_HUMAN\",\"2787\":\"NPS3A_HUMAN\",\"2788\":\"ABCF2_HUMAN\",\"2789\":\"TES_HUMAN\",\"2790\":\"PARP2_HUMAN\",\"2791\":\"SEC63_HUMAN\",\"2792\":\"NOL12_HUMAN\",\"2793\":\"LTOR3_HUMAN\",\"2794\":\"LIMA1_HUMAN\",\"2795\":\"SRP68_HUMAN\",\"2796\":\"CHRD1_HUMAN\",\"2797\":\"SEPT9_HUMAN\",\"2798\":\"UBQL2_HUMAN\",\"2799\":\"PCYOX_HUMAN\",\"2800\":\"DDX20_HUMAN\",\"2801\":\"BAP29_HUMAN\",\"2802\":\"NB5R1_HUMAN\",\"2803\":\"S30BP_HUMAN\",\"2804\":\"PFD2_HUMAN\",\"2805\":\"PUF60_HUMAN\",\"2806\":\"AGRE2_HUMAN\",\"2807\":\"NRBP_HUMAN\",\"2808\":\"ENOPH_HUMAN\",\"2809\":\"NDUAC_HUMAN\",\"2810\":\"EI2BD_HUMAN\",\"2811\":\"CBPA4_HUMAN\",\"2812\":\"BAZ1B_HUMAN\",\"2813\":\"ATIF1_HUMAN\",\"2814\":\"LCAP_HUMAN\",\"2815\":\"MSRA_HUMAN\",\"2816\":\"HACL1_HUMAN\",\"2817\":\"TRM6_HUMAN\",\"2818\":\"S2513_HUMAN\",\"2819\":\"DBNL_HUMAN\",\"2820\":\"DDX41_HUMAN\",\"2821\":\"DCTN4_HUMAN\",\"2822\":\"APC7_HUMAN\",\"2823\":\"APC4_HUMAN\",\"2824\":\"STML2_HUMAN\",\"2825\":\"DBR1_HUMAN\",\"2826\":\"JUPI1_HUMAN\",\"2827\":\"MRT4_HUMAN\",\"2828\":\"GPTC8_HUMAN\",\"2829\":\"NUDT5_HUMAN\",\"2830\":\"RCOR1_HUMAN\",\"2831\":\"MA1B1_HUMAN\",\"2832\":\"RALY_HUMAN\",\"2833\":\"TF3C4_HUMAN\",\"2834\":\"PACN3_HUMAN\",\"2835\":\"ACINU_HUMAN\",\"2836\":\"NUP50_HUMAN\",\"2837\":\"CDV3_HUMAN\",\"2838\":\"CNO11_HUMAN\",\"2839\":\"INT6_HUMAN\",\"2840\":\"BAG5_HUMAN\",\"2841\":\"RAB21_HUMAN\",\"2842\":\"PSME2_HUMAN\",\"2843\":\"S39AA_HUMAN\",\"2844\":\"YETS2_HUMAN\",\"2845\":\"ISY1_HUMAN\",\"2846\":\"HECD1_HUMAN\",\"2847\":\"COR1C_HUMAN\",\"2848\":\"TPX2_HUMAN\",\"2849\":\"AKP8L_HUMAN\",\"2850\":\"TMCO1_HUMAN\",\"2851\":\"EPDR1_HUMAN\",\"2852\":\"MYO6_HUMAN\",\"2853\":\"NFU1_HUMAN\",\"2854\":\"PRP19_HUMAN\",\"2855\":\"UBQL1_HUMAN\",\"2856\":\"NENF_HUMAN\",\"2857\":\"UTP16_HUMAN\",\"2858\":\"SNX12_HUMAN\",\"2859\":\"G3BP2_HUMAN\",\"2860\":\"MAGD2_HUMAN\",\"2861\":\"SNX6_HUMAN\",\"2862\":\"DUS12_HUMAN\",\"2863\":\"SSRG_HUMAN\",\"2864\":\"PSD13_HUMAN\",\"2865\":\"FAF1_HUMAN\",\"2866\":\"PPIE_HUMAN\",\"2867\":\"DIM1_HUMAN\",\"2868\":\"TIM_HUMAN\",\"2869\":\"CSN3_HUMAN\",\"2870\":\"WDR3_HUMAN\",\"2871\":\"NSF1C_HUMAN\",\"2872\":\"S12A4_HUMAN\",\"2873\":\"MACF1_HUMAN\",\"2874\":\"CP131_HUMAN\",\"2875\":\"SCAF8_HUMAN\",\"2876\":\"TRI33_HUMAN\",\"2877\":\"PHF8_HUMAN\",\"2878\":\"LIMC1_HUMAN\",\"2879\":\"ZC3H4_HUMAN\",\"2880\":\"XCT_HUMAN\",\"2881\":\"SRRM2_HUMAN\",\"2882\":\"PA2G4_HUMAN\",\"2883\":\"SMC3_HUMAN\",\"2884\":\"CHM2B_HUMAN\",\"2885\":\"NIP7_HUMAN\",\"2886\":\"RTRAF_HUMAN\",\"2887\":\"RUVB2_HUMAN\",\"2888\":\"PIN4_HUMAN\",\"2889\":\"PSF2_HUMAN\",\"2890\":\"EIF3L_HUMAN\",\"2891\":\"PLAP_HUMAN\",\"2892\":\"RUVB1_HUMAN\",\"2893\":\"NUDC_HUMAN\",\"2894\":\"BCS1_HUMAN\",\"2895\":\"VDAC3_HUMAN\",\"2896\":\"COF2_HUMAN\",\"2897\":\"ERGI3_HUMAN\",\"2898\":\"SYFA_HUMAN\",\"2899\":\"RT33_HUMAN\",\"2900\":\"DRG1_HUMAN\",\"2901\":\"NCKP1_HUMAN\",\"2902\":\"CNPY2_HUMAN\",\"2903\":\"EXOG_HUMAN\",\"2904\":\"DJC16_HUMAN\",\"2905\":\"FND3A_HUMAN\",\"2906\":\"RRP44_HUMAN\",\"2907\":\"GSTK1_HUMAN\",\"2908\":\"LTOR2_HUMAN\",\"2909\":\"RT28_HUMAN\",\"2910\":\"COA3_HUMAN\",\"2911\":\"DDX52_HUMAN\",\"2912\":\"RT17_HUMAN\",\"2913\":\"RT07_HUMAN\",\"2914\":\"PDIP2_HUMAN\",\"2915\":\"AP3M1_HUMAN\",\"2916\":\"CHSP1_HUMAN\",\"2917\":\"TR150_HUMAN\",\"2918\":\"WBP11_HUMAN\",\"2919\":\"MED16_HUMAN\",\"2920\":\"NOP58_HUMAN\",\"2921\":\"ZN281_HUMAN\",\"2922\":\"SGT1_HUMAN\",\"2923\":\"SYYM_HUMAN\",\"2924\":\"COQ6_HUMAN\",\"2925\":\"ACOT9_HUMAN\",\"2926\":\"AAR2_HUMAN\",\"2927\":\"NOSIP_HUMAN\",\"2928\":\"TMX2_HUMAN\",\"2929\":\"SHLB1_HUMAN\",\"2930\":\"CIA30_HUMAN\",\"2931\":\"LC7L2_HUMAN\",\"2932\":\"DHRS7_HUMAN\",\"2933\":\"RT02_HUMAN\",\"2934\":\"RRP7A_HUMAN\",\"2935\":\"SBDS_HUMAN\",\"2936\":\"TMED5_HUMAN\",\"2937\":\"EXOS1_HUMAN\",\"2938\":\"TMED7_HUMAN\",\"2939\":\"SF3B6_HUMAN\",\"2940\":\"RM11_HUMAN\",\"2941\":\"ORN_HUMAN\",\"2942\":\"RRP15_HUMAN\",\"2943\":\"NOP16_HUMAN\",\"2944\":\"PPIL1_HUMAN\",\"2945\":\"RT16_HUMAN\",\"2946\":\"TIM16_HUMAN\",\"2947\":\"RT23_HUMAN\",\"2948\":\"PTH2_HUMAN\",\"2949\":\"STRAP_HUMAN\",\"2950\":\"RTCB_HUMAN\",\"2951\":\"RAP2C_HUMAN\",\"2952\":\"NOC2L_HUMAN\",\"2953\":\"RL36_HUMAN\",\"2954\":\"CHTOP_HUMAN\",\"2955\":\"SAMH1_HUMAN\",\"2956\":\"TLN1_HUMAN\",\"2957\":\"TRRAP_HUMAN\",\"2958\":\"DCAF1_HUMAN\",\"2959\":\"RBM19_HUMAN\",\"2960\":\"HYOU1_HUMAN\",\"2961\":\"TBL2_HUMAN\",\"2962\":\"LAS1L_HUMAN\",\"2963\":\"AFG32_HUMAN\",\"2964\":\"SAM50_HUMAN\",\"2965\":\"PRC2C_HUMAN\",\"2966\":\"PPME1_HUMAN\",\"2967\":\"RBM7_HUMAN\",\"2968\":\"YTHD2_HUMAN\",\"2969\":\"CTDP1_HUMAN\",\"2970\":\"SP16H_HUMAN\",\"2971\":\"UTP18_HUMAN\",\"2972\":\"TIM8B_HUMAN\",\"2973\":\"UCHL5_HUMAN\",\"2974\":\"CD2AP_HUMAN\",\"2975\":\"TIM13_HUMAN\",\"2976\":\"SRPRB_HUMAN\",\"2977\":\"TF3C3_HUMAN\",\"2978\":\"RBM8A_HUMAN\",\"2979\":\"TSSC4_HUMAN\",\"2980\":\"PUS1_HUMAN\",\"2981\":\"SERC_HUMAN\",\"2982\":\"NCOR2_HUMAN\",\"2983\":\"JAM1_HUMAN\",\"2984\":\"NPTN_HUMAN\",\"2985\":\"SPIN1_HUMAN\",\"2986\":\"ALG5_HUMAN\",\"2987\":\"RT18B_HUMAN\",\"2988\":\"COPG1_HUMAN\",\"2989\":\"AUP1_HUMAN\",\"2990\":\"CLIC4_HUMAN\",\"2991\":\"NFS1_HUMAN\",\"2992\":\"MTCH2_HUMAN\",\"2993\":\"MD1L1_HUMAN\",\"2994\":\"5MP1_HUMAN\",\"2995\":\"DC1L1_HUMAN\",\"2996\":\"EPN1_HUMAN\",\"2997\":\"TX264_HUMAN\",\"2998\":\"TAF6L_HUMAN\",\"2999\":\"TEST_HUMAN\",\"3000\":\"ZNT1_HUMAN\",\"3001\":\"S4A7_HUMAN\",\"3002\":\"NDUB9_HUMAN\",\"3003\":\"SQOR_HUMAN\",\"3004\":\"WASF2_HUMAN\",\"3005\":\"MORC2_HUMAN\",\"3006\":\"S23IP_HUMAN\"},\"Protein IDs\":{\"0\":\"A0A024RBG1;Q9NZJ9;Q96G61;Q8NFP7\",\"1\":\"A0AAG2SUK6;Q16540\",\"2\":\"A0AAG2UWQ9;O15226\",\"3\":\"A0AV96\",\"4\":\"A0AVI2\",\"5\":\"A0AVT1\",\"6\":\"A0FGR8\",\"7\":\"A0MZ66\",\"8\":\"A0PJW6\",\"9\":\"A1L0T0\",\"10\":\"A2RRP1\",\"11\":\"A3KMH1\",\"12\":\"A3KN83;Q9Y2G9\",\"13\":\"A4D1E9\",\"14\":\"A4D1P6\",\"15\":\"A5PLL7\",\"16\":\"A5YKK6\",\"17\":\"A6NDG6\",\"18\":\"A6NHR9\",\"19\":\"A8CG34;Q96HA1;A6NF01;Q6PJE2\",\"20\":\"P62308;A8MWD9\",\"21\":\"Q99613;B5ME19\",\"22\":\"P0DMR1;O60812;B7ZW38;B2RXH8\",\"23\":\"P13647;CON__P13647;CON__Q8VED5\",\"24\":\"E9PAV3;Q9BZK3\",\"25\":\"E9PRG8\",\"26\":\"O00115\",\"27\":\"O00116\",\"28\":\"O00139\",\"29\":\"O00148\",\"30\":\"O00151\",\"31\":\"O00154\",\"32\":\"O00159\",\"33\":\"O00161\",\"34\":\"O00165\",\"35\":\"O00170\",\"36\":\"O00186\",\"37\":\"O00193\",\"38\":\"O00203\",\"39\":\"O00217\",\"40\":\"O00231\",\"41\":\"O00232\",\"42\":\"O00233\",\"43\":\"O00257\",\"44\":\"O00264\",\"45\":\"O00267\",\"46\":\"O00273\",\"47\":\"O00299\",\"48\":\"O00303\",\"49\":\"O00330\",\"50\":\"O00410;O60518\",\"51\":\"O00411\",\"52\":\"O00422\",\"53\":\"O00425;Q9Y6M1\",\"54\":\"O00429\",\"55\":\"O00461\",\"56\":\"O00468\",\"57\":\"O00469\",\"58\":\"O00483\",\"59\":\"O00487\",\"60\":\"O00499\",\"61\":\"O00505\",\"62\":\"O00541\",\"63\":\"O00560\",\"64\":\"O00566\",\"65\":\"O00567\",\"66\":\"O00571;O15523\",\"67\":\"O00592\",\"68\":\"O00625\",\"69\":\"O00629\",\"70\":\"O00743\",\"71\":\"O00762\",\"72\":\"O00764\",\"73\":\"O00767\",\"74\":\"O14497\",\"75\":\"O14548\",\"76\":\"O14562\",\"77\":\"O14578\",\"78\":\"O14579\",\"79\":\"P47813;O14602\",\"80\":\"O14617\",\"81\":\"O14646\",\"82\":\"O14656\",\"83\":\"O14657\",\"84\":\"O14732\",\"85\":\"O14737\",\"86\":\"O14744\",\"87\":\"O14745\",\"88\":\"O14773\",\"89\":\"O14776;Q5VWI1\",\"90\":\"O14802\",\"91\":\"O14818;Q8TAA3\",\"92\":\"O14828\",\"93\":\"O14880\",\"94\":\"O14907\",\"95\":\"O14908\",\"96\":\"O14925;Q5SRD1\",\"97\":\"O14929\",\"98\":\"O14936\",\"99\":\"O14949\",\"100\":\"P19105;O14950;P24844\",\"101\":\"O14964\",\"102\":\"O14965\",\"103\":\"O14974\",\"104\":\"O14975\",\"105\":\"O14979;REV__Q8N0S2;REV__Q9ULL8;Q9ULL8\",\"106\":\"O14980\",\"107\":\"O14981\",\"108\":\"O15020\",\"109\":\"O15027\",\"110\":\"O15031\",\"111\":\"O15042\",\"112\":\"O15047\",\"113\":\"O15067\",\"114\":\"O15091\",\"115\":\"O15118\",\"116\":\"O15127\",\"117\":\"O15143\",\"118\":\"O15144\",\"119\":\"O15145\",\"120\":\"O15160\",\"121\":\"O15173\",\"122\":\"O15212\",\"123\":\"O15230\",\"124\":\"O15235\",\"125\":\"O15254\",\"126\":\"O15258\",\"127\":\"O15260\",\"128\":\"O15269\",\"129\":\"O15270\",\"130\":\"O15294\",\"131\":\"O15321\",\"132\":\"O15347\",\"133\":\"O15355\",\"134\":\"O15357\",\"135\":\"O15371\",\"136\":\"O15372\",\"137\":\"O15379\",\"138\":\"O15382\",\"139\":\"O15397\",\"140\":\"O15427\",\"141\":\"O15439\",\"142\":\"O15446\",\"143\":\"O15460\",\"144\":\"O15498\",\"145\":\"O15504\",\"146\":\"O15511\",\"147\":\"O15533\",\"148\":\"O15541\",\"149\":\"O43143\",\"150\":\"O43148\",\"151\":\"O43159\",\"152\":\"O43169\",\"153\":\"O43172\",\"154\":\"O43175\",\"155\":\"O43181\",\"156\":\"O43237\",\"157\":\"O43242\",\"158\":\"Q9NWB1;O43251;A6NFN3\",\"159\":\"O43252\",\"160\":\"O43264\",\"161\":\"O43290\",\"162\":\"O43292\",\"163\":\"O43324\",\"164\":\"O43390\",\"165\":\"O43395\",\"166\":\"O43396\",\"167\":\"O43399\",\"168\":\"O43402\",\"169\":\"O43447\",\"170\":\"O43464;P83110\",\"171\":\"O43488;Q8NHP1\",\"172\":\"O43491\",\"173\":\"O43493\",\"174\":\"O43583\",\"175\":\"O43592\",\"176\":\"O43598\",\"177\":\"O43615\",\"178\":\"O43660\",\"179\":\"O43670\",\"180\":\"O43674\",\"181\":\"O43676\",\"182\":\"O43678\",\"183\":\"O43681\",\"184\":\"O43684\",\"185\":\"O43707;P35609;Q08043\",\"186\":\"O43709\",\"187\":\"O43716\",\"188\":\"O43719\",\"189\":\"O43747\",\"190\":\"O43765\",\"191\":\"O43768;P56211\",\"192\":\"O43772\",\"193\":\"O43776;REV__H7BZ55\",\"194\":\"O43795;Q9UBC5\",\"195\":\"O43805\",\"196\":\"O43809\",\"197\":\"O43815\",\"198\":\"O43818\",\"199\":\"O43819\",\"200\":\"O43823\",\"201\":\"O43837\",\"202\":\"O43847\",\"203\":\"O43852\",\"204\":\"O43865;Q96HN2\",\"205\":\"O43920\",\"206\":\"O60216;Q9H4I0\",\"207\":\"O60220\",\"208\":\"O60231\",\"209\":\"O60244\",\"210\":\"O60264;P28370\",\"211\":\"O60287\",\"212\":\"O60293\",\"213\":\"O60306\",\"214\":\"O60313\",\"215\":\"O60330;Q9Y5G1\",\"216\":\"O60341\",\"217\":\"O60427\",\"218\":\"O60437;Q5JTW2\",\"219\":\"O60443\",\"220\":\"O60488\",\"221\":\"O60493\",\"222\":\"O60502\",\"223\":\"O60506\",\"224\":\"O60524\",\"225\":\"O60563\",\"226\":\"O60568\",\"227\":\"O60610\",\"228\":\"O60664\",\"229\":\"O60669\",\"230\":\"O60684\",\"231\":\"O60701\",\"232\":\"O60716\",\"233\":\"O60725\",\"234\":\"O60749\",\"235\":\"O60762\",\"236\":\"O60763\",\"237\":\"Q99880;Q99879;Q99877;Q93079;Q5QNW6;P62807;P58876;O60814;P57053;Q96A08;A0A2R8Y619\",\"238\":\"O60828\",\"239\":\"O60832\",\"240\":\"O60841\",\"241\":\"O60869\",\"242\":\"O60884\",\"243\":\"O60885;Q58F21\",\"244\":\"O60888\",\"245\":\"O60907;Q9BQ87\",\"246\":\"O60925\",\"247\":\"O60934\",\"248\":\"O60942\",\"249\":\"O75027\",\"250\":\"O75083\",\"251\":\"O75122;Q7Z460\",\"252\":\"O75131;Q96FN4;Q96A23;O95741;Q9UBL6\",\"253\":\"O75150\",\"254\":\"O75152;P0DQW0;A0A1B0GTU1\",\"255\":\"O75153\",\"256\":\"O75165\",\"257\":\"O75175\",\"258\":\"O75179\",\"259\":\"O75208\",\"260\":\"O75223\",\"261\":\"O75251\",\"262\":\"O75306\",\"263\":\"O75323;Q9BPW8\",\"264\":\"O75340\",\"265\":\"O75347\",\"266\":\"O75348;O95670\",\"267\":\"Q9UN37;O75351;Q6PIW4\",\"268\":\"O75352\",\"269\":\"O75367\",\"270\":\"O75368\",\"271\":\"O75369\",\"272\":\"O75376;Q9H4R4\",\"273\":\"O75381\",\"274\":\"O75390\",\"275\":\"O75396\",\"276\":\"O75400;Q6NWY9\",\"277\":\"O75436\",\"278\":\"O75439\",\"279\":\"O75448\",\"280\":\"O75475\",\"281\":\"O75477\",\"282\":\"O75489\",\"283\":\"O75494;Q8WXF0\",\"284\":\"O75521\",\"285\":\"O75533\",\"286\":\"O75534\",\"287\":\"O75592\",\"288\":\"O75600\",\"289\":\"O75607\",\"290\":\"O75608\",\"291\":\"O75616\",\"292\":\"O75643\",\"293\":\"O75665\",\"294\":\"O75676\",\"295\":\"O75683\",\"296\":\"O75691\",\"297\":\"O75694\",\"298\":\"O75695\",\"299\":\"O75717\",\"300\":\"O75718\",\"301\":\"O75746\",\"302\":\"O75787\",\"303\":\"O75792\",\"304\":\"O75817\",\"305\":\"O75821\",\"306\":\"O75822\",\"307\":\"O75832\",\"308\":\"O75844\",\"309\":\"O75874\",\"310\":\"O75879\",\"311\":\"O75880\",\"312\":\"O75909\",\"313\":\"O75915\",\"314\":\"O75934\",\"315\":\"O75937\",\"316\":\"O75940\",\"317\":\"O75947\",\"318\":\"O75955\",\"319\":\"O75964;Q7Z4Y8\",\"320\":\"O75976\",\"321\":\"O76003\",\"322\":\"O76021\",\"323\":\"O76031\",\"324\":\"O76070;Q16143\",\"325\":\"O76094\",\"326\":\"O94776\",\"327\":\"O94826\",\"328\":\"O94842;Q96NM4;O15405\",\"329\":\"O94874\",\"330\":\"O94887\",\"331\":\"O94888\",\"332\":\"O94905\",\"333\":\"O94906\",\"334\":\"O94913\",\"335\":\"O94923\",\"336\":\"O94925\",\"337\":\"O94973\",\"338\":\"O94979\",\"339\":\"O94992\",\"340\":\"O95071\",\"341\":\"O95139\",\"342\":\"O95155\",\"343\":\"O95163\",\"344\":\"O95168\",\"345\":\"O95182\",\"346\":\"O95202\",\"347\":\"O95218\",\"348\":\"O95232\",\"349\":\"O95239;Q2VIQ3;Q6ZMV9\",\"350\":\"O95292\",\"351\":\"O95297\",\"352\":\"O95298;E9PQ53\",\"353\":\"O95299\",\"354\":\"O95302;Q75LS8\",\"355\":\"O95336\",\"356\":\"O95347\",\"357\":\"O95373\",\"358\":\"O95394\",\"359\":\"O95400\",\"360\":\"O95425\",\"361\":\"O95433\",\"362\":\"O95450\",\"363\":\"O95453\",\"364\":\"O95456\",\"365\":\"O95466\",\"366\":\"O95470\",\"367\":\"O95478\",\"368\":\"O95486\",\"369\":\"O95487\",\"370\":\"O95551\",\"371\":\"O95571\",\"372\":\"O95573\",\"373\":\"O95602\",\"374\":\"O95625\",\"375\":\"O95630\",\"376\":\"O95707\",\"377\":\"O95714\",\"378\":\"O95721\",\"379\":\"O95747\",\"380\":\"O95757\",\"381\":\"O95777\",\"382\":\"O95782\",\"383\":\"O95785\",\"384\":\"O95816\",\"385\":\"O95817\",\"386\":\"O95819\",\"387\":\"O95831\",\"388\":\"O95870\",\"389\":\"O95881\",\"390\":\"O95900\",\"391\":\"O95983\",\"392\":\"O95994;Q8TD06\",\"393\":\"O95999\",\"394\":\"O96000\",\"395\":\"O96005\",\"396\":\"O96008\",\"397\":\"O96019;O94805\",\"398\":\"O96028\",\"399\":\"P00338\",\"400\":\"P00367;P49448\",\"401\":\"P00374;Q86XF0\",\"402\":\"P00387\",\"403\":\"P00390\",\"404\":\"P00403\",\"405\":\"P00441\",\"406\":\"P00491\",\"407\":\"P00492\",\"408\":\"P00505\",\"409\":\"P00533\",\"410\":\"P00558\",\"411\":\"P00568\",\"412\":\"P00966\",\"413\":\"P01033\",\"414\":\"P01111;P01116;P01112\",\"415\":\"P01130;Q14114\",\"416\":\"P02545\",\"417\":\"P02730\",\"418\":\"P02786;Q9UP52\",\"419\":\"P02792\",\"420\":\"P02794\",\"421\":\"P03915\",\"422\":\"P04040\",\"423\":\"P04062\",\"424\":\"P04075\",\"425\":\"P04083\",\"426\":\"P04114\",\"427\":\"P04179\",\"428\":\"P04181\",\"429\":\"P04264\",\"430\":\"P04406\",\"431\":\"P04439;P01893;P13747;P30511\",\"432\":\"P04632;Q96L46\",\"433\":\"P04792\",\"434\":\"P04818\",\"435\":\"P04843\",\"436\":\"P04844\",\"437\":\"P04899;P63096;P11488;P19087;P09471;A8MTJ3;P38405\",\"438\":\"Q99878;Q96KK5;Q9BTM1;Q16777;Q93077;Q7L7L0;Q6FI13;P20671;P0C0S8;P04908;Q96QV6\",\"439\":\"P04920\",\"440\":\"P05023;P13637;P50993;Q13733;P54707\",\"441\":\"P05067\",\"442\":\"P05114\",\"443\":\"P05141;Q9H0C2\",\"444\":\"P05161\",\"445\":\"P05165\",\"446\":\"P05166\",\"447\":\"P05198\",\"448\":\"P05204\",\"449\":\"P05362\",\"450\":\"P05387\",\"451\":\"P05388;Q8NHW5\",\"452\":\"P05423\",\"453\":\"P05455\",\"454\":\"P05556\",\"455\":\"P05783;CON__H-INV:HIT000015463;CON__Q92764;CON__Q497I4;Q92764\",\"456\":\"P06132\",\"457\":\"P06396;CON__Q3SX14\",\"458\":\"P06454\",\"459\":\"P06493\",\"460\":\"P06576\",\"461\":\"P06702\",\"462\":\"P06703\",\"463\":\"P06730\",\"464\":\"P06733;P13929\",\"465\":\"P06737;P11217\",\"466\":\"P06744\",\"467\":\"P06748\",\"468\":\"P06753\",\"469\":\"P06756\",\"470\":\"P06865\",\"471\":\"Q8N257;Q16778;P33778;P23527;P06899;Q6DRA6;Q6DN03\",\"472\":\"P07099\",\"473\":\"P07108\",\"474\":\"P07195\",\"475\":\"P07237\",\"476\":\"P07311\",\"477\":\"P07339\",\"478\":\"P07355;A6NMY6\",\"479\":\"P07384\",\"480\":\"P07437;A6NNZ2;CON__ENSEMBL:ENSBTAP00000025008;Q9H4B7\",\"481\":\"P07602\",\"482\":\"P07686\",\"483\":\"P07737\",\"484\":\"P07741\",\"485\":\"P07814\",\"486\":\"P07858\",\"487\":\"P07900;Q14568;Q58FG0\",\"488\":\"P07910\",\"489\":\"P07942\",\"490\":\"P07947;P12931;P06241;P06239;P07948;P08631\",\"491\":\"P07951;CON__Q3SX28\",\"492\":\"P07954\",\"493\":\"P08047\",\"494\":\"P08133\",\"495\":\"P08195\",\"496\":\"P08236\",\"497\":\"P08237\",\"498\":\"P08238;Q58FF7;Q58FF6;Q58FG1\",\"499\":\"P08240\",\"500\":\"P08243\",\"501\":\"P08397\",\"502\":\"P08559;P29803\",\"503\":\"P08574\",\"504\":\"P08579\",\"505\":\"P08621\",\"506\":\"P08648\",\"507\":\"P08651\",\"508\":\"P08670;P41219;Q16352;P07196;P07197;P12036\",\"509\":\"P08708\",\"510\":\"P08754\",\"511\":\"P08758\",\"512\":\"P08865;A0A8I5KQE6\",\"513\":\"P09001\",\"514\":\"P09012\",\"515\":\"P09110\",\"516\":\"P09132\",\"517\":\"P09234\",\"518\":\"P09382\",\"519\":\"P09429;B2RPK0\",\"520\":\"P09496\",\"521\":\"P09497\",\"522\":\"P09525\",\"523\":\"P09543\",\"524\":\"P09601\",\"525\":\"P09622\",\"526\":\"P09651;A0A2R8Y4L2;Q32P51\",\"527\":\"P09661\",\"528\":\"P09669\",\"529\":\"P09874\",\"530\":\"P09884\",\"531\":\"P09960\",\"532\":\"P0C7V6;Q3ZLR7\",\"533\":\"P50225;P0DMN0;P0DMM9;P50226\",\"534\":\"P0DMV9;P0DMV8\",\"535\":\"P0DP25;P0DP24;P0DP23;P27482\",\"536\":\"P10109\",\"537\":\"P10155\",\"538\":\"P10253\",\"539\":\"P10321\",\"540\":\"P10412;P16402\",\"541\":\"P10515\",\"542\":\"P10586\",\"543\":\"P10599\",\"544\":\"P10606\",\"545\":\"P10619\",\"546\":\"P10644\",\"547\":\"P10768\",\"548\":\"P10809\",\"549\":\"P10909\",\"550\":\"P11021\",\"551\":\"P11047;REV__Q9NQS7\",\"552\":\"P11117\",\"553\":\"P11142;P54652\",\"554\":\"P11166\",\"555\":\"P11169;Q8TDB8\",\"556\":\"P11171\",\"557\":\"P11172\",\"558\":\"P11177\",\"559\":\"P11182\",\"560\":\"P11233\",\"561\":\"P11234\",\"562\":\"P11279\",\"563\":\"P11310\",\"564\":\"P11387;Q969P6\",\"565\":\"P11388\",\"566\":\"P11413\",\"567\":\"P11498\",\"568\":\"P11532\",\"569\":\"P11586\",\"570\":\"P11717\",\"571\":\"P11766\",\"572\":\"P11802\",\"573\":\"P11908\",\"574\":\"P11940;Q9H361;Q4VXU2;Q96DU9\",\"575\":\"P12004\",\"576\":\"P12081\",\"577\":\"P12235\",\"578\":\"P12236\",\"579\":\"P12268\",\"580\":\"P12270\",\"581\":\"P12277\",\"582\":\"P12429\",\"583\":\"P12532\",\"584\":\"P12694\",\"585\":\"P12814\",\"586\":\"P12955\",\"587\":\"P12956\",\"588\":\"P13010\",\"589\":\"P13073\",\"590\":\"P13473\",\"591\":\"P13498\",\"592\":\"P13639\",\"593\":\"P13667\",\"594\":\"P13674\",\"595\":\"P13693;Q56UQ5;Q9HAU6\",\"596\":\"P13797;P13796;Q14651\",\"597\":\"P13798\",\"598\":\"P13804\",\"599\":\"P13807;P54840\",\"600\":\"P13861;P31323\",\"601\":\"Q5VT79;P13928\",\"602\":\"P13984\",\"603\":\"P13995\",\"604\":\"P14174\",\"605\":\"P14314\",\"606\":\"P14324\",\"607\":\"P14550\",\"608\":\"P14618\",\"609\":\"P14625;Q58FF3\",\"610\":\"P14635\",\"611\":\"P63162;P14678\",\"612\":\"P14735\",\"613\":\"P14866\",\"614\":\"P14868\",\"615\":\"P14923;P35222\",\"616\":\"P14927\",\"617\":\"P15121\",\"618\":\"P15151\",\"619\":\"P15170\",\"620\":\"P15291\",\"621\":\"P15311\",\"622\":\"P15374\",\"623\":\"P15531\",\"624\":\"P15559\",\"625\":\"P15586\",\"626\":\"P15880\",\"627\":\"P15923\",\"628\":\"P15924\",\"629\":\"P15927\",\"630\":\"P15954\",\"631\":\"P16066\",\"632\":\"P16070\",\"633\":\"P16083\",\"634\":\"P16144\",\"635\":\"P16152;O75828\",\"636\":\"P16219\",\"637\":\"P18846;P16220\",\"638\":\"P16278\",\"639\":\"P16383\",\"640\":\"P16403;Q02539;P16401\",\"641\":\"P16435\",\"642\":\"P16455\",\"643\":\"P16615;O14983;Q93084\",\"644\":\"P16949;Q9H169\",\"645\":\"P16989\",\"646\":\"P17096\",\"647\":\"P17174\",\"648\":\"P17252\",\"649\":\"P17301\",\"650\":\"P17480\",\"651\":\"P17568\",\"652\":\"P17612;P22694\",\"653\":\"P17655\",\"654\":\"P17706\",\"655\":\"P17812\",\"656\":\"P17813\",\"657\":\"P17844\",\"658\":\"P17858\",\"659\":\"P17900\",\"660\":\"P17931\",\"661\":\"P17980\",\"662\":\"P17987\",\"663\":\"P18031\",\"664\":\"P18077\",\"665\":\"P18085\",\"666\":\"P18124\",\"667\":\"P18206\",\"668\":\"P18583\",\"669\":\"P18615\",\"670\":\"P18621\",\"671\":\"P18669;Q8N0Y7;P15259\",\"672\":\"P18754\",\"673\":\"P18827\",\"674\":\"P18858\",\"675\":\"P18859\",\"676\":\"P18887\",\"677\":\"P19075\",\"678\":\"P19338;REV__P19338\",\"679\":\"P19367;P52790\",\"680\":\"P19387\",\"681\":\"P19388\",\"682\":\"P19404\",\"683\":\"P19447\",\"684\":\"P19525\",\"685\":\"P19623\",\"686\":\"P20020;Q01814;Q16720\",\"687\":\"P20042\",\"688\":\"P20073\",\"689\":\"P20290\",\"690\":\"P20339\",\"691\":\"P20340;Q9NRW1;Q14964\",\"692\":\"P20618\",\"693\":\"P20645\",\"694\":\"P20674\",\"695\":\"P20700\",\"696\":\"P20810\",\"697\":\"P20908\",\"698\":\"P20962\",\"699\":\"P21127;Q9UQ88;Q9P2H0\",\"700\":\"P21281;P15313\",\"701\":\"P21291\",\"702\":\"P21333\",\"703\":\"P21399\",\"704\":\"P21796\",\"705\":\"P21912\",\"706\":\"P21926\",\"707\":\"P21953\",\"708\":\"P21964\",\"709\":\"P21980\",\"710\":\"P22033\",\"711\":\"P22059;Q969R2\",\"712\":\"P22061\",\"713\":\"P22087\",\"714\":\"P22102\",\"715\":\"P22234\",\"716\":\"P22307\",\"717\":\"P22314\",\"718\":\"P22392;O60361\",\"719\":\"P22570\",\"720\":\"P22626\",\"721\":\"P22670\",\"722\":\"P22695\",\"723\":\"P23193\",\"724\":\"P23246\",\"725\":\"P23284\",\"726\":\"P23368\",\"727\":\"P23381\",\"728\":\"P23396\",\"729\":\"P23497;Q9H930\",\"730\":\"P23526\",\"731\":\"P23528\",\"732\":\"P23588;REV__P23588\",\"733\":\"P23634\",\"734\":\"P23786\",\"735\":\"P23919\",\"736\":\"P23921\",\"737\":\"P24534\",\"738\":\"P24539\",\"739\":\"P24666\",\"740\":\"P24752\",\"741\":\"P24928\",\"742\":\"P24941;Q00526\",\"743\":\"P25205\",\"744\":\"P25325\",\"745\":\"P25398\",\"746\":\"P25440\",\"747\":\"P25685\",\"748\":\"P25705\",\"749\":\"P25786\",\"750\":\"P25787\",\"751\":\"P25788\",\"752\":\"P25789\",\"753\":\"P25815\",\"754\":\"P26006\",\"755\":\"P26038\",\"756\":\"P26196\",\"757\":\"P26358\",\"758\":\"P26368\",\"759\":\"P26373\",\"760\":\"P26440\",\"761\":\"P26447\",\"762\":\"P26583\",\"763\":\"P26599;O95758\",\"764\":\"P26639;A2RTX5\",\"765\":\"P26640\",\"766\":\"P26641\",\"767\":\"P26885\",\"768\":\"P27105\",\"769\":\"P27144;A0A8I5KW96\",\"770\":\"P27348\",\"771\":\"P27635;Q96L21\",\"772\":\"P27694\",\"773\":\"P27695\",\"774\":\"P27708\",\"775\":\"P27797\",\"776\":\"P27816\",\"777\":\"P27824\",\"778\":\"P28062\",\"779\":\"P28066\",\"780\":\"P28070\",\"781\":\"P28072\",\"782\":\"P28074\",\"783\":\"P28288\",\"784\":\"P28331\",\"785\":\"P28340\",\"786\":\"P28482;P27361\",\"787\":\"P28838\",\"788\":\"P29083\",\"789\":\"P29084\",\"790\":\"P29144\",\"791\":\"P29317\",\"792\":\"P29353;P98077\",\"793\":\"P29401\",\"794\":\"P29466;Q5EG05\",\"795\":\"P29508;P48594\",\"796\":\"P29692\",\"797\":\"P30040\",\"798\":\"P30041\",\"799\":\"P30043\",\"800\":\"P30044\",\"801\":\"P30046;A6NHG4\",\"802\":\"P30048\",\"803\":\"P30049\",\"804\":\"P30050\",\"805\":\"P30084\",\"806\":\"P30085\",\"807\":\"P30086\",\"808\":\"P30101\",\"809\":\"P30153;P30154\",\"810\":\"P30260\",\"811\":\"P30405\",\"812\":\"P30419;O60551\",\"813\":\"P30519\",\"814\":\"P30520;Q8N142\",\"815\":\"P30533\",\"816\":\"P30536\",\"817\":\"P30622\",\"818\":\"P30626\",\"819\":\"P30740;P50453;O75830\",\"820\":\"P30825\",\"821\":\"P30837\",\"822\":\"P30876\",\"823\":\"P31040\",\"824\":\"P31153;Q00266\",\"825\":\"P31327\",\"826\":\"P31350\",\"827\":\"P31431\",\"828\":\"P31483\",\"829\":\"P31689\",\"830\":\"P31930\",\"831\":\"P31937\",\"832\":\"P31939\",\"833\":\"P31942\",\"834\":\"P31943\",\"835\":\"P31946\",\"836\":\"P31947\",\"837\":\"P31948\",\"838\":\"P31949\",\"839\":\"P32004\",\"840\":\"P32119\",\"841\":\"P32322\",\"842\":\"P32969\",\"843\":\"P33176\",\"844\":\"P33240;Q9H0L4\",\"845\":\"P33316\",\"846\":\"P33527\",\"847\":\"P33897;Q9UBJ2\",\"848\":\"P33991\",\"849\":\"P33992\",\"850\":\"P33993\",\"851\":\"P34897\",\"852\":\"P34932\",\"853\":\"P34949\",\"854\":\"P35221\",\"855\":\"P35232\",\"856\":\"P35237\",\"857\":\"P35241\",\"858\":\"P35244\",\"859\":\"P35249\",\"860\":\"P35250\",\"861\":\"P35251\",\"862\":\"P35268;Q6P5R6\",\"863\":\"P35269\",\"864\":\"P35270\",\"865\":\"P35520\",\"866\":\"P35579;P35749;P35580\",\"867\":\"P35606\",\"868\":\"P35610\",\"869\":\"P35613\",\"870\":\"P35637\",\"871\":\"P35658\",\"872\":\"P35659\",\"873\":\"P35914\",\"874\":\"P35998\",\"875\":\"P36404\",\"876\":\"P36405\",\"877\":\"P36507\",\"878\":\"P36542\",\"879\":\"P36543;Q96A05\",\"880\":\"P36551\",\"881\":\"P36578\",\"882\":\"P36776\",\"883\":\"P36871\",\"884\":\"P36873\",\"885\":\"P36915\",\"886\":\"P36952\",\"887\":\"P36957\",\"888\":\"P37108\",\"889\":\"P37198\",\"890\":\"P37235;P84074;P61601\",\"891\":\"P37802;Q9UI15\",\"892\":\"P37837\",\"893\":\"P38117\",\"894\":\"P38159;O75526;Q8IZ40;Q8N7X1\",\"895\":\"P38435\",\"896\":\"P38606\",\"897\":\"P38646\",\"898\":\"P38919\",\"899\":\"P39019\",\"900\":\"P39023;Q92901\",\"901\":\"P39656\",\"902\":\"P39687;O95626;O43423\",\"903\":\"P39748\",\"904\":\"P40121\",\"905\":\"P40222;Q8N3L3\",\"906\":\"P40227;Q92526\",\"907\":\"P40429;Q6NVV1\",\"908\":\"P40616\",\"909\":\"P40692\",\"910\":\"P40763\",\"911\":\"P40855\",\"912\":\"P40925\",\"913\":\"P40926\",\"914\":\"P40937\",\"915\":\"P40938\",\"916\":\"P40939\",\"917\":\"P41091;Q2VIR3\",\"918\":\"P41223\",\"919\":\"P41227;Q9BSU3\",\"920\":\"P41229;Q9BY66\",\"921\":\"P41236;Q6NXS1\",\"922\":\"P41247\",\"923\":\"P41250\",\"924\":\"P41252\",\"925\":\"P41567;O60739\",\"926\":\"P42126\",\"927\":\"P42166\",\"928\":\"P42224\",\"929\":\"P42226\",\"930\":\"P42285\",\"931\":\"P42330;Q04828;P17516\",\"932\":\"P42345\",\"933\":\"P42679\",\"934\":\"P42695\",\"935\":\"P42696\",\"936\":\"P42704\",\"937\":\"P42765\",\"938\":\"P42766\",\"939\":\"P42771;P42772\",\"940\":\"P42785\",\"941\":\"P42858\",\"942\":\"P42892\",\"943\":\"P43121\",\"944\":\"P43243\",\"945\":\"P43246\",\"946\":\"P43304\",\"947\":\"P43307\",\"948\":\"P43487\",\"949\":\"P43490\",\"950\":\"P43686\",\"951\":\"P43897\",\"952\":\"P45877\",\"953\":\"P45880\",\"954\":\"P45973\",\"955\":\"P45974\",\"956\":\"P46013\",\"957\":\"P46060\",\"958\":\"P46063\",\"959\":\"P46087\",\"960\":\"P46100\",\"961\":\"P46108\",\"962\":\"P46109\",\"963\":\"P46199\",\"964\":\"P46379\",\"965\":\"P46459\",\"966\":\"P46776\",\"967\":\"P46777\",\"968\":\"P46778\",\"969\":\"P46779\",\"970\":\"P46781\",\"971\":\"P46782\",\"972\":\"P46783;Q9NQ39\",\"973\":\"P46926\",\"974\":\"P46937\",\"975\":\"P46940\",\"976\":\"P46976\",\"977\":\"P46977\",\"978\":\"P47712\",\"979\":\"P47755\",\"980\":\"P47756\",\"981\":\"P47897\",\"982\":\"P47914\",\"983\":\"P47985;P0C7P4\",\"984\":\"P48047\",\"985\":\"P48147\",\"986\":\"P48444\",\"987\":\"P48449\",\"988\":\"P48507\",\"989\":\"P48556\",\"990\":\"P48634\",\"991\":\"P48637\",\"992\":\"P48643\",\"993\":\"P48651\",\"994\":\"P48729\",\"995\":\"P48735\",\"996\":\"P48739\",\"997\":\"P48764\",\"998\":\"P48960\",\"999\":\"P49005\",\"1000\":\"P49006;P29966\",\"1001\":\"P49189\",\"1002\":\"P49207\",\"1003\":\"P49257\",\"1004\":\"P49321\",\"1005\":\"P49327\",\"1006\":\"P49368\",\"1007\":\"P49406\",\"1008\":\"P49411\",\"1009\":\"P49419\",\"1010\":\"P49441\",\"1011\":\"P49458\",\"1012\":\"P49459\",\"1013\":\"P49585;Q9Y5K3\",\"1014\":\"P49588\",\"1015\":\"P49590\",\"1016\":\"P49591\",\"1017\":\"P49642\",\"1018\":\"P49643\",\"1019\":\"P49711;Q8NI51\",\"1020\":\"P49720\",\"1021\":\"P49721\",\"1022\":\"P49736\",\"1023\":\"P49748\",\"1024\":\"P49750\",\"1025\":\"P49755\",\"1026\":\"P49756\",\"1027\":\"P49773\",\"1028\":\"P49790\",\"1029\":\"P49792;Q7Z3J3;Q99666;O14715;P0DJD0;P0DJD1\",\"1030\":\"P49821\",\"1031\":\"P49903\",\"1032\":\"P49914\",\"1033\":\"P49915\",\"1034\":\"P49916\",\"1035\":\"P49959\",\"1036\":\"P50135\",\"1037\":\"P50213\",\"1038\":\"P50395;P31150\",\"1039\":\"P50402\",\"1040\":\"P50416\",\"1041\":\"P50454\",\"1042\":\"P50502;Q8IZP2;Q8NFI4\",\"1043\":\"P50552\",\"1044\":\"P50570;Q05193\",\"1045\":\"P50613\",\"1046\":\"P50750\",\"1047\":\"P50851\",\"1048\":\"P50897\",\"1049\":\"P50914\",\"1050\":\"P50990\",\"1051\":\"P50991\",\"1052\":\"P50995;P27216\",\"1053\":\"P51003;Q9NRJ5\",\"1054\":\"P51114\",\"1055\":\"P51116\",\"1056\":\"P51148\",\"1057\":\"P51149\",\"1058\":\"P51151;Q9NP90\",\"1059\":\"P51153\",\"1060\":\"P51397\",\"1061\":\"P51398\",\"1062\":\"P51452\",\"1063\":\"P51532\",\"1064\":\"P51553\",\"1065\":\"P51571\",\"1066\":\"P51572\",\"1067\":\"P51580\",\"1068\":\"P51610;Q9Y5Z7\",\"1069\":\"P51648\",\"1070\":\"P51649\",\"1071\":\"P51659\",\"1072\":\"P51665\",\"1073\":\"P51784\",\"1074\":\"P51809\",\"1075\":\"P51812;Q9UK32;O60307;Q9Y2H9;Q6P0Q8;O15021\",\"1076\":\"P51858;Q9Y3E1\",\"1077\":\"P51965\",\"1078\":\"P51970\",\"1079\":\"P51991\",\"1080\":\"P52209\",\"1081\":\"P52272\",\"1082\":\"P52292\",\"1083\":\"P52294\",\"1084\":\"P52298\",\"1085\":\"P52434\",\"1086\":\"Q9H1A7;Q9GZM3;P52435\",\"1087\":\"P52565\",\"1088\":\"P52569\",\"1089\":\"P52594\",\"1090\":\"P52597\",\"1091\":\"P52701\",\"1092\":\"P52756\",\"1093\":\"P52758\",\"1094\":\"P52788\",\"1095\":\"P52789\",\"1096\":\"P52815\",\"1097\":\"P52888\",\"1098\":\"P52907\",\"1099\":\"P52948\",\"1100\":\"P53004\",\"1101\":\"P53007\",\"1102\":\"P53041\",\"1103\":\"P53365\",\"1104\":\"P53367\",\"1105\":\"P53396\",\"1106\":\"P53597\",\"1107\":\"P53618\",\"1108\":\"P53621\",\"1109\":\"P53701\",\"1110\":\"P53985\",\"1111\":\"P53990\",\"1112\":\"P53992\",\"1113\":\"P53999\",\"1114\":\"P54105\",\"1115\":\"P54132\",\"1116\":\"P54136\",\"1117\":\"P54278;A4D2B8\",\"1118\":\"P54577\",\"1119\":\"P54578\",\"1120\":\"P54709\",\"1121\":\"P54725\",\"1122\":\"P54727\",\"1123\":\"P54760\",\"1124\":\"P54802\",\"1125\":\"P54819\",\"1126\":\"P54886\",\"1127\":\"P54920\",\"1128\":\"P55010\",\"1129\":\"P55036;A2A3N6\",\"1130\":\"P55039\",\"1131\":\"P55060\",\"1132\":\"P55072\",\"1133\":\"P55081;Q00653\",\"1134\":\"P55084\",\"1135\":\"P55145\",\"1136\":\"P55209\",\"1137\":\"P55210\",\"1138\":\"P55263\",\"1139\":\"P55265\",\"1140\":\"P55327\",\"1141\":\"P55735\",\"1142\":\"P55769\",\"1143\":\"P55786;A6NEC2\",\"1144\":\"P55795\",\"1145\":\"P55809;Q9BYC2\",\"1146\":\"P55884\",\"1147\":\"P56134\",\"1148\":\"P56182\",\"1149\":\"P56192\",\"1150\":\"P56282\",\"1151\":\"P56385\",\"1152\":\"P56537\",\"1153\":\"P56545\",\"1154\":\"P56556\",\"1155\":\"P57076\",\"1156\":\"P57081\",\"1157\":\"P57088\",\"1158\":\"P57105\",\"1159\":\"P57678\",\"1160\":\"P57737\",\"1161\":\"P57740\",\"1162\":\"P58107\",\"1163\":\"P58546\",\"1164\":\"P59998\",\"1165\":\"P60059\",\"1166\":\"P60174\",\"1167\":\"P60228\",\"1168\":\"P60468\",\"1169\":\"P60510\",\"1170\":\"P60604\",\"1171\":\"P60660;P14649\",\"1172\":\"P60709;P63261;A5A3E0\",\"1173\":\"P60842\",\"1174\":\"P60866\",\"1175\":\"P60900\",\"1176\":\"P60903\",\"1177\":\"P60953\",\"1178\":\"P60981\",\"1179\":\"P60983;O60234\",\"1180\":\"P61006;Q92930\",\"1181\":\"P61009\",\"1182\":\"P61011\",\"1183\":\"P61019;Q8WUD1\",\"1184\":\"P61020\",\"1185\":\"P61026;P59190\",\"1186\":\"P61081\",\"1187\":\"P61086\",\"1188\":\"P61088;Q5JXB2\",\"1189\":\"P61106\",\"1190\":\"P61158\",\"1191\":\"P61160\",\"1192\":\"P61163\",\"1193\":\"P61201\",\"1194\":\"P84077;P61204\",\"1195\":\"P61218\",\"1196\":\"P61221\",\"1197\":\"P61247\",\"1198\":\"P61254\",\"1199\":\"P61289\",\"1200\":\"P61313\",\"1201\":\"P61326;Q96A72\",\"1202\":\"P61353\",\"1203\":\"P61421\",\"1204\":\"P61513\",\"1205\":\"P61586;P08134;P62745\",\"1206\":\"P61604\",\"1207\":\"P61619;Q9H9S3\",\"1208\":\"P61758\",\"1209\":\"P61769\",\"1210\":\"P61803\",\"1211\":\"P61923\",\"1212\":\"P61927\",\"1213\":\"P61956;Q6EEV6\",\"1214\":\"P61960\",\"1215\":\"P61964\",\"1216\":\"P61970\",\"1217\":\"P61978\",\"1218\":\"P61981\",\"1219\":\"P62070\",\"1220\":\"P62081\",\"1221\":\"P62136\",\"1222\":\"P62140\",\"1223\":\"P62191\",\"1224\":\"P62195\",\"1225\":\"P62241;A0AAG2TTP8\",\"1226\":\"P62244\",\"1227\":\"P62249\",\"1228\":\"P62256\",\"1229\":\"P62258\",\"1230\":\"P62263\",\"1231\":\"P62266\",\"1232\":\"P62269\",\"1233\":\"P62277\",\"1234\":\"P62280\",\"1235\":\"P62304\",\"1236\":\"P62306\",\"1237\":\"P62314\",\"1238\":\"P62316\",\"1239\":\"P62318\",\"1240\":\"P62330\",\"1241\":\"P62333\",\"1242\":\"P62424\",\"1243\":\"Q15907;P62491;P57735\",\"1244\":\"P62495\",\"1245\":\"P62701;Q8TD47;P22090\",\"1246\":\"P62750\",\"1247\":\"P62753\",\"1248\":\"P62805\",\"1249\":\"P62820\",\"1250\":\"P62826\",\"1251\":\"P62829\",\"1252\":\"P62834;P61224;A6NIZ1\",\"1253\":\"P62841\",\"1254\":\"P62847\",\"1255\":\"P62851\",\"1256\":\"P62857\",\"1257\":\"P62861\",\"1258\":\"P62873;P16520\",\"1259\":\"P62888\",\"1260\":\"P62899\",\"1261\":\"P62906\",\"1262\":\"P62910\",\"1263\":\"P62913\",\"1264\":\"P62917\",\"1265\":\"P62937;P0DN37;P0DN26;A0A0B4J2A2;A0A075B767;A0A075B759;Q9Y536;F5H284\",\"1266\":\"P62942\",\"1267\":\"P62979;P62987;P0CG47;P0CG48\",\"1268\":\"P62993\",\"1269\":\"P62995\",\"1270\":\"P63000\",\"1271\":\"P63010\",\"1272\":\"P63104\",\"1273\":\"P63151;Q9Y2T4;Q00005;Q66LE6\",\"1274\":\"P63165;G2XKQ0\",\"1275\":\"P63173\",\"1276\":\"P63208\",\"1277\":\"P63220\",\"1278\":\"P63241;Q6IS14;Q9GZV4\",\"1279\":\"P63244\",\"1280\":\"P63279\",\"1281\":\"P63313;CON__P21752;P62328\",\"1282\":\"P67775;P62714\",\"1283\":\"P67809;Q9Y2T7\",\"1284\":\"P67812\",\"1285\":\"P67870\",\"1286\":\"P67936\",\"1287\":\"P68036;A0A1B0GUS4\",\"1288\":\"Q5VTE0;P68104\",\"1289\":\"Q9BQE3;Q71U36;P68363;P0DPH8;P0DPH7;Q6PEY2;Q9NY65;A6NHL2\",\"1290\":\"P68366\",\"1291\":\"P68371;Q3ZCM7\",\"1292\":\"Q8NEV1;P68400\",\"1293\":\"Q71DI3;Q16695;P68431;Q5TEC6;Q6NXT2\",\"1294\":\"P78310\",\"1295\":\"P78316\",\"1296\":\"P78318\",\"1297\":\"P78332\",\"1298\":\"P78344\",\"1299\":\"P78345\",\"1300\":\"P78346\",\"1301\":\"P78347;Q86UP8;Q6EKJ0\",\"1302\":\"P78362\",\"1303\":\"P78371\",\"1304\":\"P78406\",\"1305\":\"P78417\",\"1306\":\"P78527\",\"1307\":\"P78536\",\"1308\":\"P78540\",\"1309\":\"P80303\",\"1310\":\"P80723\",\"1311\":\"P82650\",\"1312\":\"P82663\",\"1313\":\"P82664\",\"1314\":\"P82673\",\"1315\":\"P82675\",\"1316\":\"P82909\",\"1317\":\"P82912\",\"1318\":\"P82914\",\"1319\":\"P82930\",\"1320\":\"P82932\",\"1321\":\"P82933\",\"1322\":\"P82970\",\"1323\":\"P82979\",\"1324\":\"P83731\",\"1325\":\"P83881\",\"1326\":\"P84085\",\"1327\":\"P84090\",\"1328\":\"P84095\",\"1329\":\"P84098\",\"1330\":\"P84101\",\"1331\":\"P84103\",\"1332\":\"P98082\",\"1333\":\"P98175\",\"1334\":\"P98179\",\"1335\":\"P98194\",\"1336\":\"P99999;CON__P62894\",\"1337\":\"Q00169\",\"1338\":\"Q00325\",\"1339\":\"Q00341\",\"1340\":\"Q00577\",\"1341\":\"Q00587\",\"1342\":\"Q00610;P53675\",\"1343\":\"Q00688\",\"1344\":\"Q00765\",\"1345\":\"Q00796\",\"1346\":\"Q00839\",\"1347\":\"Q01081;Q8WU68\",\"1348\":\"Q01082;P11277\",\"1349\":\"Q01085\",\"1350\":\"Q01105;P0DME0\",\"1351\":\"Q01130;Q9BRL6\",\"1352\":\"Q01518\",\"1353\":\"Q01650\",\"1354\":\"Q01780\",\"1355\":\"Q01813\",\"1356\":\"Q01844\",\"1357\":\"Q02127\",\"1358\":\"Q02218;Q9ULD0\",\"1359\":\"Q02241\",\"1360\":\"Q02252\",\"1361\":\"Q02388\",\"1362\":\"Q02543\",\"1363\":\"Q02750\",\"1364\":\"Q02790\",\"1365\":\"Q02809\",\"1366\":\"Q02818\",\"1367\":\"Q02878\",\"1368\":\"Q02978\",\"1369\":\"Q03154\",\"1370\":\"Q03167\",\"1371\":\"Q03252\",\"1372\":\"Q03518\",\"1373\":\"Q03519\",\"1374\":\"Q03701\",\"1375\":\"Q04323\",\"1376\":\"Q04446\",\"1377\":\"Q04637;O43432\",\"1378\":\"Q04721\",\"1379\":\"Q04726;Q04727;Q04725;Q04724\",\"1380\":\"Q04760\",\"1381\":\"Q04837\",\"1382\":\"Q04912\",\"1383\":\"Q04917\",\"1384\":\"Q05048\",\"1385\":\"Q05519\",\"1386\":\"Q05682\",\"1387\":\"Q06124\",\"1388\":\"Q06210\",\"1389\":\"Q06265\",\"1390\":\"Q06323\",\"1391\":\"Q06787\",\"1392\":\"Q06830\",\"1393\":\"Q07020\",\"1394\":\"Q07021\",\"1395\":\"Q07065\",\"1396\":\"Q07157\",\"1397\":\"Q07666;Q5VWX1;O75525\",\"1398\":\"Q07812\",\"1399\":\"Q07864\",\"1400\":\"Q07866;Q9H0B6\",\"1401\":\"Q07954\",\"1402\":\"Q07955\",\"1403\":\"Q07960\",\"1404\":\"Q08170\",\"1405\":\"Q08209;P48454;P16298\",\"1406\":\"Q08211\",\"1407\":\"Q08257\",\"1408\":\"Q08378\",\"1409\":\"Q08379\",\"1410\":\"Q08380\",\"1411\":\"Q08722\",\"1412\":\"Q08752\",\"1413\":\"Q08945\",\"1414\":\"Q08AF3\",\"1415\":\"Q08AM6\",\"1416\":\"Q08J23\",\"1417\":\"Q09028\",\"1418\":\"Q09161\",\"1419\":\"Q09666;P48552\",\"1420\":\"Q0D2I5;Q5TF58\",\"1421\":\"Q10471;Q8N4A0;Q7Z7M9\",\"1422\":\"Q10567\",\"1423\":\"Q10570\",\"1424\":\"Q10713\",\"1425\":\"Q12768\",\"1426\":\"Q12769\",\"1427\":\"Q12788\",\"1428\":\"Q12789\",\"1429\":\"Q12792\",\"1430\":\"Q12797\",\"1431\":\"Q12802\",\"1432\":\"Q12830\",\"1433\":\"Q12846\",\"1434\":\"Q12849\",\"1435\":\"Q12872\",\"1436\":\"Q12873\",\"1437\":\"Q12874\",\"1438\":\"Q12888\",\"1439\":\"Q12904\",\"1440\":\"Q12905\",\"1441\":\"Q12906\",\"1442\":\"Q12907\",\"1443\":\"Q12931\",\"1444\":\"Q12959;Q92796;Q15700\",\"1445\":\"Q12965;O00160\",\"1446\":\"Q12972\",\"1447\":\"Q12996\",\"1448\":\"Q13011\",\"1449\":\"Q13045\",\"1450\":\"Q13057\",\"1451\":\"Q13084\",\"1452\":\"Q13085;O00763\",\"1453\":\"Q13098\",\"1454\":\"Q13123\",\"1455\":\"Q13129\",\"1456\":\"Q13144\",\"1457\":\"Q13148\",\"1458\":\"Q13151\",\"1459\":\"Q13155\",\"1460\":\"Q13162\",\"1461\":\"Q13177;Q13153;O75914;Q59FN2\",\"1462\":\"Q13185;P83916\",\"1463\":\"Q13190\",\"1464\":\"Q13200\",\"1465\":\"Q13206\",\"1466\":\"Q13217\",\"1467\":\"Q13227\",\"1468\":\"Q13228\",\"1469\":\"Q13242\",\"1470\":\"Q13243\",\"1471\":\"Q13247\",\"1472\":\"Q13263\",\"1473\":\"Q13283\",\"1474\":\"Q13310\",\"1475\":\"Q13315\",\"1476\":\"Q13330\",\"1477\":\"Q13347\",\"1478\":\"Q13363\",\"1479\":\"Q13370\",\"1480\":\"Q13404\",\"1481\":\"Q13405\",\"1482\":\"Q13409\",\"1483\":\"Q13418\",\"1484\":\"Q13423\",\"1485\":\"Q13427\",\"1486\":\"Q13428\",\"1487\":\"Q13433\",\"1488\":\"Q13435\",\"1489\":\"Q13438\",\"1490\":\"Q13439\",\"1491\":\"Q13442\",\"1492\":\"Q13443\",\"1493\":\"Q13445\",\"1494\":\"Q13451\",\"1495\":\"Q13472\",\"1496\":\"Q13492\",\"1497\":\"Q13501\",\"1498\":\"Q13505\",\"1499\":\"Q13509\",\"1500\":\"Q13510\",\"1501\":\"Q13523\",\"1502\":\"Q13526;O15428\",\"1503\":\"Q13535\",\"1504\":\"Q13541\",\"1505\":\"Q13547\",\"1506\":\"Q13555;Q13554;Q9UQM7\",\"1507\":\"Q13561\",\"1508\":\"Q13564\",\"1509\":\"Q13572\",\"1510\":\"Q13573\",\"1511\":\"Q13586\",\"1512\":\"Q13595\",\"1513\":\"Q13601\",\"1514\":\"Q13610\",\"1515\":\"Q13616\",\"1516\":\"Q13617\",\"1517\":\"Q13618\",\"1518\":\"Q13619\",\"1519\":\"Q13620\",\"1520\":\"Q13630\",\"1521\":\"Q13636;Q9UL26\",\"1522\":\"Q13637;O14966;P57729\",\"1523\":\"Q13643\",\"1524\":\"Q13724\",\"1525\":\"Q13769\",\"1526\":\"Q13813\",\"1527\":\"Q13823\",\"1528\":\"Q13838\",\"1529\":\"Q13867\",\"1530\":\"Q13868\",\"1531\":\"Q13895\",\"1532\":\"Q13952\",\"1533\":\"Q14004\",\"1534\":\"Q14008\",\"1535\":\"Q14011\",\"1536\":\"Q14019\",\"1537\":\"Q14103\",\"1538\":\"Q14108\",\"1539\":\"Q14116\",\"1540\":\"Q14118\",\"1541\":\"Q14126\",\"1542\":\"Q14134\",\"1543\":\"Q14135\",\"1544\":\"Q14137\",\"1545\":\"Q14139\",\"1546\":\"Q14141\",\"1547\":\"Q14146\",\"1548\":\"Q14152\",\"1549\":\"Q14157\",\"1550\":\"Q14160;Q9BTT6\",\"1551\":\"Q14165\",\"1552\":\"Q14166\",\"1553\":\"Q14181\",\"1554\":\"Q14197\",\"1555\":\"Q14203\",\"1556\":\"Q14204\",\"1557\":\"Q14232\",\"1558\":\"Q14240\",\"1559\":\"Q14241\",\"1560\":\"Q14244\",\"1561\":\"Q14247\",\"1562\":\"Q14254\",\"1563\":\"Q14257\",\"1564\":\"Q14258\",\"1565\":\"Q14318\",\"1566\":\"Q14320;Q9Y247\",\"1567\":\"Q14331;A0AAG2SWP8\",\"1568\":\"Q14344\",\"1569\":\"Q14376\",\"1570\":\"Q14444\",\"1571\":\"Q14498;Q86U06\",\"1572\":\"Q14527\",\"1573\":\"Q14562\",\"1574\":\"Q14566\",\"1575\":\"Q14573;Q14571\",\"1576\":\"Q14669\",\"1577\":\"Q14671;Q8TB72\",\"1578\":\"Q14676\",\"1579\":\"Q14677\",\"1580\":\"Q14683\",\"1581\":\"Q14684\",\"1582\":\"Q14687\",\"1583\":\"Q14690\",\"1584\":\"Q14692\",\"1585\":\"Q14694\",\"1586\":\"Q14696\",\"1587\":\"Q14697\",\"1588\":\"Q14739\",\"1589\":\"Q14764\",\"1590\":\"Q14789\",\"1591\":\"Q14839;Q8TDI0\",\"1592\":\"Q14847\",\"1593\":\"Q14914\",\"1594\":\"Q14966\",\"1595\":\"Q14974\",\"1596\":\"Q14978\",\"1597\":\"Q14980\",\"1598\":\"Q14997\",\"1599\":\"Q14BN4\",\"1600\":\"Q14C86\",\"1601\":\"Q15003\",\"1602\":\"Q15005\",\"1603\":\"Q15006\",\"1604\":\"Q15007\",\"1605\":\"Q15008\",\"1606\":\"Q15014\",\"1607\":\"Q15019\",\"1608\":\"Q15020\",\"1609\":\"Q15021;REV__Q02790\",\"1610\":\"Q15022\",\"1611\":\"Q15024\",\"1612\":\"Q15029\",\"1613\":\"Q15031\",\"1614\":\"Q15042\",\"1615\":\"Q15043\",\"1616\":\"Q15046\",\"1617\":\"Q15050\",\"1618\":\"Q15054\",\"1619\":\"Q15056\",\"1620\":\"Q15058\",\"1621\":\"Q15059\",\"1622\":\"Q15067\",\"1623\":\"Q15070\",\"1624\":\"Q15075\",\"1625\":\"Q15084\",\"1626\":\"Q15149\",\"1627\":\"Q15154\",\"1628\":\"Q15155\",\"1629\":\"Q15165\",\"1630\":\"Q15181\",\"1631\":\"Q15185\",\"1632\":\"Q15233;Q8WXF1\",\"1633\":\"Q15269\",\"1634\":\"Q15276\",\"1635\":\"Q15286;Q15771\",\"1636\":\"Q15287\",\"1637\":\"Q15291\",\"1638\":\"Q15293\",\"1639\":\"Q15361\",\"1640\":\"Q15363\",\"1641\":\"Q15365;P57721;P57723\",\"1642\":\"Q15366\",\"1643\":\"Q15369\",\"1644\":\"Q15370\",\"1645\":\"Q15382\",\"1646\":\"Q15393\",\"1647\":\"Q15397\",\"1648\":\"Q15418\",\"1649\":\"Q15424\",\"1650\":\"Q15427\",\"1651\":\"Q15428\",\"1652\":\"Q15436\",\"1653\":\"Q15437\",\"1654\":\"Q15459\",\"1655\":\"Q15477\",\"1656\":\"Q15526\",\"1657\":\"Q15555\",\"1658\":\"Q15599\",\"1659\":\"Q15629\",\"1660\":\"Q15631\",\"1661\":\"Q15637\",\"1662\":\"Q15643\",\"1663\":\"Q15648\",\"1664\":\"Q15651\",\"1665\":\"Q15654\",\"1666\":\"Q15691;Q9UPY8\",\"1667\":\"Q15717\",\"1668\":\"Q15738\",\"1669\":\"Q15758\",\"1670\":\"Q15776\",\"1671\":\"Q15785\",\"1672\":\"Q15796;P84022;O15198\",\"1673\":\"Q15811;CON__ENSEMBL:ENSBTAP00000001528\",\"1674\":\"Q15819\",\"1675\":\"Q15836;P63027\",\"1676\":\"Q15904\",\"1677\":\"Q15910\",\"1678\":\"Q15942\",\"1679\":\"Q16134\",\"1680\":\"Q16181;Q6ZU15;O43236\",\"1681\":\"Q16186\",\"1682\":\"Q16204\",\"1683\":\"Q16401\",\"1684\":\"Q16513\",\"1685\":\"Q16531\",\"1686\":\"Q16543\",\"1687\":\"Q16555;Q14194\",\"1688\":\"Q16576\",\"1689\":\"Q16595\",\"1690\":\"Q16629\",\"1691\":\"Q16630\",\"1692\":\"Q16637\",\"1693\":\"Q16643\",\"1694\":\"Q16658\",\"1695\":\"Q16666;Q6K0P9\",\"1696\":\"Q16698\",\"1697\":\"Q16706\",\"1698\":\"Q16718\",\"1699\":\"Q16719\",\"1700\":\"Q16740\",\"1701\":\"Q16762\",\"1702\":\"Q16775\",\"1703\":\"Q16795\",\"1704\":\"Q16799\",\"1705\":\"Q16822;P35558\",\"1706\":\"Q16836\",\"1707\":\"Q16851\",\"1708\":\"Q16881\",\"1709\":\"Q16891\",\"1710\":\"Q1ED39\",\"1711\":\"Q1KMD3\",\"1712\":\"Q27J81\",\"1713\":\"Q29RF7\",\"1714\":\"Q2KHM9\",\"1715\":\"Q2KHR3\",\"1716\":\"Q2M389\",\"1717\":\"Q2NL82\",\"1718\":\"Q2TAC2\",\"1719\":\"Q2TAL8\",\"1720\":\"Q2TAY7\",\"1721\":\"Q2TB10\",\"1722\":\"Q32MZ4\",\"1723\":\"Q32P28\",\"1724\":\"Q32P41\",\"1725\":\"Q3LXA3\",\"1726\":\"Q3MHD2\",\"1727\":\"Q3ZCQ8\",\"1728\":\"Q49A26\",\"1729\":\"Q4G0J3\",\"1730\":\"Q4G0N4\",\"1731\":\"Q4G176\",\"1732\":\"Q4U2R6\",\"1733\":\"Q4VC31\",\"1734\":\"Q4ZIN3\",\"1735\":\"Q52LJ0\",\"1736\":\"Q52LW3\",\"1737\":\"Q53EL6\",\"1738\":\"Q53EP0\",\"1739\":\"Q53GQ0\",\"1740\":\"Q53GS9\",\"1741\":\"Q53H82\",\"1742\":\"Q53S33\",\"1743\":\"Q56NI9\",\"1744\":\"Q56P03\",\"1745\":\"Q56VL3\",\"1746\":\"Q5BKZ1\",\"1747\":\"Q5C9Z4\",\"1748\":\"Q5H9R7\",\"1749\":\"Q5J8M3\",\"1750\":\"Q5JRA6\",\"1751\":\"Q5JRX3\",\"1752\":\"Q5JSZ5\",\"1753\":\"Q5JTH9\",\"1754\":\"Q5JTV8\",\"1755\":\"Q5JTZ9\",\"1756\":\"Q5JWF2\",\"1757\":\"Q5M775\",\"1758\":\"Q5RKV6\",\"1759\":\"Q5SNT2\",\"1760\":\"Q5SRE5\",\"1761\":\"Q5SSJ5\",\"1762\":\"Q5SWX8\",\"1763\":\"Q5SY16\",\"1764\":\"Q5T0F9\",\"1765\":\"Q5T160\",\"1766\":\"Q5T1C6\",\"1767\":\"Q9Y6H1;Q5T1J5\",\"1768\":\"Q5T1M5\",\"1769\":\"Q5T200\",\"1770\":\"Q5T280\",\"1771\":\"Q5T3I0\",\"1772\":\"Q5T4S7\",\"1773\":\"Q5T653\",\"1774\":\"Q5T6F2\",\"1775\":\"Q5T8D3\",\"1776\":\"Q5T8P6\",\"1777\":\"Q5T9A4\",\"1778\":\"Q5T9L3\",\"1779\":\"Q5TA45\",\"1780\":\"Q5TC12\",\"1781\":\"Q5TDH0\",\"1782\":\"Q5TFE4\",\"1783\":\"Q5THJ4\",\"1784\":\"Q5UCC4\",\"1785\":\"Q5UIP0\",\"1786\":\"Q5VT52\",\"1787\":\"Q5VT66\",\"1788\":\"Q5VTL8\",\"1789\":\"Q5VTR2\",\"1790\":\"Q5VV42\",\"1791\":\"Q5VYK3\",\"1792\":\"Q5XKP0\",\"1793\":\"Q63HN8\",\"1794\":\"Q9Y4E1;Q641Q2\",\"1795\":\"Q658Y4\",\"1796\":\"Q66K74\",\"1797\":\"Q66PJ3\",\"1798\":\"Q68CP9\",\"1799\":\"Q68CQ4\",\"1800\":\"Q68D10\",\"1801\":\"Q68E01\",\"1802\":\"Q69YN2\",\"1803\":\"Q69YQ0\",\"1804\":\"Q6DD87\",\"1805\":\"Q6DD88\",\"1806\":\"Q6DKI1\",\"1807\":\"Q6FI81\",\"1808\":\"Q6GMV3\",\"1809\":\"Q6IAN0\",\"1810\":\"Q6IBS0\",\"1811\":\"Q6IBW4\",\"1812\":\"Q6IN84\",\"1813\":\"Q6IN85\",\"1814\":\"Q6KC79\",\"1815\":\"Q6L8Q7\",\"1816\":\"Q6NUK1\",\"1817\":\"Q6NUM9\",\"1818\":\"Q6NUQ1\",\"1819\":\"Q6NUQ4\",\"1820\":\"Q6NVY1\",\"1821\":\"Q6NW34\",\"1822\":\"Q6NYC1\",\"1823\":\"Q6NYC8\",\"1824\":\"Q6NZI2\",\"1825\":\"Q6NZY4\",\"1826\":\"Q6P158\",\"1827\":\"Q6P161\",\"1828\":\"Q6P1J9\",\"1829\":\"Q6P1L8\",\"1830\":\"Q6P1M0\",\"1831\":\"Q6P1N0\",\"1832\":\"Q6P2E9\",\"1833\":\"Q96GK7;Q6P2I3\",\"1834\":\"Q6P2Q9\",\"1835\":\"Q6P4A7\",\"1836\":\"Q6P4F7\",\"1837\":\"Q6P587\",\"1838\":\"Q6P996;Q6P474\",\"1839\":\"Q6P9B9\",\"1840\":\"Q6PCB5\",\"1841\":\"Q6PD62\",\"1842\":\"Q6PI48\",\"1843\":\"Q6PIU2\",\"1844\":\"Q6PK04\",\"1845\":\"Q6PKG0\",\"1846\":\"Q6RFH5\",\"1847\":\"Q6UB35\",\"1848\":\"Q6UN15\",\"1849\":\"Q6UVK1\",\"1850\":\"Q6UW63\",\"1851\":\"Q6UWP7\",\"1852\":\"Q6UX04\",\"1853\":\"Q6UXH1\",\"1854\":\"Q6UXV4\",\"1855\":\"Q6VN20\",\"1856\":\"Q6WKZ4\",\"1857\":\"Q6Y7W6\",\"1858\":\"Q6YHK3\",\"1859\":\"Q6YN16\",\"1860\":\"Q6ZRP7\",\"1861\":\"Q6ZXV5\",\"1862\":\"Q709C8\",\"1863\":\"Q70UQ0\",\"1864\":\"Q70Z53\",\"1865\":\"Q71RC2\",\"1866\":\"Q76FK4\",\"1867\":\"Q7KZ85\",\"1868\":\"Q7KZF4\",\"1869\":\"Q7KZN9\",\"1870\":\"Q7L014\",\"1871\":\"Q7L0Y3\",\"1872\":\"Q7L1Q6\",\"1873\":\"Q7L2E3\",\"1874\":\"Q7L2H7\",\"1875\":\"Q7L2J0\",\"1876\":\"Q7L4I2\",\"1877\":\"Q7L576;Q96F07\",\"1878\":\"Q7L592\",\"1879\":\"Q7L5N1\",\"1880\":\"Q7L5Y9\",\"1881\":\"Q7L8L6\",\"1882\":\"Q9H8S9;Q7L9L4\",\"1883\":\"Q7LBC6\",\"1884\":\"Q7LBR1\",\"1885\":\"Q7RTP6\",\"1886\":\"Q7Z2K6\",\"1887\":\"Q7Z2T5\",\"1888\":\"Q7Z2W4\",\"1889\":\"Q7Z2W9\",\"1890\":\"Q7Z309\",\"1891\":\"Q7Z3B4\",\"1892\":\"Q7Z417\",\"1893\":\"Q7Z434\",\"1894\":\"Q7Z478\",\"1895\":\"Q7Z4H8\",\"1896\":\"Q7Z4V5\",\"1897\":\"Q7Z4W1\",\"1898\":\"Q7Z5K2\",\"1899\":\"Q7Z5L9\",\"1900\":\"Q7Z6E9\",\"1901\":\"Q7Z6J9\",\"1902\":\"Q7Z6M1\",\"1903\":\"Q7Z6M4\",\"1904\":\"Q7Z6Z7\",\"1905\":\"Q7Z739\",\"1906\":\"Q7Z7F0\",\"1907\":\"Q7Z7F7\",\"1908\":\"Q7Z7H5\",\"1909\":\"Q7Z7H8\",\"1910\":\"Q86SF2\",\"1911\":\"Q86SX6\",\"1912\":\"Q86TI2\",\"1913\":\"Q86TS9\",\"1914\":\"Q86TU7\",\"1915\":\"Q86TX2;P49753;Q3I5F7\",\"1916\":\"Q86U38\",\"1917\":\"Q86U42\",\"1918\":\"Q86U44\",\"1919\":\"Q86U86\",\"1920\":\"Q86U90\",\"1921\":\"Q86UE4\",\"1922\":\"Q86UE8\",\"1923\":\"Q86UL3\",\"1924\":\"Q86UP2\",\"1925\":\"Q86UU0\",\"1926\":\"Q86UV5\",\"1927\":\"Q86UY5\",\"1928\":\"Q86V21\",\"1929\":\"Q86V48\",\"1930\":\"Q86V81\",\"1931\":\"Q86VM9;REV__Q86VM9\",\"1932\":\"Q86VP6;O75155\",\"1933\":\"Q86W42\",\"1934\":\"Q86WB0\",\"1935\":\"Q86X55\",\"1936\":\"Q86XI2\",\"1937\":\"Q86XP1\",\"1938\":\"Q86XP3\",\"1939\":\"Q86Y34\",\"1940\":\"Q86Y56\",\"1941\":\"Q86YP4\",\"1942\":\"Q86YQ8;Q8IYJ1;Q9HCH3\",\"1943\":\"Q86YT6\",\"1944\":\"Q8IU81\",\"1945\":\"Q8IUD2\",\"1946\":\"Q8IUF8\",\"1947\":\"Q8IUX1\",\"1948\":\"Q8IV08\",\"1949\":\"Q8IVF2\",\"1950\":\"Q8IVM0\",\"1951\":\"Q8IVT2\",\"1952\":\"Q8IWC1\",\"1953\":\"Q8IWJ2\",\"1954\":\"Q8IWS0\",\"1955\":\"Q8IWX8\",\"1956\":\"Q8IWZ3\",\"1957\":\"Q8IX01\",\"1958\":\"Q8IX12\",\"1959\":\"Q8IX18\",\"1960\":\"Q8IXH7\",\"1961\":\"Q8IXI1\",\"1962\":\"Q8IXM3\",\"1963\":\"Q8IXS2\",\"1964\":\"Q8IY17\",\"1965\":\"Q8IY37\",\"1966\":\"Q8IY67\",\"1967\":\"Q8IY81\",\"1968\":\"Q8IYB3\",\"1969\":\"Q8IYB5\",\"1970\":\"Q8IYB8\",\"1971\":\"Q8IYU8\",\"1972\":\"Q8IZ69\",\"1973\":\"Q8IZ73\",\"1974\":\"Q8IZ83\",\"1975\":\"Q8IZL8\",\"1976\":\"Q8IZP0\",\"1977\":\"Q8N0X7\",\"1978\":\"Q8N128\",\"1979\":\"Q8N129\",\"1980\":\"Q8N163\",\"1981\":\"Q8N183\",\"1982\":\"Q8N1F7\",\"1983\":\"Q8N1G2\",\"1984\":\"Q8N1G4\",\"1985\":\"Q8N201\",\"1986\":\"Q8N2F6\",\"1987\":\"Q8N2K0\",\"1988\":\"Q8N3C0\",\"1989\":\"Q8N3D4\",\"1990\":\"Q8N3U4;Q8WVM7\",\"1991\":\"Q8N3V7\",\"1992\":\"Q8N3X1\",\"1993\":\"Q8N4V1\",\"1994\":\"Q8N543\",\"1995\":\"Q8N5C7\",\"1996\":\"Q8N5I9\",\"1997\":\"Q8N5K1\",\"1998\":\"Q8N5M9\",\"1999\":\"Q8N5N7\",\"2000\":\"Q8N5P1\",\"2001\":\"Q8N684\",\"2002\":\"Q8N6H7\",\"2003\":\"Q8N6M0\",\"2004\":\"Q8N6N3\",\"2005\":\"Q8N6T3\",\"2006\":\"Q8N766\",\"2007\":\"Q8N7H5\",\"2008\":\"Q8N806\",\"2009\":\"Q8N8A6\",\"2010\":\"Q8N8S7\",\"2011\":\"Q8N983\",\"2012\":\"Q8N9N7\",\"2013\":\"Q8N9N8\",\"2014\":\"Q8N9T8\",\"2015\":\"Q8NB16\",\"2016\":\"Q8NB49\",\"2017\":\"Q8NBJ4\",\"2018\":\"Q8NBJ5\",\"2019\":\"Q8NBJ7\",\"2020\":\"Q8NBK3\",\"2021\":\"Q8NBN7\",\"2022\":\"Q8NBQ5\",\"2023\":\"Q8NBS9\",\"2024\":\"Q8NBU5\",\"2025\":\"Q8NC51\",\"2026\":\"Q8NC56\",\"2027\":\"Q8NC60\",\"2028\":\"Q8NC96\",\"2029\":\"Q8NCA5\",\"2030\":\"Q8NCE0\",\"2031\":\"Q8NCF5\",\"2032\":\"Q8NCG7\",\"2033\":\"Q8NCW5\",\"2034\":\"Q8ND56\",\"2035\":\"Q8NDH2\",\"2036\":\"Q8NDH3\",\"2037\":\"Q8NDX5\",\"2038\":\"Q8NE01\",\"2039\":\"Q8NE71;Q12800\",\"2040\":\"Q8NE86\",\"2041\":\"Q8NEF9\",\"2042\":\"Q8NEJ9\",\"2043\":\"Q8NEM2\",\"2044\":\"Q8NEZ5\",\"2045\":\"Q8NF37\",\"2046\":\"Q8NFC6\",\"2047\":\"Q8NFH3\",\"2048\":\"Q8NFH4\",\"2049\":\"Q8NFH5\",\"2050\":\"Q8NFQ8\",\"2051\":\"Q8NFV4\",\"2052\":\"Q8NHH9\",\"2053\":\"Q8NHP6\",\"2054\":\"Q8NHQ9\",\"2055\":\"Q8NI27\",\"2056\":\"Q8NI36\",\"2057\":\"Q8TAE8\",\"2058\":\"Q8TAQ2\",\"2059\":\"Q8TAT6\",\"2060\":\"Q8TB61\",\"2061\":\"Q8TBC4\",\"2062\":\"Q8TBF4\",\"2063\":\"Q8TBM8\",\"2064\":\"Q8TC12;Q96NR8\",\"2065\":\"Q8TCC3\",\"2066\":\"Q8TCJ2\",\"2067\":\"Q8TCS8\",\"2068\":\"Q8TCT9\",\"2069\":\"Q8TDD1\",\"2070\":\"Q8TDN6\",\"2071\":\"Q8TED0\",\"2072\":\"Q8TED1\",\"2073\":\"Q8TEM1\",\"2074\":\"Q8TEQ6\",\"2075\":\"Q8TEX9\",\"2076\":\"Q8TF01\",\"2077\":\"Q8TF65\",\"2078\":\"Q8WTS6\",\"2079\":\"Q8WTT2\",\"2080\":\"Q8WTV0\",\"2081\":\"Q8WTW3\",\"2082\":\"Q8WU76\",\"2083\":\"Q8WU90\",\"2084\":\"Q8WUA4\",\"2085\":\"Q8WUB8\",\"2086\":\"Q8WUH6\",\"2087\":\"Q8WUM0\",\"2088\":\"Q8WUM4\",\"2089\":\"Q8WUQ7\",\"2090\":\"Q8WUX1\",\"2091\":\"Q8WUX2;Q07092;Q8NFW1\",\"2092\":\"Q8WUY1\",\"2093\":\"Q8WVB6\",\"2094\":\"Q8WVC0\",\"2095\":\"Q8WVJ2\",\"2096\":\"Q8WVM8\",\"2097\":\"Q8WVT3\",\"2098\":\"Q8WVV9\",\"2099\":\"Q8WVX9\",\"2100\":\"Q8WVY7\",\"2101\":\"Q8WW12\",\"2102\":\"Q8WW59\",\"2103\":\"Q8WWC4\",\"2104\":\"Q8WWI1\",\"2105\":\"Q8WWI5\",\"2106\":\"Q8WWM7;Q99700\",\"2107\":\"Q8WWV3\",\"2108\":\"Q8WWY3\",\"2109\":\"Q8WX92\",\"2110\":\"Q8WX93\",\"2111\":\"Q8WXA9\",\"2112\":\"Q8WXI7\",\"2113\":\"Q8WXI9\",\"2114\":\"Q8WXW3\",\"2115\":\"Q8WXX5\",\"2116\":\"Q8WY22\",\"2117\":\"Q8WY36\",\"2118\":\"Q8WYA6\",\"2119\":\"Q8WYP5\",\"2120\":\"Q8WYQ5\",\"2121\":\"Q8WZ42\",\"2122\":\"Q8WZA0\",\"2123\":\"Q92466\",\"2124\":\"Q92499\",\"2125\":\"Q92504\",\"2126\":\"Q92520\",\"2127\":\"Q92522\",\"2128\":\"Q92538\",\"2129\":\"Q92541\",\"2130\":\"Q92542\",\"2131\":\"Q92544\",\"2132\":\"Q92552\",\"2133\":\"Q92575\",\"2134\":\"Q92576\",\"2135\":\"Q92598\",\"2136\":\"Q92610\",\"2137\":\"Q92614\",\"2138\":\"Q92615\",\"2139\":\"Q92616\",\"2140\":\"Q92620\",\"2141\":\"Q92621\",\"2142\":\"Q92643\",\"2143\":\"Q92665\",\"2144\":\"Q92667\",\"2145\":\"Q92688\",\"2146\":\"Q92733\",\"2147\":\"Q92734\",\"2148\":\"Q92769\",\"2149\":\"Q92793\",\"2150\":\"Q92797\",\"2151\":\"Q92804\",\"2152\":\"Q92805\",\"2153\":\"Q92820\",\"2154\":\"Q92841\",\"2155\":\"Q92878\",\"2156\":\"Q92879;O95319\",\"2157\":\"Q92887\",\"2158\":\"Q92890\",\"2159\":\"Q92896\",\"2160\":\"Q92900\",\"2161\":\"Q92905\",\"2162\":\"Q92917\",\"2163\":\"Q92922\",\"2164\":\"Q92925;Q6STE5\",\"2165\":\"Q92945\",\"2166\":\"Q92947\",\"2167\":\"Q92973;O14787\",\"2168\":\"Q92979\",\"2169\":\"Q93008;O00507\",\"2170\":\"Q93009\",\"2171\":\"Q93050\",\"2172\":\"Q93074;Q86YW9\",\"2173\":\"Q93096;Q12974\",\"2174\":\"Q969E2\",\"2175\":\"Q969G3\",\"2176\":\"Q969H8\",\"2177\":\"Q969M3\",\"2178\":\"Q969N2\",\"2179\":\"Q969P0\",\"2180\":\"Q969Q0\",\"2181\":\"Q969V3\",\"2182\":\"Q969X5\",\"2183\":\"Q969Z0\",\"2184\":\"Q96A26\",\"2185\":\"Q96A33\",\"2186\":\"Q96A35\",\"2187\":\"Q96A49\",\"2188\":\"Q96A57\",\"2189\":\"Q96A73\",\"2190\":\"Q96AE4\",\"2191\":\"Q96AG4\",\"2192\":\"Q96AQ6\",\"2193\":\"Q96AT1\",\"2194\":\"Q96AY3\",\"2195\":\"Q96B26\",\"2196\":\"Q96B36\",\"2197\":\"Q96B97\",\"2198\":\"Q96BP3\",\"2199\":\"Q96BR5\",\"2200\":\"Q96C01\",\"2201\":\"Q96C36\",\"2202\":\"Q96C57\",\"2203\":\"Q96C86\",\"2204\":\"Q96C90\",\"2205\":\"Q96CB8\",\"2206\":\"Q96CN7\",\"2207\":\"Q96CP2;Q4VC44\",\"2208\":\"Q96CS3\",\"2209\":\"Q96CT7\",\"2210\":\"Q96CU9\",\"2211\":\"Q96CW1\",\"2212\":\"Q96D53\",\"2213\":\"Q96DA6\",\"2214\":\"Q96DG6\",\"2215\":\"Q96DH6;O43347\",\"2216\":\"Q96DI7\",\"2217\":\"Q96DN5\",\"2218\":\"Q96DV4\",\"2219\":\"Q96E11\",\"2220\":\"Q96E29\",\"2221\":\"Q96EB6\",\"2222\":\"Q96EE3\",\"2223\":\"Q96EI5\",\"2224\":\"Q96EL3\",\"2225\":\"Q96EN8\",\"2226\":\"Q96EP5\",\"2227\":\"Q96ER9\",\"2228\":\"Q96EV2\",\"2229\":\"Q96EX1\",\"2230\":\"Q96EY1\",\"2231\":\"Q96EY7\",\"2232\":\"Q96EY8\",\"2233\":\"Q96F86\",\"2234\":\"Q96FQ6\",\"2235\":\"Q96FV9\",\"2236\":\"Q96FW1\",\"2237\":\"Q96FX7\",\"2238\":\"Q96G03\",\"2239\":\"Q96G23\",\"2240\":\"Q96G25\",\"2241\":\"Q96G46\",\"2242\":\"Q96G74\",\"2243\":\"Q96GA3\",\"2244\":\"Q96GC5\",\"2245\":\"Q96GM5\",\"2246\":\"Q96GM8\",\"2247\":\"Q96GQ7\",\"2248\":\"Q96GX9\",\"2249\":\"Q96HA7\",\"2250\":\"Q96HC4\",\"2251\":\"Q96HE7;Q86YB8\",\"2252\":\"Q96HS1\",\"2253\":\"Q96HY6\",\"2254\":\"Q96I24\",\"2255\":\"Q96I25\",\"2256\":\"Q96I59\",\"2257\":\"Q96I99\",\"2258\":\"Q96IR7\",\"2259\":\"Q96IU4\",\"2260\":\"Q96IX5\",\"2261\":\"Q96IZ0\",\"2262\":\"Q96IZ7\",\"2263\":\"Q96J01\",\"2264\":\"Q96JB5\",\"2265\":\"Q96JJ7\",\"2266\":\"Q96JM3\",\"2267\":\"Q96K17\",\"2268\":\"Q96KA5\",\"2269\":\"Q96KB5\",\"2270\":\"Q96KC8\",\"2271\":\"Q96KP4\",\"2272\":\"Q96KR1\",\"2273\":\"Q96L91\",\"2274\":\"Q96L92\",\"2275\":\"Q96M27\",\"2276\":\"Q96MW1\",\"2277\":\"Q96N66\",\"2278\":\"Q96P11;Q63ZY6;Q3KNT7\",\"2279\":\"Q96P16\",\"2280\":\"Q96P47\",\"2281\":\"Q96P70\",\"2282\":\"Q96PC5;Q86UF2;A4D2H0\",\"2283\":\"Q96PK6\",\"2284\":\"Q96PU5\",\"2285\":\"Q96PU8\",\"2286\":\"Q96PZ0\",\"2287\":\"Q96Q11\",\"2288\":\"Q96QC0\",\"2289\":\"Q96QE5\",\"2290\":\"Q96QK1\",\"2291\":\"Q96RE7\",\"2292\":\"Q96RL1\",\"2293\":\"Q96RL7\",\"2294\":\"Q96RN5\",\"2295\":\"Q96RP9\",\"2296\":\"Q96RQ3\",\"2297\":\"Q96RR1\",\"2298\":\"Q96RS6\",\"2299\":\"Q96RT1\",\"2300\":\"Q96S52\",\"2301\":\"Q96S55\",\"2302\":\"Q96S59\",\"2303\":\"Q96S66\",\"2304\":\"Q96S82\",\"2305\":\"Q96SB4\",\"2306\":\"Q96SI9\",\"2307\":\"Q96ST2\",\"2308\":\"Q96ST3\",\"2309\":\"Q96SU4\",\"2310\":\"Q96SY0\",\"2311\":\"Q96T37;Q8NDT2\",\"2312\":\"Q96T51\",\"2313\":\"Q96T88\",\"2314\":\"Q96TA1\",\"2315\":\"Q96TA2\",\"2316\":\"Q96TC7\",\"2317\":\"Q99417\",\"2318\":\"Q99426\",\"2319\":\"Q99436\",\"2320\":\"Q99439;Q15417\",\"2321\":\"Q99442\",\"2322\":\"Q99459\",\"2323\":\"Q99460\",\"2324\":\"Q99470\",\"2325\":\"Q99471\",\"2326\":\"Q99496;Q06587\",\"2327\":\"Q99497\",\"2328\":\"Q99536\",\"2329\":\"Q99541\",\"2330\":\"Q99543\",\"2331\":\"Q99547\",\"2332\":\"Q99567\",\"2333\":\"Q99572\",\"2334\":\"Q99575\",\"2335\":\"Q99584\",\"2336\":\"Q99590\",\"2337\":\"Q99595\",\"2338\":\"Q99598\",\"2339\":\"Q99614;REV__Q9BYX2\",\"2340\":\"Q99615\",\"2341\":\"Q99623\",\"2342\":\"Q99627\",\"2343\":\"Q99653\",\"2344\":\"Q99661\",\"2345\":\"Q99714\",\"2346\":\"Q99720\",\"2347\":\"Q99729\",\"2348\":\"Q99733\",\"2349\":\"Q99747\",\"2350\":\"Q99757\",\"2351\":\"Q99797\",\"2352\":\"Q99798\",\"2353\":\"Q99805\",\"2354\":\"Q99816\",\"2355\":\"Q99829\",\"2356\":\"Q99832\",\"2357\":\"Q99848\",\"2358\":\"Q99873;Q9NR22\",\"2359\":\"Q99961;Q99962\",\"2360\":\"Q9BPX3\",\"2361\":\"Q9BPX5\",\"2362\":\"Q9BQ39\",\"2363\":\"Q9BQ48\",\"2364\":\"Q9BQ52\",\"2365\":\"Q9BQ61\",\"2366\":\"Q9BQ67\",\"2367\":\"Q9BQ69\",\"2368\":\"Q9BQ75\",\"2369\":\"Q9BQ95\",\"2370\":\"Q9BQA1\",\"2371\":\"Q9BQC6\",\"2372\":\"Q9BQE5\",\"2373\":\"Q9BQG0\",\"2374\":\"Q9BR76\",\"2375\":\"Q9BRA2\",\"2376\":\"Q9BRJ2\",\"2377\":\"Q9BRJ6\",\"2378\":\"Q9BRK5\",\"2379\":\"Q9BRP4\",\"2380\":\"Q9BRP8\",\"2381\":\"Q9BRR6\",\"2382\":\"Q9BRT3\",\"2383\":\"Q9BRT6\",\"2384\":\"Q9BRT9\",\"2385\":\"Q9BRX5\",\"2386\":\"Q9BRX8\",\"2387\":\"Q9BS26\",\"2388\":\"Q9BSC4\",\"2389\":\"Q9BSE5\",\"2390\":\"Q9BSF4\",\"2391\":\"Q9BSH4\",\"2392\":\"Q9BSH5\",\"2393\":\"Q9BSJ8\",\"2394\":\"Q9BSV6\",\"2395\":\"Q9BT09\",\"2396\":\"Q9BT22\",\"2397\":\"Q9BT73\",\"2398\":\"Q9BT78\",\"2399\":\"Q9BTA9\",\"2400\":\"Q9BTC0\",\"2401\":\"Q9BTD8\",\"2402\":\"Q9BTE3\",\"2403\":\"Q9BTE6\",\"2404\":\"Q9BTT0\",\"2405\":\"Q9BTV4\",\"2406\":\"Q9BTX1\",\"2407\":\"Q9BTZ2\",\"2408\":\"Q9BU23\",\"2409\":\"Q9BU61\",\"2410\":\"Q9BU76\",\"2411\":\"Q9BUE6\",\"2412\":\"Q9BUJ2\",\"2413\":\"Q9BUL5\",\"2414\":\"Q9BUP3\",\"2415\":\"Q9BUQ8\",\"2416\":\"Q9BUR5\",\"2417\":\"Q9BV20\",\"2418\":\"Q9BV40\",\"2419\":\"Q9BVC5\",\"2420\":\"Q9BVC6\",\"2421\":\"Q9BVI4\",\"2422\":\"Q9BVJ6;Q5TAP6\",\"2423\":\"Q9BVK2\",\"2424\":\"Q9BVK6\",\"2425\":\"Q9BVL2\",\"2426\":\"Q9BVP2;Q9P2Q2\",\"2427\":\"Q9BVS5\",\"2428\":\"Q9BVV7\",\"2429\":\"Q9BW19\",\"2430\":\"Q9BW27\",\"2431\":\"Q9BW61\",\"2432\":\"Q9BW85\",\"2433\":\"Q9BW91\",\"2434\":\"Q9BW92\",\"2435\":\"Q9BWD1\",\"2436\":\"Q9BWE0\",\"2437\":\"Q9BWF3;Q9BQ04\",\"2438\":\"Q9BWG4;P81877;Q9BWW4\",\"2439\":\"Q9BWH2\",\"2440\":\"Q9BWM7\",\"2441\":\"Q9BWS9\",\"2442\":\"Q9BWU0\",\"2443\":\"Q9BX68\",\"2444\":\"Q9BXB5;Q9BXB4\",\"2445\":\"Q9BXF6\",\"2446\":\"Q9BXI9\",\"2447\":\"Q9BXJ9;Q6N069\",\"2448\":\"Q9BXP5;REV__Q9BXP5\",\"2449\":\"Q9BXS5;Q9Y6Q5\",\"2450\":\"Q9BXS6\",\"2451\":\"Q9BXV9\",\"2452\":\"Q9BXW7\",\"2453\":\"Q9BXW9\",\"2454\":\"Q9BXY0\",\"2455\":\"Q9BY42\",\"2456\":\"Q9BY43\",\"2457\":\"Q9BY44\",\"2458\":\"Q9BY77\",\"2459\":\"Q9BYC8\",\"2460\":\"Q9BYC9\",\"2461\":\"Q9BYD1\",\"2462\":\"Q9BYD2\",\"2463\":\"Q9BYD3\",\"2464\":\"Q9BYD6\",\"2465\":\"Q9BYG3\",\"2466\":\"Q9BYN0\",\"2467\":\"Q9BYN8\",\"2468\":\"Q9BYT8\",\"2469\":\"Q9BZE1\",\"2470\":\"Q9BZE4\",\"2471\":\"Q9BZF1;Q9H0X9\",\"2472\":\"Q9BZI7\",\"2473\":\"Q9BZK7\",\"2474\":\"Q9BZZ5\",\"2475\":\"Q9C0B1\",\"2476\":\"Q9C0C2\",\"2477\":\"Q9C0J8\",\"2478\":\"Q9GZP8\",\"2479\":\"Q9GZR2\",\"2480\":\"Q9GZR7\",\"2481\":\"Q9GZS1\",\"2482\":\"Q9GZS3\",\"2483\":\"Q9GZT3\",\"2484\":\"Q9GZU8\",\"2485\":\"Q9GZY8\",\"2486\":\"Q9GZZ1\",\"2487\":\"Q9GZZ9\",\"2488\":\"Q9H061\",\"2489\":\"Q9H078\",\"2490\":\"Q9H089\",\"2491\":\"Q9H098\",\"2492\":\"Q9H0A0\",\"2493\":\"Q9H0C8\",\"2494\":\"Q9H0D6\",\"2495\":\"Q9H0G5\",\"2496\":\"Q9H0H5\",\"2497\":\"Q9H0P0\",\"2498\":\"Q9H0R6\",\"2499\":\"Q9H0S4\",\"2500\":\"Q9H0U3\",\"2501\":\"Q9H0U4;Q92928\",\"2502\":\"Q9H0U6\",\"2503\":\"Q9H0X4\",\"2504\":\"Q9H173\",\"2505\":\"Q9H1A4\",\"2506\":\"Q9H1B7\",\"2507\":\"Q9H1C4\",\"2508\":\"Q9H1D9\",\"2509\":\"Q9H1E3\",\"2510\":\"Q9H1I8\",\"2511\":\"Q9H1K1\",\"2512\":\"Q9H223\",\"2513\":\"Q9H299\",\"2514\":\"Q9H2D1\",\"2515\":\"Q9H2G2;O94804\",\"2516\":\"Q9H2H8\",\"2517\":\"Q9H2H9\",\"2518\":\"Q9H2M9\",\"2519\":\"Q9H2P0\",\"2520\":\"Q9H2U1\",\"2521\":\"Q9H2U2\",\"2522\":\"Q9H2W6\",\"2523\":\"Q9H307\",\"2524\":\"Q9H330\",\"2525\":\"Q9H3K2\",\"2526\":\"Q9H3K6\",\"2527\":\"Q9H3N1\",\"2528\":\"Q9H3P2\",\"2529\":\"Q9H3P7\",\"2530\":\"Q9H3Q1\",\"2531\":\"Q9H444;P59074\",\"2532\":\"Q9H488\",\"2533\":\"Q9H4A4\",\"2534\":\"Q9H4A6\",\"2535\":\"Q9H4G0\",\"2536\":\"Q9H4I3\",\"2537\":\"Q9H4L4\",\"2538\":\"Q9H501\",\"2539\":\"Q9H583\",\"2540\":\"Q9H5Q4\",\"2541\":\"Q9H6E4\",\"2542\":\"Q9H6E5\",\"2543\":\"Q9H6F5\",\"2544\":\"Q9H6H4\",\"2545\":\"Q9H6R0\",\"2546\":\"Q9H6R4\",\"2547\":\"Q9H6S3\",\"2548\":\"Q9H6V9\",\"2549\":\"Q9H6W3\",\"2550\":\"Q9H6Z4\",\"2551\":\"Q9H773\",\"2552\":\"Q9H7B2\",\"2553\":\"Q9H7C9\",\"2554\":\"Q9H7D7\",\"2555\":\"Q9H7Z7\",\"2556\":\"Q9H832\",\"2557\":\"Q9H845\",\"2558\":\"Q9H875\",\"2559\":\"Q9H8H2\",\"2560\":\"Q9H8V3\",\"2561\":\"Q9H8Y8;Q9BQQ3\",\"2562\":\"Q9H910\",\"2563\":\"Q9H936;Q9H1K4\",\"2564\":\"Q9H9A5\",\"2565\":\"Q9H9B4\",\"2566\":\"Q9H9J2\",\"2567\":\"Q9H9L3\",\"2568\":\"Q9H9P8\",\"2569\":\"Q9H9Q2\",\"2570\":\"Q9H9T3\",\"2571\":\"Q9H9Y6\",\"2572\":\"Q9HA77\",\"2573\":\"Q9HAF1\",\"2574\":\"Q9HAN9\",\"2575\":\"Q9HAV4\",\"2576\":\"Q9HAV7\",\"2577\":\"Q9HB40\",\"2578\":\"Q9HB71\",\"2579\":\"Q9HB90\",\"2580\":\"Q9HC21\",\"2581\":\"Q9HC35\",\"2582\":\"Q9HC36\",\"2583\":\"Q9HC38\",\"2584\":\"Q9HC52\",\"2585\":\"Q9HCC0\",\"2586\":\"Q9HCD5\",\"2587\":\"Q9HCE1\",\"2588\":\"Q9HCG8\",\"2589\":\"Q9HCK8;Q8TD26;Q3L8U1\",\"2590\":\"Q9HCL2\",\"2591\":\"Q9HCN8\",\"2592\":\"Q9HCS7\",\"2593\":\"Q9HCU5\",\"2594\":\"Q9HD20\",\"2595\":\"Q9HD26\",\"2596\":\"Q9HD33\",\"2597\":\"Q9HDC9\",\"2598\":\"Q9NNW7\",\"2599\":\"Q9NP58\",\"2600\":\"Q9NP72\",\"2601\":\"Q9NP77\",\"2602\":\"Q9NP79\",\"2603\":\"Q9NP81\",\"2604\":\"Q9NP92\",\"2605\":\"Q9NP97;Q8TF09\",\"2606\":\"Q9NPA0\",\"2607\":\"Q9NPD3\",\"2608\":\"Q9NPD8\",\"2609\":\"Q9NPF4\",\"2610\":\"Q9NPI1\",\"2611\":\"Q9NPJ3\",\"2612\":\"Q9NPJ6\",\"2613\":\"Q9NQ29\",\"2614\":\"Q9NQ50\",\"2615\":\"Q9NQ55\",\"2616\":\"Q9NQ88\",\"2617\":\"Q9NQC3\",\"2618\":\"Q9NQG5\",\"2619\":\"Q9NQP4\",\"2620\":\"Q9NQR4\",\"2621\":\"Q9NQT4\",\"2622\":\"Q9NQT5\",\"2623\":\"Q9NQW6\",\"2624\":\"Q9NQW7\",\"2625\":\"Q9NR09\",\"2626\":\"Q9NR12\",\"2627\":\"Q9NR30\",\"2628\":\"Q9NR31;Q9Y6B6\",\"2629\":\"Q9NR33\",\"2630\":\"Q9NR45\",\"2631\":\"Q9NR50\",\"2632\":\"Q9NR56;Q9NUK0;Q5VZF2\",\"2633\":\"Q9NRF9\",\"2634\":\"Q9NRG7\",\"2635\":\"Q9NRG9\",\"2636\":\"Q9NRK6\",\"2637\":\"Q9NRN7\",\"2638\":\"Q9NRR5\",\"2639\":\"Q9NRV9\",\"2640\":\"Q9NRX2\",\"2641\":\"Q9NRX4\",\"2642\":\"Q9NRZ9\",\"2643\":\"Q9NS69\",\"2644\":\"Q9NSC7\",\"2645\":\"Q9NSD9\",\"2646\":\"Q9NSE4\",\"2647\":\"Q9NSI2\",\"2648\":\"Q9NT62\",\"2649\":\"Q9NTI5\",\"2650\":\"Q9NTJ3\",\"2651\":\"Q9NTJ5\",\"2652\":\"Q9NTK5\",\"2653\":\"Q9NTW7\",\"2654\":\"Q9NTX5\",\"2655\":\"Q9NTZ6\",\"2656\":\"Q9NU22;REV__P21359\",\"2657\":\"Q9NUJ1\",\"2658\":\"Q9NUL3\",\"2659\":\"Q9NUL7\",\"2660\":\"Q9NUP9;Q9HAP6;O14910\",\"2661\":\"Q9NUQ2\",\"2662\":\"Q9NUQ3\",\"2663\":\"Q9NUQ6\",\"2664\":\"Q9NUQ7\",\"2665\":\"Q9NUQ9;Q9H0Q0\",\"2666\":\"Q9NUU7;Q9UMR2;Q9UHL0\",\"2667\":\"Q9NVC6\",\"2668\":\"Q9NVH1\",\"2669\":\"Q9NVH2\",\"2670\":\"Q9NVI1\",\"2671\":\"Q9NVI7\",\"2672\":\"Q9NVJ2;Q96BM9\",\"2673\":\"Q9NVM6\",\"2674\":\"Q9NVM9\",\"2675\":\"Q9NVN8\",\"2676\":\"Q9NVP1\",\"2677\":\"Q9NVP2\",\"2678\":\"Q9NVQ4\",\"2679\":\"Q9NVS2\",\"2680\":\"Q9NVU0\",\"2681\":\"Q9NVU7\",\"2682\":\"Q9NVV4\",\"2683\":\"Q9NVZ3\",\"2684\":\"Q9NW08\",\"2685\":\"Q9NW13\",\"2686\":\"Q9NW64\",\"2687\":\"Q9NW82\",\"2688\":\"Q9NWB6\",\"2689\":\"Q9NWH9\",\"2690\":\"Q9NWT1\",\"2691\":\"Q9NWU2\",\"2692\":\"Q9NWU5\",\"2693\":\"Q9NWV4\",\"2694\":\"Q9NWY4;A8MVJ9\",\"2695\":\"Q9NX18\",\"2696\":\"Q9NX20\",\"2697\":\"Q9NX24\",\"2698\":\"Q9NX40\",\"2699\":\"Q9NX55\",\"2700\":\"Q9NX58\",\"2701\":\"Q9NX62\",\"2702\":\"Q9NX63\",\"2703\":\"Q9NXF1\",\"2704\":\"Q9NXG2\",\"2705\":\"Q9NXH9\",\"2706\":\"Q9NXS2\",\"2707\":\"Q9NXV6\",\"2708\":\"Q9NXW2\",\"2709\":\"Q9NY12\",\"2710\":\"Q9NY27\",\"2711\":\"Q9NY33\",\"2712\":\"Q9NY61\",\"2713\":\"Q9NY93\",\"2714\":\"Q9NYF8\",\"2715\":\"Q9NYJ1\",\"2716\":\"Q9NYK5\",\"2717\":\"Q9NYL4\",\"2718\":\"Q9NYL9;P28289\",\"2719\":\"Q9NYU2\",\"2720\":\"Q9NYV4\",\"2721\":\"Q9NZ01\",\"2722\":\"Q9NZ08\",\"2723\":\"Q9NZ43\",\"2724\":\"Q9NZ45\",\"2725\":\"Q9NZ63\",\"2726\":\"Q9NZB2;Q5T035\",\"2727\":\"Q9NZD8\",\"2728\":\"Q9NZE8\",\"2729\":\"Q9NZI8\",\"2730\":\"Q9NZJ6\",\"2731\":\"Q9NZJ7\",\"2732\":\"Q9NZL4\",\"2733\":\"Q9NZL9\",\"2734\":\"Q9NZM1;O75923\",\"2735\":\"Q9NZM5\",\"2736\":\"Q9NZN8\",\"2737\":\"Q9NZT2\",\"2738\":\"Q9NZW5;REV__Q8N884;Q14168\",\"2739\":\"Q9P013\",\"2740\":\"Q9P015\",\"2741\":\"Q9P016\",\"2742\":\"Q9P031\",\"2743\":\"Q9P032\",\"2744\":\"Q9P035\",\"2745\":\"Q9P0J0\",\"2746\":\"Q9P0J1\",\"2747\":\"Q9P0L0\",\"2748\":\"Q9P0M9\",\"2749\":\"Q9P0U4\",\"2750\":\"Q9P0V9\",\"2751\":\"Q9P206\",\"2752\":\"Q9P209\",\"2753\":\"Q9P258\",\"2754\":\"Q9P275\",\"2755\":\"Q9P287\",\"2756\":\"Q9P289;O00506\",\"2757\":\"Q9P2E9;Q8N4C6\",\"2758\":\"Q9P2I0\",\"2759\":\"Q9P2J5\",\"2760\":\"Q9P2N5\",\"2761\":\"Q9P2R7\",\"2762\":\"Q9P2W9\",\"2763\":\"Q9UBB5\",\"2764\":\"Q9UBB9\",\"2765\":\"Q9UBC2\",\"2766\":\"Q9UBD5\",\"2767\":\"Q9UBE0\",\"2768\":\"Q9UBF2\",\"2769\":\"Q9UBI6\",\"2770\":\"Q9UBL3\",\"2771\":\"Q9UBP6\",\"2772\":\"Q9UBQ0\",\"2773\":\"Q9UBQ5\",\"2774\":\"Q9UBQ7\",\"2775\":\"Q9UBS4\",\"2776\":\"Q9UBT2\",\"2777\":\"Q9UBU9\",\"2778\":\"Q9UBV2\",\"2779\":\"Q9UBV8\",\"2780\":\"Q9UBW8\",\"2781\":\"Q9UBX3\",\"2782\":\"Q9UDY2\",\"2783\":\"Q9UEE9\",\"2784\":\"Q9UEG4\",\"2785\":\"Q9UER7\",\"2786\":\"Q9UFG5\",\"2787\":\"Q9UFN0\",\"2788\":\"Q9UG63\",\"2789\":\"Q9UGI8\",\"2790\":\"Q9UGN5\",\"2791\":\"Q9UGP8\",\"2792\":\"Q9UGY1\",\"2793\":\"Q9UHA4\",\"2794\":\"Q9UHB6\",\"2795\":\"Q9UHB9\",\"2796\":\"Q9UHD1\",\"2797\":\"Q9UHD8\",\"2798\":\"Q9UHD9\",\"2799\":\"Q9UHG3\",\"2800\":\"Q9UHI6\",\"2801\":\"Q9UHQ4\",\"2802\":\"Q9UHQ9\",\"2803\":\"Q9UHR5\",\"2804\":\"Q9UHV9\",\"2805\":\"Q9UHX1\",\"2806\":\"Q9UHX3\",\"2807\":\"Q9UHY1\",\"2808\":\"Q9UHY7\",\"2809\":\"Q9UI09\",\"2810\":\"Q9UI10\",\"2811\":\"Q9UI42\",\"2812\":\"Q9UIG0\",\"2813\":\"Q9UII2\",\"2814\":\"Q9UIQ6\",\"2815\":\"Q9UJ68\",\"2816\":\"Q9UJ83\",\"2817\":\"Q9UJA5\",\"2818\":\"Q9UJS0\",\"2819\":\"Q9UJU6\",\"2820\":\"Q9UJV9\",\"2821\":\"Q9UJW0\",\"2822\":\"Q9UJX3\",\"2823\":\"Q9UJX5\",\"2824\":\"Q9UJZ1\",\"2825\":\"Q9UK59\",\"2826\":\"Q9UK76\",\"2827\":\"Q9UKD2\",\"2828\":\"Q9UKJ3\",\"2829\":\"Q9UKK9\",\"2830\":\"Q9UKL0;Q9P2K3\",\"2831\":\"Q9UKM7\",\"2832\":\"Q9UKM9\",\"2833\":\"Q9UKN8\",\"2834\":\"Q9UKS6\",\"2835\":\"Q9UKV3\",\"2836\":\"Q9UKX7\",\"2837\":\"Q9UKY7\",\"2838\":\"Q9UKZ1\",\"2839\":\"Q9UL03\",\"2840\":\"Q9UL15\",\"2841\":\"Q9UL25\",\"2842\":\"Q9UL46\",\"2843\":\"Q9ULF5\",\"2844\":\"Q9ULM3\",\"2845\":\"Q9ULR0\",\"2846\":\"Q9ULT8\",\"2847\":\"Q9ULV4\",\"2848\":\"Q9ULW0\",\"2849\":\"Q9ULX6\",\"2850\":\"Q9UM00\",\"2851\":\"Q9UM22\",\"2852\":\"Q9UM54\",\"2853\":\"Q9UMS0\",\"2854\":\"Q9UMS4\",\"2855\":\"Q9UMX0\",\"2856\":\"Q9UMX5\",\"2857\":\"Q9UMY1\",\"2858\":\"Q9UMY4\",\"2859\":\"Q9UN86\",\"2860\":\"Q9UNF1\",\"2861\":\"Q9UNH7\",\"2862\":\"Q9UNI6\",\"2863\":\"Q9UNL2\",\"2864\":\"Q9UNM6\",\"2865\":\"Q9UNN5\",\"2866\":\"Q9UNP9\",\"2867\":\"Q9UNQ2\",\"2868\":\"Q9UNS1\",\"2869\":\"Q9UNS2\",\"2870\":\"Q9UNX4\",\"2871\":\"Q9UNZ2\",\"2872\":\"Q9UP95;Q9H2X9\",\"2873\":\"Q9UPN3\",\"2874\":\"Q9UPN4\",\"2875\":\"Q9UPN6;O95104\",\"2876\":\"Q9UPN9\",\"2877\":\"Q9UPP1;O75151\",\"2878\":\"Q9UPQ0\",\"2879\":\"Q9UPT8\",\"2880\":\"Q9UPY5\",\"2881\":\"Q9UQ35\",\"2882\":\"Q9UQ80\",\"2883\":\"Q9UQE7\",\"2884\":\"Q9UQN3\",\"2885\":\"Q9Y221\",\"2886\":\"Q9Y224\",\"2887\":\"Q9Y230\",\"2888\":\"Q9Y237\",\"2889\":\"Q9Y248\",\"2890\":\"Q9Y262\",\"2891\":\"Q9Y263\",\"2892\":\"Q9Y265\",\"2893\":\"Q9Y266\",\"2894\":\"Q9Y276\",\"2895\":\"Q9Y277\",\"2896\":\"Q9Y281\",\"2897\":\"Q9Y282\",\"2898\":\"Q9Y285\",\"2899\":\"Q9Y291\",\"2900\":\"Q9Y295\",\"2901\":\"Q9Y2A7\",\"2902\":\"Q9Y2B0\",\"2903\":\"Q9Y2C4\",\"2904\":\"Q9Y2G8\",\"2905\":\"Q9Y2H6\",\"2906\":\"Q9Y2L1\",\"2907\":\"Q9Y2Q3\",\"2908\":\"Q9Y2Q5\",\"2909\":\"Q9Y2Q9\",\"2910\":\"Q9Y2R0\",\"2911\":\"Q9Y2R4\",\"2912\":\"Q9Y2R5\",\"2913\":\"Q9Y2R9\",\"2914\":\"Q9Y2S7\",\"2915\":\"Q9Y2T2;P53677\",\"2916\":\"Q9Y2V2\",\"2917\":\"Q9Y2W1\",\"2918\":\"Q9Y2W2\",\"2919\":\"Q9Y2X0\",\"2920\":\"Q9Y2X3\",\"2921\":\"Q9Y2X9\",\"2922\":\"Q9Y2Z0\",\"2923\":\"Q9Y2Z4\",\"2924\":\"Q9Y2Z9\",\"2925\":\"Q9Y305\",\"2926\":\"Q9Y312\",\"2927\":\"Q9Y314\",\"2928\":\"Q9Y320\",\"2929\":\"Q9Y371;Q9NR46\",\"2930\":\"Q9Y375\",\"2931\":\"Q9Y383\",\"2932\":\"Q9Y394\",\"2933\":\"Q9Y399\",\"2934\":\"Q9Y3A4;Q9NSQ0\",\"2935\":\"Q9Y3A5\",\"2936\":\"Q9Y3A6\",\"2937\":\"Q9Y3B2\",\"2938\":\"Q9Y3B3\",\"2939\":\"Q9Y3B4\",\"2940\":\"Q9Y3B7\",\"2941\":\"Q9Y3B8\",\"2942\":\"Q9Y3B9\",\"2943\":\"Q9Y3C1\",\"2944\":\"Q9Y3C6\",\"2945\":\"Q9Y3D3\",\"2946\":\"Q9Y3D7\",\"2947\":\"Q9Y3D9\",\"2948\":\"Q9Y3E5\",\"2949\":\"Q9Y3F4\",\"2950\":\"Q9Y3I0\",\"2951\":\"Q9Y3L5\",\"2952\":\"Q9Y3T9\",\"2953\":\"Q9Y3U8\",\"2954\":\"Q9Y3Y2\",\"2955\":\"Q9Y3Z3\",\"2956\":\"Q9Y490\",\"2957\":\"Q9Y4A5\",\"2958\":\"Q9Y4B6\",\"2959\":\"Q9Y4C8\",\"2960\":\"Q9Y4L1\",\"2961\":\"Q9Y4P3\",\"2962\":\"Q9Y4W2\",\"2963\":\"Q9Y4W6\",\"2964\":\"Q9Y512\",\"2965\":\"Q9Y520\",\"2966\":\"Q9Y570\",\"2967\":\"Q9Y580\",\"2968\":\"Q9Y5A9\",\"2969\":\"Q9Y5B0\",\"2970\":\"Q9Y5B9\",\"2971\":\"Q9Y5J1\",\"2972\":\"Q9Y5J9\",\"2973\":\"Q9Y5K5\",\"2974\":\"Q9Y5K6\",\"2975\":\"Q9Y5L4\",\"2976\":\"Q9Y5M8\",\"2977\":\"Q9Y5Q9\",\"2978\":\"Q9Y5S9\",\"2979\":\"Q9Y5U2\",\"2980\":\"Q9Y606\",\"2981\":\"Q9Y617\",\"2982\":\"Q9Y618\",\"2983\":\"Q9Y624\",\"2984\":\"Q9Y639\",\"2985\":\"Q9Y657;Q5JUX0\",\"2986\":\"Q9Y673\",\"2987\":\"Q9Y676\",\"2988\":\"Q9Y678\",\"2989\":\"Q9Y679\",\"2990\":\"Q9Y696\",\"2991\":\"Q9Y697\",\"2992\":\"Q9Y6C9\",\"2993\":\"Q9Y6D9\",\"2994\":\"Q9Y6E2\",\"2995\":\"Q9Y6G9\",\"2996\":\"Q9Y6I3\",\"2997\":\"Q9Y6I9\",\"2998\":\"Q9Y6J9\",\"2999\":\"Q9Y6M0\",\"3000\":\"Q9Y6M5\",\"3001\":\"Q9Y6M7\",\"3002\":\"Q9Y6M9\",\"3003\":\"Q9Y6N5\",\"3004\":\"Q9Y6W5\",\"3005\":\"Q9Y6X9;Q86VD1\",\"3006\":\"Q9Y6Y8\"},\"Majority protein IDs\":{\"0\":\"A0A024RBG1;Q9NZJ9;Q96G61;Q8NFP7\",\"1\":\"A0AAG2SUK6;Q16540\",\"2\":\"A0AAG2UWQ9;O15226\",\"3\":\"A0AV96\",\"4\":\"A0AVI2\",\"5\":\"A0AVT1\",\"6\":\"A0FGR8\",\"7\":\"A0MZ66\",\"8\":\"A0PJW6\",\"9\":\"A1L0T0\",\"10\":\"A2RRP1\",\"11\":\"A3KMH1\",\"12\":\"A3KN83\",\"13\":\"A4D1E9\",\"14\":\"A4D1P6\",\"15\":\"A5PLL7\",\"16\":\"A5YKK6\",\"17\":\"A6NDG6\",\"18\":\"A6NHR9\",\"19\":\"A8CG34;Q96HA1;A6NF01\",\"20\":\"P62308;A8MWD9\",\"21\":\"Q99613;B5ME19\",\"22\":\"P0DMR1;O60812;B7ZW38;B2RXH8\",\"23\":\"P13647;CON__P13647;CON__Q8VED5\",\"24\":\"E9PAV3\",\"25\":\"E9PRG8\",\"26\":\"O00115\",\"27\":\"O00116\",\"28\":\"O00139\",\"29\":\"O00148\",\"30\":\"O00151\",\"31\":\"O00154\",\"32\":\"O00159\",\"33\":\"O00161\",\"34\":\"O00165\",\"35\":\"O00170\",\"36\":\"O00186\",\"37\":\"O00193\",\"38\":\"O00203\",\"39\":\"O00217\",\"40\":\"O00231\",\"41\":\"O00232\",\"42\":\"O00233\",\"43\":\"O00257\",\"44\":\"O00264\",\"45\":\"O00267\",\"46\":\"O00273\",\"47\":\"O00299\",\"48\":\"O00303\",\"49\":\"O00330\",\"50\":\"O00410\",\"51\":\"O00411\",\"52\":\"O00422\",\"53\":\"O00425\",\"54\":\"O00429\",\"55\":\"O00461\",\"56\":\"O00468\",\"57\":\"O00469\",\"58\":\"O00483\",\"59\":\"O00487\",\"60\":\"O00499\",\"61\":\"O00505\",\"62\":\"O00541\",\"63\":\"O00560\",\"64\":\"O00566\",\"65\":\"O00567\",\"66\":\"O00571;O15523\",\"67\":\"O00592\",\"68\":\"O00625\",\"69\":\"O00629\",\"70\":\"O00743\",\"71\":\"O00762\",\"72\":\"O00764\",\"73\":\"O00767\",\"74\":\"O14497\",\"75\":\"O14548\",\"76\":\"O14562\",\"77\":\"O14578\",\"78\":\"O14579\",\"79\":\"P47813;O14602\",\"80\":\"O14617\",\"81\":\"O14646\",\"82\":\"O14656\",\"83\":\"O14657\",\"84\":\"O14732\",\"85\":\"O14737\",\"86\":\"O14744\",\"87\":\"O14745\",\"88\":\"O14773\",\"89\":\"O14776\",\"90\":\"O14802\",\"91\":\"O14818\",\"92\":\"O14828\",\"93\":\"O14880\",\"94\":\"O14907\",\"95\":\"O14908\",\"96\":\"O14925;Q5SRD1\",\"97\":\"O14929\",\"98\":\"O14936\",\"99\":\"O14949\",\"100\":\"P19105;O14950;P24844\",\"101\":\"O14964\",\"102\":\"O14965\",\"103\":\"O14974\",\"104\":\"O14975\",\"105\":\"O14979\",\"106\":\"O14980\",\"107\":\"O14981\",\"108\":\"O15020\",\"109\":\"O15027\",\"110\":\"O15031\",\"111\":\"O15042\",\"112\":\"O15047\",\"113\":\"O15067\",\"114\":\"O15091\",\"115\":\"O15118\",\"116\":\"O15127\",\"117\":\"O15143\",\"118\":\"O15144\",\"119\":\"O15145\",\"120\":\"O15160\",\"121\":\"O15173\",\"122\":\"O15212\",\"123\":\"O15230\",\"124\":\"O15235\",\"125\":\"O15254\",\"126\":\"O15258\",\"127\":\"O15260\",\"128\":\"O15269\",\"129\":\"O15270\",\"130\":\"O15294\",\"131\":\"O15321\",\"132\":\"O15347\",\"133\":\"O15355\",\"134\":\"O15357\",\"135\":\"O15371\",\"136\":\"O15372\",\"137\":\"O15379\",\"138\":\"O15382\",\"139\":\"O15397\",\"140\":\"O15427\",\"141\":\"O15439\",\"142\":\"O15446\",\"143\":\"O15460\",\"144\":\"O15498\",\"145\":\"O15504\",\"146\":\"O15511\",\"147\":\"O15533\",\"148\":\"O15541\",\"149\":\"O43143\",\"150\":\"O43148\",\"151\":\"O43159\",\"152\":\"O43169\",\"153\":\"O43172\",\"154\":\"O43175\",\"155\":\"O43181\",\"156\":\"O43237\",\"157\":\"O43242\",\"158\":\"Q9NWB1;O43251;A6NFN3\",\"159\":\"O43252\",\"160\":\"O43264\",\"161\":\"O43290\",\"162\":\"O43292\",\"163\":\"O43324\",\"164\":\"O43390\",\"165\":\"O43395\",\"166\":\"O43396\",\"167\":\"O43399\",\"168\":\"O43402\",\"169\":\"O43447\",\"170\":\"O43464\",\"171\":\"O43488\",\"172\":\"O43491\",\"173\":\"O43493\",\"174\":\"O43583\",\"175\":\"O43592\",\"176\":\"O43598\",\"177\":\"O43615\",\"178\":\"O43660\",\"179\":\"O43670\",\"180\":\"O43674\",\"181\":\"O43676\",\"182\":\"O43678\",\"183\":\"O43681\",\"184\":\"O43684\",\"185\":\"O43707\",\"186\":\"O43709\",\"187\":\"O43716\",\"188\":\"O43719\",\"189\":\"O43747\",\"190\":\"O43765\",\"191\":\"O43768\",\"192\":\"O43772\",\"193\":\"O43776\",\"194\":\"O43795\",\"195\":\"O43805\",\"196\":\"O43809\",\"197\":\"O43815\",\"198\":\"O43818\",\"199\":\"O43819\",\"200\":\"O43823\",\"201\":\"O43837\",\"202\":\"O43847\",\"203\":\"O43852\",\"204\":\"O43865;Q96HN2\",\"205\":\"O43920\",\"206\":\"O60216\",\"207\":\"O60220\",\"208\":\"O60231\",\"209\":\"O60244\",\"210\":\"O60264\",\"211\":\"O60287\",\"212\":\"O60293\",\"213\":\"O60306\",\"214\":\"O60313\",\"215\":\"O60330;Q9Y5G1\",\"216\":\"O60341\",\"217\":\"O60427\",\"218\":\"O60437\",\"219\":\"O60443\",\"220\":\"O60488\",\"221\":\"O60493\",\"222\":\"O60502\",\"223\":\"O60506\",\"224\":\"O60524\",\"225\":\"O60563\",\"226\":\"O60568\",\"227\":\"O60610\",\"228\":\"O60664\",\"229\":\"O60669\",\"230\":\"O60684\",\"231\":\"O60701\",\"232\":\"O60716\",\"233\":\"O60725\",\"234\":\"O60749\",\"235\":\"O60762\",\"236\":\"O60763\",\"237\":\"Q99880;Q99879;Q99877;Q93079;Q5QNW6;P62807;P58876;O60814;P57053\",\"238\":\"O60828\",\"239\":\"O60832\",\"240\":\"O60841\",\"241\":\"O60869\",\"242\":\"O60884\",\"243\":\"O60885\",\"244\":\"O60888\",\"245\":\"O60907;Q9BQ87\",\"246\":\"O60925\",\"247\":\"O60934\",\"248\":\"O60942\",\"249\":\"O75027\",\"250\":\"O75083\",\"251\":\"O75122;Q7Z460\",\"252\":\"O75131\",\"253\":\"O75150\",\"254\":\"O75152\",\"255\":\"O75153\",\"256\":\"O75165\",\"257\":\"O75175\",\"258\":\"O75179\",\"259\":\"O75208\",\"260\":\"O75223\",\"261\":\"O75251\",\"262\":\"O75306\",\"263\":\"O75323;Q9BPW8\",\"264\":\"O75340\",\"265\":\"O75347\",\"266\":\"O75348\",\"267\":\"Q9UN37;O75351;Q6PIW4\",\"268\":\"O75352\",\"269\":\"O75367\",\"270\":\"O75368\",\"271\":\"O75369\",\"272\":\"O75376\",\"273\":\"O75381\",\"274\":\"O75390\",\"275\":\"O75396\",\"276\":\"O75400\",\"277\":\"O75436\",\"278\":\"O75439\",\"279\":\"O75448\",\"280\":\"O75475\",\"281\":\"O75477\",\"282\":\"O75489\",\"283\":\"O75494;Q8WXF0\",\"284\":\"O75521\",\"285\":\"O75533\",\"286\":\"O75534\",\"287\":\"O75592\",\"288\":\"O75600\",\"289\":\"O75607\",\"290\":\"O75608\",\"291\":\"O75616\",\"292\":\"O75643\",\"293\":\"O75665\",\"294\":\"O75676\",\"295\":\"O75683\",\"296\":\"O75691\",\"297\":\"O75694\",\"298\":\"O75695\",\"299\":\"O75717\",\"300\":\"O75718\",\"301\":\"O75746\",\"302\":\"O75787\",\"303\":\"O75792\",\"304\":\"O75817\",\"305\":\"O75821\",\"306\":\"O75822\",\"307\":\"O75832\",\"308\":\"O75844\",\"309\":\"O75874\",\"310\":\"O75879\",\"311\":\"O75880\",\"312\":\"O75909\",\"313\":\"O75915\",\"314\":\"O75934\",\"315\":\"O75937\",\"316\":\"O75940\",\"317\":\"O75947\",\"318\":\"O75955\",\"319\":\"O75964\",\"320\":\"O75976\",\"321\":\"O76003\",\"322\":\"O76021\",\"323\":\"O76031\",\"324\":\"O76070\",\"325\":\"O76094\",\"326\":\"O94776\",\"327\":\"O94826\",\"328\":\"O94842\",\"329\":\"O94874\",\"330\":\"O94887\",\"331\":\"O94888\",\"332\":\"O94905\",\"333\":\"O94906\",\"334\":\"O94913\",\"335\":\"O94923\",\"336\":\"O94925\",\"337\":\"O94973\",\"338\":\"O94979\",\"339\":\"O94992\",\"340\":\"O95071\",\"341\":\"O95139\",\"342\":\"O95155\",\"343\":\"O95163\",\"344\":\"O95168\",\"345\":\"O95182\",\"346\":\"O95202\",\"347\":\"O95218\",\"348\":\"O95232\",\"349\":\"O95239\",\"350\":\"O95292\",\"351\":\"O95297\",\"352\":\"O95298;E9PQ53\",\"353\":\"O95299\",\"354\":\"O95302\",\"355\":\"O95336\",\"356\":\"O95347\",\"357\":\"O95373\",\"358\":\"O95394\",\"359\":\"O95400\",\"360\":\"O95425\",\"361\":\"O95433\",\"362\":\"O95450\",\"363\":\"O95453\",\"364\":\"O95456\",\"365\":\"O95466\",\"366\":\"O95470\",\"367\":\"O95478\",\"368\":\"O95486\",\"369\":\"O95487\",\"370\":\"O95551\",\"371\":\"O95571\",\"372\":\"O95573\",\"373\":\"O95602\",\"374\":\"O95625\",\"375\":\"O95630\",\"376\":\"O95707\",\"377\":\"O95714\",\"378\":\"O95721\",\"379\":\"O95747\",\"380\":\"O95757\",\"381\":\"O95777\",\"382\":\"O95782\",\"383\":\"O95785\",\"384\":\"O95816\",\"385\":\"O95817\",\"386\":\"O95819\",\"387\":\"O95831\",\"388\":\"O95870\",\"389\":\"O95881\",\"390\":\"O95900\",\"391\":\"O95983\",\"392\":\"O95994\",\"393\":\"O95999\",\"394\":\"O96000\",\"395\":\"O96005\",\"396\":\"O96008\",\"397\":\"O96019\",\"398\":\"O96028\",\"399\":\"P00338\",\"400\":\"P00367;P49448\",\"401\":\"P00374\",\"402\":\"P00387\",\"403\":\"P00390\",\"404\":\"P00403\",\"405\":\"P00441\",\"406\":\"P00491\",\"407\":\"P00492\",\"408\":\"P00505\",\"409\":\"P00533\",\"410\":\"P00558\",\"411\":\"P00568\",\"412\":\"P00966\",\"413\":\"P01033\",\"414\":\"P01111;P01116;P01112\",\"415\":\"P01130\",\"416\":\"P02545\",\"417\":\"P02730\",\"418\":\"P02786\",\"419\":\"P02792\",\"420\":\"P02794\",\"421\":\"P03915\",\"422\":\"P04040\",\"423\":\"P04062\",\"424\":\"P04075\",\"425\":\"P04083\",\"426\":\"P04114\",\"427\":\"P04179\",\"428\":\"P04181\",\"429\":\"P04264\",\"430\":\"P04406\",\"431\":\"P04439;P01893;P13747\",\"432\":\"P04632\",\"433\":\"P04792\",\"434\":\"P04818\",\"435\":\"P04843\",\"436\":\"P04844\",\"437\":\"P04899;P63096\",\"438\":\"Q99878;Q96KK5;Q9BTM1;Q16777;Q93077;Q7L7L0;Q6FI13;P20671;P0C0S8;P04908;Q96QV6\",\"439\":\"P04920\",\"440\":\"P05023\",\"441\":\"P05067\",\"442\":\"P05114\",\"443\":\"P05141\",\"444\":\"P05161\",\"445\":\"P05165\",\"446\":\"P05166\",\"447\":\"P05198\",\"448\":\"P05204\",\"449\":\"P05362\",\"450\":\"P05387\",\"451\":\"P05388;Q8NHW5\",\"452\":\"P05423\",\"453\":\"P05455\",\"454\":\"P05556\",\"455\":\"P05783\",\"456\":\"P06132\",\"457\":\"P06396;CON__Q3SX14\",\"458\":\"P06454\",\"459\":\"P06493\",\"460\":\"P06576\",\"461\":\"P06702\",\"462\":\"P06703\",\"463\":\"P06730\",\"464\":\"P06733\",\"465\":\"P06737\",\"466\":\"P06744\",\"467\":\"P06748\",\"468\":\"P06753\",\"469\":\"P06756\",\"470\":\"P06865\",\"471\":\"Q8N257;Q16778;P33778;P23527;P06899\",\"472\":\"P07099\",\"473\":\"P07108\",\"474\":\"P07195\",\"475\":\"P07237\",\"476\":\"P07311\",\"477\":\"P07339\",\"478\":\"P07355;A6NMY6\",\"479\":\"P07384\",\"480\":\"P07437\",\"481\":\"P07602\",\"482\":\"P07686\",\"483\":\"P07737\",\"484\":\"P07741\",\"485\":\"P07814\",\"486\":\"P07858\",\"487\":\"P07900\",\"488\":\"P07910\",\"489\":\"P07942\",\"490\":\"P07947;P12931;P06241\",\"491\":\"P07951;CON__Q3SX28\",\"492\":\"P07954\",\"493\":\"P08047\",\"494\":\"P08133\",\"495\":\"P08195\",\"496\":\"P08236\",\"497\":\"P08237\",\"498\":\"P08238\",\"499\":\"P08240\",\"500\":\"P08243\",\"501\":\"P08397\",\"502\":\"P08559\",\"503\":\"P08574\",\"504\":\"P08579\",\"505\":\"P08621\",\"506\":\"P08648\",\"507\":\"P08651\",\"508\":\"P08670\",\"509\":\"P08708\",\"510\":\"P08754\",\"511\":\"P08758\",\"512\":\"P08865;A0A8I5KQE6\",\"513\":\"P09001\",\"514\":\"P09012\",\"515\":\"P09110\",\"516\":\"P09132\",\"517\":\"P09234\",\"518\":\"P09382\",\"519\":\"P09429;B2RPK0\",\"520\":\"P09496\",\"521\":\"P09497\",\"522\":\"P09525\",\"523\":\"P09543\",\"524\":\"P09601\",\"525\":\"P09622\",\"526\":\"P09651;A0A2R8Y4L2;Q32P51\",\"527\":\"P09661\",\"528\":\"P09669\",\"529\":\"P09874\",\"530\":\"P09884\",\"531\":\"P09960\",\"532\":\"P0C7V6;Q3ZLR7\",\"533\":\"P50225;P0DMN0;P0DMM9\",\"534\":\"P0DMV9;P0DMV8\",\"535\":\"P0DP25;P0DP24;P0DP23\",\"536\":\"P10109\",\"537\":\"P10155\",\"538\":\"P10253\",\"539\":\"P10321\",\"540\":\"P10412;P16402\",\"541\":\"P10515\",\"542\":\"P10586\",\"543\":\"P10599\",\"544\":\"P10606\",\"545\":\"P10619\",\"546\":\"P10644\",\"547\":\"P10768\",\"548\":\"P10809\",\"549\":\"P10909\",\"550\":\"P11021\",\"551\":\"P11047\",\"552\":\"P11117\",\"553\":\"P11142\",\"554\":\"P11166\",\"555\":\"P11169;Q8TDB8\",\"556\":\"P11171\",\"557\":\"P11172\",\"558\":\"P11177\",\"559\":\"P11182\",\"560\":\"P11233\",\"561\":\"P11234\",\"562\":\"P11279\",\"563\":\"P11310\",\"564\":\"P11387\",\"565\":\"P11388\",\"566\":\"P11413\",\"567\":\"P11498\",\"568\":\"P11532\",\"569\":\"P11586\",\"570\":\"P11717\",\"571\":\"P11766\",\"572\":\"P11802\",\"573\":\"P11908\",\"574\":\"P11940;Q9H361\",\"575\":\"P12004\",\"576\":\"P12081\",\"577\":\"P12235\",\"578\":\"P12236\",\"579\":\"P12268\",\"580\":\"P12270\",\"581\":\"P12277\",\"582\":\"P12429\",\"583\":\"P12532\",\"584\":\"P12694\",\"585\":\"P12814\",\"586\":\"P12955\",\"587\":\"P12956\",\"588\":\"P13010\",\"589\":\"P13073\",\"590\":\"P13473\",\"591\":\"P13498\",\"592\":\"P13639\",\"593\":\"P13667\",\"594\":\"P13674\",\"595\":\"P13693\",\"596\":\"P13797\",\"597\":\"P13798\",\"598\":\"P13804\",\"599\":\"P13807\",\"600\":\"P13861\",\"601\":\"Q5VT79;P13928\",\"602\":\"P13984\",\"603\":\"P13995\",\"604\":\"P14174\",\"605\":\"P14314\",\"606\":\"P14324\",\"607\":\"P14550\",\"608\":\"P14618\",\"609\":\"P14625\",\"610\":\"P14635\",\"611\":\"P63162;P14678\",\"612\":\"P14735\",\"613\":\"P14866\",\"614\":\"P14868\",\"615\":\"P14923\",\"616\":\"P14927\",\"617\":\"P15121\",\"618\":\"P15151\",\"619\":\"P15170\",\"620\":\"P15291\",\"621\":\"P15311\",\"622\":\"P15374\",\"623\":\"P15531\",\"624\":\"P15559\",\"625\":\"P15586\",\"626\":\"P15880\",\"627\":\"P15923\",\"628\":\"P15924\",\"629\":\"P15927\",\"630\":\"P15954\",\"631\":\"P16066\",\"632\":\"P16070\",\"633\":\"P16083\",\"634\":\"P16144\",\"635\":\"P16152\",\"636\":\"P16219\",\"637\":\"P18846;P16220\",\"638\":\"P16278\",\"639\":\"P16383\",\"640\":\"P16403\",\"641\":\"P16435\",\"642\":\"P16455\",\"643\":\"P16615\",\"644\":\"P16949\",\"645\":\"P16989\",\"646\":\"P17096\",\"647\":\"P17174\",\"648\":\"P17252\",\"649\":\"P17301\",\"650\":\"P17480\",\"651\":\"P17568\",\"652\":\"P17612;P22694\",\"653\":\"P17655\",\"654\":\"P17706\",\"655\":\"P17812\",\"656\":\"P17813\",\"657\":\"P17844\",\"658\":\"P17858\",\"659\":\"P17900\",\"660\":\"P17931\",\"661\":\"P17980\",\"662\":\"P17987\",\"663\":\"P18031\",\"664\":\"P18077\",\"665\":\"P18085\",\"666\":\"P18124\",\"667\":\"P18206\",\"668\":\"P18583\",\"669\":\"P18615\",\"670\":\"P18621\",\"671\":\"P18669;Q8N0Y7\",\"672\":\"P18754\",\"673\":\"P18827\",\"674\":\"P18858\",\"675\":\"P18859\",\"676\":\"P18887\",\"677\":\"P19075\",\"678\":\"P19338\",\"679\":\"P19367\",\"680\":\"P19387\",\"681\":\"P19388\",\"682\":\"P19404\",\"683\":\"P19447\",\"684\":\"P19525\",\"685\":\"P19623\",\"686\":\"P20020\",\"687\":\"P20042\",\"688\":\"P20073\",\"689\":\"P20290\",\"690\":\"P20339\",\"691\":\"P20340\",\"692\":\"P20618\",\"693\":\"P20645\",\"694\":\"P20674\",\"695\":\"P20700\",\"696\":\"P20810\",\"697\":\"P20908\",\"698\":\"P20962\",\"699\":\"P21127;Q9UQ88\",\"700\":\"P21281\",\"701\":\"P21291\",\"702\":\"P21333\",\"703\":\"P21399\",\"704\":\"P21796\",\"705\":\"P21912\",\"706\":\"P21926\",\"707\":\"P21953\",\"708\":\"P21964\",\"709\":\"P21980\",\"710\":\"P22033\",\"711\":\"P22059\",\"712\":\"P22061\",\"713\":\"P22087\",\"714\":\"P22102\",\"715\":\"P22234\",\"716\":\"P22307\",\"717\":\"P22314\",\"718\":\"P22392\",\"719\":\"P22570\",\"720\":\"P22626\",\"721\":\"P22670\",\"722\":\"P22695\",\"723\":\"P23193\",\"724\":\"P23246\",\"725\":\"P23284\",\"726\":\"P23368\",\"727\":\"P23381\",\"728\":\"P23396\",\"729\":\"P23497\",\"730\":\"P23526\",\"731\":\"P23528\",\"732\":\"P23588\",\"733\":\"P23634\",\"734\":\"P23786\",\"735\":\"P23919\",\"736\":\"P23921\",\"737\":\"P24534\",\"738\":\"P24539\",\"739\":\"P24666\",\"740\":\"P24752\",\"741\":\"P24928\",\"742\":\"P24941;Q00526\",\"743\":\"P25205\",\"744\":\"P25325\",\"745\":\"P25398\",\"746\":\"P25440\",\"747\":\"P25685\",\"748\":\"P25705\",\"749\":\"P25786\",\"750\":\"P25787\",\"751\":\"P25788\",\"752\":\"P25789\",\"753\":\"P25815\",\"754\":\"P26006\",\"755\":\"P26038\",\"756\":\"P26196\",\"757\":\"P26358\",\"758\":\"P26368\",\"759\":\"P26373\",\"760\":\"P26440\",\"761\":\"P26447\",\"762\":\"P26583\",\"763\":\"P26599\",\"764\":\"P26639\",\"765\":\"P26640\",\"766\":\"P26641\",\"767\":\"P26885\",\"768\":\"P27105\",\"769\":\"P27144;A0A8I5KW96\",\"770\":\"P27348\",\"771\":\"P27635\",\"772\":\"P27694\",\"773\":\"P27695\",\"774\":\"P27708\",\"775\":\"P27797\",\"776\":\"P27816\",\"777\":\"P27824\",\"778\":\"P28062\",\"779\":\"P28066\",\"780\":\"P28070\",\"781\":\"P28072\",\"782\":\"P28074\",\"783\":\"P28288\",\"784\":\"P28331\",\"785\":\"P28340\",\"786\":\"P28482\",\"787\":\"P28838\",\"788\":\"P29083\",\"789\":\"P29084\",\"790\":\"P29144\",\"791\":\"P29317\",\"792\":\"P29353\",\"793\":\"P29401\",\"794\":\"P29466\",\"795\":\"P29508\",\"796\":\"P29692\",\"797\":\"P30040\",\"798\":\"P30041\",\"799\":\"P30043\",\"800\":\"P30044\",\"801\":\"P30046;A6NHG4\",\"802\":\"P30048\",\"803\":\"P30049\",\"804\":\"P30050\",\"805\":\"P30084\",\"806\":\"P30085\",\"807\":\"P30086\",\"808\":\"P30101\",\"809\":\"P30153\",\"810\":\"P30260\",\"811\":\"P30405\",\"812\":\"P30419\",\"813\":\"P30519\",\"814\":\"P30520\",\"815\":\"P30533\",\"816\":\"P30536\",\"817\":\"P30622\",\"818\":\"P30626\",\"819\":\"P30740\",\"820\":\"P30825\",\"821\":\"P30837\",\"822\":\"P30876\",\"823\":\"P31040\",\"824\":\"P31153\",\"825\":\"P31327\",\"826\":\"P31350\",\"827\":\"P31431\",\"828\":\"P31483\",\"829\":\"P31689\",\"830\":\"P31930\",\"831\":\"P31937\",\"832\":\"P31939\",\"833\":\"P31942\",\"834\":\"P31943\",\"835\":\"P31946\",\"836\":\"P31947\",\"837\":\"P31948\",\"838\":\"P31949\",\"839\":\"P32004\",\"840\":\"P32119\",\"841\":\"P32322\",\"842\":\"P32969\",\"843\":\"P33176\",\"844\":\"P33240;Q9H0L4\",\"845\":\"P33316\",\"846\":\"P33527\",\"847\":\"P33897\",\"848\":\"P33991\",\"849\":\"P33992\",\"850\":\"P33993\",\"851\":\"P34897\",\"852\":\"P34932\",\"853\":\"P34949\",\"854\":\"P35221\",\"855\":\"P35232\",\"856\":\"P35237\",\"857\":\"P35241\",\"858\":\"P35244\",\"859\":\"P35249\",\"860\":\"P35250\",\"861\":\"P35251\",\"862\":\"P35268\",\"863\":\"P35269\",\"864\":\"P35270\",\"865\":\"P35520\",\"866\":\"P35579\",\"867\":\"P35606\",\"868\":\"P35610\",\"869\":\"P35613\",\"870\":\"P35637\",\"871\":\"P35658\",\"872\":\"P35659\",\"873\":\"P35914\",\"874\":\"P35998\",\"875\":\"P36404\",\"876\":\"P36405\",\"877\":\"P36507\",\"878\":\"P36542\",\"879\":\"P36543\",\"880\":\"P36551\",\"881\":\"P36578\",\"882\":\"P36776\",\"883\":\"P36871\",\"884\":\"P36873\",\"885\":\"P36915\",\"886\":\"P36952\",\"887\":\"P36957\",\"888\":\"P37108\",\"889\":\"P37198\",\"890\":\"P37235;P84074\",\"891\":\"P37802\",\"892\":\"P37837\",\"893\":\"P38117\",\"894\":\"P38159\",\"895\":\"P38435\",\"896\":\"P38606\",\"897\":\"P38646\",\"898\":\"P38919\",\"899\":\"P39019\",\"900\":\"P39023\",\"901\":\"P39656\",\"902\":\"P39687\",\"903\":\"P39748\",\"904\":\"P40121\",\"905\":\"P40222\",\"906\":\"P40227\",\"907\":\"P40429\",\"908\":\"P40616\",\"909\":\"P40692\",\"910\":\"P40763\",\"911\":\"P40855\",\"912\":\"P40925\",\"913\":\"P40926\",\"914\":\"P40937\",\"915\":\"P40938\",\"916\":\"P40939\",\"917\":\"P41091;Q2VIR3\",\"918\":\"P41223\",\"919\":\"P41227\",\"920\":\"P41229\",\"921\":\"P41236;Q6NXS1\",\"922\":\"P41247\",\"923\":\"P41250\",\"924\":\"P41252\",\"925\":\"P41567;O60739\",\"926\":\"P42126\",\"927\":\"P42166\",\"928\":\"P42224\",\"929\":\"P42226\",\"930\":\"P42285\",\"931\":\"P42330\",\"932\":\"P42345\",\"933\":\"P42679\",\"934\":\"P42695\",\"935\":\"P42696\",\"936\":\"P42704\",\"937\":\"P42765\",\"938\":\"P42766\",\"939\":\"P42771\",\"940\":\"P42785\",\"941\":\"P42858\",\"942\":\"P42892\",\"943\":\"P43121\",\"944\":\"P43243\",\"945\":\"P43246\",\"946\":\"P43304\",\"947\":\"P43307\",\"948\":\"P43487\",\"949\":\"P43490\",\"950\":\"P43686\",\"951\":\"P43897\",\"952\":\"P45877\",\"953\":\"P45880\",\"954\":\"P45973\",\"955\":\"P45974\",\"956\":\"P46013\",\"957\":\"P46060\",\"958\":\"P46063\",\"959\":\"P46087\",\"960\":\"P46100\",\"961\":\"P46108\",\"962\":\"P46109\",\"963\":\"P46199\",\"964\":\"P46379\",\"965\":\"P46459\",\"966\":\"P46776\",\"967\":\"P46777\",\"968\":\"P46778\",\"969\":\"P46779\",\"970\":\"P46781\",\"971\":\"P46782\",\"972\":\"P46783\",\"973\":\"P46926\",\"974\":\"P46937\",\"975\":\"P46940\",\"976\":\"P46976\",\"977\":\"P46977\",\"978\":\"P47712\",\"979\":\"P47755\",\"980\":\"P47756\",\"981\":\"P47897\",\"982\":\"P47914\",\"983\":\"P47985;P0C7P4\",\"984\":\"P48047\",\"985\":\"P48147\",\"986\":\"P48444\",\"987\":\"P48449\",\"988\":\"P48507\",\"989\":\"P48556\",\"990\":\"P48634\",\"991\":\"P48637\",\"992\":\"P48643\",\"993\":\"P48651\",\"994\":\"P48729\",\"995\":\"P48735\",\"996\":\"P48739\",\"997\":\"P48764\",\"998\":\"P48960\",\"999\":\"P49005\",\"1000\":\"P49006\",\"1001\":\"P49189\",\"1002\":\"P49207\",\"1003\":\"P49257\",\"1004\":\"P49321\",\"1005\":\"P49327\",\"1006\":\"P49368\",\"1007\":\"P49406\",\"1008\":\"P49411\",\"1009\":\"P49419\",\"1010\":\"P49441\",\"1011\":\"P49458\",\"1012\":\"P49459\",\"1013\":\"P49585\",\"1014\":\"P49588\",\"1015\":\"P49590\",\"1016\":\"P49591\",\"1017\":\"P49642\",\"1018\":\"P49643\",\"1019\":\"P49711\",\"1020\":\"P49720\",\"1021\":\"P49721\",\"1022\":\"P49736\",\"1023\":\"P49748\",\"1024\":\"P49750\",\"1025\":\"P49755\",\"1026\":\"P49756\",\"1027\":\"P49773\",\"1028\":\"P49790\",\"1029\":\"P49792\",\"1030\":\"P49821\",\"1031\":\"P49903\",\"1032\":\"P49914\",\"1033\":\"P49915\",\"1034\":\"P49916\",\"1035\":\"P49959\",\"1036\":\"P50135\",\"1037\":\"P50213\",\"1038\":\"P50395\",\"1039\":\"P50402\",\"1040\":\"P50416\",\"1041\":\"P50454\",\"1042\":\"P50502;Q8IZP2;Q8NFI4\",\"1043\":\"P50552\",\"1044\":\"P50570\",\"1045\":\"P50613\",\"1046\":\"P50750\",\"1047\":\"P50851\",\"1048\":\"P50897\",\"1049\":\"P50914\",\"1050\":\"P50990\",\"1051\":\"P50991\",\"1052\":\"P50995\",\"1053\":\"P51003\",\"1054\":\"P51114\",\"1055\":\"P51116\",\"1056\":\"P51148\",\"1057\":\"P51149\",\"1058\":\"P51151\",\"1059\":\"P51153\",\"1060\":\"P51397\",\"1061\":\"P51398\",\"1062\":\"P51452\",\"1063\":\"P51532\",\"1064\":\"P51553\",\"1065\":\"P51571\",\"1066\":\"P51572\",\"1067\":\"P51580\",\"1068\":\"P51610\",\"1069\":\"P51648\",\"1070\":\"P51649\",\"1071\":\"P51659\",\"1072\":\"P51665\",\"1073\":\"P51784\",\"1074\":\"P51809\",\"1075\":\"P51812\",\"1076\":\"P51858\",\"1077\":\"P51965\",\"1078\":\"P51970\",\"1079\":\"P51991\",\"1080\":\"P52209\",\"1081\":\"P52272\",\"1082\":\"P52292\",\"1083\":\"P52294\",\"1084\":\"P52298\",\"1085\":\"P52434\",\"1086\":\"Q9H1A7;Q9GZM3;P52435\",\"1087\":\"P52565\",\"1088\":\"P52569\",\"1089\":\"P52594\",\"1090\":\"P52597\",\"1091\":\"P52701\",\"1092\":\"P52756\",\"1093\":\"P52758\",\"1094\":\"P52788\",\"1095\":\"P52789\",\"1096\":\"P52815\",\"1097\":\"P52888\",\"1098\":\"P52907\",\"1099\":\"P52948\",\"1100\":\"P53004\",\"1101\":\"P53007\",\"1102\":\"P53041\",\"1103\":\"P53365\",\"1104\":\"P53367\",\"1105\":\"P53396\",\"1106\":\"P53597\",\"1107\":\"P53618\",\"1108\":\"P53621\",\"1109\":\"P53701\",\"1110\":\"P53985\",\"1111\":\"P53990\",\"1112\":\"P53992\",\"1113\":\"P53999\",\"1114\":\"P54105\",\"1115\":\"P54132\",\"1116\":\"P54136\",\"1117\":\"P54278\",\"1118\":\"P54577\",\"1119\":\"P54578\",\"1120\":\"P54709\",\"1121\":\"P54725\",\"1122\":\"P54727\",\"1123\":\"P54760\",\"1124\":\"P54802\",\"1125\":\"P54819\",\"1126\":\"P54886\",\"1127\":\"P54920\",\"1128\":\"P55010\",\"1129\":\"P55036\",\"1130\":\"P55039\",\"1131\":\"P55060\",\"1132\":\"P55072\",\"1133\":\"P55081\",\"1134\":\"P55084\",\"1135\":\"P55145\",\"1136\":\"P55209\",\"1137\":\"P55210\",\"1138\":\"P55263\",\"1139\":\"P55265\",\"1140\":\"P55327\",\"1141\":\"P55735\",\"1142\":\"P55769\",\"1143\":\"P55786;A6NEC2\",\"1144\":\"P55795\",\"1145\":\"P55809\",\"1146\":\"P55884\",\"1147\":\"P56134\",\"1148\":\"P56182\",\"1149\":\"P56192\",\"1150\":\"P56282\",\"1151\":\"P56385\",\"1152\":\"P56537\",\"1153\":\"P56545\",\"1154\":\"P56556\",\"1155\":\"P57076\",\"1156\":\"P57081\",\"1157\":\"P57088\",\"1158\":\"P57105\",\"1159\":\"P57678\",\"1160\":\"P57737\",\"1161\":\"P57740\",\"1162\":\"P58107\",\"1163\":\"P58546\",\"1164\":\"P59998\",\"1165\":\"P60059\",\"1166\":\"P60174\",\"1167\":\"P60228\",\"1168\":\"P60468\",\"1169\":\"P60510\",\"1170\":\"P60604\",\"1171\":\"P60660\",\"1172\":\"P60709;P63261\",\"1173\":\"P60842\",\"1174\":\"P60866\",\"1175\":\"P60900\",\"1176\":\"P60903\",\"1177\":\"P60953\",\"1178\":\"P60981\",\"1179\":\"P60983\",\"1180\":\"P61006\",\"1181\":\"P61009\",\"1182\":\"P61011\",\"1183\":\"P61019;Q8WUD1\",\"1184\":\"P61020\",\"1185\":\"P61026\",\"1186\":\"P61081\",\"1187\":\"P61086\",\"1188\":\"P61088;Q5JXB2\",\"1189\":\"P61106\",\"1190\":\"P61158\",\"1191\":\"P61160\",\"1192\":\"P61163\",\"1193\":\"P61201\",\"1194\":\"P84077;P61204\",\"1195\":\"P61218\",\"1196\":\"P61221\",\"1197\":\"P61247\",\"1198\":\"P61254\",\"1199\":\"P61289\",\"1200\":\"P61313\",\"1201\":\"P61326;Q96A72\",\"1202\":\"P61353\",\"1203\":\"P61421\",\"1204\":\"P61513\",\"1205\":\"P61586\",\"1206\":\"P61604\",\"1207\":\"P61619\",\"1208\":\"P61758\",\"1209\":\"P61769\",\"1210\":\"P61803\",\"1211\":\"P61923\",\"1212\":\"P61927\",\"1213\":\"P61956;Q6EEV6\",\"1214\":\"P61960\",\"1215\":\"P61964\",\"1216\":\"P61970\",\"1217\":\"P61978\",\"1218\":\"P61981\",\"1219\":\"P62070\",\"1220\":\"P62081\",\"1221\":\"P62136\",\"1222\":\"P62140\",\"1223\":\"P62191\",\"1224\":\"P62195\",\"1225\":\"P62241\",\"1226\":\"P62244\",\"1227\":\"P62249\",\"1228\":\"P62256\",\"1229\":\"P62258\",\"1230\":\"P62263\",\"1231\":\"P62266\",\"1232\":\"P62269\",\"1233\":\"P62277\",\"1234\":\"P62280\",\"1235\":\"P62304\",\"1236\":\"P62306\",\"1237\":\"P62314\",\"1238\":\"P62316\",\"1239\":\"P62318\",\"1240\":\"P62330\",\"1241\":\"P62333\",\"1242\":\"P62424\",\"1243\":\"Q15907;P62491\",\"1244\":\"P62495\",\"1245\":\"P62701\",\"1246\":\"P62750\",\"1247\":\"P62753\",\"1248\":\"P62805\",\"1249\":\"P62820\",\"1250\":\"P62826\",\"1251\":\"P62829\",\"1252\":\"P62834;P61224;A6NIZ1\",\"1253\":\"P62841\",\"1254\":\"P62847\",\"1255\":\"P62851\",\"1256\":\"P62857\",\"1257\":\"P62861\",\"1258\":\"P62873\",\"1259\":\"P62888\",\"1260\":\"P62899\",\"1261\":\"P62906\",\"1262\":\"P62910\",\"1263\":\"P62913\",\"1264\":\"P62917\",\"1265\":\"P62937\",\"1266\":\"P62942\",\"1267\":\"P62979;P62987;P0CG47;P0CG48\",\"1268\":\"P62993\",\"1269\":\"P62995\",\"1270\":\"P63000\",\"1271\":\"P63010\",\"1272\":\"P63104\",\"1273\":\"P63151\",\"1274\":\"P63165\",\"1275\":\"P63173\",\"1276\":\"P63208\",\"1277\":\"P63220\",\"1278\":\"P63241;Q6IS14\",\"1279\":\"P63244\",\"1280\":\"P63279\",\"1281\":\"P63313\",\"1282\":\"P67775;P62714\",\"1283\":\"P67809\",\"1284\":\"P67812\",\"1285\":\"P67870\",\"1286\":\"P67936\",\"1287\":\"P68036;A0A1B0GUS4\",\"1288\":\"Q5VTE0;P68104\",\"1289\":\"Q9BQE3;Q71U36;P68363;P0DPH8;P0DPH7;Q6PEY2\",\"1290\":\"P68366\",\"1291\":\"P68371\",\"1292\":\"Q8NEV1;P68400\",\"1293\":\"Q71DI3;Q16695;P68431;Q5TEC6;Q6NXT2\",\"1294\":\"P78310\",\"1295\":\"P78316\",\"1296\":\"P78318\",\"1297\":\"P78332\",\"1298\":\"P78344\",\"1299\":\"P78345\",\"1300\":\"P78346\",\"1301\":\"P78347\",\"1302\":\"P78362\",\"1303\":\"P78371\",\"1304\":\"P78406\",\"1305\":\"P78417\",\"1306\":\"P78527\",\"1307\":\"P78536\",\"1308\":\"P78540\",\"1309\":\"P80303\",\"1310\":\"P80723\",\"1311\":\"P82650\",\"1312\":\"P82663\",\"1313\":\"P82664\",\"1314\":\"P82673\",\"1315\":\"P82675\",\"1316\":\"P82909\",\"1317\":\"P82912\",\"1318\":\"P82914\",\"1319\":\"P82930\",\"1320\":\"P82932\",\"1321\":\"P82933\",\"1322\":\"P82970\",\"1323\":\"P82979\",\"1324\":\"P83731\",\"1325\":\"P83881\",\"1326\":\"P84085\",\"1327\":\"P84090\",\"1328\":\"P84095\",\"1329\":\"P84098\",\"1330\":\"P84101\",\"1331\":\"P84103\",\"1332\":\"P98082\",\"1333\":\"P98175\",\"1334\":\"P98179\",\"1335\":\"P98194\",\"1336\":\"P99999\",\"1337\":\"Q00169\",\"1338\":\"Q00325\",\"1339\":\"Q00341\",\"1340\":\"Q00577\",\"1341\":\"Q00587\",\"1342\":\"Q00610\",\"1343\":\"Q00688\",\"1344\":\"Q00765\",\"1345\":\"Q00796\",\"1346\":\"Q00839\",\"1347\":\"Q01081\",\"1348\":\"Q01082\",\"1349\":\"Q01085\",\"1350\":\"Q01105;P0DME0\",\"1351\":\"Q01130\",\"1352\":\"Q01518\",\"1353\":\"Q01650\",\"1354\":\"Q01780\",\"1355\":\"Q01813\",\"1356\":\"Q01844\",\"1357\":\"Q02127\",\"1358\":\"Q02218\",\"1359\":\"Q02241\",\"1360\":\"Q02252\",\"1361\":\"Q02388\",\"1362\":\"Q02543\",\"1363\":\"Q02750\",\"1364\":\"Q02790\",\"1365\":\"Q02809\",\"1366\":\"Q02818\",\"1367\":\"Q02878\",\"1368\":\"Q02978\",\"1369\":\"Q03154\",\"1370\":\"Q03167\",\"1371\":\"Q03252\",\"1372\":\"Q03518\",\"1373\":\"Q03519\",\"1374\":\"Q03701\",\"1375\":\"Q04323\",\"1376\":\"Q04446\",\"1377\":\"Q04637\",\"1378\":\"Q04721\",\"1379\":\"Q04726\",\"1380\":\"Q04760\",\"1381\":\"Q04837\",\"1382\":\"Q04912\",\"1383\":\"Q04917\",\"1384\":\"Q05048\",\"1385\":\"Q05519\",\"1386\":\"Q05682\",\"1387\":\"Q06124\",\"1388\":\"Q06210\",\"1389\":\"Q06265\",\"1390\":\"Q06323\",\"1391\":\"Q06787\",\"1392\":\"Q06830\",\"1393\":\"Q07020\",\"1394\":\"Q07021\",\"1395\":\"Q07065\",\"1396\":\"Q07157\",\"1397\":\"Q07666\",\"1398\":\"Q07812\",\"1399\":\"Q07864\",\"1400\":\"Q07866\",\"1401\":\"Q07954\",\"1402\":\"Q07955\",\"1403\":\"Q07960\",\"1404\":\"Q08170\",\"1405\":\"Q08209;P48454;P16298\",\"1406\":\"Q08211\",\"1407\":\"Q08257\",\"1408\":\"Q08378\",\"1409\":\"Q08379\",\"1410\":\"Q08380\",\"1411\":\"Q08722\",\"1412\":\"Q08752\",\"1413\":\"Q08945\",\"1414\":\"Q08AF3\",\"1415\":\"Q08AM6\",\"1416\":\"Q08J23\",\"1417\":\"Q09028\",\"1418\":\"Q09161\",\"1419\":\"Q09666\",\"1420\":\"Q0D2I5;Q5TF58\",\"1421\":\"Q10471\",\"1422\":\"Q10567\",\"1423\":\"Q10570\",\"1424\":\"Q10713\",\"1425\":\"Q12768\",\"1426\":\"Q12769\",\"1427\":\"Q12788\",\"1428\":\"Q12789\",\"1429\":\"Q12792\",\"1430\":\"Q12797\",\"1431\":\"Q12802\",\"1432\":\"Q12830\",\"1433\":\"Q12846\",\"1434\":\"Q12849\",\"1435\":\"Q12872\",\"1436\":\"Q12873\",\"1437\":\"Q12874\",\"1438\":\"Q12888\",\"1439\":\"Q12904\",\"1440\":\"Q12905\",\"1441\":\"Q12906\",\"1442\":\"Q12907\",\"1443\":\"Q12931\",\"1444\":\"Q12959\",\"1445\":\"Q12965\",\"1446\":\"Q12972\",\"1447\":\"Q12996\",\"1448\":\"Q13011\",\"1449\":\"Q13045\",\"1450\":\"Q13057\",\"1451\":\"Q13084\",\"1452\":\"Q13085\",\"1453\":\"Q13098\",\"1454\":\"Q13123\",\"1455\":\"Q13129\",\"1456\":\"Q13144\",\"1457\":\"Q13148\",\"1458\":\"Q13151\",\"1459\":\"Q13155\",\"1460\":\"Q13162\",\"1461\":\"Q13177\",\"1462\":\"Q13185\",\"1463\":\"Q13190\",\"1464\":\"Q13200\",\"1465\":\"Q13206\",\"1466\":\"Q13217\",\"1467\":\"Q13227\",\"1468\":\"Q13228\",\"1469\":\"Q13242\",\"1470\":\"Q13243\",\"1471\":\"Q13247\",\"1472\":\"Q13263\",\"1473\":\"Q13283\",\"1474\":\"Q13310\",\"1475\":\"Q13315\",\"1476\":\"Q13330\",\"1477\":\"Q13347\",\"1478\":\"Q13363\",\"1479\":\"Q13370\",\"1480\":\"Q13404\",\"1481\":\"Q13405\",\"1482\":\"Q13409\",\"1483\":\"Q13418\",\"1484\":\"Q13423\",\"1485\":\"Q13427\",\"1486\":\"Q13428\",\"1487\":\"Q13433\",\"1488\":\"Q13435\",\"1489\":\"Q13438\",\"1490\":\"Q13439\",\"1491\":\"Q13442\",\"1492\":\"Q13443\",\"1493\":\"Q13445\",\"1494\":\"Q13451\",\"1495\":\"Q13472\",\"1496\":\"Q13492\",\"1497\":\"Q13501\",\"1498\":\"Q13505\",\"1499\":\"Q13509\",\"1500\":\"Q13510\",\"1501\":\"Q13523\",\"1502\":\"Q13526;O15428\",\"1503\":\"Q13535\",\"1504\":\"Q13541\",\"1505\":\"Q13547\",\"1506\":\"Q13555\",\"1507\":\"Q13561\",\"1508\":\"Q13564\",\"1509\":\"Q13572\",\"1510\":\"Q13573\",\"1511\":\"Q13586\",\"1512\":\"Q13595\",\"1513\":\"Q13601\",\"1514\":\"Q13610\",\"1515\":\"Q13616\",\"1516\":\"Q13617\",\"1517\":\"Q13618\",\"1518\":\"Q13619\",\"1519\":\"Q13620\",\"1520\":\"Q13630\",\"1521\":\"Q13636\",\"1522\":\"Q13637;O14966;P57729\",\"1523\":\"Q13643\",\"1524\":\"Q13724\",\"1525\":\"Q13769\",\"1526\":\"Q13813\",\"1527\":\"Q13823\",\"1528\":\"Q13838\",\"1529\":\"Q13867\",\"1530\":\"Q13868\",\"1531\":\"Q13895\",\"1532\":\"Q13952\",\"1533\":\"Q14004\",\"1534\":\"Q14008\",\"1535\":\"Q14011\",\"1536\":\"Q14019\",\"1537\":\"Q14103\",\"1538\":\"Q14108\",\"1539\":\"Q14116\",\"1540\":\"Q14118\",\"1541\":\"Q14126\",\"1542\":\"Q14134\",\"1543\":\"Q14135\",\"1544\":\"Q14137\",\"1545\":\"Q14139\",\"1546\":\"Q14141\",\"1547\":\"Q14146\",\"1548\":\"Q14152\",\"1549\":\"Q14157\",\"1550\":\"Q14160\",\"1551\":\"Q14165\",\"1552\":\"Q14166\",\"1553\":\"Q14181\",\"1554\":\"Q14197\",\"1555\":\"Q14203\",\"1556\":\"Q14204\",\"1557\":\"Q14232\",\"1558\":\"Q14240\",\"1559\":\"Q14241\",\"1560\":\"Q14244\",\"1561\":\"Q14247\",\"1562\":\"Q14254\",\"1563\":\"Q14257\",\"1564\":\"Q14258\",\"1565\":\"Q14318\",\"1566\":\"Q14320\",\"1567\":\"Q14331;A0AAG2SWP8\",\"1568\":\"Q14344\",\"1569\":\"Q14376\",\"1570\":\"Q14444\",\"1571\":\"Q14498\",\"1572\":\"Q14527\",\"1573\":\"Q14562\",\"1574\":\"Q14566\",\"1575\":\"Q14573\",\"1576\":\"Q14669\",\"1577\":\"Q14671;Q8TB72\",\"1578\":\"Q14676\",\"1579\":\"Q14677\",\"1580\":\"Q14683\",\"1581\":\"Q14684\",\"1582\":\"Q14687\",\"1583\":\"Q14690\",\"1584\":\"Q14692\",\"1585\":\"Q14694\",\"1586\":\"Q14696\",\"1587\":\"Q14697\",\"1588\":\"Q14739\",\"1589\":\"Q14764\",\"1590\":\"Q14789\",\"1591\":\"Q14839\",\"1592\":\"Q14847\",\"1593\":\"Q14914\",\"1594\":\"Q14966\",\"1595\":\"Q14974\",\"1596\":\"Q14978\",\"1597\":\"Q14980\",\"1598\":\"Q14997\",\"1599\":\"Q14BN4\",\"1600\":\"Q14C86\",\"1601\":\"Q15003\",\"1602\":\"Q15005\",\"1603\":\"Q15006\",\"1604\":\"Q15007\",\"1605\":\"Q15008\",\"1606\":\"Q15014\",\"1607\":\"Q15019\",\"1608\":\"Q15020\",\"1609\":\"Q15021\",\"1610\":\"Q15022\",\"1611\":\"Q15024\",\"1612\":\"Q15029\",\"1613\":\"Q15031\",\"1614\":\"Q15042\",\"1615\":\"Q15043\",\"1616\":\"Q15046\",\"1617\":\"Q15050\",\"1618\":\"Q15054\",\"1619\":\"Q15056\",\"1620\":\"Q15058\",\"1621\":\"Q15059\",\"1622\":\"Q15067\",\"1623\":\"Q15070\",\"1624\":\"Q15075\",\"1625\":\"Q15084\",\"1626\":\"Q15149\",\"1627\":\"Q15154\",\"1628\":\"Q15155\",\"1629\":\"Q15165\",\"1630\":\"Q15181\",\"1631\":\"Q15185\",\"1632\":\"Q15233\",\"1633\":\"Q15269\",\"1634\":\"Q15276\",\"1635\":\"Q15286\",\"1636\":\"Q15287\",\"1637\":\"Q15291\",\"1638\":\"Q15293\",\"1639\":\"Q15361\",\"1640\":\"Q15363\",\"1641\":\"Q15365\",\"1642\":\"Q15366\",\"1643\":\"Q15369\",\"1644\":\"Q15370\",\"1645\":\"Q15382\",\"1646\":\"Q15393\",\"1647\":\"Q15397\",\"1648\":\"Q15418\",\"1649\":\"Q15424\",\"1650\":\"Q15427\",\"1651\":\"Q15428\",\"1652\":\"Q15436\",\"1653\":\"Q15437\",\"1654\":\"Q15459\",\"1655\":\"Q15477\",\"1656\":\"Q15526\",\"1657\":\"Q15555\",\"1658\":\"Q15599\",\"1659\":\"Q15629\",\"1660\":\"Q15631\",\"1661\":\"Q15637\",\"1662\":\"Q15643\",\"1663\":\"Q15648\",\"1664\":\"Q15651\",\"1665\":\"Q15654\",\"1666\":\"Q15691\",\"1667\":\"Q15717\",\"1668\":\"Q15738\",\"1669\":\"Q15758\",\"1670\":\"Q15776\",\"1671\":\"Q15785\",\"1672\":\"Q15796;P84022;O15198\",\"1673\":\"Q15811;CON__ENSEMBL:ENSBTAP00000001528\",\"1674\":\"Q15819\",\"1675\":\"Q15836\",\"1676\":\"Q15904\",\"1677\":\"Q15910\",\"1678\":\"Q15942\",\"1679\":\"Q16134\",\"1680\":\"Q16181\",\"1681\":\"Q16186\",\"1682\":\"Q16204\",\"1683\":\"Q16401\",\"1684\":\"Q16513\",\"1685\":\"Q16531\",\"1686\":\"Q16543\",\"1687\":\"Q16555\",\"1688\":\"Q16576\",\"1689\":\"Q16595\",\"1690\":\"Q16629\",\"1691\":\"Q16630\",\"1692\":\"Q16637\",\"1693\":\"Q16643\",\"1694\":\"Q16658\",\"1695\":\"Q16666\",\"1696\":\"Q16698\",\"1697\":\"Q16706\",\"1698\":\"Q16718\",\"1699\":\"Q16719\",\"1700\":\"Q16740\",\"1701\":\"Q16762\",\"1702\":\"Q16775\",\"1703\":\"Q16795\",\"1704\":\"Q16799\",\"1705\":\"Q16822\",\"1706\":\"Q16836\",\"1707\":\"Q16851\",\"1708\":\"Q16881\",\"1709\":\"Q16891\",\"1710\":\"Q1ED39\",\"1711\":\"Q1KMD3\",\"1712\":\"Q27J81\",\"1713\":\"Q29RF7\",\"1714\":\"Q2KHM9\",\"1715\":\"Q2KHR3\",\"1716\":\"Q2M389\",\"1717\":\"Q2NL82\",\"1718\":\"Q2TAC2\",\"1719\":\"Q2TAL8\",\"1720\":\"Q2TAY7\",\"1721\":\"Q2TB10\",\"1722\":\"Q32MZ4\",\"1723\":\"Q32P28\",\"1724\":\"Q32P41\",\"1725\":\"Q3LXA3\",\"1726\":\"Q3MHD2\",\"1727\":\"Q3ZCQ8\",\"1728\":\"Q49A26\",\"1729\":\"Q4G0J3\",\"1730\":\"Q4G0N4\",\"1731\":\"Q4G176\",\"1732\":\"Q4U2R6\",\"1733\":\"Q4VC31\",\"1734\":\"Q4ZIN3\",\"1735\":\"Q52LJ0\",\"1736\":\"Q52LW3\",\"1737\":\"Q53EL6\",\"1738\":\"Q53EP0\",\"1739\":\"Q53GQ0\",\"1740\":\"Q53GS9\",\"1741\":\"Q53H82\",\"1742\":\"Q53S33\",\"1743\":\"Q56NI9\",\"1744\":\"Q56P03\",\"1745\":\"Q56VL3\",\"1746\":\"Q5BKZ1\",\"1747\":\"Q5C9Z4\",\"1748\":\"Q5H9R7\",\"1749\":\"Q5J8M3\",\"1750\":\"Q5JRA6\",\"1751\":\"Q5JRX3\",\"1752\":\"Q5JSZ5\",\"1753\":\"Q5JTH9\",\"1754\":\"Q5JTV8\",\"1755\":\"Q5JTZ9\",\"1756\":\"Q5JWF2\",\"1757\":\"Q5M775\",\"1758\":\"Q5RKV6\",\"1759\":\"Q5SNT2\",\"1760\":\"Q5SRE5\",\"1761\":\"Q5SSJ5\",\"1762\":\"Q5SWX8\",\"1763\":\"Q5SY16\",\"1764\":\"Q5T0F9\",\"1765\":\"Q5T160\",\"1766\":\"Q5T1C6\",\"1767\":\"Q9Y6H1;Q5T1J5\",\"1768\":\"Q5T1M5\",\"1769\":\"Q5T200\",\"1770\":\"Q5T280\",\"1771\":\"Q5T3I0\",\"1772\":\"Q5T4S7\",\"1773\":\"Q5T653\",\"1774\":\"Q5T6F2\",\"1775\":\"Q5T8D3\",\"1776\":\"Q5T8P6\",\"1777\":\"Q5T9A4\",\"1778\":\"Q5T9L3\",\"1779\":\"Q5TA45\",\"1780\":\"Q5TC12\",\"1781\":\"Q5TDH0\",\"1782\":\"Q5TFE4\",\"1783\":\"Q5THJ4\",\"1784\":\"Q5UCC4\",\"1785\":\"Q5UIP0\",\"1786\":\"Q5VT52\",\"1787\":\"Q5VT66\",\"1788\":\"Q5VTL8\",\"1789\":\"Q5VTR2\",\"1790\":\"Q5VV42\",\"1791\":\"Q5VYK3\",\"1792\":\"Q5XKP0\",\"1793\":\"Q63HN8\",\"1794\":\"Q9Y4E1;Q641Q2\",\"1795\":\"Q658Y4\",\"1796\":\"Q66K74\",\"1797\":\"Q66PJ3\",\"1798\":\"Q68CP9\",\"1799\":\"Q68CQ4\",\"1800\":\"Q68D10\",\"1801\":\"Q68E01\",\"1802\":\"Q69YN2\",\"1803\":\"Q69YQ0\",\"1804\":\"Q6DD87\",\"1805\":\"Q6DD88\",\"1806\":\"Q6DKI1\",\"1807\":\"Q6FI81\",\"1808\":\"Q6GMV3\",\"1809\":\"Q6IAN0\",\"1810\":\"Q6IBS0\",\"1811\":\"Q6IBW4\",\"1812\":\"Q6IN84\",\"1813\":\"Q6IN85\",\"1814\":\"Q6KC79\",\"1815\":\"Q6L8Q7\",\"1816\":\"Q6NUK1\",\"1817\":\"Q6NUM9\",\"1818\":\"Q6NUQ1\",\"1819\":\"Q6NUQ4\",\"1820\":\"Q6NVY1\",\"1821\":\"Q6NW34\",\"1822\":\"Q6NYC1\",\"1823\":\"Q6NYC8\",\"1824\":\"Q6NZI2\",\"1825\":\"Q6NZY4\",\"1826\":\"Q6P158\",\"1827\":\"Q6P161\",\"1828\":\"Q6P1J9\",\"1829\":\"Q6P1L8\",\"1830\":\"Q6P1M0\",\"1831\":\"Q6P1N0\",\"1832\":\"Q6P2E9\",\"1833\":\"Q96GK7;Q6P2I3\",\"1834\":\"Q6P2Q9\",\"1835\":\"Q6P4A7\",\"1836\":\"Q6P4F7\",\"1837\":\"Q6P587\",\"1838\":\"Q6P996\",\"1839\":\"Q6P9B9\",\"1840\":\"Q6PCB5\",\"1841\":\"Q6PD62\",\"1842\":\"Q6PI48\",\"1843\":\"Q6PIU2\",\"1844\":\"Q6PK04\",\"1845\":\"Q6PKG0\",\"1846\":\"Q6RFH5\",\"1847\":\"Q6UB35\",\"1848\":\"Q6UN15\",\"1849\":\"Q6UVK1\",\"1850\":\"Q6UW63\",\"1851\":\"Q6UWP7\",\"1852\":\"Q6UX04\",\"1853\":\"Q6UXH1\",\"1854\":\"Q6UXV4\",\"1855\":\"Q6VN20\",\"1856\":\"Q6WKZ4\",\"1857\":\"Q6Y7W6\",\"1858\":\"Q6YHK3\",\"1859\":\"Q6YN16\",\"1860\":\"Q6ZRP7\",\"1861\":\"Q6ZXV5\",\"1862\":\"Q709C8\",\"1863\":\"Q70UQ0\",\"1864\":\"Q70Z53\",\"1865\":\"Q71RC2\",\"1866\":\"Q76FK4\",\"1867\":\"Q7KZ85\",\"1868\":\"Q7KZF4\",\"1869\":\"Q7KZN9\",\"1870\":\"Q7L014\",\"1871\":\"Q7L0Y3\",\"1872\":\"Q7L1Q6\",\"1873\":\"Q7L2E3\",\"1874\":\"Q7L2H7\",\"1875\":\"Q7L2J0\",\"1876\":\"Q7L4I2\",\"1877\":\"Q7L576;Q96F07\",\"1878\":\"Q7L592\",\"1879\":\"Q7L5N1\",\"1880\":\"Q7L5Y9\",\"1881\":\"Q7L8L6\",\"1882\":\"Q9H8S9;Q7L9L4\",\"1883\":\"Q7LBC6\",\"1884\":\"Q7LBR1\",\"1885\":\"Q7RTP6\",\"1886\":\"Q7Z2K6\",\"1887\":\"Q7Z2T5\",\"1888\":\"Q7Z2W4\",\"1889\":\"Q7Z2W9\",\"1890\":\"Q7Z309\",\"1891\":\"Q7Z3B4\",\"1892\":\"Q7Z417\",\"1893\":\"Q7Z434\",\"1894\":\"Q7Z478\",\"1895\":\"Q7Z4H8\",\"1896\":\"Q7Z4V5\",\"1897\":\"Q7Z4W1\",\"1898\":\"Q7Z5K2\",\"1899\":\"Q7Z5L9\",\"1900\":\"Q7Z6E9\",\"1901\":\"Q7Z6J9\",\"1902\":\"Q7Z6M1\",\"1903\":\"Q7Z6M4\",\"1904\":\"Q7Z6Z7\",\"1905\":\"Q7Z739\",\"1906\":\"Q7Z7F0\",\"1907\":\"Q7Z7F7\",\"1908\":\"Q7Z7H5\",\"1909\":\"Q7Z7H8\",\"1910\":\"Q86SF2\",\"1911\":\"Q86SX6\",\"1912\":\"Q86TI2\",\"1913\":\"Q86TS9\",\"1914\":\"Q86TU7\",\"1915\":\"Q86TX2;P49753;Q3I5F7\",\"1916\":\"Q86U38\",\"1917\":\"Q86U42\",\"1918\":\"Q86U44\",\"1919\":\"Q86U86\",\"1920\":\"Q86U90\",\"1921\":\"Q86UE4\",\"1922\":\"Q86UE8\",\"1923\":\"Q86UL3\",\"1924\":\"Q86UP2\",\"1925\":\"Q86UU0\",\"1926\":\"Q86UV5\",\"1927\":\"Q86UY5\",\"1928\":\"Q86V21\",\"1929\":\"Q86V48\",\"1930\":\"Q86V81\",\"1931\":\"Q86VM9\",\"1932\":\"Q86VP6\",\"1933\":\"Q86W42\",\"1934\":\"Q86WB0\",\"1935\":\"Q86X55\",\"1936\":\"Q86XI2\",\"1937\":\"Q86XP1\",\"1938\":\"Q86XP3\",\"1939\":\"Q86Y34\",\"1940\":\"Q86Y56\",\"1941\":\"Q86YP4\",\"1942\":\"Q86YQ8;Q8IYJ1;Q9HCH3\",\"1943\":\"Q86YT6\",\"1944\":\"Q8IU81\",\"1945\":\"Q8IUD2\",\"1946\":\"Q8IUF8\",\"1947\":\"Q8IUX1\",\"1948\":\"Q8IV08\",\"1949\":\"Q8IVF2\",\"1950\":\"Q8IVM0\",\"1951\":\"Q8IVT2\",\"1952\":\"Q8IWC1\",\"1953\":\"Q8IWJ2\",\"1954\":\"Q8IWS0\",\"1955\":\"Q8IWX8\",\"1956\":\"Q8IWZ3\",\"1957\":\"Q8IX01\",\"1958\":\"Q8IX12\",\"1959\":\"Q8IX18\",\"1960\":\"Q8IXH7\",\"1961\":\"Q8IXI1\",\"1962\":\"Q8IXM3\",\"1963\":\"Q8IXS2\",\"1964\":\"Q8IY17\",\"1965\":\"Q8IY37\",\"1966\":\"Q8IY67\",\"1967\":\"Q8IY81\",\"1968\":\"Q8IYB3\",\"1969\":\"Q8IYB5\",\"1970\":\"Q8IYB8\",\"1971\":\"Q8IYU8\",\"1972\":\"Q8IZ69\",\"1973\":\"Q8IZ73\",\"1974\":\"Q8IZ83\",\"1975\":\"Q8IZL8\",\"1976\":\"Q8IZP0\",\"1977\":\"Q8N0X7\",\"1978\":\"Q8N128\",\"1979\":\"Q8N129\",\"1980\":\"Q8N163\",\"1981\":\"Q8N183\",\"1982\":\"Q8N1F7\",\"1983\":\"Q8N1G2\",\"1984\":\"Q8N1G4\",\"1985\":\"Q8N201\",\"1986\":\"Q8N2F6\",\"1987\":\"Q8N2K0\",\"1988\":\"Q8N3C0\",\"1989\":\"Q8N3D4\",\"1990\":\"Q8N3U4\",\"1991\":\"Q8N3V7\",\"1992\":\"Q8N3X1\",\"1993\":\"Q8N4V1\",\"1994\":\"Q8N543\",\"1995\":\"Q8N5C7\",\"1996\":\"Q8N5I9\",\"1997\":\"Q8N5K1\",\"1998\":\"Q8N5M9\",\"1999\":\"Q8N5N7\",\"2000\":\"Q8N5P1\",\"2001\":\"Q8N684\",\"2002\":\"Q8N6H7\",\"2003\":\"Q8N6M0\",\"2004\":\"Q8N6N3\",\"2005\":\"Q8N6T3\",\"2006\":\"Q8N766\",\"2007\":\"Q8N7H5\",\"2008\":\"Q8N806\",\"2009\":\"Q8N8A6\",\"2010\":\"Q8N8S7\",\"2011\":\"Q8N983\",\"2012\":\"Q8N9N7\",\"2013\":\"Q8N9N8\",\"2014\":\"Q8N9T8\",\"2015\":\"Q8NB16\",\"2016\":\"Q8NB49\",\"2017\":\"Q8NBJ4\",\"2018\":\"Q8NBJ5\",\"2019\":\"Q8NBJ7\",\"2020\":\"Q8NBK3\",\"2021\":\"Q8NBN7\",\"2022\":\"Q8NBQ5\",\"2023\":\"Q8NBS9\",\"2024\":\"Q8NBU5\",\"2025\":\"Q8NC51\",\"2026\":\"Q8NC56\",\"2027\":\"Q8NC60\",\"2028\":\"Q8NC96\",\"2029\":\"Q8NCA5\",\"2030\":\"Q8NCE0\",\"2031\":\"Q8NCF5\",\"2032\":\"Q8NCG7\",\"2033\":\"Q8NCW5\",\"2034\":\"Q8ND56\",\"2035\":\"Q8NDH2\",\"2036\":\"Q8NDH3\",\"2037\":\"Q8NDX5\",\"2038\":\"Q8NE01\",\"2039\":\"Q8NE71\",\"2040\":\"Q8NE86\",\"2041\":\"Q8NEF9\",\"2042\":\"Q8NEJ9\",\"2043\":\"Q8NEM2\",\"2044\":\"Q8NEZ5\",\"2045\":\"Q8NF37\",\"2046\":\"Q8NFC6\",\"2047\":\"Q8NFH3\",\"2048\":\"Q8NFH4\",\"2049\":\"Q8NFH5\",\"2050\":\"Q8NFQ8\",\"2051\":\"Q8NFV4\",\"2052\":\"Q8NHH9\",\"2053\":\"Q8NHP6\",\"2054\":\"Q8NHQ9\",\"2055\":\"Q8NI27\",\"2056\":\"Q8NI36\",\"2057\":\"Q8TAE8\",\"2058\":\"Q8TAQ2\",\"2059\":\"Q8TAT6\",\"2060\":\"Q8TB61\",\"2061\":\"Q8TBC4\",\"2062\":\"Q8TBF4\",\"2063\":\"Q8TBM8\",\"2064\":\"Q8TC12\",\"2065\":\"Q8TCC3\",\"2066\":\"Q8TCJ2\",\"2067\":\"Q8TCS8\",\"2068\":\"Q8TCT9\",\"2069\":\"Q8TDD1\",\"2070\":\"Q8TDN6\",\"2071\":\"Q8TED0\",\"2072\":\"Q8TED1\",\"2073\":\"Q8TEM1\",\"2074\":\"Q8TEQ6\",\"2075\":\"Q8TEX9\",\"2076\":\"Q8TF01\",\"2077\":\"Q8TF65\",\"2078\":\"Q8WTS6\",\"2079\":\"Q8WTT2\",\"2080\":\"Q8WTV0\",\"2081\":\"Q8WTW3\",\"2082\":\"Q8WU76\",\"2083\":\"Q8WU90\",\"2084\":\"Q8WUA4\",\"2085\":\"Q8WUB8\",\"2086\":\"Q8WUH6\",\"2087\":\"Q8WUM0\",\"2088\":\"Q8WUM4\",\"2089\":\"Q8WUQ7\",\"2090\":\"Q8WUX1\",\"2091\":\"Q8WUX2;Q07092;Q8NFW1\",\"2092\":\"Q8WUY1\",\"2093\":\"Q8WVB6\",\"2094\":\"Q8WVC0\",\"2095\":\"Q8WVJ2\",\"2096\":\"Q8WVM8\",\"2097\":\"Q8WVT3\",\"2098\":\"Q8WVV9\",\"2099\":\"Q8WVX9\",\"2100\":\"Q8WVY7\",\"2101\":\"Q8WW12\",\"2102\":\"Q8WW59\",\"2103\":\"Q8WWC4\",\"2104\":\"Q8WWI1\",\"2105\":\"Q8WWI5\",\"2106\":\"Q8WWM7\",\"2107\":\"Q8WWV3\",\"2108\":\"Q8WWY3\",\"2109\":\"Q8WX92\",\"2110\":\"Q8WX93\",\"2111\":\"Q8WXA9\",\"2112\":\"Q8WXI7\",\"2113\":\"Q8WXI9\",\"2114\":\"Q8WXW3\",\"2115\":\"Q8WXX5\",\"2116\":\"Q8WY22\",\"2117\":\"Q8WY36\",\"2118\":\"Q8WYA6\",\"2119\":\"Q8WYP5\",\"2120\":\"Q8WYQ5\",\"2121\":\"Q8WZ42\",\"2122\":\"Q8WZA0\",\"2123\":\"Q92466\",\"2124\":\"Q92499\",\"2125\":\"Q92504\",\"2126\":\"Q92520\",\"2127\":\"Q92522\",\"2128\":\"Q92538\",\"2129\":\"Q92541\",\"2130\":\"Q92542\",\"2131\":\"Q92544\",\"2132\":\"Q92552\",\"2133\":\"Q92575\",\"2134\":\"Q92576\",\"2135\":\"Q92598\",\"2136\":\"Q92610\",\"2137\":\"Q92614\",\"2138\":\"Q92615\",\"2139\":\"Q92616\",\"2140\":\"Q92620\",\"2141\":\"Q92621\",\"2142\":\"Q92643\",\"2143\":\"Q92665\",\"2144\":\"Q92667\",\"2145\":\"Q92688\",\"2146\":\"Q92733\",\"2147\":\"Q92734\",\"2148\":\"Q92769\",\"2149\":\"Q92793\",\"2150\":\"Q92797\",\"2151\":\"Q92804\",\"2152\":\"Q92805\",\"2153\":\"Q92820\",\"2154\":\"Q92841\",\"2155\":\"Q92878\",\"2156\":\"Q92879\",\"2157\":\"Q92887\",\"2158\":\"Q92890\",\"2159\":\"Q92896\",\"2160\":\"Q92900\",\"2161\":\"Q92905\",\"2162\":\"Q92917\",\"2163\":\"Q92922\",\"2164\":\"Q92925\",\"2165\":\"Q92945\",\"2166\":\"Q92947\",\"2167\":\"Q92973\",\"2168\":\"Q92979\",\"2169\":\"Q93008\",\"2170\":\"Q93009\",\"2171\":\"Q93050\",\"2172\":\"Q93074\",\"2173\":\"Q93096;Q12974\",\"2174\":\"Q969E2\",\"2175\":\"Q969G3\",\"2176\":\"Q969H8\",\"2177\":\"Q969M3\",\"2178\":\"Q969N2\",\"2179\":\"Q969P0\",\"2180\":\"Q969Q0\",\"2181\":\"Q969V3\",\"2182\":\"Q969X5\",\"2183\":\"Q969Z0\",\"2184\":\"Q96A26\",\"2185\":\"Q96A33\",\"2186\":\"Q96A35\",\"2187\":\"Q96A49\",\"2188\":\"Q96A57\",\"2189\":\"Q96A73\",\"2190\":\"Q96AE4\",\"2191\":\"Q96AG4\",\"2192\":\"Q96AQ6\",\"2193\":\"Q96AT1\",\"2194\":\"Q96AY3\",\"2195\":\"Q96B26\",\"2196\":\"Q96B36\",\"2197\":\"Q96B97\",\"2198\":\"Q96BP3\",\"2199\":\"Q96BR5\",\"2200\":\"Q96C01\",\"2201\":\"Q96C36\",\"2202\":\"Q96C57\",\"2203\":\"Q96C86\",\"2204\":\"Q96C90\",\"2205\":\"Q96CB8\",\"2206\":\"Q96CN7\",\"2207\":\"Q96CP2\",\"2208\":\"Q96CS3\",\"2209\":\"Q96CT7\",\"2210\":\"Q96CU9\",\"2211\":\"Q96CW1\",\"2212\":\"Q96D53\",\"2213\":\"Q96DA6\",\"2214\":\"Q96DG6\",\"2215\":\"Q96DH6\",\"2216\":\"Q96DI7\",\"2217\":\"Q96DN5\",\"2218\":\"Q96DV4\",\"2219\":\"Q96E11\",\"2220\":\"Q96E29\",\"2221\":\"Q96EB6\",\"2222\":\"Q96EE3\",\"2223\":\"Q96EI5\",\"2224\":\"Q96EL3\",\"2225\":\"Q96EN8\",\"2226\":\"Q96EP5\",\"2227\":\"Q96ER9\",\"2228\":\"Q96EV2\",\"2229\":\"Q96EX1\",\"2230\":\"Q96EY1\",\"2231\":\"Q96EY7\",\"2232\":\"Q96EY8\",\"2233\":\"Q96F86\",\"2234\":\"Q96FQ6\",\"2235\":\"Q96FV9\",\"2236\":\"Q96FW1\",\"2237\":\"Q96FX7\",\"2238\":\"Q96G03\",\"2239\":\"Q96G23\",\"2240\":\"Q96G25\",\"2241\":\"Q96G46\",\"2242\":\"Q96G74\",\"2243\":\"Q96GA3\",\"2244\":\"Q96GC5\",\"2245\":\"Q96GM5\",\"2246\":\"Q96GM8\",\"2247\":\"Q96GQ7\",\"2248\":\"Q96GX9\",\"2249\":\"Q96HA7\",\"2250\":\"Q96HC4\",\"2251\":\"Q96HE7\",\"2252\":\"Q96HS1\",\"2253\":\"Q96HY6\",\"2254\":\"Q96I24\",\"2255\":\"Q96I25\",\"2256\":\"Q96I59\",\"2257\":\"Q96I99\",\"2258\":\"Q96IR7\",\"2259\":\"Q96IU4\",\"2260\":\"Q96IX5\",\"2261\":\"Q96IZ0\",\"2262\":\"Q96IZ7\",\"2263\":\"Q96J01\",\"2264\":\"Q96JB5\",\"2265\":\"Q96JJ7\",\"2266\":\"Q96JM3\",\"2267\":\"Q96K17\",\"2268\":\"Q96KA5\",\"2269\":\"Q96KB5\",\"2270\":\"Q96KC8\",\"2271\":\"Q96KP4\",\"2272\":\"Q96KR1\",\"2273\":\"Q96L91\",\"2274\":\"Q96L92\",\"2275\":\"Q96M27\",\"2276\":\"Q96MW1\",\"2277\":\"Q96N66\",\"2278\":\"Q96P11\",\"2279\":\"Q96P16\",\"2280\":\"Q96P47\",\"2281\":\"Q96P70\",\"2282\":\"Q96PC5\",\"2283\":\"Q96PK6\",\"2284\":\"Q96PU5\",\"2285\":\"Q96PU8\",\"2286\":\"Q96PZ0\",\"2287\":\"Q96Q11\",\"2288\":\"Q96QC0\",\"2289\":\"Q96QE5\",\"2290\":\"Q96QK1\",\"2291\":\"Q96RE7\",\"2292\":\"Q96RL1\",\"2293\":\"Q96RL7\",\"2294\":\"Q96RN5\",\"2295\":\"Q96RP9\",\"2296\":\"Q96RQ3\",\"2297\":\"Q96RR1\",\"2298\":\"Q96RS6\",\"2299\":\"Q96RT1\",\"2300\":\"Q96S52\",\"2301\":\"Q96S55\",\"2302\":\"Q96S59\",\"2303\":\"Q96S66\",\"2304\":\"Q96S82\",\"2305\":\"Q96SB4\",\"2306\":\"Q96SI9\",\"2307\":\"Q96ST2\",\"2308\":\"Q96ST3\",\"2309\":\"Q96SU4\",\"2310\":\"Q96SY0\",\"2311\":\"Q96T37\",\"2312\":\"Q96T51\",\"2313\":\"Q96T88\",\"2314\":\"Q96TA1\",\"2315\":\"Q96TA2\",\"2316\":\"Q96TC7\",\"2317\":\"Q99417\",\"2318\":\"Q99426\",\"2319\":\"Q99436\",\"2320\":\"Q99439\",\"2321\":\"Q99442\",\"2322\":\"Q99459\",\"2323\":\"Q99460\",\"2324\":\"Q99470\",\"2325\":\"Q99471\",\"2326\":\"Q99496;Q06587\",\"2327\":\"Q99497\",\"2328\":\"Q99536\",\"2329\":\"Q99541\",\"2330\":\"Q99543\",\"2331\":\"Q99547\",\"2332\":\"Q99567\",\"2333\":\"Q99572\",\"2334\":\"Q99575\",\"2335\":\"Q99584\",\"2336\":\"Q99590\",\"2337\":\"Q99595\",\"2338\":\"Q99598\",\"2339\":\"Q99614\",\"2340\":\"Q99615\",\"2341\":\"Q99623\",\"2342\":\"Q99627\",\"2343\":\"Q99653\",\"2344\":\"Q99661\",\"2345\":\"Q99714\",\"2346\":\"Q99720\",\"2347\":\"Q99729\",\"2348\":\"Q99733\",\"2349\":\"Q99747\",\"2350\":\"Q99757\",\"2351\":\"Q99797\",\"2352\":\"Q99798\",\"2353\":\"Q99805\",\"2354\":\"Q99816\",\"2355\":\"Q99829\",\"2356\":\"Q99832\",\"2357\":\"Q99848\",\"2358\":\"Q99873\",\"2359\":\"Q99961\",\"2360\":\"Q9BPX3\",\"2361\":\"Q9BPX5\",\"2362\":\"Q9BQ39\",\"2363\":\"Q9BQ48\",\"2364\":\"Q9BQ52\",\"2365\":\"Q9BQ61\",\"2366\":\"Q9BQ67\",\"2367\":\"Q9BQ69\",\"2368\":\"Q9BQ75\",\"2369\":\"Q9BQ95\",\"2370\":\"Q9BQA1\",\"2371\":\"Q9BQC6\",\"2372\":\"Q9BQE5\",\"2373\":\"Q9BQG0\",\"2374\":\"Q9BR76\",\"2375\":\"Q9BRA2\",\"2376\":\"Q9BRJ2\",\"2377\":\"Q9BRJ6\",\"2378\":\"Q9BRK5\",\"2379\":\"Q9BRP4\",\"2380\":\"Q9BRP8\",\"2381\":\"Q9BRR6\",\"2382\":\"Q9BRT3\",\"2383\":\"Q9BRT6\",\"2384\":\"Q9BRT9\",\"2385\":\"Q9BRX5\",\"2386\":\"Q9BRX8\",\"2387\":\"Q9BS26\",\"2388\":\"Q9BSC4\",\"2389\":\"Q9BSE5\",\"2390\":\"Q9BSF4\",\"2391\":\"Q9BSH4\",\"2392\":\"Q9BSH5\",\"2393\":\"Q9BSJ8\",\"2394\":\"Q9BSV6\",\"2395\":\"Q9BT09\",\"2396\":\"Q9BT22\",\"2397\":\"Q9BT73\",\"2398\":\"Q9BT78\",\"2399\":\"Q9BTA9\",\"2400\":\"Q9BTC0\",\"2401\":\"Q9BTD8\",\"2402\":\"Q9BTE3\",\"2403\":\"Q9BTE6\",\"2404\":\"Q9BTT0\",\"2405\":\"Q9BTV4\",\"2406\":\"Q9BTX1\",\"2407\":\"Q9BTZ2\",\"2408\":\"Q9BU23\",\"2409\":\"Q9BU61\",\"2410\":\"Q9BU76\",\"2411\":\"Q9BUE6\",\"2412\":\"Q9BUJ2\",\"2413\":\"Q9BUL5\",\"2414\":\"Q9BUP3\",\"2415\":\"Q9BUQ8\",\"2416\":\"Q9BUR5\",\"2417\":\"Q9BV20\",\"2418\":\"Q9BV40\",\"2419\":\"Q9BVC5\",\"2420\":\"Q9BVC6\",\"2421\":\"Q9BVI4\",\"2422\":\"Q9BVJ6\",\"2423\":\"Q9BVK2\",\"2424\":\"Q9BVK6\",\"2425\":\"Q9BVL2\",\"2426\":\"Q9BVP2\",\"2427\":\"Q9BVS5\",\"2428\":\"Q9BVV7\",\"2429\":\"Q9BW19\",\"2430\":\"Q9BW27\",\"2431\":\"Q9BW61\",\"2432\":\"Q9BW85\",\"2433\":\"Q9BW91\",\"2434\":\"Q9BW92\",\"2435\":\"Q9BWD1\",\"2436\":\"Q9BWE0\",\"2437\":\"Q9BWF3;Q9BQ04\",\"2438\":\"Q9BWG4;P81877;Q9BWW4\",\"2439\":\"Q9BWH2\",\"2440\":\"Q9BWM7\",\"2441\":\"Q9BWS9\",\"2442\":\"Q9BWU0\",\"2443\":\"Q9BX68\",\"2444\":\"Q9BXB5\",\"2445\":\"Q9BXF6\",\"2446\":\"Q9BXI9\",\"2447\":\"Q9BXJ9\",\"2448\":\"Q9BXP5\",\"2449\":\"Q9BXS5\",\"2450\":\"Q9BXS6\",\"2451\":\"Q9BXV9\",\"2452\":\"Q9BXW7\",\"2453\":\"Q9BXW9\",\"2454\":\"Q9BXY0\",\"2455\":\"Q9BY42\",\"2456\":\"Q9BY43\",\"2457\":\"Q9BY44\",\"2458\":\"Q9BY77\",\"2459\":\"Q9BYC8\",\"2460\":\"Q9BYC9\",\"2461\":\"Q9BYD1\",\"2462\":\"Q9BYD2\",\"2463\":\"Q9BYD3\",\"2464\":\"Q9BYD6\",\"2465\":\"Q9BYG3\",\"2466\":\"Q9BYN0\",\"2467\":\"Q9BYN8\",\"2468\":\"Q9BYT8\",\"2469\":\"Q9BZE1\",\"2470\":\"Q9BZE4\",\"2471\":\"Q9BZF1\",\"2472\":\"Q9BZI7\",\"2473\":\"Q9BZK7\",\"2474\":\"Q9BZZ5\",\"2475\":\"Q9C0B1\",\"2476\":\"Q9C0C2\",\"2477\":\"Q9C0J8\",\"2478\":\"Q9GZP8\",\"2479\":\"Q9GZR2\",\"2480\":\"Q9GZR7\",\"2481\":\"Q9GZS1\",\"2482\":\"Q9GZS3\",\"2483\":\"Q9GZT3\",\"2484\":\"Q9GZU8\",\"2485\":\"Q9GZY8\",\"2486\":\"Q9GZZ1\",\"2487\":\"Q9GZZ9\",\"2488\":\"Q9H061\",\"2489\":\"Q9H078\",\"2490\":\"Q9H089\",\"2491\":\"Q9H098\",\"2492\":\"Q9H0A0\",\"2493\":\"Q9H0C8\",\"2494\":\"Q9H0D6\",\"2495\":\"Q9H0G5\",\"2496\":\"Q9H0H5\",\"2497\":\"Q9H0P0\",\"2498\":\"Q9H0R6\",\"2499\":\"Q9H0S4\",\"2500\":\"Q9H0U3\",\"2501\":\"Q9H0U4;Q92928\",\"2502\":\"Q9H0U6\",\"2503\":\"Q9H0X4\",\"2504\":\"Q9H173\",\"2505\":\"Q9H1A4\",\"2506\":\"Q9H1B7\",\"2507\":\"Q9H1C4\",\"2508\":\"Q9H1D9\",\"2509\":\"Q9H1E3\",\"2510\":\"Q9H1I8\",\"2511\":\"Q9H1K1\",\"2512\":\"Q9H223\",\"2513\":\"Q9H299\",\"2514\":\"Q9H2D1\",\"2515\":\"Q9H2G2\",\"2516\":\"Q9H2H8\",\"2517\":\"Q9H2H9\",\"2518\":\"Q9H2M9\",\"2519\":\"Q9H2P0\",\"2520\":\"Q9H2U1\",\"2521\":\"Q9H2U2\",\"2522\":\"Q9H2W6\",\"2523\":\"Q9H307\",\"2524\":\"Q9H330\",\"2525\":\"Q9H3K2\",\"2526\":\"Q9H3K6\",\"2527\":\"Q9H3N1\",\"2528\":\"Q9H3P2\",\"2529\":\"Q9H3P7\",\"2530\":\"Q9H3Q1\",\"2531\":\"Q9H444\",\"2532\":\"Q9H488\",\"2533\":\"Q9H4A4\",\"2534\":\"Q9H4A6\",\"2535\":\"Q9H4G0\",\"2536\":\"Q9H4I3\",\"2537\":\"Q9H4L4\",\"2538\":\"Q9H501\",\"2539\":\"Q9H583\",\"2540\":\"Q9H5Q4\",\"2541\":\"Q9H6E4\",\"2542\":\"Q9H6E5\",\"2543\":\"Q9H6F5\",\"2544\":\"Q9H6H4\",\"2545\":\"Q9H6R0\",\"2546\":\"Q9H6R4\",\"2547\":\"Q9H6S3\",\"2548\":\"Q9H6V9\",\"2549\":\"Q9H6W3\",\"2550\":\"Q9H6Z4\",\"2551\":\"Q9H773\",\"2552\":\"Q9H7B2\",\"2553\":\"Q9H7C9\",\"2554\":\"Q9H7D7\",\"2555\":\"Q9H7Z7\",\"2556\":\"Q9H832\",\"2557\":\"Q9H845\",\"2558\":\"Q9H875\",\"2559\":\"Q9H8H2\",\"2560\":\"Q9H8V3\",\"2561\":\"Q9H8Y8\",\"2562\":\"Q9H910\",\"2563\":\"Q9H936;Q9H1K4\",\"2564\":\"Q9H9A5\",\"2565\":\"Q9H9B4\",\"2566\":\"Q9H9J2\",\"2567\":\"Q9H9L3\",\"2568\":\"Q9H9P8\",\"2569\":\"Q9H9Q2\",\"2570\":\"Q9H9T3\",\"2571\":\"Q9H9Y6\",\"2572\":\"Q9HA77\",\"2573\":\"Q9HAF1\",\"2574\":\"Q9HAN9\",\"2575\":\"Q9HAV4\",\"2576\":\"Q9HAV7\",\"2577\":\"Q9HB40\",\"2578\":\"Q9HB71\",\"2579\":\"Q9HB90\",\"2580\":\"Q9HC21\",\"2581\":\"Q9HC35\",\"2582\":\"Q9HC36\",\"2583\":\"Q9HC38\",\"2584\":\"Q9HC52\",\"2585\":\"Q9HCC0\",\"2586\":\"Q9HCD5\",\"2587\":\"Q9HCE1\",\"2588\":\"Q9HCG8\",\"2589\":\"Q9HCK8\",\"2590\":\"Q9HCL2\",\"2591\":\"Q9HCN8\",\"2592\":\"Q9HCS7\",\"2593\":\"Q9HCU5\",\"2594\":\"Q9HD20\",\"2595\":\"Q9HD26\",\"2596\":\"Q9HD33\",\"2597\":\"Q9HDC9\",\"2598\":\"Q9NNW7\",\"2599\":\"Q9NP58\",\"2600\":\"Q9NP72\",\"2601\":\"Q9NP77\",\"2602\":\"Q9NP79\",\"2603\":\"Q9NP81\",\"2604\":\"Q9NP92\",\"2605\":\"Q9NP97;Q8TF09\",\"2606\":\"Q9NPA0\",\"2607\":\"Q9NPD3\",\"2608\":\"Q9NPD8\",\"2609\":\"Q9NPF4\",\"2610\":\"Q9NPI1\",\"2611\":\"Q9NPJ3\",\"2612\":\"Q9NPJ6\",\"2613\":\"Q9NQ29\",\"2614\":\"Q9NQ50\",\"2615\":\"Q9NQ55\",\"2616\":\"Q9NQ88\",\"2617\":\"Q9NQC3\",\"2618\":\"Q9NQG5\",\"2619\":\"Q9NQP4\",\"2620\":\"Q9NQR4\",\"2621\":\"Q9NQT4\",\"2622\":\"Q9NQT5\",\"2623\":\"Q9NQW6\",\"2624\":\"Q9NQW7\",\"2625\":\"Q9NR09\",\"2626\":\"Q9NR12\",\"2627\":\"Q9NR30\",\"2628\":\"Q9NR31\",\"2629\":\"Q9NR33\",\"2630\":\"Q9NR45\",\"2631\":\"Q9NR50\",\"2632\":\"Q9NR56\",\"2633\":\"Q9NRF9\",\"2634\":\"Q9NRG7\",\"2635\":\"Q9NRG9\",\"2636\":\"Q9NRK6\",\"2637\":\"Q9NRN7\",\"2638\":\"Q9NRR5\",\"2639\":\"Q9NRV9\",\"2640\":\"Q9NRX2\",\"2641\":\"Q9NRX4\",\"2642\":\"Q9NRZ9\",\"2643\":\"Q9NS69\",\"2644\":\"Q9NSC7\",\"2645\":\"Q9NSD9\",\"2646\":\"Q9NSE4\",\"2647\":\"Q9NSI2\",\"2648\":\"Q9NT62\",\"2649\":\"Q9NTI5\",\"2650\":\"Q9NTJ3\",\"2651\":\"Q9NTJ5\",\"2652\":\"Q9NTK5\",\"2653\":\"Q9NTW7\",\"2654\":\"Q9NTX5\",\"2655\":\"Q9NTZ6\",\"2656\":\"Q9NU22\",\"2657\":\"Q9NUJ1\",\"2658\":\"Q9NUL3\",\"2659\":\"Q9NUL7\",\"2660\":\"Q9NUP9;Q9HAP6;O14910\",\"2661\":\"Q9NUQ2\",\"2662\":\"Q9NUQ3\",\"2663\":\"Q9NUQ6\",\"2664\":\"Q9NUQ7\",\"2665\":\"Q9NUQ9\",\"2666\":\"Q9NUU7;Q9UMR2\",\"2667\":\"Q9NVC6\",\"2668\":\"Q9NVH1\",\"2669\":\"Q9NVH2\",\"2670\":\"Q9NVI1\",\"2671\":\"Q9NVI7\",\"2672\":\"Q9NVJ2\",\"2673\":\"Q9NVM6\",\"2674\":\"Q9NVM9\",\"2675\":\"Q9NVN8\",\"2676\":\"Q9NVP1\",\"2677\":\"Q9NVP2\",\"2678\":\"Q9NVQ4\",\"2679\":\"Q9NVS2\",\"2680\":\"Q9NVU0\",\"2681\":\"Q9NVU7\",\"2682\":\"Q9NVV4\",\"2683\":\"Q9NVZ3\",\"2684\":\"Q9NW08\",\"2685\":\"Q9NW13\",\"2686\":\"Q9NW64\",\"2687\":\"Q9NW82\",\"2688\":\"Q9NWB6\",\"2689\":\"Q9NWH9\",\"2690\":\"Q9NWT1\",\"2691\":\"Q9NWU2\",\"2692\":\"Q9NWU5\",\"2693\":\"Q9NWV4\",\"2694\":\"Q9NWY4;A8MVJ9\",\"2695\":\"Q9NX18\",\"2696\":\"Q9NX20\",\"2697\":\"Q9NX24\",\"2698\":\"Q9NX40\",\"2699\":\"Q9NX55\",\"2700\":\"Q9NX58\",\"2701\":\"Q9NX62\",\"2702\":\"Q9NX63\",\"2703\":\"Q9NXF1\",\"2704\":\"Q9NXG2\",\"2705\":\"Q9NXH9\",\"2706\":\"Q9NXS2\",\"2707\":\"Q9NXV6\",\"2708\":\"Q9NXW2\",\"2709\":\"Q9NY12\",\"2710\":\"Q9NY27\",\"2711\":\"Q9NY33\",\"2712\":\"Q9NY61\",\"2713\":\"Q9NY93\",\"2714\":\"Q9NYF8\",\"2715\":\"Q9NYJ1\",\"2716\":\"Q9NYK5\",\"2717\":\"Q9NYL4\",\"2718\":\"Q9NYL9\",\"2719\":\"Q9NYU2\",\"2720\":\"Q9NYV4\",\"2721\":\"Q9NZ01\",\"2722\":\"Q9NZ08\",\"2723\":\"Q9NZ43\",\"2724\":\"Q9NZ45\",\"2725\":\"Q9NZ63\",\"2726\":\"Q9NZB2\",\"2727\":\"Q9NZD8\",\"2728\":\"Q9NZE8\",\"2729\":\"Q9NZI8\",\"2730\":\"Q9NZJ6\",\"2731\":\"Q9NZJ7\",\"2732\":\"Q9NZL4\",\"2733\":\"Q9NZL9\",\"2734\":\"Q9NZM1\",\"2735\":\"Q9NZM5\",\"2736\":\"Q9NZN8\",\"2737\":\"Q9NZT2\",\"2738\":\"Q9NZW5\",\"2739\":\"Q9P013\",\"2740\":\"Q9P015\",\"2741\":\"Q9P016\",\"2742\":\"Q9P031\",\"2743\":\"Q9P032\",\"2744\":\"Q9P035\",\"2745\":\"Q9P0J0\",\"2746\":\"Q9P0J1\",\"2747\":\"Q9P0L0\",\"2748\":\"Q9P0M9\",\"2749\":\"Q9P0U4\",\"2750\":\"Q9P0V9\",\"2751\":\"Q9P206\",\"2752\":\"Q9P209\",\"2753\":\"Q9P258\",\"2754\":\"Q9P275\",\"2755\":\"Q9P287\",\"2756\":\"Q9P289;O00506\",\"2757\":\"Q9P2E9\",\"2758\":\"Q9P2I0\",\"2759\":\"Q9P2J5\",\"2760\":\"Q9P2N5\",\"2761\":\"Q9P2R7\",\"2762\":\"Q9P2W9\",\"2763\":\"Q9UBB5\",\"2764\":\"Q9UBB9\",\"2765\":\"Q9UBC2\",\"2766\":\"Q9UBD5\",\"2767\":\"Q9UBE0\",\"2768\":\"Q9UBF2\",\"2769\":\"Q9UBI6\",\"2770\":\"Q9UBL3\",\"2771\":\"Q9UBP6\",\"2772\":\"Q9UBQ0\",\"2773\":\"Q9UBQ5\",\"2774\":\"Q9UBQ7\",\"2775\":\"Q9UBS4\",\"2776\":\"Q9UBT2\",\"2777\":\"Q9UBU9\",\"2778\":\"Q9UBV2\",\"2779\":\"Q9UBV8\",\"2780\":\"Q9UBW8\",\"2781\":\"Q9UBX3\",\"2782\":\"Q9UDY2\",\"2783\":\"Q9UEE9\",\"2784\":\"Q9UEG4\",\"2785\":\"Q9UER7\",\"2786\":\"Q9UFG5\",\"2787\":\"Q9UFN0\",\"2788\":\"Q9UG63\",\"2789\":\"Q9UGI8\",\"2790\":\"Q9UGN5\",\"2791\":\"Q9UGP8\",\"2792\":\"Q9UGY1\",\"2793\":\"Q9UHA4\",\"2794\":\"Q9UHB6\",\"2795\":\"Q9UHB9\",\"2796\":\"Q9UHD1\",\"2797\":\"Q9UHD8\",\"2798\":\"Q9UHD9\",\"2799\":\"Q9UHG3\",\"2800\":\"Q9UHI6\",\"2801\":\"Q9UHQ4\",\"2802\":\"Q9UHQ9\",\"2803\":\"Q9UHR5\",\"2804\":\"Q9UHV9\",\"2805\":\"Q9UHX1\",\"2806\":\"Q9UHX3\",\"2807\":\"Q9UHY1\",\"2808\":\"Q9UHY7\",\"2809\":\"Q9UI09\",\"2810\":\"Q9UI10\",\"2811\":\"Q9UI42\",\"2812\":\"Q9UIG0\",\"2813\":\"Q9UII2\",\"2814\":\"Q9UIQ6\",\"2815\":\"Q9UJ68\",\"2816\":\"Q9UJ83\",\"2817\":\"Q9UJA5\",\"2818\":\"Q9UJS0\",\"2819\":\"Q9UJU6\",\"2820\":\"Q9UJV9\",\"2821\":\"Q9UJW0\",\"2822\":\"Q9UJX3\",\"2823\":\"Q9UJX5\",\"2824\":\"Q9UJZ1\",\"2825\":\"Q9UK59\",\"2826\":\"Q9UK76\",\"2827\":\"Q9UKD2\",\"2828\":\"Q9UKJ3\",\"2829\":\"Q9UKK9\",\"2830\":\"Q9UKL0\",\"2831\":\"Q9UKM7\",\"2832\":\"Q9UKM9\",\"2833\":\"Q9UKN8\",\"2834\":\"Q9UKS6\",\"2835\":\"Q9UKV3\",\"2836\":\"Q9UKX7\",\"2837\":\"Q9UKY7\",\"2838\":\"Q9UKZ1\",\"2839\":\"Q9UL03\",\"2840\":\"Q9UL15\",\"2841\":\"Q9UL25\",\"2842\":\"Q9UL46\",\"2843\":\"Q9ULF5\",\"2844\":\"Q9ULM3\",\"2845\":\"Q9ULR0\",\"2846\":\"Q9ULT8\",\"2847\":\"Q9ULV4\",\"2848\":\"Q9ULW0\",\"2849\":\"Q9ULX6\",\"2850\":\"Q9UM00\",\"2851\":\"Q9UM22\",\"2852\":\"Q9UM54\",\"2853\":\"Q9UMS0\",\"2854\":\"Q9UMS4\",\"2855\":\"Q9UMX0\",\"2856\":\"Q9UMX5\",\"2857\":\"Q9UMY1\",\"2858\":\"Q9UMY4\",\"2859\":\"Q9UN86\",\"2860\":\"Q9UNF1\",\"2861\":\"Q9UNH7\",\"2862\":\"Q9UNI6\",\"2863\":\"Q9UNL2\",\"2864\":\"Q9UNM6\",\"2865\":\"Q9UNN5\",\"2866\":\"Q9UNP9\",\"2867\":\"Q9UNQ2\",\"2868\":\"Q9UNS1\",\"2869\":\"Q9UNS2\",\"2870\":\"Q9UNX4\",\"2871\":\"Q9UNZ2\",\"2872\":\"Q9UP95;Q9H2X9\",\"2873\":\"Q9UPN3\",\"2874\":\"Q9UPN4\",\"2875\":\"Q9UPN6\",\"2876\":\"Q9UPN9\",\"2877\":\"Q9UPP1\",\"2878\":\"Q9UPQ0\",\"2879\":\"Q9UPT8\",\"2880\":\"Q9UPY5\",\"2881\":\"Q9UQ35\",\"2882\":\"Q9UQ80\",\"2883\":\"Q9UQE7\",\"2884\":\"Q9UQN3\",\"2885\":\"Q9Y221\",\"2886\":\"Q9Y224\",\"2887\":\"Q9Y230\",\"2888\":\"Q9Y237\",\"2889\":\"Q9Y248\",\"2890\":\"Q9Y262\",\"2891\":\"Q9Y263\",\"2892\":\"Q9Y265\",\"2893\":\"Q9Y266\",\"2894\":\"Q9Y276\",\"2895\":\"Q9Y277\",\"2896\":\"Q9Y281\",\"2897\":\"Q9Y282\",\"2898\":\"Q9Y285\",\"2899\":\"Q9Y291\",\"2900\":\"Q9Y295\",\"2901\":\"Q9Y2A7\",\"2902\":\"Q9Y2B0\",\"2903\":\"Q9Y2C4\",\"2904\":\"Q9Y2G8\",\"2905\":\"Q9Y2H6\",\"2906\":\"Q9Y2L1\",\"2907\":\"Q9Y2Q3\",\"2908\":\"Q9Y2Q5\",\"2909\":\"Q9Y2Q9\",\"2910\":\"Q9Y2R0\",\"2911\":\"Q9Y2R4\",\"2912\":\"Q9Y2R5\",\"2913\":\"Q9Y2R9\",\"2914\":\"Q9Y2S7\",\"2915\":\"Q9Y2T2\",\"2916\":\"Q9Y2V2\",\"2917\":\"Q9Y2W1\",\"2918\":\"Q9Y2W2\",\"2919\":\"Q9Y2X0\",\"2920\":\"Q9Y2X3\",\"2921\":\"Q9Y2X9\",\"2922\":\"Q9Y2Z0\",\"2923\":\"Q9Y2Z4\",\"2924\":\"Q9Y2Z9\",\"2925\":\"Q9Y305\",\"2926\":\"Q9Y312\",\"2927\":\"Q9Y314\",\"2928\":\"Q9Y320\",\"2929\":\"Q9Y371;Q9NR46\",\"2930\":\"Q9Y375\",\"2931\":\"Q9Y383\",\"2932\":\"Q9Y394\",\"2933\":\"Q9Y399\",\"2934\":\"Q9Y3A4\",\"2935\":\"Q9Y3A5\",\"2936\":\"Q9Y3A6\",\"2937\":\"Q9Y3B2\",\"2938\":\"Q9Y3B3\",\"2939\":\"Q9Y3B4\",\"2940\":\"Q9Y3B7\",\"2941\":\"Q9Y3B8\",\"2942\":\"Q9Y3B9\",\"2943\":\"Q9Y3C1\",\"2944\":\"Q9Y3C6\",\"2945\":\"Q9Y3D3\",\"2946\":\"Q9Y3D7\",\"2947\":\"Q9Y3D9\",\"2948\":\"Q9Y3E5\",\"2949\":\"Q9Y3F4\",\"2950\":\"Q9Y3I0\",\"2951\":\"Q9Y3L5\",\"2952\":\"Q9Y3T9\",\"2953\":\"Q9Y3U8\",\"2954\":\"Q9Y3Y2\",\"2955\":\"Q9Y3Z3\",\"2956\":\"Q9Y490\",\"2957\":\"Q9Y4A5\",\"2958\":\"Q9Y4B6\",\"2959\":\"Q9Y4C8\",\"2960\":\"Q9Y4L1\",\"2961\":\"Q9Y4P3\",\"2962\":\"Q9Y4W2\",\"2963\":\"Q9Y4W6\",\"2964\":\"Q9Y512\",\"2965\":\"Q9Y520\",\"2966\":\"Q9Y570\",\"2967\":\"Q9Y580\",\"2968\":\"Q9Y5A9\",\"2969\":\"Q9Y5B0\",\"2970\":\"Q9Y5B9\",\"2971\":\"Q9Y5J1\",\"2972\":\"Q9Y5J9\",\"2973\":\"Q9Y5K5\",\"2974\":\"Q9Y5K6\",\"2975\":\"Q9Y5L4\",\"2976\":\"Q9Y5M8\",\"2977\":\"Q9Y5Q9\",\"2978\":\"Q9Y5S9\",\"2979\":\"Q9Y5U2\",\"2980\":\"Q9Y606\",\"2981\":\"Q9Y617\",\"2982\":\"Q9Y618\",\"2983\":\"Q9Y624\",\"2984\":\"Q9Y639\",\"2985\":\"Q9Y657;Q5JUX0\",\"2986\":\"Q9Y673\",\"2987\":\"Q9Y676\",\"2988\":\"Q9Y678\",\"2989\":\"Q9Y679\",\"2990\":\"Q9Y696\",\"2991\":\"Q9Y697\",\"2992\":\"Q9Y6C9\",\"2993\":\"Q9Y6D9\",\"2994\":\"Q9Y6E2\",\"2995\":\"Q9Y6G9\",\"2996\":\"Q9Y6I3\",\"2997\":\"Q9Y6I9\",\"2998\":\"Q9Y6J9\",\"2999\":\"Q9Y6M0\",\"3000\":\"Q9Y6M5\",\"3001\":\"Q9Y6M7\",\"3002\":\"Q9Y6M9\",\"3003\":\"Q9Y6N5\",\"3004\":\"Q9Y6W5\",\"3005\":\"Q9Y6X9\",\"3006\":\"Q9Y6Y8\"},\"ctrl1-01\":{\"0\":0.0,\"1\":0.0,\"2\":0.0,\"3\":0.0,\"4\":30773.410564268200687,\"5\":0.0,\"6\":46275.764600137707021,\"7\":0.0,\"8\":3735.725797418670027,\"9\":41400.446825481500127,\"10\":0.0,\"11\":0.0,\"12\":0.0,\"13\":0.0,\"14\":0.0,\"15\":0.0,\"16\":0.0,\"17\":0.0,\"18\":0.0,\"19\":0.0,\"20\":4178.262981634129574,\"21\":0.0,\"22\":0.0,\"23\":0.0,\"24\":13312.255762006099758,\"25\":2043.549618739340076,\"26\":0.0,\"27\":70760.774180045802496,\"28\":0.0,\"29\":0.0,\"30\":5613.572436196559465,\"31\":0.0,\"32\":9514.820512398970095,\"33\":0.0,\"34\":0.0,\"35\":0.0,\"36\":16657.938067334500374,\"37\":7410.013194415430007,\"38\":0.0,\"39\":2547.705904554420158,\"40\":26651.616700669001148,\"41\":5687.659919058280138,\"42\":0.0,\"43\":0.0,\"44\":19880.743571819100907,\"45\":10430.975483396297932,\"46\":0.0,\"47\":3320.564841626500311,\"48\":3836.195652226259881,\"49\":13762.201694507699358,\"50\":84242.889049100704142,\"51\":0.0,\"52\":0.0,\"53\":552.231834145226003,\"54\":0.0,\"55\":6273.583487787809645,\"56\":0.0,\"57\":28890.504292514400731,\"58\":24012.476000192498759,\"59\":6055.29646511232022,\"60\":0.0,\"61\":3929.527810514250177,\"62\":0.0,\"63\":0.0,\"64\":0.0,\"65\":0.0,\"66\":91109.533802137695602,\"67\":70978.519099188197288,\"68\":0.0,\"69\":1854.626537441969958,\"70\":0.0,\"71\":0.0,\"72\":0.0,\"73\":1571.287090790340017,\"74\":0.0,\"75\":3771.594981194400134,\"76\":0.0,\"77\":0.0,\"78\":0.0,\"79\":2396.368668221040025,\"80\":0.0,\"81\":0.0,\"82\":0.0,\"83\":0.0,\"84\":0.0,\"85\":0.0,\"86\":0.0,\"87\":0.0,\"88\":0.0,\"89\":58368.287412591198518,\"90\":0.0,\"91\":0.0,\"92\":0.0,\"93\":820.130365161408008,\"94\":0.0,\"95\":0.0,\"96\":8028.191923366470292,\"97\":70447.257636716298293,\"98\":25122.884737229698658,\"99\":3000.904458254859946,\"100\":0.0,\"101\":0.0,\"102\":0.0,\"103\":0.0,\"104\":48610.42381617029605,\"105\":9154.321662864529571,\"106\":212070.902162215003045,\"107\":0.0,\"108\":0.0,\"109\":0.0,\"110\":47087.112888062292768,\"111\":0.0,\"112\":0.0,\"113\":48423.398097238903574,\"114\":3766.987101162760155,\"115\":7157.21224679704028,\"116\":0.0,\"117\":7323.095927936199587,\"118\":66416.717867861400009,\"119\":3521.865953597110092,\"120\":0.0,\"121\":3539.574669012839877,\"122\":0.0,\"123\":0.0,\"124\":0.0,\"125\":0.0,\"126\":4861.403783972449673,\"127\":5390.858234667140096,\"128\":1491.146118475290223,\"129\":0.0,\"130\":19569.93754615529906,\"131\":0.0,\"132\":0.0,\"133\":42931.889306586410385,\"134\":6798.791460806280156,\"135\":0.0,\"136\":0.0,\"137\":0.0,\"138\":6780.359940679711144,\"139\":6422.029505277809221,\"140\":18183.056007219598541,\"141\":0.0,\"142\":0.0,\"143\":0.0,\"144\":0.0,\"145\":0.0,\"146\":12204.557542634600395,\"147\":23707.99451574860359,\"148\":0.0,\"149\":87066.344950842903927,\"150\":10595.413555113700568,\"151\":0.0,\"152\":11910.0146229648999,\"153\":1352.45796458171003,\"154\":8789.395634476159103,\"155\":4778.371592814020005,\"156\":0.0,\"157\":450.596456741393013,\"158\":0.0,\"159\":17300.330754098900798,\"160\":0.0,\"161\":0.0,\"162\":1442.989254615170012,\"163\":0.0,\"164\":5554.934904029179961,\"165\":0.0,\"166\":9160.646204084430792,\"167\":0.0,\"168\":0.0,\"169\":15840.265238190000673,\"170\":0.0,\"171\":0.0,\"172\":0.0,\"173\":1317.401936105680079,\"174\":0.0,\"175\":15158.118292329099859,\"176\":0.0,\"177\":36386.892649875902862,\"178\":0.0,\"179\":543.28712584850598,\"180\":0.0,\"181\":10093.064281075799954,\"182\":7102.279088772749674,\"183\":20973.985696973701124,\"184\":8381.824128147869487,\"185\":365124.799683853983879,\"186\":0.0,\"187\":6664.891888122059754,\"188\":9860.863267716489645,\"189\":87284.993375873804325,\"190\":0.0,\"191\":0.0,\"192\":5052.675980580070245,\"193\":21356.168687833498552,\"194\":0.0,\"195\":0.0,\"196\":16934.41086923309922,\"197\":0.0,\"198\":836.483821744299007,\"199\":4117.185983567639596,\"200\":0.0,\"201\":4873.691464056830228,\"202\":53568.864132573798997,\"203\":0.0,\"204\":3947.326876518829977,\"205\":0.0,\"206\":0.0,\"207\":0.0,\"208\":6840.71413403535098,\"209\":0.0,\"210\":0.0,\"211\":0.0,\"212\":0.0,\"213\":0.0,\"214\":101816.0785815440031,\"215\":0.0,\"216\":9162.45321586154023,\"217\":527.231826208839948,\"218\":23251.72404202710095,\"219\":0.0,\"220\":5016.626095626630558,\"221\":0.0,\"222\":23982.660305870096636,\"223\":9110.049874325210112,\"224\":0.0,\"225\":0.0,\"226\":35697.517656906602497,\"227\":10753.527085611300208,\"228\":17230.760800680000102,\"229\":0.0,\"230\":2940.188862543799587,\"231\":0.0,\"232\":28839.004456866601686,\"233\":0.0,\"234\":0.0,\"235\":17888.51308754979982,\"236\":21677.816784159898816,\"237\":1076.256214449690106,\"238\":0.0,\"239\":14657.576030068199543,\"240\":0.0,\"241\":15649.625495704300192,\"242\":25582.769234505401982,\"243\":12433.144532439699105,\"244\":0.0,\"245\":0.0,\"246\":0.0,\"247\":0.0,\"248\":0.0,\"249\":52266.912147162496694,\"250\":1695.880552822419986,\"251\":0.0,\"252\":4631.371184745709797,\"253\":5728.859787576499912,\"254\":0.0,\"255\":887.468659035597966,\"256\":0.0,\"257\":0.0,\"258\":9855.442232385139505,\"259\":0.0,\"260\":0.0,\"261\":2242.953368343979946,\"262\":89408.232213983894326,\"263\":0.0,\"264\":20269.251103898801375,\"265\":0.0,\"266\":0.0,\"267\":0.0,\"268\":0.0,\"269\":0.0,\"270\":0.0,\"271\":321973.358446347992867,\"272\":0.0,\"273\":9712.688301993059213,\"274\":163028.602531314012594,\"275\":56301.969445460199495,\"276\":4966.210467045119913,\"277\":4316.137980227999833,\"278\":16348.035547559300539,\"279\":0.0,\"280\":0.0,\"281\":22702.392461784100306,\"282\":51129.398233468600665,\"283\":0.0,\"284\":50034.349096536898287,\"285\":0.0,\"286\":17579.51407366319836,\"287\":0.0,\"288\":0.0,\"289\":110.119297697386997,\"290\":0.0,\"291\":0.0,\"292\":22639.147049585099012,\"293\":0.0,\"294\":0.0,\"295\":0.0,\"296\":0.0,\"297\":97307.584197642107028,\"298\":57998.753504171203531,\"299\":9606.978113031829707,\"300\":59428.099819869101339,\"301\":19457.902815974201076,\"302\":5473.890425825579769,\"303\":0.0,\"304\":0.0,\"305\":3402.964578662939857,\"306\":20770.696872048200021,\"307\":0.0,\"308\":49716.315023764596845,\"309\":19119.088107765099267,\"310\":4021.324008791690176,\"311\":15174.381398323099347,\"312\":0.0,\"313\":0.0,\"314\":0.0,\"315\":32022.959208143201977,\"316\":0.0,\"317\":105439.137194659997476,\"318\":27191.91322202630181,\"319\":10571.018896122699516,\"320\":34732.573367927201616,\"321\":0.0,\"322\":22036.508621917299024,\"323\":12278.64502549630015,\"324\":0.0,\"325\":2693.80280673417019,\"326\":2866.462782037499892,\"327\":83471.295020272606052,\"328\":0.0,\"329\":44578.077035538197379,\"330\":0.0,\"331\":0.0,\"332\":26123.06575586280087,\"333\":0.0,\"334\":1698.681421076940069,\"335\":0.0,\"336\":7019.33724820317002,\"337\":0.0,\"338\":66395.937232424505055,\"339\":0.0,\"340\":0.0,\"341\":29486.818178962399543,\"342\":0.0,\"343\":0.0,\"344\":980.665291440304031,\"345\":28480.312619109299703,\"346\":17429.532096162598464,\"347\":2183.864083232319899,\"348\":3610.048128320319847,\"349\":1499.910125594300098,\"350\":24110.054636156699416,\"351\":3459.433696697789856,\"352\":1394.832390755060032,\"353\":12869.537876612899709,\"354\":10122.87997539819844,\"355\":0.0,\"356\":3366.282239587510048,\"357\":54026.038112183901831,\"358\":0.0,\"359\":0.0,\"360\":0.0,\"361\":1091.254412199740045,\"362\":0.0,\"363\":11165.525770793501579,\"364\":0.0,\"365\":0.0,\"366\":0.0,\"367\":0.0,\"368\":15584.573071728200375,\"369\":16337.193476896600259,\"370\":0.0,\"371\":0.0,\"372\":39553.680789270001696,\"373\":0.0,\"374\":0.0,\"375\":0.0,\"376\":0.0,\"377\":0.0,\"378\":0.0,\"379\":0.0,\"380\":56094.163091091999377,\"381\":1116.010473546220055,\"382\":7983.106979527449766,\"383\":0.0,\"384\":3021.23334074739978,\"385\":0.0,\"386\":0.0,\"387\":168549.023510400002124,\"388\":5960.337996224930066,\"389\":0.0,\"390\":0.0,\"391\":0.0,\"392\":10978.500051862100008,\"393\":2662.360801812370028,\"394\":39382.918176332597795,\"395\":0.0,\"396\":63343.894340877297509,\"397\":921.033902795508993,\"398\":0.0,\"399\":428821.96482715808088,\"400\":817.708969380073995,\"401\":0.0,\"402\":37262.38985588819196,\"403\":11537.770196879200739,\"404\":50442.733758164897154,\"405\":0.0,\"406\":2456.722861576679861,\"407\":6431.154914752239165,\"408\":95030.749358477201895,\"409\":12198.233001414699174,\"410\":81011.951991619105684,\"411\":0.0,\"412\":132905.716206807002891,\"413\":0.0,\"414\":32856.895143281799392,\"415\":11444.709090357799141,\"416\":54699.149999159199069,\"417\":0.0,\"418\":581162.092696837033145,\"419\":0.0,\"420\":0.0,\"421\":0.0,\"422\":50771.609901599789737,\"423\":49329.614503461991262,\"424\":229382.074986977007939,\"425\":37952.668354746099794,\"426\":0.0,\"427\":175822.245913288003067,\"428\":6019.427281336589658,\"429\":26140.232367745400552,\"430\":689935.166620273026638,\"431\":18102.64398313789934,\"432\":5267.439330290189901,\"433\":25090.358525241601456,\"434\":0.0,\"435\":344642.32119025598513,\"436\":87527.132954007203807,\"437\":12453.021661987899279,\"438\":12995.125195122402147,\"439\":3624.142820181819843,\"440\":198924.891483702987898,\"441\":0.0,\"442\":0.0,\"443\":124476.006266565993428,\"444\":0.0,\"445\":0.0,\"446\":0.0,\"447\":16867.551433479799016,\"448\":0.0,\"449\":6112.940140802290443,\"450\":66968.759965770004783,\"451\":57331.96615841579478,\"452\":0.0,\"453\":218034.04102669400163,\"454\":145211.466408959997352,\"455\":204246.541167307004798,\"456\":0.0,\"457\":19448.867757088599319,\"458\":0.0,\"459\":0.0,\"460\":332625.69287244102452,\"461\":0.0,\"462\":0.0,\"463\":16267.623523477697745,\"464\":519380.360037275007926,\"465\":31883.819301305400586,\"466\":250442.797249252005713,\"467\":322488.356802825990599,\"468\":0.0,\"469\":0.0,\"470\":9655.767431013939131,\"471\":47271.428089328102942,\"472\":106966.062146322001354,\"473\":0.0,\"474\":417808.2280456420267,\"475\":295563.881323812995106,\"476\":0.0,\"477\":7877.577491743930295,\"478\":382237.201213133055717,\"479\":19726.244064875798358,\"480\":62388.888616672098578,\"481\":19394.657403775199782,\"482\":52611.14789070290135,\"483\":66166.446736730897101,\"484\":0.0,\"485\":12434.048038328199254,\"486\":0.0,\"487\":243874.309439439006383,\"488\":3844.327205223280089,\"489\":4108.873729392909809,\"490\":34856.35367465949821,\"491\":0.0,\"492\":243964.660028293990763,\"493\":1496.476803217779889,\"494\":36311.901661125702958,\"495\":203722.507751944009215,\"496\":7209.163835389100313,\"497\":0.0,\"498\":740549.566497263964266,\"499\":6471.541627970759691,\"500\":13583.307528573399395,\"501\":0.0,\"502\":20796.898542816405097,\"503\":11235.095724212400455,\"504\":0.0,\"505\":18616.738833727198653,\"506\":11157.394217796500016,\"507\":0.0,\"508\":247840.700290206004866,\"509\":37106.986843056300131,\"510\":4333.394942699450439,\"511\":23768.529410282000754,\"512\":35217.75603008249891,\"513\":0.0,\"514\":4729.762976009619706,\"515\":2066.498668308699962,\"516\":0.0,\"517\":6951.935708916779731,\"518\":12973.441053797099812,\"519\":0.0,\"520\":4640.135191864719673,\"521\":6701.122474253221299,\"522\":0.0,\"523\":0.0,\"524\":3403.958435140360052,\"525\":53708.004039411702252,\"526\":28582.408784516301239,\"527\":21262.20407542349858,\"528\":97867.757848547698814,\"529\":10557.466307794300519,\"530\":18014.10040605930044,\"531\":10936.938780988499275,\"532\":0.0,\"533\":0.0,\"534\":376554.14917410700582,\"535\":23898.634258234298613,\"536\":0.0,\"537\":40741.791032723100216,\"538\":17208.173153465999349,\"539\":134.179659509673002,\"540\":27639.148636862300918,\"541\":13677.272140983299323,\"542\":15083.127303578799911,\"543\":8681.878433737809246,\"544\":66947.075824444604223,\"545\":10937.842286876999424,\"546\":0.0,\"547\":0.0,\"548\":282869.6235895800055,\"549\":9999.099668665779973,\"550\":598075.722930632997304,\"551\":4174.468256902189751,\"552\":0.0,\"553\":758899.771093867020682,\"554\":28098.129628249498637,\"555\":1524.575836351910084,\"556\":0.0,\"557\":7626.22215354724085,\"558\":113335.778660651994869,\"559\":0.0,\"560\":54943.096589069697075,\"561\":5278.191050364020157,\"562\":18901.343188622799062,\"563\":22709.620508892599901,\"564\":4145.375367290639588,\"565\":0.0,\"566\":11117.639958699999624,\"567\":86178.198662390903337,\"568\":0.0,\"569\":28088.191063475394913,\"570\":0.0,\"571\":0.0,\"572\":0.0,\"573\":0.0,\"574\":29850.931052051000734,\"575\":31296.540473742999893,\"576\":14364.84012217559939,\"577\":0.0,\"578\":239925.988706442032708,\"579\":39386.532199886802118,\"580\":326960.710951186018065,\"581\":1531.532831693810067,\"582\":1612.758011075130071,\"583\":0.0,\"584\":0.0,\"585\":40613.493196547897242,\"586\":1990.96557602528992,\"587\":112992.446423000001232,\"588\":70598.143120105392882,\"589\":97587.671023094895645,\"590\":35134.633488335297443,\"591\":9025.75277492279929,\"592\":209766.962146392994328,\"593\":52814.436715628296952,\"594\":44981.944167723399005,\"595\":0.0,\"596\":0.0,\"597\":0.0,\"598\":38224.6236272019014,\"599\":0.0,\"600\":24593.43028653500005,\"601\":0.0,\"602\":0.0,\"603\":12786.415334865700061,\"604\":955.72852891611717,\"605\":167500.956679674010957,\"606\":0.0,\"607\":0.0,\"608\":220175.349982576008188,\"609\":1005421.352786779985763,\"610\":3387.785679735180111,\"611\":8597.03923080226923,\"612\":64610.609596634894842,\"613\":6210.609127355360215,\"614\":0.0,\"615\":7898.80988012502894,\"616\":3642.755041486099799,\"617\":0.0,\"618\":1897.723768326160098,\"619\":4734.732258396689758,\"620\":23512.837243820198637,\"621\":43576.089005127898417,\"622\":0.0,\"623\":48221.012778201999026,\"624\":5944.616993764029758,\"625\":3702.296079542039934,\"626\":29091.986105662701448,\"627\":0.0,\"628\":313769.524978246015962,\"629\":3537.677306646869965,\"630\":9253.70731060585058,\"631\":3469.914365005050058,\"632\":38928.454714388200955,\"633\":0.0,\"634\":1684.496378626590058,\"635\":0.0,\"636\":22127.76271666160028,\"637\":0.0,\"638\":644.091277834865991,\"639\":0.0,\"640\":9415.434864657639992,\"641\":99801.260450060799485,\"642\":0.0,\"643\":31968.748854829798802,\"644\":0.0,\"645\":1291.019564159799984,\"646\":4139.954331959290357,\"647\":31371.53146249330166,\"648\":0.0,\"649\":0.0,\"650\":0.0,\"651\":0.0,\"652\":1774.304863949209903,\"653\":0.0,\"654\":0.0,\"655\":0.0,\"656\":3161.005701707249955,\"657\":38347.500428045699664,\"658\":0.0,\"659\":0.0,\"660\":3858.331546495920065,\"661\":16096.86091054030112,\"662\":60983.936959965198184,\"663\":28953.749704713402025,\"664\":1721.269068290880114,\"665\":54461.527950468596828,\"666\":8936.034640189029233,\"667\":11013.736781515797702,\"668\":0.0,\"669\":9005.423892430249907,\"670\":2066.498668308699962,\"671\":9031.535212609560404,\"672\":10685.764143969499855,\"673\":0.0,\"674\":6550.779094397250446,\"675\":1753.704929690100016,\"676\":1088.182492178649909,\"677\":0.0,\"678\":248174.997468971996568,\"679\":22033.798104251600307,\"680\":0.0,\"681\":0.0,\"682\":27836.112920567800757,\"683\":0.0,\"684\":0.0,\"685\":0.0,\"686\":35131.019464780998533,\"687\":4470.276084815909599,\"688\":0.0,\"689\":13458.623715952400744,\"690\":21325.449487622499873,\"691\":82201.86924684929545,\"692\":0.0,\"693\":0.0,\"694\":44154.332773804700992,\"695\":60077.720553742001357,\"696\":3681.876846460640081,\"697\":0.0,\"698\":0.0,\"699\":11730.216951141899699,\"700\":905.67430269003205,\"701\":0.0,\"702\":802665.596335592097603,\"703\":0.0,\"704\":475479.008912267046981,\"705\":56896.47632013099792,\"706\":17814.425604688098247,\"707\":6999.189066888339767,\"708\":1709.704192917349928,\"709\":0.0,\"710\":80257.524574673603638,\"711\":51585.668707190103305,\"712\":0.0,\"713\":0.0,\"714\":119172.426700733005418,\"715\":19880.743571819100907,\"716\":0.0,\"717\":277304.027316066029016,\"718\":69287.156075808496098,\"719\":0.0,\"720\":44740.708095478497853,\"721\":0.0,\"722\":73710.720906186004868,\"723\":0.0,\"724\":21967.842174386900297,\"725\":317726.880770128045697,\"726\":20164.444420826101123,\"727\":9524.759077173099286,\"728\":56818.774813715092023,\"729\":0.0,\"730\":144877.16923019400565,\"731\":67949.063854854903184,\"732\":25479.769563209898479,\"733\":13266.176961689699965,\"734\":30199.684325034195354,\"735\":0.0,\"736\":0.0,\"737\":82510.868260735995136,\"738\":24612.403910194701894,\"739\":0.0,\"740\":197316.651002071012044,\"741\":0.0,\"742\":651.996954359743995,\"743\":71707.648351253999863,\"744\":0.0,\"745\":11651.611938837400885,\"746\":0.0,\"747\":4690.008716913090211,\"748\":311808.91720007697586,\"749\":0.0,\"750\":0.0,\"751\":0.0,\"752\":0.0,\"753\":0.0,\"754\":13319.483809114599353,\"755\":200135.58937436999986,\"756\":12185.583918974900371,\"757\":71461.894749566403334,\"758\":35570.123326619999716,\"759\":1526.292497540169961,\"760\":44652.164518399898952,\"761\":23130.654252960397571,\"762\":0.0,\"763\":26137.521850079698197,\"764\":273915.880233975010924,\"765\":7283.70307119509016,\"766\":233456.88654437099467,\"767\":0.0,\"768\":50320.760463209597219,\"769\":0.0,\"770\":0.0,\"771\":0.0,\"772\":17612.040285651200975,\"773\":29769.615522080901428,\"774\":0.0,\"775\":36561.269286367496534,\"776\":2703.379969152880221,\"777\":378325.020715678983834,\"778\":0.0,\"779\":0.0,\"780\":0.0,\"781\":0.0,\"782\":0.0,\"783\":15908.028179831799207,\"784\":62349.134357575501781,\"785\":72987.916195340003469,\"786\":0.0,\"787\":0.0,\"788\":30223.175478136701713,\"789\":0.0,\"790\":9990.968115668769315,\"791\":0.0,\"792\":0.0,\"793\":659062.370408263988793,\"794\":0.0,\"795\":0.0,\"796\":60520.438439135199587,\"797\":46398.641400981498009,\"798\":6335.835043509419847,\"799\":0.0,\"800\":10290.932070669899986,\"801\":0.0,\"802\":31357.075368276400695,\"803\":12975.248065574200154,\"804\":47884.005081770097604,\"805\":110010.876990760007175,\"806\":0.0,\"807\":0.0,\"808\":229409.180163632991025,\"809\":29132.643870647800213,\"810\":0.0,\"811\":3376.943609072489835,\"812\":69262.76141681750596,\"813\":29702.756086327604862,\"814\":2192.899142117889824,\"815\":0.0,\"816\":12154.864718763999917,\"817\":0.0,\"818\":0.0,\"819\":0.0,\"820\":5164.801061350060081,\"821\":3761.114312887129927,\"822\":0.0,\"823\":111230.60994031302107,\"824\":87181.090198689693352,\"825\":1943260.465109460055828,\"826\":0.0,\"827\":0.0,\"828\":0.0,\"829\":41896.471558299497701,\"830\":53286.970295343897305,\"831\":6576.167609865719896,\"832\":52459.358901425199292,\"833\":32264.195280388099491,\"834\":112947.271128571999725,\"835\":7397.815864919900378,\"836\":12281.355543162000686,\"837\":284315.233011271979194,\"838\":2829.599741784360049,\"839\":113923.057488214006298,\"840\":39160.655727747398487,\"841\":14698.233795053300128,\"842\":22664.445214464700257,\"843\":12556.924839171999338,\"844\":9635.890301465669836,\"845\":0.0,\"846\":0.0,\"847\":0.0,\"848\":48052.057177041700925,\"849\":104806.68307266899501,\"850\":44853.646331548203307,\"851\":237423.277395137993153,\"852\":270762.644682910002302,\"853\":0.0,\"854\":3228.949344526769437,\"855\":106378.783318759000394,\"856\":0.0,\"857\":29276.301306928500708,\"858\":0.0,\"859\":3343.152488840440128,\"860\":0.0,\"861\":0.0,\"862\":1918.594754351840038,\"863\":2703.831722097159854,\"864\":1458.529555898360059,\"865\":0.0,\"866\":34812.08188612019876,\"867\":0.0,\"868\":27156.676492372600478,\"869\":149873.556793916999595,\"870\":74897.927643750619609,\"871\":56636.266624226504064,\"872\":6459.705700830661044,\"873\":0.0,\"874\":28861.592104080598801,\"875\":0.0,\"876\":0.0,\"877\":0.0,\"878\":105068.699780351002118,\"879\":0.0,\"880\":0.0,\"881\":13859.78033047200006,\"882\":51092.354492037702585,\"883\":0.0,\"884\":0.0,\"885\":0.0,\"886\":0.0,\"887\":17618.364826871100377,\"888\":11337.191889619400172,\"889\":9331.408817021791037,\"890\":0.0,\"891\":5778.100858502880328,\"892\":7829.782030239240157,\"893\":7233.829546146719622,\"894\":0.0,\"895\":21854.000432428700151,\"896\":5903.417125245809984,\"897\":424141.80432443000609,\"898\":8405.767034194639564,\"899\":23439.653266847100895,\"900\":10334.300353320599243,\"901\":70858.352816009995877,\"902\":6995.032939800969871,\"903\":58906.776922171498882,\"904\":1416.87793443585997,\"905\":14878.934972764800477,\"906\":43042.11702499040257,\"907\":0.0,\"908\":0.0,\"909\":0.0,\"910\":14950.311937960799696,\"911\":0.0,\"912\":2004.969917297929896,\"913\":139754.290842073009117,\"914\":0.0,\"915\":0.0,\"916\":135444.567753654002445,\"917\":23851.651952029300446,\"918\":0.0,\"919\":4889.231765340019592,\"920\":0.0,\"921\":0.0,\"922\":0.0,\"923\":107417.815090600008261,\"924\":0.0,\"925\":0.0,\"926\":7168.054317459729646,\"927\":12743.950558103400908,\"928\":227.051029794497992,\"929\":0.0,\"930\":9953.924374237909433,\"931\":0.0,\"932\":0.0,\"933\":12665.345545798900275,\"934\":0.0,\"935\":0.0,\"936\":633700.960116454982199,\"937\":232029.347240450006211,\"938\":11898.269046413599426,\"939\":0.0,\"940\":0.0,\"941\":0.0,\"942\":68005.984725834001438,\"943\":65736.377933777606813,\"944\":7070.475681495519893,\"945\":39184.14688084989757,\"946\":111022.803585945017403,\"947\":81379.678888262002147,\"948\":0.0,\"949\":0.0,\"950\":0.0,\"951\":2771.323611972400158,\"952\":0.0,\"953\":329526.667674688971601,\"954\":0.0,\"955\":18586.019633516199974,\"956\":0.0,\"957\":19258.228014602998883,\"958\":3088.092776500659511,\"959\":0.0,\"960\":0.0,\"961\":0.0,\"962\":0.0,\"963\":0.0,\"964\":37630.116752531102975,\"965\":54553.685551101501915,\"966\":863.435402399969007,\"967\":146919.092538333992707,\"968\":3682.780352349199802,\"969\":0.0,\"970\":9573.548395155199614,\"971\":17606.619250319901766,\"972\":27697.876519618501334,\"973\":11404.954831261200525,\"974\":0.0,\"975\":532932.948365638032556,\"976\":0.0,\"977\":12299.425660933200561,\"978\":28192.09424065949861,\"979\":0.0,\"980\":14377.489204615400013,\"981\":2948.952869662799912,\"982\":26246.846062595199328,\"983\":22532.533354735300236,\"984\":142049.195799009001348,\"985\":9439.829523648690156,\"986\":20983.924261747801211,\"987\":422.777510432708027,\"988\":0.0,\"989\":0.0,\"990\":0.0,\"991\":20527.653788026298571,\"992\":70400.27533051140199,\"993\":0.0,\"994\":0.0,\"995\":6937.660315877569701,\"996\":0.0,\"997\":0.0,\"998\":46011.940880678892427,\"999\":13180.343902276699737,\"1000\":0.0,\"1001\":27594.876848323001468,\"1002\":6458.260091408969856,\"1003\":10150.888657943400176,\"1004\":5851.013783709469863,\"1005\":0.0,\"1006\":33004.166603116696933,\"1007\":11244.130783098002212,\"1008\":52453.034360205303528,\"1009\":55638.796123259002343,\"1010\":0.0,\"1011\":8715.579203381010302,\"1012\":1340.802738619320053,\"1013\":1447.416433469099957,\"1014\":26041.750225892596063,\"1015\":19186.851049406901438,\"1016\":0.0,\"1017\":61983.214472709696565,\"1018\":1782.165365179660057,\"1019\":3771.956383549820202,\"1020\":0.0,\"1021\":0.0,\"1022\":168043.060212807991775,\"1023\":259830.223431363992859,\"1024\":0.0,\"1025\":42593.074598377403163,\"1026\":1962.505140535730106,\"1027\":0.0,\"1028\":10368.633577085800425,\"1029\":2188.923716208239966,\"1030\":23270.697665686799155,\"1031\":0.0,\"1032\":0.0,\"1033\":27445.798376711001765,\"1034\":0.0,\"1035\":3472.263480315300058,\"1036\":0.0,\"1037\":35880.929352283703338,\"1038\":22035.605116028698831,\"1039\":992.139816224983974,\"1040\":12622.880769036699348,\"1041\":13576.982987353499993,\"1042\":0.0,\"1043\":0.0,\"1044\":0.0,\"1045\":11743.769539470300515,\"1046\":0.0,\"1047\":14869.89991387920054,\"1048\":0.0,\"1049\":2513.824433733509977,\"1050\":64881.661363202198118,\"1051\":62779.203160528901208,\"1052\":0.0,\"1053\":0.0,\"1054\":0.0,\"1055\":0.0,\"1056\":86683.258454094495391,\"1057\":182761.171137410012307,\"1058\":24059.458306397500564,\"1059\":0.0,\"1060\":0.0,\"1061\":0.0,\"1062\":0.0,\"1063\":4609.235290476050068,\"1064\":0.0,\"1065\":14619.628782748799495,\"1066\":24958.446665512201434,\"1067\":0.0,\"1068\":29069.39845844879892,\"1069\":66451.954597515097703,\"1070\":23150.531382508699608,\"1071\":160598.171691094030393,\"1072\":0.0,\"1073\":2743.947383549109872,\"1074\":12695.16124012130058,\"1075\":0.0,\"1076\":27974.349321517100179,\"1077\":0.0,\"1078\":1848.573047988629924,\"1079\":1722.172574179440062,\"1080\":67383.469168617899413,\"1081\":65880.035370058205444,\"1082\":19237.447379166198516,\"1083\":2042.375061084210074,\"1084\":0.0,\"1085\":0.0,\"1086\":0.0,\"1087\":0.0,\"1088\":71882.928493634201004,\"1089\":0.0,\"1090\":26107.706155757296074,\"1091\":122244.346721828987938,\"1092\":0.0,\"1093\":0.0,\"1094\":2964.94492389026982,\"1095\":16554.938396039000509,\"1096\":4174.016503957909663,\"1097\":0.0,\"1098\":19549.156910718495055,\"1099\":21517.896241885297059,\"1100\":0.0,\"1101\":12698.77526367559949,\"1102\":0.0,\"1103\":0.0,\"1104\":0.0,\"1105\":0.0,\"1106\":8507.321096068499173,\"1107\":5788.491176221299611,\"1108\":0.0,\"1109\":11726.602927587700833,\"1110\":5938.292452544130356,\"1111\":0.0,\"1112\":31039.944801392703084,\"1113\":39192.278433847000997,\"1114\":0.0,\"1115\":5359.416229745340388,\"1116\":0.0,\"1117\":0.0,\"1118\":39372.076105669897515,\"1119\":21046.266168058304174,\"1120\":46952.49051066730317,\"1121\":0.0,\"1122\":1150.885800844539972,\"1123\":0.0,\"1124\":3098.2120424525001,\"1125\":0.0,\"1126\":320184.416787004971411,\"1127\":0.0,\"1128\":16075.17676921490056,\"1129\":19103.728507659598108,\"1130\":0.0,\"1131\":95410.221831671296968,\"1132\":25809.549212533398531,\"1133\":0.0,\"1134\":34468.749648468401574,\"1135\":0.0,\"1136\":52819.857750959607074,\"1137\":0.0,\"1138\":0.0,\"1139\":0.0,\"1140\":0.0,\"1141\":0.0,\"1142\":12821.652064519399573,\"1143\":47199.147618243499892,\"1144\":13822.73658904110016,\"1145\":77032.008552523402614,\"1146\":4331.949333277760161,\"1147\":18963.685094933200162,\"1148\":8388.510071723190777,\"1149\":4080.232592725640188,\"1150\":0.0,\"1151\":8448.593213312269654,\"1152\":0.0,\"1153\":0.0,\"1154\":0.0,\"1155\":0.0,\"1156\":0.0,\"1157\":23562.530067690899159,\"1158\":11528.735137993600802,\"1159\":0.0,\"1160\":0.0,\"1161\":0.0,\"1162\":56662.468294994701864,\"1163\":0.0,\"1164\":12561.442368614800216,\"1165\":0.0,\"1166\":73994.421755193121498,\"1167\":0.0,\"1168\":1184.044466954600011,\"1169\":0.0,\"1170\":0.0,\"1171\":67508.152981238803477,\"1172\":429165.297064809012227,\"1173\":67599.407075983093819,\"1174\":10371.344094751499142,\"1175\":0.0,\"1176\":96087.851248089500586,\"1177\":60088.562624404701637,\"1178\":0.0,\"1179\":0.0,\"1180\":38219.202591870489414,\"1181\":4688.02100395826983,\"1182\":0.0,\"1183\":36960.618889110002783,\"1184\":6636.97355616563982,\"1185\":34257.329270545902546,\"1186\":0.0,\"1187\":0.0,\"1188\":3768.432710584449978,\"1189\":38160.474709114299912,\"1190\":20474.346940601401002,\"1191\":24903.332806310201704,\"1192\":0.0,\"1193\":11951.575893838500633,\"1194\":85060.561878245294793,\"1195\":0.0,\"1196\":1971.991952365590123,\"1197\":14911.461184752899499,\"1198\":8301.592805243959447,\"1199\":122542.50366505299462,\"1200\":2297.434773424000014,\"1201\":0.0,\"1202\":0.0,\"1203\":2433.502760240749922,\"1204\":5379.654761649029751,\"1205\":2821.919941731619929,\"1206\":92473.827693859493593,\"1207\":806.388040596448946,\"1208\":1974.792820620109978,\"1209\":5450.308922134219756,\"1210\":0.0,\"1211\":0.0,\"1212\":629.797814677887004,\"1213\":0.0,\"1214\":0.0,\"1215\":0.0,\"1216\":0.0,\"1217\":116263.137739578000037,\"1218\":21552.22946565050006,\"1219\":4847.760845055229765,\"1220\":23546.266961696801445,\"1221\":3616.553370717940197,\"1222\":0.0,\"1223\":22952.663592914599576,\"1224\":0.0,\"1225\":0.0,\"1226\":6140.948823347570396,\"1227\":24907.850335752998944,\"1228\":0.0,\"1229\":101192.659518439002568,\"1230\":4397.18245843161003,\"1231\":18385.441326256401226,\"1232\":28870.627162966200558,\"1233\":0.0,\"1234\":1335.110651521410091,\"1235\":4832.039842594330366,\"1236\":3330.051653456349868,\"1237\":2164.529057217189802,\"1238\":12203.654036746100246,\"1239\":43040.31001321329677,\"1240\":0.0,\"1241\":13005.967265785100608,\"1242\":9457.899641419839099,\"1243\":75599.048213271205896,\"1244\":48374.608779256799608,\"1245\":15334.30194059779933,\"1246\":59248.302148046197544,\"1247\":0.0,\"1248\":21018.257485513000574,\"1249\":130881.86301643900515,\"1250\":38115.299414686400269,\"1251\":20697.51289507509864,\"1252\":157625.637317740009166,\"1253\":4468.920825983070244,\"1254\":4149.983247322279567,\"1255\":17715.943462835301034,\"1256\":0.0,\"1257\":2811.168221657790127,\"1258\":67589.468511208993732,\"1259\":0.0,\"1260\":9519.338041841749146,\"1261\":10664.080002644099295,\"1262\":0.0,\"1263\":26095.96057920610474,\"1264\":1692.356879857039985,\"1265\":46553.140907924898784,\"1266\":0.0,\"1267\":24423.571179486199981,\"1268\":0.0,\"1269\":0.0,\"1270\":11167.332782570600102,\"1271\":70632.476343870599521,\"1272\":34580.784378649499558,\"1273\":28092.708592918199429,\"1274\":0.0,\"1275\":39462.426694525696803,\"1276\":0.0,\"1277\":0.0,\"1278\":52926.471445809409488,\"1279\":8406.489838905490615,\"1280\":0.0,\"1281\":0.0,\"1282\":18985.369236258600722,\"1283\":7324.993290302169953,\"1284\":21695.886901931098691,\"1285\":9263.64587537997977,\"1286\":0.0,\"1287\":0.0,\"1288\":444542.967288058018312,\"1289\":207959.950369277998106,\"1290\":8266.988529712209129,\"1291\":203026.808217754005454,\"1292\":19708.173947104598483,\"1293\":0.0,\"1294\":11623.603256292199148,\"1295\":0.0,\"1296\":0.0,\"1297\":0.0,\"1298\":36265.822860809203121,\"1299\":0.0,\"1300\":6825.264183341019816,\"1301\":80934.250485203199787,\"1302\":0.0,\"1303\":22810.813168411001243,\"1304\":25748.110812111499399,\"1305\":0.0,\"1306\":45331.600946595099231,\"1307\":0.0,\"1308\":6874.95700721168032,\"1309\":2533.791913870640201,\"1310\":64730.775879813103529,\"1311\":0.0,\"1312\":0.0,\"1313\":0.0,\"1314\":0.0,\"1315\":0.0,\"1316\":2105.349421516670191,\"1317\":0.0,\"1318\":0.0,\"1319\":0.0,\"1320\":0.0,\"1321\":3750.995046935289793,\"1322\":9977.415527340399422,\"1323\":0.0,\"1324\":21713.957019702203979,\"1325\":1907.481631922579936,\"1326\":0.0,\"1327\":0.0,\"1328\":0.0,\"1329\":11784.42730445539928,\"1330\":0.0,\"1331\":0.0,\"1332\":0.0,\"1333\":0.0,\"1334\":0.0,\"1335\":2588.363669539509829,\"1336\":6216.662616808689563,\"1337\":0.0,\"1338\":90675.850975630091852,\"1339\":259794.083195821993286,\"1340\":0.0,\"1341\":0.0,\"1342\":684387.64046452997718,\"1343\":4880.196706454450577,\"1344\":0.0,\"1345\":31027.295718952904281,\"1346\":17907.486711209501664,\"1347\":0.0,\"1348\":10725.518403066000246,\"1349\":459.179762682688988,\"1350\":97605.741140865997295,\"1351\":1990.604173669870079,\"1352\":49673.85024700241047,\"1353\":3347.489317105510054,\"1354\":0.0,\"1355\":0.0,\"1356\":19931.339901578299759,\"1357\":4979.763055373479801,\"1358\":69017.911321018400486,\"1359\":0.0,\"1360\":0.0,\"1361\":0.0,\"1362\":0.0,\"1363\":0.0,\"1364\":0.0,\"1365\":190459.041307920007966,\"1366\":0.0,\"1367\":5513.825386099820207,\"1368\":12389.776249788899804,\"1369\":0.0,\"1370\":0.0,\"1371\":0.0,\"1372\":0.0,\"1373\":0.0,\"1374\":0.0,\"1375\":0.0,\"1376\":0.0,\"1377\":154996.435182037996128,\"1378\":0.0,\"1379\":19905.138230810098321,\"1380\":0.0,\"1381\":22903.874274932499247,\"1382\":0.0,\"1383\":0.0,\"1384\":0.0,\"1385\":26156.49547373940004,\"1386\":0.0,\"1387\":0.0,\"1388\":0.0,\"1389\":0.0,\"1390\":24728.956169818600756,\"1391\":0.0,\"1392\":79807.578642171996762,\"1393\":19522.955239950300893,\"1394\":241985.98213235399453,\"1395\":48684.511299031997623,\"1396\":0.0,\"1397\":19320.569920913399983,\"1398\":0.0,\"1399\":0.0,\"1400\":0.0,\"1401\":0.0,\"1402\":4282.075808229389622,\"1403\":0.0,\"1404\":1414.438468536759956,\"1405\":0.0,\"1406\":0.0,\"1407\":43487.545428049299517,\"1408\":0.0,\"1409\":5534.154268592359585,\"1410\":25618.00596415920154,\"1411\":10254.79183512760028,\"1412\":0.0,\"1413\":15140.048174557899983,\"1414\":0.0,\"1415\":0.0,\"1416\":165160.876428309973562,\"1417\":0.0,\"1418\":5580.775172441930408,\"1419\":2254156.841362089850008,\"1420\":0.0,\"1421\":136004.741404559987132,\"1422\":57260.589193219697336,\"1423\":0.0,\"1424\":19279.008650039799249,\"1425\":0.0,\"1426\":0.0,\"1427\":0.0,\"1428\":0.0,\"1429\":5059.904027688529823,\"1430\":14856.347325550899768,\"1431\":0.0,\"1432\":0.0,\"1433\":5206.633383990269976,\"1434\":0.0,\"1435\":0.0,\"1436\":0.0,\"1437\":38103.553838135194383,\"1438\":16396.824865541399049,\"1439\":0.0,\"1440\":23632.100021109799854,\"1441\":72798.179958742897725,\"1442\":169579.020223355997587,\"1443\":32079.880079122398456,\"1444\":8676.186346639900876,\"1445\":0.0,\"1446\":0.0,\"1447\":6071.920973461779795,\"1448\":12295.811637378899832,\"1449\":0.0,\"1450\":0.0,\"1451\":0.0,\"1452\":0.0,\"1453\":0.0,\"1454\":3732.021423275580219,\"1455\":0.0,\"1456\":629.951410678940874,\"1457\":74045.921590840793215,\"1458\":32543.378599952400691,\"1459\":0.0,\"1460\":67930.993737083699671,\"1461\":0.0,\"1462\":14875.320949210599792,\"1463\":12755.696134654699563,\"1464\":64413.64531292940228,\"1465\":0.0,\"1466\":14473.260828802500328,\"1467\":0.0,\"1468\":0.0,\"1469\":0.0,\"1470\":0.0,\"1471\":0.0,\"1472\":248888.767120932985563,\"1473\":14557.286876438300169,\"1474\":17909.293722986600187,\"1475\":0.0,\"1476\":0.0,\"1477\":2732.47285876442993,\"1478\":0.0,\"1479\":0.0,\"1480\":0.0,\"1481\":0.0,\"1482\":0.0,\"1483\":26653.423712446099671,\"1484\":114844.633494542984408,\"1485\":0.0,\"1486\":47934.601411529300094,\"1487\":7676.728132717599692,\"1488\":2802.404214538779797,\"1489\":0.0,\"1490\":0.0,\"1491\":0.0,\"1492\":17150.348776598300901,\"1493\":2668.233590087989796,\"1494\":7111.494848836029632,\"1495\":7601.646793378469738,\"1496\":11652.515444725999259,\"1497\":0.0,\"1498\":0.0,\"1499\":0.0,\"1500\":0.0,\"1501\":0.0,\"1502\":0.0,\"1503\":0.0,\"1504\":0.0,\"1505\":2262.830497892240146,\"1506\":0.0,\"1507\":0.0,\"1508\":0.0,\"1509\":0.0,\"1510\":3205.909944368549986,\"1511\":9278.101969596900744,\"1512\":0.0,\"1513\":1901.428142469249678,\"1514\":0.0,\"1515\":3613.391100107980492,\"1516\":6302.134273866229705,\"1517\":53586.030744456402317,\"1518\":10590.896025670899689,\"1519\":32289.493445267700736,\"1520\":0.0,\"1521\":30863.761153123999975,\"1522\":0.0,\"1523\":0.0,\"1524\":18754.07172878790152,\"1525\":0.0,\"1526\":11627.217279846399833,\"1527\":0.0,\"1528\":30400.262632294001378,\"1529\":0.0,\"1530\":0.0,\"1531\":0.0,\"1532\":0.0,\"1533\":0.0,\"1534\":415.956040974098983,\"1535\":1633.719347689659798,\"1536\":0.0,\"1537\":54356.721267395900213,\"1538\":821.819921173011039,\"1539\":0.0,\"1540\":29574.45825015239825,\"1541\":55735.471253334697394,\"1542\":3366.824343120640151,\"1543\":0.0,\"1544\":0.0,\"1545\":10489.703366152498347,\"1546\":33536.331571477101534,\"1547\":0.0,\"1548\":0.0,\"1549\":117636.466690186003689,\"1550\":200.524096906450012,\"1551\":50829.434278467502736,\"1552\":0.0,\"1553\":5235.455221835250086,\"1554\":0.0,\"1555\":0.0,\"1556\":0.0,\"1557\":0.0,\"1558\":0.0,\"1559\":0.0,\"1560\":0.0,\"1561\":2842.519875990729815,\"1562\":8483.378190021729097,\"1563\":0.0,\"1564\":3912.270848042800026,\"1565\":39820.215026394398592,\"1566\":0.0,\"1567\":0.0,\"1568\":0.0,\"1569\":0.0,\"1570\":16450.131712966300256,\"1571\":15688.476248912300434,\"1572\":0.0,\"1573\":0.0,\"1574\":51260.406587309400493,\"1575\":5543.912132188779651,\"1576\":0.0,\"1577\":0.0,\"1578\":0.0,\"1579\":0.0,\"1580\":0.0,\"1581\":0.0,\"1582\":0.0,\"1583\":0.0,\"1584\":0.0,\"1585\":11235.095724212400455,\"1586\":0.0,\"1587\":213498.441466135991504,\"1588\":14446.155652145800559,\"1589\":0.0,\"1590\":40571.028419785703591,\"1591\":5379.293359293609683,\"1592\":0.0,\"1593\":0.0,\"1594\":0.0,\"1595\":190811.408604457014008,\"1596\":21296.537299188701581,\"1597\":8978.770468717810218,\"1598\":0.0,\"1599\":0.0,\"1600\":7431.426283974239595,\"1601\":0.0,\"1602\":12545.179262620800728,\"1603\":0.0,\"1604\":0.0,\"1605\":3969.372420199640146,\"1606\":0.0,\"1607\":28732.390762016904773,\"1608\":521.693335111982037,\"1609\":0.0,\"1610\":0.0,\"1611\":0.0,\"1612\":6271.866826599550222,\"1613\":0.0,\"1614\":20558.372988237199024,\"1615\":4057.735296100559936,\"1616\":24460.614920916999836,\"1617\":0.0,\"1618\":11767.260692572799599,\"1619\":0.0,\"1620\":0.0,\"1621\":0.0,\"1622\":52300.341865039103141,\"1623\":23864.30103446909925,\"1624\":0.0,\"1625\":58006.885057168197818,\"1626\":31159.207578682300664,\"1627\":0.0,\"1628\":88821.856892310097464,\"1629\":1741.95935313885002,\"1630\":0.0,\"1631\":0.0,\"1632\":130800.547486467999988,\"1633\":0.0,\"1634\":0.0,\"1635\":12427.723497108299853,\"1636\":0.0,\"1637\":0.0,\"1638\":11317.314760071199998,\"1639\":0.0,\"1640\":75748.12668488320196,\"1641\":2049.874159959239932,\"1642\":120021.722235976994852,\"1643\":0.0,\"1644\":823.825704245607881,\"1645\":0.0,\"1646\":43027.660930773497967,\"1647\":440.179033846325012,\"1648\":0.0,\"1649\":1713.498917649289979,\"1650\":0.0,\"1651\":6544.815955532770204,\"1652\":74706.384395376400789,\"1653\":24181.431601352800499,\"1654\":34868.099251210798684,\"1655\":0.0,\"1656\":19237.447379166198516,\"1657\":0.0,\"1658\":0.0,\"1659\":0.0,\"1660\":19668.419688008103549,\"1661\":28066.506922150001628,\"1662\":7197.87001178212995,\"1663\":0.0,\"1664\":0.0,\"1665\":0.0,\"1666\":0.0,\"1667\":0.0,\"1668\":290.188021286896003,\"1669\":32395.203634228899318,\"1670\":0.0,\"1671\":5569.752400601530098,\"1672\":0.0,\"1673\":326.391502241395017,\"1674\":0.0,\"1675\":5032.437448676379972,\"1676\":32284.072409936401527,\"1677\":0.0,\"1678\":0.0,\"1679\":0.0,\"1680\":47208.182677128999785,\"1681\":1482.111059589710067,\"1682\":0.0,\"1683\":16197.150064170200494,\"1684\":3059.813042188809504,\"1685\":220437.366690257011214,\"1686\":5082.130272547049572,\"1687\":54194.090207455599739,\"1688\":32900.263425932600512,\"1689\":0.0,\"1690\":0.0,\"1691\":18087.284383032500045,\"1692\":0.0,\"1693\":11818.760528220600463,\"1694\":24306.115413973700925,\"1695\":0.0,\"1696\":45781.546879096800694,\"1697\":16775.39383284699943,\"1698\":74472.376370240002871,\"1699\":0.0,\"1700\":0.0,\"1701\":0.0,\"1702\":0.0,\"1703\":37145.837596264202148,\"1704\":0.0,\"1705\":0.0,\"1706\":13056.56359554429946,\"1707\":0.0,\"1708\":25703.839023572101723,\"1709\":103984.492714081992744,\"1710\":0.0,\"1711\":0.0,\"1712\":25383.09443313419979,\"1713\":90666.815916744497372,\"1714\":0.0,\"1715\":0.0,\"1716\":0.0,\"1717\":21588.369701192801585,\"1718\":0.0,\"1719\":0.0,\"1720\":0.0,\"1721\":0.0,\"1722\":0.0,\"1723\":85370.464398020500084,\"1724\":0.0,\"1725\":5041.562858150809916,\"1726\":150.144608560483988,\"1727\":4049.694093692400202,\"1728\":0.0,\"1729\":657.011412041238032,\"1730\":0.0,\"1731\":0.0,\"1732\":0.0,\"1733\":0.0,\"1734\":0.0,\"1735\":1492.772429074690081,\"1736\":0.0,\"1737\":0.0,\"1738\":0.0,\"1739\":9932.240232912530701,\"1740\":0.0,\"1741\":0.0,\"1742\":0.0,\"1743\":0.0,\"1744\":0.0,\"1745\":9801.231879071690855,\"1746\":0.0,\"1747\":0.0,\"1748\":0.0,\"1749\":0.0,\"1750\":13259.852420469800563,\"1751\":3568.125455091250387,\"1752\":0.0,\"1753\":3369.534860786320223,\"1754\":31252.268685203700443,\"1755\":1327.882604412950059,\"1756\":56720.292671862298448,\"1757\":0.0,\"1758\":0.0,\"1759\":0.0,\"1760\":1623.96148409323996,\"1761\":3030.087698455269674,\"1762\":2846.495301900380127,\"1763\":0.0,\"1764\":0.0,\"1765\":0.0,\"1766\":0.0,\"1767\":5376.131088683649978,\"1768\":9326.891287579010168,\"1769\":0.0,\"1770\":0.0,\"1771\":0.0,\"1772\":0.0,\"1773\":0.0,\"1774\":0.0,\"1775\":0.0,\"1776\":186.068002689530005,\"1777\":0.0,\"1778\":0.0,\"1779\":6125.137470297820073,\"1780\":0.0,\"1781\":0.0,\"1782\":0.0,\"1783\":14141.674167701899933,\"1784\":3241.146674022299976,\"1785\":0.0,\"1786\":26119.451732308600185,\"1787\":447.09988895267594,\"1788\":0.0,\"1789\":33062.894485872900987,\"1790\":4025.118733523629999,\"1791\":85833.962918850505957,\"1792\":10091.257269298599567,\"1793\":6057.103476889439662,\"1794\":0.0,\"1795\":0.0,\"1796\":10428.264965730599215,\"1797\":0.0,\"1798\":0.0,\"1799\":0.0,\"1800\":0.0,\"1801\":135.851145403505001,\"1802\":4045.899368960459924,\"1803\":0.0,\"1804\":2670.130952453960163,\"1805\":95428.291949442500481,\"1806\":0.0,\"1807\":0.0,\"1808\":0.0,\"1809\":12272.320484276400748,\"1810\":0.0,\"1811\":0.0,\"1812\":0.0,\"1813\":22351.832177023799886,\"1814\":0.0,\"1815\":6737.804813328650198,\"1816\":29509.405826176298433,\"1817\":0.0,\"1818\":0.0,\"1819\":4304.031001321330223,\"1820\":0.0,\"1821\":0.0,\"1822\":23301.416865897801472,\"1823\":0.0,\"1824\":0.0,\"1825\":0.0,\"1826\":0.0,\"1827\":0.0,\"1828\":3843.96580286786002,\"1829\":2747.651757692190131,\"1830\":39363.944552672903228,\"1831\":0.0,\"1832\":8556.200764639459521,\"1833\":0.0,\"1834\":0.0,\"1835\":0.0,\"1836\":0.0,\"1837\":0.0,\"1838\":0.0,\"1839\":0.0,\"1840\":1503.072396204250026,\"1841\":5199.766739237229558,\"1842\":59586.21335036669916,\"1843\":48296.003766952308069,\"1844\":0.0,\"1845\":2258.041916682890133,\"1846\":0.0,\"1847\":34428.091883483299171,\"1848\":0.0,\"1849\":25060.542830919199332,\"1850\":0.0,\"1851\":751.147690570044006,\"1852\":24791.298076129100082,\"1853\":0.0,\"1854\":0.0,\"1855\":0.0,\"1856\":0.0,\"1857\":1394.561338988489979,\"1858\":0.0,\"1859\":0.0,\"1860\":20640.592024095898523,\"1861\":1671.30519265365001,\"1862\":0.0,\"1863\":788.281782589756972,\"1864\":0.0,\"1865\":2906.578443489459914,\"1866\":0.0,\"1867\":7502.261145637149639,\"1868\":136058.951757873001043,\"1869\":0.0,\"1870\":37458.450633705091604,\"1871\":70795.107403810994583,\"1872\":6785.419573655629392,\"1873\":0.0,\"1874\":0.0,\"1875\":7765.54276156279866,\"1876\":0.0,\"1877\":0.0,\"1878\":0.0,\"1879\":0.0,\"1880\":0.0,\"1881\":0.0,\"1882\":0.0,\"1883\":47029.28851119470346,\"1884\":0.0,\"1885\":6501.809075237440084,\"1886\":9300.689616810839652,\"1887\":0.0,\"1888\":0.0,\"1889\":0.0,\"1890\":0.0,\"1891\":15658.66055458990013,\"1892\":3067.221790474980025,\"1893\":6951.393605383649628,\"1894\":0.0,\"1895\":0.0,\"1896\":2999.278147655459634,\"1897\":0.0,\"1898\":723.997338618891035,\"1899\":0.0,\"1900\":0.0,\"1901\":0.0,\"1902\":0.0,\"1903\":0.0,\"1904\":0.0,\"1905\":0.0,\"1906\":0.0,\"1907\":0.0,\"1908\":9743.407502204010598,\"1909\":0.0,\"1910\":0.0,\"1911\":0.0,\"1912\":17817.136122353800602,\"1913\":0.0,\"1914\":1593.061582704569901,\"1915\":0.0,\"1916\":0.0,\"1917\":0.0,\"1918\":0.0,\"1919\":0.0,\"1920\":0.0,\"1921\":498.780425778163988,\"1922\":773.581741782925974,\"1923\":0.0,\"1924\":37333.766821084202093,\"1925\":0.0,\"1926\":502.005941800314986,\"1927\":0.0,\"1928\":0.0,\"1929\":0.0,\"1930\":26789.853101618202345,\"1931\":0.0,\"1932\":302737.718078958976548,\"1933\":0.0,\"1934\":0.0,\"1935\":3599.657810601910114,\"1936\":0.0,\"1937\":0.0,\"1938\":24693.719440164899424,\"1939\":0.0,\"1940\":0.0,\"1941\":0.0,\"1942\":0.0,\"1943\":0.0,\"1944\":0.0,\"1945\":0.0,\"1946\":0.0,\"1947\":0.0,\"1948\":1435.399805151289911,\"1949\":86907.327914456793224,\"1950\":0.0,\"1951\":0.0,\"1952\":0.0,\"1953\":15602.64318949940025,\"1954\":0.0,\"1955\":3901.428777380110205,\"1956\":0.0,\"1957\":0.0,\"1958\":64817.51244511459663,\"1959\":0.0,\"1960\":22612.041872928399243,\"1961\":0.0,\"1962\":0.0,\"1963\":0.0,\"1964\":0.0,\"1965\":0.0,\"1966\":740.947109088229013,\"1967\":0.0,\"1968\":2335.291670154550047,\"1969\":0.0,\"1970\":60761.674511379998876,\"1971\":3040.929769117960404,\"1972\":0.0,\"1973\":0.0,\"1974\":0.0,\"1975\":0.0,\"1976\":0.0,\"1977\":0.0,\"1978\":0.0,\"1979\":0.0,\"1980\":0.0,\"1981\":5990.334391725040405,\"1982\":11131.192547028300396,\"1983\":2065.595162420139786,\"1984\":0.0,\"1985\":0.0,\"1986\":1835.201160837980069,\"1987\":1607.517676921489965,\"1988\":0.0,\"1989\":0.0,\"1990\":0.0,\"1991\":0.0,\"1992\":0.0,\"1993\":0.0,\"1994\":0.0,\"1995\":7376.493125949949899,\"1996\":0.0,\"1997\":12213.592601520200333,\"1998\":1874.684368167939738,\"1999\":0.0,\"2000\":0.0,\"2001\":9310.628181584968843,\"2002\":0.0,\"2003\":0.0,\"2004\":0.0,\"2005\":0.0,\"2006\":43065.608178092901653,\"2007\":1193.983031728730111,\"2008\":0.0,\"2009\":0.0,\"2010\":0.0,\"2011\":0.0,\"2012\":0.0,\"2013\":0.0,\"2014\":0.0,\"2015\":0.0,\"2016\":0.0,\"2017\":9169.681262969999807,\"2018\":98771.263737105196924,\"2019\":0.0,\"2020\":3218.739727986070193,\"2021\":13491.149927940499765,\"2022\":31274.856332417595695,\"2023\":21554.939983316100552,\"2024\":0.0,\"2025\":46325.457424008396629,\"2026\":0.0,\"2027\":0.0,\"2028\":0.0,\"2029\":662.116220311587995,\"2030\":0.0,\"2031\":4352.639618125729612,\"2032\":5968.017796277669731,\"2033\":0.0,\"2034\":0.0,\"2035\":0.0,\"2036\":7090.533512221500132,\"2037\":0.0,\"2038\":2939.917810777229988,\"2039\":0.0,\"2040\":19572.648063821001415,\"2041\":0.0,\"2042\":0.0,\"2043\":95.075924652905101,\"2044\":0.0,\"2045\":56423.942740415499429,\"2046\":0.0,\"2047\":0.0,\"2048\":1264.004738091930221,\"2049\":0.0,\"2050\":5664.530168311210218,\"2051\":0.0,\"2052\":6089.991091232929648,\"2053\":15448.143682555999476,\"2054\":0.0,\"2055\":0.0,\"2056\":0.0,\"2057\":0.0,\"2058\":20911.643790663201798,\"2059\":0.0,\"2060\":0.0,\"2061\":0.0,\"2062\":0.0,\"2063\":0.0,\"2064\":12767.441711205899992,\"2065\":0.0,\"2066\":1303.849347777319963,\"2067\":143268.928748562000692,\"2068\":59697.344574659298814,\"2069\":0.0,\"2070\":0.0,\"2071\":0.0,\"2072\":3089.809437688919843,\"2073\":8137.425785293069566,\"2074\":0.0,\"2075\":5530.359543860419762,\"2076\":0.0,\"2077\":0.0,\"2078\":0.0,\"2079\":0.0,\"2080\":15968.563074365099965,\"2081\":0.0,\"2082\":0.0,\"2083\":999.819616277721934,\"2084\":0.0,\"2085\":0.0,\"2086\":0.0,\"2087\":0.0,\"2088\":14657.576030068199543,\"2089\":0.0,\"2090\":5164.801061350060081,\"2091\":0.0,\"2092\":6152.423348132249885,\"2093\":0.0,\"2094\":737.233699886258023,\"2095\":0.0,\"2096\":47303.050795427603589,\"2097\":0.0,\"2098\":0.0,\"2099\":14597.041135534900604,\"2100\":0.0,\"2101\":0.0,\"2102\":0.0,\"2103\":18371.888737928100454,\"2104\":0.0,\"2105\":3490.152896908739876,\"2106\":142.013055563466992,\"2107\":0.0,\"2108\":0.0,\"2109\":15286.41612850419915,\"2110\":0.0,\"2111\":0.0,\"2112\":0.0,\"2113\":0.0,\"2114\":0.0,\"2115\":0.0,\"2116\":0.0,\"2117\":0.0,\"2118\":11345.323442616399916,\"2119\":0.0,\"2120\":0.0,\"2121\":4013.553858150100041,\"2122\":0.0,\"2123\":0.0,\"2124\":30983.023930413601192,\"2125\":8710.338869227369287,\"2126\":2528.822631483570149,\"2127\":4881.461614698429003,\"2128\":15246.661869407700578,\"2129\":0.0,\"2130\":77408.770508051806246,\"2131\":0.0,\"2132\":2252.801582529260031,\"2133\":10069.57312797330087,\"2134\":0.0,\"2135\":159333.263447114004521,\"2136\":0.0,\"2137\":0.0,\"2138\":0.0,\"2139\":33273.411357906799822,\"2140\":30392.131079296999815,\"2141\":57668.973854847703478,\"2142\":5177.359793201009779,\"2143\":0.0,\"2144\":5510.753466078719612,\"2145\":33842.620067698000639,\"2146\":8446.063396824309166,\"2147\":31667.881393940198905,\"2148\":2599.928544913039786,\"2149\":3431.334663563649883,\"2150\":54885.272212202100491,\"2151\":22893.935710158300935,\"2152\":0.0,\"2153\":2445.067635614289884,\"2154\":37366.293033072302933,\"2155\":2448.681659168520127,\"2156\":0.0,\"2157\":1406.306915539739975,\"2158\":0.0,\"2159\":4059.723009055389866,\"2160\":19126.316154873598862,\"2161\":0.0,\"2162\":6801.050225527679686,\"2163\":2192.357038584760176,\"2164\":0.0,\"2165\":78260.776560961501673,\"2166\":3269.787810689570506,\"2167\":92555.1432238296984,\"2168\":11932.60227017879879,\"2169\":0.0,\"2170\":121557.682246525000664,\"2171\":0.0,\"2172\":0.0,\"2173\":0.0,\"2174\":6623.7823701927,\"2175\":0.0,\"2176\":0.0,\"2177\":15632.458883821802374,\"2178\":18830.869729315301811,\"2179\":5373.781973373400433,\"2180\":0.0,\"2181\":12707.810322561099383,\"2182\":0.0,\"2183\":0.0,\"2184\":18108.065018469300412,\"2185\":26367.012345773298875,\"2186\":0.0,\"2187\":0.0,\"2188\":3156.036419320179903,\"2189\":0.0,\"2190\":41675.112615603000449,\"2191\":27919.235462315100449,\"2192\":0.0,\"2193\":0.0,\"2194\":31960.617301832800877,\"2195\":0.0,\"2196\":0.0,\"2197\":14069.39369661730052,\"2198\":0.0,\"2199\":0.0,\"2200\":0.0,\"2201\":2476.69034171380008,\"2202\":0.0,\"2203\":0.0,\"2204\":0.0,\"2205\":0.0,\"2206\":6218.108226230379842,\"2207\":0.0,\"2208\":17035.603528751500562,\"2209\":0.0,\"2210\":0.0,\"2211\":944.796107664570968,\"2212\":0.0,\"2213\":28683.601444034800806,\"2214\":0.0,\"2215\":0.0,\"2216\":0.0,\"2217\":0.0,\"2218\":0.0,\"2219\":0.0,\"2220\":0.0,\"2221\":1712.776112938440292,\"2222\":0.0,\"2223\":0.0,\"2224\":0.0,\"2225\":3414.710155214189854,\"2226\":0.0,\"2227\":17244.313389008300874,\"2228\":0.0,\"2229\":0.0,\"2230\":3957.807544826100184,\"2231\":0.0,\"2232\":0.0,\"2233\":4030.720470032690173,\"2234\":3734.099486819270169,\"2235\":0.0,\"2236\":0.0,\"2237\":1125.406934787210048,\"2238\":0.0,\"2239\":0.0,\"2240\":0.0,\"2241\":13482.114869054899827,\"2242\":0.0,\"2243\":0.0,\"2244\":0.0,\"2245\":0.0,\"2246\":0.0,\"2247\":0.0,\"2248\":0.0,\"2249\":0.0,\"2250\":0.0,\"2251\":6295.990433824040338,\"2252\":0.0,\"2253\":11476.331796457299788,\"2254\":0.0,\"2255\":0.0,\"2256\":5668.234542454290022,\"2257\":0.0,\"2258\":0.0,\"2259\":0.0,\"2260\":6097.761241874520238,\"2261\":0.0,\"2262\":0.0,\"2263\":0.0,\"2264\":36245.042225372402754,\"2265\":11954.28641150419935,\"2266\":6536.77475312461047,\"2267\":0.0,\"2268\":9557.285289161169203,\"2269\":0.0,\"2270\":956.541684215819032,\"2271\":0.0,\"2272\":2325.895208913560054,\"2273\":0.0,\"2274\":0.0,\"2275\":0.0,\"2276\":0.0,\"2277\":5414.530088947350123,\"2278\":0.0,\"2279\":0.0,\"2280\":1371.883341185699919,\"2281\":415.847620267471996,\"2282\":5632.184657500850335,\"2283\":0.0,\"2284\":2397.091472931890166,\"2285\":0.0,\"2286\":35210.52798297409754,\"2287\":6069.120105207250162,\"2288\":0.0,\"2289\":0.0,\"2290\":41631.744332952199329,\"2291\":3095.230473020259978,\"2292\":0.0,\"2293\":2929.075740114540167,\"2294\":0.0,\"2295\":44864.488402210903587,\"2296\":0.0,\"2297\":0.0,\"2298\":8154.050293642519136,\"2299\":0.0,\"2300\":18439.651679569898988,\"2301\":12759.310158208900248,\"2302\":0.0,\"2303\":7245.123369753689985,\"2304\":0.0,\"2305\":2685.309851381729914,\"2306\":0.0,\"2307\":0.0,\"2308\":0.0,\"2309\":11343.516430839299574,\"2310\":12697.871757786999296,\"2311\":0.0,\"2312\":0.0,\"2313\":3915.523469241610201,\"2314\":1747.199687292479894,\"2315\":0.0,\"2316\":4773.311959838099028,\"2317\":0.0,\"2318\":0.0,\"2319\":0.0,\"2320\":0.0,\"2321\":8193.804552739049541,\"2322\":0.0,\"2323\":0.0,\"2324\":9489.522347519359755,\"2325\":3702.838183075180041,\"2326\":0.0,\"2327\":5829.41999297295024,\"2328\":59194.995300621303613,\"2329\":0.0,\"2330\":0.0,\"2331\":0.0,\"2332\":36042.656906335498206,\"2333\":0.0,\"2334\":0.0,\"2335\":886.890415266920968,\"2336\":488.507563825266004,\"2337\":0.0,\"2338\":2564.240062315020168,\"2339\":0.0,\"2340\":0.0,\"2341\":134423.606099583994364,\"2342\":1741.95935313885002,\"2343\":0.0,\"2344\":2737.442141151489977,\"2345\":251978.757259798992891,\"2346\":13333.036397442900125,\"2347\":3681.515444105220013,\"2348\":7500.183082093470148,\"2349\":0.0,\"2350\":10216.844587808100186,\"2351\":0.0,\"2352\":14846.408760776699637,\"2353\":10140.04658728079994,\"2354\":0.0,\"2355\":6646.460367995490742,\"2356\":79328.720521236493369,\"2357\":0.0,\"2358\":74831.068207997304853,\"2359\":0.0,\"2360\":0.0,\"2361\":8193.352799794769453,\"2362\":0.0,\"2363\":0.0,\"2364\":84362.151826390298083,\"2365\":12057.286082799797441,\"2366\":0.0,\"2367\":0.0,\"2368\":0.0,\"2369\":20869.179013901000872,\"2370\":0.0,\"2371\":0.0,\"2372\":2516.534951399190049,\"2373\":5188.382565041410089,\"2374\":12920.134206372200424,\"2375\":0.0,\"2376\":0.0,\"2377\":0.0,\"2378\":674.521356161482004,\"2379\":0.0,\"2380\":0.0,\"2381\":0.0,\"2382\":0.0,\"2383\":0.0,\"2384\":0.0,\"2385\":12819.845052742299231,\"2386\":5662.813507122949886,\"2387\":11949.768882061400291,\"2388\":0.0,\"2389\":0.0,\"2390\":0.0,\"2391\":0.0,\"2392\":0.0,\"2393\":263715.29875216097571,\"2394\":0.0,\"2395\":0.0,\"2396\":1200.307572948629968,\"2397\":0.0,\"2398\":0.0,\"2399\":0.0,\"2400\":0.0,\"2401\":0.0,\"2402\":9472.355735636760073,\"2403\":0.0,\"2404\":45243.960875405100524,\"2405\":29870.808181599299132,\"2406\":25028.016618931098492,\"2407\":0.0,\"2408\":0.0,\"2409\":8699.406447975830815,\"2410\":0.0,\"2411\":0.0,\"2412\":3089.899788277769858,\"2413\":0.0,\"2414\":44955.742496955201204,\"2415\":0.0,\"2416\":0.0,\"2417\":0.0,\"2418\":0.0,\"2419\":0.0,\"2420\":43839.91272458669846,\"2421\":0.0,\"2422\":3229.852850415330522,\"2423\":0.0,\"2424\":37670.774517516096239,\"2425\":0.0,\"2426\":2137.062478205039952,\"2427\":0.0,\"2428\":0.0,\"2429\":0.0,\"2430\":0.0,\"2431\":0.0,\"2432\":0.0,\"2433\":0.0,\"2434\":17517.172167352699034,\"2435\":2069.028484796659995,\"2436\":0.0,\"2437\":0.0,\"2438\":0.0,\"2439\":825.199033196215964,\"2440\":12459.3462032078005,\"2441\":3062.433209265630012,\"2442\":0.0,\"2443\":0.0,\"2444\":28499.286242769001547,\"2445\":0.0,\"2446\":0.0,\"2447\":21362.493229053401592,\"2448\":63942.015239102394844,\"2449\":75997.494310124995536,\"2450\":0.0,\"2451\":0.0,\"2452\":0.0,\"2453\":0.0,\"2454\":0.0,\"2455\":0.0,\"2456\":0.0,\"2457\":0.0,\"2458\":0.0,\"2459\":0.0,\"2460\":0.0,\"2461\":0.0,\"2462\":0.0,\"2463\":0.0,\"2464\":0.0,\"2465\":0.0,\"2466\":0.0,\"2467\":0.0,\"2468\":0.0,\"2469\":3409.108418705140139,\"2470\":0.0,\"2471\":2822.733097031320085,\"2472\":0.0,\"2473\":5684.587999037181362,\"2474\":147994.264545716985594,\"2475\":0.0,\"2476\":0.0,\"2477\":0.0,\"2478\":0.0,\"2479\":0.0,\"2480\":0.0,\"2481\":0.0,\"2482\":950.036441818205049,\"2483\":49211.255232060997514,\"2484\":394.732687651882998,\"2485\":5156.940560119610382,\"2486\":0.0,\"2487\":0.0,\"2488\":0.0,\"2489\":0.0,\"2490\":0.0,\"2491\":0.0,\"2492\":0.0,\"2493\":0.0,\"2494\":0.0,\"2495\":0.0,\"2496\":0.0,\"2497\":10042.467951316499239,\"2498\":29305.213495362299,\"2499\":0.0,\"2500\":4579.058193798229695,\"2501\":21167.335957125000277,\"2502\":0.0,\"2503\":3310.716627441220226,\"2504\":512.694416461950027,\"2505\":0.0,\"2506\":0.0,\"2507\":4542.55655590050992,\"2508\":0.0,\"2509\":0.0,\"2510\":0.0,\"2511\":0.0,\"2512\":1627.575507647469976,\"2513\":0.0,\"2514\":0.0,\"2515\":0.0,\"2516\":0.0,\"2517\":11845.865704877300232,\"2518\":9719.916349101520609,\"2519\":0.0,\"2520\":4780.088254002280337,\"2521\":8702.83977035234966,\"2522\":0.0,\"2523\":0.0,\"2524\":686.285002830500957,\"2525\":5436.03352909501973,\"2526\":0.0,\"2527\":28209.260852542098291,\"2528\":0.0,\"2529\":0.0,\"2530\":0.0,\"2531\":3603.723587100419991,\"2532\":0.0,\"2533\":0.0,\"2534\":0.0,\"2535\":0.0,\"2536\":0.0,\"2537\":0.0,\"2538\":0.0,\"2539\":914.890062753318034,\"2540\":0.0,\"2541\":0.0,\"2542\":1946.332385130549937,\"2543\":1630.647427668560113,\"2544\":0.0,\"2545\":0.0,\"2546\":0.0,\"2547\":0.0,\"2548\":0.0,\"2549\":0.0,\"2550\":0.0,\"2551\":0.0,\"2552\":0.0,\"2553\":0.0,\"2554\":0.0,\"2555\":2385.887999913769818,\"2556\":0.0,\"2557\":6097.941943052240276,\"2558\":0.0,\"2559\":0.0,\"2560\":0.0,\"2561\":0.0,\"2562\":0.0,\"2563\":0.0,\"2564\":0.0,\"2565\":16130.29062841690029,\"2566\":0.0,\"2567\":0.0,\"2568\":1151.789306733089916,\"2569\":0.0,\"2570\":0.0,\"2571\":0.0,\"2572\":15796.896955539199553,\"2573\":0.0,\"2574\":0.0,\"2575\":50086.7524380731993,\"2576\":18108.065018469300412,\"2577\":0.0,\"2578\":0.0,\"2579\":0.0,\"2580\":0.0,\"2581\":0.0,\"2582\":0.0,\"2583\":0.0,\"2584\":0.0,\"2585\":13297.799667789200612,\"2586\":6799.152863161710229,\"2587\":0.0,\"2588\":0.0,\"2589\":5743.948335915410098,\"2590\":0.0,\"2591\":4840.442447357920173,\"2592\":0.0,\"2593\":17563.250967669100646,\"2594\":6125.318171475530107,\"2595\":0.0,\"2596\":0.0,\"2597\":56244.145068592508324,\"2598\":0.0,\"2599\":0.0,\"2600\":14256.419415548700272,\"2601\":0.0,\"2602\":0.0,\"2603\":24895.201253313200141,\"2604\":0.0,\"2605\":0.0,\"2606\":1411.547249693370077,\"2607\":0.0,\"2608\":0.0,\"2609\":627.846241958602036,\"2610\":0.0,\"2611\":0.0,\"2612\":0.0,\"2613\":14904.233137644399903,\"2614\":3073.094578750599794,\"2615\":0.0,\"2616\":0.0,\"2617\":9062.164062231660864,\"2618\":4962.144690546610036,\"2619\":0.0,\"2620\":0.0,\"2621\":0.0,\"2622\":0.0,\"2623\":0.0,\"2624\":25060.542830919199332,\"2625\":0.0,\"2626\":0.0,\"2627\":38735.104454236898164,\"2628\":17471.093367036301061,\"2629\":0.0,\"2630\":19960.252090012101689,\"2631\":0.0,\"2632\":1777.557485148010073,\"2633\":0.0,\"2634\":0.0,\"2635\":43435.142086512998503,\"2636\":38123.430967683401832,\"2637\":0.0,\"2638\":0.0,\"2639\":0.0,\"2640\":0.0,\"2641\":0.0,\"2642\":0.0,\"2643\":62431.353393434299505,\"2644\":0.0,\"2645\":47851.478869781996764,\"2646\":21031.810073841297708,\"2647\":0.0,\"2648\":0.0,\"2649\":0.0,\"2650\":0.0,\"2651\":32175.65170330950059,\"2652\":2922.028394183790169,\"2653\":0.0,\"2654\":0.0,\"2655\":11459.165184574700106,\"2656\":0.0,\"2657\":4373.420253562549988,\"2658\":0.0,\"2659\":0.0,\"2660\":0.0,\"2661\":5793.821860963779727,\"2662\":0.0,\"2663\":0.0,\"2664\":15191.548010205700848,\"2665\":0.0,\"2666\":0.0,\"2667\":0.0,\"2668\":40379.485171411499323,\"2669\":0.0,\"2670\":747.163229601505009,\"2671\":9934.047244689640138,\"2672\":13651.973976103699897,\"2673\":0.0,\"2674\":3920.402401039819779,\"2675\":0.0,\"2676\":0.0,\"2677\":0.0,\"2678\":0.0,\"2679\":0.0,\"2680\":0.0,\"2681\":0.0,\"2682\":0.0,\"2683\":0.0,\"2684\":0.0,\"2685\":0.0,\"2686\":0.0,\"2687\":0.0,\"2688\":0.0,\"2689\":0.0,\"2690\":0.0,\"2691\":0.0,\"2692\":0.0,\"2693\":0.0,\"2694\":0.0,\"2695\":3469.55296264962999,\"2696\":0.0,\"2697\":213.462301230592999,\"2698\":0.0,\"2699\":6893.207826160541117,\"2700\":0.0,\"2701\":17059.998187742599839,\"2702\":7950.580767539379849,\"2703\":0.0,\"2704\":0.0,\"2705\":19934.050419243998476,\"2706\":0.0,\"2707\":0.0,\"2708\":0.0,\"2709\":0.0,\"2710\":8533.884169192100671,\"2711\":0.0,\"2712\":0.0,\"2713\":0.0,\"2714\":0.0,\"2715\":0.0,\"2716\":0.0,\"2717\":0.0,\"2718\":0.0,\"2719\":107481.060502798995003,\"2720\":1822.461727809320109,\"2721\":10520.422566363500664,\"2722\":0.0,\"2723\":0.0,\"2724\":43910.386183894202986,\"2725\":0.0,\"2726\":0.0,\"2727\":0.0,\"2728\":0.0,\"2729\":0.0,\"2730\":0.0,\"2731\":0.0,\"2732\":0.0,\"2733\":30985.734448079201684,\"2734\":111113.154174801005865,\"2735\":0.0,\"2736\":0.0,\"2737\":2615.55919678509008,\"2738\":0.0,\"2739\":1414.890221481040044,\"2740\":0.0,\"2741\":0.0,\"2742\":0.0,\"2743\":37148.548113929900865,\"2744\":48899.545700508708251,\"2745\":7834.480260859740156,\"2746\":0.0,\"2747\":93422.508876844804036,\"2748\":0.0,\"2749\":0.0,\"2750\":10871.886357012299413,\"2751\":0.0,\"2752\":0.0,\"2753\":23429.714702072898945,\"2754\":0.0,\"2755\":5204.013216913450378,\"2756\":0.0,\"2757\":12956.274441914501949,\"2758\":0.0,\"2759\":43543.562793139797577,\"2760\":0.0,\"2761\":0.0,\"2762\":0.0,\"2763\":0.0,\"2764\":0.0,\"2765\":0.0,\"2766\":0.0,\"2767\":6020.1500860474398,\"2768\":0.0,\"2769\":23043.014181770300638,\"2770\":1929.256123836820052,\"2771\":4064.692291442449914,\"2772\":15991.150721579100718,\"2773\":0.0,\"2774\":0.0,\"2775\":15002.715279497202573,\"2776\":4192.17697231791044,\"2777\":2207.264885745959873,\"2778\":18951.939518382001552,\"2779\":0.0,\"2780\":0.0,\"2781\":28773.048527001901675,\"2782\":0.0,\"2783\":0.0,\"2784\":0.0,\"2785\":0.0,\"2786\":0.0,\"2787\":6801.050225527679686,\"2788\":7476.240176046690067,\"2789\":0.0,\"2790\":0.0,\"2791\":92726.809342655600631,\"2792\":0.0,\"2793\":1400.434127264119979,\"2794\":0.0,\"2795\":0.0,\"2796\":0.0,\"2797\":14232.928262446199369,\"2798\":0.0,\"2799\":19582.586628595101502,\"2800\":0.0,\"2801\":0.0,\"2802\":33339.367287771499832,\"2803\":0.0,\"2804\":8621.614590971030338,\"2805\":15374.959705582899915,\"2806\":0.0,\"2807\":13234.554255590199318,\"2808\":0.0,\"2809\":0.0,\"2810\":0.0,\"2811\":0.0,\"2812\":0.0,\"2813\":10992.052640190500824,\"2814\":3850.471045265469911,\"2815\":0.0,\"2816\":3941.725140009779807,\"2817\":12985.186630348300241,\"2818\":113498.409720591997029,\"2819\":0.0,\"2820\":0.0,\"2821\":0.0,\"2822\":0.0,\"2823\":0.0,\"2824\":0.0,\"2825\":15570.11697751129941,\"2826\":0.0,\"2827\":0.0,\"2828\":0.0,\"2829\":0.0,\"2830\":0.0,\"2831\":0.0,\"2832\":0.0,\"2833\":0.0,\"2834\":7213.22961188761019,\"2835\":0.0,\"2836\":0.0,\"2837\":0.0,\"2838\":0.0,\"2839\":0.0,\"2840\":0.0,\"2841\":11760.936151352900197,\"2842\":5848.032214277230196,\"2843\":15542.108294965999448,\"2844\":0.0,\"2845\":0.0,\"2846\":0.0,\"2847\":30185.228230817301664,\"2848\":0.0,\"2849\":0.0,\"2850\":26694.081477431198437,\"2851\":0.0,\"2852\":0.0,\"2853\":0.0,\"2854\":29316.959071913599473,\"2855\":0.0,\"2856\":0.0,\"2857\":0.0,\"2858\":0.0,\"2859\":1660.282420813250155,\"2860\":11249.551818429399646,\"2861\":0.0,\"2862\":0.0,\"2863\":0.0,\"2864\":0.0,\"2865\":0.0,\"2866\":0.0,\"2867\":0.0,\"2868\":6799.694966694840332,\"2869\":0.0,\"2870\":0.0,\"2871\":0.0,\"2872\":0.0,\"2873\":5034.244460453500324,\"2874\":0.0,\"2875\":1392.302574267099999,\"2876\":63513.753447926101217,\"2877\":0.0,\"2878\":0.0,\"2879\":10725.518403066000246,\"2880\":0.0,\"2881\":0.0,\"2882\":105005.454368152000825,\"2883\":0.0,\"2884\":0.0,\"2885\":0.0,\"2886\":21311.896899294199102,\"2887\":0.0,\"2888\":0.0,\"2889\":0.0,\"2890\":0.0,\"2891\":0.0,\"2892\":0.0,\"2893\":0.0,\"2894\":11962.417964501199094,\"2895\":171051.734821705002105,\"2896\":0.0,\"2897\":13219.194655484699979,\"2898\":8099.11713561823035,\"2899\":0.0,\"2900\":0.0,\"2901\":0.0,\"2902\":0.0,\"2903\":0.0,\"2904\":0.0,\"2905\":8147.906453600329769,\"2906\":40375.871147857302276,\"2907\":0.0,\"2908\":3540.929927845669681,\"2909\":980.665291440304031,\"2910\":20206.00569169980372,\"2911\":0.0,\"2912\":0.0,\"2913\":0.0,\"2914\":0.0,\"2915\":0.0,\"2916\":0.0,\"2917\":0.0,\"2918\":0.0,\"2919\":0.0,\"2920\":0.0,\"2921\":0.0,\"2922\":0.0,\"2923\":32980.67545001419785,\"2924\":0.0,\"2925\":29348.581778013103758,\"2926\":2318.0347076831099,\"2927\":17257.865977336699871,\"2928\":27051.869809299896588,\"2929\":0.0,\"2930\":0.0,\"2931\":13252.624373361299149,\"2932\":0.0,\"2933\":0.0,\"2934\":0.0,\"2935\":0.0,\"2936\":19097.403966439698706,\"2937\":0.0,\"2938\":2389.321322290290027,\"2939\":0.0,\"2940\":0.0,\"2941\":0.0,\"2942\":0.0,\"2943\":0.0,\"2944\":0.0,\"2945\":0.0,\"2946\":15666.792107586899874,\"2947\":4264.186391635949803,\"2948\":36629.032228009396931,\"2949\":70249.389847122205538,\"2950\":13310.448750228999415,\"2951\":0.0,\"2952\":20345.145598537601472,\"2953\":0.0,\"2954\":0.0,\"2955\":3677.811069962130205,\"2956\":164492.282070777000627,\"2957\":0.0,\"2958\":0.0,\"2959\":0.0,\"2960\":128686.343707243999234,\"2961\":0.0,\"2962\":0.0,\"2963\":86254.093157029696158,\"2964\":7088.545799266669746,\"2965\":0.0,\"2966\":0.0,\"2967\":0.0,\"2968\":0.0,\"2969\":0.0,\"2970\":0.0,\"2971\":0.0,\"2972\":2498.645534805749776,\"2973\":0.0,\"2974\":6319.120184571110258,\"2975\":56636.266624226504064,\"2976\":17478.321414144698792,\"2977\":0.0,\"2978\":0.0,\"2979\":0.0,\"2980\":0.0,\"2981\":21097.766003705997718,\"2982\":0.0,\"2983\":0.0,\"2984\":0.0,\"2985\":0.0,\"2986\":8451.57478274451023,\"2987\":0.0,\"2988\":17936.398899643398181,\"2989\":7988.889417214219975,\"2990\":0.0,\"2991\":7946.243939274300828,\"2992\":15998.37876868749845,\"2993\":0.0,\"2994\":0.0,\"2995\":0.0,\"2996\":0.0,\"2997\":0.0,\"2998\":0.0,\"2999\":18488.440997551999317,\"3000\":26529.643405713701213,\"3001\":1974.070015909270069,\"3002\":0.0,\"3003\":4346.947531027810328,\"3004\":0.0,\"3005\":1268.431916945869716,\"3006\":26348.942228002200864},\"ctrl1-02\":{\"0\":0.0,\"1\":0.0,\"2\":0.0,\"3\":0.0,\"4\":32884.013339663899387,\"5\":0.0,\"6\":49869.417310300501413,\"7\":0.0,\"8\":6552.978845385189743,\"9\":49534.81306103659881,\"10\":12552.566876387700177,\"11\":1021.479852153020033,\"12\":0.0,\"13\":0.0,\"14\":0.0,\"15\":0.0,\"16\":33560.360062176099746,\"17\":0.0,\"18\":28858.055012519900629,\"19\":0.0,\"20\":12474.938690558399685,\"21\":124062.332847096011392,\"22\":0.0,\"23\":0.0,\"24\":62962.704653498796688,\"25\":1275.600625994019992,\"26\":0.0,\"27\":44837.861679368601472,\"28\":0.0,\"29\":0.0,\"30\":0.0,\"31\":0.0,\"32\":0.0,\"33\":0.0,\"34\":8047.009125298720392,\"35\":0.0,\"36\":34715.86006963429827,\"37\":0.0,\"38\":22917.268101588098943,\"39\":34919.299453186802566,\"40\":37106.272826376101875,\"41\":15837.042187162700429,\"42\":0.0,\"43\":0.0,\"44\":12775.636375897000107,\"45\":0.0,\"46\":0.0,\"47\":0.0,\"48\":97418.911825704301009,\"49\":4624.141497028120284,\"50\":10433.406631049299904,\"51\":88.890518720464499,\"52\":0.0,\"53\":0.0,\"54\":0.0,\"55\":27732.000178997001058,\"56\":0.0,\"57\":0.0,\"58\":44332.832332479498291,\"59\":30518.584366867198696,\"60\":0.0,\"61\":1742.618930166700011,\"62\":14800.21515344349973,\"63\":0.0,\"64\":0.0,\"65\":0.0,\"66\":228869.306496548000723,\"67\":57577.806935344102385,\"68\":0.0,\"69\":2054.023951481689892,\"70\":0.0,\"71\":0.0,\"72\":0.0,\"73\":29580.800190930101962,\"74\":0.0,\"75\":9823.088480391810663,\"76\":0.0,\"77\":13181.622865003899278,\"78\":3499.335852702390184,\"79\":0.0,\"80\":33428.302918466601113,\"81\":0.0,\"82\":0.0,\"83\":0.0,\"84\":0.0,\"85\":0.0,\"86\":40713.752772440602712,\"87\":0.0,\"88\":2954.510907100860095,\"89\":58646.755976992702926,\"90\":0.0,\"91\":2273.345883399239938,\"92\":3189.893842983080049,\"93\":2618.5682408398402,\"94\":0.0,\"95\":0.0,\"96\":16292.996244159698108,\"97\":7920.037966178018905,\"98\":10584.201612717599346,\"99\":0.0,\"100\":0.0,\"101\":0.0,\"102\":0.0,\"103\":0.0,\"104\":41255.365517249105324,\"105\":0.0,\"106\":180088.468343852990074,\"107\":993.997689813469037,\"108\":14311.246810519100109,\"109\":3439.642454633699799,\"110\":7121.092246735490335,\"111\":0.0,\"112\":0.0,\"113\":3458.558748192090206,\"114\":4703.108099854411194,\"115\":8976.316660254489761,\"116\":4737.014663779829789,\"117\":2993.592683414889962,\"118\":16126.140258526800608,\"119\":6728.93606659813031,\"120\":3736.414116780879795,\"121\":2475.98221675349987,\"122\":0.0,\"123\":0.0,\"124\":0.0,\"125\":0.0,\"126\":59303.472583548100374,\"127\":9649.09427077455075,\"128\":5491.703394519709946,\"129\":20245.78777546459969,\"130\":49351.003793440897425,\"131\":0.0,\"132\":0.0,\"133\":13503.735222295399581,\"134\":0.0,\"135\":25785.941865277800389,\"136\":51262.263265236601001,\"137\":19108.133327967199875,\"138\":0.0,\"139\":5524.53922484748,\"140\":48014.371352381102042,\"141\":1081.976300419939889,\"142\":1321.017576094109927,\"143\":0.0,\"144\":0.0,\"145\":0.0,\"146\":0.0,\"147\":16972.019800666101219,\"148\":0.0,\"149\":38674.005268927503494,\"150\":6469.729308168310126,\"151\":0.0,\"152\":21764.444928124001308,\"153\":9034.314730126909126,\"154\":3487.557783128299889,\"155\":16507.142963688700547,\"156\":0.0,\"157\":28071.065818251099699,\"158\":0.0,\"159\":0.0,\"160\":0.0,\"161\":0.0,\"162\":0.0,\"163\":0.0,\"164\":4778.594818488360033,\"165\":2151.014569868340004,\"166\":10799.240610244500203,\"167\":0.0,\"168\":2574.222024337389939,\"169\":0.0,\"170\":3327.126199081209961,\"171\":0.0,\"172\":0.0,\"173\":37889.69290865270159,\"174\":0.0,\"175\":19822.848004395000316,\"176\":0.0,\"177\":0.0,\"178\":2757.942064133259919,\"179\":60762.347110338996572,\"180\":6125.934595524569886,\"181\":18767.283132716998807,\"182\":10551.187326790199222,\"183\":0.0,\"184\":29969.833398074300931,\"185\":113961.745909314005985,\"186\":2029.753989935079972,\"187\":0.0,\"188\":3052.03689228632993,\"189\":17038.048372520799603,\"190\":0.0,\"191\":0.0,\"192\":6638.369849797350071,\"193\":65339.733240269903035,\"194\":0.0,\"195\":0.0,\"196\":87355.800563840399263,\"197\":8663.662449742239914,\"198\":24961.476995091401477,\"199\":4311.487286515870437,\"200\":2231.23036189188997,\"201\":0.0,\"202\":2444.663259022389866,\"203\":2522.648356050839993,\"204\":0.0,\"205\":13087.041397212000447,\"206\":50700.128126473202428,\"207\":0.0,\"208\":3659.767436749480112,\"209\":0.0,\"210\":0.0,\"211\":0.0,\"212\":0.0,\"213\":6196.067646170299668,\"214\":15522.068053855600738,\"215\":0.0,\"216\":1099.018810182449897,\"217\":0.0,\"218\":14396.013220332599303,\"219\":0.0,\"220\":1085.188501212870051,\"221\":0.0,\"222\":0.0,\"223\":8157.383913655919969,\"224\":0.0,\"225\":4177.110220011470119,\"226\":104048.537351121005486,\"227\":0.0,\"228\":0.0,\"229\":5535.960383222360178,\"230\":0.0,\"231\":0.0,\"232\":0.0,\"233\":0.0,\"234\":0.0,\"235\":6159.305792651161028,\"236\":0.0,\"237\":0.0,\"238\":0.0,\"239\":35368.115286199499678,\"240\":0.0,\"241\":0.0,\"242\":96437.406027863296913,\"243\":0.0,\"244\":0.0,\"245\":8252.23306484727982,\"246\":0.0,\"247\":964.909427077455007,\"248\":0.0,\"249\":68741.096968787795049,\"250\":0.0,\"251\":0.0,\"252\":0.0,\"253\":28294.13531776039963,\"254\":0.0,\"255\":6271.822048203660415,\"256\":11771.823628105099488,\"257\":5162.809724443190134,\"258\":8846.757894939479229,\"259\":0.0,\"260\":0.0,\"261\":27824.797090792799281,\"262\":90325.301741308299825,\"263\":0.0,\"264\":19036.751088124201488,\"265\":0.0,\"266\":3193.819866174439994,\"267\":0.0,\"268\":0.0,\"269\":0.0,\"270\":0.0,\"271\":107367.811503819000791,\"272\":35439.497526042498066,\"273\":33995.791725218303327,\"274\":41831.777103981199616,\"275\":65756.427065353302169,\"276\":8254.731443241780653,\"277\":0.0,\"278\":0.0,\"279\":0.0,\"280\":0.0,\"281\":21301.352647142699425,\"282\":77762.027528944207006,\"283\":0.0,\"284\":7543.050512007290308,\"285\":26032.210592735998944,\"286\":2203.0343771539101,\"287\":0.0,\"288\":0.0,\"289\":0.0,\"290\":0.0,\"291\":160.511889066916012,\"292\":79027.277730161004001,\"293\":0.0,\"294\":0.0,\"295\":0.0,\"296\":3666.994888533579797,\"297\":22156.154969262301165,\"298\":19514.119817074100865,\"299\":68655.438280976304668,\"300\":22310.519062922798184,\"301\":8756.191678138700809,\"302\":1223.402363108839836,\"303\":0.0,\"304\":0.0,\"305\":31649.992868378398271,\"306\":8841.04731575203914,\"307\":0.0,\"308\":48521.185255266296736,\"309\":0.0,\"310\":0.0,\"311\":3314.277395909470215,\"312\":0.0,\"313\":0.0,\"314\":10295.103541353499168,\"315\":18550.459579193902755,\"316\":0.0,\"317\":111454.444734830001835,\"318\":29187.305593795699679,\"319\":52496.283736522098479,\"320\":34754.228023549898353,\"321\":0.0,\"322\":7592.83962429776966,\"323\":5342.692968847490192,\"324\":0.0,\"325\":102121.216875359998085,\"326\":61308.421245137797086,\"327\":58975.114280270398012,\"328\":0.0,\"329\":12236.700465082501978,\"330\":0.0,\"331\":0.0,\"332\":41660.459728358102438,\"333\":0.0,\"334\":4488.782924725869634,\"335\":0.0,\"336\":0.0,\"337\":0.0,\"338\":7963.224221283019688,\"339\":0.0,\"340\":0.0,\"341\":56468.705383783802972,\"342\":0.0,\"343\":8636.001831803090681,\"344\":1771.082598304089743,\"345\":12559.705100372000743,\"346\":10928.620919959899766,\"347\":1272.477653000890086,\"348\":0.0,\"349\":34765.827637524402235,\"350\":41764.856254128397268,\"351\":0.0,\"352\":8577.111483932629199,\"353\":21769.798596112199448,\"354\":0.0,\"355\":0.0,\"356\":120439.684175065005547,\"357\":111320.603035124004236,\"358\":0.0,\"359\":0.0,\"360\":0.0,\"361\":0.0,\"362\":0.0,\"363\":0.0,\"364\":4214.764351528639963,\"365\":0.0,\"366\":0.0,\"367\":0.0,\"368\":0.0,\"369\":1233.30664888704996,\"370\":0.0,\"371\":0.0,\"372\":36130.120696523299557,\"373\":5184.135168596279982,\"374\":0.0,\"375\":0.0,\"376\":0.0,\"377\":0.0,\"378\":1913.936305789849939,\"379\":0.0,\"380\":13849.046807535800326,\"381\":0.0,\"382\":8794.470404254499954,\"383\":0.0,\"384\":25389.770434149198991,\"385\":0.0,\"386\":0.0,\"387\":167364.584091841999907,\"388\":0.0,\"389\":0.0,\"390\":0.0,\"391\":10015.820527967900489,\"392\":0.0,\"393\":0.0,\"394\":30628.334560625800805,\"395\":3633.712919206800052,\"396\":87646.683191200601868,\"397\":4662.420223143910334,\"398\":0.0,\"399\":179910.012744245992508,\"400\":362755.620102034008596,\"401\":0.0,\"402\":25863.570051106999017,\"403\":0.0,\"404\":33638.8805260033987,\"405\":0.0,\"406\":0.0,\"407\":0.0,\"408\":15307.029056328599836,\"409\":21245.139133266300632,\"410\":22641.554200194601435,\"411\":0.0,\"412\":76869.749530907007284,\"413\":0.0,\"414\":33152.589017073099967,\"415\":25202.392054561398254,\"416\":57206.619288160596625,\"417\":0.0,\"418\":665068.328617025981657,\"419\":0.0,\"420\":0.0,\"421\":0.0,\"422\":321086.237593695987016,\"423\":3971.618597063490142,\"424\":134439.52596426900709,\"425\":14778.80048149059985,\"426\":17609.998569262701494,\"427\":68482.336349357006839,\"428\":0.0,\"429\":10285.288483375099531,\"430\":410537.106896926998161,\"431\":6909.800816800268876,\"432\":0.0,\"433\":20290.401675366498239,\"434\":0.0,\"435\":356491.828555813001003,\"436\":153900.109101461013779,\"437\":16648.122887378598534,\"438\":8695.606002071970579,\"439\":1194.671011572040015,\"440\":192259.140237081010127,\"441\":0.0,\"442\":0.0,\"443\":67150.165298287494807,\"444\":0.0,\"445\":0.0,\"446\":0.0,\"447\":30998.629929811198963,\"448\":0.0,\"449\":8211.188276937569754,\"450\":78513.32560329149419,\"451\":63267.863728827498562,\"452\":0.0,\"453\":144486.576222167990636,\"454\":198255.248383891012054,\"455\":163206.568620989011834,\"456\":0.0,\"457\":614.003258789355982,\"458\":0.0,\"459\":0.0,\"460\":746899.143817019998096,\"461\":0.0,\"462\":0.0,\"463\":28639.446903000800376,\"464\":173360.692238652001834,\"465\":0.0,\"466\":60877.45097208579682,\"467\":336040.816840799001511,\"468\":0.0,\"469\":18450.524443413694826,\"470\":0.0,\"471\":74977.227897069999017,\"472\":56930.013108769097016,\"473\":0.0,\"474\":166668.607253372989362,\"475\":250194.750649638008326,\"476\":0.0,\"477\":0.0,\"478\":152873.989403718005633,\"479\":0.0,\"480\":74558.749515990595682,\"481\":0.0,\"482\":0.0,\"483\":16259.981958232399848,\"484\":0.0,\"485\":66109.769152576103806,\"486\":0.0,\"487\":150438.070469075988512,\"488\":6062.761313263529701,\"489\":1312.273251713349964,\"490\":1611.09715325600996,\"491\":0.0,\"492\":141327.912109116005013,\"493\":0.0,\"494\":1637.776265397330008,\"495\":278114.129208223021124,\"496\":69709.218596658203751,\"497\":0.0,\"498\":214967.615287127991905,\"499\":28776.857714698599011,\"500\":0.0,\"501\":0.0,\"502\":29688.765828692601644,\"503\":36176.519152421300532,\"504\":20626.79048062649963,\"505\":128327.42167771399545,\"506\":16121.678868536599111,\"507\":0.0,\"508\":239603.410812935995636,\"509\":41541.786754619097337,\"510\":0.0,\"511\":1318.429969899799971,\"512\":4906.190572207679907,\"513\":0.0,\"514\":47499.526947513702908,\"515\":0.0,\"516\":26222.265806317998795,\"517\":50781.325424294598633,\"518\":15211.555310538600679,\"519\":0.0,\"520\":25315.711360312201578,\"521\":47361.223857817902172,\"522\":0.0,\"523\":6210.968688737519187,\"524\":0.0,\"525\":94260.247712652504561,\"526\":48720.163248828597716,\"527\":66434.558343861601315,\"528\":17446.711695621899708,\"529\":22295.350336956100364,\"530\":148867.66119253099896,\"531\":0.0,\"532\":10563.679218762697928,\"533\":0.0,\"534\":202011.738755628000945,\"535\":40228.353541508302442,\"536\":0.0,\"537\":0.0,\"538\":0.0,\"539\":9001.30044419953083,\"540\":28963.343816288299422,\"541\":23371.437602589001472,\"542\":9909.639446201430474,\"543\":0.0,\"544\":160422.661267112998758,\"545\":0.0,\"546\":0.0,\"547\":0.0,\"548\":1887881.788247159915045,\"549\":18605.780815072201222,\"550\":799284.785081785987131,\"551\":4612.631110853440077,\"552\":6869.559079088789076,\"553\":815943.615305140963756,\"554\":21213.017125336999015,\"555\":5879.398184666880297,\"556\":0.0,\"557\":0.0,\"558\":108518.850121287003276,\"559\":0.0,\"560\":26681.788975307099463,\"561\":0.0,\"562\":26467.642255778198887,\"563\":3873.73570067881019,\"564\":2619.995885636700223,\"565\":0.0,\"566\":0.0,\"567\":12517.768034464199445,\"568\":0.0,\"569\":2738.668859375659849,\"570\":98953.629982328304322,\"571\":0.0,\"572\":0.0,\"573\":0.0,\"574\":46927.576750771797378,\"575\":15734.430217388400706,\"576\":0.0,\"577\":0.0,\"578\":227869.955138746998273,\"579\":82427.749180680795689,\"580\":114443.576028255003621,\"581\":0.0,\"582\":0.0,\"583\":22601.401690282898926,\"584\":8867.904883492959925,\"585\":7675.107655716799854,\"586\":0.0,\"587\":214271.638448659010464,\"588\":160770.649686346994713,\"589\":124660.159105781000108,\"590\":27899.748442627998884,\"591\":9436.732107241690756,\"592\":38246.604107867606217,\"593\":0.0,\"594\":45750.662071360697155,\"595\":0.0,\"596\":0.0,\"597\":65672.552933537794161,\"598\":8201.908585757979381,\"599\":0.0,\"600\":19305.326765533398429,\"601\":0.0,\"602\":0.0,\"603\":0.0,\"604\":0.0,\"605\":98445.031523447105428,\"606\":0.0,\"607\":0.0,\"608\":80943.890869944894803,\"609\":446772.516397218976636,\"610\":9921.239060175910708,\"611\":33100.836893186897214,\"612\":6236.487839481380433,\"613\":5034.321692725829962,\"614\":12380.357222766499035,\"615\":15591.665737702500337,\"616\":7518.602094861070327,\"617\":0.0,\"618\":0.0,\"619\":0.0,\"620\":11763.793126122800459,\"621\":15368.596238193200406,\"622\":0.0,\"623\":17501.140653502101486,\"624\":0.0,\"625\":0.0,\"626\":27010.147278584798187,\"627\":0.0,\"628\":541675.204268457950093,\"629\":1591.020898300180079,\"630\":0.0,\"631\":7054.795991481320016,\"632\":93207.359674968611216,\"633\":0.0,\"634\":5737.793666378380294,\"635\":0.0,\"636\":0.0,\"637\":0.0,\"638\":0.0,\"639\":0.0,\"640\":8993.269942217189964,\"641\":48265.993747827596962,\"642\":0.0,\"643\":199495.514801162964432,\"644\":0.0,\"645\":450.78776738838701,\"646\":0.0,\"647\":1167.634988231510078,\"648\":0.0,\"649\":4970.077676867149421,\"650\":0.0,\"651\":13044.212053306200687,\"652\":4135.619293102739903,\"653\":0.0,\"654\":2723.946272408039931,\"655\":0.0,\"656\":3394.403960133210148,\"657\":163813.317659654043382,\"658\":0.0,\"659\":0.0,\"660\":3446.959134217599967,\"661\":56451.752101821097312,\"662\":54033.678727140199044,\"663\":53774.025829711397819,\"664\":0.0,\"665\":60426.85058307700092,\"666\":2957.009285495360018,\"667\":0.0,\"668\":0.0,\"669\":7627.37078282181028,\"670\":41815.716100016499695,\"671\":4843.641884545269932,\"672\":24056.707105081601185,\"673\":0.0,\"674\":0.0,\"675\":40388.96358115500334,\"676\":0.0,\"677\":0.0,\"678\":211157.588235508999787,\"679\":0.0,\"680\":0.0,\"681\":3057.836699273569593,\"682\":25883.20016706379829,\"683\":174.119128536983993,\"684\":0.0,\"685\":0.0,\"686\":37955.7214805074982,\"687\":0.0,\"688\":0.0,\"689\":19978.104376053499436,\"690\":14162.23638484679941,\"691\":67551.690397404207033,\"692\":889.601164043113954,\"693\":0.0,\"694\":61347.681477051402908,\"695\":15783.505507280500751,\"696\":1088.222246406199929,\"697\":12573.981548340600057,\"698\":0.0,\"699\":18428.217493462798302,\"700\":15142.849904689799587,\"701\":0.0,\"702\":688686.927225071936846,\"703\":0.0,\"704\":393717.666633925982751,\"705\":54878.665991281501192,\"706\":0.0,\"707\":4430.517171454040181,\"708\":1582.722712918430034,\"709\":0.0,\"710\":8237.778161279069536,\"711\":0.0,\"712\":0.0,\"713\":0.0,\"714\":4821.602617993749846,\"715\":289231.913063767016865,\"716\":0.0,\"717\":98596.718783113406971,\"718\":8544.097198005250902,\"719\":0.0,\"720\":147163.410216279997258,\"721\":0.0,\"722\":68967.735580289299833,\"723\":0.0,\"724\":114622.031627862001187,\"725\":143710.294363875000272,\"726\":0.0,\"727\":2235.780979681880126,\"728\":133993.386965250014327,\"729\":0.0,\"730\":126462.560661815994536,\"731\":521.277729233327022,\"732\":16688.27539729019918,\"733\":40517.451612872398982,\"734\":13499.273832305199903,\"735\":0.0,\"736\":0.0,\"737\":105672.483307549002348,\"738\":24470.724096170895791,\"739\":0.0,\"740\":60949.725489926800947,\"741\":10265.658367418300259,\"742\":0.0,\"743\":493349.427894762018696,\"744\":0.0,\"745\":23101.969647181798791,\"746\":0.0,\"747\":0.0,\"748\":771463.557102984981611,\"749\":0.0,\"750\":1602.709740074459887,\"751\":0.0,\"752\":17189.735632187101146,\"753\":0.0,\"754\":18046.3225103028999,\"755\":130361.815513238994754,\"756\":11633.52053840930057,\"757\":152552.769324424007209,\"758\":13733.942945789000078,\"759\":14651.204727771200851,\"760\":0.0,\"761\":13892.768429439600368,\"762\":0.0,\"763\":70214.247943547306932,\"764\":31070.904447652301314,\"765\":115755.224685369001236,\"766\":602198.420875323005021,\"767\":0.0,\"768\":36896.587496837302751,\"769\":0.0,\"770\":2805.678937028249948,\"771\":0.0,\"772\":3878.55400186820998,\"773\":32822.446157799298817,\"774\":0.0,\"775\":26816.522953010804486,\"776\":19078.688154032002785,\"777\":767225.236612307955511,\"778\":0.0,\"779\":0.0,\"780\":0.0,\"781\":0.0,\"782\":0.0,\"783\":18481.754173345001618,\"784\":54917.926223195099738,\"785\":18617.380429046701465,\"786\":0.0,\"787\":14421.88928227570068,\"788\":21071.144923649098928,\"789\":5696.659650668860195,\"790\":19995.94993601419992,\"791\":21021.177355758998601,\"792\":0.0,\"793\":408261.798001931980252,\"794\":0.0,\"795\":0.0,\"796\":287429.511507730989251,\"797\":4486.284546331369711,\"798\":0.0,\"799\":0.0,\"800\":0.0,\"801\":0.0,\"802\":1291.483174359080294,\"803\":60701.67220647240174,\"804\":62214.083413145504892,\"805\":28462.77585938950142,\"806\":0.0,\"807\":0.0,\"808\":99747.757400581394904,\"809\":31919.460823785695538,\"810\":0.0,\"811\":0.0,\"812\":22423.838368673499644,\"813\":17715.287373031100287,\"814\":0.0,\"815\":0.0,\"816\":5163.523546841620373,\"817\":0.0,\"818\":0.0,\"819\":0.0,\"820\":1086.259234810519956,\"821\":0.0,\"822\":1226.079197102950047,\"823\":96348.178228059579851,\"824\":7622.017114833590313,\"825\":1107049.312164789997041,\"826\":0.0,\"827\":0.0,\"828\":0.0,\"829\":74329.434070495000924,\"830\":82015.516745587607147,\"831\":0.0,\"832\":0.0,\"833\":104084.228471041991725,\"834\":120243.383015496001462,\"835\":1025.405875344380092,\"836\":0.0,\"837\":35109.354666768696916,\"838\":0.0,\"839\":113667.294169961998705,\"840\":0.0,\"841\":123607.2710680970049,\"842\":16780.180031088100804,\"843\":16664.18389134320023,\"844\":49516.967501075800101,\"845\":0.0,\"846\":0.0,\"847\":0.0,\"848\":385990.53917092300253,\"849\":322201.585091241984628,\"850\":299974.940160134981852,\"851\":455775.601397414924577,\"852\":117878.846320697994088,\"853\":0.0,\"854\":0.0,\"855\":265827.461175250005908,\"856\":0.0,\"857\":48367.71343960390368,\"858\":0.0,\"859\":26694.280867279700033,\"860\":587.681057847257989,\"861\":0.0,\"862\":171174.611143460992025,\"863\":10718.935590421200686,\"864\":0.0,\"865\":0.0,\"866\":57052.255194500197831,\"867\":59017.943624176194135,\"868\":19509.658427083901188,\"869\":105761.711107352006366,\"870\":400418.6743991849944,\"871\":134368.143724425986875,\"872\":0.0,\"873\":0.0,\"874\":85312.483948335197056,\"875\":0.0,\"876\":0.0,\"877\":0.0,\"878\":165330.190256317000603,\"879\":5338.945401255738943,\"880\":0.0,\"881\":35661.674747553799534,\"882\":33917.271261390997097,\"883\":0.0,\"884\":0.0,\"885\":0.0,\"886\":0.0,\"887\":2283.071713577850005,\"888\":18098.07463418900079,\"889\":38022.642330360300548,\"890\":0.0,\"891\":0.0,\"892\":4895.840147430450088,\"893\":0.0,\"894\":2085.699820412010013,\"895\":9481.346007143562019,\"896\":20376.060363178101397,\"897\":597424.733585824025795,\"898\":1899.035263222629965,\"899\":21380.76538896800048,\"900\":11563.922854562397333,\"901\":85645.303641603095457,\"902\":1226.16842490276008,\"903\":27185.033766200100217,\"904\":0.0,\"905\":11304.269957133601565,\"906\":62875.261409691098379,\"907\":4248.135548655230195,\"908\":5997.357336007409685,\"909\":4515.818948066399571,\"910\":0.0,\"911\":0.0,\"912\":0.0,\"913\":16830.147598978099268,\"914\":3054.446042881029825,\"915\":2066.694299053820032,\"916\":523811.798747753025964,\"917\":8568.991754150489214,\"918\":0.0,\"919\":0.0,\"920\":0.0,\"921\":0.0,\"922\":0.0,\"923\":11552.323240588000772,\"924\":17797.376948850498593,\"925\":0.0,\"926\":0.0,\"927\":57168.251334244996542,\"928\":0.0,\"929\":0.0,\"930\":33702.232263864003471,\"931\":0.0,\"932\":0.0,\"933\":0.0,\"934\":0.0,\"935\":0.0,\"936\":365209.384596635994967,\"937\":87998.240722427202854,\"938\":2473.216154959579853,\"939\":0.0,\"940\":0.0,\"941\":0.0,\"942\":83336.088182682695333,\"943\":58122.096514146796835,\"944\":40206.938869555408019,\"945\":74621.208975853194715,\"946\":92502.46005651919404,\"947\":218456.422259454004234,\"948\":0.0,\"949\":0.0,\"950\":24183.410580802901677,\"951\":0.0,\"952\":0.0,\"953\":230859.086432170995977,\"954\":0.0,\"955\":0.0,\"956\":0.0,\"957\":105895.552807058003964,\"958\":86444.784727844395093,\"959\":759.417804129481965,\"960\":4196.740335968280306,\"961\":0.0,\"962\":0.0,\"963\":0.0,\"964\":11373.867640980497526,\"965\":96134.031508530693827,\"966\":0.0,\"967\":70533.683466844595387,\"968\":10295.995819351499449,\"969\":8058.787194872809778,\"970\":36300.545794148398272,\"971\":11505.924784689999797,\"972\":41900.482509830100753,\"973\":0.0,\"974\":0.0,\"975\":421039.218933824973647,\"976\":0.0,\"977\":26082.17816062609927,\"978\":0.0,\"979\":0.0,\"980\":55640.671401605301071,\"981\":23238.488180881500739,\"982\":7337.737344658929942,\"983\":35900.805251027799386,\"984\":69457.596201211694279,\"985\":0.0,\"986\":64489.392308140500972,\"987\":0.0,\"988\":0.0,\"989\":0.0,\"990\":0.0,\"991\":0.0,\"992\":74782.711293497894076,\"993\":0.0,\"994\":0.0,\"995\":0.0,\"996\":0.0,\"997\":0.0,\"998\":39771.507206513197161,\"999\":1916.97005098317004,\"1000\":0.0,\"1001\":0.0,\"1002\":5037.266210119350035,\"1003\":39857.165894324796682,\"1004\":0.0,\"1005\":488138.524386224977206,\"1006\":34132.310258917997999,\"1007\":0.0,\"1008\":47396.914977739397727,\"1009\":5771.164863504969617,\"1010\":0.0,\"1011\":17100.507832383398636,\"1012\":0.0,\"1013\":0.0,\"1014\":0.0,\"1015\":0.0,\"1016\":0.0,\"1017\":51117.714229554600024,\"1018\":48673.764792930596741,\"1019\":0.0,\"1020\":0.0,\"1021\":0.0,\"1022\":524516.698366202996112,\"1023\":382225.126019206014462,\"1024\":0.0,\"1025\":81136.622917521002819,\"1026\":20877.520598074999725,\"1027\":0.0,\"1028\":59284.734745589303202,\"1029\":479037.288806245021988,\"1030\":50043.411519917804981,\"1031\":0.0,\"1032\":0.0,\"1033\":0.0,\"1034\":0.0,\"1035\":96062.649268687702715,\"1036\":0.0,\"1037\":0.0,\"1038\":0.0,\"1039\":21037.238359723698522,\"1040\":53292.195710771309678,\"1041\":0.0,\"1042\":0.0,\"1043\":0.0,\"1044\":0.0,\"1045\":0.0,\"1046\":3030.443764733829994,\"1047\":10394.146399135599495,\"1048\":0.0,\"1049\":1952.750398704469944,\"1050\":134635.827123836992541,\"1051\":100479.42535897201742,\"1052\":0.0,\"1053\":0.0,\"1054\":0.0,\"1055\":0.0,\"1056\":107465.962083602993516,\"1057\":130584.88501274799637,\"1058\":16024.420566750499347,\"1059\":0.0,\"1060\":0.0,\"1061\":1542.927114205969929,\"1062\":0.0,\"1063\":99667.452380758099025,\"1064\":0.0,\"1065\":21971.453423668601317,\"1066\":90682.212940523197176,\"1067\":0.0,\"1068\":43793.00414366699988,\"1069\":87226.420254124997882,\"1070\":0.0,\"1071\":122893.44866966700647,\"1072\":33692.417205885598378,\"1073\":902.985334013671945,\"1074\":20047.702059900399036,\"1075\":0.0,\"1076\":4045.231531901560174,\"1077\":0.0,\"1078\":15033.991988929199579,\"1079\":0.0,\"1080\":0.0,\"1081\":179588.792664951994084,\"1082\":53498.311928317896672,\"1083\":11611.213588458400409,\"1084\":1897.51839062595991,\"1085\":0.0,\"1086\":0.0,\"1087\":0.0,\"1088\":82942.593585548296687,\"1089\":0.0,\"1090\":14072.116307045100257,\"1091\":117057.950562504003756,\"1092\":0.0,\"1093\":0.0,\"1094\":0.0,\"1095\":4994.883005212580429,\"1096\":0.0,\"1097\":0.0,\"1098\":20059.301673874899279,\"1099\":161091.869765640964033,\"1100\":0.0,\"1101\":0.0,\"1102\":0.0,\"1103\":0.0,\"1104\":0.0,\"1105\":264774.573137565981597,\"1106\":2763.117276521880285,\"1107\":58407.625473518703075,\"1108\":157130.155454355000984,\"1109\":0.0,\"1110\":73145.381167099592858,\"1111\":0.0,\"1112\":20941.764613933704822,\"1113\":29837.77625436479866,\"1114\":862.342071203075989,\"1115\":10604.724006672400719,\"1116\":20415.320595091699943,\"1117\":6746.603170959259842,\"1118\":0.0,\"1119\":0.0,\"1120\":76502.130995715604513,\"1121\":0.0,\"1122\":0.0,\"1123\":1552.385260985159903,\"1124\":0.0,\"1125\":0.0,\"1126\":47840.377142763900338,\"1127\":9121.757973934549227,\"1128\":0.0,\"1129\":14522.716696053899796,\"1130\":0.0,\"1131\":60601.73707069230295,\"1132\":416961.508482794975862,\"1133\":0.0,\"1134\":141863.278907937987242,\"1135\":0.0,\"1136\":14702.064573659399684,\"1137\":0.0,\"1138\":0.0,\"1139\":0.0,\"1140\":0.0,\"1141\":16463.421341784800461,\"1142\":18116.8124721478016,\"1143\":6321.521932694329735,\"1144\":11279.286173188600515,\"1145\":13473.397770362100346,\"1146\":62091.841327414396801,\"1147\":12548.105486397502318,\"1148\":0.0,\"1149\":33108.867395169298106,\"1150\":0.0,\"1151\":72767.055295931801084,\"1152\":0.0,\"1153\":0.0,\"1154\":9272.552955602850488,\"1155\":0.0,\"1156\":0.0,\"1157\":19045.673868104600842,\"1158\":31312.711785120300192,\"1159\":0.0,\"1160\":0.0,\"1161\":51554.038170594802068,\"1162\":493617.111294172995258,\"1163\":0.0,\"1164\":10500.327480902100433,\"1165\":0.0,\"1166\":11100.830573581100907,\"1167\":32738.572025983801723,\"1168\":7167.847613832639581,\"1169\":701.589267076690021,\"1170\":5813.101929412719983,\"1171\":31365.356187004501408,\"1172\":322433.577370731974952,\"1173\":17460.095865592400514,\"1174\":17623.382739233198663,\"1175\":2256.660284835949824,\"1176\":11255.194667241599745,\"1177\":53004.882195403297374,\"1178\":0.0,\"1179\":0.0,\"1180\":18329.174635680701613,\"1181\":0.0,\"1182\":0.0,\"1183\":25973.320244865601126,\"1184\":9596.449868890360449,\"1185\":6411.552782696290706,\"1186\":0.0,\"1187\":0.0,\"1188\":0.0,\"1189\":67130.535182330597308,\"1190\":1409.174642300190044,\"1191\":3014.204305169550025,\"1192\":2604.827159670070159,\"1193\":95214.985170552303316,\"1194\":39912.487130203102424,\"1195\":12125.165715327899306,\"1196\":13187.868810990199563,\"1197\":26911.104420802705135,\"1198\":10995.541769812700295,\"1199\":28205.799795954699221,\"1200\":0.0,\"1201\":0.0,\"1202\":0.0,\"1203\":4845.158757141940441,\"1204\":0.0,\"1205\":6915.332940388099814,\"1206\":69388.890795362895005,\"1207\":40878.824202077397786,\"1208\":0.0,\"1209\":8221.538701714800482,\"1210\":1290.144757362020073,\"1211\":0.0,\"1212\":4397.592113326460094,\"1213\":0.0,\"1214\":0.0,\"1215\":4543.301110405939653,\"1216\":0.0,\"1217\":211585.881674567004666,\"1218\":3182.041796600350153,\"1219\":0.0,\"1220\":39150.481719879302545,\"1221\":0.0,\"1222\":1038.433134115719895,\"1223\":67999.613952418905683,\"1224\":25661.022945552598685,\"1225\":0.0,\"1226\":2290.566848761359779,\"1227\":6227.832742900420271,\"1228\":0.0,\"1229\":32800.139207848398655,\"1230\":6222.835986111410421,\"1231\":13199.468424964699807,\"1232\":30916.540353991797019,\"1233\":2990.826621620979495,\"1234\":30832.666222176299925,\"1235\":15031.315154935102328,\"1236\":2109.345187360000182,\"1237\":1847.907733935089936,\"1238\":75884.674621073892922,\"1239\":91021.278579777397681,\"1240\":0.0,\"1241\":22099.049177387998498,\"1242\":17394.067293737698492,\"1243\":24094.182780999199167,\"1244\":0.0,\"1245\":70748.722464371603564,\"1246\":53382.315788573097962,\"1247\":9820.411646397700679,\"1248\":14339.799706456200511,\"1249\":113399.610770550993038,\"1250\":62164.115845255502791,\"1251\":25888.553835052098293,\"1252\":134573.367663974000607,\"1253\":4696.683698268539956,\"1254\":23095.723701195500325,\"1255\":23021.664627358401049,\"1256\":9068.221294052320445,\"1257\":0.0,\"1258\":51529.05438664979738,\"1259\":1377.231089970460062,\"1260\":9417.994269282909954,\"1261\":7817.693679803150189,\"1262\":0.0,\"1263\":18827.065758585500589,\"1264\":591.232324279445834,\"1265\":25319.280472304300929,\"1266\":0.0,\"1267\":27094.913688398399245,\"1268\":0.0,\"1269\":0.0,\"1270\":7371.197769585320202,\"1271\":34066.281687063201389,\"1272\":7257.878463834589638,\"1273\":1730.21626599397996,\"1274\":0.0,\"1275\":40315.796785315898887,\"1276\":0.0,\"1277\":1618.503060639719934,\"1278\":12987.106261431799794,\"1279\":7659.403562951350068,\"1280\":8481.102371343829873,\"1281\":0.0,\"1282\":7769.510667909139556,\"1283\":2019.492792957649954,\"1284\":15963.745662883999103,\"1285\":13662.560705945999871,\"1286\":5285.05181017429004,\"1287\":0.0,\"1288\":526051.416522826999426,\"1289\":222266.449311072996352,\"1290\":10490.512422923700797,\"1291\":256405.005515977012692,\"1292\":43760.882135737701901,\"1293\":0.0,\"1294\":4977.394356451050044,\"1295\":0.0,\"1296\":0.0,\"1297\":2504.802796090099491,\"1298\":5657.845557754239962,\"1299\":0.0,\"1300\":2516.580865664189787,\"1301\":136491.765359754004748,\"1302\":0.0,\"1303\":48351.652435639196483,\"1304\":20783.831408281101176,\"1305\":0.0,\"1306\":752939.865863731945865,\"1307\":0.0,\"1308\":0.0,\"1309\":0.0,\"1310\":141015.614809802995296,\"1311\":5113.823662350950144,\"1312\":0.0,\"1313\":0.0,\"1314\":0.0,\"1315\":1558.988118170640064,\"1316\":0.0,\"1317\":0.0,\"1318\":0.0,\"1319\":1445.668812419909955,\"1320\":5515.34876146769875,\"1321\":5766.346562315569827,\"1322\":1237.411127678019739,\"1323\":0.0,\"1324\":19225.914023708101013,\"1325\":4099.928173181249804,\"1326\":0.0,\"1327\":0.0,\"1328\":5537.834167018229891,\"1329\":5552.199842786629233,\"1330\":0.0,\"1331\":2343.300478445360113,\"1332\":0.0,\"1333\":2545.669128400200407,\"1334\":0.0,\"1335\":2080.9707470224198,\"1336\":0.0,\"1337\":0.0,\"1338\":207418.943423732998781,\"1339\":54947.371397130402329,\"1340\":0.0,\"1341\":2452.515305405120216,\"1342\":527978.736998587031849,\"1343\":8876.64920787373012,\"1344\":1504.916071489579963,\"1345\":0.0,\"1346\":31211.884371342101076,\"1347\":10763.549490322999191,\"1348\":716927.525862950016744,\"1349\":847.994240994637948,\"1350\":125704.124363484006608,\"1351\":1239.998733872329922,\"1352\":133761.3946857599949,\"1353\":16203.768444355999236,\"1354\":2204.818933149979784,\"1355\":7888.986691846320355,\"1356\":100068.977479875000426,\"1357\":0.0,\"1358\":46386.856283961198642,\"1359\":3814.131530409919833,\"1360\":0.0,\"1361\":0.0,\"1362\":2711.98974723434003,\"1363\":0.0,\"1364\":0.0,\"1365\":113283.614630805997876,\"1366\":0.0,\"1367\":7193.188308976899862,\"1368\":28552.003659193200292,\"1369\":0.0,\"1370\":5187.347369389211053,\"1371\":0.0,\"1372\":2279.234918186290088,\"1373\":0.0,\"1374\":0.0,\"1375\":0.0,\"1376\":0.0,\"1377\":220981.56899389901082,\"1378\":17127.276172324498475,\"1379\":0.0,\"1380\":0.0,\"1381\":18677.163054915199609,\"1382\":5377.313355171339936,\"1383\":0.0,\"1384\":6412.445060694320091,\"1385\":12933.569581549600116,\"1386\":1243.835529263890066,\"1387\":6291.006025161459547,\"1388\":29827.961196386400843,\"1389\":4660.903350547249829,\"1390\":0.0,\"1391\":0.0,\"1392\":157139.078234335989691,\"1393\":12702.469580057899293,\"1394\":171656.441262401000131,\"1395\":37790.650050870601262,\"1396\":0.0,\"1397\":105386.954348176994245,\"1398\":0.0,\"1399\":41854.084053932099778,\"1400\":0.0,\"1401\":0.0,\"1402\":8492.16661851948993,\"1403\":0.0,\"1404\":1634.117925605369919,\"1405\":0.0,\"1406\":76075.622112653800286,\"1407\":0.0,\"1408\":14894.79662123540038,\"1409\":29303.30173354049839,\"1410\":40050.79021989890316,\"1411\":7404.658194511719557,\"1412\":0.0,\"1413\":54533.354406041100447,\"1414\":0.0,\"1415\":0.0,\"1416\":53840.054401566201705,\"1417\":6419.850968078029837,\"1418\":3589.63438610375988,\"1419\":6168228.572631539776921,\"1420\":723.316236328896025,\"1421\":151785.410246112005552,\"1422\":5546.400035799390025,\"1423\":85.846066191161398,\"1424\":0.0,\"1425\":9848.964542334890211,\"1426\":96490.942707745503867,\"1427\":0.0,\"1428\":0.0,\"1429\":0.0,\"1430\":26137.499396504401375,\"1431\":3482.02565954046986,\"1432\":0.0,\"1433\":0.0,\"1434\":5010.76555357765028,\"1435\":0.0,\"1436\":0.0,\"1437\":23389.283162549800181,\"1438\":41945.988687730001402,\"1439\":10433.406631049299904,\"1440\":23844.344941548799397,\"1441\":82995.237987432497903,\"1442\":109946.494918147000135,\"1443\":682.07514725961596,\"1444\":0.0,\"1445\":0.0,\"1446\":0.0,\"1447\":14547.700479998900846,\"1448\":54561.907301978302712,\"1449\":784.276669154799947,\"1450\":0.0,\"1451\":0.0,\"1452\":46943.6377547364973,\"1453\":19107.241049969099549,\"1454\":14859.105501313899367,\"1455\":0.0,\"1456\":0.0,\"1457\":80765.435270337504335,\"1458\":41022.4809597614003,\"1459\":11958.309729694899943,\"1460\":364897.08729732298525,\"1461\":0.0,\"1462\":7147.503675477390061,\"1463\":3950.560836309810384,\"1464\":65093.464512811697205,\"1465\":0.0,\"1466\":0.0,\"1467\":18579.904753129099845,\"1468\":0.0,\"1469\":0.0,\"1470\":5976.834942052549195,\"1471\":1616.3615934444299,\"1472\":108848.992980561000877,\"1473\":62473.736310574400704,\"1474\":4713.636980231250163,\"1475\":0.0,\"1476\":2843.689979744639913,\"1477\":125704.124363484006608,\"1478\":0.0,\"1479\":0.0,\"1480\":0.0,\"1481\":0.0,\"1482\":0.0,\"1483\":0.0,\"1484\":268334.762349735014141,\"1485\":0.0,\"1486\":65652.030539582992787,\"1487\":7897.463332827679551,\"1488\":14126.545264925400261,\"1489\":13499.273832305199903,\"1490\":0.0,\"1491\":10989.295823826500055,\"1492\":14769.877701510200495,\"1493\":8289.441057365429515,\"1494\":3579.997783724959845,\"1495\":0.0,\"1496\":0.0,\"1497\":15243.677318468000522,\"1498\":0.0,\"1499\":11661.181156348500735,\"1500\":0.0,\"1501\":0.0,\"1502\":0.0,\"1503\":0.0,\"1504\":0.0,\"1505\":10046.157979901099679,\"1506\":1445.311901220700065,\"1507\":2294.403644152920151,\"1508\":0.0,\"1509\":0.0,\"1510\":7041.679504910170181,\"1511\":1495.101013511170095,\"1512\":0.0,\"1513\":0.0,\"1514\":0.0,\"1515\":0.0,\"1516\":5276.485941393129906,\"1517\":11865.512817898999856,\"1518\":21273.69202920349926,\"1519\":31988.16622963449845,\"1520\":0.0,\"1521\":17918.726756583600945,\"1522\":0.0,\"1523\":0.0,\"1524\":26176.759628418101784,\"1525\":0.0,\"1526\":878349.538487863959745,\"1527\":0.0,\"1528\":11023.20238775190046,\"1529\":8600.667623080820704,\"1530\":1416.759005283510078,\"1531\":0.0,\"1532\":0.0,\"1533\":0.0,\"1534\":0.0,\"1535\":0.0,\"1536\":0.0,\"1537\":113818.981429627994658,\"1538\":19552.48777098969731,\"1539\":0.0,\"1540\":5076.615669832790445,\"1541\":52372.257094794898876,\"1542\":162.965653561518962,\"1543\":0.0,\"1544\":0.0,\"1545\":2460.902718586670289,\"1546\":24816.927959409298637,\"1547\":0.0,\"1548\":324485.816766217001714,\"1549\":47350.516521841396752,\"1550\":0.0,\"1551\":56365.201136011499329,\"1552\":0.0,\"1553\":19387.416341352800373,\"1554\":0.0,\"1555\":8533.389862028809148,\"1556\":17423.51246767289922,\"1557\":0.0,\"1558\":0.0,\"1559\":696.164216848624051,\"1560\":4757.893968933900396,\"1561\":0.0,\"1562\":6618.29359484150973,\"1563\":2985.829864831970099,\"1564\":37058.089814482002112,\"1565\":16608.862655464901764,\"1566\":0.0,\"1567\":0.0,\"1568\":0.0,\"1569\":0.0,\"1570\":46066.528482665897172,\"1571\":31243.114101273400593,\"1572\":1669.898273326670051,\"1573\":0.0,\"1574\":397723.994845113018528,\"1575\":5830.590578174250368,\"1576\":0.0,\"1577\":0.0,\"1578\":0.0,\"1579\":0.0,\"1580\":282049.075179566978477,\"1581\":0.0,\"1582\":0.0,\"1583\":0.0,\"1584\":0.0,\"1585\":15661.263421549399936,\"1586\":0.0,\"1587\":232804.25246789198718,\"1588\":19268.743367613897135,\"1589\":0.0,\"1590\":46940.960920742298185,\"1591\":28195.984737976297765,\"1592\":0.0,\"1593\":0.0,\"1594\":0.0,\"1595\":141310.066549154988024,\"1596\":43304.928078740689671,\"1597\":43347.757422646398482,\"1598\":131.994684249647008,\"1599\":0.0,\"1600\":0.0,\"1601\":57051.362916502090229,\"1602\":10819.763004199399802,\"1603\":4843.017289946649726,\"1604\":0.0,\"1605\":19020.690084159501566,\"1606\":0.0,\"1607\":46307.443542135901225,\"1608\":36954.585566709691193,\"1609\":68247.667235873203026,\"1610\":5324.490497687539573,\"1611\":0.0,\"1612\":0.0,\"1613\":0.0,\"1614\":1096.69888738755003,\"1615\":10040.80431191289972,\"1616\":100747.108758383008535,\"1617\":0.0,\"1618\":20782.046852284998749,\"1619\":0.0,\"1620\":0.0,\"1621\":0.0,\"1622\":0.0,\"1623\":18256.007839841600799,\"1624\":0.0,\"1625\":48052.739306296702125,\"1626\":169274.059007642004872,\"1627\":0.0,\"1628\":117138.255582326994045,\"1629\":2021.009665554320236,\"1630\":0.0,\"1631\":0.0,\"1632\":373659.257238049001899,\"1633\":0.0,\"1634\":0.0,\"1635\":4103.854196372610204,\"1636\":0.0,\"1637\":11039.263391716600381,\"1638\":2160.294261047929922,\"1639\":0.0,\"1640\":11354.237525023701892,\"1641\":0.0,\"1642\":41801.439652047898562,\"1643\":0.0,\"1644\":3573.127243140069822,\"1645\":1885.918776651479902,\"1646\":67347.358735853704275,\"1647\":0.0,\"1648\":0.0,\"1649\":40464.807210988197767,\"1650\":0.0,\"1651\":5733.421504188000654,\"1652\":8677.314303112210837,\"1653\":0.0,\"1654\":30959.369697897600418,\"1655\":7439.813947634380384,\"1656\":21622.57272643610122,\"1657\":0.0,\"1658\":1081.619389220719995,\"1659\":0.0,\"1660\":0.0,\"1661\":16768.580417113600561,\"1662\":2355.792370417880193,\"1663\":0.0,\"1664\":1422.915723469960085,\"1665\":0.0,\"1666\":0.0,\"1667\":0.0,\"1668\":9881.978828262270326,\"1669\":116941.954422758994042,\"1670\":0.0,\"1671\":0.0,\"1672\":0.0,\"1673\":0.0,\"1674\":0.0,\"1675\":1077.157999230540099,\"1676\":7997.755379807060308,\"1677\":1403.017924113730032,\"1678\":0.0,\"1679\":0.0,\"1680\":93109.209095184502075,\"1681\":5522.754668851410315,\"1682\":0.0,\"1683\":0.0,\"1684\":0.0,\"1685\":372517.141400561085902,\"1686\":0.0,\"1687\":27544.621799409098458,\"1688\":62057.042485491001571,\"1689\":0.0,\"1690\":863.502032600525013,\"1691\":26093.777774600595876,\"1692\":0.0,\"1693\":34568.634199958200043,\"1694\":12918.400855582900476,\"1695\":0.0,\"1696\":136001.012460833997466,\"1697\":28477.944585356101015,\"1698\":50520.780248867704358,\"1699\":0.0,\"1700\":0.0,\"1701\":0.0,\"1702\":0.0,\"1703\":103682.703371926007094,\"1704\":2796.131562449249941,\"1705\":0.0,\"1706\":0.0,\"1707\":64078.052151045303617,\"1708\":0.0,\"1709\":120279.074135418006335,\"1710\":0.0,\"1711\":2540.226232612179956,\"1712\":73593.30472211430606,\"1713\":33008.932259389097453,\"1714\":0.0,\"1715\":0.0,\"1716\":20058.409395876798953,\"1717\":9039.668398115129094,\"1718\":0.0,\"1719\":0.0,\"1720\":12139.442163296402214,\"1721\":0.0,\"1722\":0.0,\"1723\":43580.641980134198093,\"1724\":0.0,\"1725\":0.0,\"1726\":3776.566626692560021,\"1727\":41495.388298721198225,\"1728\":0.0,\"1729\":55721.868699426704552,\"1730\":0.0,\"1731\":0.0,\"1732\":0.0,\"1733\":0.0,\"1734\":2124.51391332662979,\"1735\":21999.114041607801482,\"1736\":0.0,\"1737\":0.0,\"1738\":0.0,\"1739\":0.0,\"1740\":1910.902560596519834,\"1741\":0.0,\"1742\":0.0,\"1743\":0.0,\"1744\":0.0,\"1745\":0.0,\"1746\":0.0,\"1747\":0.0,\"1748\":0.0,\"1749\":0.0,\"1750\":7208.53549054314044,\"1751\":0.0,\"1752\":0.0,\"1753\":22079.419061431101,\"1754\":60624.936298641201574,\"1755\":0.0,\"1756\":68161.116270063605043,\"1757\":10617.215898644899426,\"1758\":2021.72348795275002,\"1759\":0.0,\"1760\":61632.318158425303409,\"1761\":2666.037430335430145,\"1762\":0.0,\"1763\":0.0,\"1764\":0.0,\"1765\":11705.795056250399284,\"1766\":0.0,\"1767\":7873.46105468047972,\"1768\":0.0,\"1769\":0.0,\"1770\":0.0,\"1771\":0.0,\"1772\":0.0,\"1773\":0.0,\"1774\":0.0,\"1775\":0.0,\"1776\":0.0,\"1777\":2948.978783513030066,\"1778\":2189.471751583740115,\"1779\":4073.784427838759712,\"1780\":0.0,\"1781\":0.0,\"1782\":0.0,\"1783\":3558.672339571869998,\"1784\":6253.173438044678733,\"1785\":0.0,\"1786\":0.0,\"1787\":0.0,\"1788\":0.0,\"1789\":14578.930209930200363,\"1790\":0.0,\"1791\":30070.660811852500046,\"1792\":3580.176239324559901,\"1793\":0.0,\"1794\":16355.455704022300779,\"1795\":570.192409085727945,\"1796\":0.0,\"1797\":0.0,\"1798\":0.0,\"1799\":0.0,\"1800\":0.0,\"1801\":0.0,\"1802\":3455.435775198960073,\"1803\":0.0,\"1804\":0.0,\"1805\":23464.234514384901558,\"1806\":2601.525731077329965,\"1807\":0.0,\"1808\":0.0,\"1809\":13133.439853109899559,\"1810\":0.0,\"1811\":0.0,\"1812\":0.0,\"1813\":18272.961121804299182,\"1814\":0.0,\"1815\":0.0,\"1816\":20074.470399841498875,\"1817\":8902.43604201701055,\"1818\":0.0,\"1819\":5079.114048227300373,\"1820\":0.0,\"1821\":0.0,\"1822\":5051.721113687550314,\"1823\":0.0,\"1824\":0.0,\"1825\":0.0,\"1826\":0.0,\"1827\":0.0,\"1828\":39808.982882430798782,\"1829\":0.0,\"1830\":68138.809320112704882,\"1831\":0.0,\"1832\":63667.604271948199312,\"1833\":0.0,\"1834\":0.0,\"1835\":0.0,\"1836\":0.0,\"1837\":0.0,\"1838\":0.0,\"1839\":0.0,\"1840\":0.0,\"1841\":11869.081929891199252,\"1842\":59315.07219752259698,\"1843\":22212.368483138699958,\"1844\":0.0,\"1845\":2281.822524380600044,\"1846\":174.003132397239,\"1847\":5010.14095897902007,\"1848\":2235.959435281480182,\"1849\":45360.736586218394223,\"1850\":0.0,\"1851\":0.0,\"1852\":0.0,\"1853\":0.0,\"1854\":2021.901943552349849,\"1855\":0.0,\"1856\":0.0,\"1857\":5444.23420502413046,\"1858\":0.0,\"1859\":0.0,\"1860\":30877.280122078198474,\"1861\":605.223243288670005,\"1862\":2396.658702727990203,\"1863\":2602.328781275569781,\"1864\":0.0,\"1865\":1267.837807411089898,\"1866\":0.0,\"1867\":8465.75518977757929,\"1868\":191161.63829949501087,\"1869\":3778.797321687649856,\"1870\":18785.128692677699291,\"1871\":72878.590045686403755,\"1872\":0.0,\"1873\":0.0,\"1874\":51867.227747905897559,\"1875\":114532.803828057993087,\"1876\":0.0,\"1877\":10774.256826299499153,\"1878\":0.0,\"1879\":18681.624444905399287,\"1880\":0.0,\"1881\":2222.218354111710141,\"1882\":0.0,\"1883\":0.0,\"1884\":0.0,\"1885\":0.0,\"1886\":12168.887337231699348,\"1887\":0.0,\"1888\":0.0,\"1889\":0.0,\"1890\":0.0,\"1891\":0.0,\"1892\":0.0,\"1893\":1085.099273413070023,\"1894\":0.0,\"1895\":0.0,\"1896\":0.0,\"1897\":0.0,\"1898\":0.0,\"1899\":0.0,\"1900\":0.0,\"1901\":4049.425238492340213,\"1902\":0.0,\"1903\":0.0,\"1904\":358124.697292221011594,\"1905\":0.0,\"1906\":0.0,\"1907\":0.0,\"1908\":18256.900117839701124,\"1909\":0.0,\"1910\":0.0,\"1911\":0.0,\"1912\":0.0,\"1913\":0.0,\"1914\":0.0,\"1915\":0.0,\"1916\":1069.305952847809976,\"1917\":0.0,\"1918\":0.0,\"1919\":0.0,\"1920\":0.0,\"1921\":11728.102006201299446,\"1922\":0.0,\"1923\":5306.644937726789976,\"1924\":88719.201344841305399,\"1925\":0.0,\"1926\":0.0,\"1927\":3557.869289373629726,\"1928\":0.0,\"1929\":0.0,\"1930\":19988.811712029899354,\"1931\":0.0,\"1932\":143058.931425307993777,\"1933\":0.0,\"1934\":0.0,\"1935\":8762.348396325160138,\"1936\":0.0,\"1937\":0.0,\"1938\":8081.361828223150042,\"1939\":2151.549936667160182,\"1940\":0.0,\"1941\":3664.228826739670239,\"1942\":0.0,\"1943\":0.0,\"1944\":0.0,\"1945\":2656.222372357020049,\"1946\":0.0,\"1947\":0.0,\"1948\":0.0,\"1949\":156612.634215494006639,\"1950\":0.0,\"1951\":0.0,\"1952\":0.0,\"1953\":26284.725266180601466,\"1954\":0.0,\"1955\":0.0,\"1956\":5551.396792588399876,\"1957\":0.0,\"1958\":110544.321176832003402,\"1959\":0.0,\"1960\":32824.230713795397605,\"1961\":0.0,\"1962\":0.0,\"1963\":0.0,\"1964\":0.0,\"1965\":0.0,\"1966\":18042.753398310698685,\"1967\":0.0,\"1968\":6718.050275022071219,\"1969\":0.0,\"1970\":59740.688802586300881,\"1971\":0.0,\"1972\":0.0,\"1973\":0.0,\"1974\":0.0,\"1975\":0.0,\"1976\":7363.16726760299025,\"1977\":0.0,\"1978\":0.0,\"1979\":0.0,\"1980\":2470.985459964490019,\"1981\":13397.554140528900462,\"1982\":96526.633827666999423,\"1983\":0.0,\"1984\":1215.461088926309912,\"1985\":0.0,\"1986\":0.0,\"1987\":0.0,\"1988\":0.0,\"1989\":0.0,\"1990\":40502.282886905697524,\"1991\":0.0,\"1992\":0.0,\"1993\":3251.728708247059785,\"1994\":0.0,\"1995\":1081.084022421900045,\"1996\":0.0,\"1997\":11867.297373895100463,\"1998\":15176.756468615199992,\"1999\":0.0,\"2000\":0.0,\"2001\":48628.258615030703368,\"2002\":0.0,\"2003\":0.0,\"2004\":0.0,\"2005\":0.0,\"2006\":22403.315974718698271,\"2007\":27510.71523548370169,\"2008\":0.0,\"2009\":0.0,\"2010\":0.0,\"2011\":0.0,\"2012\":0.0,\"2013\":0.0,\"2014\":0.0,\"2015\":0.0,\"2016\":0.0,\"2017\":24381.496296367200557,\"2018\":113167.618491061017266,\"2019\":0.0,\"2020\":0.0,\"2021\":10334.363773267099532,\"2022\":25829.663487181598612,\"2023\":85962.062330906293937,\"2024\":3653.699946362829905,\"2025\":135278.267282423999859,\"2026\":3561.43840136578001,\"2027\":0.0,\"2028\":0.0,\"2029\":4776.899490292091286,\"2030\":1331.100317471930111,\"2031\":0.0,\"2032\":0.0,\"2033\":0.0,\"2034\":0.0,\"2035\":0.0,\"2036\":26988.732606631998351,\"2037\":0.0,\"2038\":9143.172645887449107,\"2039\":124.454935166232005,\"2040\":35825.853899192603421,\"2041\":0.0,\"2042\":0.0,\"2043\":606.151212406628019,\"2044\":0.0,\"2045\":21788.536434071000258,\"2046\":6576.088845534350185,\"2047\":10161.261841647899928,\"2048\":0.0,\"2049\":851.706117466472961,\"2050\":6651.575564168299934,\"2051\":0.0,\"2052\":12114.458379351397525,\"2053\":0.0,\"2054\":0.0,\"2055\":4890.129568243009089,\"2056\":0.0,\"2057\":0.0,\"2058\":71120.802389553093235,\"2059\":0.0,\"2060\":0.0,\"2061\":0.0,\"2062\":0.0,\"2063\":1353.585723022469892,\"2064\":4601.031496878949838,\"2065\":0.0,\"2066\":27922.947670576901146,\"2067\":83912.499769414818729,\"2068\":80431.723299071600195,\"2069\":0.0,\"2070\":0.0,\"2071\":0.0,\"2072\":0.0,\"2073\":54494.986452125500364,\"2074\":40541.543118819405208,\"2075\":904.412978810531968,\"2076\":0.0,\"2077\":0.0,\"2078\":0.0,\"2079\":0.0,\"2080\":927.166067760481042,\"2081\":0.0,\"2082\":0.0,\"2083\":0.0,\"2084\":0.0,\"2085\":0.0,\"2086\":0.0,\"2087\":131807.305870059004519,\"2088\":0.0,\"2089\":0.0,\"2090\":23093.046867201399436,\"2091\":0.0,\"2092\":5005.858024588439548,\"2093\":10097.017825789200288,\"2094\":16576.740647535600146,\"2095\":0.0,\"2096\":36390.665871950201108,\"2097\":0.0,\"2098\":0.0,\"2099\":17085.339106416799041,\"2100\":0.0,\"2101\":3257.885426433520024,\"2102\":0.0,\"2103\":737.6462209773739,\"2104\":14013.225959174600575,\"2105\":0.0,\"2106\":2103.813063772170153,\"2107\":0.0,\"2108\":1377.409545570059663,\"2109\":16340.286978055697546,\"2110\":0.0,\"2111\":0.0,\"2112\":0.0,\"2113\":3610.424463458030004,\"2114\":0.0,\"2115\":0.0,\"2116\":5061.09003266694981,\"2117\":0.0,\"2118\":10531.55721083339995,\"2119\":0.0,\"2120\":0.0,\"2121\":1992.902908616139939,\"2122\":0.0,\"2123\":10141.631725691100655,\"2124\":226656.457061416003853,\"2125\":12052.891197486800593,\"2126\":2536.300209420810461,\"2127\":0.0,\"2128\":0.0,\"2129\":0.0,\"2130\":62565.640944372200465,\"2131\":2460.278123988040079,\"2132\":11110.645631559500544,\"2133\":22574.633350341799087,\"2134\":0.0,\"2135\":50673.359786532098951,\"2136\":0.0,\"2137\":9115.512027948290779,\"2138\":0.0,\"2139\":118913.888798421001411,\"2140\":26640.744187397398491,\"2141\":104271.606850630007102,\"2142\":7463.191631182960009,\"2143\":0.0,\"2144\":0.0,\"2145\":14447.765344218800237,\"2146\":0.0,\"2147\":11266.794281215999945,\"2148\":8303.182138535199556,\"2149\":29493.356947122400015,\"2150\":12535.613594424999974,\"2151\":125704.124363484006608,\"2152\":0.0,\"2153\":0.0,\"2154\":249900.298910285986494,\"2155\":83826.841081603197381,\"2156\":0.0,\"2157\":828.810264036836998,\"2158\":0.0,\"2159\":1780.362289483679888,\"2160\":12981.752593443599835,\"2161\":24261.038766632198531,\"2162\":4624.944547226349641,\"2163\":35330.639610281999921,\"2164\":713.599328930270986,\"2165\":21477.131412755999918,\"2166\":0.0,\"2167\":52859.44088172330521,\"2168\":24658.994753756800492,\"2169\":2229.535033695609854,\"2170\":125418.595404111998505,\"2171\":4509.75145767974027,\"2172\":0.0,\"2173\":0.0,\"2174\":352.351658644920008,\"2175\":3816.272997605210094,\"2176\":0.0,\"2177\":0.0,\"2178\":18171.241430028101604,\"2179\":8283.998161577399514,\"2180\":0.0,\"2181\":40417.516477092198329,\"2182\":6192.141622978929263,\"2183\":0.0,\"2184\":17336.069223865299136,\"2185\":44310.525382528598129,\"2186\":0.0,\"2187\":0.0,\"2188\":6995.994871410670385,\"2189\":0.0,\"2190\":18351.481585631601774,\"2191\":60313.531277326197596,\"2192\":0.0,\"2193\":0.0,\"2194\":0.0,\"2195\":0.0,\"2196\":0.0,\"2197\":0.0,\"2198\":0.0,\"2199\":0.0,\"2200\":0.0,\"2201\":29630.767758820198651,\"2202\":0.0,\"2203\":0.0,\"2204\":0.0,\"2205\":1044.054485503359956,\"2206\":0.0,\"2207\":0.0,\"2208\":11302.485401137500958,\"2209\":0.0,\"2210\":0.0,\"2211\":3437.768670837820082,\"2212\":0.0,\"2213\":11178.45875941039958,\"2214\":0.0,\"2215\":0.0,\"2216\":0.0,\"2217\":0.0,\"2218\":0.0,\"2219\":0.0,\"2220\":0.0,\"2221\":0.0,\"2222\":0.0,\"2223\":0.0,\"2224\":0.0,\"2225\":694.968564331254015,\"2226\":11445.249880823499552,\"2227\":23616.814052049299789,\"2228\":3161.162491446280001,\"2229\":0.0,\"2230\":3037.849672117540194,\"2231\":2076.420129232430099,\"2232\":0.0,\"2233\":8382.951791559729827,\"2234\":0.0,\"2235\":0.0,\"2236\":0.0,\"2237\":0.0,\"2238\":0.0,\"2239\":2952.904806704390012,\"2240\":0.0,\"2241\":0.0,\"2242\":0.0,\"2243\":0.0,\"2244\":0.0,\"2245\":4392.416900937850187,\"2246\":5850.39914973067971,\"2247\":0.0,\"2248\":0.0,\"2249\":1071.358192243299982,\"2250\":0.0,\"2251\":0.0,\"2252\":5745.467257161499219,\"2253\":14812.707045416000256,\"2254\":5964.521505679639631,\"2255\":0.0,\"2256\":615.850274245293008,\"2257\":0.0,\"2258\":122.045784571531996,\"2259\":0.0,\"2260\":7261.358348026938984,\"2261\":0.0,\"2262\":0.0,\"2263\":0.0,\"2264\":15068.79083085270031,\"2265\":5609.662545860230239,\"2266\":9053.944846083719312,\"2267\":0.0,\"2268\":18895.771164434299862,\"2269\":0.0,\"2270\":3139.033997094960341,\"2271\":0.0,\"2272\":1309.953328918450097,\"2273\":0.0,\"2274\":0.0,\"2275\":0.0,\"2276\":0.0,\"2277\":2858.234111112640221,\"2278\":0.0,\"2279\":0.0,\"2280\":0.0,\"2281\":12134.088495308200436,\"2282\":0.0,\"2283\":1236.429621880179866,\"2284\":0.0,\"2285\":0.0,\"2286\":0.0,\"2287\":0.0,\"2288\":6821.465294994590295,\"2289\":0.0,\"2290\":7309.273676521540438,\"2291\":0.0,\"2292\":159.218085969762029,\"2293\":4451.842615607130028,\"2294\":0.0,\"2295\":0.0,\"2296\":0.0,\"2297\":0.0,\"2298\":0.0,\"2299\":0.0,\"2300\":4132.496320109609769,\"2301\":9834.688094366299992,\"2302\":0.0,\"2303\":6137.177298299840913,\"2304\":0.0,\"2305\":0.0,\"2306\":0.0,\"2307\":0.0,\"2308\":7183.284023198680188,\"2309\":0.0,\"2310\":0.0,\"2311\":0.0,\"2312\":0.0,\"2313\":7258.85996963243997,\"2314\":0.0,\"2315\":18592.396645101700415,\"2316\":28147.801726082296227,\"2317\":0.0,\"2318\":0.0,\"2319\":0.0,\"2320\":0.0,\"2321\":9674.078054719599095,\"2322\":6950.042554511748676,\"2323\":48977.13931226330169,\"2324\":0.0,\"2325\":0.0,\"2326\":1273.369930998919926,\"2327\":0.0,\"2328\":666.638737893572056,\"2329\":0.0,\"2330\":0.0,\"2331\":0.0,\"2332\":21926.839523766800994,\"2333\":0.0,\"2334\":8605.396696470410461,\"2335\":0.0,\"2336\":0.0,\"2337\":0.0,\"2338\":0.0,\"2339\":0.0,\"2340\":901.290005817401038,\"2341\":168185.479850036994321,\"2342\":54097.030465000898403,\"2343\":0.0,\"2344\":24935.600933148300101,\"2345\":186325.491550133039709,\"2346\":4943.041653526620394,\"2347\":0.0,\"2348\":0.0,\"2349\":3686.714232290209566,\"2350\":0.0,\"2351\":0.0,\"2352\":0.0,\"2353\":15703.200487457099371,\"2354\":0.0,\"2355\":0.0,\"2356\":114639.877187823003624,\"2357\":0.0,\"2358\":183024.062957396003185,\"2359\":0.0,\"2360\":37542.596767416296643,\"2361\":1716.207501424800057,\"2362\":0.0,\"2363\":0.0,\"2364\":49870.309588298601739,\"2365\":6627.394830421490042,\"2366\":0.0,\"2367\":0.0,\"2368\":0.0,\"2369\":47393.34586574720015,\"2370\":1372.234333181449983,\"2371\":0.0,\"2372\":9549.159134994379201,\"2373\":12132.303939312199873,\"2374\":0.0,\"2375\":0.0,\"2376\":0.0,\"2377\":0.0,\"2378\":19439.168465238999488,\"2379\":1633.404103206939908,\"2380\":0.0,\"2381\":26566.685113560299214,\"2382\":0.0,\"2383\":0.0,\"2384\":0.0,\"2385\":0.0,\"2386\":12045.752973502500026,\"2387\":0.0,\"2388\":0.0,\"2389\":1981.57097804107002,\"2390\":1008.541821181480032,\"2391\":0.0,\"2392\":0.0,\"2393\":191928.997377807012526,\"2394\":4860.862849907390228,\"2395\":0.0,\"2396\":17298.593547947701154,\"2397\":0.0,\"2398\":27160.049982255099167,\"2399\":5243.203972066339702,\"2400\":1361.794680604409905,\"2401\":0.0,\"2402\":15134.819402707400514,\"2403\":0.0,\"2404\":14266.632910617199741,\"2405\":55245.392248474803637,\"2406\":17117.461114346100658,\"2407\":0.0,\"2408\":0.0,\"2409\":20617.8677006461985,\"2410\":0.0,\"2411\":0.0,\"2412\":1769.387270107820086,\"2413\":0.0,\"2414\":43920.599897386302473,\"2415\":0.0,\"2416\":0.0,\"2417\":0.0,\"2418\":12620.380004238499168,\"2419\":14859.997779311999693,\"2420\":17130.84528431669969,\"2421\":0.0,\"2422\":1067.878308050949954,\"2423\":0.0,\"2424\":37647.885571184597211,\"2425\":0.0,\"2426\":987.484060427796976,\"2427\":12713.176916034401074,\"2428\":2299.93576774075018,\"2429\":0.0,\"2430\":15688.924039488500057,\"2431\":3493.000678916329889,\"2432\":0.0,\"2433\":0.0,\"2434\":0.0,\"2435\":0.0,\"2436\":0.0,\"2437\":0.0,\"2438\":2144.054801483649953,\"2439\":0.0,\"2440\":1678.018003108810035,\"2441\":0.0,\"2442\":1887.078738048930063,\"2443\":0.0,\"2444\":18211.393939939800475,\"2445\":1520.798619854650042,\"2446\":0.0,\"2447\":1252.669081444460062,\"2448\":91101.58359960069356,\"2449\":0.0,\"2450\":0.0,\"2451\":0.0,\"2452\":1653.926497161799944,\"2453\":3555.460138778929831,\"2454\":0.0,\"2455\":0.0,\"2456\":0.0,\"2457\":0.0,\"2458\":0.0,\"2459\":0.0,\"2460\":0.0,\"2461\":0.0,\"2462\":0.0,\"2463\":0.0,\"2464\":0.0,\"2465\":0.0,\"2466\":0.0,\"2467\":0.0,\"2468\":0.0,\"2469\":8514.652024070030166,\"2470\":0.0,\"2471\":3317.668052302009983,\"2472\":0.0,\"2473\":46534.082153637398733,\"2474\":3678.772958107680097,\"2475\":0.0,\"2476\":59396.269495344000461,\"2477\":0.0,\"2478\":0.0,\"2479\":0.0,\"2480\":0.0,\"2481\":0.0,\"2482\":28816.117946612201195,\"2483\":49395.617693342799612,\"2484\":0.0,\"2485\":20217.234879527499288,\"2486\":0.0,\"2487\":0.0,\"2488\":2791.402489059660184,\"2489\":50986.549363843099854,\"2490\":1795.620243250109979,\"2491\":0.0,\"2492\":1327.174294280569939,\"2493\":0.0,\"2494\":14728.832913600499524,\"2495\":2631.863183010600096,\"2496\":0.0,\"2497\":1760.821401326659952,\"2498\":0.0,\"2499\":0.0,\"2500\":6172.868418221330103,\"2501\":27211.802106141298282,\"2502\":0.0,\"2503\":1403.196379713340093,\"2504\":0.0,\"2505\":0.0,\"2506\":0.0,\"2507\":15702.308209459100908,\"2508\":0.0,\"2509\":0.0,\"2510\":0.0,\"2511\":0.0,\"2512\":0.0,\"2513\":0.0,\"2514\":0.0,\"2515\":0.0,\"2516\":0.0,\"2517\":0.0,\"2518\":2868.406080290269983,\"2519\":0.0,\"2520\":0.0,\"2521\":0.0,\"2522\":0.0,\"2523\":0.0,\"2524\":3372.364693581690062,\"2525\":15224.939480509199711,\"2526\":0.0,\"2527\":35575.123781744201551,\"2528\":3710.716510437409852,\"2529\":0.0,\"2530\":0.0,\"2531\":1293.6246415543701,\"2532\":0.0,\"2533\":0.0,\"2534\":0.0,\"2535\":0.0,\"2536\":0.0,\"2537\":0.0,\"2538\":0.0,\"2539\":0.0,\"2540\":0.0,\"2541\":0.0,\"2542\":0.0,\"2543\":0.0,\"2544\":0.0,\"2545\":0.0,\"2546\":0.0,\"2547\":21133.604383511705237,\"2548\":0.0,\"2549\":0.0,\"2550\":0.0,\"2551\":0.0,\"2552\":0.0,\"2553\":0.0,\"2554\":0.0,\"2555\":4835.343699163529891,\"2556\":0.0,\"2557\":34897.884781233900867,\"2558\":8243.131829267300418,\"2559\":0.0,\"2560\":0.0,\"2561\":0.0,\"2562\":0.0,\"2563\":239.951399232171013,\"2564\":1003.634292192269982,\"2565\":19418.64607128409989,\"2566\":0.0,\"2567\":0.0,\"2568\":0.0,\"2569\":0.0,\"2570\":0.0,\"2571\":0.0,\"2572\":0.0,\"2573\":0.0,\"2574\":0.0,\"2575\":22980.619839448700077,\"2576\":0.0,\"2577\":0.0,\"2578\":0.0,\"2579\":0.0,\"2580\":20088.746847810100007,\"2581\":14691.357237682899722,\"2582\":0.0,\"2583\":0.0,\"2584\":0.0,\"2585\":13593.855300097100553,\"2586\":0.0,\"2587\":0.0,\"2588\":5810.603551018220969,\"2589\":9618.756818841287895,\"2590\":0.0,\"2591\":0.0,\"2592\":6372.024867383241144,\"2593\":12472.261856564300615,\"2594\":3037.135849719109956,\"2595\":0.0,\"2596\":0.0,\"2597\":29188.197871793701779,\"2598\":0.0,\"2599\":140.631935270647006,\"2600\":6271.197453605030205,\"2601\":0.0,\"2602\":0.0,\"2603\":19553.380048987801274,\"2604\":0.0,\"2605\":0.0,\"2606\":7832.683950170169737,\"2607\":0.0,\"2608\":0.0,\"2609\":0.0,\"2610\":0.0,\"2611\":0.0,\"2612\":0.0,\"2613\":0.0,\"2614\":0.0,\"2615\":0.0,\"2616\":0.0,\"2617\":12965.691589478899914,\"2618\":0.0,\"2619\":0.0,\"2620\":0.0,\"2621\":0.0,\"2622\":196.568842967601,\"2623\":2906.863262005670094,\"2624\":0.0,\"2625\":0.0,\"2626\":0.0,\"2627\":34962.128797092598688,\"2628\":0.0,\"2629\":0.0,\"2630\":0.0,\"2631\":4164.261416839730373,\"2632\":0.0,\"2633\":2041.264376109759951,\"2634\":0.0,\"2635\":18402.341431519700564,\"2636\":15969.099330872200881,\"2637\":0.0,\"2638\":0.0,\"2639\":0.0,\"2640\":0.0,\"2641\":0.0,\"2642\":2491.686309518950111,\"2643\":72842.006647766902461,\"2644\":7619.429508639280357,\"2645\":0.0,\"2646\":6517.823092262519822,\"2647\":0.0,\"2648\":0.0,\"2649\":194.088310133056979,\"2650\":114836.178347391003626,\"2651\":51725.355546218001109,\"2652\":0.0,\"2653\":0.0,\"2654\":0.0,\"2655\":0.0,\"2656\":0.0,\"2657\":0.0,\"2658\":0.0,\"2659\":0.0,\"2660\":0.0,\"2661\":0.0,\"2662\":1662.670821542569911,\"2663\":0.0,\"2664\":0.0,\"2665\":0.0,\"2666\":0.0,\"2667\":0.0,\"2668\":14709.202797643700251,\"2669\":0.0,\"2670\":5084.28926061591028,\"2671\":79173.61132183909649,\"2672\":4316.840954504100409,\"2673\":0.0,\"2674\":10057.757593875599923,\"2675\":0.0,\"2676\":0.0,\"2677\":0.0,\"2678\":0.0,\"2679\":0.0,\"2680\":0.0,\"2681\":0.0,\"2682\":0.0,\"2683\":0.0,\"2684\":0.0,\"2685\":0.0,\"2686\":0.0,\"2687\":0.0,\"2688\":0.0,\"2689\":0.0,\"2690\":0.0,\"2691\":0.0,\"2692\":0.0,\"2693\":0.0,\"2694\":0.0,\"2695\":0.0,\"2696\":0.0,\"2697\":3185.521680792699954,\"2698\":7516.460627665779612,\"2699\":0.0,\"2700\":11270.363393208199341,\"2701\":18628.980043021201709,\"2702\":38046.733836307299498,\"2703\":0.0,\"2704\":0.0,\"2705\":8646.619939979729679,\"2706\":0.0,\"2707\":204.063978151112991,\"2708\":0.0,\"2709\":0.0,\"2710\":4983.997213636530432,\"2711\":0.0,\"2712\":0.0,\"2713\":0.0,\"2714\":0.0,\"2715\":0.0,\"2716\":0.0,\"2717\":28814.33339061609513,\"2718\":9558.081914974760366,\"2719\":60376.883015186896955,\"2720\":378.352639507724973,\"2721\":15729.96882739819921,\"2722\":0.0,\"2723\":0.0,\"2724\":41838.915327965500182,\"2725\":0.0,\"2726\":435.208593542657013,\"2727\":0.0,\"2728\":0.0,\"2729\":0.0,\"2730\":0.0,\"2731\":0.0,\"2732\":0.0,\"2733\":901.557689216812037,\"2734\":455320.539618415990844,\"2735\":0.0,\"2736\":7232.270085290930183,\"2737\":0.0,\"2738\":0.0,\"2739\":2463.758008180389879,\"2740\":0.0,\"2741\":0.0,\"2742\":0.0,\"2743\":74035.874609140693792,\"2744\":44095.486385001597228,\"2745\":7287.859004568649652,\"2746\":0.0,\"2747\":83751.889729768096004,\"2748\":0.0,\"2749\":3858.566974712180126,\"2750\":30081.36814782899819,\"2751\":0.0,\"2752\":0.0,\"2753\":87699.327593084803084,\"2754\":0.0,\"2755\":0.0,\"2756\":0.0,\"2757\":39158.512221861696162,\"2758\":0.0,\"2759\":44865.522297307797999,\"2760\":0.0,\"2761\":0.0,\"2762\":1269.890046806579903,\"2763\":0.0,\"2764\":0.0,\"2765\":0.0,\"2766\":0.0,\"2767\":0.0,\"2768\":3252.977897444310202,\"2769\":12075.198147437800799,\"2770\":7457.927190994540979,\"2771\":0.0,\"2772\":0.0,\"2773\":11783.423242079599731,\"2774\":0.0,\"2775\":0.0,\"2776\":0.0,\"2777\":14300.539474542600146,\"2778\":9219.908553718649273,\"2779\":0.0,\"2780\":12274.17614100009996,\"2781\":21156.803611460600223,\"2782\":2463.936463779989936,\"2783\":0.0,\"2784\":0.0,\"2785\":0.0,\"2786\":720.166494995825019,\"2787\":0.0,\"2788\":0.0,\"2789\":0.0,\"2790\":0.0,\"2791\":72994.586185431297054,\"2792\":0.0,\"2793\":0.0,\"2794\":0.0,\"2795\":28266.474699821301328,\"2796\":0.0,\"2797\":87465.55075759900501,\"2798\":0.0,\"2799\":19507.873871087896987,\"2800\":0.0,\"2801\":2378.813142767240152,\"2802\":3833.583190767129963,\"2803\":0.0,\"2804\":6721.797842613829744,\"2805\":14864.459169302099326,\"2806\":0.0,\"2807\":0.0,\"2808\":0.0,\"2809\":0.0,\"2810\":0.0,\"2811\":0.0,\"2812\":0.0,\"2813\":66507.725139700705768,\"2814\":5898.31447822526934,\"2815\":0.0,\"2816\":15634.495081608300097,\"2817\":9426.917049263287481,\"2818\":97704.440785076207248,\"2819\":0.0,\"2820\":0.0,\"2821\":0.0,\"2822\":0.0,\"2823\":0.0,\"2824\":1493.762596514120105,\"2825\":0.0,\"2826\":0.0,\"2827\":0.0,\"2828\":0.0,\"2829\":0.0,\"2830\":0.0,\"2831\":0.0,\"2832\":0.0,\"2833\":0.0,\"2834\":3415.461720886889907,\"2835\":1783.128351277590127,\"2836\":35559.06277777950163,\"2837\":0.0,\"2838\":0.0,\"2839\":0.0,\"2840\":1647.769778975339932,\"2841\":22430.084314659801748,\"2842\":0.0,\"2843\":26954.826042706503358,\"2844\":0.0,\"2845\":5455.387679999599641,\"2846\":2214.455535528789824,\"2847\":194918.12867123199976,\"2848\":0.0,\"2849\":0.0,\"2850\":0.0,\"2851\":0.0,\"2852\":0.0,\"2853\":0.0,\"2854\":9985.48307603459034,\"2855\":0.0,\"2856\":0.0,\"2857\":0.0,\"2858\":0.0,\"2859\":6165.730194237030446,\"2860\":13362.755298605499775,\"2861\":0.0,\"2862\":0.0,\"2863\":51550.469058602699079,\"2864\":23610.568106063001324,\"2865\":0.0,\"2866\":4069.501493448180099,\"2867\":0.0,\"2868\":0.0,\"2869\":10624.354122629199992,\"2870\":0.0,\"2871\":5124.174087128179963,\"2872\":1639.56082139339992,\"2873\":0.0,\"2874\":0.0,\"2875\":0.0,\"2876\":223.462101828442996,\"2877\":0.0,\"2878\":0.0,\"2879\":0.0,\"2880\":4867.108795893649585,\"2881\":4133.388598107640064,\"2882\":256467.464975840004627,\"2883\":178848.201926581008593,\"2884\":0.0,\"2885\":0.0,\"2886\":86549.181253614806337,\"2887\":62407.707738719604094,\"2888\":0.0,\"2889\":0.0,\"2890\":21985.729871637195174,\"2891\":43536.028080232303182,\"2892\":278363.967047673009802,\"2893\":0.0,\"2894\":27299.245349948898365,\"2895\":129184.008555829001125,\"2896\":0.0,\"2897\":6904.536376611849846,\"2898\":21592.235274502800166,\"2899\":1307.098039324730053,\"2900\":0.0,\"2901\":3147.778321475720077,\"2902\":0.0,\"2903\":0.0,\"2904\":0.0,\"2905\":5275.593663395089607,\"2906\":0.0,\"2907\":0.0,\"2908\":0.0,\"2909\":4933.672734547229993,\"2910\":0.0,\"2911\":0.0,\"2912\":2529.518896635730016,\"2913\":0.0,\"2914\":0.0,\"2915\":7574.547925338009918,\"2916\":0.0,\"2917\":0.0,\"2918\":0.0,\"2919\":0.0,\"2920\":0.0,\"2921\":0.0,\"2922\":0.0,\"2923\":0.0,\"2924\":0.0,\"2925\":6212.039422335160452,\"2926\":1354.567228820309992,\"2927\":0.0,\"2928\":25647.638775581999653,\"2929\":0.0,\"2930\":25155.10132066550068,\"2931\":20258.27966743720026,\"2932\":1475.738580953769997,\"2933\":9763.305854523319795,\"2934\":0.0,\"2935\":0.0,\"2936\":17636.766909203801333,\"2937\":771.570630462749023,\"2938\":14396.905498330599585,\"2939\":1688.814566885060003,\"2940\":0.0,\"2941\":0.0,\"2942\":0.0,\"2943\":0.0,\"2944\":0.0,\"2945\":1111.510702154969977,\"2946\":1126.322516922389923,\"2947\":9823.980758389850962,\"2948\":28759.904432735798764,\"2949\":9112.835193954180795,\"2950\":208721.669300868001301,\"2951\":3450.795929609169889,\"2952\":11594.260306495700206,\"2953\":0.0,\"2954\":0.0,\"2955\":4809.55686502025037,\"2956\":18346.127917643399996,\"2957\":0.0,\"2958\":0.0,\"2959\":0.0,\"2960\":8819.275732599939147,\"2961\":0.0,\"2962\":0.0,\"2963\":152186.935345228994265,\"2964\":6247.105947658030345,\"2965\":2151.817620066569816,\"2966\":0.0,\"2967\":1012.735527772249952,\"2968\":0.0,\"2969\":0.0,\"2970\":25761.850359330797801,\"2971\":0.0,\"2972\":0.0,\"2973\":0.0,\"2974\":0.0,\"2975\":0.0,\"2976\":35170.921848633297486,\"2977\":0.0,\"2978\":0.0,\"2979\":0.0,\"2980\":0.0,\"2981\":0.0,\"2982\":6577.694945930819813,\"2983\":23384.821772559600504,\"2984\":8025.505225546019574,\"2985\":0.0,\"2986\":0.0,\"2987\":0.0,\"2988\":4814.642849609060249,\"2989\":57561.745931379402464,\"2990\":0.0,\"2991\":670.207849885720975,\"2992\":8417.750633483179627,\"2993\":0.0,\"2994\":0.0,\"2995\":0.0,\"2996\":0.0,\"2997\":0.0,\"2998\":7239.497537075029868,\"2999\":4151.50184146779975,\"3000\":71583.002392536393018,\"3001\":122.518691910491015,\"3002\":8869.332528289820402,\"3003\":33323.906392696299008,\"3004\":0.0,\"3005\":0.0,\"3006\":1476.809314551409898},\"ctrl1-03\":{\"0\":0.0,\"1\":0.0,\"2\":4716.588377864100039,\"3\":0.0,\"4\":0.0,\"5\":0.0,\"6\":0.0,\"7\":0.0,\"8\":0.0,\"9\":0.0,\"10\":0.0,\"11\":0.0,\"12\":0.0,\"13\":0.0,\"14\":0.0,\"15\":0.0,\"16\":0.0,\"17\":0.0,\"18\":0.0,\"19\":577.429214314945966,\"20\":7413.924112910690383,\"21\":671.21208546915102,\"22\":0.0,\"23\":0.0,\"24\":0.0,\"25\":2212.83664211678979,\"26\":0.0,\"27\":0.0,\"28\":0.0,\"29\":0.0,\"30\":0.0,\"31\":0.0,\"32\":3994.985642248229851,\"33\":0.0,\"34\":747.910556077601996,\"35\":0.0,\"36\":0.0,\"37\":0.0,\"38\":0.0,\"39\":0.0,\"40\":0.0,\"41\":0.0,\"42\":0.0,\"43\":2980.409451490309948,\"44\":0.0,\"45\":0.0,\"46\":0.0,\"47\":0.0,\"48\":0.0,\"49\":0.0,\"50\":0.0,\"51\":1088.579187958410102,\"52\":0.0,\"53\":10410.408387633999155,\"54\":0.0,\"55\":0.0,\"56\":0.0,\"57\":0.0,\"58\":7278.366304793769814,\"59\":0.0,\"60\":0.0,\"61\":0.0,\"62\":0.0,\"63\":0.0,\"64\":716.152978471036022,\"65\":17984.198577940700488,\"66\":18463.502758484199148,\"67\":0.0,\"68\":0.0,\"69\":0.0,\"70\":0.0,\"71\":0.0,\"72\":0.0,\"73\":0.0,\"74\":0.0,\"75\":0.0,\"76\":0.0,\"77\":324.907463735326019,\"78\":0.0,\"79\":0.0,\"80\":0.0,\"81\":3331.213063385060195,\"82\":0.0,\"83\":0.0,\"84\":0.0,\"85\":0.0,\"86\":0.0,\"87\":0.0,\"88\":0.0,\"89\":0.0,\"90\":0.0,\"91\":0.0,\"92\":0.0,\"93\":0.0,\"94\":0.0,\"95\":0.0,\"96\":1191.791315179749972,\"97\":0.0,\"98\":0.0,\"99\":0.0,\"100\":213.265856038169005,\"101\":0.0,\"102\":0.0,\"103\":427.384461845404019,\"104\":0.0,\"105\":0.0,\"106\":0.0,\"107\":0.0,\"108\":0.0,\"109\":12446.225939758600362,\"110\":0.0,\"111\":5098.56146407640972,\"112\":0.0,\"113\":0.0,\"114\":0.0,\"115\":0.0,\"116\":0.0,\"117\":0.0,\"118\":0.0,\"119\":0.0,\"120\":0.0,\"121\":0.0,\"122\":0.0,\"123\":0.0,\"124\":1846.840361922600096,\"125\":0.0,\"126\":0.0,\"127\":0.0,\"128\":0.0,\"129\":0.0,\"130\":0.0,\"131\":0.0,\"132\":0.0,\"133\":0.0,\"134\":0.0,\"135\":0.0,\"136\":0.0,\"137\":0.0,\"138\":0.0,\"139\":0.0,\"140\":0.0,\"141\":0.0,\"142\":0.0,\"143\":0.0,\"144\":0.0,\"145\":1850.85906773083002,\"146\":0.0,\"147\":1570.039747228330043,\"148\":0.0,\"149\":22176.394856437102135,\"150\":0.0,\"151\":1696.285919935909988,\"152\":0.0,\"153\":0.0,\"154\":0.0,\"155\":0.0,\"156\":0.0,\"157\":0.0,\"158\":0.0,\"159\":0.0,\"160\":0.0,\"161\":5582.570470932039825,\"162\":0.0,\"163\":0.0,\"164\":18109.660612929601484,\"165\":0.0,\"166\":0.0,\"167\":0.0,\"168\":0.0,\"169\":0.0,\"170\":0.0,\"171\":0.0,\"172\":0.0,\"173\":0.0,\"174\":0.0,\"175\":0.0,\"176\":0.0,\"177\":2268.412402928279789,\"178\":1733.238409928740111,\"179\":14506.547795591999602,\"180\":0.0,\"181\":0.0,\"182\":0.0,\"183\":0.0,\"184\":0.0,\"185\":3880.109466461519787,\"186\":0.0,\"187\":0.0,\"188\":7507.726587507860131,\"189\":0.0,\"190\":0.0,\"191\":0.0,\"192\":0.0,\"193\":0.0,\"194\":632.015001256601977,\"195\":0.0,\"196\":1018.594896566159946,\"197\":0.0,\"198\":0.0,\"199\":0.0,\"200\":9371.817979241430294,\"201\":0.0,\"202\":0.0,\"203\":0.0,\"204\":0.0,\"205\":0.0,\"206\":0.0,\"207\":0.0,\"208\":0.0,\"209\":0.0,\"210\":5836.827126214240707,\"211\":4221.895494591440183,\"212\":2107.468136169080026,\"213\":0.0,\"214\":0.0,\"215\":16309.084376409100514,\"216\":0.0,\"217\":0.0,\"218\":0.0,\"219\":0.0,\"220\":0.0,\"221\":0.0,\"222\":0.0,\"223\":80887.726370502190548,\"224\":0.0,\"225\":0.0,\"226\":0.0,\"227\":0.0,\"228\":0.0,\"229\":0.0,\"230\":0.0,\"231\":0.0,\"232\":0.0,\"233\":716.084366420651008,\"234\":0.0,\"235\":2621.470410764239659,\"236\":0.0,\"237\":19025.141399489199102,\"238\":0.0,\"239\":11567.991694836300667,\"240\":600.992552761298953,\"241\":0.0,\"242\":589.446124853726133,\"243\":0.0,\"244\":0.0,\"245\":0.0,\"246\":0.0,\"247\":0.0,\"248\":0.0,\"249\":2784.963125109160046,\"250\":0.0,\"251\":0.0,\"252\":0.0,\"253\":0.0,\"254\":0.0,\"255\":0.0,\"256\":0.0,\"257\":0.0,\"258\":0.0,\"259\":0.0,\"260\":0.0,\"261\":0.0,\"262\":4671.108390180619608,\"263\":0.0,\"264\":0.0,\"265\":0.0,\"266\":0.0,\"267\":0.0,\"268\":0.0,\"269\":3166.446125247290183,\"270\":0.0,\"271\":6381.704823482449683,\"272\":0.0,\"273\":748.381038708810024,\"274\":0.0,\"275\":249.767466842753038,\"276\":4552.213508585669842,\"277\":0.0,\"278\":0.0,\"279\":0.0,\"280\":3670.940730003449971,\"281\":0.0,\"282\":0.0,\"283\":7662.495769732459848,\"284\":0.0,\"285\":8407.524619693909699,\"286\":0.0,\"287\":0.0,\"288\":0.0,\"289\":382.374956793134004,\"290\":0.0,\"291\":810.739590786889039,\"292\":61358.776486760696571,\"293\":7013.425773094550095,\"294\":0.0,\"295\":744.146695027934925,\"296\":12834.374110505497811,\"297\":0.0,\"298\":0.0,\"299\":0.0,\"300\":0.0,\"301\":0.0,\"302\":0.0,\"303\":0.0,\"304\":0.0,\"305\":0.0,\"306\":0.0,\"307\":0.0,\"308\":1641.298262413429939,\"309\":0.0,\"310\":0.0,\"311\":0.0,\"312\":0.0,\"313\":0.0,\"314\":1106.810389917729935,\"315\":0.0,\"316\":0.0,\"317\":5862.899705360369808,\"318\":0.0,\"319\":3302.297985008709929,\"320\":0.0,\"321\":0.0,\"322\":58676.045316724499571,\"323\":1353.519719657630048,\"324\":0.0,\"325\":9700.665735013129961,\"326\":8296.569132500590058,\"327\":485.851730494529022,\"328\":0.0,\"329\":1644.728864932659917,\"330\":0.0,\"331\":0.0,\"332\":0.0,\"333\":8156.698566930929701,\"334\":0.0,\"335\":0.0,\"336\":6747.309034817300926,\"337\":0.0,\"338\":0.0,\"339\":0.0,\"340\":1530.342775220120075,\"341\":0.0,\"342\":0.0,\"343\":0.0,\"344\":0.0,\"345\":3641.437548338089982,\"346\":1075.444881170509916,\"347\":1146.311327496269996,\"348\":0.0,\"349\":0.0,\"350\":0.0,\"351\":0.0,\"352\":0.0,\"353\":1130.726590337490052,\"354\":0.0,\"355\":0.0,\"356\":4510.850243925259747,\"357\":0.0,\"358\":0.0,\"359\":5019.069502845160059,\"360\":0.0,\"361\":0.0,\"362\":0.0,\"363\":0.0,\"364\":0.0,\"365\":0.0,\"366\":0.0,\"367\":3792.286041969280177,\"368\":0.0,\"369\":0.0,\"370\":0.0,\"371\":0.0,\"372\":2038.464016925179976,\"373\":1196.888210351170073,\"374\":667.997120822559964,\"375\":0.0,\"376\":994.18861007222597,\"377\":1496.52683610202007,\"378\":0.0,\"379\":0.0,\"380\":0.0,\"381\":0.0,\"382\":15447.513058008800726,\"383\":0.0,\"384\":4327.656069398490217,\"385\":0.0,\"386\":0.0,\"387\":3251.034981649970177,\"388\":0.0,\"389\":0.0,\"390\":0.0,\"391\":0.0,\"392\":0.0,\"393\":0.0,\"394\":1221.098462415440054,\"395\":0.0,\"396\":0.0,\"397\":1207.768121197870187,\"398\":470.600251866191002,\"399\":2396.520902717730223,\"400\":0.0,\"401\":0.0,\"402\":0.0,\"403\":0.0,\"404\":1379.592298803760059,\"405\":0.0,\"406\":0.0,\"407\":0.0,\"408\":0.0,\"409\":0.0,\"410\":1401.646172141659918,\"411\":0.0,\"412\":0.0,\"413\":0.0,\"414\":0.0,\"415\":518.030782124886969,\"416\":6145.581352944739592,\"417\":0.0,\"418\":18366.465715797501616,\"419\":0.0,\"420\":4672.774682832819963,\"421\":0.0,\"422\":0.0,\"423\":0.0,\"424\":0.0,\"425\":0.0,\"426\":0.0,\"427\":0.0,\"428\":0.0,\"429\":47990.208555404002254,\"430\":25356.073305687103129,\"431\":747.508685496777957,\"432\":0.0,\"433\":821.962561885506034,\"434\":0.0,\"435\":25916.731774543801294,\"436\":2028.760312656509996,\"437\":0.0,\"438\":7730.323682398329765,\"439\":0.0,\"440\":13244.086068516100568,\"441\":0.0,\"442\":0.0,\"443\":15857.225016019399845,\"444\":0.0,\"445\":0.0,\"446\":0.0,\"447\":0.0,\"448\":0.0,\"449\":0.0,\"450\":64229.700709280201408,\"451\":44222.426817143503286,\"452\":0.0,\"453\":0.0,\"454\":885.036639631880121,\"455\":9245.865858178349299,\"456\":0.0,\"457\":469.659286603773978,\"458\":0.0,\"459\":0.0,\"460\":33485.62110410870082,\"461\":0.0,\"462\":0.0,\"463\":0.0,\"464\":6973.532766656669992,\"465\":0.0,\"466\":0.0,\"467\":82400.131995407500654,\"468\":0.0,\"469\":0.0,\"470\":0.0,\"471\":161140.301188872981584,\"472\":0.0,\"473\":0.0,\"474\":1596.994481307970091,\"475\":4911.838669815580033,\"476\":0.0,\"477\":0.0,\"478\":19157.464639516598254,\"479\":0.0,\"480\":7395.594893736530139,\"481\":0.0,\"482\":0.0,\"483\":0.0,\"484\":0.0,\"485\":27895.699342063999211,\"486\":0.0,\"487\":0.0,\"488\":99663.904044310300378,\"489\":0.0,\"490\":0.0,\"491\":0.0,\"492\":0.0,\"493\":0.0,\"494\":0.0,\"495\":23657.434972595103318,\"496\":0.0,\"497\":3283.772731404879778,\"498\":15330.872572354999647,\"499\":12202.163074819200119,\"500\":0.0,\"501\":0.0,\"502\":1047.117906083170055,\"503\":0.0,\"504\":0.0,\"505\":1033.003427146920103,\"506\":0.0,\"507\":0.0,\"508\":9356.625310941990392,\"509\":4217.092651064520396,\"510\":0.0,\"511\":0.0,\"512\":402.478287555810027,\"513\":2265.275852053559902,\"514\":1700.500660173820052,\"515\":0.0,\"516\":0.0,\"517\":1512.69967654979996,\"518\":1007.420934074959973,\"519\":0.0,\"520\":0.0,\"521\":0.0,\"522\":0.0,\"523\":635.249569346160001,\"524\":0.0,\"525\":0.0,\"526\":53744.799238371597312,\"527\":1337.150844780170019,\"528\":4061.049245047080149,\"529\":12590.311245566199432,\"530\":0.0,\"531\":0.0,\"532\":0.0,\"533\":0.0,\"534\":9416.317794776559822,\"535\":463.484202069163985,\"536\":0.0,\"537\":0.0,\"538\":0.0,\"539\":0.0,\"540\":149966.338697673985735,\"541\":7791.878493314759908,\"542\":0.0,\"543\":0.0,\"544\":10251.620499601100164,\"545\":0.0,\"546\":0.0,\"547\":0.0,\"548\":37196.552857764902001,\"549\":0.0,\"550\":58404.5376316312977,\"551\":0.0,\"552\":0.0,\"553\":62200.744362193996494,\"554\":0.0,\"555\":0.0,\"556\":0.0,\"557\":0.0,\"558\":2644.700490680149869,\"559\":0.0,\"560\":0.0,\"561\":0.0,\"562\":550.611704336066964,\"563\":0.0,\"564\":22899.761901919999218,\"565\":15141.699347723300889,\"566\":0.0,\"567\":0.0,\"568\":0.0,\"569\":0.0,\"570\":0.0,\"571\":0.0,\"572\":0.0,\"573\":0.0,\"574\":99879.541916947506252,\"575\":0.0,\"576\":0.0,\"577\":0.0,\"578\":29796.253137716299534,\"579\":0.0,\"580\":0.0,\"581\":0.0,\"582\":0.0,\"583\":0.0,\"584\":0.0,\"585\":0.0,\"586\":0.0,\"587\":68515.993514018293354,\"588\":58253.591120785298699,\"589\":16020.913764794000599,\"590\":0.0,\"591\":2557.073100617590171,\"592\":1830.471487045140066,\"593\":0.0,\"594\":0.0,\"595\":0.0,\"596\":0.0,\"597\":0.0,\"598\":0.0,\"599\":34084.506286751100561,\"600\":0.0,\"601\":0.0,\"602\":0.0,\"603\":0.0,\"604\":0.0,\"605\":0.0,\"606\":0.0,\"607\":0.0,\"608\":0.0,\"609\":3783.464492634129783,\"610\":0.0,\"611\":0.0,\"612\":0.0,\"613\":11670.909770413098158,\"614\":1163.95442616659011,\"615\":0.0,\"616\":0.0,\"617\":0.0,\"618\":0.0,\"619\":0.0,\"620\":0.0,\"621\":0.0,\"622\":0.0,\"623\":2343.591606706789662,\"624\":0.0,\"625\":0.0,\"626\":39055.93942318639165,\"627\":0.0,\"628\":38120.855193659706856,\"629\":3750.432691234700087,\"630\":0.0,\"631\":0.0,\"632\":12863.779274955999426,\"633\":0.0,\"634\":0.0,\"635\":0.0,\"636\":0.0,\"637\":0.0,\"638\":0.0,\"639\":0.0,\"640\":44523.339666687199497,\"641\":0.0,\"642\":0.0,\"643\":12765.76206012090006,\"644\":0.0,\"645\":0.0,\"646\":0.0,\"647\":0.0,\"648\":0.0,\"649\":0.0,\"650\":4783.338101166789784,\"651\":0.0,\"652\":0.0,\"653\":0.0,\"654\":0.0,\"655\":0.0,\"656\":0.0,\"657\":48741.020421040702786,\"658\":0.0,\"659\":0.0,\"660\":0.0,\"661\":0.0,\"662\":0.0,\"663\":0.0,\"664\":21034.494303608400514,\"665\":1831.353641978650103,\"666\":44140.092356681998353,\"667\":0.0,\"668\":586.603625623508947,\"669\":0.0,\"670\":24183.78741625949624,\"671\":0.0,\"672\":0.0,\"673\":0.0,\"674\":0.0,\"675\":0.0,\"676\":2993.445741063369951,\"677\":0.0,\"678\":354185.205806565005332,\"679\":0.0,\"680\":0.0,\"681\":0.0,\"682\":160.571801342830014,\"683\":467.796959521907013,\"684\":6990.391727608309338,\"685\":0.0,\"686\":986.641284529924974,\"687\":3504.801550857990151,\"688\":0.0,\"689\":0.0,\"690\":0.0,\"691\":538.908448884758968,\"692\":0.0,\"693\":0.0,\"694\":0.0,\"695\":0.0,\"696\":0.0,\"697\":4852.538254840350419,\"698\":0.0,\"699\":1237.467337292900083,\"700\":0.0,\"701\":0.0,\"702\":9239.200687569569709,\"703\":0.0,\"704\":12695.189665439700548,\"705\":1247.661127635750063,\"706\":0.0,\"707\":0.0,\"708\":0.0,\"709\":0.0,\"710\":0.0,\"711\":0.0,\"712\":0.0,\"713\":19222.156001307699626,\"714\":0.0,\"715\":0.0,\"716\":0.0,\"717\":2834.657853030540082,\"718\":0.0,\"719\":0.0,\"720\":18155.728703902001143,\"721\":0.0,\"722\":132.372248634777009,\"723\":0.0,\"724\":19296.649084582400974,\"725\":1285.299738132420089,\"726\":0.0,\"727\":0.0,\"728\":38419.807698906690348,\"729\":0.0,\"730\":0.0,\"731\":0.0,\"732\":0.0,\"733\":0.0,\"734\":0.0,\"735\":0.0,\"736\":0.0,\"737\":3338.858406142199783,\"738\":1939.466629941749943,\"739\":0.0,\"740\":0.0,\"741\":461.915926631803018,\"742\":0.0,\"743\":5342.330277371250304,\"744\":0.0,\"745\":1168.757269693509898,\"746\":0.0,\"747\":0.0,\"748\":58871.099574246298289,\"749\":0.0,\"750\":1113.377543311690033,\"751\":0.0,\"752\":0.0,\"753\":0.0,\"754\":0.0,\"755\":695.010665231108987,\"756\":0.0,\"757\":0.0,\"758\":3578.314461984300124,\"759\":26053.95587531289857,\"760\":0.0,\"761\":0.0,\"762\":0.0,\"763\":18689.922524753204925,\"764\":0.0,\"765\":0.0,\"766\":43425.546860534297593,\"767\":0.0,\"768\":1240.603888167620198,\"769\":0.0,\"770\":0.0,\"771\":12989.241309944900422,\"772\":70930.157515406302991,\"773\":0.0,\"774\":0.0,\"775\":0.0,\"776\":11565.051178391198846,\"777\":11759.125263764699412,\"778\":0.0,\"779\":0.0,\"780\":0.0,\"781\":275.898856317785999,\"782\":0.0,\"783\":0.0,\"784\":0.0,\"785\":0.0,\"786\":0.0,\"787\":0.0,\"788\":0.0,\"789\":0.0,\"790\":0.0,\"791\":0.0,\"792\":0.0,\"793\":3726.418473600109792,\"794\":0.0,\"795\":0.0,\"796\":11739.521820797599503,\"797\":0.0,\"798\":0.0,\"799\":0.0,\"800\":0.0,\"801\":0.0,\"802\":0.0,\"803\":0.0,\"804\":53501.716545580602542,\"805\":0.0,\"806\":0.0,\"807\":0.0,\"808\":0.0,\"809\":0.0,\"810\":499.054649332815018,\"811\":0.0,\"812\":0.0,\"813\":0.0,\"814\":0.0,\"815\":0.0,\"816\":0.0,\"817\":0.0,\"818\":0.0,\"819\":0.0,\"820\":0.0,\"821\":0.0,\"822\":0.0,\"823\":205.395073686912014,\"824\":0.0,\"825\":34576.552705223199155,\"826\":0.0,\"827\":452.408256792799989,\"828\":0.0,\"829\":8459.473743556500267,\"830\":946.091562752651953,\"831\":0.0,\"832\":0.0,\"833\":507.85659522500498,\"834\":11122.993539484999928,\"835\":0.0,\"836\":0.0,\"837\":0.0,\"838\":0.0,\"839\":0.0,\"840\":0.0,\"841\":0.0,\"842\":29871.726393139299034,\"843\":0.0,\"844\":0.0,\"845\":0.0,\"846\":0.0,\"847\":0.0,\"848\":699.225405469017005,\"849\":0.0,\"850\":1522.501398033309897,\"851\":0.0,\"852\":0.0,\"853\":0.0,\"854\":0.0,\"855\":7837.750549857580154,\"856\":0.0,\"857\":0.0,\"858\":1744.902458494109851,\"859\":2647.542989910370125,\"860\":1472.414601252590046,\"861\":10799.536730529200213,\"862\":5802.717135451630384,\"863\":0.0,\"864\":0.0,\"865\":0.0,\"866\":21137.412379185199825,\"867\":5333.11665917675964,\"868\":0.0,\"869\":11872.825232973400489,\"870\":14067.430673130800642,\"871\":0.0,\"872\":10168.305866991300718,\"873\":0.0,\"874\":0.0,\"875\":0.0,\"876\":0.0,\"877\":0.0,\"878\":7288.462077921790296,\"879\":0.0,\"880\":0.0,\"881\":104888.221595020004315,\"882\":0.0,\"883\":0.0,\"884\":0.0,\"885\":0.0,\"886\":0.0,\"887\":0.0,\"888\":5942.68571823612001,\"889\":0.0,\"890\":0.0,\"891\":0.0,\"892\":0.0,\"893\":0.0,\"894\":17582.327997116801271,\"895\":0.0,\"896\":0.0,\"897\":28695.519815118299448,\"898\":12455.047489093700278,\"899\":52165.741907378396718,\"900\":47715.760353865800425,\"901\":4795.688270236009885,\"902\":0.0,\"903\":235.898030943588992,\"904\":0.0,\"905\":0.0,\"906\":3974.500044347700168,\"907\":89085.886219308405998,\"908\":825.030500709843977,\"909\":0.0,\"910\":0.0,\"911\":0.0,\"912\":0.0,\"913\":0.0,\"914\":0.0,\"915\":1257.364831904420043,\"916\":22935.048099260598974,\"917\":32030.065463807797641,\"918\":0.0,\"919\":0.0,\"920\":0.0,\"921\":0.0,\"922\":0.0,\"923\":0.0,\"924\":6406.699213265400431,\"925\":0.0,\"926\":0.0,\"927\":7877.349504650949712,\"928\":0.0,\"929\":0.0,\"930\":10741.706573776500591,\"931\":0.0,\"932\":0.0,\"933\":0.0,\"934\":8066.718763712329746,\"935\":1531.518981798139976,\"936\":11463.113274962699506,\"937\":0.0,\"938\":8154.24813656005972,\"939\":0.0,\"940\":0.0,\"941\":0.0,\"942\":0.0,\"943\":0.0,\"944\":46174.92973665829777,\"945\":979.270389974327031,\"946\":0.0,\"947\":7814.91253880100976,\"948\":0.0,\"949\":0.0,\"950\":0.0,\"951\":0.0,\"952\":0.0,\"953\":11622.881335143900287,\"954\":1532.989240020669968,\"955\":0.0,\"956\":192672.439201319008134,\"957\":0.0,\"958\":0.0,\"959\":27056.671983075804746,\"960\":7060.572053430219967,\"961\":0.0,\"962\":0.0,\"963\":0.0,\"964\":0.0,\"965\":0.0,\"966\":12957.875801197700639,\"967\":11045.559939765300442,\"968\":32617.188580669899238,\"969\":56013.897761803709727,\"970\":53642.861334943103429,\"971\":1767.93650398035993,\"972\":43712.73730000109208,\"973\":0.0,\"974\":0.0,\"975\":0.0,\"976\":43432.408065572701162,\"977\":0.0,\"978\":0.0,\"979\":0.0,\"980\":613.019265021563001,\"981\":3668.882368491919806,\"982\":34163.900230767496396,\"983\":677.053911473321932,\"984\":3482.649660305260113,\"985\":0.0,\"986\":0.0,\"987\":0.0,\"988\":0.0,\"989\":0.0,\"990\":1132.588917419360087,\"991\":0.0,\"992\":0.0,\"993\":594.494011417732963,\"994\":1150.428050519350108,\"995\":0.0,\"996\":0.0,\"997\":0.0,\"998\":0.0,\"999\":0.0,\"1000\":0.0,\"1001\":0.0,\"1002\":28394.606965574599599,\"1003\":0.0,\"1004\":0.0,\"1005\":0.0,\"1006\":0.0,\"1007\":1139.058053598480001,\"1008\":14678.077921553400301,\"1009\":0.0,\"1010\":0.0,\"1011\":2974.9204874595398,\"1012\":0.0,\"1013\":0.0,\"1014\":0.0,\"1015\":0.0,\"1016\":0.0,\"1017\":0.0,\"1018\":0.0,\"1019\":5142.571193537360159,\"1020\":0.0,\"1021\":0.0,\"1022\":2145.596832739920046,\"1023\":1809.397785855589973,\"1024\":4554.761956171380007,\"1025\":0.0,\"1026\":3447.26544574979971,\"1027\":0.0,\"1028\":1248.347248139589965,\"1029\":13559.701500285100337,\"1030\":0.0,\"1031\":0.0,\"1032\":0.0,\"1033\":0.0,\"1034\":4803.627664637650014,\"1035\":5567.27978541775974,\"1036\":0.0,\"1037\":0.0,\"1038\":0.0,\"1039\":4042.916060302579808,\"1040\":7367.36593586402978,\"1041\":0.0,\"1042\":0.0,\"1043\":0.0,\"1044\":0.0,\"1045\":0.0,\"1046\":0.0,\"1047\":0.0,\"1048\":0.0,\"1049\":20170.962640911304334,\"1050\":2348.394450233709904,\"1051\":0.0,\"1052\":0.0,\"1053\":0.0,\"1054\":26452.885939691699605,\"1055\":839.576255391369955,\"1056\":5598.253225305650631,\"1057\":4519.475758830750237,\"1058\":0.0,\"1059\":0.0,\"1060\":0.0,\"1061\":164.24744689914499,\"1062\":0.0,\"1063\":9970.311093024440197,\"1064\":0.0,\"1065\":2687.926082422430227,\"1066\":0.0,\"1067\":0.0,\"1068\":3059.999429936389788,\"1069\":1280.496894605500074,\"1070\":0.0,\"1071\":0.0,\"1072\":0.0,\"1073\":0.0,\"1074\":0.0,\"1075\":0.0,\"1076\":0.0,\"1077\":0.0,\"1078\":0.0,\"1079\":0.0,\"1080\":0.0,\"1081\":104447.144128262007143,\"1082\":1947.896110417560067,\"1083\":0.0,\"1084\":0.0,\"1085\":0.0,\"1086\":0.0,\"1087\":0.0,\"1088\":945.670088728860946,\"1089\":0.0,\"1090\":9598.531797154979358,\"1091\":15954.262058706097378,\"1092\":0.0,\"1093\":0.0,\"1094\":0.0,\"1095\":0.0,\"1096\":6558.821930689439796,\"1097\":0.0,\"1098\":2029.83850201968994,\"1099\":0.0,\"1100\":0.0,\"1101\":0.0,\"1102\":0.0,\"1103\":0.0,\"1104\":0.0,\"1105\":0.0,\"1106\":0.0,\"1107\":0.0,\"1108\":10752.488467408400538,\"1109\":0.0,\"1110\":0.0,\"1111\":0.0,\"1112\":0.0,\"1113\":47580.496597393401316,\"1114\":0.0,\"1115\":4136.3264660404202,\"1116\":1607.286288865659799,\"1117\":0.0,\"1118\":0.0,\"1119\":0.0,\"1120\":0.0,\"1121\":0.0,\"1122\":0.0,\"1123\":0.0,\"1124\":0.0,\"1125\":0.0,\"1126\":0.0,\"1127\":0.0,\"1128\":0.0,\"1129\":0.0,\"1130\":0.0,\"1131\":0.0,\"1132\":20487.558244828604074,\"1133\":6488.543587652689894,\"1134\":19615.205032796398882,\"1135\":0.0,\"1136\":154.416320251186988,\"1137\":0.0,\"1138\":0.0,\"1139\":46426.833978784503415,\"1140\":0.0,\"1141\":0.0,\"1142\":0.0,\"1143\":0.0,\"1144\":615.763747036946029,\"1145\":0.0,\"1146\":793.302328267727944,\"1147\":1001.637918399689966,\"1148\":0.0,\"1149\":5965.327694863030047,\"1150\":0.0,\"1151\":0.0,\"1152\":0.0,\"1153\":0.0,\"1154\":1699.128419166130016,\"1155\":0.0,\"1156\":0.0,\"1157\":940.004693711393998,\"1158\":0.0,\"1159\":0.0,\"1160\":0.0,\"1161\":0.0,\"1162\":0.0,\"1163\":0.0,\"1164\":0.0,\"1165\":0.0,\"1166\":703.469550871375986,\"1167\":0.0,\"1168\":1790.676497822089914,\"1169\":0.0,\"1170\":0.0,\"1171\":0.0,\"1172\":95266.851786808605539,\"1173\":1353.029633583460054,\"1174\":11128.874572375099888,\"1175\":0.0,\"1176\":2594.90774554392965,\"1177\":0.0,\"1178\":0.0,\"1179\":0.0,\"1180\":0.0,\"1181\":0.0,\"1182\":0.0,\"1183\":0.0,\"1184\":0.0,\"1185\":0.0,\"1186\":0.0,\"1187\":0.0,\"1188\":0.0,\"1189\":845.937572634166031,\"1190\":0.0,\"1191\":0.0,\"1192\":0.0,\"1193\":0.0,\"1194\":219.842811153603009,\"1195\":0.0,\"1196\":0.0,\"1197\":46974.750209712598007,\"1198\":15006.435591250898142,\"1199\":0.0,\"1200\":18803.622493961898726,\"1201\":0.0,\"1202\":29475.73684520559982,\"1203\":0.0,\"1204\":3953.524360372990031,\"1205\":0.0,\"1206\":0.0,\"1207\":1658.255240579899919,\"1208\":0.0,\"1209\":0.0,\"1210\":0.0,\"1211\":0.0,\"1212\":8615.02706349977052,\"1213\":0.0,\"1214\":0.0,\"1215\":3560.475328884319879,\"1216\":0.0,\"1217\":44953.635239813200314,\"1218\":0.0,\"1219\":0.0,\"1220\":39959.658143965796626,\"1221\":0.0,\"1222\":548.259291180025002,\"1223\":0.0,\"1224\":546.034300403268958,\"1225\":16696.25237500770163,\"1226\":13008.844752911900287,\"1227\":29263.03948901340118,\"1228\":0.0,\"1229\":3865.112832591749793,\"1230\":18500.74930012150071,\"1231\":23813.282344182898669,\"1232\":30364.752983759699418,\"1233\":26922.388398751700152,\"1234\":25025.755291692901665,\"1235\":678.024281900188953,\"1236\":0.0,\"1237\":0.0,\"1238\":654.549158947187038,\"1239\":6194.785994791949634,\"1240\":0.0,\"1241\":0.0,\"1242\":68968.833046556406771,\"1243\":0.0,\"1244\":0.0,\"1245\":87435.276321485609515,\"1246\":55591.443565864501579,\"1247\":26842.994454735304316,\"1248\":57079.344887061102781,\"1249\":6399.739991012110295,\"1250\":2781.826574234430154,\"1251\":38375.699952230897907,\"1252\":2614.805240155460069,\"1253\":3522.934735602480032,\"1254\":45896.560846526699606,\"1255\":35255.812004030296521,\"1256\":0.0,\"1257\":9978.152470211240143,\"1258\":7251.509587928960173,\"1259\":12643.240541577100885,\"1260\":33624.80554917450354,\"1261\":87809.70208215569437,\"1262\":19944.542874642298557,\"1263\":5856.332551966420397,\"1264\":33928.658915163301572,\"1265\":891.701810240665964,\"1266\":0.0,\"1267\":21303.061472256500565,\"1268\":0.0,\"1269\":21411.860580723401654,\"1270\":0.0,\"1271\":11209.248688539899376,\"1272\":0.0,\"1273\":0.0,\"1274\":0.0,\"1275\":14026.263442900099108,\"1276\":0.0,\"1277\":0.0,\"1278\":0.0,\"1279\":956.902861548962051,\"1280\":0.0,\"1281\":0.0,\"1282\":0.0,\"1283\":5924.258481847128678,\"1284\":0.0,\"1285\":183.449019285338011,\"1286\":0.0,\"1287\":0.0,\"1288\":114180.253561385994544,\"1289\":51194.391308362799464,\"1290\":1946.229817765369944,\"1291\":35701.79033152989723,\"1292\":0.0,\"1293\":18185.133868352600985,\"1294\":0.0,\"1295\":5607.172791855639844,\"1296\":0.0,\"1297\":1857.524238339620069,\"1298\":0.0,\"1299\":0.0,\"1300\":0.0,\"1301\":15679.813857167899187,\"1302\":0.0,\"1303\":0.0,\"1304\":227.350929809970012,\"1305\":0.0,\"1306\":153926.234177010977874,\"1307\":0.0,\"1308\":0.0,\"1309\":0.0,\"1310\":4944.576419570499638,\"1311\":6991.567934186329694,\"1312\":2262.727404467840188,\"1313\":0.0,\"1314\":0.0,\"1315\":2991.093327907330149,\"1316\":0.0,\"1317\":14695.72102022370018,\"1318\":5005.935196057260328,\"1319\":1419.583322456479891,\"1320\":213.265856038169005,\"1321\":5029.263293188009811,\"1322\":0.0,\"1323\":0.0,\"1324\":33931.599431608301529,\"1325\":39031.435119477602711,\"1326\":0.0,\"1327\":10145.761907579200852,\"1328\":1529.264585856929898,\"1329\":12550.124187483799687,\"1330\":0.0,\"1331\":19600.50245057110078,\"1332\":0.0,\"1333\":962.401627301210056,\"1334\":0.0,\"1335\":0.0,\"1336\":659.665657561578996,\"1337\":0.0,\"1338\":16631.561013216498395,\"1339\":0.0,\"1340\":808.720436161285988,\"1341\":0.0,\"1342\":10380.023051035099343,\"1343\":0.0,\"1344\":0.0,\"1345\":0.0,\"1346\":84034.078966708300868,\"1347\":123.629113071488007,\"1348\":3265.73756387523008,\"1349\":0.0,\"1350\":858.601396790858985,\"1351\":1339.895326795560095,\"1352\":0.0,\"1353\":0.0,\"1354\":23837.786647891698522,\"1355\":1703.833245478210074,\"1356\":0.0,\"1357\":0.0,\"1358\":0.0,\"1359\":2285.957484383759947,\"1360\":0.0,\"1361\":0.0,\"1362\":38316.889623329901951,\"1363\":4311.581246165539596,\"1364\":0.0,\"1365\":0.0,\"1366\":0.0,\"1367\":61448.952324409001449,\"1368\":1327.839209370840081,\"1369\":0.0,\"1370\":0.0,\"1371\":0.0,\"1372\":0.0,\"1373\":295.864962979691995,\"1374\":28467.139704552599142,\"1375\":0.0,\"1376\":0.0,\"1377\":6027.960695142640361,\"1378\":0.0,\"1379\":0.0,\"1380\":0.0,\"1381\":17473.528888649900182,\"1382\":0.0,\"1383\":0.0,\"1384\":0.0,\"1385\":9165.099673154249103,\"1386\":0.0,\"1387\":0.0,\"1388\":0.0,\"1389\":3042.258314051239722,\"1390\":0.0,\"1391\":16442.387788584801456,\"1392\":14583.981395311699089,\"1393\":23321.235925710800075,\"1394\":0.0,\"1395\":2646.366783332350678,\"1396\":10126.158464612199168,\"1397\":17724.452958627698536,\"1398\":0.0,\"1399\":0.0,\"1400\":0.0,\"1401\":0.0,\"1402\":79406.686254344196641,\"1403\":0.0,\"1404\":8271.574742717650224,\"1405\":0.0,\"1406\":59815.985525256503024,\"1407\":0.0,\"1408\":0.0,\"1409\":0.0,\"1410\":2137.657438338279917,\"1411\":0.0,\"1412\":0.0,\"1413\":14663.375339328100381,\"1414\":630.417320654790046,\"1415\":0.0,\"1416\":0.0,\"1417\":0.0,\"1418\":0.0,\"1419\":38673.672285329601436,\"1420\":0.0,\"1421\":0.0,\"1422\":0.0,\"1423\":754.203261270013968,\"1424\":0.0,\"1425\":0.0,\"1426\":0.0,\"1427\":1600.131032182699983,\"1428\":0.0,\"1429\":0.0,\"1430\":26319.582527515900438,\"1431\":0.0,\"1432\":0.0,\"1433\":0.0,\"1434\":0.0,\"1435\":0.0,\"1436\":1676.878511398570026,\"1437\":2723.016245333380084,\"1438\":0.0,\"1439\":0.0,\"1440\":84142.878075175292906,\"1441\":104417.738963811993017,\"1442\":4468.996893190679657,\"1443\":0.0,\"1444\":0.0,\"1445\":2139.02967934597018,\"1446\":0.0,\"1447\":0.0,\"1448\":0.0,\"1449\":0.0,\"1450\":0.0,\"1451\":0.0,\"1452\":0.0,\"1453\":0.0,\"1454\":1778.424345967709996,\"1455\":0.0,\"1456\":0.0,\"1457\":3289.261695435649926,\"1458\":41578.902533041298739,\"1459\":0.0,\"1460\":1176.108560806140076,\"1461\":0.0,\"1462\":2110.212618184460098,\"1463\":0.0,\"1464\":0.0,\"1465\":778.942806294389015,\"1466\":0.0,\"1467\":0.0,\"1468\":0.0,\"1469\":3563.611879759040221,\"1470\":18818.325076187200466,\"1471\":32425.074839593100478,\"1472\":5885.639699202110023,\"1473\":6524.123836637830209,\"1474\":14671.216716514900327,\"1475\":0.0,\"1476\":0.0,\"1477\":0.0,\"1478\":0.0,\"1479\":0.0,\"1480\":0.0,\"1481\":547.945636092552945,\"1482\":0.0,\"1483\":0.0,\"1484\":13270.550716521600407,\"1485\":0.0,\"1486\":29931.516894188698643,\"1487\":0.0,\"1488\":24845.403616396299185,\"1489\":0.0,\"1490\":0.0,\"1491\":0.0,\"1492\":0.0,\"1493\":0.0,\"1494\":0.0,\"1495\":492.448289052930022,\"1496\":0.0,\"1497\":1209.924499924240081,\"1498\":0.0,\"1499\":688.56113249496002,\"1500\":0.0,\"1501\":8542.10225566247027,\"1502\":0.0,\"1503\":0.0,\"1504\":0.0,\"1505\":730.149836749484962,\"1506\":0.0,\"1507\":0.0,\"1508\":0.0,\"1509\":0.0,\"1510\":1703.245142189199896,\"1511\":0.0,\"1512\":2050.128065490549943,\"1513\":0.0,\"1514\":315.380190453356988,\"1515\":0.0,\"1516\":0.0,\"1517\":0.0,\"1518\":0.0,\"1519\":0.0,\"1520\":0.0,\"1521\":0.0,\"1522\":0.0,\"1523\":0.0,\"1524\":8372.630491212619745,\"1525\":0.0,\"1526\":636.249344937477986,\"1527\":4265.121086333710082,\"1528\":5562.967027965019952,\"1529\":0.0,\"1530\":0.0,\"1531\":0.0,\"1532\":0.0,\"1533\":0.0,\"1534\":0.0,\"1535\":0.0,\"1536\":0.0,\"1537\":25062.021661181901436,\"1538\":0.0,\"1539\":0.0,\"1540\":0.0,\"1541\":0.0,\"1542\":0.0,\"1543\":0.0,\"1544\":1974.556792852710032,\"1545\":0.0,\"1546\":0.0,\"1547\":2421.809344145180148,\"1548\":0.0,\"1549\":826.15769868044697,\"1550\":0.0,\"1551\":0.0,\"1552\":0.0,\"1553\":0.0,\"1554\":0.0,\"1555\":0.0,\"1556\":0.0,\"1557\":0.0,\"1558\":0.0,\"1559\":0.0,\"1560\":7822.263829913639711,\"1561\":377.993587290006019,\"1562\":0.0,\"1563\":0.0,\"1564\":0.0,\"1565\":1257.658883548919903,\"1566\":0.0,\"1567\":0.0,\"1568\":0.0,\"1569\":0.0,\"1570\":24322.97186132529896,\"1571\":31148.890702440399764,\"1572\":673.280248702170979,\"1573\":761.701578204898056,\"1574\":0.0,\"1575\":0.0,\"1576\":0.0,\"1577\":0.0,\"1578\":0.0,\"1579\":26986.099588394499733,\"1580\":3510.976635392600201,\"1581\":9953.648166502469394,\"1582\":0.0,\"1583\":28228.957872503298859,\"1584\":4062.127434410259866,\"1585\":235.202108718260007,\"1586\":0.0,\"1587\":1743.040131412250048,\"1588\":0.0,\"1589\":0.0,\"1590\":0.0,\"1591\":4484.287578704959742,\"1592\":0.0,\"1593\":0.0,\"1594\":1204.533553108310116,\"1595\":2440.138563319339937,\"1596\":74798.896984947001329,\"1597\":26026.51105515909876,\"1598\":0.0,\"1599\":0.0,\"1600\":0.0,\"1601\":0.0,\"1602\":0.0,\"1603\":0.0,\"1604\":0.0,\"1605\":0.0,\"1606\":0.0,\"1607\":17104.003988721600763,\"1608\":0.0,\"1609\":0.0,\"1610\":0.0,\"1611\":1249.327420287939731,\"1612\":26337.22562618630036,\"1613\":0.0,\"1614\":0.0,\"1615\":0.0,\"1616\":8597.481982044289907,\"1617\":3275.245233714229926,\"1618\":0.0,\"1619\":0.0,\"1620\":526.519072929604022,\"1621\":0.0,\"1622\":0.0,\"1623\":0.0,\"1624\":0.0,\"1625\":446.811473825716973,\"1626\":17220.644474375400023,\"1627\":56032.521032622396888,\"1628\":1818.709421264929688,\"1629\":427.266841187601983,\"1630\":0.0,\"1631\":0.0,\"1632\":38744.244680010800948,\"1633\":3133.120272203359946,\"1634\":0.0,\"1635\":0.0,\"1636\":0.0,\"1637\":0.0,\"1638\":1774.013571300130025,\"1639\":2833.089577593180366,\"1640\":0.0,\"1641\":0.0,\"1642\":0.0,\"1643\":0.0,\"1644\":0.0,\"1645\":0.0,\"1646\":24102.433127946398599,\"1647\":1780.188655834740075,\"1648\":0.0,\"1649\":3147.724837213790124,\"1650\":0.0,\"1651\":0.0,\"1652\":0.0,\"1653\":0.0,\"1654\":0.0,\"1655\":0.0,\"1656\":0.0,\"1657\":0.0,\"1658\":0.0,\"1659\":2906.994557578830154,\"1660\":0.0,\"1661\":0.0,\"1662\":0.0,\"1663\":0.0,\"1664\":0.0,\"1665\":0.0,\"1666\":0.0,\"1667\":30593.133094325501588,\"1668\":0.0,\"1669\":1159.249599854500048,\"1670\":448.183714833407976,\"1671\":0.0,\"1672\":0.0,\"1673\":0.0,\"1674\":0.0,\"1675\":0.0,\"1676\":0.0,\"1677\":0.0,\"1678\":0.0,\"1679\":0.0,\"1680\":6430.125327610980094,\"1681\":0.0,\"1682\":0.0,\"1683\":0.0,\"1684\":0.0,\"1685\":3891.185411737879349,\"1686\":0.0,\"1687\":0.0,\"1688\":8876.536992679770265,\"1689\":0.0,\"1690\":53776.164747118797095,\"1691\":0.0,\"1692\":0.0,\"1693\":0.0,\"1694\":3679.566244908939552,\"1695\":1554.651044499220006,\"1696\":3482.061557016249935,\"1697\":0.0,\"1698\":0.0,\"1699\":0.0,\"1700\":0.0,\"1701\":0.0,\"1702\":0.0,\"1703\":5158.253947910970055,\"1704\":0.0,\"1705\":0.0,\"1706\":0.0,\"1707\":0.0,\"1708\":0.0,\"1709\":3682.310726924320079,\"1710\":0.0,\"1711\":262.999790845488974,\"1712\":7211.51856427624989,\"1713\":0.0,\"1714\":2357.902120072710204,\"1715\":0.0,\"1716\":0.0,\"1717\":5906.517365961981341,\"1718\":0.0,\"1719\":0.0,\"1720\":0.0,\"1721\":1777.444173819360003,\"1722\":0.0,\"1723\":0.0,\"1724\":0.0,\"1725\":0.0,\"1726\":1475.943220986649749,\"1727\":1312.842575501070087,\"1728\":2124.425114335550006,\"1729\":0.0,\"1730\":0.0,\"1731\":0.0,\"1732\":0.0,\"1733\":0.0,\"1734\":0.0,\"1735\":0.0,\"1736\":0.0,\"1737\":0.0,\"1738\":0.0,\"1739\":0.0,\"1740\":3361.402365554270091,\"1741\":0.0,\"1742\":0.0,\"1743\":0.0,\"1744\":0.0,\"1745\":0.0,\"1746\":1034.767737013949954,\"1747\":0.0,\"1748\":0.0,\"1749\":0.0,\"1750\":0.0,\"1751\":0.0,\"1752\":0.0,\"1753\":5036.320532656130126,\"1754\":244.83720093654901,\"1755\":0.0,\"1756\":4975.745893888049977,\"1757\":0.0,\"1758\":1838.312864231940011,\"1759\":0.0,\"1760\":0.0,\"1761\":31118.505365841501771,\"1762\":0.0,\"1763\":2114.721410066869794,\"1764\":0.0,\"1765\":0.0,\"1766\":0.0,\"1767\":0.0,\"1768\":0.0,\"1769\":0.0,\"1770\":164.453283050299007,\"1771\":2936.889808103529958,\"1772\":0.0,\"1773\":0.0,\"1774\":0.0,\"1775\":0.0,\"1776\":5632.265198853419861,\"1777\":6274.375973238040388,\"1778\":0.0,\"1779\":8690.598336137620208,\"1780\":0.0,\"1781\":0.0,\"1782\":0.0,\"1783\":0.0,\"1784\":0.0,\"1785\":0.0,\"1786\":0.0,\"1787\":0.0,\"1788\":2621.764462408750205,\"1789\":0.0,\"1790\":0.0,\"1791\":0.0,\"1792\":1111.809267874320085,\"1793\":0.0,\"1794\":0.0,\"1795\":0.0,\"1796\":0.0,\"1797\":0.0,\"1798\":0.0,\"1799\":119.267347011327004,\"1800\":6212.233059032600977,\"1801\":0.0,\"1802\":0.0,\"1803\":0.0,\"1804\":0.0,\"1805\":0.0,\"1806\":0.0,\"1807\":0.0,\"1808\":0.0,\"1809\":0.0,\"1810\":0.0,\"1811\":0.0,\"1812\":0.0,\"1813\":0.0,\"1814\":0.0,\"1815\":0.0,\"1816\":0.0,\"1817\":0.0,\"1818\":0.0,\"1819\":0.0,\"1820\":0.0,\"1821\":982.622578721687091,\"1822\":0.0,\"1823\":0.0,\"1824\":401.654942951194982,\"1825\":2819.955270805280179,\"1826\":0.0,\"1827\":0.0,\"1828\":0.0,\"1829\":1554.160958425040235,\"1830\":0.0,\"1831\":0.0,\"1832\":0.0,\"1833\":0.0,\"1834\":40278.214092179798172,\"1835\":0.0,\"1836\":0.0,\"1837\":0.0,\"1838\":0.0,\"1839\":0.0,\"1840\":0.0,\"1841\":262.460696163895989,\"1842\":0.0,\"1843\":0.0,\"1844\":1285.103703702749954,\"1845\":12917.688743115300895,\"1846\":0.0,\"1847\":0.0,\"1848\":2563.542236796709858,\"1849\":0.0,\"1850\":0.0,\"1851\":0.0,\"1852\":0.0,\"1853\":0.0,\"1854\":0.0,\"1855\":0.0,\"1856\":0.0,\"1857\":0.0,\"1858\":0.0,\"1859\":0.0,\"1860\":0.0,\"1861\":0.0,\"1862\":0.0,\"1863\":0.0,\"1864\":0.0,\"1865\":1510.935366682770109,\"1866\":5024.656484090760387,\"1867\":1392.92264002133993,\"1868\":178.24430517759501,\"1869\":0.0,\"1870\":16392.39900901889996,\"1871\":909.080262430926041,\"1872\":0.0,\"1873\":44608.61464359369711,\"1874\":0.0,\"1875\":0.0,\"1876\":0.0,\"1877\":0.0,\"1878\":0.0,\"1879\":0.0,\"1880\":0.0,\"1881\":0.0,\"1882\":0.0,\"1883\":0.0,\"1884\":0.0,\"1885\":0.0,\"1886\":0.0,\"1887\":0.0,\"1888\":3886.578602640629924,\"1889\":0.0,\"1890\":0.0,\"1891\":0.0,\"1892\":16622.739463881400297,\"1893\":0.0,\"1894\":0.0,\"1895\":0.0,\"1896\":0.0,\"1897\":0.0,\"1898\":0.0,\"1899\":0.0,\"1900\":5487.395755327170264,\"1901\":0.0,\"1902\":0.0,\"1903\":514.472757226373005,\"1904\":0.0,\"1905\":0.0,\"1906\":0.0,\"1907\":0.0,\"1908\":0.0,\"1909\":197.70072232235799,\"1910\":0.0,\"1911\":0.0,\"1912\":0.0,\"1913\":0.0,\"1914\":0.0,\"1915\":0.0,\"1916\":0.0,\"1917\":0.0,\"1918\":0.0,\"1919\":0.0,\"1920\":0.0,\"1921\":19427.992152461403748,\"1922\":0.0,\"1923\":0.0,\"1924\":17527.43835680920165,\"1925\":0.0,\"1926\":0.0,\"1927\":1178.362956747339922,\"1928\":0.0,\"1929\":0.0,\"1930\":3345.131507891640013,\"1931\":8355.477478616479857,\"1932\":0.0,\"1933\":2967.863247991419939,\"1934\":0.0,\"1935\":0.0,\"1936\":691.158588688090163,\"1937\":10733.865196589700645,\"1938\":0.0,\"1939\":0.0,\"1940\":0.0,\"1941\":0.0,\"1942\":0.0,\"1943\":1898.593451355520074,\"1944\":0.0,\"1945\":0.0,\"1946\":3096.853902714380183,\"1947\":0.0,\"1948\":0.0,\"1949\":0.0,\"1950\":0.0,\"1951\":4540.549460020290098,\"1952\":955.020931024128004,\"1953\":0.0,\"1954\":3296.122900474099879,\"1955\":1528.48044813825004,\"1956\":572.175491599785005,\"1957\":1543.673116437689942,\"1958\":0.0,\"1959\":931.163540933269019,\"1960\":0.0,\"1961\":2951.29833868428932,\"1962\":650.050168786257018,\"1963\":6240.462016905100427,\"1964\":149.025373435256995,\"1965\":1925.646202650000078,\"1966\":0.0,\"1967\":9306.244462516760905,\"1968\":23029.144625502303825,\"1969\":0.0,\"1970\":0.0,\"1971\":0.0,\"1972\":0.0,\"1973\":0.0,\"1974\":0.0,\"1975\":2998.640653449630008,\"1976\":0.0,\"1977\":0.0,\"1978\":0.0,\"1979\":0.0,\"1980\":0.0,\"1981\":0.0,\"1982\":3365.323054147670064,\"1983\":0.0,\"1984\":0.0,\"1985\":537.438190662232955,\"1986\":0.0,\"1987\":0.0,\"1988\":1540.438548348130098,\"1989\":0.0,\"1990\":0.0,\"1991\":0.0,\"1992\":760.937043929184028,\"1993\":0.0,\"1994\":0.0,\"1995\":0.0,\"1996\":0.0,\"1997\":0.0,\"1998\":0.0,\"1999\":0.0,\"2000\":0.0,\"2001\":0.0,\"2002\":0.0,\"2003\":0.0,\"2004\":0.0,\"2005\":0.0,\"2006\":1355.382046739500083,\"2007\":199.788488998345997,\"2008\":0.0,\"2009\":2039.052120214189927,\"2010\":0.0,\"2011\":0.0,\"2012\":0.0,\"2013\":0.0,\"2014\":1066.329280190850113,\"2015\":0.0,\"2016\":0.0,\"2017\":0.0,\"2018\":762.622940024347031,\"2019\":0.0,\"2020\":0.0,\"2021\":0.0,\"2022\":0.0,\"2023\":0.0,\"2024\":0.0,\"2025\":24588.598513528399053,\"2026\":0.0,\"2027\":0.0,\"2028\":0.0,\"2029\":4505.851365968669597,\"2030\":9169.608465036659254,\"2031\":0.0,\"2032\":0.0,\"2033\":0.0,\"2034\":0.0,\"2035\":0.0,\"2036\":0.0,\"2037\":621.870219521170952,\"2038\":0.0,\"2039\":0.0,\"2040\":669.075310185746048,\"2041\":0.0,\"2042\":111.935659341662003,\"2043\":0.0,\"2044\":0.0,\"2045\":3355.717367093830035,\"2046\":0.0,\"2047\":0.0,\"2048\":0.0,\"2049\":0.0,\"2050\":0.0,\"2051\":0.0,\"2052\":0.0,\"2053\":0.0,\"2054\":0.0,\"2055\":7562.028124526499596,\"2056\":2031.504794671890068,\"2057\":454.878290606643986,\"2058\":4541.431614953809913,\"2059\":0.0,\"2060\":0.0,\"2061\":0.0,\"2062\":0.0,\"2063\":0.0,\"2064\":0.0,\"2065\":0.0,\"2066\":0.0,\"2067\":0.0,\"2068\":208.904089978007988,\"2069\":15147.580380613400848,\"2070\":3555.574468142559908,\"2071\":647.256678163456968,\"2072\":0.0,\"2073\":8059.955575888709973,\"2074\":0.0,\"2075\":0.0,\"2076\":0.0,\"2077\":0.0,\"2078\":0.0,\"2079\":6915.408558259470738,\"2080\":0.0,\"2081\":0.0,\"2082\":0.0,\"2083\":0.0,\"2084\":0.0,\"2085\":0.0,\"2086\":0.0,\"2087\":0.0,\"2088\":0.0,\"2089\":0.0,\"2090\":0.0,\"2091\":0.0,\"2092\":0.0,\"2093\":992.522317420030049,\"2094\":0.0,\"2095\":0.0,\"2096\":0.0,\"2097\":0.0,\"2098\":0.0,\"2099\":2564.914477804400121,\"2100\":0.0,\"2101\":0.0,\"2102\":0.0,\"2103\":0.0,\"2104\":0.0,\"2105\":0.0,\"2106\":17672.503834765098873,\"2107\":0.0,\"2108\":0.0,\"2109\":0.0,\"2110\":0.0,\"2111\":0.0,\"2112\":0.0,\"2113\":0.0,\"2114\":5320.962524537209902,\"2115\":0.0,\"2116\":0.0,\"2117\":0.0,\"2118\":0.0,\"2119\":3868.151366251639956,\"2120\":0.0,\"2121\":0.0,\"2122\":0.0,\"2123\":0.0,\"2124\":4595.243065898270288,\"2125\":4808.332490949729618,\"2126\":0.0,\"2127\":13513.633409312600634,\"2128\":0.0,\"2129\":0.0,\"2130\":0.0,\"2131\":0.0,\"2132\":2860.240346102500553,\"2133\":0.0,\"2134\":139.155039901364006,\"2135\":0.0,\"2136\":1837.920795372599969,\"2137\":0.0,\"2138\":0.0,\"2139\":0.0,\"2140\":747.753728533866024,\"2141\":0.0,\"2142\":0.0,\"2143\":0.0,\"2144\":0.0,\"2145\":633.279423327974996,\"2146\":0.0,\"2147\":0.0,\"2148\":0.0,\"2149\":0.0,\"2150\":767.837455853574056,\"2151\":7504.394002203471246,\"2152\":0.0,\"2153\":0.0,\"2154\":20422.866883037499065,\"2155\":1627.183783477179986,\"2156\":221.322871097612989,\"2157\":0.0,\"2158\":0.0,\"2159\":0.0,\"2160\":1112.887457237510034,\"2161\":0.0,\"2162\":0.0,\"2163\":0.0,\"2164\":0.0,\"2165\":0.0,\"2166\":0.0,\"2167\":0.0,\"2168\":0.0,\"2169\":0.0,\"2170\":0.0,\"2171\":0.0,\"2172\":0.0,\"2173\":0.0,\"2174\":0.0,\"2175\":0.0,\"2176\":0.0,\"2177\":0.0,\"2178\":626.280994188749901,\"2179\":0.0,\"2180\":3714.55839060506014,\"2181\":0.0,\"2182\":0.0,\"2183\":0.0,\"2184\":7447.053931524949803,\"2185\":676.710851221399025,\"2186\":5821.634457914799896,\"2187\":0.0,\"2188\":0.0,\"2189\":0.0,\"2190\":0.0,\"2191\":40320.361494558899722,\"2192\":0.0,\"2193\":0.0,\"2194\":0.0,\"2195\":1004.676452059580015,\"2196\":0.0,\"2197\":0.0,\"2198\":0.0,\"2199\":0.0,\"2200\":0.0,\"2201\":0.0,\"2202\":375.033467401987025,\"2203\":0.0,\"2204\":0.0,\"2205\":0.0,\"2206\":0.0,\"2207\":0.0,\"2208\":0.0,\"2209\":0.0,\"2210\":0.0,\"2211\":5575.905300323250231,\"2212\":0.0,\"2213\":2939.438255689240123,\"2214\":0.0,\"2215\":3778.269580247869726,\"2216\":9736.147966783430093,\"2217\":1873.795096002239916,\"2218\":540.78057768810902,\"2219\":0.0,\"2220\":0.0,\"2221\":0.0,\"2222\":0.0,\"2223\":0.0,\"2224\":0.0,\"2225\":0.0,\"2226\":0.0,\"2227\":0.0,\"2228\":0.0,\"2229\":0.0,\"2230\":2329.67316220019984,\"2231\":1558.669750307459935,\"2232\":0.0,\"2233\":0.0,\"2234\":0.0,\"2235\":1497.899077109710106,\"2236\":0.0,\"2237\":0.0,\"2238\":0.0,\"2239\":0.0,\"2240\":0.0,\"2241\":0.0,\"2242\":0.0,\"2243\":502.896924154350018,\"2244\":0.0,\"2245\":0.0,\"2246\":0.0,\"2247\":3442.952688297049917,\"2248\":0.0,\"2249\":0.0,\"2250\":0.0,\"2251\":0.0,\"2252\":7001.46767288466981,\"2253\":0.0,\"2254\":744.626979380626949,\"2255\":2550.505947223639851,\"2256\":0.0,\"2257\":0.0,\"2258\":0.0,\"2259\":0.0,\"2260\":0.0,\"2261\":0.0,\"2262\":2503.849752962139974,\"2263\":799.026533614097048,\"2264\":0.0,\"2265\":0.0,\"2266\":0.0,\"2267\":0.0,\"2268\":0.0,\"2269\":0.0,\"2270\":0.0,\"2271\":0.0,\"2272\":7144.278754899380147,\"2273\":0.0,\"2274\":0.0,\"2275\":0.0,\"2276\":0.0,\"2277\":0.0,\"2278\":1156.603135053959932,\"2279\":0.0,\"2280\":0.0,\"2281\":0.0,\"2282\":0.0,\"2283\":17764.64001671009828,\"2284\":0.0,\"2285\":0.0,\"2286\":0.0,\"2287\":0.0,\"2288\":2568.051028679120009,\"2289\":0.0,\"2290\":0.0,\"2291\":0.0,\"2292\":0.0,\"2293\":0.0,\"2294\":0.0,\"2295\":0.0,\"2296\":0.0,\"2297\":0.0,\"2298\":0.0,\"2299\":0.0,\"2300\":0.0,\"2301\":0.0,\"2302\":0.0,\"2303\":0.0,\"2304\":0.0,\"2305\":6843.365905355681207,\"2306\":1064.074884249640036,\"2307\":0.0,\"2308\":0.0,\"2309\":0.0,\"2310\":0.0,\"2311\":0.0,\"2312\":0.0,\"2313\":0.0,\"2314\":0.0,\"2315\":6390.134303958269811,\"2316\":683.474039045020049,\"2317\":0.0,\"2318\":0.0,\"2319\":0.0,\"2320\":0.0,\"2321\":638.444930549783976,\"2322\":14762.372726311499719,\"2323\":0.0,\"2324\":0.0,\"2325\":0.0,\"2326\":1771.661158144090223,\"2327\":0.0,\"2328\":0.0,\"2329\":0.0,\"2330\":0.0,\"2331\":0.0,\"2332\":0.0,\"2333\":0.0,\"2334\":993.698523998050973,\"2335\":0.0,\"2336\":0.0,\"2337\":0.0,\"2338\":0.0,\"2339\":0.0,\"2340\":0.0,\"2341\":3445.305101453100178,\"2342\":0.0,\"2343\":0.0,\"2344\":0.0,\"2345\":679.210290199693986,\"2346\":0.0,\"2347\":5046.220271354470242,\"2348\":0.0,\"2349\":0.0,\"2350\":0.0,\"2351\":0.0,\"2352\":0.0,\"2353\":0.0,\"2354\":0.0,\"2355\":0.0,\"2356\":17089.301406496400887,\"2357\":24790.513976088699565,\"2358\":0.0,\"2359\":0.0,\"2360\":0.0,\"2361\":0.0,\"2362\":6432.08567190768008,\"2363\":0.0,\"2364\":0.0,\"2365\":0.0,\"2366\":8123.078662242500286,\"2367\":0.0,\"2368\":0.0,\"2369\":0.0,\"2370\":0.0,\"2371\":0.0,\"2372\":0.0,\"2373\":55730.628010930297023,\"2374\":0.0,\"2375\":0.0,\"2376\":0.0,\"2377\":0.0,\"2378\":542.878146085579033,\"2379\":0.0,\"2380\":0.0,\"2381\":0.0,\"2382\":0.0,\"2383\":0.0,\"2384\":0.0,\"2385\":0.0,\"2386\":0.0,\"2387\":0.0,\"2388\":3779.151735181379991,\"2389\":0.0,\"2390\":0.0,\"2391\":0.0,\"2392\":0.0,\"2393\":1975.831016645560112,\"2394\":0.0,\"2395\":0.0,\"2396\":1857.622255554450021,\"2397\":0.0,\"2398\":0.0,\"2399\":0.0,\"2400\":4388.426742596249824,\"2401\":0.0,\"2402\":0.0,\"2403\":0.0,\"2404\":0.0,\"2405\":0.0,\"2406\":0.0,\"2407\":0.0,\"2408\":0.0,\"2409\":0.0,\"2410\":1511.425452756950108,\"2411\":0.0,\"2412\":3121.55424085281993,\"2413\":0.0,\"2414\":0.0,\"2415\":24941.460486934698565,\"2416\":0.0,\"2417\":0.0,\"2418\":0.0,\"2419\":0.0,\"2420\":0.0,\"2421\":3116.555362896229781,\"2422\":2073.260128191629974,\"2423\":0.0,\"2424\":0.0,\"2425\":0.0,\"2426\":20883.547792762401514,\"2427\":0.0,\"2428\":0.0,\"2429\":0.0,\"2430\":0.0,\"2431\":0.0,\"2432\":0.0,\"2433\":0.0,\"2434\":0.0,\"2435\":0.0,\"2436\":0.0,\"2437\":5753.414476389580159,\"2438\":0.0,\"2439\":0.0,\"2440\":0.0,\"2441\":0.0,\"2442\":0.0,\"2443\":0.0,\"2444\":0.0,\"2445\":0.0,\"2446\":0.0,\"2447\":0.0,\"2448\":3162.427419439050027,\"2449\":0.0,\"2450\":174.774495772432999,\"2451\":0.0,\"2452\":0.0,\"2453\":0.0,\"2454\":1760.09512679354998,\"2455\":0.0,\"2456\":0.0,\"2457\":0.0,\"2458\":5328.411832864670032,\"2459\":0.0,\"2460\":1589.447155765669777,\"2461\":0.0,\"2462\":1576.900952266779996,\"2463\":3012.657115171050009,\"2464\":0.0,\"2465\":902.336678050271985,\"2466\":0.0,\"2467\":235.407944869413996,\"2468\":0.0,\"2469\":647.27628160642405,\"2470\":16047.378412799500438,\"2471\":0.0,\"2472\":0.0,\"2473\":0.0,\"2474\":0.0,\"2475\":0.0,\"2476\":0.0,\"2477\":0.0,\"2478\":0.0,\"2479\":7102.033335305461151,\"2480\":11209.248688539899376,\"2481\":1070.053934354579951,\"2482\":0.0,\"2483\":0.0,\"2484\":0.0,\"2485\":0.0,\"2486\":0.0,\"2487\":0.0,\"2488\":0.0,\"2489\":0.0,\"2490\":546.632205413763018,\"2491\":0.0,\"2492\":5732.830861274220297,\"2493\":0.0,\"2494\":0.0,\"2495\":0.0,\"2496\":9504.337253698462518,\"2497\":0.0,\"2498\":0.0,\"2499\":8730.393325360659219,\"2500\":0.0,\"2501\":0.0,\"2502\":0.0,\"2503\":0.0,\"2504\":0.0,\"2505\":0.0,\"2506\":0.0,\"2507\":0.0,\"2508\":0.0,\"2509\":0.0,\"2510\":209.894063847842006,\"2511\":0.0,\"2512\":0.0,\"2513\":0.0,\"2514\":0.0,\"2515\":0.0,\"2516\":0.0,\"2517\":0.0,\"2518\":0.0,\"2519\":0.0,\"2520\":2170.395188093199977,\"2521\":0.0,\"2522\":0.0,\"2523\":6755.444463648619603,\"2524\":0.0,\"2525\":0.0,\"2526\":0.0,\"2527\":0.0,\"2528\":0.0,\"2529\":0.0,\"2530\":0.0,\"2531\":3334.251597044949904,\"2532\":0.0,\"2533\":0.0,\"2534\":0.0,\"2535\":0.0,\"2536\":0.0,\"2537\":0.0,\"2538\":0.0,\"2539\":0.0,\"2540\":0.0,\"2541\":0.0,\"2542\":0.0,\"2543\":24857.165682176499104,\"2544\":811.161064810680045,\"2545\":456.887643510762984,\"2546\":1375.279541351020043,\"2547\":0.0,\"2548\":0.0,\"2549\":0.0,\"2550\":0.0,\"2551\":0.0,\"2552\":0.0,\"2553\":0.0,\"2554\":0.0,\"2555\":0.0,\"2556\":0.0,\"2557\":0.0,\"2558\":0.0,\"2559\":1302.158699084050113,\"2560\":0.0,\"2561\":0.0,\"2562\":0.0,\"2563\":1384.199107901009938,\"2564\":0.0,\"2565\":0.0,\"2566\":0.0,\"2567\":3372.67434526029956,\"2568\":0.0,\"2569\":0.0,\"2570\":0.0,\"2571\":0.0,\"2572\":0.0,\"2573\":277.525942084047983,\"2574\":0.0,\"2575\":0.0,\"2576\":0.0,\"2577\":0.0,\"2578\":0.0,\"2579\":0.0,\"2580\":436.882329962922995,\"2581\":0.0,\"2582\":0.0,\"2583\":0.0,\"2584\":2203.819058351959939,\"2585\":0.0,\"2586\":0.0,\"2587\":0.0,\"2588\":0.0,\"2589\":0.0,\"2590\":0.0,\"2591\":0.0,\"2592\":0.0,\"2593\":996.148954368928003,\"2594\":0.0,\"2595\":0.0,\"2596\":0.0,\"2597\":0.0,\"2598\":0.0,\"2599\":0.0,\"2600\":0.0,\"2601\":0.0,\"2602\":0.0,\"2603\":0.0,\"2604\":0.0,\"2605\":0.0,\"2606\":818.982838554519048,\"2607\":422.611023482935025,\"2608\":0.0,\"2609\":0.0,\"2610\":0.0,\"2611\":0.0,\"2612\":0.0,\"2613\":0.0,\"2614\":0.0,\"2615\":5050.92509766655985,\"2616\":0.0,\"2617\":0.0,\"2618\":0.0,\"2619\":0.0,\"2620\":0.0,\"2621\":2616.177481163149878,\"2622\":1477.119427564670104,\"2623\":0.0,\"2624\":0.0,\"2625\":0.0,\"2626\":0.0,\"2627\":121306.105079895991366,\"2628\":0.0,\"2629\":0.0,\"2630\":0.0,\"2631\":0.0,\"2632\":0.0,\"2633\":0.0,\"2634\":0.0,\"2635\":0.0,\"2636\":0.0,\"2637\":0.0,\"2638\":0.0,\"2639\":0.0,\"2640\":0.0,\"2641\":0.0,\"2642\":0.0,\"2643\":0.0,\"2644\":0.0,\"2645\":0.0,\"2646\":898.886472088076971,\"2647\":1454.67348536743998,\"2648\":0.0,\"2649\":0.0,\"2650\":6362.49344937477963,\"2651\":0.0,\"2652\":0.0,\"2653\":0.0,\"2654\":0.0,\"2655\":0.0,\"2656\":0.0,\"2657\":0.0,\"2658\":1606.600168361809892,\"2659\":1925.352151005499991,\"2660\":0.0,\"2661\":0.0,\"2662\":0.0,\"2663\":613.587764867607007,\"2664\":0.0,\"2665\":0.0,\"2666\":0.0,\"2667\":0.0,\"2668\":0.0,\"2669\":0.0,\"2670\":0.0,\"2671\":16118.930979629098147,\"2672\":0.0,\"2673\":0.0,\"2674\":0.0,\"2675\":9130.989682391640599,\"2676\":491.791573713535001,\"2677\":0.0,\"2678\":0.0,\"2679\":0.0,\"2680\":0.0,\"2681\":1762.545557164430193,\"2682\":0.0,\"2683\":0.0,\"2684\":0.0,\"2685\":35792.946341326496622,\"2686\":0.0,\"2687\":0.0,\"2688\":0.0,\"2689\":5690.977510539640207,\"2690\":2097.568397470729906,\"2691\":0.0,\"2692\":0.0,\"2693\":0.0,\"2694\":0.0,\"2695\":0.0,\"2696\":8724.022206396379261,\"2697\":2474.738640156119345,\"2698\":729.306888701903972,\"2699\":0.0,\"2700\":3691.7203795484902,\"2701\":0.0,\"2702\":0.0,\"2703\":156.71972479981099,\"2704\":0.0,\"2705\":0.0,\"2706\":0.0,\"2707\":0.0,\"2708\":0.0,\"2709\":4973.393480732010175,\"2710\":0.0,\"2711\":0.0,\"2712\":985.367060737068982,\"2713\":3419.91864281081007,\"2714\":31458.625101319201349,\"2715\":0.0,\"2716\":666.958138345308953,\"2717\":0.0,\"2718\":0.0,\"2719\":0.0,\"2720\":1720.496172000179968,\"2721\":89.599496425044194,\"2722\":0.0,\"2723\":0.0,\"2724\":0.0,\"2725\":0.0,\"2726\":2307.325237217809899,\"2727\":0.0,\"2728\":0.0,\"2729\":0.0,\"2730\":0.0,\"2731\":0.0,\"2732\":0.0,\"2733\":0.0,\"2734\":2415.830294040240005,\"2735\":2739.0910685663398,\"2736\":0.0,\"2737\":0.0,\"2738\":0.0,\"2739\":0.0,\"2740\":8740.881167348019517,\"2741\":0.0,\"2742\":1580.037503141509887,\"2743\":0.0,\"2744\":2525.511557440700017,\"2745\":0.0,\"2746\":0.0,\"2747\":11498.399472303399307,\"2748\":10096.753300161699372,\"2749\":0.0,\"2750\":0.0,\"2751\":1083.678327216659909,\"2752\":447.791645974067023,\"2753\":8361.260494291749637,\"2754\":3254.95567024337015,\"2755\":0.0,\"2756\":0.0,\"2757\":115944.563428416993702,\"2758\":588.083685567518955,\"2759\":0.0,\"2760\":1358.910666473560013,\"2761\":0.0,\"2762\":0.0,\"2763\":0.0,\"2764\":1464.377189636110188,\"2765\":0.0,\"2766\":0.0,\"2767\":0.0,\"2768\":0.0,\"2769\":0.0,\"2770\":723.072993838391881,\"2771\":0.0,\"2772\":0.0,\"2773\":0.0,\"2774\":0.0,\"2775\":173.666901244796008,\"2776\":0.0,\"2777\":3862.270333361529993,\"2778\":0.0,\"2779\":0.0,\"2780\":0.0,\"2781\":0.0,\"2782\":0.0,\"2783\":0.0,\"2784\":0.0,\"2785\":0.0,\"2786\":0.0,\"2787\":0.0,\"2788\":5325.765368064129689,\"2789\":0.0,\"2790\":1094.950306922690061,\"2791\":6144.699198011229782,\"2792\":545.49520572167603,\"2793\":0.0,\"2794\":1028.396618049669996,\"2795\":0.0,\"2796\":0.0,\"2797\":7933.611385966290072,\"2798\":0.0,\"2799\":0.0,\"2800\":0.0,\"2801\":0.0,\"2802\":0.0,\"2803\":2344.277727210630019,\"2804\":0.0,\"2805\":1515.444158565190037,\"2806\":0.0,\"2807\":0.0,\"2808\":0.0,\"2809\":0.0,\"2810\":0.0,\"2811\":0.0,\"2812\":0.0,\"2813\":0.0,\"2814\":0.0,\"2815\":0.0,\"2816\":0.0,\"2817\":0.0,\"2818\":4813.331368906319767,\"2819\":0.0,\"2820\":2214.404917554149961,\"2821\":0.0,\"2822\":1507.798815808049994,\"2823\":0.0,\"2824\":0.0,\"2825\":0.0,\"2826\":0.0,\"2827\":11554.269284759300717,\"2828\":0.0,\"2829\":0.0,\"2830\":0.0,\"2831\":1678.642821265600105,\"2832\":7819.029261824080095,\"2833\":0.0,\"2834\":0.0,\"2835\":6396.01533684836977,\"2836\":0.0,\"2837\":0.0,\"2838\":0.0,\"2839\":0.0,\"2840\":0.0,\"2841\":0.0,\"2842\":0.0,\"2843\":0.0,\"2844\":0.0,\"2845\":0.0,\"2846\":0.0,\"2847\":3497.450259745360199,\"2848\":3010.206684800170024,\"2849\":2490.421394529740155,\"2850\":3608.601781368339744,\"2851\":0.0,\"2852\":0.0,\"2853\":0.0,\"2854\":14356.581456894300572,\"2855\":0.0,\"2856\":0.0,\"2857\":832.391593543958038,\"2858\":0.0,\"2859\":0.0,\"2860\":0.0,\"2861\":0.0,\"2862\":0.0,\"2863\":0.0,\"2864\":0.0,\"2865\":0.0,\"2866\":0.0,\"2867\":0.0,\"2868\":0.0,\"2869\":0.0,\"2870\":2892.586026998069883,\"2871\":0.0,\"2872\":0.0,\"2873\":0.0,\"2874\":21662.784650701200008,\"2875\":3858.447661982960199,\"2876\":429.021349333148976,\"2877\":1362.24325177796004,\"2878\":0.0,\"2879\":0.0,\"2880\":2557.073100617590171,\"2881\":91254.027011460406356,\"2882\":0.0,\"2883\":271.292047220536972,\"2884\":0.0,\"2885\":1123.963402513870051,\"2886\":0.0,\"2887\":250.326164967312991,\"2888\":0.0,\"2889\":0.0,\"2890\":0.0,\"2891\":1950.836626862620051,\"2892\":10874.029813803899742,\"2893\":0.0,\"2894\":0.0,\"2895\":1436.344266193279964,\"2896\":0.0,\"2897\":272.997546758668022,\"2898\":0.0,\"2899\":1034.473685369440091,\"2900\":0.0,\"2901\":0.0,\"2902\":0.0,\"2903\":0.0,\"2904\":0.0,\"2905\":0.0,\"2906\":0.0,\"2907\":0.0,\"2908\":0.0,\"2909\":0.0,\"2910\":0.0,\"2911\":1098.184875012249904,\"2912\":3965.678495012540225,\"2913\":2090.315123572940138,\"2914\":0.0,\"2915\":0.0,\"2916\":0.0,\"2917\":23452.578993589799211,\"2918\":0.0,\"2919\":0.0,\"2920\":141.350625513669996,\"2921\":0.0,\"2922\":0.0,\"2923\":0.0,\"2924\":0.0,\"2925\":819.91400209545202,\"2926\":0.0,\"2927\":0.0,\"2928\":0.0,\"2929\":0.0,\"2930\":0.0,\"2931\":1538.380186836599705,\"2932\":0.0,\"2933\":6291.725020263849728,\"2934\":0.0,\"2935\":0.0,\"2936\":0.0,\"2937\":3633.302119506779945,\"2938\":0.0,\"2939\":0.0,\"2940\":4155.929909007430069,\"2941\":0.0,\"2942\":8296.667149715429332,\"2943\":0.0,\"2944\":0.0,\"2945\":9196.955267975650713,\"2946\":0.0,\"2947\":2789.667951421240104,\"2948\":1923.097755064289686,\"2949\":0.0,\"2950\":413.946301691514009,\"2951\":0.0,\"2952\":12291.358740319199569,\"2953\":46077.8926939715966,\"2954\":767.239550843079883,\"2955\":0.0,\"2956\":0.0,\"2957\":0.0,\"2958\":0.0,\"2959\":0.0,\"2960\":0.0,\"2961\":5240.490391157600243,\"2962\":432.50096045979501,\"2963\":10971.066856490599093,\"2964\":0.0,\"2965\":2091.393312936119855,\"2966\":0.0,\"2967\":0.0,\"2968\":0.0,\"2969\":0.0,\"2970\":14316.394398811899009,\"2971\":1704.51936598205998,\"2972\":0.0,\"2973\":0.0,\"2974\":0.0,\"2975\":0.0,\"2976\":3927.647815656529929,\"2977\":650.226599772959958,\"2978\":0.0,\"2979\":0.0,\"2980\":0.0,\"2981\":0.0,\"2982\":0.0,\"2983\":0.0,\"2984\":0.0,\"2985\":522.990453195542045,\"2986\":1265.304226306059945,\"2987\":0.0,\"2988\":0.0,\"2989\":4586.02944770376962,\"2990\":0.0,\"2991\":0.0,\"2992\":0.0,\"2993\":0.0,\"2994\":0.0,\"2995\":0.0,\"2996\":0.0,\"2997\":0.0,\"2998\":0.0,\"2999\":0.0,\"3000\":4200.919810616739596,\"3001\":0.0,\"3002\":0.0,\"3003\":6698.790513473940336,\"3004\":0.0,\"3005\":0.0,\"3006\":0.0},\"ctrl1-04\":{\"0\":0.0,\"1\":0.0,\"2\":27996.635524510798859,\"3\":0.0,\"4\":0.0,\"5\":0.0,\"6\":6248.441224461790625,\"7\":0.0,\"8\":0.0,\"9\":0.0,\"10\":0.0,\"11\":0.0,\"12\":0.0,\"13\":0.0,\"14\":0.0,\"15\":0.0,\"16\":0.0,\"17\":0.0,\"18\":0.0,\"19\":4662.076033310800085,\"20\":27260.173594667499856,\"21\":0.0,\"22\":16521.531036253698403,\"23\":0.0,\"24\":0.0,\"25\":7477.556893967819633,\"26\":0.0,\"27\":0.0,\"28\":1565.712018015839931,\"29\":0.0,\"30\":0.0,\"31\":0.0,\"32\":25073.959657923100167,\"33\":0.0,\"34\":5269.682312228090268,\"35\":0.0,\"36\":0.0,\"37\":0.0,\"38\":0.0,\"39\":0.0,\"40\":0.0,\"41\":0.0,\"42\":0.0,\"43\":0.0,\"44\":0.0,\"45\":0.0,\"46\":0.0,\"47\":0.0,\"48\":0.0,\"49\":0.0,\"50\":0.0,\"51\":11664.509197984301864,\"52\":1785.643125108600088,\"53\":61931.310193340097612,\"54\":0.0,\"55\":0.0,\"56\":0.0,\"57\":0.0,\"58\":27611.781273895001505,\"59\":0.0,\"60\":0.0,\"61\":0.0,\"62\":0.0,\"63\":0.0,\"64\":1678.347371991889986,\"65\":92209.869481319081388,\"66\":30751.063590436599043,\"67\":0.0,\"68\":0.0,\"69\":0.0,\"70\":0.0,\"71\":0.0,\"72\":0.0,\"73\":0.0,\"74\":0.0,\"75\":0.0,\"76\":0.0,\"77\":0.0,\"78\":0.0,\"79\":0.0,\"80\":0.0,\"81\":0.0,\"82\":0.0,\"83\":0.0,\"84\":0.0,\"85\":0.0,\"86\":0.0,\"87\":0.0,\"88\":0.0,\"89\":10291.325052462399981,\"90\":3337.855020197090198,\"91\":0.0,\"92\":0.0,\"93\":0.0,\"94\":0.0,\"95\":0.0,\"96\":2067.83599316487016,\"97\":0.0,\"98\":0.0,\"99\":0.0,\"100\":14023.00082283160009,\"101\":0.0,\"102\":3449.281407940829922,\"103\":1609.134055192660071,\"104\":12047.348504879599204,\"105\":59845.843442620898713,\"106\":0.0,\"107\":0.0,\"108\":0.0,\"109\":73405.4072097370954,\"110\":0.0,\"111\":34201.65471179580345,\"112\":0.0,\"113\":0.0,\"114\":0.0,\"115\":0.0,\"116\":0.0,\"117\":0.0,\"118\":0.0,\"119\":0.0,\"120\":10771.889129802100797,\"121\":0.0,\"122\":0.0,\"123\":0.0,\"124\":18193.934324270099751,\"125\":0.0,\"126\":0.0,\"127\":1536.797575626640082,\"128\":0.0,\"129\":0.0,\"130\":0.0,\"131\":0.0,\"132\":0.0,\"133\":0.0,\"134\":0.0,\"135\":0.0,\"136\":0.0,\"137\":0.0,\"138\":0.0,\"139\":0.0,\"140\":11442.865388729100232,\"141\":0.0,\"142\":8082.040010118330429,\"143\":0.0,\"144\":0.0,\"145\":916.396404084171991,\"146\":0.0,\"147\":6315.841091912569936,\"148\":0.0,\"149\":130074.691876986995339,\"150\":0.0,\"151\":1893.241119783390104,\"152\":0.0,\"153\":0.0,\"154\":0.0,\"155\":3907.177368424840097,\"156\":0.0,\"157\":0.0,\"158\":0.0,\"159\":0.0,\"160\":0.0,\"161\":76982.939785487804329,\"162\":0.0,\"163\":12864.408183543100677,\"164\":72425.137089712996385,\"165\":0.0,\"166\":0.0,\"167\":0.0,\"168\":0.0,\"169\":0.0,\"170\":0.0,\"171\":0.0,\"172\":0.0,\"173\":0.0,\"174\":0.0,\"175\":0.0,\"176\":0.0,\"177\":0.0,\"178\":35354.202519922801002,\"179\":26713.116374551198533,\"180\":0.0,\"181\":0.0,\"182\":0.0,\"183\":0.0,\"184\":4769.875522357639966,\"185\":10981.443276734200481,\"186\":0.0,\"187\":0.0,\"188\":0.0,\"189\":0.0,\"190\":0.0,\"191\":0.0,\"192\":0.0,\"193\":0.0,\"194\":4271.47919309154986,\"195\":0.0,\"196\":2465.888125149980169,\"197\":0.0,\"198\":2429.518390994920082,\"199\":0.0,\"200\":0.0,\"201\":0.0,\"202\":0.0,\"203\":0.0,\"204\":0.0,\"205\":0.0,\"206\":0.0,\"207\":0.0,\"208\":0.0,\"209\":5135.184818884599736,\"210\":15264.206154660600077,\"211\":16905.377815009200276,\"212\":12358.657309697200617,\"213\":0.0,\"214\":0.0,\"215\":87691.358188094105572,\"216\":0.0,\"217\":0.0,\"218\":0.0,\"219\":0.0,\"220\":0.0,\"221\":0.0,\"222\":0.0,\"223\":204667.908409959985875,\"224\":0.0,\"225\":0.0,\"226\":0.0,\"227\":0.0,\"228\":0.0,\"229\":0.0,\"230\":0.0,\"231\":0.0,\"232\":0.0,\"233\":0.0,\"234\":0.0,\"235\":17224.746394708799926,\"236\":0.0,\"237\":50265.79352349560213,\"238\":0.0,\"239\":22734.609998420601187,\"240\":25777.17501637820169,\"241\":0.0,\"242\":34537.142841259301349,\"243\":0.0,\"244\":0.0,\"245\":0.0,\"246\":0.0,\"247\":0.0,\"248\":0.0,\"249\":13378.218832271000792,\"250\":0.0,\"251\":0.0,\"252\":0.0,\"253\":0.0,\"254\":0.0,\"255\":0.0,\"256\":0.0,\"257\":0.0,\"258\":0.0,\"259\":0.0,\"260\":0.0,\"261\":0.0,\"262\":0.0,\"263\":0.0,\"264\":4088.925292014089791,\"265\":0.0,\"266\":0.0,\"267\":0.0,\"268\":0.0,\"269\":0.0,\"270\":0.0,\"271\":22805.133028638199903,\"272\":0.0,\"273\":0.0,\"274\":0.0,\"275\":0.0,\"276\":64750.216458322000108,\"277\":0.0,\"278\":0.0,\"279\":0.0,\"280\":33800.680911415998708,\"281\":0.0,\"282\":0.0,\"283\":23464.019625242301117,\"284\":0.0,\"285\":45193.172707132602227,\"286\":0.0,\"287\":2818.100287493669839,\"288\":0.0,\"289\":5270.085300972190453,\"290\":0.0,\"291\":9374.021923704021901,\"292\":455135.4875869230018,\"293\":0.0,\"294\":806.864063437698974,\"295\":6173.183076501049982,\"296\":110620.410255542999948,\"297\":0.0,\"298\":0.0,\"299\":0.0,\"300\":0.0,\"301\":0.0,\"302\":0.0,\"303\":0.0,\"304\":0.0,\"305\":0.0,\"306\":0.0,\"307\":0.0,\"308\":0.0,\"309\":0.0,\"310\":0.0,\"311\":0.0,\"312\":9114.094183759299995,\"313\":0.0,\"314\":39206.774913522000134,\"315\":0.0,\"316\":0.0,\"317\":9926.418744679560405,\"318\":0.0,\"319\":2566.836805547110089,\"320\":0.0,\"321\":0.0,\"322\":221925.901376057008747,\"323\":4960.287703945050453,\"324\":0.0,\"325\":60035.248152348096482,\"326\":54784.304816720599774,\"327\":0.0,\"328\":0.0,\"329\":3367.47469288846014,\"330\":0.0,\"331\":0.0,\"332\":0.0,\"333\":135434.442173521994846,\"334\":1426.479406929179959,\"335\":0.0,\"336\":0.0,\"337\":0.0,\"338\":0.0,\"339\":0.0,\"340\":0.0,\"341\":0.0,\"342\":0.0,\"343\":0.0,\"344\":0.0,\"345\":8951.387478328790166,\"346\":13603.892528967200633,\"347\":6805.069427250379704,\"348\":40216.261717493398464,\"349\":30250.350075892001769,\"350\":1698.29531482486027,\"351\":0.0,\"352\":0.0,\"353\":5108.990550518080454,\"354\":0.0,\"355\":0.0,\"356\":22951.216448374598258,\"357\":0.0,\"358\":0.0,\"359\":8043.252343498669688,\"360\":0.0,\"361\":0.0,\"362\":0.0,\"363\":0.0,\"364\":0.0,\"365\":0.0,\"366\":899.30968133431702,\"367\":23462.004681521797465,\"368\":0.0,\"369\":0.0,\"370\":0.0,\"371\":0.0,\"372\":21048.102104360696103,\"373\":21840.982458378101,\"374\":3000.553441385100086,\"375\":0.0,\"376\":5947.106391060759961,\"377\":0.0,\"378\":0.0,\"379\":0.0,\"380\":0.0,\"381\":0.0,\"382\":103940.871822079992853,\"383\":0.0,\"384\":37324.817478573400876,\"385\":0.0,\"386\":0.0,\"387\":48665.928209417201288,\"388\":0.0,\"389\":0.0,\"390\":0.0,\"391\":0.0,\"392\":0.0,\"393\":0.0,\"394\":5994.256074120500671,\"395\":0.0,\"396\":0.0,\"397\":13948.447905172999526,\"398\":0.0,\"399\":0.0,\"400\":0.0,\"401\":0.0,\"402\":0.0,\"403\":0.0,\"404\":6881.939530187520177,\"405\":0.0,\"406\":0.0,\"407\":0.0,\"408\":0.0,\"409\":0.0,\"410\":711.909840609057028,\"411\":0.0,\"412\":0.0,\"413\":0.0,\"414\":0.0,\"415\":2111.963260643849935,\"416\":13692.550052669299475,\"417\":0.0,\"418\":4114.51507726446016,\"419\":0.0,\"420\":19931.823283202800667,\"421\":0.0,\"422\":0.0,\"423\":0.0,\"424\":0.0,\"425\":0.0,\"426\":0.0,\"427\":0.0,\"428\":0.0,\"429\":36589.363020590302767,\"430\":49292.57570649329864,\"431\":1087.76736751284011,\"432\":0.0,\"433\":4580.773054188560309,\"434\":0.0,\"435\":164157.46490927299601,\"436\":4077.037124063129795,\"437\":0.0,\"438\":6457.390888277808699,\"439\":0.0,\"440\":30897.147010173001036,\"441\":0.0,\"442\":0.0,\"443\":98690.935958312897128,\"444\":0.0,\"445\":0.0,\"446\":0.0,\"447\":32035.590212256498489,\"448\":0.0,\"449\":0.0,\"450\":319318.206106505997013,\"451\":226187.507344918034505,\"452\":0.0,\"453\":13022.581265602499116,\"454\":0.0,\"455\":28795.560709689700161,\"456\":0.0,\"457\":0.0,\"458\":0.0,\"459\":0.0,\"460\":74617.395857618801529,\"461\":0.0,\"462\":0.0,\"463\":0.0,\"464\":0.0,\"465\":0.0,\"466\":0.0,\"467\":281719.356281945016235,\"468\":0.0,\"469\":0.0,\"470\":0.0,\"471\":162918.274521165003534,\"472\":0.0,\"473\":0.0,\"474\":0.0,\"475\":0.0,\"476\":0.0,\"477\":0.0,\"478\":28688.768692503199418,\"479\":0.0,\"480\":58501.875981046301604,\"481\":0.0,\"482\":0.0,\"483\":0.0,\"484\":0.0,\"485\":341089.67300652700942,\"486\":0.0,\"487\":0.0,\"488\":294262.380942068004515,\"489\":0.0,\"490\":0.0,\"491\":0.0,\"492\":0.0,\"493\":0.0,\"494\":0.0,\"495\":86724.185202253298485,\"496\":0.0,\"497\":23584.916248472400184,\"498\":14491.475237848200777,\"499\":46487.774047554892604,\"500\":0.0,\"501\":0.0,\"502\":807.236828025992054,\"503\":0.0,\"504\":0.0,\"505\":7580.92350682956021,\"506\":0.0,\"507\":0.0,\"508\":40742.162028544291388,\"509\":14706.066744081599609,\"510\":0.0,\"511\":0.0,\"512\":276.823043041126027,\"513\":2242.733108104409894,\"514\":9838.768692837729759,\"515\":0.0,\"516\":0.0,\"517\":0.0,\"518\":0.0,\"519\":0.0,\"520\":0.0,\"521\":0.0,\"522\":0.0,\"523\":3793.937531332639537,\"524\":0.0,\"525\":0.0,\"526\":179410.588873470987892,\"527\":0.0,\"528\":0.0,\"529\":87744.754196687412332,\"530\":0.0,\"531\":0.0,\"532\":0.0,\"533\":0.0,\"534\":61926.272834038900328,\"535\":5931.188335668790387,\"536\":0.0,\"537\":0.0,\"538\":0.0,\"539\":0.0,\"540\":754616.572765090037137,\"541\":19496.595439574401098,\"542\":0.0,\"543\":0.0,\"544\":0.0,\"545\":0.0,\"546\":0.0,\"547\":0.0,\"548\":32834.515397435403429,\"549\":0.0,\"550\":171169.469056619011098,\"551\":0.0,\"552\":0.0,\"553\":228706.186995544994716,\"554\":0.0,\"555\":0.0,\"556\":0.0,\"557\":0.0,\"558\":7954.796314168649587,\"559\":0.0,\"560\":0.0,\"561\":0.0,\"562\":0.0,\"563\":0.0,\"564\":136784.454466258001048,\"565\":35041.886243244996876,\"566\":0.0,\"567\":0.0,\"568\":0.0,\"569\":0.0,\"570\":0.0,\"571\":0.0,\"572\":0.0,\"573\":0.0,\"574\":161114.899891315988498,\"575\":0.0,\"576\":0.0,\"577\":0.0,\"578\":168076.530445648997556,\"579\":0.0,\"580\":0.0,\"581\":0.0,\"582\":0.0,\"583\":0.0,\"584\":0.0,\"585\":0.0,\"586\":0.0,\"587\":191953.613533594005276,\"588\":158958.910110378987156,\"589\":37870.86722682940308,\"590\":0.0,\"591\":11354.207865027097796,\"592\":4273.091148067949689,\"593\":0.0,\"594\":0.0,\"595\":0.0,\"596\":0.0,\"597\":0.0,\"598\":0.0,\"599\":23658.461694270699809,\"600\":0.0,\"601\":0.0,\"602\":0.0,\"603\":0.0,\"604\":0.0,\"605\":0.0,\"606\":0.0,\"607\":0.0,\"608\":0.0,\"609\":0.0,\"610\":0.0,\"611\":2735.185353395030234,\"612\":0.0,\"613\":106389.028442490001908,\"614\":127304.144261296998593,\"615\":0.0,\"616\":0.0,\"617\":0.0,\"618\":0.0,\"619\":0.0,\"620\":0.0,\"621\":0.0,\"622\":0.0,\"623\":0.0,\"624\":0.0,\"625\":0.0,\"626\":267231.910931537975557,\"627\":0.0,\"628\":56685.404217014001915,\"629\":3107.849194501819966,\"630\":0.0,\"631\":0.0,\"632\":7068.624065891999635,\"633\":0.0,\"634\":0.0,\"635\":0.0,\"636\":0.0,\"637\":0.0,\"638\":0.0,\"639\":0.0,\"640\":159815.261191591998795,\"641\":0.0,\"642\":0.0,\"643\":107013.660995844998979,\"644\":0.0,\"645\":8607.033596495050006,\"646\":11619.172964273000616,\"647\":0.0,\"648\":0.0,\"649\":0.0,\"650\":5167.524665598650245,\"651\":0.0,\"652\":0.0,\"653\":0.0,\"654\":0.0,\"655\":0.0,\"656\":0.0,\"657\":247092.548445122985868,\"658\":0.0,\"659\":0.0,\"660\":0.0,\"661\":0.0,\"662\":0.0,\"663\":0.0,\"664\":83906.286409131702385,\"665\":3274.082051443209821,\"666\":341603.48365525493864,\"667\":0.0,\"668\":0.0,\"669\":0.0,\"670\":133147.481050751986913,\"671\":0.0,\"672\":0.0,\"673\":0.0,\"674\":0.0,\"675\":0.0,\"676\":4771.08448858993961,\"677\":0.0,\"678\":1157282.925870150094852,\"679\":0.0,\"680\":0.0,\"681\":11768.278799590199924,\"682\":0.0,\"683\":0.0,\"684\":52640.404698106809519,\"685\":0.0,\"686\":2473.242669729810132,\"687\":18902.187042026398558,\"688\":0.0,\"689\":0.0,\"690\":0.0,\"691\":1435.949642415529979,\"692\":0.0,\"693\":0.0,\"694\":3506.808051161150161,\"695\":0.0,\"696\":0.0,\"697\":14089.493965608100552,\"698\":0.0,\"699\":6879.219356164840065,\"700\":0.0,\"701\":0.0,\"702\":77549.138970948799397,\"703\":0.0,\"704\":8047.58447249774963,\"705\":0.0,\"706\":0.0,\"707\":0.0,\"708\":0.0,\"709\":0.0,\"710\":0.0,\"711\":0.0,\"712\":0.0,\"713\":121269.387818394985516,\"714\":0.0,\"715\":0.0,\"716\":0.0,\"717\":538.362737962246001,\"718\":0.0,\"719\":0.0,\"720\":45682.804031214502174,\"721\":0.0,\"722\":759.613633191934923,\"723\":0.0,\"724\":17153.215892630898452,\"725\":2561.49720468778014,\"726\":0.0,\"727\":0.0,\"728\":249137.716321432002587,\"729\":0.0,\"730\":0.0,\"731\":0.0,\"732\":0.0,\"733\":0.0,\"734\":0.0,\"735\":0.0,\"736\":0.0,\"737\":6704.322241225299877,\"738\":4904.070774143049675,\"739\":0.0,\"740\":0.0,\"741\":0.0,\"742\":0.0,\"743\":0.0,\"744\":0.0,\"745\":6998.000288488419756,\"746\":0.0,\"747\":0.0,\"748\":113018.193282940017525,\"749\":0.0,\"750\":0.0,\"751\":0.0,\"752\":0.0,\"753\":0.0,\"754\":0.0,\"755\":3736.209393740270116,\"756\":0.0,\"757\":2573.889108568869688,\"758\":46446.46770128460048,\"759\":143534.515929938002955,\"760\":0.0,\"761\":7937.064809428230546,\"762\":0.0,\"763\":46703.37302564860147,\"764\":0.0,\"765\":0.0,\"766\":57772.466354224598035,\"767\":0.0,\"768\":0.0,\"769\":0.0,\"770\":0.0,\"771\":169436.617456987994956,\"772\":14059.269809800600342,\"773\":0.0,\"774\":0.0,\"775\":0.0,\"776\":35369.314597826501995,\"777\":29078.660302420201333,\"778\":0.0,\"779\":0.0,\"780\":0.0,\"781\":0.0,\"782\":0.0,\"783\":0.0,\"784\":0.0,\"785\":0.0,\"786\":0.0,\"787\":0.0,\"788\":0.0,\"789\":0.0,\"790\":0.0,\"791\":0.0,\"792\":0.0,\"793\":13100.156598841800587,\"794\":0.0,\"795\":0.0,\"796\":6866.222969167610245,\"797\":0.0,\"798\":0.0,\"799\":0.0,\"800\":0.0,\"801\":0.0,\"802\":0.0,\"803\":0.0,\"804\":290343.315405691973865,\"805\":0.0,\"806\":0.0,\"807\":0.0,\"808\":0.0,\"809\":0.0,\"810\":5625.017637338560235,\"811\":0.0,\"812\":0.0,\"813\":0.0,\"814\":0.0,\"815\":0.0,\"816\":0.0,\"817\":0.0,\"818\":0.0,\"819\":0.0,\"820\":0.0,\"821\":0.0,\"822\":0.0,\"823\":7077.288323890160427,\"824\":0.0,\"825\":136734.080873244995018,\"826\":0.0,\"827\":0.0,\"828\":0.0,\"829\":33020.897691581798426,\"830\":0.0,\"831\":0.0,\"832\":0.0,\"833\":0.0,\"834\":66543.51636956850416,\"835\":0.0,\"836\":4191.183685829550086,\"837\":0.0,\"838\":0.0,\"839\":0.0,\"840\":0.0,\"841\":0.0,\"842\":138053.869010174006689,\"843\":0.0,\"844\":0.0,\"845\":0.0,\"846\":0.0,\"847\":0.0,\"848\":0.0,\"849\":0.0,\"850\":946.348542489428951,\"851\":0.0,\"852\":0.0,\"853\":0.0,\"854\":0.0,\"855\":5054.889311622609966,\"856\":0.0,\"857\":0.0,\"858\":0.0,\"859\":43995.288665294297971,\"860\":11801.525370978397405,\"861\":71004.601766759296879,\"862\":17878.595632011598354,\"863\":0.0,\"864\":0.0,\"865\":0.0,\"866\":121873.870934545004275,\"867\":3462.58003649614011,\"868\":0.0,\"869\":13260.344624621700859,\"870\":30457.889279103601439,\"871\":1212.190142253820113,\"872\":40885.223032699897885,\"873\":0.0,\"874\":0.0,\"875\":0.0,\"876\":0.0,\"877\":0.0,\"878\":11925.444409789299243,\"879\":0.0,\"880\":0.0,\"881\":581754.550983250024728,\"882\":0.0,\"883\":0.0,\"884\":3034.303748703509882,\"885\":0.0,\"886\":0.0,\"887\":2558.474789107030119,\"888\":60465.438636675200542,\"889\":0.0,\"890\":0.0,\"891\":0.0,\"892\":0.0,\"893\":0.0,\"894\":47126.511206953902729,\"895\":2832.809376653340223,\"896\":0.0,\"897\":125762.712315113007207,\"898\":6786.73343939381084,\"899\":314552.864207520033233,\"900\":82377.951597131104791,\"901\":9635.057882695009539,\"902\":0.0,\"903\":0.0,\"904\":0.0,\"905\":0.0,\"906\":1509.797329771919976,\"907\":229743.883011603000341,\"908\":11607.083301950000532,\"909\":0.0,\"910\":0.0,\"911\":0.0,\"912\":0.0,\"913\":0.0,\"914\":544.729960119031034,\"915\":18252.367692164600157,\"916\":37713.701616630300123,\"917\":146365.511857242992846,\"918\":0.0,\"919\":0.0,\"920\":0.0,\"921\":0.0,\"922\":0.0,\"923\":0.0,\"924\":153226.39522555199801,\"925\":0.0,\"926\":0.0,\"927\":13531.354555029100084,\"928\":0.0,\"929\":0.0,\"930\":48942.982970986202417,\"931\":0.0,\"932\":0.0,\"933\":0.0,\"934\":8949.876270538410608,\"935\":5667.935938585250369,\"936\":126195.925215020994074,\"937\":0.0,\"938\":36740.483799627902044,\"939\":0.0,\"940\":0.0,\"941\":0.0,\"942\":0.0,\"943\":0.0,\"944\":49285.523403471503116,\"945\":13142.470416972300882,\"946\":0.0,\"947\":45242.53882828479982,\"948\":0.0,\"949\":0.0,\"950\":0.0,\"951\":0.0,\"952\":0.0,\"953\":2600.687860051540156,\"954\":2410.980908766310222,\"955\":0.0,\"956\":397356.9764015370165,\"957\":0.0,\"958\":4609.284507833660427,\"959\":149186.433065946010174,\"960\":0.0,\"961\":0.0,\"962\":0.0,\"963\":0.0,\"964\":0.0,\"965\":0.0,\"966\":76254.537630526494468,\"967\":36250.852475546002097,\"968\":202280.200101165013621,\"969\":85065.886520280400873,\"970\":245148.127754838991677,\"971\":16724.032880164100789,\"972\":150486.071765669010347,\"973\":0.0,\"974\":0.0,\"975\":0.0,\"976\":10089.830680412200309,\"977\":0.0,\"978\":0.0,\"979\":0.0,\"980\":6908.234545740069734,\"981\":110469.289476506004576,\"982\":205735.828581826004665,\"983\":0.0,\"984\":10404.161900810500811,\"985\":0.0,\"986\":17787.923164588999498,\"987\":0.0,\"988\":0.0,\"989\":0.0,\"990\":8157.096663707019616,\"991\":0.0,\"992\":0.0,\"993\":0.0,\"994\":2956.325426720090036,\"995\":0.0,\"996\":0.0,\"997\":0.0,\"998\":0.0,\"999\":0.0,\"1000\":0.0,\"1001\":0.0,\"1002\":288902.630645532975905,\"1003\":0.0,\"1004\":0.0,\"1005\":0.0,\"1006\":0.0,\"1007\":3164.267618675859922,\"1008\":33446.050816607697925,\"1009\":0.0,\"1010\":0.0,\"1011\":8299.653931932509295,\"1012\":0.0,\"1013\":0.0,\"1014\":0.0,\"1015\":0.0,\"1016\":0.0,\"1017\":0.0,\"1018\":0.0,\"1019\":18007.552030123701115,\"1020\":0.0,\"1021\":0.0,\"1022\":0.0,\"1023\":0.0,\"1024\":0.0,\"1025\":5464.930358744700243,\"1026\":45918.552446513189352,\"1027\":0.0,\"1028\":2784.95446329141987,\"1029\":42074.039827795902966,\"1030\":0.0,\"1031\":0.0,\"1032\":0.0,\"1033\":0.0,\"1034\":32990.673535774301854,\"1035\":8533.085161952629278,\"1036\":0.0,\"1037\":0.0,\"1038\":0.0,\"1039\":1304.172323094720014,\"1040\":66837.698152761804522,\"1041\":0.0,\"1042\":0.0,\"1043\":0.0,\"1044\":0.0,\"1045\":0.0,\"1046\":0.0,\"1047\":0.0,\"1048\":0.0,\"1049\":81398.688948967304896,\"1050\":0.0,\"1051\":6479.253027645259863,\"1052\":0.0,\"1053\":0.0,\"1054\":74674.821753653101041,\"1055\":14021.993350971299151,\"1056\":12615.562634061099743,\"1057\":12078.580132547400353,\"1058\":0.0,\"1059\":0.0,\"1060\":0.0,\"1061\":1060.767121658120004,\"1062\":0.0,\"1063\":80558.457417518104194,\"1064\":0.0,\"1065\":2231.95315919973018,\"1066\":0.0,\"1067\":0.0,\"1068\":0.0,\"1069\":17485.68160651369908,\"1070\":0.0,\"1071\":0.0,\"1072\":0.0,\"1073\":0.0,\"1074\":0.0,\"1075\":0.0,\"1076\":0.0,\"1077\":0.0,\"1078\":0.0,\"1079\":8678.765592944910168,\"1080\":0.0,\"1081\":260088.935442359012086,\"1082\":21976.991159511999285,\"1083\":0.0,\"1084\":0.0,\"1085\":0.0,\"1086\":0.0,\"1087\":0.0,\"1088\":0.0,\"1089\":0.0,\"1090\":31295.098394972101232,\"1091\":82867.582921213004738,\"1092\":0.0,\"1093\":0.0,\"1094\":0.0,\"1095\":0.0,\"1096\":31340.43462868340066,\"1097\":0.0,\"1098\":22630.840396814801352,\"1099\":0.0,\"1100\":0.0,\"1101\":0.0,\"1102\":0.0,\"1103\":0.0,\"1104\":0.0,\"1105\":0.0,\"1106\":0.0,\"1107\":3549.625605221810019,\"1108\":44292.492864068299241,\"1109\":0.0,\"1110\":0.0,\"1111\":0.0,\"1112\":0.0,\"1113\":18531.437397454101301,\"1114\":0.0,\"1115\":8891.039913899759995,\"1116\":148037.915145259961719,\"1117\":0.0,\"1118\":0.0,\"1119\":0.0,\"1120\":0.0,\"1121\":0.0,\"1122\":0.0,\"1123\":0.0,\"1124\":0.0,\"1125\":0.0,\"1126\":0.0,\"1127\":0.0,\"1128\":0.0,\"1129\":0.0,\"1130\":0.0,\"1131\":5238.450684560310037,\"1132\":1776.77737273839989,\"1133\":0.0,\"1134\":23921.411849796098977,\"1135\":0.0,\"1136\":1760.355581416310088,\"1137\":0.0,\"1138\":0.0,\"1139\":89763.72780463010713,\"1140\":0.0,\"1141\":0.0,\"1142\":0.0,\"1143\":0.0,\"1144\":1425.371187882899903,\"1145\":0.0,\"1146\":0.0,\"1147\":3913.725935516470145,\"1148\":5051.363160111730394,\"1149\":131424.704169723001542,\"1150\":0.0,\"1151\":0.0,\"1152\":231.809200325118013,\"1153\":0.0,\"1154\":4622.784630761019798,\"1155\":0.0,\"1156\":0.0,\"1157\":0.0,\"1158\":0.0,\"1159\":0.0,\"1160\":0.0,\"1161\":0.0,\"1162\":0.0,\"1163\":0.0,\"1164\":0.0,\"1165\":0.0,\"1166\":0.0,\"1167\":0.0,\"1168\":14436.064285534397641,\"1169\":0.0,\"1170\":0.0,\"1171\":0.0,\"1172\":462832.572599239938427,\"1173\":16361.34301047379995,\"1174\":31715.214160696701583,\"1175\":1232.944062574990085,\"1176\":12167.237656249499196,\"1177\":0.0,\"1178\":0.0,\"1179\":0.0,\"1180\":3117.420177174200035,\"1181\":0.0,\"1182\":0.0,\"1183\":0.0,\"1184\":0.0,\"1185\":0.0,\"1186\":0.0,\"1187\":0.0,\"1188\":0.0,\"1189\":1975.753065137939984,\"1190\":0.0,\"1191\":0.0,\"1192\":0.0,\"1193\":0.0,\"1194\":0.0,\"1195\":0.0,\"1196\":0.0,\"1197\":212606.786668737011496,\"1198\":93147.825783212698298,\"1199\":0.0,\"1200\":126991.827984618998016,\"1201\":0.0,\"1202\":181445.682031178002944,\"1203\":0.0,\"1204\":3968.230163156039907,\"1205\":0.0,\"1206\":0.0,\"1207\":11404.581458039599966,\"1208\":0.0,\"1209\":0.0,\"1210\":0.0,\"1211\":0.0,\"1212\":4035.126294676700127,\"1213\":0.0,\"1214\":0.0,\"1215\":20010.406088302301214,\"1216\":0.0,\"1217\":35844.841315864898206,\"1218\":0.0,\"1219\":0.0,\"1220\":74344.370983490895014,\"1221\":2983.829408504940147,\"1222\":14875.322016603800876,\"1223\":0.0,\"1224\":0.0,\"1225\":123798.142187624005601,\"1226\":86515.638527181305108,\"1227\":179329.991124650987331,\"1228\":0.0,\"1229\":10216.772134803901281,\"1230\":59436.80986735910119,\"1231\":303410.225433145009447,\"1232\":108998.38056053899345,\"1233\":151130.853756230004365,\"1234\":86197.277419342106441,\"1235\":619.27280305899103,\"1236\":0.0,\"1237\":0.0,\"1238\":2034.287180218510002,\"1239\":0.0,\"1240\":0.0,\"1241\":0.0,\"1242\":386556.878059647977352,\"1243\":0.0,\"1244\":0.0,\"1245\":390465.868877421016805,\"1246\":145489.011338824988343,\"1247\":204113.798886822012719,\"1248\":64848.94870062659902,\"1249\":23114.426889735201257,\"1250\":0.0,\"1251\":229310.670111696003005,\"1252\":9189.45307890605909,\"1253\":26342.366729978901276,\"1254\":128331.765558753002551,\"1255\":175310.178402249992359,\"1256\":0.0,\"1257\":108524.868786221006303,\"1258\":9160.437889330840335,\"1259\":74046.1593128566019,\"1260\":97441.67085160179704,\"1261\":174514.275632651988417,\"1262\":54146.575129181801458,\"1263\":5682.947269302990208,\"1264\":85668.354692710403469,\"1265\":1228.511186389880095,\"1266\":0.0,\"1267\":17351.687849100399035,\"1268\":0.0,\"1269\":87434.452863730082754,\"1270\":0.0,\"1271\":65072.607453602300666,\"1272\":0.0,\"1273\":0.0,\"1274\":0.0,\"1275\":67622.518731897202088,\"1276\":0.0,\"1277\":0.0,\"1278\":0.0,\"1279\":0.0,\"1280\":0.0,\"1281\":0.0,\"1282\":0.0,\"1283\":14304.085471841499384,\"1284\":0.0,\"1285\":0.0,\"1286\":0.0,\"1287\":0.0,\"1288\":250598.550518795993412,\"1289\":189424.859164363966556,\"1290\":6301.333497124959649,\"1291\":123606.722534176995396,\"1292\":0.0,\"1293\":30578.785902333700506,\"1294\":0.0,\"1295\":37356.049106241196569,\"1296\":0.0,\"1297\":0.0,\"1298\":0.0,\"1299\":0.0,\"1300\":0.0,\"1301\":9281.133018188889764,\"1302\":2181.881807745260176,\"1303\":0.0,\"1304\":4844.529187202229878,\"1305\":0.0,\"1306\":581049.320681074052118,\"1307\":0.0,\"1308\":0.0,\"1309\":0.0,\"1310\":6598.134707154859825,\"1311\":11542.605102894000083,\"1312\":6177.615952686151104,\"1313\":0.0,\"1314\":0.0,\"1315\":14589.200008292502389,\"1316\":0.0,\"1317\":30250.350075892001769,\"1318\":14275.876259754499188,\"1319\":4627.11675976009974,\"1320\":0.0,\"1321\":3617.428461416699974,\"1322\":0.0,\"1323\":0.0,\"1324\":184478.17233053300879,\"1325\":213694.856277807004517,\"1326\":0.0,\"1327\":20772.054814652001369,\"1328\":0.0,\"1329\":83873.039837743403041,\"1330\":0.0,\"1331\":49670.377654087300471,\"1332\":0.0,\"1333\":1589.992089847889929,\"1334\":0.0,\"1335\":0.0,\"1336\":0.0,\"1337\":0.0,\"1338\":282867.874202631006483,\"1339\":0.0,\"1340\":2351.439321825479965,\"1341\":0.0,\"1342\":37112.240916060502059,\"1343\":0.0,\"1344\":0.0,\"1345\":0.0,\"1346\":205635.08139580101124,\"1347\":0.0,\"1348\":17974.305458735401771,\"1349\":0.0,\"1350\":0.0,\"1351\":3700.444142701369856,\"1352\":0.0,\"1353\":2856.585712555260216,\"1354\":250195.561774696019711,\"1355\":11206.109501570199427,\"1356\":0.0,\"1357\":0.0,\"1358\":0.0,\"1359\":22601.623712867498398,\"1360\":0.0,\"1361\":0.0,\"1362\":330551.517348302993923,\"1363\":0.0,\"1364\":0.0,\"1365\":0.0,\"1366\":0.0,\"1367\":412610.100365735008381,\"1368\":6506.152526313950148,\"1369\":0.0,\"1370\":0.0,\"1371\":0.0,\"1372\":0.0,\"1373\":0.0,\"1374\":134084.429880784999114,\"1375\":0.0,\"1376\":0.0,\"1377\":37704.634369888000947,\"1378\":0.0,\"1379\":0.0,\"1380\":0.0,\"1381\":0.0,\"1382\":0.0,\"1383\":0.0,\"1384\":0.0,\"1385\":32066.821839924301457,\"1386\":0.0,\"1387\":0.0,\"1388\":0.0,\"1389\":26191.245950941298361,
[truncated: 29,376,564 more chars]
