# Supplementary material for: RAPDOR: Using Jensen-Shannon Distance for the computational analysis of complex proteomics datasets
Source: Nat Commun. 2025 Sep 26;16:8527. doi: 10.1038/s41467-025-64086-7 (PMC12475003; doi:10.1038/s41467-025-64086-7)
Supplement: Supplementary file 4 — Supplementary Data 2 [file 41467_2025_64086_MOESM4_ESM.xlsx]

## Sheet: Table S1
id	Description	Locus.tag	new_gene	old_locus_tag	Protein.IDs	Majority.protein.IDs	Gene	Protein Function	ProteinID	Pseudogene	Location	gbKey.and.other	remarks	X2.Pep.ID	average..log2.IBAQ..RNAse.free_01	average..log2.IBAQ..RNAse.free_02	average..log2.IBAQ..RNAse.free_03	average..log2.IBAQ..RNAse.free_04	average..log2.IBAQ..RNAse.free_05	average..log2.IBAQ..RNAse.free_06	average..log2.IBAQ..RNAse.free_07	average..log2.IBAQ..RNAse.free_08	average..log2.IBAQ..RNAse.free_09	average..log2.IBAQ..RNAse.free_10	average..log2.IBAQ..RNAse.free_11	average..log2.IBAQ..RNAse.free_12	average..log2.IBAQ..RNAse.free_13	average..log2.IBAQ..RNAse.free_14	average..log2.IBAQ..RNAse.free_15	average..log2.IBAQ..RNAse.free_16	average..log2.IBAQ..RNAse.free_17	average..log2.IBAQ..RNAse.free_18	average..log2.IBAQ..RNAse.free_19	average..log2.IBAQ..RNAse.free_20	average..log2.IBAQ..RNAse_01	average..log2.IBAQ..RNAse_02	average..log2.IBAQ..RNAse_03	average..log2.IBAQ..RNAse_04	average..log2.IBAQ..RNAse_05	average..log2.IBAQ..RNAse_06	average..log2.IBAQ..RNAse_07	average..log2.IBAQ..RNAse_08	average..log2.IBAQ..RNAse_09	average..log2.IBAQ..RNAse_10	average..log2.IBAQ..RNAse_11	average..log2.IBAQ..RNAse_12	average..log2.IBAQ..RNAse_13	average..log2.IBAQ..RNAse_14	average..log2.IBAQ..RNAse_15
39	DUF4335 domain-containing protein	SGL_RS13700		ssl0787	lcl|NC_000911.1_prot_2360	lcl|NC_000911.1_prot_2360		DUF4335 domain-containing protein		TRUE	complement(2543725..2544323)	CDS		x				15.2242	16.5773																			17.3766		18.2446
43	photosystem I iron-sulfur center protein PsaC	SGL_RS12620	psaC	ssl0563	lcl|NC_000911.1_prot_WP_002764973.1_2146	lcl|NC_000911.1_prot_WP_002764973.1_2146	psaC	photosystem I iron-sulfur center protein PsaC]	WP_228670071.1		complement(2287334..2287579)	CDS		x	19.3865	21.8073	20.1302	19.7135	19.2629	21.0215	22.8886	25.6846	26.0317	25.9316	26.0666	26.4887	26.0764	26.0836	25.7247	25.8682	25.7511	24.7392	25.5439	29.5899	20.9825	21.7908	19.1784	19.6477	19.8511	20.7899	23.0465	25.6553	25.8512	26.1607	26.2181	26.6247	26.4008	26.5698	26.3486
45	hypothetical protein	SGL_RS01885		slr0613	lcl|NC_000911.1_prot_WP_010871209.1_3	lcl|NC_000911.1_prot_WP_010871209.1_3		hypothetical protein	WP_010871207.1		1577..2098	CDS		x			18.0467	16.9791	18.5516	19.3048																	17.5926	17.1121	18.4729	18.7733
46	Ycf53-like protein	SGL_RS01890		sll0558	lcl|NC_000911.1_prot_WP_010871210.1_4	lcl|NC_000911.1_prot_WP_010871210.1_4		GUN4 domain-containing protein	WP_010871209.1		complement(2172..2873)	CDS		x			17.2243	17.0775	16.8262															19.2665			16.5415	17.0558	17.4385	17.9337
47	magnesium-protoporphyrin IX monomethyl ester	SGL_RS01895	acsF	sll1214	lcl|NC_000911.1_prot_WP_010871211.1_5	lcl|NC_000911.1_prot_WP_010871211.1_5	acsF	magnesium-protoporphyrin IX monomethyl ester (oxidative) cyclase]	WP_010871210.1		complement(3192..4268)	CDS		x			14.2233	13.901	16.2592	17.6628	19.8062	18.537	15.489	15.2487	16.2741	16.8612	14.6021	14.7291	14.4607	15.3909	15.0698			19.3581				16.0222	18.2001	19.7742	19.7663	18.445	18.0157	17.5662	15.219	16.5774	14.8002	15.2249	16.27
48	GDP-L-fucose synthase	SGL_RS01900		sll1213	lcl|NC_000911.1_prot_WP_010871212.1_6	lcl|NC_000911.1_prot_WP_010871212.1_6		GDP-L-fucose synthase	WP_010871211.1		complement(4451..5389)	CDS		x		16.0162	18.8397	20.2009	19.1382	18.1726																16.7232	18.7357	20.2473	20.0471	19.9658
49	GDP-mannose 4,6-dehydratase	SGL_RS01905	gmd	sll1212	lcl|NC_000911.1_prot_WP_010871213.1_7	lcl|NC_000911.1_prot_WP_010871213.1_7	gmd	GDP-mannose 4,6-dehydratase]	WP_010871212.1		complement(5534..6622)	CDS		x						18.7625	22.3444	22.8598	22.4428	19.5472	15.4559	14.3296								16.686					17.448	19.452	22.6884	23.3065	20.3195	18.1196	14.8811	16.0219
50	photosystem II protein D1 2	SGL_RS01910		slr1311	lcl|NC_000911.1_prot_WP_010871214.1_8;lcl|NC_000911.1_prot_WP_010871214.1_1711	lcl|NC_000911.1_prot_WP_010871214.1_8;lcl|NC_000911.1_prot_WP_010871214.1_1711	psbA	photosystem II q(b) protein]	WP_010871214.1;WP_010871213.1		7229..8311;complement(1818915..1819997)	CDS		x		17.9372			16.4069	19.803	23.3793	24.1193	24.601	24.2865	23.8259	23.6074	23.1602	22.9654	22.582	22.5716	22.4697	21.3727	21.3395	25.4118					17.833	20.42	23.135	25.2647	23.2195	23.1524	23.5189	23.9174	23.4878	23.559	23.4668
54	photosystem II reaction center protein Psb28	SGL_RS02070		sll1398	lcl|NC_000911.1_prot_WP_010871246.1_41	lcl|NC_000911.1_prot_WP_010871246.1_41	psb28	photosystem II reaction center protein Psb28]	WP_010871245.1		complement(49893..50231)	CDS		x	19.9122	21.2531	19.3846	18.5461	18.9752	19.675	22.6735	24.4754	23.9051	23.6077	22.9908	22.5323	22.0537	21.8859	21.6034	21.714	21.2407	19.6618	19.9509	23.5095	19.4802	19.2338	19.7427	19.3448	20.3612	20.6156	23.0955	24.3775	23.534	23.2053	23.1096	23.1348	22.6121	22.5903	22.3733
56	peptide-methionine (S)-S-oxide reductase MsrA	SGL_RS02100	msrA	sll1394	lcl|NC_000911.1_prot_WP_010871252.1_47	lcl|NC_000911.1_prot_WP_010871252.1_47	msrA	peptide-methionine (S)-S-oxide reductase MsrA]	WP_010871250.1		complement(56556..57224)	CDS		x	14.7477	16.942	17.8153	17.5716	15.1518	15.7557																	17.1963	18.0184	15.5196	16.7717
57	glycogen synthase GlgA	SGL_RS02105	glgA	sll1393	lcl|NC_000911.1_prot_WP_010871253.1_48	lcl|NC_000911.1_prot_WP_010871253.1_48	glgA	glycogen synthase GlgA]	WP_010871252.1		complement(57340..58815)	CDS		x								18.0185	18.4172	19.5293	20.1909	20.2243	18.1155	16.6053	15.984	15.4094	14.6724		13.8829	18.9807								17.9499	17.4453	18.5382	20.2258	20.7014	18.7089	17.0457	16.7953
58	ABC transporter ATP-binding protein	SGL_RS02120		slr1113	lcl|NC_000911.1_prot_WP_010871256.1_51	lcl|NC_000911.1_prot_WP_010871256.1_51		ABC transporter ATP-binding protein	WP_010871254.1		60524..61522	CDS		x										15.4876	15.2182	15.2781	15.0284	14.6528	14.35	13.9165	13.817			17.0816										15.5657			15.1702	15.2123	15.2911
59	damage-inducible protein DinB	SGL_RS02135		slr1116	lcl|NC_000911.1_prot_WP_010871259.1_54	lcl|NC_000911.1_prot_WP_010871259.1_54		DinB family protein	WP_010871257.1		64393..64914	CDS		x			16.3951	15.4562		17.572																	17.9468	17.5016	17.8358	17.344
61	PepSY domain-containing protein	SGL_RS02185		ssr1853	lcl|NC_000911.1_prot_WP_010871269.1_64	lcl|NC_000911.1_prot_WP_010871269.1_64		PepSY domain-containing protein	WP_010871268.1		74498..74785	CDS		x	15.1734		17.5711		18.3354																		19.0487	19.7393
62	nucleoside monophosphate kinase	SGL_RS02195		sll1059	lcl|NC_000911.1_prot_WP_010871271.1_66	lcl|NC_000911.1_prot_WP_010871271.1_66		nucleoside monophosphate kinase	WP_010871270.1		complement(75955..76500)	CDS		x			16.0269	14.4741																18.1473			17.0619		15.7274
63	4-hydroxy-tetrahydrodipicolinate reductase	SGL_RS02200		sll1058	lcl|NC_000911.1_prot_WP_010871272.1_67	lcl|NC_000911.1_prot_WP_010871272.1_67	dapB	4-hydroxy-tetrahydrodipicolinate reductase]	WP_010871271.1		complement(76580..77407)	CDS		x					16.0696	20.0369	17.5965	19.6405	19.7626															16.6705	18.8241	19.5325		17.408
64	phosphoribosylformylglycinamidine synthase	SGL_RS02220	purL	sll1056	lcl|NC_000911.1_prot_WP_010871274.1_71	lcl|NC_000911.1_prot_WP_010871274.1_71	purL	phosphoribosylformylglycinamidine synthase subunit PurL]	WP_010871272.1		complement(78467..80800)	CDS		x				17.2077	18.7926	20.6113	20.4674	19.3989	16.986											16.7564				17.5477	20.2403	21.1553	19.8604	19.6195
67	efflux RND transporter periplasmic adaptor	SGL_RS02235		sll1053	lcl|NC_000911.1_prot_WP_010871277.1_74	lcl|NC_000911.1_prot_WP_010871277.1_74		efflux RND transporter periplasmic adaptor subunit	WP_010871276.1		complement(82291..83853)	CDS		x			15.2983	15.9095	15.8885	17.0409	16.5809													15.471			11.8008	17.0676	17.5581	17.5343	16.8941
68	guanylate kinase	SGL_RS02240		slr1123	lcl|NC_000911.1_prot_WP_010871278.1_75	lcl|NC_000911.1_prot_WP_010871278.1_75	gmk	guanylate kinase]	WP_010871277.1		84122..84697	CDS		x		16.7966																		16.5202
69	histidine phosphatase family protein	SGL_RS02245		slr1124	lcl|NC_000911.1_prot_WP_010871279.1_76	lcl|NC_000911.1_prot_WP_010871279.1_76		histidine phosphatase family protein	WP_010871278.1		84776..86107	CDS		x			15.848	16.2209	13.7148	18.4497																14.3332	14.4186	16.0576	16.4122	17.3823
71	SPFH/Band 7/PHB domain protein	SGL_RS02275		slr1128	lcl|NC_000911.1_prot_WP_010871285.1_82	lcl|NC_000911.1_prot_WP_010871285.1_82		SPFH/Band 7/PHB domain protein	WP_010871282.1		91517..92482	CDS		x		15.2539	13.616	16.1766	17.0791	18.518	20.0361	19.7797	17.8286	17.4621	18.8418	18.8403	18.1693	17.9796	18.6659	18.3284	18.2994	18.1662	17.8996	24.7234			14.8696	16.5274	19.0083	19.5956	19.7722	19.5839	16.8738	16.659	18.3989	19.0899	17.6809	19.2289	19.9738
72	ribonuclease E/G	SGL_RS02280		slr1129	lcl|NC_000911.1_prot_WP_010871286.1_83	lcl|NC_000911.1_prot_WP_010871286.1_83		Rne/Rng family ribonuclease	WP_010871285.1		93128..95152	CDS		x														12.13	10.2494					20.4128														10.8311	9.955
73	polyribonucleotide nucleotidyltransferase	SGL_RS02295		sll1043	lcl|NC_000911.1_prot_WP_010871289.1_86	lcl|NC_000911.1_prot_WP_010871289.1_86		polyribonucleotide nucleotidyltransferase	WP_010871288.1		complement(96325..98481)	CDS		x					14.5424	17.5921	21.2561	23.0112	23.8476	23.3331	21.2611	20.5084	18.9699	17.7289	17.1072	16.5973	16.3382	15.5878	15.1639	21.1392					15.8095	17.205	20.8859	23.1406	22.9472	22.3331	20.9867	21.0262	18.6549	17.8946	17.3274
74	NAD-dependent malic enzyme	SGL_RS02305		slr0721	lcl|NC_000911.1_prot_WP_010871291.1_88	lcl|NC_000911.1_prot_WP_010871291.1_88		NAD-dependent malic enzyme	WP_010871290.1		99402..100793	CDS		x				15.9405	16.8355	20.1254	21.3953	19.8554	19.146	17.057									13.9112					15.2197	18.9599	20.1729	20.5943	20.9031
75	cysteine synthase A	SGL_RS02310		sll0712	lcl|NC_000911.1_prot_WP_010871292.1_89	lcl|NC_000911.1_prot_WP_010871292.1_89		cysteine synthase A	WP_010871291.1		complement(100794..101771)	CDS		x			17.4145	19.4896	19.9181	21.5223	21.2191	19.9595	17.1862														16.3811	19.8319	21.3912	22.1275	21.6724	19.8088	16.1678
76	4-(cytidine	SGL_RS02315		sll0711	lcl|NC_000911.1_prot_WP_010871293.1_90	lcl|NC_000911.1_prot_WP_010871293.1_90	ispE	4-(cytidine 5'-diphospho)-2-C-methyl-D-erythritol kinase]	WP_010871292.1		complement(101884..102831)	CDS		x		16.6062	16.6672	14.4904	13.5815																	16.2592	14.8808	14.6202	13.6414
79	DUF3181 family protein	SGL_RS02365		slr0729	lcl|NC_000911.1_prot_WP_010871303.1_101	lcl|NC_000911.1_prot_WP_010871303.1_101		DUF3181 family protein	WP_010871300.1		114319..114624	CDS		x						17.4212	22.779	23.9706	22.5986	20.2663	18.9302														17.3417	16.5879	22.5617	24.3341	21.2702	19.3626	17.9943	17.2307		14.6813
81	DUF3086 domain-containing protein	SGL_RS02375		slr0731	lcl|NC_000911.1_prot_WP_010871305.1_103	lcl|NC_000911.1_prot_WP_010871305.1_103		DUF3086 domain-containing protein	WP_010871304.1		115269..116477	CDS		x			14.8835	17.0797	17.4707	18.5141	17.9494													19.2474				17.9415	19.6663	19.4015	18.4633	18.2374
82	sensor histidine kinase	SGL_RS02430		sll0698	lcl|NC_000911.1_prot_WP_010871316.1_114	lcl|NC_000911.1_prot_WP_010871316.1_114		ATP-binding protein	WP_010871315.1		complement(124452..126443)	CDS		x						15.6552														17.6713						15.1239	16.8665							15.9396
83	photosystem I reaction center subunit II	SGL_RS02435		slr0737	lcl|NC_000911.1_prot_WP_010871317.1_115	lcl|NC_000911.1_prot_WP_010871317.1_115		photosystem I reaction center subunit II	WP_010871316.1		126639..127064	CDS		x	21.7877	22.65	20.2673	19.4344	17.2876	18.8416	22.9159	26.0538	26.469	26.4694	26.6143	26.8802	26.1641	26.1477	25.7925	25.9546	25.7903	24.9812	25.3849	30.3527	24.3731	22.6312	20.5081	18.8246	18.5174	19.2675	23.4232	26.0065	26.1391	26.3979	26.748	26.9001	26.457	26.6035	26.1757
84	anthranilate synthase component I	SGL_RS02440	trpE	slr0738	lcl|NC_000911.1_prot_WP_010871318.1_116	lcl|NC_000911.1_prot_WP_010871318.1_116	trpE	anthranilate synthase component I]	WP_010871317.1		127186..128712	CDS		x			14.5854	16.4675	17.0118	18.7328	18.5219	16.6271																16.0566	18.9109	19.3593	18.6806	16.9052
85	polyprenyl synthetase family protein	SGL_RS02445		slr0739	lcl|NC_000911.1_prot_WP_010871319.1_117	lcl|NC_000911.1_prot_WP_010871319.1_117		polyprenyl synthetase family protein	WP_010871318.1		128802..129710	CDS		x				16.9809	17.0746	15.5837																	14.8281	17.0897	18.467	18.3003
87	transcription termination factor NusA	SGL_RS02470	nusA	slr0743	lcl|NC_000911.1_prot_WP_010871324.1_122	lcl|NC_000911.1_prot_WP_010871324.1_122	nusA	transcription termination factor NusA]	WP_010871322.1		132483..133859	CDS		x			11.6809	13.4545	15.554									11.1638		14.926			13.1217	20.958				16.41	15.7752		11.7585	11.681							14.133
89	translation initiation factor IF-2	SGL_RS02480		slr0744	lcl|NC_000911.1_prot_WP_010871326.1_124	lcl|NC_000911.1_prot_WP_010871326.1_124	infB	translation initiation factor IF-2]	WP_010871325.1		134437..137442	CDS		x	17.2215	16.4185	10.6372	13.4486	11.1814	13.397	13.806		13.9427											19.4308	17.6095	14.3465	11.3678	13.4583	13.2715	13.164	14.4051	13.4618
90	glycogen debranching enzyme GlgX	SGL_RS02490	glgX	slr0237	lcl|NC_000911.1_prot_WP_010871328.1_126	lcl|NC_000911.1_prot_WP_010871328.1_126	glgX	glycogen debranching protein GlgX]	WP_010871327.1		138295..140535	CDS		x							16.9977	18.5167	15.1743	13.7943																	16.4972	18.8902	16.5734
92	thioredoxin-dependent thiol peroxidase	SGL_RS02520		slr0242	lcl|NC_000911.1_prot_WP_010871334.1_132	lcl|NC_000911.1_prot_WP_010871334.1_132	bcp	thioredoxin-dependent thiol peroxidase]	WP_010871333.1		144061..144543	CDS		x			17.7732	17.1488																			17.501	16.731	17.129
94	MTH1187 family thiamine-binding protein	SGL_RS02530		sll0230	lcl|NC_000911.1_prot_WP_010871336.1_134	lcl|NC_000911.1_prot_WP_010871336.1_134		MTH1187 family thiamine-binding protein	WP_010871335.1		complement(145164..145529)	CDS		x		19.225	19.7418	19.3045	18.7537	18.1879	15.0345																18.7542	20.0599	19.3076	15.3815	17.0362
95	universal stress protein	SGL_RS02540		slr0244	lcl|NC_000911.1_prot_WP_010871337.1_135	lcl|NC_000911.1_prot_WP_010871337.1_135		universal stress protein	WP_010871336.1		145761..146615	CDS		x			18.6502	21.1255	21.3245	22.1202	21.4448	19.8029	16.884		16.1573	15.4423	14.6843	15.275	15.0852	14.5729	14.528		15.8654	22.9733			19.0765	21.6397	22.86	22.7293	21.4654	19.2941		16.1654	16.324	16.2677	16.7417	16.2725	15.9409
98	peptidyl-prolyl cis-trans isomerase	SGL_RS02555		sll0227	lcl|NC_000911.1_prot_WP_010871341.1_139	lcl|NC_000911.1_prot_WP_010871341.1_139		peptidylprolyl isomerase	WP_010871340.1		complement(148943..149683)	CDS		x	18.4354	20.0996	18.3753	18.2094	17.9805	19.6315	20.0167	19.7409	17.7582	16.8369	16.3431					15.2614	15.315		14.5427	20.1915			18.2849	19.1712	19.3035	20.6445	21.514	19.9759	17.8992	17.4317	16.4392				15.1181
99	photosystem I assembly protein Ycf4	SGL_RS02560		sll0226	lcl|NC_000911.1_prot_WP_010871342.1_140	lcl|NC_000911.1_prot_WP_010871342.1_140		photosystem I assembly protein Ycf4	WP_010871341.1		complement(149889..150455)	CDS		x				20.7709	18.3154	19.7391	20.7161	20.712	19.6517					17.0459	18.8709	19.8411		19.1867		23.1876			19.4692	17.4232	21.1769	19.8141		20.9421	19.4768	17.3483		17.4872	20.2385	17.2793	15.9704
100	amino acid ABC transporter substrate-binding	SGL_RS02570		sll0224	lcl|NC_000911.1_prot_WP_010871344.1_142	lcl|NC_000911.1_prot_WP_010871344.1_142		amino acid ABC transporter substrate-binding protein	WP_010871342.1		complement(152154..153050)	CDS		x			16.19	17.5073	17.3462	17.2842	16.1168																14.8316	17.14	17.302	18.6739	18.0031
101	hypothetical protein	SGL_RS02585		slr0250	lcl|NC_000911.1_prot_WP_010871346.1_144	lcl|NC_000911.1_prot_WP_010871346.1_144		LptA/OstA family protein	WP_010871345.1		154143..154679	CDS		x	18.6442	20.0994	17.7789	17.3509	14.7462	17.5929		18.3517	17.1669												17.8559	21.1362	17.5668	17.749	16.6522		18.5888	18.518	16.9042
105	NAD(P)H-quinone oxidoreductase subunit 2	SGL_RS02610		sll0223	lcl|NC_000911.1_prot_WP_010871351.1_149	lcl|NC_000911.1_prot_WP_010871351.1_149		NAD(P)H-quinone oxidoreductase subunit N	WP_010871350.1		complement(157050..158615)	CDS		x							17.9309	18.0513	17.0322	17.2863	15.726						14.6421	14.3574		16.505							19.3363	18.9498					14.9564	15.766	15.3794
107	glutamine--fructose-6-phosphate transaminase	SGL_RS02630	glmS	sll0220	lcl|NC_000911.1_prot_WP_010871357.1_155	lcl|NC_000911.1_prot_WP_010871357.1_155	glmS	glutamine--fructose-6-phosphate transaminase (isomerizing)]	WP_010871356.1		complement(161768..163663)	CDS		x				13.0601	16.5818	19.1141	18.7716																		17.6962	19.3631	18.9315	11.6263
108	flavin oxidoreductase	SGL_RS02635		sll0219	lcl|NC_000911.1_prot_WP_010871358.1_156	lcl|NC_000911.1_prot_WP_010871358.1_156		diflavin flavoprotein	WP_010871357.1		complement(164037..165821)	CDS		x							19.0357	17.3628	21.715	20.2573		15.2716								19.4947						14.0797	17.8062	20.0044	20.438	20.4122	17.1532		16.815		13.7951
109	diflavin flavoprotein A	SGL_RS02645		sll0217	lcl|NC_000911.1_prot_WP_010871360.1_158	lcl|NC_000911.1_prot_WP_010871360.1_158		diflavin flavoprotein	WP_010871359.1		complement(166416..168152)	CDS		x			14.402		14.4479	16.5519	18.3087	17.9089	15.8952	15.7296		14.1238		12.365		13.8982				20.7366			14.6445	14.4363		17.0677	18.7221	17.8877	15.8411	15.6851	13.9004	13.9592		14.6838	13.421
111	F0F1 ATP synthase subunit gamma	SGL_RS02670		sll1327	lcl|NC_000911.1_prot_WP_010871364.1_162	lcl|NC_000911.1_prot_WP_010871364.1_162		F0F1 ATP synthase subunit gamma	WP_010871363.1		complement(171939..172883)	CDS		x			16.1454	16.6858	18.5484	20.8969	21.6077	21.8623	22.0662	21.9785	22.7757	22.9527	22.2104	21.9623	21.8422	21.9276	21.667	20.2843	21.0066	25.0405			15.3588	17.4288	19.4018	20.8754	21.6842	21.373	21.7419	21.9768	22.6646	23.0823	22.6649	22.7227	22.5102
112	F0F1 ATP synthase subunit alpha	SGL_RS02675	atpA	sll1326	lcl|NC_000911.1_prot_WP_010871365.1_163	lcl|NC_000911.1_prot_WP_010871365.1_163	atpA	F0F1 ATP synthase subunit alpha]	WP_010871364.1		complement(173014..174525)	CDS		x			17.5549	20.4674	21.0285	23.3143	24.8423	25.154	24.8496	24.8176	24.655	24.5693	23.9551	23.3534	23.0185	23.3103	23.1165	21.3126	22.2528	26.9			17.5444	20.8007	22.53	23.8951	24.7807	25.1589	24.2015	24.2852	24.7445	24.9381	24.3044	24.2167	23.8027
113	F0F1 ATP synthase subunit delta	SGL_RS02680		sll1325	lcl|NC_000911.1_prot_WP_010871366.1_164	lcl|NC_000911.1_prot_WP_010871366.1_164	atpH	ATP synthase F1 subunit delta]	WP_010871365.1		complement(174586..175143)	CDS		x			17.7753	20.1389	20.0727	20.9902	18.4743		13.5076	17.6497	20.5084	20.2543	19.759	20.275	19.8236	20.0539	18.986	16.7962	19.7269	23.5121			17.8883	20.2995	21.1645	18.9237				16.6367	20.6337	19.9985	20.324	20.1751	20.3594
114	F0F1 ATP synthase subunit B	SGL_RS02685		sll1324	lcl|NC_000911.1_prot_WP_010871367.1_165	lcl|NC_000911.1_prot_WP_010871367.1_165		F0F1 ATP synthase subunit B	WP_010871366.1		complement(175143..175682)	CDS		x	14.5647	19.8641	21.5233	21.3522	20.691	22.8566	22.8828	22.0906	20.6518	20.6735	20.9076	21.6831	20.9765	21.1758	21.2755	21.5803	21.5133	20.6772	21.2699	25.7021	17.6229	18.3801	21.2953	21.6785	22.2344	23.3177	23.3833	22.7545	20.5348	20.3759	20.7971	21.8707	21.556	21.8418	22.1463
115	ATP synthase subunit b'	SGL_RS02690		sll1323	lcl|NC_000911.1_prot_WP_010871368.1_166	lcl|NC_000911.1_prot_WP_010871368.1_166		F0F1 ATP synthase subunit B'	WP_010871367.1		complement(175708..176139)	CDS		x	16.8339	17.5607	20.3058	21.5969	21.5628	23.4096	23.864	23.5087	21.947	21.456	21.6164	21.7895	21.2372	21.2322	20.9654	21.1269	21.0949	19.6803	20.4205	25.703			20.3688	22.0047	23.0461	23.9981	24.3034	23.551	21.291	21.089	21.8382	21.9951	21.6308	21.9486	21.6805
119	MoxR family ATPase	SGL_RS02725		slr1416	lcl|NC_000911.1_prot_WP_010871375.1_173	lcl|NC_000911.1_prot_WP_010871375.1_173		MoxR family ATPase	WP_010871373.1		182354..183298	CDS		x				15.5071		16.0585																		16.6858	17.7602
124	HEAT repeat domain-containing protein	SGL_RS02790		slr1098	lcl|NC_000911.1_prot_WP_010871387.1_186	lcl|NC_000911.1_prot_WP_010871387.1_186		HEAT repeat domain-containing protein	WP_010871386.1		194859..195617	CDS		x		16.7664	15.8528	15.772																			15.3614	15.7918
126	universal stress protein	SGL_RS02805		slr1101	lcl|NC_000911.1_prot_WP_010871390.1_190	lcl|NC_000911.1_prot_WP_010871390.1_190		universal stress protein	WP_010871389.1		197072..197557	CDS		x		17.6054	17.6232	16.6265		18.4353																19.9636	19.3306	17.3815	18.9095
127	EAL domain-containing protein	SGL_RS02815		slr1103	lcl|NC_000911.1_prot_WP_010871392.1_192	lcl|NC_000911.1_prot_WP_010871392.1_192		EAL domain-containing protein	WP_010871390.1		200405..202525	CDS		x	13.7685				13.9359	18.9004	19.0176	17.871	15.4648	14.4061	13.2193		13.5721	12.8107	12.3952	12.7665				19.5392					16.7272	19.1064	19.8309	18.026	15.0755		13.5448		12.7228	12.592	13.1336
128	EAL domain-containing protein	SGL_RS02820		slr1104	lcl|NC_000911.1_prot_WP_010871393.1_193	lcl|NC_000911.1_prot_WP_010871393.1_193		EAL domain-containing protein	WP_010871392.1		202554..204395	CDS		x			14.2659			16.572	16.8779													19.1679					16.2952	18.3214
129	translational GTPase TypA	SGL_RS02825	typA	slr1105	lcl|NC_000911.1_prot_WP_010871394.1_194	lcl|NC_000911.1_prot_WP_010871394.1_194	typA	translational GTPase TypA]	WP_010871393.1		204604..206397	CDS		x																				18.8667						11.5153
130	thylakoid membrane protein	SGL_RS02845		ssl2009	lcl|NC_000911.1_prot_WP_010871397.1_198	lcl|NC_000911.1_prot_WP_010871397.1_198		thylakoid membrane protein	WP_010871396.1		complement(209527..209826)	CDS		x				17.5538	17.7362																		16.0325	17.0075	18.705
131	uracil phosphoribosyltransferase	SGL_RS02850	upp	sll1035	lcl|NC_000911.1_prot_WP_010871398.1_199	lcl|NC_000911.1_prot_WP_010871398.1_199	upp	uracil phosphoribosyltransferase]	WP_010871397.1		complement(209896..210546)	CDS		x				17.7026	16.2385	15.4157																		17.2191	18.4249	16.8691
132	prohibitin family protein	SGL_RS02855		slr1106	lcl|NC_000911.1_prot_WP_010871399.1_200	lcl|NC_000911.1_prot_WP_010871399.1_200		prohibitin family protein	WP_010871398.1		210781..211629	CDS		x			15.9506	16.5632	16.6501	17.5472	17.0181	15.4261				16.4272		14.949	14.9843	16.3722	16.4603	15.9432	15.6767	22.8466			15.6392	16.1101	17.9319	17.2866	18.1926						14.7345	15.5368	16.2913
133	serine/threonine phosphatase	SGL_RS02865		sll1033	lcl|NC_000911.1_prot_WP_010871401.1_202	lcl|NC_000911.1_prot_WP_010871401.1_202		serine/threonine phosphatase	WP_010871400.1		complement(213031..215037)	CDS		x					13.4702	18.52	18.5312	19.4966	18.0801	17.1055	15.8409	15.0689	14.9245	14.404	14.0486	14.1276	12.856			20.8174					15.3168	18.5657	20.023	19.8782	17.221	15.9683	15.7578	16.7434	14.7223	14.3159	15.006
135	carbon dioxide concentrating mechanism protein	SGL_RS02880		sll1030	lcl|NC_000911.1_prot_WP_010871404.1_205	lcl|NC_000911.1_prot_WP_010871404.1_205		EutN/CcmL family microcompartment protein	WP_010871402.1		complement(218407..218709)	CDS		x		18.0734	17.6249	18.9031	17.0572	18.3765														19.49			18.8204	18.9454	20.0047	18.2511
136	BMC domain-containing protein	SGL_RS02885		sll1028	lcl|NC_000911.1_prot_WP_010871405.1_206	lcl|NC_000911.1_prot_WP_010871405.1_206		BMC domain-containing protein	WP_010871404.1		complement(218742..219077)	CDS		x			22.542	22.0692	22.3837	23.8078	23.8635	22.747	20.2904	19.1688	18.2554		17.8002	16.754	17.0225	17.4729	17.4672		17.3293	24.0366			23.1593	22.7108	23.451	24.206	24.5212	23.0065	20.2618	19.1051	18.2771		17.819	18.0153	17.7913
137	carbon dioxide concentrating mechanism protein	SGL_RS02890		sll1029	lcl|NC_000911.1_prot_WP_010871406.1_207	lcl|NC_000911.1_prot_WP_010871406.1_207		BMC domain-containing protein	WP_010871405.1		complement(219206..219517)	CDS		x			21.8128	22.8675	22.924	24.4413	24.1028	23.5133	21.386	19.4742	18.5359	18.6379	17.8448	17.6606	17.7347	18.0721	17.7671		17.8229	24.4072			21.759	22.8906	23.4482	24.5145	24.6751	23.6625	20.6479	19.2326	18.2013	17.4229	17.7613	18.6122	18.4782
138	glutamate synthase small subunit	SGL_RS02895	gltD	sll1027	lcl|NC_000911.1_prot_WP_010871407.1_208	lcl|NC_000911.1_prot_WP_010871407.1_208	gltD	glutamate synthase small subunit]	WP_010871406.1		complement(219979..221463)	CDS		x			15.8542	18.2799	18.2749	19.9811	19.6117	17.7863															16.1551	18.3554	19.8623	20.5535	20.6594	17.6756
141	magnesium chelatase ATPase subunit D	SGL_RS02940	bchD	slr1777	lcl|NC_000911.1_prot_WP_010871417.1_218	lcl|NC_000911.1_prot_WP_010871417.1_218	bchD	magnesium chelatase ATPase subunit D]	WP_010871416.1		232008..234038	CDS		x									17.9483								9.57978			15.9799
143	alanine dehydrogenase	SGL_RS02960	ald	sll1682	lcl|NC_000911.1_prot_WP_010871420.1_222	lcl|NC_000911.1_prot_WP_010871420.1_222	ald	alanine dehydrogenase]	WP_010871419.1		complement(236356..237438)	CDS		x							19.0555	20.8231	20.25	18.0796	14.8136																18.5618	20.9437	19.327	18.5522	15.2222
144	pyridoxine 5'-phosphate synthase	SGL_RS02965		slr1779	lcl|NC_000911.1_prot_WP_010871421.1_223	lcl|NC_000911.1_prot_WP_010871421.1_223		pyridoxine 5'-phosphate synthase	WP_010871420.1		237600..238325	CDS		x						16.209	18.671	19.2554	19.1419	17.0949	13.4543															16.2398	18.5899	20.1272	18.2005	15.6105	14.5081	13.1141
145	Ycf54-like protein	SGL_RS02970		slr1780	lcl|NC_000911.1_prot_WP_010871422.1_224	lcl|NC_000911.1_prot_WP_010871422.1_224		DUF2488 family protein	WP_010871421.1		238344..238745	CDS		x		18.8728	18.2586	16.3731	18.8076																18.8565	18.5931	18.5641	17.5786	19.3208
146	peptide-methionine (R)-S-oxide reductase	SGL_RS02980	msrB	sll1680	lcl|NC_000911.1_prot_WP_010871424.1_226	lcl|NC_000911.1_prot_WP_010871424.1_226	msrB	peptide-methionine (R)-S-oxide reductase MsrB]	WP_010871422.1		complement(240299..240829)	CDS		x		16.7628	17.8143	16.316																		17.8598	17.8237	16.6679	17.0547
147	PDZ domain-containing protein	SGL_RS02985		sll1679	lcl|NC_000911.1_prot_WP_010871425.1_227	lcl|NC_000911.1_prot_WP_010871425.1_227		trypsin-like peptidase domain-containing protein	WP_010871424.1		complement(240863..242047)	CDS		x			16.8711	18.2507	17.6934	16.4041														18.2437			17.9095	18.8253	19.0716	17.9347
149	4-alpha-glucanotransferase	SGL_RS03010	malQ	sll1676	lcl|NC_000911.1_prot_WP_010871430.1_232	lcl|NC_000911.1_prot_WP_010871430.1_232	malQ	4-alpha-glucanotransferase]	WP_010871428.1		complement(245502..247019)	CDS		x						18.885	18.4905	16.0021																	16.3565	18.5001	18.8799	17.8872
151	hypothetical protein	SGL_RS03025		slr1788	lcl|NC_000911.1_prot_WP_010871433.1_235	lcl|NC_000911.1_prot_WP_010871433.1_235		hypothetical protein	WP_010871431.1		249062..250117	CDS		x					15.9121	17.3942														17.9796				15.6506	17.2495	17.3827
152	hypothetical protein	SGL_RS03030		slr1789	lcl|NC_000911.1_prot_WP_010871434.1_236	lcl|NC_000911.1_prot_WP_010871434.1_236		hypothetical protein	WP_010871433.1		250160..251641	CDS		x		18.8494		19.4321		15.8172	17.9387										17.2774				15.0766				15.4182			21.4914
153	diguanylate cyclase	SGL_RS03035		sll1673	lcl|NC_000911.1_prot_WP_010871435.1_237	lcl|NC_000911.1_prot_WP_010871435.1_237		diguanylate cyclase	WP_010871434.1		complement(251758..253116)	CDS		x																				18.6744
154	response regulator	SGL_RS03040		sll1672	lcl|NC_000911.1_prot_WP_010871436.1_238	lcl|NC_000911.1_prot_WP_010871436.1_238		MASE1 domain-containing protein	WP_010871435.1		complement(253125..255629)	CDS		x							15.7805	16.2128	15.6568	17.4329	13.6286		13.3451	12.5554						17.5647					14.1194		16.0045	16.4696		14.1206	14.4675		13.5934		13.4807
157	transaldolase	SGL_RS03080		slr1793	lcl|NC_000911.1_prot_WP_010871442.1_244	lcl|NC_000911.1_prot_WP_010871442.1_244		transaldolase	WP_010871441.1		260463..261638	CDS		x			17.7705	19.9359	20.6465	22.5227	22.5042	20.4553	17.5074											18.4684			17.0863	20.2937	21.9097	23.1032	22.6819	20.2218	14.9641
158	DUF2862 domain-containing protein	SGL_RS03085		ssr2998	lcl|NC_000911.1_prot_WP_010871443.1_246	lcl|NC_000911.1_prot_WP_010871443.1_246		DUF2862 domain-containing protein	WP_010871442.1		261863..262060	CDS		x	24.3911	24.3778	22.3954	21.1202	20.749	17.2219															25.3213	24.4438	22.7804	21.6648	21.3215	18.1809
159	arsenic-transporting ATPase	SGL_RS03090		slr1794	lcl|NC_000911.1_prot_WP_010871444.1_247	lcl|NC_000911.1_prot_WP_010871444.1_247		ArsA family ATPase	WP_010871443.1		262177..263265	CDS		x			15.1754	16.4942	16.6472	18.9102														20.9558				16.9917	18.5241	17.8503	15.045
160	peptide-methionine (S)-S-oxide reductase	SGL_RS03095	msrA	slr1795	lcl|NC_000911.1_prot_WP_010871445.1_248	lcl|NC_000911.1_prot_WP_010871445.1_248	msrA	peptide-methionine (S)-S-oxide reductase MsrA]	WP_010871444.1		263321..263965	CDS		x			15.6868	15.3474																				15.38	16.7261
161	thylakoid membrane protein	SGL_RS03115		slr1796	lcl|NC_000911.1_prot_WP_010871449.1_252	lcl|NC_000911.1_prot_WP_010871449.1_252		thylakoid membrane photosystem I accumulation factor	WP_010871448.1		265995..266600	CDS		x		17.2605	14.9533	14.6528									18.3377	18.8216	19.078							17.6845	15.2262	20.6084	23.2949
162	hypothetical protein	SGL_RS03120		sll1665	lcl|NC_000911.1_prot_WP_010871450.1_253	lcl|NC_000911.1_prot_WP_010871450.1_253		hypothetical protein	WP_010871449.1		complement(266702..268471)	CDS		x			16.3205	19.1154	19.5211	18.2973	20.5686	19.9541	19.0729	17.898										18.5351			15.3029	19.6199	20.8606	20.5397	20.1952	17.7772	18.6464
164	HEAT repeat domain-containing protein	SGL_RS03130		sll1663	lcl|NC_000911.1_prot_WP_010871452.1_255	lcl|NC_000911.1_prot_WP_010871452.1_255		HEAT repeat domain-containing protein	WP_010871451.1		complement(269773..270435)	CDS		x		17.3282	17.307	16.3882	17.0562	17.0251														18.1425			17.4275	18.026	18.3566	17.8538
167	hypothetical protein	SGL_RS03175		slr1800	lcl|NC_000911.1_prot_WP_010871459.1_263	lcl|NC_000911.1_prot_WP_010871459.1_263		hypothetical protein	WP_010871458.1		278494..279561	CDS		x			14.6387	16.7045	14.7766																			16.8456	15.9454
169	universal stress protein	SGL_RS03190		sll1654	lcl|NC_000911.1_prot_WP_010871462.1_266	lcl|NC_000911.1_prot_WP_010871462.1_266		universal stress protein	WP_010871460.1		complement(280970..281443)	CDS		x			22.042	21.1327	19.9894	20.0233														20.7279			21.9579	21.5574	21.5806	20.2415
170	NADP-dependent isocitrate dehydrogenase	SGL_RS03210		slr1289	lcl|NC_000911.1_prot_WP_010871465.1_270	lcl|NC_000911.1_prot_WP_010871465.1_270		NADP-dependent isocitrate dehydrogenase	WP_010871463.1		283060..284487	CDS		x				16.0921	17.7663	20.2433	21.0775	19.2766	16.6656															16.1577	18.9562	20.1034	21.0913	19.7184
173	ATP-dependent 6-phosphofructokinase	SGL_RS03255		sll1196	lcl|NC_000911.1_prot_WP_010871475.1_280	lcl|NC_000911.1_prot_WP_010871475.1_280		ATP-dependent 6-phosphofructokinase	WP_010871474.1		complement(293878..294963)	CDS		x				13.3482	16.2302	17.4465																		15.2124	17.8012	18.4501
174	photosystem II complex extrinsic protein PsbU	SGL_RS03265	psbU	sll1194	lcl|NC_000911.1_prot_WP_010871477.1_282	lcl|NC_000911.1_prot_WP_010871477.1_282	psbU	photosystem II complex extrinsic protein PsbU]	WP_010871476.1		complement(297493..297888)	CDS		x	20.1339	26.0701	23.6134	22.5323	21.2316	20.5321															24.8106	22.3726	24.2667	23.0817	22.2515	20.9511	19.2361
175	UDP-glucose/GDP-mannose dehydrogenase family	SGL_RS03275		slr1299	lcl|NC_000911.1_prot_WP_010871479.1_284	lcl|NC_000911.1_prot_WP_010871479.1_284		UDP-glucose/GDP-mannose dehydrogenase family protein	WP_010871478.1		299522..300883	CDS		x						18.0925			16.5292	16.2223										19.5859					15.485	18.2793	18.4891		17.1591	15.5707
176	hypothetical protein	SGL_RS03300		slr1301	lcl|NC_000911.1_prot_WP_010871484.1_289	lcl|NC_000911.1_prot_WP_010871484.1_289	hmpF	pilus motility taxis protein HmpF]	WP_010871483.1		303939..305546	CDS		x			16.0343	17.7372	17.9886	18.9321	17.6903													18.11			13.4022	18.0672	19.452	19.776	18.1919	14.0261
178	hypothetical protein	SGL_RS03330		sll1188	lcl|NC_000911.1_prot_WP_010871490.1_295	lcl|NC_000911.1_prot_WP_010871490.1_295		cupin domain-containing protein	WP_010871488.1		complement(313705..314199)	CDS		x			19.3927	19.3388	18.3959																		19.6915	19.8605	19.7277	18.5116
179	oxygen-dependent coproporphyrinogen oxidase	SGL_RS03345		sll1185	lcl|NC_000911.1_prot_WP_010871493.1_298	lcl|NC_000911.1_prot_WP_010871493.1_298	hemF	oxygen-dependent coproporphyrinogen oxidase]	WP_010871492.1		complement(315882..316904)	CDS		x			15.9088	19.1209	19.5866	21.1332	21.2149	19.8287	15.4983														16.0633	19.4508	21.2415	20.7362	19.6766	18.7881
180	Heme oxygenase 1	SGL_RS03350		sll1184	lcl|NC_000911.1_prot_WP_010871494.1_299	lcl|NC_000911.1_prot_WP_010871494.1_299		heme oxygenase (biliverdin-producing)	WP_010871493.1		complement(317127..317849)	CDS		x			16.426	18.3988	18.2309	17.7916	16.7233													18.493			16.5616	18.792	19.5692	19.7352		15.7816
181	50S ribosomal protein L28	SGL_RS03360		ssr1604	lcl|NC_000911.1_prot_WP_010871496.1_301	lcl|NC_000911.1_prot_WP_010871496.1_301	rpmB	50S ribosomal protein L28]	WP_010871495.1		318661..318897	CDS		x											17.5959	19.1007	18.3214	17.9796	17.4581	17.6603	17.98	17.1347	17.2259	25.3622											17.4902	18.4348	18.5209	18.831	18.4658
182	hypothetical protein	SGL_RS03365		slr0962	lcl|NC_000911.1_prot_WP_010871497.1_302	lcl|NC_000911.1_prot_WP_010871497.1_302		Ycf66 family protein	WP_010871496.1		319096..320529	CDS		x	11.9732	13.6745	12.4244	15.3703	16.0088	15.3888	16.4452	14.3434		10.9438										13.6972			14.16	14.6631	17.0969	15.4481	17.3606	14.2812	11.2693
183	sulfite reductase, ferredoxin dependent	SGL_RS03380	sir	slr0963	lcl|NC_000911.1_prot_WP_010871499.1_304	lcl|NC_000911.1_prot_WP_010871499.1_304	sir	sulfite reductase, ferredoxin dependent]	WP_010871498.1		321699..323606	CDS		x		12.1922				16.0507	17.6839	17.4528	14.9329	13.4182					13.8381					19.4026					13.9172	16.731	17.6463	18.2248	14.6265	12.2338
184	DNA polymerase III subunit beta	SGL_RS03390		slr0965	lcl|NC_000911.1_prot_WP_010871501.1_306	lcl|NC_000911.1_prot_WP_010871501.1_306	dnaN	DNA polymerase III subunit beta]	WP_010871500.1		324831..326006	CDS		x			16.2342	15.8647	15.7195	17.3894	18.9994													19.4221			16.6439	17.4345	17.5083	17.5546
185	tryptophan synthase subunit alpha	SGL_RS03395	trpA	slr0966	lcl|NC_000911.1_prot_WP_010871502.1_307	lcl|NC_000911.1_prot_WP_010871502.1_307	trpA	tryptophan synthase subunit alpha]	WP_010871501.1		326150..326944	CDS		x				17.9842	16.8455	17.9195	17.1132													17.6496			17.7216	16.8117	17.75	19.299
188	UbiD family decarboxylase	SGL_RS03420		sll0936	lcl|NC_000911.1_prot_WP_010871507.1_312	lcl|NC_000911.1_prot_WP_010871507.1_312		UbiD family decarboxylase	WP_010871506.1		complement(329555..331060)	CDS		x						17.468	16.5224													16.8881					15.5125		16.2873
189	3-deoxy-7-phosphoheptulonate synthase	SGL_RS03435	aroF	sll0934	lcl|NC_000911.1_prot_WP_010871510.1_315	lcl|NC_000911.1_prot_WP_010871510.1_315	aroF	3-deoxy-7-phosphoheptulonate synthase]	WP_010871509.1		complement(334568..335623)	CDS		x			16.1901	17.0475	19.0125	22.0136	23.6676	22.8793	20.942	18.7901													15.1835	17.6353	19.8386	22.5435	23.8957	23.1279	20.2282	17.7336
191	30S ribosomal protein S15	SGL_RS03445	rpsO	ssl1784	lcl|NC_000911.1_prot_WP_010871512.1_317	lcl|NC_000911.1_prot_WP_010871512.1_317	rpsO	30S ribosomal protein S15]	WP_010871511.1		complement(336313..336582)	CDS		x												18.0059	17.0757	18.1069	18.6718	19.2307	20.905	22.5486	20.9112	24.3845	19.0976	20.4643	17.17									18.5636	19.7572	20.5282	21.7503
192	allophycocyanin subunit alpha-B	SGL_RS03465		sll0928	lcl|NC_000911.1_prot_WP_010871516.1_321	lcl|NC_000911.1_prot_WP_010871516.1_321		allophycocyanin subunit alpha-B	WP_010871514.1		complement(339140..339625)	CDS		x		19.8094	21.2866	21.9276	22.0586	23.3927	22.4741	20.7714	16.3855	14.5213		11.2654								14.2286		19.0317	21.3189	22.412	23.4166	23.5237	21.1663	20.296		13.5756	11.2281		11.2301
193	methionine adenosyltransferase	SGL_RS03470		sll0927	lcl|NC_000911.1_prot_WP_010871517.1_322	lcl|NC_000911.1_prot_WP_010871517.1_322	metK	methionine adenosyltransferase]	WP_010871516.1		complement(339737..340999)	CDS		x					16.0275	21.4068	23.2793	22.8169	21.9262	17.9782	18.4892	17.6936	16.4477	15.074	14.718	13.9799	14.2019	13.4216	14.4481						17.7999	21.8171	23.8381	23.5549	20.6929	17.7121	18.2009	17.2445	15.1141	15.8195	15.7382
195	translation initiation factor IF-3	SGL_RS03485	infC	slr0974	lcl|NC_000911.1_prot_WP_010871520.1_325	lcl|NC_000911.1_prot_WP_010871520.1_325	infC	translation initiation factor IF-3]	WP_010871519.1		343026..343559	CDS		x	20.924	18.7015	16.8387	16.4729	17.1278	17.6929														18.6638	21.0249	20.1105	17.6421	16.7875	16.882	18.1458	17.6948
196	multidrug MFS transporter	SGL_RS03505		sll0923	lcl|NC_000911.1_prot_WP_010871523.1_328	lcl|NC_000911.1_prot_WP_010871523.1_328		exopolysaccharide transport family protein	WP_010871522.1		complement(345536..347806)	CDS		x					14.6311	18.0367	19.0188	16.309												17.2871					15.6994	18.0626	18.285	17.288
198	CDP-glucose 4,6-dehydratase	SGL_RS03550	rfbG	slr0984	lcl|NC_000911.1_prot_WP_010871532.1_337	lcl|NC_000911.1_prot_WP_010871532.1_337	rfbG	CDP-glucose 4,6-dehydratase]	WP_010871531.1		354323..355405	CDS		x							19.0068	18.3258	17.5307																		17.2955	18.7146	15.8915
199	dTDP-4-keto-6-deoxy-D-glucose epimerase	SGL_RS03555		slr0985	lcl|NC_000911.1_prot_WP_010871533.1_338	lcl|NC_000911.1_prot_WP_010871533.1_338		dTDP-4-dehydrorhamnose 3,5-epimerase	WP_010871532.1		355424..355993	CDS		x			18.1047																				17.7135	17.3192	17.5649
200	hypothetical protein	SGL_RS03570		slr1612	lcl|NC_000911.1_prot_WP_010871536.1_341	lcl|NC_000911.1_prot_WP_010871536.1_341		Uma2 family endonuclease	WP_010871535.1		357748..358608	CDS		x	17.4126	17.0714	16.1457	15.0263		15.6318	16.8877	16.0801	15.5425	14.6158	14.1856	14.0729	11.9401	13.9286	13.3255	13.5957	13.6431	13.502	12.6519	20.0999	18.8753	15.4991				14.6693	16.4207	15.7338		14.8548	12.6711	14.2178	13.1547	13.4698	13.5665
203	ATP-grasp domain-containing protein	SGL_RS03590		slr1616	lcl|NC_000911.1_prot_WP_010871540.1_346	lcl|NC_000911.1_prot_WP_010871540.1_346		ATP-grasp domain-containing protein	WP_010871539.1		361163..362188	CDS		x				16.3038	16.5155	18.8674	18.3166													17.7105				16.4241	18.2462	19.2376	19.4428	17.2241
204	NAD(P)-dependent oxidoreductase	SGL_RS03595		slr1617	lcl|NC_000911.1_prot_WP_010871541.1_347	lcl|NC_000911.1_prot_WP_010871541.1_347		NAD-dependent epimerase/dehydratase family protein	WP_010871540.1		362185..363420	CDS		x						17.8628	17.8509	18.379	16.8057	15.739	15.5199	13.052	13.729	11.8922	13.065	13.162	13.1194			17.165						16.6966	18.0778	18.9422		15.7581	15.8057	12.5502	14.2052	14.227
212	hypothetical protein	SGL_RS03760		ssl1972	lcl|NC_000911.1_prot_WP_010871571.1_380	lcl|NC_000911.1_prot_WP_010871571.1_380		hypothetical protein	WP_010871570.1		complement(390353..390634)	CDS		x			16.9154	17.8582																			16.9082	17.4248	18.033
213	succinate--CoA ligase subunit beta	SGL_RS03770		sll1023	lcl|NC_000911.1_prot_WP_010871573.1_382	lcl|NC_000911.1_prot_WP_010871573.1_382		succinate--CoA ligase subunit beta	WP_010871571.1		complement(391899..393104)	CDS		x																				18.2452
214	flotillin family protein	SGL_RS03780		sll1021	lcl|NC_000911.1_prot_WP_010871575.1_384	lcl|NC_000911.1_prot_WP_010871575.1_384		flotillin family protein	WP_010871574.1		complement(393996..396017)	CDS		x	15.9272	16.9017	15.1282	17.2395	17.6733	20.4729	21.3908	20.8044	18.8732	18.0347	18.0419	18.1822	17.2864	17.2024	17.1271	17.1311	17.1553	14.3799	15.9094	22.4731	16.3748		13.0042	17.3255	19.7875	21.747	21.8253	21.0855	18.3497	17.4242	17.8803	18.1671	17.4039	17.9513	17.6496
215	GTPase ObgE	SGL_RS03790	obgE	slr1090	lcl|NC_000911.1_prot_WP_010871577.1_386	lcl|NC_000911.1_prot_WP_010871577.1_386	obgE	GTPase ObgE]	WP_010871575.1		397037..398143	CDS		x				15.1028																				15.2677	15.1414	15.7936
216	high light inducible protein	SGL_RS19170		ssr1789	lcl|NC_000911.1_prot_WP_010871578.1_387	lcl|NC_000911.1_prot_WP_010871578.1_387		chlorophyll a/b-binding protein	WP_010871577.1		398188..398361	CDS		x				17.7038	18.5164	22.5983	22.1782	21.862	20.1681	18.6611	17.7039									20.1625				18.3104	18.8494	21.5751	22.8885	21.2118			17.267	17.5253			16.4192
218	dihydroorotase	SGL_RS03805		sll1018	lcl|NC_000911.1_prot_WP_010871580.1_389	lcl|NC_000911.1_prot_WP_010871580.1_389		dihydroorotase	WP_010871579.1		complement(399275..400600)	CDS		x										16.5075	18.9642	19.0659	16.0182																	16.4006	18.4755	19.7005	16.2254
220	universal stress protein	SGL_RS03820		slr0670	lcl|NC_000911.1_prot_WP_010871583.1_392	lcl|NC_000911.1_prot_WP_010871583.1_392		universal stress protein	WP_010871582.1		403552..404427	CDS		x			17.0398	17.5769	17.7338	19.1915	19.3846	19.3989												18.4518			17.507	18.9596	19.6915	19.4751
221	adenylyl-sulfate kinase	SGL_RS03840	cysC	slr0676	lcl|NC_000911.1_prot_WP_010871586.1_395	lcl|NC_000911.1_prot_WP_010871586.1_395	cysC	adenylyl-sulfate kinase]	WP_010871585.1		414871..415404	CDS		x		20.8715	17.9487	18.6494	17.4653	17.8508														20.9898		18.1931	18.5525	18.2074	19.3108	17.6382
222	MotA/TolQ/ExbB proton channel family protein	SGL_RS03845		slr0677	lcl|NC_000911.1_prot_WP_010871587.1_396	lcl|NC_000911.1_prot_WP_010871587.1_396		MotA/TolQ/ExbB proton channel family protein	WP_010871586.1		415562..416245	CDS		x				17.5178	18.7583	19.3521																		18.0715	19.7134	20.7204
223	biopolymer transporter ExbD	SGL_RS03850		slr0678	lcl|NC_000911.1_prot_WP_010871588.1_397	lcl|NC_000911.1_prot_WP_010871588.1_397		biopolymer transporter ExbD	WP_010871587.1		416356..417165	CDS		x							18.4476																		17.9536
224		SGL_RS19775		slr0680	lcl|NC_000911.1_prot_WP_010871590.1_399	lcl|NC_000911.1_prot_WP_010871590.1_399		TerB family tellurite resistance protein	WP_010871589.1		418704..419126	CDS		x			22.8841	19.8108	19.9732	19.8324																	23.1973	20.9564	21.2294	21.1704
225	DUF928 domain-containing protein	SGL_RS03905		sll0645	lcl|NC_000911.1_prot_WP_010871598.1_408	lcl|NC_000911.1_prot_WP_010871598.1_408		DUF928 domain-containing protein	WP_010871597.1		complement(427777..428544)	CDS		x	16.9233	20.9783	17.675	15.3126	15.8941																16.9606	19.6242	17.5566	16.4269
228	urease accessory protein UreG	SGL_RS03920	ureG	sll0643	lcl|NC_000911.1_prot_WP_010871601.1_411	lcl|NC_000911.1_prot_WP_010871601.1_411	ureG	urease accessory protein UreG]	WP_010871600.1		complement(430424..431044)	CDS		x		18.1392	15.2012	15.142																			16.2455	15.5341
231	thiamine phosphate synthase	SGL_RS03970		sll0635	lcl|NC_000911.1_prot_WP_010871611.1_421	lcl|NC_000911.1_prot_WP_010871611.1_421		thiamine phosphate synthase	WP_010871610.1		complement(443913..444944)	CDS		x					13.7833	17.8636	15.1002																	14.7553	17.5364	18.3166	16.0867
233	hypothetical protein	SGL_RS03985		slr0695	lcl|NC_000911.1_prot_WP_010871613.1_423	lcl|NC_000911.1_prot_WP_010871613.1_423		hypothetical protein	WP_010871612.1		446230..446751	CDS		x			17.3466	16.9975	17.0689	19.1932	18.2985	18.3265												18.0308			16.1976	18.3345	18.612	19.8363	18.6299	17.9527
234	hypothetical protein	SGL_RS03990		slr1590	lcl|NC_000911.1_prot_WP_010871614.1_424	lcl|NC_000911.1_prot_WP_010871614.1_424		hypothetical protein	WP_010871613.1		446807..447694	CDS		x				16.1882	15.8111	18.4176	19.207	19.1335	19.0404											19.97					18.1412	19.8854	19.6924	18.2034
236	proton extrusion protein PcxA	SGL_RS04025	pxcA	slr1596	lcl|NC_000911.1_prot_WP_010871621.1_431	lcl|NC_000911.1_prot_WP_010871621.1_431		proton extrusion protein PcxA	WP_010871619.1		456975..458297	CDS		x										9.70364		10.0503								14.1298														9.30956
237	DUF4278 domain-containing protein	SGL_RS04030		sll1515	lcl|NC_000911.1_prot_WP_010871622.1_432	lcl|NC_000911.1_prot_WP_010871622.1_432		DUF4278 domain-containing protein	WP_010871621.1		complement(458408..458857)	CDS		x							19.7568	20.4289	19.5484	17.2241			16.4845			15.4012											19.6476	20.7122	18.2198
240	hypothetical protein	SGL_RS04085		slr1600	lcl|NC_000911.1_prot_WP_010871632.1_444	lcl|NC_000911.1_prot_WP_010871632.1_444		YlqD family protein	WP_010871630.1		466588..467037	CDS		x	18.8725	19.5182	16.2724	17.5778	17.0366	15.7154															19.9473	19.7214	18.0642	16.5386	18.3528	18.8111
244	ATP-dependent zinc metalloprotease FtsH 3	SGL_RS04115		slr1604	lcl|NC_000911.1_prot_WP_010871638.1_450	lcl|NC_000911.1_prot_WP_010871638.1_450	ftsH3	ATP-dependent zinc metalloprotease FtsH3]	WP_010871637.1		471080..472930	CDS		x			14.3773	17.1441	19.0955	20.0919	21.1175	19.9367	18.968	16.1619	16.4868	15.9233	13.9795	15.2462	14.9325	15.3872	14.5393	13.2664	14.7083	20.9718			13.3928	17.4106	19.5502	21.0757	21.6631	20.3756	16.949	15.8569	16.6242	16.4153	15.7692	15.9099	15.707
246	glutamate synthase large subunit	SGL_RS04160		sll1502	lcl|NC_000911.1_prot_WP_010871646.1_459	lcl|NC_000911.1_prot_WP_010871646.1_459	gltB	glutamate synthase large subunit]	WP_010871645.1		complement(477668..482320)	CDS		x					13.6308	19.5155	22.2707	22.3643	20.6743	18.4385	17.0008	14.9651	13.3098	12.1573	12.561	12.6493	13.1023			16.2169					15.829	20.2402	22.6263	22.7992	18.9031	16.3623	16.5409	16.7185	14.4341	13.4745	14.1313
247	hypothetical protein	SGL_RS04205		slr1043	lcl|NC_000911.1_prot_WP_010871655.1_467	lcl|NC_000911.1_prot_WP_010871655.1_467		chemotaxis protein CheW	WP_010871653.1		491496..492059	CDS		x			16.634	14.057	18.5479	17.8213																		17.7462	19.1756
248	chemotaxis protein	SGL_RS04210		slr1044	lcl|NC_000911.1_prot_WP_010871656.1_468	lcl|NC_000911.1_prot_WP_010871656.1_468		methyl-accepting chemotaxis protein	WP_010871655.1		492130..494739	CDS		x	12.9562	14.6947	11.7931	16.8491	18.2532	20.3347	20.4156	18.2413	14.768					12.4354	13.1426	12.9849	12.4329			17.4697		14.5813		17.5304	20.0395	21.442	20.7705	18.2919	14.682	14.9833				13.6783	12.8182
252	magnesium chelatase subunit H	SGL_RS04275		slr1055	lcl|NC_000911.1_prot_WP_010871668.1_481	lcl|NC_000911.1_prot_WP_010871668.1_481		magnesium chelatase subunit H	WP_010871667.1		508515..512510	CDS		x																				16.9597							14.7877							12.9969
254	MCE family protein	SGL_RS04310		sll1002	lcl|NC_000911.1_prot_WP_010871677.1_489	lcl|NC_000911.1_prot_WP_010871677.1_489		MCE family protein	WP_010871674.1		complement(521483..522853)	CDS		x									15.8675		15.2529						14.0247											16.1747			14.9491
256	type I glutamate--ammonia ligase	SGL_RS04340	glnA	slr1756	lcl|NC_000911.1_prot_WP_010871683.1_495	lcl|NC_000911.1_prot_WP_010871683.1_495	glnA	type I glutamate--ammonia ligase]	WP_010871682.1		531446..532867	CDS		x									16.815	19.0258	22.3519	25.3307	25.9471	25.474	23.7677	22.1233	20.8212	18.8945	18.6095	20.776									14.7549	17.3142	22.2569	25.4297	26.394	25.7409	24.1792
257	FKBP-type peptidyl-prolyl cis-trans isomerase	SGL_RS04355		slr1761	lcl|NC_000911.1_prot_WP_010871686.1_498	lcl|NC_000911.1_prot_WP_010871686.1_498		FKBP-type peptidyl-prolyl cis-trans isomerase	WP_010871685.1		538415..539020	CDS		x	17.2798	20.5535	17.857	17.4899	17.0491																19.6812		19.2541	17.6252	17.6725
258	class I SAM-dependent methyltransferase	SGL_RS04370		slr1763	lcl|NC_000911.1_prot_WP_010871689.1_501	lcl|NC_000911.1_prot_WP_010871689.1_501		class I SAM-dependent methyltransferase	WP_010871687.1		540863..542065	CDS		x			15.3388	16.4534	18.4969	18.6265	18.7037	16.8952												19.5026			14.6026	16.6892	18.9867	19.8171	19.0311
259	glutamate decarboxylase	SGL_RS04385		sll1641	lcl|NC_000911.1_prot_WP_010871692.1_504	lcl|NC_000911.1_prot_WP_010871692.1_504		glutamate decarboxylase	WP_010871691.1		complement(543468..544871)	CDS		x								16.2469	20.069	21.4179	20.9903	18.8032	16.1169	14.9392															18.5365	20.56	20.5993	19.3757	16.8048	14.2063
260	carbon-nitrogen hydrolase family protein	SGL_RS04400		sll1640	lcl|NC_000911.1_prot_WP_010871695.1_507	lcl|NC_000911.1_prot_WP_010871695.1_507		carbon-nitrogen hydrolase family protein	WP_010871694.1		complement(545591..546556)	CDS		x						17.3286	19.1727	18.1858	15.4444																	16.3612	19.0075	18.482	16.0394
261	photosystem II protein PsbQ	SGL_RS04410	psbQ	sll1638	lcl|NC_000911.1_prot_WP_010871697.1_509	lcl|NC_000911.1_prot_WP_010871697.1_509	psbQ	photosystem II protein PsbQ]	WP_010871695.1		complement(547425..547874)	CDS		x			22.4568	21.9505	22.2673	19.8047	21.8389	20.335	19.3235						15.0589		15.3577			20.6598			20.6144	22.6058	23.0883	22.4951	21.3666	21.019
262	prohibitin family protein	SGL_RS04415		slr1768	lcl|NC_000911.1_prot_WP_010871698.1_510	lcl|NC_000911.1_prot_WP_010871698.1_510		prohibitin family protein	WP_010871697.1		548236..549132	CDS		x					15.6175															20.3143				15.9564		17.8888
263	FAD-dependent thymidylate synthase	SGL_RS04435		sll1635	lcl|NC_000911.1_prot_WP_010871702.1_514	lcl|NC_000911.1_prot_WP_010871702.1_514	thyX	FAD-dependent thymidylate synthase]	WP_010871700.1		complement(552220..552867)	CDS		x				10.5314		17.1954	18.0652	18.0378	14.7918	13.3606															14.663	18.11	18.799	17.3187
264	Grx4 family monothiol glutaredoxin	SGL_RS04455	grxD	slr1846	lcl|NC_000911.1_prot_WP_010871706.1_518	lcl|NC_000911.1_prot_WP_010871706.1_518	grxD	Grx4 family monothiol glutaredoxin]	WP_010871705.1		554727..555050	CDS		x		22.4356	19.6439	17.9095																	22.1874	22.3945	20.8152	19.5147	19.2456
265	YbaB/EbfC family nucleoid-associated protein	SGL_RS04460		slr1847	lcl|NC_000911.1_prot_WP_010871707.1_519	lcl|NC_000911.1_prot_WP_010871707.1_519		YbaB/EbfC family nucleoid-associated protein	WP_010871706.1		555262..555606	CDS		x	17.7915	20.4674	20.743	20.7887	20.6505	20.9469	19.7183	18.6617	15.772												18.5241	20.3234	21.0962	21.436	21.8139	21.7731	20.5749	18.3422
266	histidinol dehydrogenase	SGL_RS04465	hisD	slr1848	lcl|NC_000911.1_prot_WP_010871708.1_520	lcl|NC_000911.1_prot_WP_010871708.1_520	hisD	histidinol dehydrogenase]	WP_010871707.1		555642..556946	CDS		x				17.0697	18.4921	20.8861	24.0233	24.3687	24.0342	21.3451	18.7279	17.8921		16.655										15.9844	19.6138	21.11	24.1458	24.5717	21.9422	20.2558	19.4355	20.0687	19.2191
267	urease subunit alpha	SGL_RS04480	ureC	sll1750	lcl|NC_000911.1_prot_WP_010871711.1_523	lcl|NC_000911.1_prot_WP_010871711.1_523	ureC	urease subunit alpha]	WP_010871710.1		complement(559461..561170)	CDS		x							19.5348	20.6957	21.1547	21.3741	20.8287	20.2307	19.0757	17.8214	18.6405	18.4513	17.4731	16.9934	16.8234	20.708					14.7821	16.6496	19.2889	20.8781	20.3922	20.8384	21.0746	20.4652	19.4436	19.0559	19.2081
268	DUF561 domain-containing protein	SGL_RS04510		slr2032	lcl|NC_000911.1_prot_WP_010871717.1_529	lcl|NC_000911.1_prot_WP_010871717.1_529		DUF561 domain-containing protein	WP_010871716.1		566059..566805	CDS		x		21.2368	21.5549	22.1274	21.5649	20.2829	20.4215	17.9563												21.9227	20.1096	21.919	21.8723	22.5544	22.7414	21.5532	19.7512
269	1-deoxy-D-xylulose-5-phosphate synthase	SGL_RS04515		sll1945	lcl|NC_000911.1_prot_WP_010871718.1_530	lcl|NC_000911.1_prot_WP_010871718.1_530	dxs	1-deoxy-D-xylulose-5-phosphate synthase]	WP_010871717.1		complement(566983..568905)	CDS		x					14.7469	15.4726	19.6866	18.6172	18.2375	15.7833		14.5936	12.2551												15.2253	16.2585	17.9501	18.669				15.8337
270	rubredoxin	SGL_RS04520		slr2033	lcl|NC_000911.1_prot_WP_010871719.1_531	lcl|NC_000911.1_prot_WP_010871719.1_531		rubredoxin	WP_010871718.1		569141..569488	CDS		x			19.5332	19.2372	18.682	20.803	22.1816	23.0454	22.2095	21.488	20.3653	20.5706	19.5608	18.2253	18.7066	19.0828	18.4209	16.6826	17.3682	22.6692			18.5353	20.0844	19.5382	20.0994	21.8126	22.5074	21.6606	19.5621	20.5523	20.8631	19.4287	19.9381	20.1502
271	photosynthesis system II assembly factor Ycf48	SGL_RS04525		slr2034	lcl|NC_000911.1_prot_WP_010871720.1_532	lcl|NC_000911.1_prot_WP_010871720.1_532		photosynthesis system II assembly factor Ycf48	WP_010871719.1		569544..570572	CDS		x			15.7671	18.3415	19.0649	20.456	19.6213	20.2628	19.6432	18.0164	17.7549	16.8479	16.9823	16.5529	16.4189	16.646	16.258	15.6299	14.9961	19.6251			15.2355	18.6141	20.3109	19.0402	19.4079	20.9888	19.6271	19.29	17.5772	18.1121	16.0472	16.9813	17.3017
272	cytochrome b559 subunit alpha	SGL_RS04530	psbE	ssr3451	lcl|NC_000911.1_prot_WP_010871721.1_533	lcl|NC_000911.1_prot_WP_010871721.1_533	psbE	cytochrome b559 subunit alpha]	WP_010871720.1		570658..570903	CDS		x			20.6498	20.7756	21.1508	21.5015	23.1405	25.1799	25.3971	24.965	25.2547	25.4721	24.8878	24.6555	24.2859	24.5492	24.3568	23.4292	23.5094	26.55				21.2012	21.5923	21.8253	23.3844	25.3123	24.4436	24.8119	25.4017	25.2349	25.2147	25.2597	24.9435
274	photosystem II reaction center protein L	SGL_RS04540		smr0007	lcl|NC_000911.1_prot_WP_010871723.1_535	lcl|NC_000911.1_prot_WP_010871723.1_535		photosystem II reaction center protein L	WP_010871722.1		571084..571203	CDS		x									18.3982	19.3089	18.4786		18.4058	18.2971	17.8916	17.9565	17.8544	16.8295	17.3219	19.9674									17.6649	17.3474	18.1657	17.4201	18.9465	19.2289	18.7421
279	Chromophore lyase CpcS/CpeS 2	SGL_RS04655		slr2049	lcl|NC_000911.1_prot_WP_010871746.1_558	lcl|NC_000911.1_prot_WP_010871746.1_558		phycobiliprotein lyase	WP_010871745.1		595733..596311	CDS		x			18.462	18.5496	17.9963	17.7833																	19.231	19.416	19.2143	18.5574
280	phycobilisome rod-core linker polypeptide CpcG	SGL_RS04660		slr2051	lcl|NC_000911.1_prot_WP_010871747.1_559	lcl|NC_000911.1_prot_WP_010871747.1_559		phycobilisome rod-core linker polypeptide	WP_010871746.1		596498..597247	CDS		x	20.9141	21.0818	20.1272	21.6558	22.9535	25.8731	27.342	27.9916	27.6692	26.6001	25.1884	24.6816	23.8338	23.6258	23.1984	23.2237	22.9543	21.5946	21.8012	25.949	21.1855	19.5099	20.0569	22.1709	24.4134	26.1036	27.0264	28.2315	26.9928	26.2756	25.0624	25.1922	24.2152	24.0198	23.8071
281	alpha/beta fold hydrolase	SGL_RS04675		slr2053	lcl|NC_000911.1_prot_WP_010871750.1_562	lcl|NC_000911.1_prot_WP_010871750.1_562		alpha/beta fold hydrolase	WP_010871749.1		599062..599913	CDS		x					16.2135																			15.4614	17.9123
283	molecular chaperone DnaK	SGL_RS04685	dnaK	sll1932	lcl|NC_000911.1_prot_WP_010871752.1_564	lcl|NC_000911.1_prot_WP_010871752.1_564	dnaK	molecular chaperone DnaK]	WP_010871751.1		complement(600942..603257)	CDS		x	13.0088	10.6038	16.8027	17.8016	18.7601	20.4823	20.2748	19.1128	16.991	14.7894	14.1838	13.7547								20.0232			16.3383	18.8139	20.2058	21.1795	21.1725	19.3426	15.0943
284	serine hydroxymethyltransferase	SGL_RS04690		sll1931	lcl|NC_000911.1_prot_WP_010871753.1_565	lcl|NC_000911.1_prot_WP_010871753.1_565		serine hydroxymethyltransferase	WP_010871752.1		complement(603443..604726)	CDS		x			14.8592	18.4041	19.8716	21.3674	20.9931	19.0438	15.139	13.9485														18.9139	21.1493	22.0556	21.1767	18.9286
285	hypothetical protein	SGL_RS04720		slr1908	lcl|NC_000911.1_prot_WP_010871758.1_572	lcl|NC_000911.1_prot_WP_010871758.1_572		iron uptake porin	WP_010871756.1		611057..612832	CDS		x						18.7963	17.2492	18.7483		15.4185	15.3786	14.1968	14.9327	14.5668	14.9823	15.4702	15.1889	13.2926	14.0861	20.4273						17.8827	17.6243	18.1653			15.4457	15.6432	15.7508	15.6877	14.6647
286	DNA-binding response regulator	SGL_RS04725		slr1909	lcl|NC_000911.1_prot_WP_010871759.1_574	lcl|NC_000911.1_prot_WP_010871759.1_574		response regulator transcription factor	WP_010871758.1		613102..613743	CDS		x		17.7639	17.2554	17.2176	14.4732															19.7783		18.2984	18.4243	18.4078	17.4187
287	DUF1036 domain-containing protein	SGL_RS04740		sll1837	lcl|NC_000911.1_prot_WP_010871762.1_577	lcl|NC_000911.1_prot_WP_010871762.1_577		DUF1036 domain-containing protein	WP_010871761.1		complement(615266..615703)	CDS		x	17.1614	18.7537	17.4671	17.1007																17.6266		18.235	18.6347	16.5647	14.2851
290	(Fe-S)-binding protein	SGL_RS04800		sll1831	lcl|NC_000911.1_prot_WP_010871774.1_589	lcl|NC_000911.1_prot_WP_010871774.1_589		(Fe-S)-binding protein	WP_010871773.1		complement(624899..626281)	CDS		x				14.53			18.1846	14.8403																	17.0252	15.8259
291	hypothetical protein	SGL_RS04805		sll1830	lcl|NC_000911.1_prot_WP_010871775.1_590	lcl|NC_000911.1_prot_WP_010871775.1_590		hypothetical protein	WP_010871774.1		complement(626349..627425)	CDS		x		16.9594	18.4655	18.4364	18.6703	20.9263	21.1788	21.2762	19.7319	18.4519	17.69	17.8033	17.4604	17.2454	15.9248	15.528	14.6071	14.3547	13.6088	21.3295		18.1051	18.8976	19.4113	20.3399	21.0893	21.0019	20.9573	16.6248	16.5272	15.3326		16.8089	15.7133	14.7891
292	LysR family transcriptional regulator	SGL_RS04820		sll0998	lcl|NC_000911.1_prot_WP_010871778.1_593	lcl|NC_000911.1_prot_WP_010871778.1_593		LysR family transcriptional regulator	WP_010871777.1		complement(630555..631592)	CDS		x			15.5602	16.6141	17.1519	17.6199														21.7047			14.8576	17.9891	19.0196	19.2567
293	PhzF family phenazine biosynthesis isomerase	SGL_RS04830		slr1019	lcl|NC_000911.1_prot_WP_010871780.1_595	lcl|NC_000911.1_prot_WP_010871780.1_595		PhzF family phenazine biosynthesis protein	WP_010871779.1		632213..633157	CDS		x					17.4523	19.1954																		16.688	18.2747	18.7791
294	NAD-dependent epimerase/dehydratase family	SGL_RS04850		slr1020	lcl|NC_000911.1_prot_WP_010871783.1_598	lcl|NC_000911.1_prot_WP_010871783.1_598		NAD-dependent epimerase/dehydratase family protein	WP_010871782.1		636372..637523	CDS		x					17.5661	20.2866	22.7184	23.3901	22.7703	19.465	18.7118	15.6949	14.4847							18.7858				16.1749	17.6174	20.8728	22.7143	23.5939	20.35	18.6938	17.8314	17.608	14.2907	14.8486
295	Uma2 family endonuclease	SGL_RS04860		sll0995	lcl|NC_000911.1_prot_WP_010871785.1_600	lcl|NC_000911.1_prot_WP_010871785.1_600		Uma2 family endonuclease	WP_010871784.1		complement(637993..638688)	CDS		x			13.0964																				16.0993
296	aspartate aminotransferase family protein	SGL_RS04875		slr1022	lcl|NC_000911.1_prot_WP_010871788.1_603	lcl|NC_000911.1_prot_WP_010871788.1_603		aspartate aminotransferase family protein	WP_010871787.1		640737..642026	CDS		x				16.8879	17.4187	20.0174	19.9971	17.6715																16.9456	19.5172	20.7609	20.2179	17.306
298	S-(hydroxymethyl)glutathione dehydrogenase	SGL_RS04900		sll0990	lcl|NC_000911.1_prot_WP_010871793.1_608	lcl|NC_000911.1_prot_WP_010871793.1_608		S-(hydroxymethyl)glutathione dehydrogenase/class III alcohol dehydrogenase	WP_010871792.1		complement(644388..645497)	CDS		x				14.5615	15.3041	17.8648	19.2422	16.5919																15.5865	17.1035	19.6074	19.0682	17.7695
299	DUF4114 domain-containing protein	SGL_RS04910		slr1028	lcl|NC_000911.1_prot_WP_010871794.1_610	lcl|NC_000911.1_prot_WP_010871794.1_610		FG-GAP-like repeat-containing protein	WP_010871793.1		646129..658047	CDS		x									13.2944	18.3603	18.9984	17.1507	13.3516	11.9191	11.2655	10.6381	10.2817	9.57964	10.4112	16.7626									12.6846	18.0226	19.2307	17.5047	14.1787	12.4678	12.5934
300	magnesium chelatase ATPase subunit I	SGL_RS04915	bchI	slr1030	lcl|NC_000911.1_prot_WP_010871795.1_611	lcl|NC_000911.1_prot_WP_010871795.1_611	bchI	magnesium chelatase ATPase subunit I]	WP_010871794.1		658262..659335	CDS		x		16.7251	17.3252	16.9372	16.6041	14.8325														19.5484		18.297	17.4597	17.5428	17.7103	17.1404	17.357
301	tyrosine--tRNA ligase	SGL_RS04920		slr1031	lcl|NC_000911.1_prot_WP_010871796.1_612;lcl|NC_000911.1_prot_615	lcl|NC_000911.1_prot_WP_010871796.1_612	tyrS	tyrosine--tRNA ligase]	WP_010871795.1		659370..660584	CDS		x						17.3647																		13.8668	15.1152	16.7952
303	thylakoid-associated single-stranded DNA-binding	SGL_RS04940		slr1034	lcl|NC_000911.1_prot_WP_010871800.1_616	lcl|NC_000911.1_prot_WP_010871800.1_616		single-stranded DNA-binding protein	WP_010871797.1		663342..663731	CDS		x	16.72	18.232			15.5572	17.2651	18.7348	21.0565	19.2848	20.9648	19.7167	21.0493	19.7125	19.1472	18.7649	18.5499	18.7478	17.767	17.3168	21.7034	18.1228	18.1805		15.7991	18.7768	18.6286	19.8787	19.827	19.1511	19.6736	20.1046	21.0922	19.9895	19.9944	19.7759
304	GIY-YIG nuclease family protein	SGL_RS04945		slr1035	lcl|NC_000911.1_prot_WP_010871801.1_617	lcl|NC_000911.1_prot_WP_010871801.1_617		GIY-YIG nuclease family protein	WP_010871800.1		663788..664315	CDS		x			13.4643																				16.2439
306	hypothetical protein	SGL_RS04975		sll0982	lcl|NC_000911.1_prot_WP_010871807.1_623	lcl|NC_000911.1_prot_WP_010871807.1_623		hypothetical protein	WP_010871805.1		complement(668776..669162)	CDS		x			17.6014	18.0859	16.7645	17.5367																	17.615	18.3861	19.5314	18.2742
311	dienelactone hydrolase family protein	SGL_RS05030		sll1298	lcl|NC_000911.1_prot_WP_010871818.1_634	lcl|NC_000911.1_prot_WP_010871818.1_634		dienelactone hydrolase family protein	WP_010871817.1		complement(678283..679023)	CDS		x			19.0016	19.3899	18.7232																		19.1272	20.255	19.7202
313	GAF domain-containing protein	SGL_RS05055		slr1385	lcl|NC_000911.1_prot_WP_010871823.1_638	lcl|NC_000911.1_prot_WP_010871823.1_638		GAF domain-containing protein	WP_010871822.1		681707..682675	CDS		x				16.3099	16.9619	19.1367	18.0669													19.0639				16.9712	18.2469	19.3336
314	hybrid sensor histidine kinase/response	SGL_RS05075		sll1296	lcl|NC_000911.1_prot_WP_010871827.1_642	lcl|NC_000911.1_prot_WP_010871827.1_642		hybrid sensor histidine kinase/response regulator	WP_010871826.1		complement(684560..687334)	CDS		x					12.0537	13.2584	15.8344													17.8124						14.0723	14.7168			13.6665
315	methyl-accepting chemotaxis protein	SGL_RS05080		sll1294	lcl|NC_000911.1_prot_WP_010871828.1_643	lcl|NC_000911.1_prot_WP_010871828.1_643		methyl-accepting chemotaxis protein	WP_010871827.1		complement(687391..690252)	CDS		x				12.8376	13.1506	19.7246	21.6176	22.0827	21.5291	20.1968	19.6089	19.0736	18.1848	17.7071	17.5678	17.5107	16.9231	15.3052	15.0449	20.2182					15.5003	19.833	22.2794	22.3464	21.5219	19.8258	19.7298	19.3336	18.5954	18.4106	18.0367
319	thioredoxin family protein	SGL_RS05105		sll1289	lcl|NC_000911.1_prot_WP_010871833.1_648	lcl|NC_000911.1_prot_WP_010871833.1_648		thioredoxin family protein	WP_010871832.1		complement(695290..695874)	CDS		x		20.3711	17.8224	16.3467	16.3856																		17.6942	17.3745
320	ATP-dependent zinc metalloprotease FtsH 1	SGL_RS05110		slr1390	lcl|NC_000911.1_prot_WP_010871834.1_649	lcl|NC_000911.1_prot_WP_010871834.1_649	ftsH1	ATP-dependent zinc metalloprotease FtsH1]	WP_010871833.1		695975..697972	CDS		x			16.1815			15.4396	13.4558																		13.1519	16.3698	15.0913
324	hypothetical protein	SGL_RS05165		slr1397	lcl|NC_000911.1_prot_WP_010871844.1_660	lcl|NC_000911.1_prot_WP_010871844.1_660		hypothetical protein	WP_010871843.1		708189..708812	CDS		x																				19.2071
326	ferredoxin	SGL_RS05195		sll1584	lcl|NC_000911.1_prot_WP_010871850.1_666	lcl|NC_000911.1_prot_WP_010871850.1_666		ferredoxin	WP_010871849.1		complement(713774..714178)	CDS		x		17.6049	15.4514																				17.9407
327	DNA ligase	SGL_RS05200		sll1583	lcl|NC_000911.1_prot_WP_010871851.1_667	lcl|NC_000911.1_prot_WP_010871851.1_667		DNA ligase	WP_010871850.1		complement(714465..716153)	CDS		x	17.1582	17.9575	18.6436	19.8627	19.9444	21.7682	21.9874	21.1983	19.8379	18.38	17.208	16.9936	15.1647	15.6064	15.2267	14.7825	13.5664	14.8529		21.2628	17.6975	15.8718	19.7701	20.1433	21.3995	22.4286	22.6456	21.329	17.9477	16.8076	15.7135	16.5523	15.6694	15.5157	15.9368
328	DUF1995 family protein	SGL_RS05220		slr1702	lcl|NC_000911.1_prot_WP_010871855.1_671	lcl|NC_000911.1_prot_WP_010871855.1_671		DUF1995 family protein	WP_010871854.1		721724..722479	CDS		x				16.5348	16.9675	16.7557			17.7251	17.1845	15.6529	15.0758	14.9231	14.2548	14.6206	14.7533				20.8058				15.5033	17.9713	17.3685	17.7968	18.1743	16.3312	16.9801		15.3322	14.67	15.8233	15.0041
329	serine--tRNA ligase	SGL_RS05225	serS	slr1703	lcl|NC_000911.1_prot_WP_010871856.1_672	lcl|NC_000911.1_prot_WP_010871856.1_672	serS	serine--tRNA ligase]	WP_010871855.1		722570..723862	CDS		x			16.3694	17.8728	17.382	18.8939	16.7823	15.3212														14.5097	17.3299	18.4625	19.412	19.1783	16.983	14.5746
330	photosystem I reaction center subunit XII	SGL_RS05230		ssl3093	lcl|NC_000911.1_prot_WP_010871857.1_673	lcl|NC_000911.1_prot_WP_010871857.1_673		phycobilisome linker polypeptide	WP_010871856.1		complement(724094..724345)	CDS		x	20.5146	20.6975	23.2851	24.1784	25.208	26.4283	27.8378	28.1867	27.5497	26.4882	24.815	23.4476	21.8316	21.2421	20.7735	20.9228	20.9857	21.7927	20.7076	26.4236	21.2301	20.738	22.7181	24.7884	26.2972	27.3911	28.1792	28.4466	27.5637	26.4882	24.7887	23.9174	22.4052	21.9358	21.5049
331	photosystem I reaction center subunit XII	SGL_RS05235		sll1580	lcl|NC_000911.1_prot_WP_010871858.1_674	lcl|NC_000911.1_prot_WP_010871858.1_674		phycobilisome linker polypeptide	WP_010871857.1		complement(724492..725367)	CDS		x	18.0063	19.175	18.2333	19.9812	20.9529	25.101	27.0973	26.8425	26.2799	25.6149	25.045	24.9285	24.3427	24.2082	23.9658	24.0959	23.7862	22.6798	22.9389	26.3738	18.0571	18.1492	19.0291	20.0822	22.4158	25.587	27.2054	27.0773	25.3286	25.2468	25.1301	25.323	24.9228	24.731	24.6678
332	photosystem I reaction center subunit XII	SGL_RS05240		sll1579	lcl|NC_000911.1_prot_WP_010871859.1_675	lcl|NC_000911.1_prot_WP_010871859.1_675		phycobilisome linker polypeptide	WP_010871858.1		complement(725413..726234)	CDS		x	20.8047	21.6917	22.3056	22.6022	22.9909	24.9406	26.6001	27.0874	26.7865	25.7429	24.2742	22.9401	21.6769	21.1242	20.9782	21.1695	20.7929	19.7135	20.2106	25.4591	21.0286	21.789	22.1234	23.1569	24.2552	25.4369	27.1604	27.1734	25.8947	25.0666	24.1527	23.2895	22.0528	21.7672	21.4624
333	C-phycocyanin alpha chain	SGL_RS05245		sll1578	lcl|NC_000911.1_prot_WP_010871860.1_676	lcl|NC_000911.1_prot_WP_010871860.1_676	cpcA	phycocyanin subunit alpha]	WP_010871859.1		complement(726349..726837)	CDS		x	19.4768	22.6923	25.0151	24.6582	24.9461	26.7549	28.5091	28.5833	28.6982	27.6155	25.6506	25.1912	24.5222	23.7818	23.3864	23.0334	23.1481	19.8246	22.3712	24.873	18.2774	23.2771	25.6843	25.2045	26.0447	27.3003	28.173	28.8494	27.2776	26.9432	25.7741	25.562	24.7943	24.091	24.2783
334	C-phycocyanin beta chain	SGL_RS05250		sll1577	lcl|NC_000911.1_prot_WP_010871861.1_677	lcl|NC_000911.1_prot_WP_010871861.1_677		phycocyanin subunit beta	WP_010871860.1		complement(726948..727466)	CDS		x	18.8165	21.9707	26.5755	26.8998	26.8297	28.328	29.4185	29.911	29.7762	28.6634	27.384	26.8588	25.9082	25.3378	24.8645	25.2206	24.7609	23.5968	24.1322	27.241	19.0543	21.3854	26.6686	27.1985	27.7699	28.6812	29.2318	29.9597	29.4101	28.2716	27.2457	27.4288	25.7925	25.4811	25.3187
335	hypothetical protein	SGL_RS05260		slr1704	lcl|NC_000911.1_prot_WP_010871863.1_679	lcl|NC_000911.1_prot_WP_010871863.1_679		hypothetical protein	WP_010871862.1		728660..729484	CDS		x			15.7579	16.3884																			16.8536	15.5379	15.7917
336	copper chaperone	SGL_RS05295		ssr2857	lcl|NC_000911.1_prot_WP_010871869.1_685	lcl|NC_000911.1_prot_WP_010871869.1_685		heavy-metal-associated domain-containing protein	WP_010871868.1		734665..734859	CDS		x	23.7825	23.4896	20.0471	19.0051																	24.4046	23.1582	20.3992	19.3118	18.6399
338	fibrillin	SGL_RS05325		sll1568	lcl|NC_000911.1_prot_WP_010871875.1_691	lcl|NC_000911.1_prot_WP_010871875.1_691		PAP/fibrillin family protein	WP_010871874.1		complement(742080..742688)	CDS		x				16.3797	15.4853																			16.1628	17.7687	17.9526
339	ABC transporter ATP-binding protein	SGL_RS05330		sll1927	lcl|NC_000911.1_prot_WP_010871876.1_692	lcl|NC_000911.1_prot_WP_010871876.1_692		ABC transporter ATP-binding protein	WP_010871875.1		complement(742780..744732)	CDS		x							18.3411													17.9303
340	hypothetical protein	SGL_RS05340		slr2005	lcl|NC_000911.1_prot_WP_010871878.1_694	lcl|NC_000911.1_prot_WP_010871878.1_694		MBL fold metallo-hydrolase	WP_010871876.1		745339..746124	CDS		x	12.2104	17.0105	17.634	15.6399																			17.8463	17.3089	16.7683
341	DUF58 domain-containing protein	SGL_RS05395		slr2013	lcl|NC_000911.1_prot_WP_010871889.1_705	lcl|NC_000911.1_prot_WP_010871889.1_705		DUF58 domain-containing protein	WP_010871888.1		753427..754734	CDS		x																				17.6391
342	prepilin-type N-terminal cleavage/methylation	SGL_RS05405		slr2015	lcl|NC_000911.1_prot_WP_010871891.1_707	lcl|NC_000911.1_prot_WP_010871891.1_707		prepilin-type N-terminal cleavage/methylation domain-containing protein	WP_010871889.1		756053..757195	CDS		x	15.3598	16.1491	14.7131	16.9401	17.2614	17.6722	18.3681	15.8289	16.1993	13.9968	10.4989	11.381								17.9404	18.0259		16.0373	17.1754	18.259	19.1916	19.3001	17.2671	15.6151		11.7756	12.5449	11.6264
343	type II secretion system protein	SGL_RS05410		slr2016	lcl|NC_000911.1_prot_WP_010871892.1_708	lcl|NC_000911.1_prot_WP_010871892.1_708		type II secretion system GspH family protein	WP_010871891.1		757244..757720	CDS		x	16.0402	17.3372	16.4674	17.1886	16.1791															18.0914	17.8814	16.2094	15.6238	15.9577	15.199
344	prepilin-type N-terminal cleavage/methylation	SGL_RS05415		slr2017	lcl|NC_000911.1_prot_WP_010871893.1_709	lcl|NC_000911.1_prot_WP_010871893.1_709		prepilin-type N-terminal cleavage/methylation domain-containing protein	WP_010871892.1		757671..758753	CDS		x		15.7245	16.6129
345	ABC transporter ATP-binding protein	SGL_RS05425		slr2019	lcl|NC_000911.1_prot_WP_010871895.1_711	lcl|NC_000911.1_prot_WP_010871895.1_711		ABC transporter ATP-binding protein/permease	WP_010871893.1		761482..763263	CDS		x							18.2158	14.9828	15.1053																		17.3627	16.8752
346	copper-translocating P-type ATPase	SGL_RS05435		sll1920	lcl|NC_000911.1_prot_WP_010871897.1_713	lcl|NC_000911.1_prot_WP_010871897.1_713		heavy metal translocating P-type ATPase	WP_010871896.1		complement(764301..766538)	CDS		x						17.4756	15.4315	16.0763					14.5518													15.4405	16.0888
347	[acyl-carrier-protein] S-malonyltransferase	SGL_RS05440	fabD	slr2023	lcl|NC_000911.1_prot_WP_010871898.1_714	lcl|NC_000911.1_prot_WP_010871898.1_714	fabD	ACP S-malonyltransferase]	WP_010871897.1		766727..767608	CDS		x		18.4063	19.777	18.0013	17.4571																	20.161	19.9581	18.6254	17.3091	17.5191
348	response regulator	SGL_RS05445		slr2024	lcl|NC_000911.1_prot_WP_010871899.1_715	lcl|NC_000911.1_prot_WP_010871899.1_715		response regulator	WP_010871898.1		767890..768432	CDS		x			17.285	17.3129	17.1279	16.3611																	16.9631	17.9741	19.1785	18.5864
349	YbjN domain-containing protein	SGL_RS05450		slr2025	lcl|NC_000911.1_prot_WP_010871900.1_716	lcl|NC_000911.1_prot_WP_010871900.1_716		YbjN domain-containing protein	WP_010871899.1		768499..768960	CDS		x			21.9784	21.6131	20.7119	21.2973	20.6496													22.4563			20.0203	21.4777	21.4028	21.5329	20.5965
350	FAD-dependent oxidoreductase	SGL_RS05480		sll1913	lcl|NC_000911.1_prot_WP_010871906.1_722	lcl|NC_000911.1_prot_WP_010871906.1_722		FAD-dependent oxidoreductase	WP_010871904.1		complement(773827..775626)	CDS		x				13.4127	13.8106	14.5575																	15.133		13.4784	15.6096	16.1694
351	hypothetical protein	SGL_RS05495		sll1911	lcl|NC_000911.1_prot_WP_010871909.1_725	lcl|NC_000911.1_prot_WP_010871909.1_725		hypothetical protein	WP_010871908.1		complement(776551..776937)	CDS		x	19.7196	19.5164	17.7076	16.7803																	21.051	18.8208	17.7543	15.7802	13.1555
352	RNB domain-containing ribonuclease	SGL_RS05500		sll1910	lcl|NC_000911.1_prot_WP_010871910.1_726	lcl|NC_000911.1_prot_WP_010871910.1_726		ribonuclease R	WP_010871909.1		complement(777066..779411)	CDS		x						15.4231	16.6885	15.4644					13.0291	13.4038	13.2476		12.8692			20.4705					14.0416	16.9582	17.3075	16.152							13.5823
354	argininosuccinate lyase	SGL_RS05520	argH	slr1133	lcl|NC_000911.1_prot_WP_010871913.1_730	lcl|NC_000911.1_prot_WP_010871913.1_730	argH	argininosuccinate lyase]	WP_010871911.1		783379..784764	CDS		x						18.9561	21.5516	21.8127	20.773	20.1473	18.1366	17.9142	16.8656	17.0355	16.1752	16.2946	15.325	14.375	14.9104	16.0323					16.5601	19.7095	21.6232	22.2742	19.9706	19.4482	17.9058	18.2623	17.1471	17.6355	16.8173
357	thioredoxin	SGL_RS05555		slr1139	lcl|NC_000911.1_prot_WP_010871920.1_737	lcl|NC_000911.1_prot_WP_010871920.1_737		thioredoxin	WP_010871919.1		794362..794691	CDS		x		20.1093	20.0877	18.3958			17.2542															20.785	20.8665	18.7168	18.8125
358	DegT/DnrJ/EryC1/StrS family aminotransferase	SGL_RS05560		slr1140	lcl|NC_000911.1_prot_WP_010871921.1_738	lcl|NC_000911.1_prot_WP_010871921.1_738		DegT/DnrJ/EryC1/StrS family aminotransferase	WP_010871920.1		794764..795900	CDS		x				17.1386	18.5862	20.8607	20.481	18.6388																18.0001	20.3218	21.0708	20.6342	18.275
360	diguanylate cyclase	SGL_RS05600		slr1143	lcl|NC_000911.1_prot_WP_010871929.1_746	lcl|NC_000911.1_prot_WP_010871929.1_746		diguanylate cyclase	WP_010871928.1		802207..803238	CDS		x					15.1666		15.8104																	13.3904	15.7888
361	leucine--tRNA ligase	SGL_RS05615	leuS	sll1074	lcl|NC_000911.1_prot_WP_010871931.1_749	lcl|NC_000911.1_prot_WP_010871931.1_749	leuS	leucine--tRNA ligase]	WP_010871929.1		complement(806716..809325)	CDS		x				18.1544	17.4373	18.4474	19.6873	18.7012	15.1906								11.0467			18.2143				13.3735	17.6548	19.3859	20.0446	18.5779							12.4068
362	DUF3155 domain-containing protein	SGL_RS18710		slr1146	lcl|NC_000911.1_prot_WP_010871933.1_751	lcl|NC_000911.1_prot_WP_010871933.1_751		DUF3155 domain-containing protein	WP_010871932.1		complement(810922..811245)	CDS		x											17.6753	17.2566	16.7066		15.3869					17.3272											17.5889			16.2254
363	hypothetical protein	SGL_RS05645		slr1150	lcl|NC_000911.1_prot_WP_010871937.1_755	lcl|NC_000911.1_prot_WP_010871937.1_755		hypothetical protein	WP_010871936.1		815703..816215	CDS		x				18.6731	18.228	19.1951																		18.5598	19.8216
364	TPM domain-containing protein	SGL_RS05655		sll1071	lcl|NC_000911.1_prot_WP_010871939.1_757	lcl|NC_000911.1_prot_WP_010871939.1_757		TPM domain-containing protein	WP_010871937.1		complement(816983..817810)	CDS		x				15.2791	15.5729	16.127																		15.1239	16.9671	17.0682
365	transketolase	SGL_RS05660	tkt	sll1070	lcl|NC_000911.1_prot_WP_010871940.1_758	lcl|NC_000911.1_prot_WP_010871940.1_758	tkt	transketolase]	WP_010871939.1		complement(817967..819979)	CDS		x				17.3651	21.6267	25.0329	26.5978	26.7974	25.4175	22.7914	20.1636	18.5585	15.3975	14.1013	13.3393		12.9339		15.478				16.8104	18.2292	22.9951	25.5423	27.0584	26.9844	24.3425	22.2633	20.1438	18.7216	16.3791	16.0991	15.1365
366	beta-ketoacyl-[acyl-carrier-protein] synthase	SGL_RS05665	fabF	sll1069	lcl|NC_000911.1_prot_WP_010871941.1_759	lcl|NC_000911.1_prot_WP_010871941.1_759	fabF	beta-ketoacyl-ACP synthase II]	WP_010871940.1		complement(820102..821352)	CDS		x				14.922	16.9262	20.4467	20.5048	19.7539	16.8338															15.3152	19.7771	20.7937	21.2474	20.2149	15.0755		10.1676
367	acyl carrier protein	SGL_RS05670	acpP	ssl2084	lcl|NC_000911.1_prot_WP_010871942.1_760	lcl|NC_000911.1_prot_WP_010871942.1_760	acpP	acyl carrier protein]	WP_010871941.1		complement(821550..821783)	CDS		x	22.2393	23.6924	22.152	20.5182	21.0108	20.6317	20.0057														23.972	23.8692	22.6725	20.9141	20.8818	21.1902	20.9042
368	adenylosuccinate synthase	SGL_RS05700		sll1823	lcl|NC_000911.1_prot_WP_010871948.1_766	lcl|NC_000911.1_prot_WP_010871948.1_766		adenylosuccinate synthase	WP_010871944.1		complement(824584..825915)	CDS		x				15.9132	15.3427	17.6428	17.9679	14.0975						11.3176		12.915				19.9833				13.7229	17.3259	18.4601	18.536	16.3721
369	50S ribosomal protein L31	SGL_RS05710		ssl3445	lcl|NC_000911.1_prot_WP_010871950.1_768	lcl|NC_000911.1_prot_WP_010871950.1_768	rpmE	50S ribosomal protein L31]	WP_010871949.1		complement(826637..826882)	CDS		x														14.5303	15.5097	16.3824	15.924	14.4243	15.5452	25.1162															14.0372
370	30S ribosomal protein S9	SGL_RS05715		sll1822	lcl|NC_000911.1_prot_WP_010871951.1_769	lcl|NC_000911.1_prot_WP_010871951.1_769	rpsI	30S ribosomal protein S9]	WP_010871950.1		complement(826935..827348)	CDS		x													17.1643	16.8664	17.5573	18.8118	21.0547	22.4094	22.6847	24.9475				16.2617	17.3666	18.6627	19.5694	19.5436	17.494	17.8591	18.521	18.5669	18.0586	18.5609	19.0752
371	50S ribosomal protein L13	SGL_RS05720		sll1821	lcl|NC_000911.1_prot_WP_010871952.1_770	lcl|NC_000911.1_prot_WP_010871952.1_770	rplM	50S ribosomal protein L13]	WP_010871951.1		complement(827348..827803)	CDS		x											16.5378	18.4872	17.6705	17.6456	17.0571	17.2056	16.8283	15.0221	16.649	26.1112			16.0758	17.3842	17.6093							17.3294	16.2694	18.9868	18.6179
372	50S ribosomal protein L17	SGL_RS05730	rplQ	sll1819	lcl|NC_000911.1_prot_WP_010871954.1_772	lcl|NC_000911.1_prot_WP_010871954.1_772	rplQ	50S ribosomal protein L17]	WP_010871953.1		complement(828713..829063)	CDS		x							20.4999						19.3241	17.5719						25.5137											18.9177	18.9266	17.6092	18.6744	17.4484
373	DNA-directed RNA polymerase subunit alpha	SGL_RS05735		sll1818	lcl|NC_000911.1_prot_WP_010871955.1_773	lcl|NC_000911.1_prot_WP_010871955.1_773		DNA-directed RNA polymerase subunit alpha	WP_010871954.1		complement(829141..830085)	CDS		x			15.1327	16.1211	16.3544	17.3799	20.591	21.2233	21.488	21.6251	21.4111	21.6252	21.1744	21.068	20.5607	20.8159	20.5483	19.0606	19.5784	24.0753			16.097	18.0628	18.8853	19.4731	19.1918	21.4272	20.6974	20.9548	21.5841	22.0304	21.4616	21.5437	21.472
374	30S ribosomal protein S11	SGL_RS05740		sll1817	lcl|NC_000911.1_prot_WP_010871956.1_774	lcl|NC_000911.1_prot_WP_010871956.1_774	rpsK	30S ribosomal protein S11]	WP_010871955.1		complement(830194..830586)	CDS		x												15.2752	16.2265	17.7865	18.3775	21.0477	22.1691	22.6486	22.966	25.3171											16.6498	16.9712	18.6351	20.0549	21.3554
375	30S ribosomal protein S13	SGL_RS05745		sll1816	lcl|NC_000911.1_prot_WP_010871957.1_775	lcl|NC_000911.1_prot_WP_010871957.1_775	rpsM	30S ribosomal protein S13]	WP_010871956.1		complement(830635..831018)	CDS		x										18.2056	19.2123	17.448	16.8045	17.8498	18.6828	20.3538	21.9501	22.8495	22.9983	25.7844							20.5382	21.2139	20.5063	20.3857	20.3017	19.6282	17.963	18.366	19.9072
376	50S ribosomal protein L36	SGL_RS18715		sml0006	lcl|NC_000911.1_prot_WP_010871958.1_776	lcl|NC_000911.1_prot_WP_010871958.1_776	rpmJ	50S ribosomal protein L36]	WP_010871957.1		complement(831101..831217)	CDS		x									21.3869	22.9065	22.7335	22.7891	20.7535	19.4572	19.4376	18.9446	19.552	18.9133	18.8157	27.333									20.5777	21.9677	23.1587	22.187	19.9844	20.4788	19.4775
377	translation initiation factor IF-1	SGL_RS05750	infA	ssl3441	lcl|NC_000911.1_prot_WP_010871959.1_777	lcl|NC_000911.1_prot_WP_010871959.1_777	infA	translation initiation factor IF-1]	WP_010871958.1		complement(831355..831582)	CDS		x			18.3118	19.8547	17.5062																		19.1867	17.1883
378	preprotein translocase subunit SecY	SGL_RS05760	secY	sll1814	lcl|NC_000911.1_prot_WP_010871961.1_779	lcl|NC_000911.1_prot_WP_010871961.1_779	secY	preprotein translocase subunit SecY]	WP_010871959.1		complement(832391..833719)	CDS		x						17.8262	18.6148													18.0116							18.8857	19.2539
379	50S ribosomal protein L15	SGL_RS05765		sll1813	lcl|NC_000911.1_prot_WP_010871962.1_780	lcl|NC_000911.1_prot_WP_010871962.1_780	rplO	50S ribosomal protein L15]	WP_010871961.1		complement(833821..834264)	CDS		x	15.9817										16.2434	18.3149	18.4479	18.3071	19.0685	18.9075	18.9054	17.4146	18.3407	26.4616										15.9188	16.6195	17.4938	18.9023	19.4706	18.7048
380	30S ribosomal protein S5	SGL_RS05770	rpsE	sll1812	lcl|NC_000911.1_prot_WP_010871963.1_781	lcl|NC_000911.1_prot_WP_010871963.1_781	rpsE	30S ribosomal protein S5]	WP_010871962.1		complement(834333..834854)	CDS		x						18.6584					16.3231	17.5939	18.148	18.9387	19.3584	21.4124	22.9729	23.5995	24.0202	26.5549			16.5017	15.6167	17.1904	18.8286	19.8487	18.6021	16.0692	17.3405	18.5387	19.3285	19.4709	20.3855	21.1443
381	50S ribosomal protein L18	SGL_RS05775		sll1811	lcl|NC_000911.1_prot_WP_010871964.1_782	lcl|NC_000911.1_prot_WP_010871964.1_782	rplR	50S ribosomal protein L18]	WP_010871963.1		complement(834894..835256)	CDS		x					17.0788	18.6064	20.768	21.1535	19.679	19.3476	19.1993	20.4623	20.0256	20.208	20.3799	20.6111	20.1699	18.7034	19.6151	27.2484			17.119	17.1038	17.9674		19.2437	19.0238	18.4268	17.7417	19.2782	20.6518	20.3795	20.905	20.2831
382	50S ribosomal protein L6	SGL_RS05780		sll1810	lcl|NC_000911.1_prot_WP_010871965.1_783	lcl|NC_000911.1_prot_WP_010871965.1_783	rplF	50S ribosomal protein L6]	WP_010871964.1		complement(835260..835799)	CDS		x												16.3835	16.1962	16.6275	16.9505	17.1528	17.2763	17.4059	16.7296	25.7281			15.8008	16.7347	15.5511							16.3014	16.8995	17.3383	17.4076
383	30S ribosomal protein S8	SGL_RS05785		sll1809	lcl|NC_000911.1_prot_WP_010871966.1_784	lcl|NC_000911.1_prot_WP_010871966.1_784	rpsH	30S ribosomal protein S8]	WP_010871965.1		complement(835859..836260)	CDS		x										16.2103		18.0685	18.3403	19.6008	20.5329	21.9275	22.9717	23.3507	23.6884	25.4358	17.6525		17.0507							16.3525	18.2661	19.9415	20.5317	22.5085	23.2351
384	50S ribosomal protein L24	SGL_RS05795		sll1807	lcl|NC_000911.1_prot_WP_010871968.1_786	lcl|NC_000911.1_prot_WP_010871968.1_786	rplX	50S ribosomal protein L24]	WP_010871966.1		complement(837001..837348)	CDS		x	16.5366											16.8366	16.2228	15.3857	17.3349	16.9524	16.0202	15.6814	16.8014	25.7903	18.4406			16.078	17.1905									16.8013	16.712
385	50S ribosomal protein L14	SGL_RS05800		sll1806	lcl|NC_000911.1_prot_WP_010871969.1_787	lcl|NC_000911.1_prot_WP_010871969.1_787	rplN	50S ribosomal protein L14]	WP_010871968.1		complement(837349..837717)	CDS		x											18.319	18.0581	18.517	19.0031	18.9003	19.2128	18.8301	18.6535	18.0646	26.3773											17.397	17.6497	18.7716	19.5855	19.3062
386	30S ribosomal protein S17	SGL_RS05805		ssl3437	lcl|NC_000911.1_prot_WP_010871970.1_788	lcl|NC_000911.1_prot_WP_010871970.1_788	rpsQ	30S ribosomal protein S17]	WP_010871969.1		complement(837741..837986)	CDS		x	17.8948	16.7656								15.8768	16.5592	17.0803	18.0169	19.6395	20.8472	21.7208	22.2966	22.4237	22.757	25.3207	21.1847	19.5047	17.1894	16.2669					15.6783	16.9802	17.8696	19.8669	20.8562	22.2652	22.6089
387	50S ribosomal protein L29	SGL_RS05810		ssl3436	lcl|NC_000911.1_prot_WP_010871971.1_789	lcl|NC_000911.1_prot_WP_010871971.1_789	rpmC	50S ribosomal protein L29]	WP_010871970.1		complement(837994..838215)	CDS		x	18.1224	17.5434					21.1244	22.0657		16.6315	18.095	19.0735	19.6752	19.6991	19.7745	19.9186	20.0031	18.2455	19.4916	27.5708	20.3941	18.9796	17.5804							15.8993	18.2353	19.0104	19.223	20.1833	19.9548
388	50S ribosomal protein L16	SGL_RS05815		sll1805	lcl|NC_000911.1_prot_WP_010871972.1_790	lcl|NC_000911.1_prot_WP_010871972.1_790	rplP	50S ribosomal protein L16]	WP_010871971.1		complement(838218..838637)	CDS		x														18.5123	17.7136	18.7204	18.0233	18.0132	16.5543	26.8263													17.36	18.0154	18.1068
389	30S ribosomal protein S3	SGL_RS05820	rpsC	sll1804	lcl|NC_000911.1_prot_WP_010871973.1_791	lcl|NC_000911.1_prot_WP_010871973.1_791	rpsC	30S ribosomal protein S3]	WP_010871972.1		complement(838678..839400)	CDS		x												14.3687		15.3701	16.5176	18.5802	19.8275	21.4702	21.8647	25.3175				13.6066	15.488	18.4966	15.5542	16.7609	15.3545	14.9847		14.5919	16.3595	18.2366	18.2665
390	50S ribosomal protein L22	SGL_RS05825		sll1803	lcl|NC_000911.1_prot_WP_010871974.1_792	lcl|NC_000911.1_prot_WP_010871974.1_792	rplV	50S ribosomal protein L22]	WP_010871973.1		complement(839430..839795)	CDS		x													15.2296	17.3179	15.0191	15.8392	15.3525	15.1816	16.3266	25.2658											16.6733	15.9145	16.0638	16.1528	16.2932
391	30S ribosomal protein S19	SGL_RS05830	rpsS	ssl3432	lcl|NC_000911.1_prot_WP_010871975.1_793	lcl|NC_000911.1_prot_WP_010871975.1_793	rpsS	30S ribosomal protein S19]	WP_010871974.1		complement(839811..840089)	CDS		x												18.5232	17.8922	18.4444	19.8192	21.4097	22.0619	22.6309	22.8757	25.4485							22.1092	22.7474	21.8085	19.7277	19.8773		18.7758	20.0265	20.8998
392	50S ribosomal protein L2	SGL_RS05835	rplB	sll1802	lcl|NC_000911.1_prot_WP_010871976.1_794	lcl|NC_000911.1_prot_WP_010871976.1_794	rplB	50S ribosomal protein L2]	WP_010871975.1		complement(840122..840952)	CDS		x											17.0629	19.2707	18.8238	19.0381	18.8787	19.0482	19.1286	17.9243	19.1868	26.6462										16.2009	18.2876	19.3286	18.6006	19.6079	19.0866
393	50S ribosomal protein L23	SGL_RS05840		sll1801	lcl|NC_000911.1_prot_WP_010871977.1_795	lcl|NC_000911.1_prot_WP_010871977.1_795		50S ribosomal protein L23	WP_010871976.1		complement(841002..841307)	CDS		x												14.8556		14.7892	16.2538	13.9957	14.3258		15.4854	23.7641												12.8032	14.2103	15.6855	14.5209
394	50S ribosomal protein L4	SGL_RS05845		sll1800	lcl|NC_000911.1_prot_WP_010871978.1_796	lcl|NC_000911.1_prot_WP_010871978.1_796	rplD	50S ribosomal protein L4]	WP_010871977.1		complement(841300..841932)	CDS		x												18.5183	16.1913	16.642	16.7941	17.0822	16.6047	16.6613	16.8595	25.0826												17.6545	17.4528	17.6657	16.8697
395	50S ribosomal protein L3	SGL_RS05850		sll1799	lcl|NC_000911.1_prot_WP_010871979.1_797	lcl|NC_000911.1_prot_WP_010871979.1_797	rplC	50S ribosomal protein L3]	WP_010871978.1		complement(841972..842613)	CDS		x										15.9687		18.6806	18.1481	18.1703	18.3164	18.1822	17.8448	17.0456	18.1439	26.2561						16.0829	17.1353	17.673		16.9521	15.5159	18.8848	18.1386	18.9466	18.5463
396	DNA starvation/stationary phase protection	SGL_RS05855		slr1894	lcl|NC_000911.1_prot_WP_010871980.1_798	lcl|NC_000911.1_prot_WP_010871980.1_798		DNA starvation/stationary phase protection protein	WP_010871979.1		843105..843575	CDS		x		17.4236	20.5252	21.3828	22.3087	24.235	24.8026	24.1724	22.8484	21.6173	20.262	17.5846											19.3803	21.5327	23.3404	24.6664	25.2485	24.0333	20.7614	19.5532	19.7469	19.2516
399	sugar ABC transporter substrate-binding protein	SGL_RS05880		slr1897	lcl|NC_000911.1_prot_WP_010871985.1_803	lcl|NC_000911.1_prot_WP_010871985.1_803		sugar ABC transporter substrate-binding protein	WP_010871984.1		846509..847810	CDS		x					14.4997	16.0375	17.354	15.9885																16.0396	17.0036	16.1502	16.1728
400	acetylglutamate kinase	SGL_RS05885	argB	slr1898	lcl|NC_000911.1_prot_WP_010871986.1_804	lcl|NC_000911.1_prot_WP_010871986.1_804	argB	acetylglutamate kinase]	WP_010871985.1		848074..848967	CDS		x			14.9556	15.8846	16.8342	16.8299																	15.2624	16.8106	18.2317	14.9063
402	DNA-directed RNA polymerase subunit beta'	SGL_RS05925		sll1789	lcl|NC_000911.1_prot_WP_010871994.1_810	lcl|NC_000911.1_prot_WP_010871994.1_810		DNA-directed RNA polymerase subunit beta''	WP_010871989.1		complement(853497..857450)	CDS		x					12.2747	16.5427	19.9315	20.9826	20.2137	20.3414	20.3589	20.5385	19.7579	19.4724	19.3831	19.5128	19.3572	18.0733	18.449	23.0446						17.5846	20.3695	21.1115	19.2777	19.3929	20.5173	20.9714	20.3595	20.1239	20.1739
403	DNA-directed RNA polymerase subunit beta	SGL_RS05930	rpoB	sll1787	lcl|NC_000911.1_prot_WP_010871995.1_811	lcl|NC_000911.1_prot_WP_010871995.1_811	rpoB	DNA-directed RNA polymerase subunit beta]	WP_010871994.1		complement(857558..860866)	CDS		x						12.5049	18.3181	19.9017	19.5034	20.0653	20.357	20.4963	19.866	19.7724	19.5526	19.8702	19.5658	18.0272	18.5697	23.3218							18.4722	19.6877	18.8347	19.297	20.6492	20.801	20.6599	20.4716	20.5369
404	YchF/TatD family DNA exonuclease	SGL_RS05935		sll1786	lcl|NC_000911.1_prot_WP_010871996.1_812	lcl|NC_000911.1_prot_WP_010871996.1_812		TatD family hydrolase	WP_010871995.1		complement(860952..861737)	CDS		x		15.0274	16.8867	15.0004																		17.1442	18.0351	17.4295	17.249
405	30S ribosomal protein S20	SGL_RS05940		ssl2233	lcl|NC_000911.1_prot_WP_010871997.1_813	lcl|NC_000911.1_prot_WP_010871997.1_813	rpsT	30S ribosomal protein S20]	WP_010871996.1		complement(861873..862166)	CDS		x														17.8487	19.1374	21.4093	22.3232	22.1614	22.7686	24.328													18.4182	20.1085	22.0988
409	DUF533 domain-containing protein	SGL_RS05970		slr1194	lcl|NC_000911.1_prot_WP_010872003.1_819	lcl|NC_000911.1_prot_WP_010872003.1_819		DUF533 domain-containing protein	WP_010872002.1		874693..875361	CDS		x			18.4395	18.3573	16.6773	18.2092																	18.0551	18.6691	19.2728
412	peroxiredoxin	SGL_RS06000		slr1198	lcl|NC_000911.1_prot_WP_010872009.1_825	lcl|NC_000911.1_prot_WP_010872009.1_825		peroxiredoxin	WP_010872007.1		879408..880043	CDS		x		18.1628	23.0403	23.138	22.6301	23.1116	21.3485	18.5487	17.9331											18.9514			21.6267	23.4837	23.7689	23.6085	21.951	18.7932	16.318
413	urea ABC transporter permease subunit UrtC	SGL_RS06015	urtC	slr1201	lcl|NC_000911.1_prot_WP_010872012.1_828	lcl|NC_000911.1_prot_WP_010872012.1_828	urtC	urea ABC transporter permease subunit UrtC]	WP_010872011.1		883287..884519	CDS		x						16.1401	16.9222	15.4108																		16.229	17.289	15.7776
414	bifunctional aldolase/short-chain dehydrogenase	SGL_RS06055		slr1208	lcl|NC_000911.1_prot_WP_010872020.1_836	lcl|NC_000911.1_prot_WP_010872020.1_836		bifunctional aldolase/short-chain dehydrogenase	WP_010872019.1		891276..893249	CDS		x								18.4047	19.3381	17.7687	15.1554																	18.1649	17.9104	18.3199
415	magnesium transporter	SGL_RS06105	mgtE	slr1216	lcl|NC_000911.1_prot_WP_010872029.1_846	lcl|NC_000911.1_prot_WP_010872029.1_846	mgtE	magnesium transporter]	WP_010872028.1		904115..905506	CDS		x						14.8445	18.0956																			14.2153
416	hypothetical protein	SGL_RS06120		slr2071	lcl|NC_000911.1_prot_WP_010872032.1_849	lcl|NC_000911.1_prot_WP_010872032.1_849		hypothetical protein	WP_010872029.1		907990..908313	CDS		x	22.8014	22.5718	17.7069	15.9822																	23.302	21.5891	17.6769	15.6252
417	RNA methyltransferase	SGL_RS06135		sll1967	lcl|NC_000911.1_prot_WP_010872035.1_852	lcl|NC_000911.1_prot_WP_010872035.1_852	rlmD	23S rRNA (uracil(1939)-C(5))-methyltransferase RlmD]	WP_010872033.1		complement(909603..910994)	CDS		x							19.104	17.0966	15.9874														13.5464	14.3763	16.1532
418	threonine ammonia-lyase, biosynthetic	SGL_RS06140	ilvA	slr2072	lcl|NC_000911.1_prot_WP_010872036.1_853	lcl|NC_000911.1_prot_WP_010872036.1_853	ilvA	threonine ammonia-lyase, biosynthetic]	WP_010872035.1		911357..912883	CDS		x							19.4661	19.8565	20.2718	17.2155																	17.9367	20.5183	17.9619
419	cell division protein SepF	SGL_RS06145		slr2073	lcl|NC_000911.1_prot_WP_010872037.1_854	lcl|NC_000911.1_prot_WP_010872037.1_854		cell division protein SepF	WP_010872036.1		913296..913856	CDS		x	16.7022		18.2104	18.593	17.8468																	16.4644	19.1558	18.4002
420	cupin domain-containing protein	SGL_RS06150		slr2074	lcl|NC_000911.1_prot_WP_010872038.1_855	lcl|NC_000911.1_prot_WP_010872038.1_855		phosphomannose isomerase type II C-terminal cupin domain	WP_010872037.1		914052..914441	CDS		x	15.9345	14.9402	14.3061																		18.551	17.722	14.7627									20.2749
421	chaperonin GroEL	SGL_RS06170	groL	slr2076	lcl|NC_000911.1_prot_WP_010872041.1_859	lcl|NC_000911.1_prot_WP_010872041.1_859	groL	chaperonin GroEL]	WP_010872039.1		915721..917346	CDS		x	18.9265	18.9402	20.6634	22.2895	22.7577	23.9692	23.9178	22.4207	20.1412	18.5384	18.1294	18.3983	18.0724	17.847	17.6004	17.8378	17.7555	16.5046	17.2726	24.4831	20.1945	19.521	20.5156	22.7406	24.0515	24.7677	24.2007	22.6725	18.7616	17.858	18.3919	18.4993	18.2583	18.6957	18.6904
422	chorismate synthase	SGL_RS06190		sll1747	lcl|NC_000911.1_prot_WP_010872045.1_863	lcl|NC_000911.1_prot_WP_010872045.1_863	aroC	chorismate synthase]	WP_010872043.1		complement(921549..922637)	CDS		x			13.8076	15.226	16.3234	19.6922	22.0385	22.3339	20.8797	18.142	16.468	14.7916								18.9868					17.3209	19.6836	22.0323	22.6213	20.3364	17.2322
423	50S ribosomal protein L7/L12	SGL_RS06195	rplL	sll1746	lcl|NC_000911.1_prot_WP_010872046.1_864	lcl|NC_000911.1_prot_WP_010872046.1_864	rplL	50S ribosomal protein L7/L12]	WP_010872045.1		complement(922844..923230)	CDS		x	19.2311	21.4097	23.2227	23.836	24.0465	24.5608	23.7779	22.4827	20.1818	19.7871	18.6914	19.5487	19.5352	19.3818	19.4891	19.6126	19.8042	19.7847	20.3849	27.1187	21.9831	21.6463	23.249	24.2889	25.6296	24.2516	22.8081	22.649	19.335	20.0445	19.1484	20.0452	19.1647	19.7055	19.6399
424	50S ribosomal protein L10	SGL_RS06200		sll1745	lcl|NC_000911.1_prot_WP_010872047.1_865	lcl|NC_000911.1_prot_WP_010872047.1_865	rplJ	50S ribosomal protein L10]	WP_010872046.1		complement(923318..923839)	CDS		x													15.3763				12.9769			22.7721			16.9678	16.4756	15.5132	16.933	17.0126		13.796			13.4572	12.3906	14.831	14.5957
425	50S ribosomal protein L1	SGL_RS06205		sll1744	lcl|NC_000911.1_prot_WP_010872048.1_866	lcl|NC_000911.1_prot_WP_010872048.1_866	rplA	50S ribosomal protein L1]	WP_010872047.1		complement(924086..924802)	CDS		x											14.9564	17.6004	17.8746	18.0191	18.0809	17.9464	18.058	16.8783	17.719	25.7795	19.0374	20.7331	21.1018	21.2872	21.5324	19.9981	17.4125								11.579
426	50S ribosomal protein L11	SGL_RS06210	rplK	sll1743	lcl|NC_000911.1_prot_WP_010872049.1_867	lcl|NC_000911.1_prot_WP_010872049.1_867	rplK	50S ribosomal protein L11]	WP_010872048.1		complement(924889..925314)	CDS		x		16.0166	18.5937	18.2174	18.1904	18.4774					16.608	16.9462	17.2865	17.126	17.7829	17.8026	17.7028	16.4921	18.45	24.307			20.3458	19.6103	19.4283	18.6835				16.893		16.3662	17.3201	17.5798	18.5619
427	transcription termination/antitermination	SGL_RS06215	nusG	sll1742	lcl|NC_000911.1_prot_WP_010872050.1_868	lcl|NC_000911.1_prot_WP_010872050.1_868	nusG	transcription termination/antitermination protein NusG]	WP_010872049.1		complement(925416..926033)	CDS		x	19.7352	20.7281	18.1048	17.186	17.2325															17.9739	18.6529	20.739	18.6234	18.1466	17.9315
428	preprotein translocase subunit SecE	SGL_RS06220	secE	ssl3335	lcl|NC_000911.1_prot_WP_010872051.1_869	lcl|NC_000911.1_prot_WP_010872051.1_869	secE	preprotein translocase subunit SecE]	WP_010872050.1		complement(926313..926558)	CDS		x		18.6469	16.971	17.6113	19.0585	21.2927	23.7565	23.0234	20.9311	19.2663	18.0876	18.0176	17.1391	17.2184	16.8237	17.2485	16.9907	16.0919	16.1515	23.9299			17.7812	18.5952	19.9312	22.9761	23.8153	23.0219	19.3922	19.0179	17.7178	17.8773	16.5323	16.609	16.6835
429	hypothetical protein	SGL_RS06245		sll1739	lcl|NC_000911.1_prot_WP_010872055.1_873	lcl|NC_000911.1_prot_WP_010872055.1_873		late competence development ComFB family protein	WP_010872051.1		complement(928806..929885)	CDS		x						14.3716																		15.5397	15.8225	16.4806	17.0538
430	ferredoxin	SGL_RS06260		slr1828	lcl|NC_000911.1_prot_WP_010872058.1_876	lcl|NC_000911.1_prot_WP_010872058.1_876		2Fe-2S iron-sulfur cluster-binding protein	WP_010872057.1		931639..931959	CDS		x	20.8958	23.7713	18.2577																		22.4559	21.9444	18.6662		18.5275	19.0951
432	fasciclin domain-containing protein	SGL_RS06280		sll1735	lcl|NC_000911.1_prot_WP_010872062.1_880	lcl|NC_000911.1_prot_WP_010872062.1_880		fasciclin domain-containing protein	WP_010872061.1		complement(934835..935236)	CDS		x	23.8457	23.9815	22.5262	21.8728	21.5254	22.8237	24.1314	24.5462	24.144	23.3916	21.6112	21.381	19.3915	17.7524	16.5331		15.3727			21.6693	23.9028	22.8105	22.9488	21.9951	22.7835	23.3505	23.8588	24.4301	23.5379	22.7268	22.129	21.6175	19.9707	18.6667	17.4831
433	CO2 hydration protein	SGL_RS06285		sll1734	lcl|NC_000911.1_prot_WP_010872063.1_881	lcl|NC_000911.1_prot_WP_010872063.1_881		CO2 hydration protein	WP_010872062.1		complement(935409..936704)	CDS		x			14.0822	19.0209	20.5001	23.1934	24.2643	23.7092	22.3588	20.8871	20.306	20.2056	18.9494	19.0401	18.8062	18.9241	18.8932	16.8772	17.6425	22.9533			13.3075	19.0792	22.2241	23.7086	24.231	23.7759	21.2875	20.462	20.541	20.3421	19.6283	19.8527	19.8786
436	photosystem I core protein PsaA	SGL_RS06305	psaA	slr1834	lcl|NC_000911.1_prot_WP_010872067.1_885	lcl|NC_000911.1_prot_WP_010872067.1_885	psaA	photosystem I core protein PsaA]	WP_010872066.1		941686..943941	CDS		x	16.2277	16.6467	12.3964			17.886	20.9911	22.6471	24.9969	24.3385	24.3185	24.7812	24.0713	23.8784	23.8988	24.1509	23.9776	23.0177	23.5524	28.0504	15.2937					17.7994	20.9731	23.2033	23.2217	23.3142	24.5694	24.7532	24.3329	24.6841	24.4639
437	photosystem I P700 chlorophyll a apoprotein A2	SGL_RS06310		slr1835	lcl|NC_000911.1_prot_WP_010872068.1_886	lcl|NC_000911.1_prot_WP_010872068.1_886	psaB	photosystem I core protein PsaB]	WP_010872067.1		944187..946382	CDS		x			14.7706			18.2425	21.0087	23.5496	23.9362	23.6896	24.2118	24.4217	24.0486	23.9299	23.7059	24.1136	23.8679	22.8843	23.4104	27.9457							20.8536	23.1591	23.1704	23.5137	24.5683	24.7055	24.0751	24.4826	24.3535
438	DNA-binding response regulator	SGL_RS06340		slr1837	lcl|NC_000911.1_prot_WP_010872074.1_892	lcl|NC_000911.1_prot_WP_010872074.1_892		response regulator transcription factor	WP_010872073.1		953752..954456	CDS		x			17.2687	16.3592																17.9254			17.7773	16.9566	17.7216
439	alpha-ketoacid dehydrogenase subunit beta	SGL_RS06345		sll1721	lcl|NC_000911.1_prot_WP_010872075.1_893	lcl|NC_000911.1_prot_WP_010872075.1_893		alpha-ketoacid dehydrogenase subunit beta	WP_010872074.1		complement(954453..955427)	CDS		x			14.8067	17.7903	18.7109	21.5945	22.2361	22.1624	23.6339	19.8441	16.8424	17.3033	15.7712	15.4633	14.1877	14.3916	13.9018		13.7292	20.7806				18.6745	20.5422	21.6309	21.8686	22.3344	20.5082	18.5606	17.233	17.0458	16.5316	15.869	15.517
441	carbon dioxide-concentrating mechanism protein	SGL_RS06355		slr1839	lcl|NC_000911.1_prot_WP_010872077.1_895	lcl|NC_000911.1_prot_WP_010872077.1_895		carbon dioxide-concentrating mechanism protein CcmK	WP_010872076.1		956275..956613	CDS		x			18.8502	18.1391	19.0946	18.7733	19.8569	17.9362												19.5283			18.7397	18.3244	19.7602	18.3294	18.278	17.6974							15.1158
442	membrane protein	SGL_RS06365		slr1841	lcl|NC_000911.1_prot_WP_010872079.1_897;lcl|NC_000911.1_prot_WP_020861914.1_3174	lcl|NC_000911.1_prot_WP_010872079.1_897		iron uptake porin	WP_010872078.1		958137..960029	CDS		x	14.9169	16.3144	14.8706	14.5726	15.7153	18.955	20.1476	19.8761	18.2545	18.0432	18.305	17.9097	17.3892	17.2344	16.2356	16.5665	16.9248	16.4674	15.6258	22.8554				15.2827	17.6379	19.7095	20.3353	20.0476	17.2068	17.7649	18.2083	18.5846	17.5833	17.9575	17.5749
443	glucose-6-phosphate dehydrogenase	SGL_RS06375		slr1843	lcl|NC_000911.1_prot_WP_010872081.1_899	lcl|NC_000911.1_prot_WP_010872081.1_899	zwf	glucose-6-phosphate dehydrogenase]	WP_010872079.1		961201..962730	CDS		x				15.8913	19.11	22.4021	23.4649	22.1179	19.1743	16.7712														17.4829	21.1202	23.0621	23.7421	22.6125	17.2696	15.6495	14.0268
444	excinuclease ABC subunit UvrA	SGL_RS06380	uvrA	slr1844	lcl|NC_000911.1_prot_WP_010872082.1_900	lcl|NC_000911.1_prot_WP_010872082.1_900	uvrA	excinuclease ABC subunit UvrA]	WP_010872081.1		962888..965800	CDS		x												11.1975	13.0324							15.8999												11.9422
445	glycosyltransferase family 2 protein	SGL_RS06430		slr1537	lcl|NC_000911.1_prot_WP_010872092.1_911	lcl|NC_000911.1_prot_WP_010872092.1_911		glycosyltransferase family 2 protein	WP_010872091.1		975779..976648	CDS		x				15.9451																18.2881				16.34	17.6227
446	NAD-dependent epimerase/dehydratase family	SGL_RS06440		slr1540	lcl|NC_000911.1_prot_WP_010872094.1_913	lcl|NC_000911.1_prot_WP_010872094.1_913		NAD-dependent epimerase/dehydratase family protein	WP_010872092.1		977932..978867	CDS		x			14.2537	14.5244	16.3829	18.7186	16.7134	13.4478																14.7151	16.6424	17.9321	15.7706
447	DUF3782 domain-containing protein	SGL_RS06445		slr1541	lcl|NC_000911.1_prot_WP_010872095.1_914	lcl|NC_000911.1_prot_WP_010872095.1_914		DUF3782 domain-containing protein	WP_010872094.1		978941..979573	CDS		x				16.6206	17.379	18.1755																		17.0017	18.0558	18.7139
448	2-C-methyl-D-erythritol 2,4-cyclodiphosphate	SGL_RS06450		slr1542	lcl|NC_000911.1_prot_WP_010872096.1_915	lcl|NC_000911.1_prot_WP_010872096.1_915	ispF	2-C-methyl-D-erythritol 2,4-cyclodiphosphate synthase]	WP_010872095.1		979685..980170	CDS		x			16.8928	17.3802	18.4355	19.7457	18.0603																16.6633	18.6314	19.6136	19.9107
450	ATP-dependent zinc metalloprotease FtsH 4	SGL_RS06515		sll1463	lcl|NC_000911.1_prot_WP_010872107.1_927	lcl|NC_000911.1_prot_WP_010872107.1_927	ftsH4	ATP-dependent zinc metalloprotease FtsH4]	WP_010872106.1		complement(989717..991603)	CDS		x			14.5026	16.8718	17.8944	20.6139	19.8542	17.9102	17.2473	14.8081	14.7967	14.6562	13.7473	13.6891	13.5679	13.6941	14.1091		12.8801	20.5597				17.4332	19.4248	19.6006	18.9216	19.1067	15.218	14.9887		14.4791	15.8638	14.9618	14.5538
452	5'/3'-nucleotidase SurE	SGL_RS06530	surE	sll1459	lcl|NC_000911.1_prot_WP_010872110.1_930	lcl|NC_000911.1_prot_WP_010872110.1_930	surE	5'/3'-nucleotidase SurE]	WP_010872109.1		complement(993536..994213)	CDS		x			14.914	15.4947	16.0729	16.0809																	15.6383	15.4237	16.5969	16.2236
454	lysine--tRNA ligase	SGL_RS06545	lysS	slr1550	lcl|NC_000911.1_prot_WP_010872113.1_933	lcl|NC_000911.1_prot_WP_010872113.1_933	lysS	lysine--tRNA ligase]	WP_010872112.1		995275..996807	CDS		x						16.2921														16.3902					15.6876
455	FkbM family methyltransferase	SGL_RS06555		sll1456	lcl|NC_000911.1_prot_WP_010872115.1_935	lcl|NC_000911.1_prot_WP_010872115.1_935		FkbM family methyltransferase	WP_010872114.1		complement(998010..998918)	CDS		x				16.4651	17.9475	18.6404														18.5189			15.0653	17.3289	19.0437	18.0271	18.7228
457	ATP-binding cassette domain-containing protein	SGL_RS06585		sll1452	lcl|NC_000911.1_prot_WP_010872120.1_942	lcl|NC_000911.1_prot_WP_010872120.1_942		nitrate ABC transporter ATP-binding protein	WP_010872118.1		complement(1006234..1008246)	CDS		x						14.1916														15.8575					14.7435	15.1735
459	nitrate ABC transporter substrate-binding	SGL_RS06595		sll1450	lcl|NC_000911.1_prot_WP_010872122.1_944	lcl|NC_000911.1_prot_WP_010872122.1_944		ABC transporter substrate-binding protein	WP_010872121.1		complement(1009234..1010574)	CDS		x				15.8868	14.448	17.9365	18.5757	18.9395	18.2154	16.9289	16.6438	16.6894	16.1432	15.6516	15.6176	15.5432	15.2911	14.7344	14.888	19.4661				15.6458	17.8263	17.8881	18.9203	18.5652		17.8516	16.7244	16.4793	15.4517	16.0225	15.7679
460	cell division protein FtsZ	SGL_RS06615	ftsZ	sll1633	lcl|NC_000911.1_prot_WP_010872126.1_948	lcl|NC_000911.1_prot_WP_010872126.1_948	ftsZ	cell division protein FtsZ]	WP_010872125.1		complement(1013045..1014337)	CDS		x	17.8829	17.5	17.6281	17.9455	17.3512	19.2487	19.7488	19.0791	16.8907	16.6709	16.0222	16.4411	15.2557	15.2256	16.2329	16.4235	15.7769	14.9565	15.9606	23.8594	16.877	16.8792	17.6669	18.1035	18.879	20.5046	20.3887	18.824	17.0513	15.0763	17.1499	17.0215	16.3877	16.8433	16.5477
461	S41 family peptidase	SGL_RS06625		slr1751	lcl|NC_000911.1_prot_WP_010872128.1_950	lcl|NC_000911.1_prot_WP_010872128.1_950		S41 family peptidase	WP_010872127.1		1015511..1016782	CDS		x		16.8392	20.0761	20.3921	19.8277	20.3723	19.1192	16.4754														15.3947	20.0667	20.7316	21.2551	21.0451	18.4224	12.0632
464	photosystem reaction center subunit H	SGL_RS06650		slr1220	lcl|NC_000911.1_prot_WP_010872133.1_955	lcl|NC_000911.1_prot_WP_010872133.1_955		PRC-barrel domain-containing protein	WP_010872132.1		1019808..1020761	CDS		x			15.6207	17.3794	17.7377	18.9426																	17.0906	18.1254	20.1283	20.1742	19.0377
465	DNA helicase PcrA	SGL_RS06660	pcrA	sll1143	lcl|NC_000911.1_prot_WP_010872135.1_957	lcl|NC_000911.1_prot_WP_010872135.1_957	pcrA	DNA helicase PcrA]	WP_010872133.1		complement(1022278..1024659)	CDS		x																				17.1795
471	SH3 domain-containing protein	SGL_RS06720		slr1232	lcl|NC_000911.1_prot_WP_010872147.1_969	lcl|NC_000911.1_prot_WP_010872147.1_969		SH3 domain-containing protein	WP_010872146.1		1039196..1039732	CDS		x		14.63	18.7628		16.6343																14.578		17.8598
472	succinate dehydrogenase/fumarate reductase	SGL_RS06730		slr1233	lcl|NC_000911.1_prot_WP_010872149.1_971	lcl|NC_000911.1_prot_WP_010872149.1_971		succinate dehydrogenase/fumarate reductase flavoprotein subunit	WP_010872148.1		1040531..1042258	CDS		x					15.3673	19.3118	20.3832	20.6599	19.2547	18.4622	17.8754	16.4274	15.9111	15.6384	15.1189	15.288	14.5307		13.746					13.8396	16.8642	19.9103	21.4776	20.5573	18.0172	17.8192	17.7073	17.5522	17.0902	16.2511	16.2474
476	type II toxin-antitoxin system PemK/MazF family	SGL_RS06775		sll1130	lcl|NC_000911.1_prot_WP_010872158.1_980	lcl|NC_000911.1_prot_WP_010872158.1_980		type II toxin-antitoxin system PemK/MazF family toxin	WP_010872157.1		complement(1048406..1048753)	CDS		x			20.4778	21.7415	21.9675	23.4366	23.5383	21.9333	17.9313	17.7516	17.3398	17.013								19.9047			20.1152	21.9117	23.6227	24.0395	23.8428	22.3735			16.1467	17.4426
477	hypothetical protein	SGL_RS06780		ssl2245	lcl|NC_000911.1_prot_WP_010872159.1_981	lcl|NC_000911.1_prot_WP_010872159.1_981		hypothetical protein	WP_010872158.1		complement(1048750..1049016)	CDS		x			19.3984	18.9344	19.6119	20.8324																	18.1059	19.6987	21.4072
478	glutaredoxin 3	SGL_RS06795	grxC	ssr2061	lcl|NC_000911.1_prot_WP_010872162.1_984	lcl|NC_000911.1_prot_WP_010872162.1_984	grxC	glutaredoxin 3]	WP_010872160.1		1050812..1051078	CDS		x		19.2906	19.9429	18.0741																			18.5133	17.9707
479	glutathione synthase	SGL_RS06800	gshB	slr1238	lcl|NC_000911.1_prot_WP_010872163.1_985	lcl|NC_000911.1_prot_WP_010872163.1_985	gshB	glutathione synthase]	WP_010872162.1		1051159..1052121	CDS		x			14.9761	15.4678	15.7913	19.8164	21.4571	17.6039															15.5452	16.4774	18.7773	19.9416	19.9317	18.6017
480	1,4-dihydroxy-2-naphthoyl-CoA synthase	SGL_RS06810	menB	sll1127	lcl|NC_000911.1_prot_WP_010872165.1_987	lcl|NC_000911.1_prot_WP_010872165.1_987	menB	1,4-dihydroxy-2-naphthoyl-CoA synthase]	WP_010872164.1		complement(1052927..1053754)	CDS		x						17.9571	20.2698	20.631	19.1073	16.9622															15.6691	18.3019	20.0596	20.8279	16.6641	16.9324	13.9447
481	Re/Si-specific NAD(P)(+) transhydrogenase	SGL_RS06815	pntA	slr1239	lcl|NC_000911.1_prot_WP_010872166.1_988	lcl|NC_000911.1_prot_WP_010872166.1_988	pntA	Re/Si-specific NAD(P)(+) transhydrogenase subunit alpha]	WP_010872165.1		1053955..1055547	CDS		x					14.0434	17.3867	18.5784	19.809	18.2728	17.1184	16.5019	15.3821	15.5834	15.1336	13.4334	13.7344	13.7945		12.6963	16.7245					17.261	16.9632	18.2934	20.1203	16.4645	17.0428	16.7714	17.1389	16.2616	16.4762	15.9956
483	Re/Si-specific NAD(P)(+) transhydrogenase	SGL_RS06840		slr1434	lcl|NC_000911.1_prot_WP_010872170.1_993	lcl|NC_000911.1_prot_WP_010872170.1_993	pntB	Re/Si-specific NAD(P)(+) transhydrogenase subunit beta]	WP_010872168.1		1056985..1058427	CDS		x					15.4148	17.7538	20.1528	20.2234	19.2237	17.9544	17.9927	17.615	16.9209	16.0743		16.0263	15.1932									18.0709	20.6151	20.1681	18.9607	19.1353	18.4675		17.2385	17.6548	17.6435
484	TldD/PmbA family protein	SGL_RS06845		slr1435	lcl|NC_000911.1_prot_WP_010872171.1_994	lcl|NC_000911.1_prot_WP_010872171.1_994		TldD/PmbA family protein	WP_010872170.1		1058537..1059820	CDS		x						17.7989																		14.3827	15.4546	16.7869
486	aldose 1-epimerase	SGL_RS06860		slr1438	lcl|NC_000911.1_prot_WP_010872174.1_997	lcl|NC_000911.1_prot_WP_010872174.1_997		aldose 1-epimerase	WP_010872173.1		1061242..1062111	CDS		x			17.7255	16.4777	17.4913																		16.9761	17.0022	17.2357	16.8579
487	isoleucine--tRNA ligase	SGL_RS06865		sll1362	lcl|NC_000911.1_prot_WP_010872175.1_998	lcl|NC_000911.1_prot_WP_010872175.1_998	ileS	isoleucine--tRNA ligase]	WP_010872174.1		complement(1062238..1065204)	CDS		x				13.3169	14.2789	18.6102	20.0886	19.3558	15.336		13.5252									17.1324					16.7916	19.1654	20.2364	19.0794	15.3706
489	glycogen/starch/alpha-glucan phosphorylase	SGL_RS06895		sll1356	lcl|NC_000911.1_prot_WP_010872181.1_1004	lcl|NC_000911.1_prot_WP_010872181.1_1004		glycogen/starch/alpha-glucan phosphorylase	WP_010872180.1		complement(1073080..1075629)	CDS		x						14.2726	19.0491	21.0762	21.0394	18.0955	15.0613															16.9386	20.9262	21.4191	19.236	14.8485	13.8473
497	S1 RNA-binding domain-containing protein	SGL_RS07010		slr1356	lcl|NC_000911.1_prot_WP_010872200.1_1024	lcl|NC_000911.1_prot_WP_010872200.1_1024		30S ribosomal protein S1	WP_010872199.1		1097077..1098063	CDS		x		16.5379	17.7674	17.5399	16.8908	18.3342	18.0195	17.0519	16.4746		16.3778	16.0325	15.3942	15.836	15.8392	17.0286	18.6127	17.9802	19.2968	24.2487			16.6194	17.7779	18.1768	19.6284	18.9908	17.2584	14.5311	15.445	15.8391	16.7962	16.901	17.8952	17.3828
498	pyruvate kinase	SGL_RS07035	pyk	sll1275	lcl|NC_000911.1_prot_WP_010872204.1_1028	lcl|NC_000911.1_prot_WP_010872204.1_1028	pyk	pyruvate kinase]	WP_010872203.1		complement(1102283..1104058)	CDS		x				14.5421	14.9682	18.0596	17.1161	16.9801	15.4205	15.7017		14.5413		13.4508	14.0443	13.5596	13.8001		12.7561	20.8795				13.6614	15.8125	17.9438	18.4196	16.9065	14.9496	14.4943	15.6051		13.8008	14.5032	14.4488
499	DUF1824 family protein	SGL_RS07040		slr1362	lcl|NC_000911.1_prot_WP_010872205.1_1029	lcl|NC_000911.1_prot_WP_010872205.1_1029		DUF1824 family protein	WP_010872204.1		1104246..1104647	CDS		x	13.2428	17.5827	16.8498																		15.3435		14.4565
500	polyphosphate:AMP phosphotransferase	SGL_RS07050	pap	slr1363	lcl|NC_000911.1_prot_WP_010872207.1_1031	lcl|NC_000911.1_prot_WP_010872207.1_1031	pap	polyphosphate:AMP phosphotransferase]	WP_010872206.1		1105666..1107168	CDS		x																				19.5814												14.9382
502	hypothetical protein	SGL_RS07070		sll1273	lcl|NC_000911.1_prot_WP_010872211.1_1035	lcl|NC_000911.1_prot_WP_010872211.1_1035		hypothetical protein	WP_010872210.1		complement(1109620..1111044)	CDS		x																				18.9762
504	precorrin-6Y C5,15-methyltransferase subunit	SGL_RS07105	cbiT	slr1368	lcl|NC_000911.1_prot_WP_010872217.1_1042	lcl|NC_000911.1_prot_WP_010872217.1_1042	cbiT	precorrin-6Y C5,15-methyltransferase subunit CbiT]	WP_010872215.1		1119916..1120509	CDS		x				16.8175	17.1865	17.5045																		16.6227	17.5154	16.2734
505	hypothetical protein	SGL_RS07130		sll0877	lcl|NC_000911.1_prot_WP_010872222.1_1047	lcl|NC_000911.1_prot_WP_010872222.1_1047		AAA-like domain-containing protein	WP_010872221.1		complement(1130313..1131683)	CDS		x						15.4796														17.0723
506	large conductance mechanosensitive channel	SGL_RS07135	mscL	slr0875	lcl|NC_000911.1_prot_WP_010872223.1_1048	lcl|NC_000911.1_prot_WP_010872223.1_1048	mscL	large conductance mechanosensitive channel protein MscL]	WP_010872222.1		1131810..1132247	CDS		x			19.6324	21.2279	21.3499	22.5761	22.5535	21.7157	19.4617						17.3149	17.56							18.9344	21.0209	21.8779	22.9386	22.906	21.6444
507	NAD(P)/FAD-dependent oxidoreductase	SGL_RS07150		slr0876	lcl|NC_000911.1_prot_WP_010872226.1_1051	lcl|NC_000911.1_prot_WP_010872226.1_1051		NAD(P)/FAD-dependent oxidoreductase	WP_010872225.1		1133879..1135108	CDS		x				17.5782	17.2215	19.2412	18.7807	18.778	14.308											17.6445				17.589	19.5945	19.869	19.0466	18.3931
508	RNA-binding protein	SGL_RS07155		ssr1480	lcl|NC_000911.1_prot_WP_010872227.1_1052	lcl|NC_000911.1_prot_WP_010872227.1_1052		RNA-binding protein	WP_010872226.1		1135337..1135588	CDS		x			22.244	20.0336	19.8403	20.8035	19.7231	20.1477		17.8069				14.7613	15.9071								23.5417	17.7192	22.0929
509	Asp-tRNA(Asn)/Glu-tRNA(Gln) amidotransferase	SGL_RS07160	gatA	slr0877	lcl|NC_000911.1_prot_WP_010872228.1_1053	lcl|NC_000911.1_prot_WP_010872228.1_1053	gatA	Asp-tRNA(Asn)/Glu-tRNA(Gln) amidotransferase subunit GatA]	WP_010872227.1		1135716..1137167	CDS		x				15.8283	17.68	20.1279	20.1561	18.938												18.4028				16.9276	19.4839	19.7589	19.5325	17.8785
510	glycine cleavage system protein H	SGL_RS07170	gcvH	slr0879	lcl|NC_000911.1_prot_WP_010872230.1_1055	lcl|NC_000911.1_prot_WP_010872230.1_1055	gcvH	glycine cleavage system protein GcvH]	WP_010872228.1		1138210..1138608	CDS		x			19.1186	16.82	17.2312																		18.5507	17.8412	18.1472
513	3-oxoacyl-[acyl-carrier-protein] reductase	SGL_RS07245	fabG	slr0886	lcl|NC_000911.1_prot_WP_010872244.1_1072	lcl|NC_000911.1_prot_WP_010872244.1_1072	fabG	3-oxoacyl-acyl-carrier-protein (reductase)	WP_010871461.1		1152549..1153292	CDS		x	15.9843		18.8318	17.9677	17.8835	20.3327	20.7524	19.9281								15.7227				23.4763			19.0685	18.0769	18.8021	20.8014	20.5425	19.4448	18.2492	17.1484				16.7723	16.4451
516	N-acetylmuramic acid 6-phosphate etherase	SGL_RS07305	murQ	sll0861	lcl|NC_000911.1_prot_WP_010872255.1_1083	lcl|NC_000911.1_prot_WP_010872255.1_1083	murQ	N-acetylmuramic acid 6-phosphate etherase]	WP_010872254.1		complement(1163421..1164338)	CDS		x			16.1346	16.3238	15.8037																		15.6874	15.9575	16.997	17.4349
518	apocytochrome f	SGL_RS07315		sll1317	lcl|NC_000911.1_prot_WP_010872257.1_1085	lcl|NC_000911.1_prot_WP_010872257.1_1085	petA	apocytochrome f]	WP_010872256.1		complement(1165087..1166073)	CDS		x				17.5269	20.4564	22.7981	24.6985	23.6879	22.1969	20.1482	19.0248	18.008	17.4743	17.3568	16.9845	16.4241	16.8439		15.8991	19.5282				18.3214	22.2003	22.6863	23.5746	23.8121	18.898	20.0243	20.2256	18.1389	19.0862	19.2951	17.2098
519	photosystem II reaction center protein H	SGL_RS07325	psbH	ssl2598	lcl|NC_000911.1_prot_WP_010872259.1_1087	lcl|NC_000911.1_prot_WP_010872259.1_1087	psbH	photosystem II reaction center protein PsbH]	WP_010872257.1		complement(1167053..1167247)	CDS		x						21.8937	24.396	25.6722	25.2392	24.2584	23.3263	23.2116	22.1589	21.6769	21.1666	20.9415	20.8338	19.6542	19.1041	25.9334					22.7916	23.3365		25.9926	23.969	23.2488	24.3027	24.1291	23.4258	23.4863	21.9833
520	hypothetical protein	SGL_RS07330		ssl2595	lcl|NC_000911.1_prot_WP_010872261.1_1089	lcl|NC_000911.1_prot_WP_010872261.1_1089		YciI family protein	WP_010872260.1		complement(1167510..1167779)	CDS		x		16.4264	20.4641	19.5306	18.5188																		17.9799	19.1577	19.8312
521	TRAP transporter substrate-binding protein	SGL_RS07340		sll1314	lcl|NC_000911.1_prot_WP_010872263.1_1091	lcl|NC_000911.1_prot_WP_010872263.1_1091		TRAP transporter substrate-binding protein	WP_010872261.1		complement(1169078..1170187)	CDS		x			13.3283	17.146	17.8424	19.2405	19.6148	18.2021															14.6616	18.0138	19.7813	20.7421	20.0021
522	heme-binding protein	SGL_RS07355		slr1406	lcl|NC_000911.1_prot_WP_010872266.1_1095	lcl|NC_000911.1_prot_WP_010872266.1_1095		heme-binding protein	WP_010872263.1		1181064..1181609	CDS		x					18.6208	22.082	24.2146	22.6825	21.9071	19.3914															20.3844	22.1152	22.8934	23.2792
523	hypothetical protein	SGL_RS07360		slr1407	lcl|NC_000911.1_prot_WP_010872267.1_1096	lcl|NC_000911.1_prot_WP_010872267.1_1096		hypothetical protein	WP_010872266.1		1181716..1182585	CDS		x			17.7008	18.912	18.9885	19.8813	19.5981	16.3415															16.6326	19.5562	19.9824	16.1758	17.3881	17.8171
524	WD40 repeat domain-containing protein	SGL_RS07365		slr1409	lcl|NC_000911.1_prot_WP_010872268.1_1097	lcl|NC_000911.1_prot_WP_010872268.1_1097		WD40 repeat domain-containing protein	WP_010872267.1		1182665..1183645	CDS		x			18.1128	19.8486	19.6578	21.1618	20.6051	18.2796															17.7109	20.2836	21.029	21.7134	20.8462	19.2556
525	hypothetical protein	SGL_RS07370		slr1410	lcl|NC_000911.1_prot_WP_010872269.1_1098	lcl|NC_000911.1_prot_WP_010872269.1_1098		hypothetical protein	WP_010872268.1		1183660..1184664	CDS		x			17.8354	18.583	19.0109	19.7982	18.6723	17.6473															17.4431	19.2381	20.3705	20.3974	19.5606	18.5779
527	hypothetical protein	SGL_RS07380		sll1306	lcl|NC_000911.1_prot_WP_010872271.1_1100	lcl|NC_000911.1_prot_WP_010872271.1_1100		polysaccharide deacetylase family protein	WP_010872270.1		complement(1185300..1186307)	CDS		x					14.6727	19.2299	21.023	21.3137	19.4462	16.7539															15.192	19.8493	21.3813	21.3644	16.0736	14.7771	14.4283
528	alpha/beta hydrolase	SGL_RS07385		sll1305	lcl|NC_000911.1_prot_WP_010872272.1_1101	lcl|NC_000911.1_prot_WP_010872272.1_1101		alpha/beta hydrolase	WP_010872271.1		complement(1186311..1187198)	CDS		x			15.8466	18.6839	19.0685	20.4792	18.6459																19.9545	19.235	20.6326	20.7312	19.3341	18.1186
529	sugar phosphate isomerase/epimerase	SGL_RS07390		sll1304	lcl|NC_000911.1_prot_WP_010872273.1_1102	lcl|NC_000911.1_prot_WP_010872273.1_1102		sugar phosphate isomerase/epimerase	WP_010872272.1		complement(1187219..1188082)	CDS		x				15.7327		17.3731	18.0545																	15.8602	16.7264	18.4795	18.9199	17.4903
530	hypothetical protein	SGL_RS07395		sll1785	lcl|NC_000911.1_prot_WP_010872274.1_1103	lcl|NC_000911.1_prot_WP_010872274.1_1103		cupin domain-containing protein	WP_010872273.1		complement(1188079..1188885)	CDS		x		14.686	19.6516	21.272	20.9151	22.225	22.3982	21.9854	20.6769	19.2307	19.062	17.6992	17.1633	16.7668	16.8876	17.184	16.8013	16.2177	14.7481	20.9129			19.6775	21.4791	22.6758	22.6701	22.4837	22.3142	19.0586	19.5988	18.9126	18.2647	17.6111	17.2549	17.4184
531	hypothetical protein	SGL_RS07400		sll1784	lcl|NC_000911.1_prot_WP_010872275.1_1105	lcl|NC_000911.1_prot_WP_010872275.1_1105		cupin domain-containing protein	WP_010872274.1		complement(1189110..1189913)	CDS		x		17.6688	19.6805	20.7403	20.1186	20.5026	18.9699	18.6533	15.2956	14.6296		16.102		13.8494	13.2516	13.0176	14.1319		12.9369	20.4723			19.1218	20.5497	20.9918	20.5848	19.8737	18.718			14.2746	13.9849	15.0587	15.9201	15.3849
533	hypothetical protein	SGL_RS07410		slr1852	lcl|NC_000911.1_prot_WP_010872277.1_1107	lcl|NC_000911.1_prot_WP_010872277.1_1107		hypothetical protein	WP_010872276.1		1190867..1191433	CDS		x			14.5401	20.8586	22.0056	23.9876	24.26	23.7076	20.967	18.2879													15.9305	20.9352	23.1331	24.6953	24.8671	23.5667	20.4589	17.9013
534	carboxymuconolactone decarboxylase family	SGL_RS07415		slr1853	lcl|NC_000911.1_prot_WP_010872278.1_1108	lcl|NC_000911.1_prot_WP_010872278.1_1108		carboxymuconolactone decarboxylase family protein	WP_010872277.1		1191445..1191786	CDS		x			16.6543	17.9577	18.3103	21.0153	21.7211	19.7735			20.7881												17.0978	18.7172	20.2756	21.269	20.7385	19.8794					19.7452
535	thimanine synthesis protein ThiJ	SGL_RS07420		slr1854	lcl|NC_000911.1_prot_WP_010872279.1_1109	lcl|NC_000911.1_prot_WP_010872279.1_1109		DJ-1/PfpI family protein	WP_010872278.1		1191856..1192452	CDS		x			19.8001	20.8708	20.0778	20.1854	19.6806																18.5844	21.5529	21.7018	19.7253		18.2838
536	AGE family epimerase/isomerase	SGL_RS07425		slr1855	lcl|NC_000911.1_prot_WP_010872280.1_1110	lcl|NC_000911.1_prot_WP_010872280.1_1110		AGE family epimerase/isomerase	WP_010872279.1		1192485..1194308	CDS		x					16.4817	21.2017	23.3901	23.9013	22.6084	19.7517	17.6953	15.1879													18.1531	22.0691	24.0883	24.1163	20.673	18.7551	17.5448	15.0916
537	glycogen debranching enzyme GlgX	SGL_RS07435	glgX	slr1857	lcl|NC_000911.1_prot_WP_010872282.1_1112	lcl|NC_000911.1_prot_WP_010872282.1_1112	glgX	glycogen debranching protein GlgX]	WP_010872281.1		1194653..1196776	CDS		x					14.2131	18.4045	18.5083	18.0906																	14.993	16.4659	19.5068	17.0346
538	STAS domain-containing protein	SGL_RS07440		slr1859	lcl|NC_000911.1_prot_WP_010872283.1_1113	lcl|NC_000911.1_prot_WP_010872283.1_1113		anti-sigma factor antagonist	WP_010872282.1		1196836..1197162	CDS		x			18.1836	19.0308	19.2719																		17.1169	19.6857	19.7813
540	anthranilate phosphoribosyltransferase	SGL_RS07485	trpD	slr1867	lcl|NC_000911.1_prot_WP_010872292.1_1122	lcl|NC_000911.1_prot_WP_010872292.1_1122	trpD	anthranilate phosphoribosyltransferase]	WP_010872291.1		1206947..1207993	CDS		x				17.3859	16.2676	17.545																		17.0457	18.8853
541	deoxyribose-phosphate aldolase	SGL_RS07490	deoC	sll1776	lcl|NC_000911.1_prot_WP_010872293.1_1123	lcl|NC_000911.1_prot_WP_010872293.1_1123	deoC	deoxyribose-phosphate aldolase]	WP_010872292.1		complement(1208020..1208697)	CDS		x			17.107	17.0578	17.9246																		16.2499	18.0536	18.1433	16.7745
542	hypothetical protein	SGL_RS07495		sll1775	lcl|NC_000911.1_prot_WP_010872294.1_1124	lcl|NC_000911.1_prot_WP_010872294.1_1124		GH116 family glycosyl hydrolase	WP_010872293.1		complement(1208749..1211202)	CDS		x				14.3922	15.8529	18.6302	18.6673	18.8064																14.2984	18.1864	19.4847	19.546	16.8946
544	pirin family protein	SGL_RS07530		sll1773	lcl|NC_000911.1_prot_WP_010872298.1_1132	lcl|NC_000911.1_prot_WP_010872298.1_1132		pirin family protein	WP_010872297.1		complement(1215453..1216151)	CDS		x		14.7046	15.2022	13.068																			15.9339
545	serine/threonine-protein phosphatase	SGL_RS07545		sll1771	lcl|NC_000911.1_prot_WP_010872301.1_1135	lcl|NC_000911.1_prot_WP_010872301.1_1135		serine/threonine-protein phosphatase	WP_010872300.1		complement(1219654..1220418)	CDS		x		16.8059	18.0204	19.5472	18.3925	18.5885	16.7356															15.7643	19.0823	19.6469	19.4899	19.5267
546	AarF/ABC1/UbiB kinase family protein	SGL_RS07550		sll1770	lcl|NC_000911.1_prot_WP_010872302.1_1136	lcl|NC_000911.1_prot_WP_010872302.1_1136		AarF/ABC1/UbiB kinase family protein	WP_010872301.1		complement(1220473..1222230)	CDS		x																				18.0039															12.8144
547	thylakoid lumen protein	SGL_RS07560		sll1769	lcl|NC_000911.1_prot_WP_010872303.1_1138	lcl|NC_000911.1_prot_WP_010872303.1_1138		thylakoid lumen protein	WP_010872302.1		complement(1222610..1222927)	CDS		x		15.835	19.3563	19.1657	19.9891	19.8525										15.0101							20.0244	20.3345	20.9444	20.0525	18.9687								14.6601
549	D-alanine--D-alanine ligase	SGL_RS07575		slr1874	lcl|NC_000911.1_prot_WP_010872307.1_1142	lcl|NC_000911.1_prot_WP_010872307.1_1142		D-alanine--D-alanine ligase	WP_010872306.1		1224777..1225841	CDS		x				16.863	17.4236	17.928		16.6317															15.0375	15.8735	17.8376	18.0514
550	30S ribosomal protein S6	SGL_RS07595	rpsF	sll1767	lcl|NC_000911.1_prot_WP_010872311.1_1146	lcl|NC_000911.1_prot_WP_010872311.1_1146	rpsF	30S ribosomal protein S6]	WP_010872310.1		complement(1227591..1227932)	CDS		x	14.4281										14.4418	17.7052	16.6393	16.508	17.7352	19.0535	19.9555	20.4704	20.7289	22.3311	17.9884			16.4121							16.4507	17.6349	18.8176	19.7338	20.1592
551	FAA hydrolase family protein	SGL_RS07600		slr1877	lcl|NC_000911.1_prot_WP_010872312.1_1147	lcl|NC_000911.1_prot_WP_010872312.1_1147		fumarylacetoacetate hydrolase family protein	WP_010872311.1		1228237..1229067	CDS		x		17.3698	17.5001	17.8081	16.7417																	17.2897	18.2824	18.1715	17.0532	16.7267
554	homoserine kinase	SGL_RS07645	thrB	sll1760	lcl|NC_000911.1_prot_WP_010872321.1_1156	lcl|NC_000911.1_prot_WP_010872321.1_1156	thrB	homoserine kinase]	WP_010872319.1		complement(1235136..1236056)	CDS		x																									18.5747
558	hypothetical protein	SGL_RS07685		ssl3364	lcl|NC_000911.1_prot_WP_010872329.1_1164	lcl|NC_000911.1_prot_WP_010872329.1_1164		Calvin cycle protein CP12	WP_010872328.1		complement(1242765..1242989)	CDS		x	24.7113	25.1722	22.0186	20.3586	19.5965	19.9068	19.8467	19.0759	18.5276	17.493	16.0895										25.242	25.267	22.6058	20.5021	20.1548	20.6528	19.8851	18.9263			15.0361
559	tryptophan--tRNA ligase	SGL_RS07690	trpS	slr1884	lcl|NC_000911.1_prot_WP_010872330.1_1165	lcl|NC_000911.1_prot_WP_010872330.1_1165	trpS	tryptophan--tRNA ligase]	WP_010872329.1		1243274..1244287	CDS		x				12.7212		18.079														18.2037			11.7523		16.3445	13.3854	12.5877	14.3159					11.2827
560		SGL_RS19585		ssr3189	lcl|NC_000911.1_prot_WP_010872331.1_1166	lcl|NC_000911.1_prot_WP_010872331.1_1166		hypothetical protein	WP_010872330.1		1244438..1244605	CDS		x	18.7513										16.2591		16.6495	17.3218	17.9032	18.2564	18.7308	19.1968	17.9433	21.73									17.4942	18.0254	17.5788	18.1219	16.2479	18.0422	17.8859
561	hydroxymethylbilane synthase	SGL_RS07710		slr1887	lcl|NC_000911.1_prot_WP_010872335.1_1170	lcl|NC_000911.1_prot_WP_010872335.1_1170	hemC	hydroxymethylbilane synthase]	WP_010872333.1		1247192..1248154	CDS		x		19.5756	19.9292	19.0465	18.1473	18.5309	16.6136	13.0737												18.7749		18.8932	19.9531	19.9369	19.5918	18.4657	15.941
563	UDP-N-acetylmuramoyl-L-alanine--D-glutamate	SGL_RS07755		sll2010	lcl|NC_000911.1_prot_WP_010872343.1_1179	lcl|NC_000911.1_prot_WP_010872343.1_1179	murD	UDP-N-acetylmuramoyl-L-alanine--D-glutamate ligase]	WP_010872342.1		complement(1256905..1258263)	CDS		x			16.4923	16.4328	15.6308	15.7945																	17.4626	17.5369	17.5087
566	4-hydroxy-3-methylbut-2-en-1-yl diphosphate	SGL_RS07775		slr2136	lcl|NC_000911.1_prot_WP_010872347.1_1183	lcl|NC_000911.1_prot_WP_010872347.1_1183	ispG	(E)-4-hydroxy-3-methylbut-2-enyl-diphosphate synthase]	WP_010872345.1		1262049..1263260	CDS		x		14.1425	14.0286	15.9445	16.477	19.151	17.1393																16.3188	17.0841	19.0803	19.5081	17.8129	15.8132
568	DNA topoisomerase (ATP-hydrolyzing) subunit B	SGL_RS07790	gyrB	sll2005	lcl|NC_000911.1_prot_WP_010872350.1_1186	lcl|NC_000911.1_prot_WP_010872350.1_1186	gyrB	DNA topoisomerase (ATP-hydrolyzing) subunit B]	WP_010872349.1		complement(1264328..1267564)	CDS		x					12.7521	16.4314	16.8347	16.8928	17.2487		15.5915									18.1341					12.7093	14.1302	13.9666					12.5793			14.1822
570	photosystem II protein Y	SGL_RS07800		sml0007	lcl|NC_000911.1_prot_WP_010872352.1_1189	lcl|NC_000911.1_prot_WP_010872352.1_1189		photosystem II protein Y	WP_010872351.1		complement(1268189..1268308)	CDS		x									20.5316	19.6231			19.513	19.7522	19.1777	17.5797	18.8246	17.8971	18.3999	22.5981								20.3813	20.5886	18.8743	19.4867	19.9769		18.9069	19.7562
572	aminotransferase class V-fold PLP-dependent	SGL_RS07815		slr2143	lcl|NC_000911.1_prot_WP_010872355.1_1192	lcl|NC_000911.1_prot_WP_010872355.1_1192		aminotransferase class V-fold PLP-dependent enzyme	WP_010872353.1		1271069..1272274	CDS		x				13.8925	16.1891	17.8306	18.6486																	15.7783	16.5229	18.5794	17.3892
573	DUF1092 family protein	SGL_RS07820		sll2002	lcl|NC_000911.1_prot_WP_010872356.1_1193	lcl|NC_000911.1_prot_WP_010872356.1_1193		Tab2/Atab2 family RNA-binding protein	WP_010872355.1		complement(1272370..1273248)	CDS		x			16.1704	15.3358		16.3933	16.6459									16.0798				17.5041				17.1301	17.5503
574	hypothetical protein	SGL_RS07825		slr2144	lcl|NC_000911.1_prot_WP_010872357.1_1194	lcl|NC_000911.1_prot_WP_010872357.1_1194		hypothetical protein	WP_010872356.1		1273408..1274313	CDS		x	16.2726	17.592	16.5695	18.3559	18.641	20.8009	21.6806	20.0778	18.1594											18.8724		16.8181	18.1313	18.9737	20.3434	21.2589	21.1573	20.3461
575	SDR family oxidoreductase	SGL_RS07840		sll1709	lcl|NC_000911.1_prot_WP_010872360.1_1197	lcl|NC_000911.1_prot_WP_010872360.1_1197		SDR family NAD(P)-dependent oxidoreductase	WP_010872359.1		complement(1276236..1276982)	CDS		x						18.8378	19.2352	19.1708																	17.3085	20.1464	20.221	20.1351
579	ABC transporter substrate-binding protein	SGL_RS07890		sll1699	lcl|NC_000911.1_prot_WP_010872370.1_1207	lcl|NC_000911.1_prot_WP_010872370.1_1207		ABC transporter substrate-binding protein	WP_010872369.1		complement(1286868..1288763)	CDS		x						17.0889	16.6512	15.6323																	15.0701	16.2728	16.8906	16.1255
583	hypothetical protein	SGL_RS07930		slr1816	lcl|NC_000911.1_prot_WP_010872378.1_1215	lcl|NC_000911.1_prot_WP_010872378.1_1215		hypothetical protein	WP_010872377.1		1293398..1295551	CDS		x																				16.7841
584	prepilin-type N-terminal cleavage/methylation	SGL_RS07945		sll1694	lcl|NC_000911.1_prot_WP_010872381.1_1218	lcl|NC_000911.1_prot_WP_010872381.1_1218		prepilin-type N-terminal cleavage/methylation domain-containing protein	WP_010872380.1		complement(1296993..1297499)	CDS		x	21.0143	22.3032	23.8222	23.7294	23.5793	24.922	24.7778	24.0194	22.1905	21.079	20.0979	19.8352	18.9882	19.1293	18.9882	19.1059	18.8394	17.3984	17.6606	23.2636	22.1505	22.1595	23.7482	23.7107	23.9497	25.5862	25.2697	23.9585	21.7541	20.3926	20.291	20.5761	19.6921	19.6499	19.7263
585	methyltransferase domain-containing protein	SGL_RS07950		sll1693	lcl|NC_000911.1_prot_WP_010872382.1_1219	lcl|NC_000911.1_prot_WP_010872382.1_1219		class I SAM-dependent methyltransferase	WP_010872381.1		complement(1297643..1298965)	CDS		x						16.9885	16.2596	17.1105												17.5895				14.0833	17.1838	18.0663
589	threonine synthase	SGL_RS07980		sll1688	lcl|NC_000911.1_prot_WP_010872388.1_1225	lcl|NC_000911.1_prot_WP_010872388.1_1225	thrC	threonine synthase]	WP_010872387.1		complement(1303295..1304596)	CDS		x																				18.0046					15.1412
591	hypothetical protein	SGL_RS08005		slr1732	lcl|NC_000911.1_prot_WP_010872393.1_1230	lcl|NC_000911.1_prot_WP_010872393.1_1230		hypothetical protein	WP_010872392.1		1311828..1312277	CDS		x	16.6018	15.1365	13.958																		17.6952	16.3215	16.1979
592	tetratricopeptide repeat protein	SGL_RS08025		sll1628	lcl|NC_000911.1_prot_WP_010872397.1_1234	lcl|NC_000911.1_prot_WP_010872397.1_1234		tetratricopeptide repeat protein	WP_010872395.1		complement(1314909..1316063)	CDS		x				15.6824	16.5048	18.0104																		16.8052	18.6567	18.5944
593	glucose-6-phosphate dehydrogenase assembly	SGL_RS08030	opcA	slr1734	lcl|NC_000911.1_prot_WP_010872398.1_1235	lcl|NC_000911.1_prot_WP_010872398.1_1235	opcA	glucose-6-phosphate dehydrogenase assembly protein OpcA]	WP_010872397.1		1316227..1317654	CDS		x				15.9381	16.8623	19.7897	19.9245	19.1053	17.1468	16.7374	16.1321	15.7567	15.4166	14.7549	14.8583	15.188	13.7573	13.5456	13.9206	22.5355				16.7065	19.0714	20.0511	18.8625	18.776	16.4013	16.7108	15.5924	16.645	15.7097	15.6865	15.2449
594	amino acid ABC transporter ATP-binding protein	SGL_RS08035		slr1735	lcl|NC_000911.1_prot_WP_010872399.1_1236	lcl|NC_000911.1_prot_WP_010872399.1_1236		amino acid ABC transporter ATP-binding protein	WP_010872398.1		1317712..1318470	CDS		x			16.6874	17.9366	18.1334	18.974	18.4984	17.0098												20.3315			17.0123	18.2665	18.8937	18.8392	18.3707
595	repressor LexA	SGL_RS08040	lexA	sll1626	lcl|NC_000911.1_prot_WP_010872400.1_1237	lcl|NC_000911.1_prot_WP_010872400.1_1237	lexA	transcriptional repressor LexA]	WP_010872399.1		complement(1318719..1319330)	CDS		x		17.9496	17.6129	18.698	18.9969	21.417	23.3997	23.8587	23.1644	22.6634	21.6907	20.5889	19.3492	19.3096	18.9638	18.7107	18.7886	17.3866	17.878	23.0948	17.1723	18.802	18.867	19.5001	20.8258	22.1008	23.223	23.8469	22.0386	21.9245	22.0163	21.4271	20.7301	20.0553	19.7419
596	succinate dehydrogenase/fumarate reductase	SGL_RS08045		sll1625	lcl|NC_000911.1_prot_WP_010872401.1_1238	lcl|NC_000911.1_prot_WP_010872401.1_1238		succinate dehydrogenase/fumarate reductase iron-sulfur subunit	WP_010872400.1		complement(1319546..1320541)	CDS		x					13.4116	18.6836	20.3807	19.6003	18.2947	17.2861	15.1383	15.0168	16.0711	14.2188	13.8928	13.0654	13.2394		12.0578	16.3757					14.2482	19.7434	21.2166	20.6515	17.6689	16.4159	13.2604	16.081	13.3114	14.2461	10.8293
597	peroxiredoxin	SGL_RS08075		sll1621	lcl|NC_000911.1_prot_WP_010872406.1_1243	lcl|NC_000911.1_prot_WP_010872406.1_1243		peroxiredoxin	WP_010872405.1		complement(1324835..1325404)	CDS		x	18.7702	21.0088	22.7125	23.1075	22.577	22.9631	21.6426	19.1896	17.5843	15.2927						14.9059			15.0325	21.9912	20.0826	21.3285	23.549	23.5224	23.6834	23.3967	22.1927	19.7628
598	DUF1499 domain-containing protein	SGL_RS08085		sll1620	lcl|NC_000911.1_prot_WP_010872408.1_1245	lcl|NC_000911.1_prot_WP_010872408.1_1245		DUF1499 domain-containing protein	WP_010872407.1		complement(1326150..1326626)	CDS		x	19.4437	21.2595	18.235	16.9614																		20.3819	18.7857	17.022
599	photosystem II reaction center protein Psb28	SGL_RS08090	psb28	slr1739	lcl|NC_000911.1_prot_WP_010872409.1_1246	lcl|NC_000911.1_prot_WP_010872409.1_1246	psb28	photosystem II reaction center protein Psb28]	WP_010872408.1		1326880..1327248	CDS		x	17.1121	17.3413	15.4843																			18.0015
600	peptide ABC transporter substrate-binding	SGL_RS08095		slr1740	lcl|NC_000911.1_prot_WP_010872410.1_1247	lcl|NC_000911.1_prot_WP_010872410.1_1247		peptide ABC transporter substrate-binding protein	WP_010872409.1		1327367..1329115	CDS		x				14.8071	16.368	18.5519	17.9651	17.592																12.9722	18.1193	18.989	19.0672	16.8223			13.4187
602	hypothetical protein	SGL_RS08110		slr1742	lcl|NC_000911.1_prot_WP_010872412.1_1249	lcl|NC_000911.1_prot_WP_010872412.1_1249		type 1 glutamine amidotransferase	WP_010872411.1		1330110..1330880	CDS		x						16.9564	18.3694	16.6656																	17.4327	18.3865	18.4531	17.3521
603	NAD(P)/FAD-dependent oxidoreductase	SGL_RS08115		slr1743	lcl|NC_000911.1_prot_WP_010872413.1_1250	lcl|NC_000911.1_prot_WP_010872413.1_1250		NAD(P)/FAD-dependent oxidoreductase	WP_010872412.1		1330930..1332144	CDS		x						18.7105	17.8406	17.1382				15.4174				13.9398				19.612				14.3225	15.336	16.0463	15.7391	15.0965
604	N-acetylmuramoyl-L-alanine amidase	SGL_RS08120		slr1744	lcl|NC_000911.1_prot_WP_010872414.1_1251	lcl|NC_000911.1_prot_WP_010872414.1_1251		N-acetylmuramoyl-L-alanine amidase	WP_010872413.1		1332429..1334378	CDS		x	15.9383		14.7446	14.5751																				15.7379	16.0005
606	hypothetical protein	SGL_RS08175		sll0854	lcl|NC_000911.1_prot_WP_010872425.1_1262	lcl|NC_000911.1_prot_WP_010872425.1_1262		serine hydrolase	WP_010872424.1		complement(1344140..1345066)	CDS		x			15.0754	16.3635	16.7581	17.6901	18.7437																	16.4904	18.2376	17.9915	16.9526
607	Chromophore lyase CpcS/CpeS 1	SGL_RS08180		sll0853	lcl|NC_000911.1_prot_WP_010872426.1_1263	lcl|NC_000911.1_prot_WP_010872426.1_1263		phycobiliprotein lyase	WP_010872425.1		complement(1345117..1345677)	CDS		x		19.4063	18.9775	18.3677	17.2643	17.8916	17.7265						15.0737				14.9764						18.5067	18.7231	17.9973	19.3795	17.4333
608	photosystem II D2 protein (photosystem q(a)	SGL_RS16825	psbD	slr0927	lcl|NC_000911.1_prot_WP_010872429.1_2986;lcl|NC_000911.1_prot_WP_010872429.1_1268	lcl|NC_000911.1_prot_WP_010872429.1_2986;lcl|NC_000911.1_prot_WP_010872429.1_1268	psbD	photosystem II D2 protein (photosystem q(a) protein)]	WP_010872429.1;WP_010872427.1		3229780..3230838;complement(1348840..1349898)	CDS		x				16.8638		20.0574	23.4558	25.1791	25.1389	24.7178	24.8444	25.0864	24.3982	24.0432	23.6084	23.3487	23.4205	21.3617	22.4241	26.9193					17.4677	20.0201	21.9639	25.0259	24.9454	24.7563	25.1188	25.3671	24.8214	24.6679	24.401
609	phosphoribosylglycinamide formyltransferase 2	SGL_RS08220	purT	slr0861	lcl|NC_000911.1_prot_WP_010872432.1_1271	lcl|NC_000911.1_prot_WP_010872432.1_1271	purT	phosphoribosylglycinamide formyltransferase 2]	WP_010872430.1		1352256..1353431	CDS		x																				19.4118				13.9869	14.3214	15.413	15.6789
610	metalloprotease	SGL_RS08235		slr0863	lcl|NC_000911.1_prot_WP_010872435.1_1274	lcl|NC_000911.1_prot_WP_010872435.1_1274		TldD/PmbA family protein	WP_010872434.1		1355162..1356553	CDS		x					14.756	17.1523		14.813												15.4478					14.25				15.4269
612	orotidine-5'-phosphate decarboxylase	SGL_RS08270		sll0838	lcl|NC_000911.1_prot_WP_010872442.1_1281	lcl|NC_000911.1_prot_WP_010872442.1_1281	pyrF	orotidine-5'-phosphate decarboxylase]	WP_010872441.1		complement(1363837..1364532)	CDS		x			16.6293	16.5065	15.8753	16.7784																	17.1928	16.7072	16.4125	16.9472
613	hypothetical protein	SGL_RS08290		slr0869	lcl|NC_000911.1_prot_WP_010872446.1_1288	lcl|NC_000911.1_prot_WP_010872446.1_1288		dynamin-like GTPase family protein	WP_010872442.1		1367129..1369567	CDS		x					13.7716	19.3058	20.7309	19.1994	17.0754	14.6941	13.9488	14.124	13.0566	13.7385	13.3071	12.5306	13.1889		11.7249	20.2814				14.5895	17.4627	19.8789	20.5824	19.5403			14.4053	16.1659		15.5799	14.2369
617	peptidyl-prolyl cis-trans isomerase	SGL_RS08410		slr1251	lcl|NC_000911.1_prot_WP_010872470.1_1311	lcl|NC_000911.1_prot_WP_010872470.1_1311		peptidylprolyl isomerase	WP_010872469.1		1392972..1393487	CDS		x	20.0339	20.6628	20.982	20.8853	20.0262	19.2486															19.2703	20.7307	21.0669	21.4471	20.8954	18.9982
618	4a-hydroxytetrahydrobiopterin dehydratase	SGL_RS08415		ssl2296	lcl|NC_000911.1_prot_WP_010872471.1_1312	lcl|NC_000911.1_prot_WP_010872471.1_1312		4a-hydroxytetrahydrobiopterin dehydratase	WP_010872470.1		complement(1393616..1393906)	CDS		x		17.6314	18.3876	19.6471	18.4327	18.6489																	20.8457	20.9236	20.5687
619	DUF389 domain-containing protein	SGL_RS08420		sll1151	lcl|NC_000911.1_prot_WP_010872472.1_1313	lcl|NC_000911.1_prot_WP_010872472.1_1313		DUF389 domain-containing protein	WP_010872471.1		complement(1393938..1395755)	CDS		x								15.95																			17.9419	17.6866
620	15-cis-phytoene desaturase	SGL_RS08440	pds	slr1254	lcl|NC_000911.1_prot_WP_010872476.1_1317	lcl|NC_000911.1_prot_WP_010872476.1_1317	pds	15-cis-phytoene desaturase]	WP_010872473.1		1397819..1399237	CDS		x				16.5577	16.501	14.2335																		15.8596	18.3489	18.2618
622	urease subunit gamma	SGL_RS08455	ureA	slr1256	lcl|NC_000911.1_prot_WP_010872479.1_1320	lcl|NC_000911.1_prot_WP_010872479.1_1320	ureA	urease subunit gamma]	WP_010872478.1		1401059..1401361	CDS		x		18.6961					18.6059	18.9699	19.0449	18.1571	16.8969	17.1959	17.2953	16.5471	15.8865	14.7396	12.2188			18.0463		18.931	17.7706					19.3794	18.8749	18.7503	18.628	17.9465	17.7647	15.9858	15.8712
623	SIMPL domain-containing protein	SGL_RS08470		slr1258	lcl|NC_000911.1_prot_WP_010872481.1_1322	lcl|NC_000911.1_prot_WP_010872481.1_1322		SIMPL domain-containing protein	WP_010872480.1		1403199..1403954	CDS		x													15.3536	14.5966	14.6382	14.7927				18.449															14.9005
624	MBL fold metallo-hydrolase	SGL_RS08475		slr1259	lcl|NC_000911.1_prot_WP_010872482.1_1323	lcl|NC_000911.1_prot_WP_010872482.1_1323		MBL fold metallo-hydrolase	WP_010872481.1		1404085..1404783	CDS		x																									17.9182
626	DUF2892 domain-containing protein	SGL_RS08485		slr1261	lcl|NC_000911.1_prot_WP_010872484.1_1325	lcl|NC_000911.1_prot_WP_010872484.1_1325		rhodanese-like domain-containing protein	WP_010872483.1		1405436..1405975	CDS		x				14.2735			16.7419																	14.5411	14.9712	18.5447	17.0083
627	DUF3370 domain-containing protein	SGL_RS08495		slr1263	lcl|NC_000911.1_prot_WP_010872486.1_1327	lcl|NC_000911.1_prot_WP_010872486.1_1327		DUF3370 domain-containing protein	WP_010872485.1		1407043..1408455	CDS		x			15.993	15.8108																			15.6105	16.2417
628	GntR family transcriptional regulator	SGL_RS08500		sll1961	lcl|NC_000911.1_prot_WP_010872487.1_1328	lcl|NC_000911.1_prot_WP_010872487.1_1328		GntR family transcriptional regulator	WP_010872486.1		complement(1408483..1409649)	CDS		x			17.1718	17.1116	17.2066	16.6545														19.933			16.2545	18.0662	18.0852	18.4879	18.6059								13.2668
629	DNA topoisomerase 1	SGL_RS08530		slr2058	lcl|NC_000911.1_prot_WP_010872493.1_1334	lcl|NC_000911.1_prot_WP_010872493.1_1334	topA	type I DNA topoisomerase]	WP_010872492.1		1414126..1416822	CDS		x										15.9418	15.4957	15.8325	15.2539	14.257	13.8961	11.5844	11.2302	10.9177		18.397										14.1482	15.5368	16.1644	15.6229	15.356	15.0566
633	hypothetical protein	SGL_RS08575		sll1949	lcl|NC_000911.1_prot_WP_010872502.1_1343	lcl|NC_000911.1_prot_WP_010872502.1_1343		hypothetical protein	WP_010872501.1		complement(1429329..1430072)	CDS		x	12.2822	13.9976	17.0254	14.5686		12.5567														15.5531			16.6556	16.607	16.3954		12.2118
634	allophycocyanin alpha chain	SGL_RS08580		slr2067	lcl|NC_000911.1_prot_WP_010872503.1_1344	lcl|NC_000911.1_prot_WP_010872503.1_1344		allophycocyanin alpha chain	WP_010872502.1		1430419..1430904	CDS		x	24.36	26.7958	26.8616	26.7536	26.608	27.8094	27.8514	26.4543	24.5942	22.6602	21.0161	20.8334	20.1046	19.9314	19.9901	19.9561	19.7981	18.6896	19.2783	25.3462	24.8628	26.3634	27.3813	27.2322	28.139	28.2922	27.467	26.681	23.4648	21.8095	21.2344	21.3896	20.7035	20.8476	20.3721
635	allophycocyanin subunit beta	SGL_RS08585	apcB	slr1986	lcl|NC_000911.1_prot_WP_010872504.1_1345	lcl|NC_000911.1_prot_WP_010872504.1_1345	apcB	allophycocyanin subunit beta]	WP_010872503.1		1431000..1431485	CDS		x	16.8294	21.7897	26.2244	26.0783	26.0324	27.0226	26.3543	24.2109	22.8664	21.2411	20.6237	20.0518	19.502	18.8489	18.5842	18.7343	18.5507	17.8404	17.4414	24.4266	16.9007	21.3204	26.3369	26.6697	27.1723	27.2419	25.6715	24.2993	21.5565	20.8225	20.8643	20.6682	19.7561	19.3922	19.2353
636	photosystem I reaction center subunit XII	SGL_RS08590		ssr3383	lcl|NC_000911.1_prot_WP_010872505.1_1346	lcl|NC_000911.1_prot_WP_010872505.1_1346		phycobilisome linker polypeptide	WP_010872504.1		1431698..1431901	CDS		x	21.8445	18.8557	16.6505		18.6908	20.078	21.3807	20.4772	18.9669	18.7529	17.4606	17.9263	17.3839	17.3567	17.7396	16.9408	16.7916	16.5404	16.6677	23.6882	21.838	19.5927		15.4245	16.9036	18.8794	21.7639	20.3725		17.8548	17.4392	18.3277	18.0629	19.2787	18.1184
638	phosphoglycerate dehydrogenase	SGL_RS08600		sll1908	lcl|NC_000911.1_prot_WP_010872507.1_1348	lcl|NC_000911.1_prot_WP_010872507.1_1348	serA	phosphoglycerate dehydrogenase]	WP_010872506.1		complement(1432976..1434640)	CDS		x	15.2175	15.2076	16.7242	20.2718	21.2004	22.3555	21.617	19.5262	18.0903				14.4301	14.968	14.9445	15.3212	15.179	14.3573	12.9512	22.2064			17.347	20.6818	22.4377	22.9533	21.5442	19.8423		16.0388	17.0821	15.8423	15.7665	15.9275	16.3192
639	glutathione peroxidase	SGL_RS08615		slr1992	lcl|NC_000911.1_prot_WP_010872510.1_1351	lcl|NC_000911.1_prot_WP_010872510.1_1351		glutathione peroxidase	WP_010872509.1		1436699..1437163	CDS		x	15.3005	21.5336	19.6425	18.7434	17.5893																18.0096	20.5297	18.3121	17.9335	16.4265	17.2161
640	beta-ketoacyl-ACP reductase	SGL_RS08625		slr1994	lcl|NC_000911.1_prot_WP_010872512.1_1353	lcl|NC_000911.1_prot_WP_010872512.1_1353		beta-ketoacyl-ACP reductase	WP_010872510.1		1438704..1439426	CDS		x			14.377	17.1339	17.6228	19.2324	19.0939																13.0793	17.7274	19.5385	19.7882	18.3935	16.3231
641	S-layer homology domain-containing protein	SGL_RS08650		slr2000	lcl|NC_000911.1_prot_WP_010872517.1_1358	lcl|NC_000911.1_prot_WP_010872517.1_1358		S-layer homology domain-containing protein	WP_010872516.1		1445874..1446839	CDS		x			15.4667	15.5533	16.0195																			16.9572	17.0575
642	cyanophycinase	SGL_RS08655		slr2001	lcl|NC_000911.1_prot_WP_010872518.1_1359	lcl|NC_000911.1_prot_WP_010872518.1_1359		cyanophycinase	WP_010872517.1		1447097..1447912	CDS		x			17.1591	16.6569	18.0075	17.9512	20.6214	19.7244															17.2632	17.9275	18.7032	19.1221		18.3523
643	cyanophycin synthetase	SGL_RS08660	cphA	slr2002	lcl|NC_000911.1_prot_WP_010872519.1_1360	lcl|NC_000911.1_prot_WP_010872519.1_1360	cphA	cyanophycin synthetase]	WP_010872518.1		1448060..1450681	CDS		x				13.6698	15.6882	18.2112	19.1472	18.5556	15.3826	13.7196	13.8797				10.9371	11.2114				18.6698				14.7991	17.0333	18.7567	19.5373	18.3728	14.3911	13.9453	12.7488
644	hypothetical protein	SGL_RS08675		ssr3402	lcl|NC_000911.1_prot_WP_010872522.1_1363	lcl|NC_000911.1_prot_WP_010872522.1_1363		hypothetical protein	WP_010872521.1		1452872..1453162	CDS		x			14.4206																		18.1088		18.5236	15.0784
648	ATP-dependent sacrificial sulfur transferase	SGL_RS08745	larE	slr1717	lcl|NC_000911.1_prot_WP_010872532.1_1377	lcl|NC_000911.1_prot_WP_010872532.1_1377	larE	ATP-dependent sacrificial sulfur transferase LarE]	WP_010872531.1		1468153..1468959	CDS		x																				18.4525
649	2-phosphosulfolactate phosphatase family	SGL_RS08765		slr1718	lcl|NC_000911.1_prot_WP_010872535.1_1381	lcl|NC_000911.1_prot_WP_010872535.1_1381		2-phosphosulfolactate phosphatase family protein	WP_010872534.1		1470610..1471335	CDS		x			16.9072	18.1094	17.5943	18.642																	17.1878	18.0768	18.3641	19.5985
650	nitroreductase family protein	SGL_RS08770		slr1719	lcl|NC_000911.1_prot_WP_010872536.1_1382	lcl|NC_000911.1_prot_WP_010872536.1_1382		nitroreductase family protein	WP_010872535.1		1471414..1472019	CDS		x			19.3434	21.0225	20.6074	21.0948	20.5875																19.7168	21.6075	22.6113	21.4478	20.6525
651	aspartate--tRNA ligase	SGL_RS08775	aspS	slr1720	lcl|NC_000911.1_prot_WP_010872537.1_1383	lcl|NC_000911.1_prot_WP_010872537.1_1383	aspS	aspartate--tRNA ligase]	WP_010872536.1		1472149..1473948	CDS		x				14.1173	14.7895	19.0211	19.7525	18.8511	16.2972	13.7228										18.6317				15.5795	18.6903	19.127	20.1744	17.3434	15.2857
652	hypothetical protein	SGL_RS08780		slr1721	lcl|NC_000911.1_prot_WP_010872538.1_1384	lcl|NC_000911.1_prot_WP_010872538.1_1384		hypothetical protein	WP_010872537.1		1473974..1475452	CDS		x							19.0405	17.7846																			17.0187	18.1296
653	GuaB3 family IMP dehydrogenase-related protein	SGL_RS08785		slr1722	lcl|NC_000911.1_prot_WP_010872539.1_1385	lcl|NC_000911.1_prot_WP_010872539.1_1385		GuaB3 family IMP dehydrogenase-related protein	WP_010872538.1		1475555..1476718	CDS		x						16.7444	19.6368	17.5884	16.0705	14.4432																	18.1432	19.2565	14.5795
655	LysR family transcriptional regulator	SGL_RS08845		sll1594	lcl|NC_000911.1_prot_WP_010872551.1_1397	lcl|NC_000911.1_prot_WP_010872551.1_1397		LysR family transcriptional regulator	WP_010872550.1		complement(1487445..1488395)	CDS		x						18.1157	18.5586	17.8555					15.2404							22.1806					14.4447	17.4739	18.4131	17.36				15.4256	15.7513	14.9096	15.2606
656	Na+/H+ antiporter	SGL_RS08850		slr1727	lcl|NC_000911.1_prot_WP_010872552.1_1398	lcl|NC_000911.1_prot_WP_010872552.1_1398		Na+/H+ antiporter	WP_010872551.1		1488843..1490426	CDS		x						16.8876	18.6969	18.3994																	16.3242	19.0869	19.9741	17.8124
660	hypothetical protein	SGL_RS08910		ssl0467	lcl|NC_000911.1_prot_WP_010872564.1_1410	lcl|NC_000911.1_prot_WP_010872564.1_1410		hypothetical protein	WP_010872563.1		complement(1508171..1508386)	CDS		x	22.8059	23.0186	19.2813	16.9693	16.8852																24.5418	23.5402	19.4172	18.8489	14.1834
662	NAD(P)H-quinone oxidoreductase subunit H	SGL_RS08920		slr0261	lcl|NC_000911.1_prot_WP_010872566.1_1412	lcl|NC_000911.1_prot_WP_010872566.1_1412		NAD(P)H-quinone oxidoreductase subunit H	WP_010872565.1		1509990..1511174	CDS		x			13.8624	16.9314	19.6039	22.9125	24.4176	24.4927	23.1105	21.8146	20.8974	21.1944	20.6407	20.1264	19.9619	20.0112	19.7246	18.2507	19.1609	23.2029				18.3547	21.135	23.3595	24.7191	24.6173	21.1305	20.3375	21.3759	21.6736	20.9221	20.9999	20.6491
665	redox-regulated ATPase YchF	SGL_RS08975	ychF	sll0245	lcl|NC_000911.1_prot_WP_010872577.1_1424	lcl|NC_000911.1_prot_WP_010872577.1_1424	ychF	redox-regulated ATPase YchF]	WP_010872576.1		complement(1520009..1521100)	CDS		x		17.4778	15.1549	15.9679	16.9249	16.1763														18.8614		15.5849	15.7447	16.9826	16.5197	17.065
667	hypothetical protein	SGL_RS09055		sll0236	lcl|NC_000911.1_prot_WP_010872593.1_1440	lcl|NC_000911.1_prot_WP_010872593.1_1440		M14 family metallopeptidase	WP_010872591.1		complement(1536117..1537793)	CDS		x								17.5218	19.5006	20.2599	18.9591	18.413	16.3711																19.833	17.4092	19.9731	19.5724	16.2993	13.5009
670	biosynthetic-type acetolactate synthase large	SGL_RS09105	ilvB	slr2088	lcl|NC_000911.1_prot_WP_010872604.1_1451	lcl|NC_000911.1_prot_WP_010872604.1_1451	ilvB	biosynthetic-type acetolactate synthase large subunit]	WP_010872603.1		1548873..1550738	CDS		x					14.3573	17.8806	19.3935	17.9717	14.1618											18.7831					16.1208	18.7015	20.3734	18.6272							13.1244
671	squalene--hopene cyclase	SGL_RS09110	shc	slr2089	lcl|NC_000911.1_prot_WP_010872605.1_1452	lcl|NC_000911.1_prot_WP_010872605.1_1452	shc	squalene--hopene cyclase]	WP_010872604.1		1550952..1552895	CDS		x					14.5263	17.1574	17.7419	16.3773																	15.863	17.8049	17.7167	16.4009
672	acetolactate synthase large subunit	SGL_RS09150		sll1981	lcl|NC_000911.1_prot_WP_010872609.1_1458	lcl|NC_000911.1_prot_WP_010872609.1_1458		acetolactate synthase large subunit	WP_010872605.1		complement(1556475..1558127)	CDS		x				15.7649	16.0521	18.9804	20.8237	17.1911																15.7954	17.8465	20.0752	20.3966	18.0056
673	thiol:disulfide interchange protein TxlA	SGL_RS09160		sll1980	lcl|NC_000911.1_prot_WP_010872611.1_1460	lcl|NC_000911.1_prot_WP_010872611.1_1460		thioredoxin family protein	WP_010872609.1		complement(1559069..1559611)	CDS		x	17.1409		16.1512	16.1251	16.2293																		16.7071	17.7477	17.8254	17.5769
674	hypothetical protein	SGL_RS09165		sll1979	lcl|NC_000911.1_prot_WP_010872612.1_1461	lcl|NC_000911.1_prot_WP_010872612.1_1461		hypothetical protein	WP_010872611.1		complement(1559722..1560150)	CDS		x		16.7212	18.0943	19.7536	18.5794																	18.5583	18.7407	19.5328	20.333
675	class II fructose-bisphosphatase	SGL_RS09170	glpX	slr2094	lcl|NC_000911.1_prot_WP_010872613.1_1462	lcl|NC_000911.1_prot_WP_010872613.1_1462	glpX	class II fructose-bisphosphatase]	WP_010872612.1		1560387..1561424	CDS		x	15.3851	16.1368	20.984	22.5341	23.3448	25.5677	25.5938	24.1639	22.0054	19.972	18.5882	17.7644	16.7424	16.607	16.7632	16.9731	16.6104	14.528	16.0196	22.0894			21.0926	22.873	24.5733	25.988	25.7956	24.179	20.3434	19.4288	18.0933	17.4092	16.7598	17.7813	17.4041
676	group 1 truncated hemoglobin	SGL_RS09185		slr2097	lcl|NC_000911.1_prot_WP_010872616.1_1464	lcl|NC_000911.1_prot_WP_010872616.1_1464		group 1 truncated hemoglobin	WP_010872613.1		1562468..1562842	CDS		x			17.45	15.6967	18.0765																			18.7275	18.4845
677	response regulator	SGL_RS09190		slr2098	lcl|NC_000911.1_prot_WP_010872617.1_1465	lcl|NC_000911.1_prot_WP_010872617.1_1465		response regulator	WP_010872616.1		1563115..1566900	CDS		x										17.2487										19.5651					15.1462				16.468		16.7118		16.1129		16.4597
678	signal recognition particle-docking protein	SGL_RS09210	ftsY	slr2102	lcl|NC_000911.1_prot_WP_010872621.1_1469	lcl|NC_000911.1_prot_WP_010872621.1_1469	ftsY	signal recognition particle-docking protein FtsY]	WP_010872620.1		1570209..1571723	CDS		x				15.8067	16.4654	18.7538	16.8126													17.9729				16.4107	19.3929	18.9865	17.0796
680	hypothetical protein	SGL_RS09230		slr2105	lcl|NC_000911.1_prot_WP_010872625.1_1473	lcl|NC_000911.1_prot_WP_010872625.1_1473		GldG family protein	WP_010872624.1		1576765..1578552	CDS		x					13.3896	17.8166	16.8006	17.4235																14.5772	16.5631	16.4595	16.7924	17.4638
681	adenine phosphoribosyltransferase	SGL_RS09235	apt	sll1430	lcl|NC_000911.1_prot_WP_010872626.1_1474	lcl|NC_000911.1_prot_WP_010872626.1_1474	apt	adenine phosphoribosyltransferase]	WP_010872625.1		complement(1578725..1579243)	CDS		x			17.7843	17.9514	18.559	18.2																	17.15	18.9084	19.2508
683	PDZ domain-containing protein	SGL_RS09260		sll1427	lcl|NC_000911.1_prot_WP_010872631.1_1479	lcl|NC_000911.1_prot_WP_010872631.1_1479		trypsin-like peptidase domain-containing protein	WP_010872630.1		complement(1583249..1584499)	CDS		x			15.2645	12.9252	12.5108															16.1344				16.5453	13.1629	12.8816
684	proline--tRNA ligase	SGL_RS09270	proS	sll1425	lcl|NC_000911.1_prot_WP_010872633.1_1481	lcl|NC_000911.1_prot_WP_010872633.1_1481	proS	proline--tRNA ligase]	WP_010872631.1		complement(1585209..1587020)	CDS		x				14.1325	17.4024	20.4964	21.2117	19.6231	16.8451	14.6753														14.901	18.7775	21.635	21.5434	20.4617	16.2229
685	hypothetical protein	SGL_RS09275		slr1505	lcl|NC_000911.1_prot_WP_010872634.1_1482	lcl|NC_000911.1_prot_WP_010872634.1_1482		late competence development ComFB family protein	WP_010872633.1		1587231..1587827	CDS		x			16.7171	16.6477	17.4012	18.1576																	16.6893	17.9595	15.8574	18.2188	17.4252
686	global nitrogen regulator NtcA	SGL_RS09285	ntcA	sll1423	lcl|NC_000911.1_prot_WP_010872636.1_1484	lcl|NC_000911.1_prot_WP_010872636.1_1484	ntcA	global nitrogen regulator NtcA]	WP_010872635.1		complement(1589384..1590061)	CDS		x			15.4305												15.0907					17.683
688	alpha/beta hydrolase	SGL_RS09295		slr1506	lcl|NC_000911.1_prot_WP_010872638.1_1486	lcl|NC_000911.1_prot_WP_010872638.1_1486		alpha/beta hydrolase	WP_010872637.1		1590496..1592364	CDS		x			16.7567	17.828	17.8356	18.7272	17.1717	16.1332												18.1096			15.9443	18.1434	19.7833	18.464
690	phosphate acyltransferase PlsX	SGL_RS09320	plsX	slr1510	lcl|NC_000911.1_prot_WP_010872642.1_1490	lcl|NC_000911.1_prot_WP_010872642.1_1490	plsX	phosphate acyltransferase PlsX]	WP_010872641.1		1596795..1597841	CDS		x				15.6503	16.6544	19.0127	16.8927																	15.6927	19.003	19.7107	19.4272	17.0692
691	ketoacyl-ACP synthase III	SGL_RS09325		slr1511	lcl|NC_000911.1_prot_WP_010872643.1_1491	lcl|NC_000911.1_prot_WP_010872643.1_1491		ketoacyl-ACP synthase III	WP_010872642.1		1597936..1598928	CDS		x				15.1747	16.5354	17.936																			17.6096
692	photosystem II oxygen evolving complex protein	SGL_RS09330		sll1418	lcl|NC_000911.1_prot_WP_010872644.1_1492	lcl|NC_000911.1_prot_WP_010872644.1_1492		photosystem II oxygen evolving complex protein PsbP	WP_010872643.1		complement(1598972..1599538)	CDS		x		17.1093	18.6174	19.6658	18.4924	20.8964	18.4351													20.1547		18.0287	19.0269	19.792	21.1288	20.8338	19.5699
693	sodium-dependent bicarbonate transport family	SGL_RS09335		slr1512	lcl|NC_000911.1_prot_WP_010872645.1_1494	lcl|NC_000911.1_prot_WP_010872645.1_1494		sodium-dependent bicarbonate transport family permease	WP_010872644.1		1600659..1601783	CDS		x			14.6369	18.739	21.1382	24.158	25.5821	26.8778	25.8521	24.9202	24.2011	23.9171	23.2173	22.6973	22.478	22.714	22.2571	20.6133	21.2995	25.083			14.7438	19.0453	22.3251	24.7758	26.5602	27.0558	24.0889	23.5815	24.3058	24.5185	23.2889	23.4046	22.96
694	hypothetical protein	SGL_RS09340		slr1513	lcl|NC_000911.1_prot_WP_010872646.1_1495	lcl|NC_000911.1_prot_WP_010872646.1_1495		hypothetical protein	WP_010872645.1		1601869..1602201	CDS		x	19.5484	22.3277	21.1187	20.5396	20.4125	22.7706	23.8872	24.7577	23.339	21.0922	18.8344	18.7167	17.2603	16.4152	16.5239	16.194	16.3723	15.5203	14.8791	22.7298	22.833	21.5321	21.2928	20.8326	21.751	23.2642	24.6791	24.4923	20.756	19.9118	19.3108	18.6848	17.5042	17.9775	17.5745
695	NAD(+) kinase	SGL_RS09345		sll1415	lcl|NC_000911.1_prot_WP_010872647.1_1496	lcl|NC_000911.1_prot_WP_010872647.1_1496		NAD(+) kinase	WP_010872646.1		complement(1602482..1603405)	CDS		x						17.6641	18.5785	18.3669	16.7823																15.9617	17.8271	19.4241
696	photosystem II biogenesis protein Psp29	SGL_RS09350		sll1414	lcl|NC_000911.1_prot_WP_010872648.1_1497	lcl|NC_000911.1_prot_WP_010872648.1_1497	psb29	photosystem II biogenesis protein Psp29]	WP_010872647.1		complement(1603437..1604159)	CDS		x			17.4308	18.2107	17.8096								15.1467	14.8841	14.9531	15.9685	15.6965	14.2674		21.0881			17.5887	17.9088	17.8923	18.2539					15.5431			15.8983	15.4656
697	superoxide dismutase [Fe]	SGL_RS09370		slr1516	lcl|NC_000911.1_prot_WP_010872652.1_1501	lcl|NC_000911.1_prot_WP_010872652.1_1501		superoxide dismutase	WP_010872651.1		1607353..1607952	CDS		x			20.1597	22.7533	22.9349	21.7015	22.5287	20.3065	19.4105														19.5397	23.3356	24.4607	21.1251		20.6368
698	3-isopropylmalate dehydrogenase	SGL_RS09375	leuB	slr1517	lcl|NC_000911.1_prot_WP_010872653.1_1502	lcl|NC_000911.1_prot_WP_010872653.1_1502	leuB	3-isopropylmalate dehydrogenase]	WP_010872652.1		1608232..1609320	CDS		x				17.7912	18.7926	20.6385	20.154	17.713																17.9349	20.1708	20.7165	19.4591	17.8406
700	acylneuraminate cytidylyltransferase	SGL_RS09550		slr2122	lcl|NC_000911.1_prot_WP_010872683.1_1536	lcl|NC_000911.1_prot_WP_010872683.1_1536		acylneuraminate cytidylyltransferase	WP_010872682.1		1635072..1635749	CDS		x			17.2731	16.7212	17.3406																		16.6529	17.8434	18.182
701	dihydrofolate reductase	SGL_RS09555		slr2123	lcl|NC_000911.1_prot_WP_010872684.1_1537	lcl|NC_000911.1_prot_WP_010872684.1_1537		phosphoglycerate dehydrogenase	WP_010872683.1		1635746..1636702	CDS		x			17.2817	17.5547	18.3869	18.9627	19.4452																	19.1646	20.4116	20.0324
703	porphobilinogen synthase	SGL_RS09590	hemB	sll1994	lcl|NC_000911.1_prot_WP_010872691.1_1544	lcl|NC_000911.1_prot_WP_010872691.1_1544	hemB	porphobilinogen synthase]	WP_010872690.1		complement(1642288..1643271)	CDS		x							14.8946	20.5545	22.7901	23.9305	22.6889	20.8193	19.164	17.5398	16.5226	16.5277	15.5102	13.2703	13.6971	18.0084								19.9688	21.6487	23.5468	22.5828	21.3149	19.3205	18.3325	17.4249
704	3-dehydroquinate synthase	SGL_RS09600		slr2130	lcl|NC_000911.1_prot_WP_010872693.1_1546	lcl|NC_000911.1_prot_WP_010872693.1_1546	aroB	3-dehydroquinate synthase]	WP_010872692.1		1643682..1644767	CDS		x				18.0556	17.9112	19.0897	17.3961																16.9326	18.1733	19.7013	18.002
705	multidrug efflux RND transporter permease	SGL_RS09605		slr2131	lcl|NC_000911.1_prot_WP_010872694.1_1547	lcl|NC_000911.1_prot_WP_010872694.1_1547		efflux RND transporter permease subunit	WP_010872693.1		1644905..1648090	CDS		x						12.1823	17.752	17.428																		14.5266	18.0654	17.8317	13.4777
707	hypothetical protein	SGL_RS09630		sll1239	lcl|NC_000911.1_prot_WP_010872697.1_1552	lcl|NC_000911.1_prot_WP_010872697.1_1552		hypothetical protein	WP_010872696.1		complement(1649907..1650443)	CDS		x	17.0948	17.0084	16.822	15.1246	14.1805	15.8843															16.4539	17.8728	16.7294	17.1578	17.4622	17.7309
708	metalloprotease	SGL_RS09635		slr1322	lcl|NC_000911.1_prot_WP_010872698.1_1553	lcl|NC_000911.1_prot_WP_010872698.1_1553		TldD/PmbA family protein	WP_010872697.1		1650889..1652358	CDS		x				15.3741	16.0666	20.401	20.4027	19.4211	16.0572															16.7385	19.7936	20.7378	20.4365	19.2134
711	adenosylhomocysteinase	SGL_RS09665		sll1234	lcl|NC_000911.1_prot_WP_010872704.1_1559	lcl|NC_000911.1_prot_WP_010872704.1_1559	ahcY	adenosylhomocysteinase]	WP_010872703.1		complement(1658511..1659788)	CDS		x					16.9047	22.6268	24.6755	24.916	23.7094	21.5907	19.317	18.1009	16.6547	15.8829	16.0315	15.0404	14.9099	14.9288	14.3213	16.8308					17.8181	23.0604	25.2729	25.1347	22.3767	20.3549	19.1069	18.1358	16.9087	16.2357	15.8827
712	transglutaminase family protein	SGL_RS09680		sll1233	lcl|NC_000911.1_prot_WP_010872707.1_1562	lcl|NC_000911.1_prot_WP_010872707.1_1562		transglutaminase family protein	WP_010872706.1		complement(1660739..1661623)	CDS		x							19.9922	19.5764	19.0562	16.8152																	17.6589	19.8122
713	F0F1 ATP synthase subunit beta	SGL_RS09705	atpD	slr1329	lcl|NC_000911.1_prot_WP_010872712.1_1568	lcl|NC_000911.1_prot_WP_010872712.1_1568	atpD	F0F1 ATP synthase subunit beta]	WP_010872708.1		1666932..1668383	CDS		x	15.2603	16.8591	19.7951	21.5847	21.7676	23.8487	25.0764	25.2913	25.3429	24.939	24.7341	24.8089	24.2263	23.7017	23.2217	23.1347	22.746	19.8477	22.1831	26.3165	19.6251	19.4591	19.9679	22.2024	23.4566	24.1063	24.4244	25.5991	24.4753	24.4335	24.719	25.0835	24.3464	24.1247	23.9138
714	F0F1 ATP synthase subunit epsilon	SGL_RS09710		slr1330	lcl|NC_000911.1_prot_WP_010872713.1_1569	lcl|NC_000911.1_prot_WP_010872713.1_1569	atpC	ATP synthase F1 subunit epsilon]	WP_010872712.1		1668531..1668941	CDS		x	22.4402	22.29	17.1439		18.4257	20.817	21.5921	21.9169	21.8336	22.3362	22.7382	22.8249	22.5089	20.3375	20.0596	21.6035	20.0671	20.9584	20.7927	24.609	22.7747	21.9051	19.4317	18.4741	20.5702	21.3511		21.7025	22.1861	22.642	23.0622	23.1104	22.3097	21.8164	22.4265
715	Ni/Fe hydrogenase subunit alpha	SGL_RS09725		sll1226	lcl|NC_000911.1_prot_WP_010872716.1_1572	lcl|NC_000911.1_prot_WP_010872716.1_1572		Ni/Fe hydrogenase subunit alpha	WP_010872715.1		complement(1672071..1673495)	CDS		x			14.1986	15.9655	17.2105	18.3976	19.2754	18.9011	16.7075															15.9925	17.5967	19.0288	19.0971	18.5889	12.5904
717	bidirectional hydrogenase complex protein HoxU	SGL_RS09745	hoxU	sll1223	lcl|NC_000911.1_prot_WP_010872720.1_1576	lcl|NC_000911.1_prot_WP_010872720.1_1576	hoxU	bidirectional hydrogenase complex protein HoxU]	WP_010872719.1		complement(1674944..1675660)	CDS		x			16.3357	16.9615	17.0876	19.7447	20.3371	20.8068	18.0423	17.0895														16.5577	18.8935	19.7072	19.5865	20.9715	18.1514
719	NADH dehydrogenase	SGL_RS09755		sll1221	lcl|NC_000911.1_prot_WP_010872722.1_1578	lcl|NC_000911.1_prot_WP_010872722.1_1578	hoxF	bidirectional NAD-reducing hydrogenase diaphorase subunit HoxF]	WP_010872721.1		complement(1676366..1677967)	CDS		x				15.3702	15.7254	19.4395	19.8275	20.2631	19.0716															14.5995	17.7779	19.4293	20.5109	20.2524	16.3978
720	bidirectional hydrogenase complex protein HoxE	SGL_RS09760	hoxE	sll1220	lcl|NC_000911.1_prot_WP_010872723.1_1579	lcl|NC_000911.1_prot_WP_010872723.1_1579	hoxE	bidirectional hydrogenase complex protein HoxE]	WP_010872722.1		complement(1678044..1678565)	CDS		x		16.0627				18.6055	18.834																	15.7366	17.849	18.7402	19.489								15.7456
721	phosphoglucosamine mutase	SGL_RS09775		slr1334	lcl|NC_000911.1_prot_WP_010872725.1_1582	lcl|NC_000911.1_prot_WP_010872725.1_1582		phosphoglucosamine mutase	WP_010872723.1		1680662..1682134	CDS		x				14.3569	16.4085	18.5392	16.787	14.2457																15.4322	17.4776	19.0051	17.1872	15.5381
722	SDR family oxidoreductase	SGL_RS09780		sll1218	lcl|NC_000911.1_prot_WP_010872727.1_1583	lcl|NC_000911.1_prot_WP_010872727.1_1583		SDR family oxidoreductase	WP_010872725.1		complement(1682870..1683529)	CDS		x			17.269	19.1674	18.4648	17.8126	17.6065																17.6975	18.7015	19.8258	18.8248
723	hypothetical protein	SGL_RS09785		sll1217	lcl|NC_000911.1_prot_WP_010872728.1_1584	lcl|NC_000911.1_prot_WP_010872728.1_1584		uracil-DNA glycosylase family protein	WP_010872727.1		complement(1683583..1684260)	CDS		x																				17.7685
724	FAD-binding oxidoreductase	SGL_RS09800		slr0806	lcl|NC_000911.1_prot_WP_010872731.1_1587	lcl|NC_000911.1_prot_WP_010872731.1_1587		FAD-binding oxidoreductase	WP_010872729.1		1685899..1687218	CDS		x					15.4408	16.24	14.5568																		16.815	16.5405
726	photosystem I reaction center subunit III	SGL_RS09810		sll0819	lcl|NC_000911.1_prot_WP_010872733.1_1589	lcl|NC_000911.1_prot_WP_010872733.1_1589		photosystem I reaction center subunit III	WP_010872732.1		complement(1687556..1688053)	CDS		x		17.2456	17.2925	17.5287	17.8763	17.8181	21.2131	23.5757	24.613	24.1728	24.3221	24.8273	24.0118	23.8783	23.8533	24.1614	23.9695	23.1113	23.5012	28.6252		17.38	18.5191	18.6535	19.8408	19.8814	20.7748	23.6395	23.4177	23.5543	24.4357	25.1167	24.3381	24.5648	24.3361
728	cytochrome c oxidase subunit II	SGL_RS09865		sll0813	lcl|NC_000911.1_prot_WP_010872744.1_1600	lcl|NC_000911.1_prot_WP_010872744.1_1600		cytochrome c oxidase subunit II	WP_010872743.1		complement(1697011..1697913)	CDS		x							19.9271	20.1625	19.8751	17.1767		16.4297			14.2926					18.4087							18.1381	20.4705	16.5014
729	DUF3007 family protein	SGL_RS09890		slr0815	lcl|NC_000911.1_prot_WP_010872749.1_1605	lcl|NC_000911.1_prot_WP_010872749.1_1605		DUF3007 family protein	WP_010872748.1		1701192..1701557	CDS		x			16.8617	17.2861	16.3191		17.7088																	16.8325	17.7872	18.8471
731	hypothetical protein	SGL_RS09920		slr0818	lcl|NC_000911.1_prot_WP_010872755.1_1611	lcl|NC_000911.1_prot_WP_010872755.1_1611		hypothetical protein	WP_010872754.1		1705868..1707223	CDS		x				15.0152	15.5763	15.6758																		13.5703	16.3449	16.6577
732	MoaD/ThiS family protein	SGL_RS09945		slr0821	lcl|NC_000911.1_prot_WP_010872761.1_1616	lcl|NC_000911.1_prot_WP_010872761.1_1616		MoaD/ThiS family protein	WP_010872758.1		1712080..1712409	CDS		x	18.9598	18.6061	22.0592	20.1996	18.5135	18.3351															20.7922	18.5206	20.9875	20.9195	19.195
735	photosystem I assembly protein Ycf3	SGL_RS09960		slr0823	lcl|NC_000911.1_prot_WP_010872764.1_1619	lcl|NC_000911.1_prot_WP_010872764.1_1619		photosystem I assembly protein Ycf3	WP_010872763.1		1716379..1716900	CDS		x			17.6138	18.1145	16.0167																			18.196	17.7851	14.2525
736	ssl1498 family light-harvesting-like protein	SGL_RS09980		ssl1498	lcl|NC_000911.1_prot_WP_010872768.1_1623	lcl|NC_000911.1_prot_WP_010872768.1_1623		ssl1498 family light-harvesting-like protein	WP_010872767.1		complement(1719356..1719541)	CDS		x			19.5958	19.1758		20.3299					18.2239	17.8437	16.123	18.0245	16.9652	17.5934	17.0134			20.9198			17.8546	16.9494	20.1319	20.1894		19.8791		18.7004		17.7541		17.0212	17.9258
737	NAD(P)H-quinone oxidoreductase subunit N	SGL_RS09990		sll1262	lcl|NC_000911.1_prot_WP_010872770.1_1625	lcl|NC_000911.1_prot_WP_010872770.1_1625		NAD(P)H-quinone oxidoreductase subunit N	WP_010872769.1		complement(1720640..1721125)	CDS		x			21.0052	21.3703	21.5519	21.4952	21.1924	20.4523	19.9325	18.8192	18.9102	19.1969	17.623	17.8096	17.8561	16.1382	17.5996	15.564	15.0864	22.2355			21.488	21.9574	22.6434	21.3493	20.505	20.5844	19.3117	19.4749	17.5632	18.4399	17.7108	17.7011	18.4643
738	elongation factor Ts	SGL_RS10000		sll1261	lcl|NC_000911.1_prot_WP_010872771.1_1626	lcl|NC_000911.1_prot_WP_010872771.1_1626	tsf	translation elongation factor Ts]	WP_010872770.1		complement(1721350..1722006)	CDS		x		17.1592	19.9105	20.6651	20.4366	20.9618	19.7225	19.0299	14.8382			15.1659	16.3651	15.5668	15.8135	16.8771	15.6068		14.4712	22.3561	17.5443	17.6525	20.4127	21.0419	21.747	21.5699	21.3134	19.1421			16.4574	16.3061	16.4918	16.6712	16.6971
739	30S ribosomal protein S2	SGL_RS10005	rpsB	sll1260	lcl|NC_000911.1_prot_WP_010872772.1_1628	lcl|NC_000911.1_prot_WP_010872772.1_1628	rpsB	30S ribosomal protein S2]	WP_010872771.1		complement(1722160..1722969)	CDS		x			17.2654	17.9701	17.5467	19.8096	18.0999	17.5108		16.0095	16.3802	17.4052	17.2305	17.2851	17.4699	18.6575	20.0195	21.3086	21.7468	24.5574		16.5195	17.94	18.4489	19.5561	20.1858	19.79	17.8014			16.9118	18.1863	17.6274	18.9224	18.6217
741	VWA domain-containing protein	SGL_RS10035		slr1338	lcl|NC_000911.1_prot_WP_010872775.1_1633	lcl|NC_000911.1_prot_WP_010872775.1_1633		VWA domain-containing protein	WP_010872774.1		1726697..1727299	CDS		x			14.9589	17.717	17.9137	17.5132																	15.5153	17.4805	19.2955	14.8704	13.1014
743	four-carbon acid sugar kinase family protein	SGL_RS10065		slr1342	lcl|NC_000911.1_prot_WP_010872780.1_1638	lcl|NC_000911.1_prot_WP_010872780.1_1638		four-carbon acid sugar kinase family protein	WP_010872779.1		1731311..1732648	CDS		x			14.4001	14.8976	15.9991	16.222							13.1093		11.777	13.2696	13.1751	11.2407		19.8595			14.5527	15.2498	15.9911	16.0829	15.364			12.6969			12.6928	12.9112	13.8911
747	carbonic anhydrase	SGL_RS10110		slr1347	lcl|NC_000911.1_prot_WP_010872789.1_1646	lcl|NC_000911.1_prot_WP_010872789.1_1646		carbonic anhydrase	WP_010872788.1		1742434..1743369	CDS		x																									16.2716
749	glucose-6-phosphate isomerase	SGL_RS10125		slr1349	lcl|NC_000911.1_prot_WP_010872791.1_1648	lcl|NC_000911.1_prot_WP_010872791.1_1648		glucose-6-phosphate isomerase	WP_010872790.1		1744498..1746093	CDS		x				13.2049	18.0054	21.644	23.1	22.844	20.8887	17.9468														14.5247	19.8117	22.3689	23.5976	22.8602	18.7897	17.1549	14.7841
751	UDP-N-acetylmuramoyl-tripeptide--D-alanyl-D-	SGL_RS10140	murF	slr1351	lcl|NC_000911.1_prot_WP_010872794.1_1651	lcl|NC_000911.1_prot_WP_010872794.1_1651		UDP-N-acetylmuramoyl-tripeptide--D-alanyl-D-alanine ligase	WP_010872793.1		1749146..1750510	CDS		x		17.2799	17.3483	18.1619	18.2912	19.2	19.1356									13.5402	12.8744			19.4553			17.2637	18.5713	19.9183	19.6511	19.015	16.8239							14.6296
752	50S ribosomal protein L9	SGL_RS10150		sll1244	lcl|NC_000911.1_prot_WP_010872796.1_1653	lcl|NC_000911.1_prot_WP_010872796.1_1653	rplI	50S ribosomal protein L9]	WP_010872795.1		complement(1751311..1751769)	CDS		x			16.666							16.8939	17.9233		18.8609	19.0714	18.6872	18.4428	18.5555		18.4673	26.5687	18.3626	19.9558	17.8962								17.947	18.4278	18.0028	19.3203	19.149
753	hypothetical protein	SGL_RS10155		slr1353	lcl|NC_000911.1_prot_WP_010872797.1_1654	lcl|NC_000911.1_prot_WP_010872797.1_1654		hypothetical protein	WP_010872796.1		1751951..1752826	CDS		x			16.5219	14.2525																			15.4794		14.9664
754	B12-binding domain-containing radical SAM	SGL_RS10160		sll1242	lcl|NC_000911.1_prot_WP_010872798.1_1655	lcl|NC_000911.1_prot_WP_010872798.1_1655		B12-binding domain-containing radical SAM protein	WP_010872797.1		complement(1752891..1754501)	CDS		x					15.7622	16.6177	16.7494	15.6078												15.8074					17.2783	17.2754	17.1081	15.5699
755	GUN4 domain-containing protein	SGL_RS10180		slr1958	lcl|NC_000911.1_prot_WP_010872801.1_1658	lcl|NC_000911.1_prot_WP_010872801.1_1658		GUN4 domain-containing protein	WP_010872800.1		1755982..1756584	CDS		x		17.2428	17.2209	16.5724	16.2948			17.4152	18.1491	15.9285											15.3725	16.4892	16.1929	17.3039	17.6032	17.6228		18.4727	16.9707	14.9739
756	EAL domain-containing protein	SGL_RS10225		sll1895	lcl|NC_000911.1_prot_WP_010872810.1_1668	lcl|NC_000911.1_prot_WP_010872810.1_1668		EAL domain-containing protein	WP_010872809.1		complement(1764835..1766925)	CDS		x							17.5248	17.255																			16.7123	17.8182
757	orange carotenoid-binding protein	SGL_RS10230		slr1963	lcl|NC_000911.1_prot_WP_010872811.1_1669	lcl|NC_000911.1_prot_WP_010872811.1_1669		orange carotenoid-binding protein	WP_010872810.1		1767270..1768223	CDS		x		20.5563	22.5278	21.9946	21.6594	22.2441	22.3906	21.3851	19.4503	19.0991	18.4324	17.9624	17.7324	18.0714	18.2651	18.2202	18.1905	16.9403	17.641	24.5104	18.9526	21.5454	22.6528	22.5312	22.8373	22.4889	22.0879	21.0385	18.7633	18.4189	18.8921	18.3712	18.3971	18.971	18.6342
758	imidazole glycerol phosphate synthase subunit	SGL_RS10250	hisF	sll1893	lcl|NC_000911.1_prot_WP_010872815.1_1673	lcl|NC_000911.1_prot_WP_010872815.1_1673	hisF	imidazole glycerol phosphate synthase subunit HisF]	WP_010872814.1		complement(1771458..1772243)	CDS		x			18.1707	17.3697	17.1868	18.0474																	17.7617	18.131	18.2843
760	DUF928 domain-containing protein	SGL_RS10265		sll1891	lcl|NC_000911.1_prot_WP_010872818.1_1676	lcl|NC_000911.1_prot_WP_010872818.1_1676		DUF928 domain-containing protein	WP_010872816.1		complement(1776081..1776839)	CDS		x	22.3026	23.0011	20.9204	19.9371	17.4998	19.421	18.7308														22.5378	22.6382	21.0106	19.5776	19.6551	20.1543	19.45
762	hypothetical protein	SGL_RS10285		slr1970	lcl|NC_000911.1_prot_WP_010872822.1_1680	lcl|NC_000911.1_prot_WP_010872822.1_1680		late competence development ComFB family protein	WP_010872821.1		1780484..1781005	CDS		x			18.1856	19.1862	19.3001	19.819	17.9842																16.8262	19.2417	20.5328	20.7169	18.9427
765	PIN/TRAM domain-containing protein	SGL_RS10305		slr1972	lcl|NC_000911.1_prot_WP_010872826.1_1684	lcl|NC_000911.1_prot_WP_010872826.1_1684		PIN/TRAM domain-containing protein	WP_010872825.1		1783855..1784934	CDS		x						17.3055																			18.8771
766	ribosome biogenesis GTPase Der	SGL_RS10320		slr1974	lcl|NC_000911.1_prot_WP_010872829.1_1687	lcl|NC_000911.1_prot_WP_010872829.1_1687	der	ribosome biogenesis GTPase Der]	WP_010872827.1		1788550..1789908	CDS		x																				19.1413
767	bifunctional ornithine	SGL_RS10330	argJ	sll1883	lcl|NC_000911.1_prot_WP_010872831.1_1689	lcl|NC_000911.1_prot_WP_010872831.1_1689	argJ	bifunctional ornithine acetyltransferase/N-acetylglutamate synthase]	WP_010872829.1		complement(1791417..1792676)	CDS		x		16.1488	18.2934	18.8704	17.7111	18.2076	17.52	16.0975														17.1685	18.6118	18.921	19.2744	19.1266	17.0259
769	hypothetical protein	SGL_RS10395		sll1873	lcl|NC_000911.1_prot_WP_010872844.1_1702	lcl|NC_000911.1_prot_WP_010872844.1_1702		hypothetical protein	WP_010872843.1		complement(1806871..1807236)	CDS		x	25.5623	24.124	22.7442	21.7703	20.8321	21.2696	21.1984	20.2491		18.7662	17.5115	17.7237	16.8029		16.6692	16.4531	16.1711		16.1305	22.2322	26.3432	25.5255	22.9292	21.6053	21.4353	22.0065	21.4954	20.4744	17.9611	17.8793	17.9942	17.6293	17.0895	17.0941	17.1291
773	30S ribosomal protein S1	SGL_RS10430		slr1984	lcl|NC_000911.1_prot_WP_010872851.1_1709	lcl|NC_000911.1_prot_WP_010872851.1_1709		S1 RNA-binding domain-containing protein	WP_010872850.1		1815454..1816371	CDS		x	14.5083	15.4196	17.9078	18.5133	18.0717	19.6856	18.1369	15.0751												21.1433		17.1398	17.593	19.2601	19.9013	19.9715	18.0727	16.6741
774	DNA primase	SGL_RS10435		sll1868	lcl|NC_000911.1_prot_WP_010872852.1_1710	lcl|NC_000911.1_prot_WP_010872852.1_1710	dnaG	DNA primase]	WP_010872851.1		complement(1816855..1818762)	CDS		x								16.4208	17.1041																			17.5043	16.749
775	Sua5/YciO/YrdC/YwlC family protein	SGL_RS10445		sll1866	lcl|NC_000911.1_prot_WP_010872853.1_1712	lcl|NC_000911.1_prot_WP_010872853.1_1712		L-threonylcarbamoyladenylate synthase	WP_010872852.1		complement(1820238..1820837)	CDS		x			17.4068	17.3205	17.6075															18.1848			17.5872	17.7961	18.4876
776	hypothetical protein	SGL_RS10455		ssl2717	lcl|NC_000911.1_prot_WP_010872855.1_1714	lcl|NC_000911.1_prot_WP_010872855.1_1714		hypothetical protein	WP_010872853.1		complement(1821824..1822036)	CDS		x			17.8982																				17.8202	17.2672
777	universal stress protein	SGL_RS10465		sll1388	lcl|NC_000911.1_prot_WP_010872857.1_1716	lcl|NC_000911.1_prot_WP_010872857.1_1716		universal stress protein	WP_010872856.1		complement(1822666..1823130)	CDS		x																				19.607							14.0161
778	PH domain-containing protein	SGL_RS10505		slr1470	lcl|NC_000911.1_prot_WP_010872865.1_1724	lcl|NC_000911.1_prot_WP_010872865.1_1724		PH domain-containing protein	WP_010872864.1		1827257..1827652	CDS		x			19.7082	19.3543	18.535	19.4055	20.2151	20.0237			17.3606	17.5586	17.169	16.4464	16.0716	16.0971				20.351			19.1672	20.2534	20.1235	20.0713	21.7963	19.166		17.4566		17.6241		16.9299	17.3789
779	membrane protein insertase YidC	SGL_RS10510	yidC	slr1471	lcl|NC_000911.1_prot_WP_010872866.1_1725	lcl|NC_000911.1_prot_WP_010872866.1_1725	yidC	membrane protein insertase YidC]	WP_010872865.1		1827753..1828907	CDS		x			13.5219	15.7192	16.7685	20.045	20.4762	19.3462	17.849	16.1844				14.0969	13.4049	13.1735	13.1154			13.5708				13.7366	18.7038	20.8492	21.3109	18.8211		16.5498	15.5178			15.3773	13.8711
781	J domain-containing protein	SGL_RS10520		sll1384	lcl|NC_000911.1_prot_WP_010872868.1_1727	lcl|NC_000911.1_prot_WP_010872868.1_1727		J domain-containing protein	WP_010872867.1		complement(1829553..1830497)	CDS		x			15.9012	15.8411	15.7492	15.8634														19.1078			15.426	16.2001	17.4472
782	inositol monophosphatase	SGL_RS10525		sll1383	lcl|NC_000911.1_prot_WP_010872869.1_1728	lcl|NC_000911.1_prot_WP_010872869.1_1728		inositol monophosphatase	WP_010872868.1		complement(1830628..1831491)	CDS		x				16.088	16.3714	17.3786	17.1645																		17.3558	18.9764	16.7483
784	hypothetical protein	SGL_RS10545		sll1381	lcl|NC_000911.1_prot_WP_010872872.1_1731	lcl|NC_000911.1_prot_WP_010872872.1_1731		hypothetical protein	WP_010872871.1		complement(1833176..1833589)	CDS		x			16.719	16.9351																			17.0594	16.2656	15.4661
785	GUN4 domain-containing protein	SGL_RS10550		sll1380	lcl|NC_000911.1_prot_WP_010872873.1_1732	lcl|NC_000911.1_prot_WP_010872873.1_1732		GUN4 domain-containing protein	WP_010872872.1		complement(1833655..1834299)	CDS		x		18.0857	19.6336	17.3969	16.4367																	18.8051	19.322	18.1307	16.7906
786	aspartate carbamoyltransferase	SGL_RS10555	pyrB	slr1476	lcl|NC_000911.1_prot_WP_010872874.1_1733	lcl|NC_000911.1_prot_WP_010872874.1_1733	pyrB	aspartate carbamoyltransferase]	WP_010872873.1		1834508..1835503	CDS		x										14.8226	18.6961	18.9841	15.7673	17.7669																13.8106	20.7056	19.5545	17.0386
788	Crp/Fnr family transcriptional regulator	SGL_RS10605		sll1371	lcl|NC_000911.1_prot_WP_010872882.1_1742	lcl|NC_000911.1_prot_WP_010872882.1_1742		Crp/Fnr family transcriptional regulator	WP_010872881.1		complement(1844568..1845266)	CDS		x								20.239				16.3523					15.6819		14.8274	18.4368						20.9541		16.0097				16.6735
789	ubiquinol-cytochrome c reductase iron-sulfur	SGL_RS10620		sll1182	lcl|NC_000911.1_prot_WP_010872885.1_1745	lcl|NC_000911.1_prot_WP_010872885.1_1745		ubiquinol-cytochrome c reductase iron-sulfur subunit	WP_010872884.1		complement(1848301..1848702)	CDS		x	16.8499	16.4038	19.3295																				19.9792	17.2964
790	HlyD family efflux transporter periplasmic	SGL_RS10625		sll1181	lcl|NC_000911.1_prot_WP_010872886.1_1746	lcl|NC_000911.1_prot_WP_010872886.1_1746		HlyD family efflux transporter periplasmic adaptor subunit	WP_010872885.1		complement(1848799..1850550)	CDS		x			15.0703	17.1605	16.8655	18.936	17.2243	15.8538												16.9637			15.1214	16.8303	18.1897	19.17	19.4758	15.1381
791	type I secretion system permease/ATPase	SGL_RS10630		sll1180	lcl|NC_000911.1_prot_WP_010872887.1_1747	lcl|NC_000911.1_prot_WP_010872887.1_1747		peptidase domain-containing ABC transporter	WP_010872886.1		complement(1850707..1853742)	CDS		x						18.508	18.0958	17.0261		13.9382	14.0311			10.528		12.3949			15.1009	17.073							14.5787	17.1169	14.3719	13.0282	11.2415	14.0077	12.2834	12.3115	12.4406
792	DNA-directed RNA polymerase subunit gamma	SGL_RS10640	rpoC1	slr1265	lcl|NC_000911.1_prot_WP_010872888.1_1748	lcl|NC_000911.1_prot_WP_010872888.1_1748	rpoC1	DNA-directed RNA polymerase subunit gamma]	WP_010872887.1		1854102..1855982	CDS		x						17.2213	20.0385	20.4135	19.294	19.1711	19.1281	20.1134	18.9032	18.5131	18.4391	18.7486	18.5042	16.9677	17.3869	23						17.7499	19.7702	20.9618	16.778	17.0561	19.7114	20.5102	19.6619	19.4443	19.5483
793	hypothetical protein	SGL_RS10645		sll1178	lcl|NC_000911.1_prot_WP_010872889.1_1749	lcl|NC_000911.1_prot_WP_010872889.1_1749		carbamoyltransferase	WP_010872888.1		complement(1856070..1857917)	CDS		x						17.2085	17.177																		14.7934	17.2167	17.8203	17.1499
797	hypothetical protein	SGL_RS10680		slr1273	lcl|NC_000911.1_prot_WP_010872896.1_1756	lcl|NC_000911.1_prot_WP_010872896.1_1756		hypothetical protein	WP_010872895.1		1865033..1865473	CDS		x	20.3889	20.7389	19.4368	18.8691	19.0834																21.2025	21.0639	20.1316	19.5287	18.9158	18.374
798	type IV pilus assembly protein PilM	SGL_RS10685	pilM	slr1274	lcl|NC_000911.1_prot_WP_010872897.1_1757	lcl|NC_000911.1_prot_WP_010872897.1_1757	pilM	type IV pilus assembly protein PilM]	WP_010872896.1		1865658..1866761	CDS		x			15.3105	17.4495	18.6422	20.5412	19.8737	19.1188					11.3102		12.3313					20.8672			13.2106	17.9105	20.0862	21.1782	21.1833	18.4247	16.5736	15.5523		15.449	14.9325	12.3357	14.6792
799	hypothetical protein	SGL_RS10690		slr1275	lcl|NC_000911.1_prot_WP_010872898.1_1758	lcl|NC_000911.1_prot_WP_010872898.1_1758		PilN domain-containing protein	WP_010872897.1		1866843..1867697	CDS		x			17.5744	18.077	18.5515	19.5291																		18.7332	19.2873	18.9448	19.2626
800	pilus assembly protein	SGL_RS10695		slr1276	lcl|NC_000911.1_prot_WP_010872899.1_1759	lcl|NC_000911.1_prot_WP_010872899.1_1759		pilus assembly protein	WP_010872898.1		1867737..1868564	CDS		x			18.1444	19.6213	20.2839	21.4062	21.5159	19.9519												19.6199			17.5197	20.5151	21.6601	21.707	20.8268	19.7862
802	threonine synthase	SGL_RS10720		sll1172	lcl|NC_000911.1_prot_WP_010872904.1_1764	lcl|NC_000911.1_prot_WP_010872904.1_1764	thrC	threonine synthase]	WP_010872903.1		complement(1873698..1874846)	CDS		x				15.8213	16.09	18.7849	17.9132																	15.2114	18.0877	19.5307	18.3708
803	NAD(P)H-quinone oxidoreductase subunit K 1	SGL_RS10730		slr1280	lcl|NC_000911.1_prot_WP_010872906.1_1766	lcl|NC_000911.1_prot_WP_010872906.1_1766	ndhK	photosynthetic/respiratory NAD(P)H-quinone oxidoreductase subunit K]	WP_010872905.1		1875563..1876309	CDS		x	15.1801	16.3617	18.807	19.8171	20.787	23.268	24.3454	24.3959	23.021	22.2694	21.432	21.0477	20.5311	20.2073	20.3989	20.607	20.5546	19.4687	19.7483	23.1287		12.4753	18.0107	19.924	21.8153	23.6853	24.8917	24.5049	22.4627	21.7127	21.5741	21.4833	20.5756	20.9353	20.9035
804	NAD(P)H-quinone oxidoreductase subunit J	SGL_RS10735		slr1281	lcl|NC_000911.1_prot_WP_010872907.1_1767	lcl|NC_000911.1_prot_WP_010872907.1_1767		NAD(P)H-quinone oxidoreductase subunit J	WP_010872906.1		1876302..1876841	CDS		x		17.7684	18.8711	20.3854	21.0394	23.1255	25.1613	24.5053	23.241	22.4041	20.8382	21.1259	20.9067	20.3443	19.6913	19.2465	19.5503	17.8484	18.5395	22.505		19.7798	20.2518	20.0609	22.98	23.3792	24.1525	25.1577	22.6053	21.33	20.0139	21.7158	20.5761	20.1017	20.5198
806	DUF3326 domain-containing protein	SGL_RS10775		slr1287	lcl|NC_000911.1_prot_WP_010872915.1_1774	lcl|NC_000911.1_prot_WP_010872915.1_1774		DUF3326 domain-containing protein	WP_010872914.1		1885136..1886146	CDS		x								14.6872	17.4262	15.3037																			15.5757	15.5257
807	3-isopropylmalate dehydratase small subunit	SGL_RS10800	leuD	sll1444	lcl|NC_000911.1_prot_WP_010872920.1_1779	lcl|NC_000911.1_prot_WP_010872920.1_1779	leuD	3-isopropylmalate dehydratase small subunit]	WP_010872919.1		complement(1889872..1890474)	CDS		x		18.0993	16.3537	18.061	17.3434	19.3723	18.932															15.1814	16.375	18.8109	19.0384	17.2888
808	CTP synthase (glutamine hydrolyzing)	SGL_RS10805	pyrG	sll1443	lcl|NC_000911.1_prot_WP_010872921.1_1780	lcl|NC_000911.1_prot_WP_010872921.1_1780	pyrG	CTP synthase (glutamine hydrolyzing)]	WP_010872920.1		complement(1890461..1892119)	CDS		x						17.7975	21.0264	21.0792	19.6653	16.9786	16.5579	13.751	13.0758		13.0643										15.1575	19.1096	20.9184	21.0201	20.6415	17.0703	13.4856	14.8126		12.3704	12.0747
810	signal recognition particle protein	SGL_RS10850	ffh	slr1531	lcl|NC_000911.1_prot_WP_010872928.1_1789	lcl|NC_000911.1_prot_WP_010872928.1_1789	ffh	signal recognition particle protein]	WP_010872927.1		1899700..1901148	CDS		x						14.7618	17.6854													16.9813
811	penicillin-binding protein 1A	SGL_RS10870		sll1434	lcl|NC_000911.1_prot_WP_010872930.1_1793	lcl|NC_000911.1_prot_WP_010872930.1_1793		penicillin-binding protein 1A	WP_010872928.1		complement(1904025..1905977)	CDS		x																				18.1932
812	NAD(P)H-hydrate dehydratase	SGL_RS10875		sll1433	lcl|NC_000911.1_prot_WP_010872931.1_1794	lcl|NC_000911.1_prot_WP_010872931.1_1794		NAD(P)H-hydrate dehydratase	WP_010872930.1		complement(1906170..1907744)	CDS		x									17.6223	20.9647	20.6485	18.9414	14.9199																16.2214	19.102	20.364	18.7291	17.0541
815	LD-carboxypeptidase	SGL_RS10890		slr1534	lcl|NC_000911.1_prot_WP_010872934.1_1797	lcl|NC_000911.1_prot_WP_010872934.1_1797		LD-carboxypeptidase	WP_010872933.1		1909190..1910095	CDS		x				16.127	16.9378																			16.9954	17.3091
816	30S ribosomal protein S10	SGL_RS10920		sll1101	lcl|NC_000911.1_prot_WP_010872940.1_1803	lcl|NC_000911.1_prot_WP_010872940.1_1803	rpsJ	30S ribosomal protein S10]	WP_010872939.1		complement(1914818..1915135)	CDS		x			15.9441	15.7445		18.3418					16.2354		16.4021	17.7175	18.3412	19.7989	21.4324	22.8419	23.2487	26.0214			18.1684	17.5519	18.1879	19.7331	19.359	19.3033	17.3042	16.7582	16.6843	18.1307	17.4331	18.6744	19.8536
817	elongation factor Tu	SGL_RS10925	tuf	sll1099	lcl|NC_000911.1_prot_WP_010872941.1_1804	lcl|NC_000911.1_prot_WP_010872941.1_1804	tuf	elongation factor Tu]	WP_010872940.1		complement(1915274..1916473)	CDS		x	18.6151	20.5701	23.2306	24.0595	24.1332	25.198	25.6442	24.4064	22.9504	21.6172	20.8257	20.5505	20.5123	19.8929	19.6606	19.9226	19.5732	18.2748	18.3308	24.9947	19.8619	19.7205	23.2231	24.4691	25.4316	25.7684	25.5537	24.8107	21.8164	20.7636	20.9986	21.1369	21.7097	21.0389	20.4585
818	elongation factor G	SGL_RS10930	fusA	sll1098	lcl|NC_000911.1_prot_WP_010872942.1_1805	lcl|NC_000911.1_prot_WP_010872942.1_1805	fusA	elongation factor G]	WP_010872941.1		complement(1916533..1918608)	CDS		x			15.4233	16.1834	17.0498	18.1776	18.1931	17.2503	15.9281				13.6789			13.556				19.6698			15.6435	16.7782	18.2739	18.8124	18.7798	17.2394					13.7894
819	30S ribosomal protein S7	SGL_RS10935		sll1097	lcl|NC_000911.1_prot_WP_010872943.1_1806	lcl|NC_000911.1_prot_WP_010872943.1_1806	rpsG	30S ribosomal protein S7]	WP_010872942.1		complement(1918815..1919285)	CDS		x							18.7171				17.6426	18.5004	18.8973	19.7468	20.702	22.0702	23.2497	23.4411	23.5205	25.9896							19.107	23.1263	21.8746	20.6091	20.142	20.2976	20.257	20.8464	22.2458
820	30S ribosomal protein S12	SGL_RS10940		sll1096	lcl|NC_000911.1_prot_WP_010872944.1_1807	lcl|NC_000911.1_prot_WP_010872944.1_1807	rpsL	30S ribosomal protein S12]	WP_010872943.1		complement(1919436..1919816)	CDS		x												17.0464	17.4339	17.7163	17.3712	20.0472	21.9241	22.6748	22.7679	25.9355										17.8544	17.6161	18.9482	19.7396	21.5103	22.3439
821	phosphoribosylamine--glycine ligase	SGL_RS10950	purD	slr1159	lcl|NC_000911.1_prot_WP_010872946.1_1809	lcl|NC_000911.1_prot_WP_010872946.1_1809	purD	phosphoribosylamine--glycine ligase]	WP_010872945.1		1920660..1921919	CDS		x		16.2582	18.2288	17.656	16.0928	13.3404	15.1614																18.0705	17.4652	17.9508	17.1142
822	hypothetical protein	SGL_RS10955		slr1160	lcl|NC_000911.1_prot_WP_010872947.1_1810	lcl|NC_000911.1_prot_WP_010872947.1_1810		hypothetical protein	WP_010872946.1		1922124..1922738	CDS		x		17.0006	18.3573	17.3012	16.3483	16.2127															16.8597	17.8026	19.4531	18.2222	17.8328	16.8381
823	nucleoside deaminase	SGL_RS10975		slr1161	lcl|NC_000911.1_prot_WP_010872950.1_1814	lcl|NC_000911.1_prot_WP_010872950.1_1814		nucleoside deaminase	WP_010872949.1		1924251..1924850	CDS		x			17.0054	19.2214	18.3823	18.9677	18.1503																18.9474	19.6628	20.3727	19.3599	18.0909
825	sulfate adenylyltransferase	SGL_RS11000	sat	slr1165	lcl|NC_000911.1_prot_WP_010872955.1_1819	lcl|NC_000911.1_prot_WP_010872955.1_1819	sat	sulfate adenylyltransferase]	WP_010872954.1		1931139..1932311	CDS		x			14.5501	17.8665	18.8949	20.4169	21.1106	19.8211	16.8867	15.1032													14.1401	18.1834	20.4458	21.4307	21.6538	19.8818		16.1021
827	geranylgeranyl reductase	SGL_RS11020	chlP	sll1091	lcl|NC_000911.1_prot_WP_010872959.1_1823	lcl|NC_000911.1_prot_WP_010872959.1_1823	chlP	geranylgeranyl reductase]	WP_010872958.1		complement(1934307..1935530)	CDS		x			17.9193	19.5986	19.9882	20.9989	20.4782	18.6595	16.4792	15.8976	14.3663		15.0589	13.7563	14.0911	14.5278	14.5876		13.2687	21.0723			17.7839	20.1625	21.4829	21.7003	21.1196	19.5103	15.5031		15.5057	14.6799	15.7036	14.8868	14.9534
829	glutathione peroxidase	SGL_RS11045		slr1171	lcl|NC_000911.1_prot_WP_010872964.1_1828	lcl|NC_000911.1_prot_WP_010872964.1_1828		glutathione peroxidase	WP_010872963.1		1938985..1939494	CDS		x			17.8755	18.1137																18.6141			19.204	18.6505	18.6172
830	hypothetical protein	SGL_RS11055		sll1089	lcl|NC_000911.1_prot_WP_010872965.1_1830	lcl|NC_000911.1_prot_WP_010872965.1_1830		hypothetical protein	WP_010872964.1		complement(1939865..1940506)	CDS		x			18.3555	17.2293	17.0679																		18.7311	17.8662	17.6786
832	DUF2330 domain-containing protein	SGL_RS11070		slr1173	lcl|NC_000911.1_prot_WP_010872968.1_1833	lcl|NC_000911.1_prot_WP_010872968.1_1833		DUF2330 domain-containing protein	WP_010872967.1		1942923..1944314	CDS		x						17.5528	17.7349																			17.7179	17.8064
834	glucosylglycerol-phosphate synthase	SGL_RS11085	ggpS	sll1566	lcl|NC_000911.1_prot_WP_010872972.1_1837	lcl|NC_000911.1_prot_WP_010872972.1_1837	ggpS	glucosylglycerol-phosphate synthase]	WP_010872971.1		complement(1947325..1948824)	CDS		x					14.5202		20.2496	20.3574	20.4392	18.7432	15.517																17.9984	20.4923	18.4382	16.1861
835	glycerol kinase	SGL_RS11095	glpK	slr1672	lcl|NC_000911.1_prot_WP_010872974.1_1839	lcl|NC_000911.1_prot_WP_010872974.1_1839	glpK	glycerol kinase GlpK]	WP_010872973.1		1952323..1953810	CDS		x						17.8814	18.3448	17.0166																	16.8907	18.5753	18.3747	16.8529
836	50S ribosomal protein L21	SGL_RS11125	rplU	slr1678	lcl|NC_000911.1_prot_WP_010872980.1_1845	lcl|NC_000911.1_prot_WP_010872980.1_1845	rplU	50S ribosomal protein L21]	WP_010872978.1		1957758..1958132	CDS		x												17.8606	17.9061	18.0695	17.9711		16.869		17.4806	25.0996												18.2765	17.9146	18.6986	18.4016
837	50S ribosomal protein L27	SGL_RS11130		ssr2799	lcl|NC_000911.1_prot_WP_010872981.1_1846	lcl|NC_000911.1_prot_WP_010872981.1_1846	rpmA	50S ribosomal protein L27]	WP_010872980.1		1958240..1958503	CDS		x														17.8398	17.696	18.0369	18.0882	17.8576	17.4698	25.9377												17.6057	17.4152	15.9046	17.3563
839	L-glutamate gamma-semialdehyde dehydrogenase	SGL_RS11170	pruA	sll1561	lcl|NC_000911.1_prot_WP_010872989.1_1854	lcl|NC_000911.1_prot_WP_010872989.1_1854	pruA	L-glutamate gamma-semialdehyde dehydrogenase]	WP_010872988.1		complement(1966146..1969118)	CDS		x											13.9045	15.0826	14.2129	14.1507	13.7644	14.2876	13.5793	12.2954	12.9914	21.4303											14.4429	15.7754	13.6309	15.2377	14.7382
841	alanine--glyoxylate aminotransferase family	SGL_RS11200		sll1559	lcl|NC_000911.1_prot_WP_010872995.1_1861	lcl|NC_000911.1_prot_WP_010872995.1_1861		alanine--glyoxylate aminotransferase family protein	WP_010872992.1		complement(1973611..1974765)	CDS		x				16.0697	18.9217	23.2101	25.0703	25.1565	24.0133	21.0738	18.1472	17.6582	14.8223	15.4324	14.5335										20.3388	23.4495	24.9573	25.4855	21.6629	18.9508	19.5644	17.6439	15.9367	15.0592
842	FHA domain-containing protein	SGL_RS11205		slr1686	lcl|NC_000911.1_prot_WP_010872996.1_1862	lcl|NC_000911.1_prot_WP_010872996.1_1862		FHA domain-containing protein	WP_010872995.1		1975056..1975481	CDS		x			17.4923																				17.0053			19.1238
843	(2Fe-2S)-binding protein	SGL_RS11210		ssl3044	lcl|NC_000911.1_prot_WP_010872997.1_1863	lcl|NC_000911.1_prot_WP_010872997.1_1863		(2Fe-2S)-binding protein	WP_010872996.1		complement(1975575..1975874)	CDS		x		21.3131	19.1527	16.4486																	19.8887	21.6851	19.102
847	photosystem I reaction center subunit IV	SGL_RS11240		ssr2831	lcl|NC_000911.1_prot_WP_010873003.1_1869	lcl|NC_000911.1_prot_WP_010873003.1_1869		photosystem I reaction center subunit IV	WP_010873002.1		1982049..1982273	CDS		x		18.1767	22.0302	21.2229	21.6066	22.467	23.0858	26.3583	26.814	26.6818	26.6325	27.0736	26.5958	26.1111	25.4588	25.1225	25.0973	22.1359	24.6799	29.8866	20.8761	20.1692	22.8175	21.9339	21.4526	20.0284		26.216	25.581	25.5959	26.4579	27.4786	25.9949	25.9066	26.1044
850	BLUF domain-containing protein	SGL_RS11270		slr1694	lcl|NC_000911.1_prot_WP_010873009.1_1875	lcl|NC_000911.1_prot_WP_010873009.1_1875		BLUF domain-containing protein	WP_010873008.1		1988385..1988837	CDS		x			19.6986	18.9668	19.2212	17.9149	18.6732	19.443	20.2845	19.4283										18.3851			20.0879	18.8544	19.5037			20.2025		18.7439		17.4121
851	phenylalanine--tRNA ligase subunit beta	SGL_RS11275		sll1553	lcl|NC_000911.1_prot_WP_010873010.1_1876	lcl|NC_000911.1_prot_WP_010873010.1_1876	pheT	phenylalanine--tRNA ligase subunit beta]	WP_010873009.1		complement(1988834..1991266)	CDS		x					15.5912	20.4322	21.4597	22.3774	21.5082	18.8019	17.341	16.1476	15.3446	15.2073	14.2799	14.6567	13.5398			19.5467					16.6706	20.0881	22.1938	22.7126	20.0211	18.1931	17.389	16.5703	15.4346	15.1358	14.7011
852	serine/threonine protein kinase	SGL_RS11280		slr1697	lcl|NC_000911.1_prot_WP_010873011.1_1877	lcl|NC_000911.1_prot_WP_010873011.1_1877		serine/threonine-protein kinase	WP_010873010.1		1991550..1993274	CDS		x																				16.8223	15.1641					14.8916
853	DNA-binding response regulator	SGL_RS11285		sll0921	lcl|NC_000911.1_prot_WP_010873012.1_1878	lcl|NC_000911.1_prot_WP_010873012.1_1878		response regulator transcription factor	WP_010873011.1		complement(1993377..1994045)	CDS		x		17.5726	16.0393	15.4092																19.9665			16.2123		17.3197	16.969	17.8876
854	phosphoenolpyruvate carboxylase	SGL_RS11290		sll0920	lcl|NC_000911.1_prot_WP_010873013.1_1879	lcl|NC_000911.1_prot_WP_010873013.1_1879	ppc	phosphoenolpyruvate carboxylase]	WP_010873012.1		complement(1994147..1997251)	CDS		x							16.8047		15.033		13.7913	13.9358	11.6346	14.3848	13.248	12.5433	12.0864	11.1953	11.6253	19.4622							16.6248	16.5364			14.9403	12.8384	13.2504	13.4689	13.9424
855	NfeD family protein	SGL_RS11300		slr0935	lcl|NC_000911.1_prot_WP_010873015.1_1881	lcl|NC_000911.1_prot_WP_010873015.1_1881		NfeD family protein	WP_010873013.1		1997993..1998451	CDS		x				17.4224	18.1635															18.9744				17.7814	17.899
858	Mur ligase family protein	SGL_RS11315		slr0938	lcl|NC_000911.1_prot_WP_010873018.1_1884	lcl|NC_000911.1_prot_WP_010873018.1_1884		Mur ligase family protein	WP_010873017.1		2000815..2002194	CDS		x					15.087	17.2418	17.5088	15.7538																	16.278	17.4578	16.5665
859	insulinase family protein	SGL_RS11325		sll0915	lcl|NC_000911.1_prot_WP_010873020.1_1886	lcl|NC_000911.1_prot_WP_010873020.1_1886		insulinase family protein	WP_010873019.1		complement(2002891..2004465)	CDS		x				14.7459	16.5258	18.7779	19.1041	18.9365	15.9479															15.5026	18.0127	19.8319	20.526	18.5404
860	9,9'-di-cis-zeta-carotene desaturase	SGL_RS11330	zds	slr0940	lcl|NC_000911.1_prot_WP_010873021.1_1887	lcl|NC_000911.1_prot_WP_010873021.1_1887	zds	9,9'-di-cis-zeta-carotene desaturase]	WP_010873020.1		2004626..2006095	CDS		x				14.7763	15.6858	18.4188	17.0608	16.7993												17.1932				15.5136	17.8809	19.2898	18.4104
862	fructose bisphosphate aldolase	SGL_RS11345		slr0943	lcl|NC_000911.1_prot_WP_010873024.1_1890	lcl|NC_000911.1_prot_WP_010873024.1_1890		fructose bisphosphate aldolase	WP_010873022.1		2007850..2008752	CDS		x		20.0672	18.6626	17.8816	17.7947	17.9245																16.6165	19.0225	17.7678	17.5063	17.5404	16.7281
863	arsenate reductase, glutathione/glutaredoxin	SGL_RS11365	arsC	slr0946	lcl|NC_000911.1_prot_WP_010873028.1_1894	lcl|NC_000911.1_prot_WP_010873028.1_1894		thioredoxin-dependent arsenate reductase	WP_010873027.1		2012231..2012626	CDS		x	21.5729	19.9379	19.073	17.1938	16.2556																20.5331	20.2406	19.4054	17.352
864	DNA-binding response regulator	SGL_RS11370		slr0947	lcl|NC_000911.1_prot_WP_010873029.1_1895	lcl|NC_000911.1_prot_WP_010873029.1_1895		response regulator transcription factor	WP_010873028.1		2012754..2013485	CDS		x		18.2323	20.0104	19.0202	17.4083	18.0092	18.0534									14.5124		17.2924		22.0023			20.3033	19.3645	18.901	17.7788
867	class 1 fructose-bisphosphatase	SGL_RS11420		slr0952	lcl|NC_000911.1_prot_WP_010873039.1_1905	lcl|NC_000911.1_prot_WP_010873039.1_1905	fbp	class 1 fructose-bisphosphatase]	WP_010873038.1		2022028..2023071	CDS		x						17.4861	20.8994	20.6167	19.0454	15.6209															16.9413	17.3279	20.0487	20.859	16.9384
868	23S rRNA	SGL_RS11440	rlmB	slr0955	lcl|NC_000911.1_prot_WP_010873043.1_1909	lcl|NC_000911.1_prot_WP_010873043.1_1909	rlmB	23S rRNA (guanosine(2251)-2'-O)-methyltransferase RlmB]	WP_010873042.1		2024993..2026147	CDS		x
869	cysteine--tRNA ligase	SGL_RS11450	cysS	slr0958	lcl|NC_000911.1_prot_WP_010873045.1_1911	lcl|NC_000911.1_prot_WP_010873045.1_1911	cysS	cysteine--tRNA ligase]	WP_010873044.1		2026675..2028126	CDS		x			13.9127	15.323	14.3134	16.1056	17.3626													16.274			14.6463	14.7432	16.4798	16.4642	17.3909
870	septum formation inhibitor Maf	SGL_RS11455		sll0905	lcl|NC_000911.1_prot_WP_010873046.1_1912	lcl|NC_000911.1_prot_WP_010873046.1_1912		Maf-like protein	WP_010873045.1		complement(2028157..2028744)	CDS		x		19.276	17.7237	16.7019	17.0375																	21.121	19.0315	16.4918	16.3804
871	NAD(P)H-quinone oxidoreductase subunit M	SGL_RS11490		slr1623	lcl|NC_000911.1_prot_WP_010873053.1_1919	lcl|NC_000911.1_prot_WP_010873053.1_1919		NAD(P)H-quinone oxidoreductase subunit M	WP_010873051.1		2035067..2035432	CDS		x		20.9233	18.4904	20.3575	21.8611	24.612	26.1486	26.4529	25.2717	24.0816	22.5894	23.1563	22.5273	21.8566	21.3416	21.2098	20.5367	20.0598	19.8624	24.5334			18.5759	20.6798	23.0204	25.5393	27.076	26.642	23.4926	22.7056	23.252	23.3627	22.7397	22.4393	21.7409
872	hypothetical protein	SGL_RS11495		slr1624	lcl|NC_000911.1_prot_WP_010873054.1_1920	lcl|NC_000911.1_prot_WP_010873054.1_1920		Ig-like domain-containing protein	WP_010873053.1		2035474..2036850	CDS		x			18.5723	19.0078	19.2881	20.8731	19.7259	18.6108	17.1541	16.2404	16.104	15.7024	15.8719	15.1134	15.1766	15.4004	15.0533		14.4367	20.9461			17.9438	19.625	20.1914	21.2349	20.5438	18.5891	17.0234	15.2098	16.1105	16.4188	15.7928	15.7661	15.628
873	beta-glucosidase	SGL_RS11500		sll1538	lcl|NC_000911.1_prot_WP_010873055.1_1921	lcl|NC_000911.1_prot_WP_010873055.1_1921		beta-glucosidase	WP_010873054.1		complement(2036911..2038527)	CDS		x						15.205	18.3245	16.9253																	17.0954	17.5125	18.6802
874	NUDIX domain-containing protein	SGL_RS11505		sll1537	lcl|NC_000911.1_prot_WP_010873056.1_1922	lcl|NC_000911.1_prot_WP_010873056.1_1922		NUDIX domain-containing protein	WP_010873055.1		complement(2038644..2039063)	CDS		x			17.0949	17.7857																			17.6405	17.6988	17.8747
875	dihydroneopterin aldolase	SGL_RS11510	folB	slr1626	lcl|NC_000911.1_prot_WP_010873057.1_1923	lcl|NC_000911.1_prot_WP_010873057.1_1923	folB	dihydroneopterin aldolase]	WP_010873056.1		2039078..2039530	CDS		x					19.3901	19.591	21.0592																	17.8909	19.5199
876	molybdopterin-synthase adenylyltransferase MoeB	SGL_RS11520	moeB	sll1536	lcl|NC_000911.1_prot_WP_010873059.1_1925	lcl|NC_000911.1_prot_WP_010873059.1_1925	moeB	molybdopterin-synthase adenylyltransferase MoeB]	WP_010873058.1		complement(2040280..2041458)	CDS		x			14.5916	17.0307	17.4214	18.8154	18.8417	17.7436	17.1269	16.0337	16.6793	16.4114	16.9551	16.608	16.5516	16.8088	16.7413	15.1693	16.8235	23.5072			15.2079	16.4659	19.2294	18.1135	19.5568	18.4918		15.4814	17.7474	18.2652	17.4705	17.5071	17.4449
878	type IV pilus twitching motility protein PilT	SGL_RS11545		sll1533	lcl|NC_000911.1_prot_WP_010873064.1_1930	lcl|NC_000911.1_prot_WP_010873064.1_1930		type IV pilus twitching motility protein PilT	WP_010873063.1		complement(2045078..2046364)	CDS		x			14.9901	17.486	18.3809	19.9227	18.1446									13.5747	13.2068			19.3668			16.6317	18.2672	19.8927	19.8478	18.1922
880	DNA-directed RNA polymerase subunit omega	SGL_RS11560		ssl2982	lcl|NC_000911.1_prot_WP_010873067.1_1933	lcl|NC_000911.1_prot_WP_010873067.1_1933		DNA-directed RNA polymerase subunit omega	WP_010873066.1		complement(2048144..2048374)	CDS		x	18.2081		19.1018	18.1502	18.7041	19.9055	20.3005	20.1032	20.0848	21.1853	20.28	19.9539	18.8684	18.518	17.4691	17.9657	18.2397	17.7125	17.4391	22.5492			19.6168	18.6644	19.6151	20.8849	20.4987	21.1294	20.0452	20.3627	20.219	20.5326	18.3908	19.0514	18.6913
882	FkbM family methyltransferase	SGL_RS11595		sll1530	lcl|NC_000911.1_prot_WP_010873072.1_1939	lcl|NC_000911.1_prot_WP_010873072.1_1939		FkbM family methyltransferase	WP_010873071.1		complement(2053319..2054479)	CDS		x						18.4134	20.5755	19.1238	18.3726	16.1875					14.2034					17.7505					17.4431	18.8474	19.4372	20.0645		15.4715
883	glycosyltransferase	SGL_RS11600		sll1528	lcl|NC_000911.1_prot_WP_010873073.1_1940	lcl|NC_000911.1_prot_WP_010873073.1_1940		glycosyltransferase	WP_010873072.1		complement(2054482..2057472)	CDS		x				13.5057			17.8671	16.8039												17.4124				13.7854		15.5212	17.5902	15.6215
884	methyltransferase domain-containing protein	SGL_RS11610		sll1526	lcl|NC_000911.1_prot_WP_010873075.1_1942	lcl|NC_000911.1_prot_WP_010873075.1_1942		class I SAM-dependent methyltransferase	WP_010873074.1		complement(2061101..2062621)	CDS		x										15.1464	18.4546	19.5012	15.9893	13.0604		13.4908				20.1344							16.9889				18.525	19.9115	16.6766		14.3608
885	ATP-dependent chaperone ClpB	SGL_RS11615	clpB	slr1641	lcl|NC_000911.1_prot_WP_010873076.1_1943	lcl|NC_000911.1_prot_WP_010873076.1_1943	clpB	ATP-dependent chaperone ClpB]	WP_010873075.1		2062905..2065523	CDS		x					15.001	17.5486	16.4634												13.0754	18.8026					16.802	18.073	17.4673
886	phosphoribulokinase	SGL_RS11625		sll1525	lcl|NC_000911.1_prot_WP_010873078.1_1945	lcl|NC_000911.1_prot_WP_010873078.1_1945		phosphoribulokinase	WP_010873077.1		complement(2066001..2066999)	CDS		x		13.9652	20.7226	21.386	21.2082	21.9613	21.3657	19.1113												20.631		16.772	20.8227	22.2068	22.4481	22.1457	21.1352	18.8725
887	ferredoxin--NADP(+) reductase	SGL_RS11630		slr1643	lcl|NC_000911.1_prot_WP_010873079.1_1946	lcl|NC_000911.1_prot_WP_010873079.1_1946		ferredoxin--NADP(+) reductase	WP_010873078.1		2067522..2068763	CDS		x	15.1961	15.9385	16.7002	16.5234	17.3094	20.2798	23.0047	24.7447	25.7086	25.2094	23.3297	21.5432	20.1346	19.4928	19.2076	19.0862	18.8151	17.3114	17.9644	23.1453			16.3771	17.4244	18.3458	20.5444	23.2335	24.8062	25.0798	24.922	23.2518	22.2273	20.4035	20.0499	19.497
890	photosystem II protein Psb27	SGL_RS11645	psb27	slr1645	lcl|NC_000911.1_prot_WP_010873082.1_1949	lcl|NC_000911.1_prot_WP_010873082.1_1949	psb27	photosystem II protein Psb27]	WP_010873081.1		2070975..2071382	CDS		x			20.4078	20.7808	19.9588	22.0517	21.4564	21.8955	20.9061	19.7398	20.0365	19.6783	20.2014	20.3196	19.767	20.2249	19.7633	19.1206	17.6902	23.6012			20.935	21.512	22.1955	22.8655	21.3805	19.3197	20.0922	20.6738	20.2815	20.0344	20.124	20.6449	20.7079
892	carotenoid oxygenase family protein	SGL_RS11660		slr1648	lcl|NC_000911.1_prot_WP_010873085.1_1952	lcl|NC_000911.1_prot_WP_010873085.1_1952		carotenoid oxygenase family protein	WP_010873084.1		2073161..2074603	CDS		x					15.9928	18.127	17.0378																	14.9951	17.7573	19.1952	16.3234	15.5109
894	chromophore lyase CpcT/CpeT	SGL_RS11675		slr1649	lcl|NC_000911.1_prot_WP_010873087.1_1955	lcl|NC_000911.1_prot_WP_010873087.1_1955		chromophore lyase CpcT/CpeT	WP_010873086.1		2075381..2075971	CDS		x		21.0651	18.4447	15.9884	16.6391	15.1881															18.5783	21.2452	18.7974	14.9285	16.1364
895	flavin oxidoreductase	SGL_RS11685		sll1521	lcl|NC_000911.1_prot_WP_010873089.1_1957	lcl|NC_000911.1_prot_WP_010873089.1_1957		diflavin flavoprotein	WP_010873088.1		complement(2076547..2078340)	CDS		x					15.0745	18.6688	19.539	19.4266	16.6327																16.625	19.2315	20.6663	19.5197	16.2207
897	hypothetical protein	SGL_RS11695		slr0442	lcl|NC_000911.1_prot_WP_010873091.1_1959	lcl|NC_000911.1_prot_WP_010873091.1_1959		hypothetical protein	WP_010873090.1		2080885..2082720	CDS		x	18.9864	20.628	18.0898	19.6108	20.1472	21.8203	22.4268	22.2605	19.5427	17.9653	16.8892	14.1924	14.6201	14.4895	14.2644	14.3989		12.5947		19.9657	20.6489	20.4051	17.9087	19.8118	21.2853	22.4089	22.8094	22.4964	17.2879	17.1631	16.06	15.7787	14.5007	15.5778	14.6163
898	hypothetical protein	SGL_RS11720		slr1005	ssr0757b;lcl|NC_000911.1_prot_WP_010873094.1_1964	ssr0757b;lcl|NC_000911.1_prot_WP_010873094.1_1964		hypothetical protein	WP_010873092.1		2085211..2085417	sORF;CDS	antitoxin__riboprof_proteogen	1 Pep suffice																									17.9306
899	photosystem II manganese-stabilizing	SGL_RS11735		sll0427	lcl|NC_000911.1_prot_WP_010873097.1_1968	lcl|NC_000911.1_prot_WP_010873097.1_1968		photosystem II manganese-stabilizing polypeptide	WP_010873096.1		complement(2086305..2087129)	CDS		x	19.5628	24.6768	24.0022	22.5505	21.5728	21.7582	21.1186	20.4021	17.6562			16.0638	15.4052	15.3152	15.6688	15.72	16.4584		16.6012	22.9611	22.8279	24.7402	24.4634	22.6886	22.6967	22.3839	20.7447	19.7232	16.6025			15.8675	15.748	17.0125	16.4477
900	3-phosphoshikimate 1-carboxyvinyltransferase	SGL_RS11755	aroA	slr0444	lcl|NC_000911.1_prot_WP_010873100.1_1971	lcl|NC_000911.1_prot_WP_010873100.1_1971	aroA	3-phosphoshikimate 1-carboxyvinyltransferase]	WP_010873097.1		2088680..2090023	CDS		x				15.5977	17.9231	19.4607	19.0965	16.7042																15.5137	17.8024	20.1105	20.0216	16.5055
901	isoaspartyl peptidase/L-asparaginase	SGL_RS11775		sll0422	lcl|NC_000911.1_prot_WP_010873103.1_1974	lcl|NC_000911.1_prot_WP_010873103.1_1974		isoaspartyl peptidase/L-asparaginase	WP_010873102.1		complement(2092519..2093508)	CDS		x			17.0132	17.6416	18.4045	21.6342	22.035	21.0091	18.3548	16.0449													16.5283	17.7903	20.053	21.9343	23.0644	21.6158	17.2246	15.7204
902	adenylosuccinate lyase	SGL_RS11780		sll0421	lcl|NC_000911.1_prot_WP_010873104.1_1975	lcl|NC_000911.1_prot_WP_010873104.1_1975	purB	adenylosuccinate lyase]	WP_010873103.1		complement(2093629..2094924)	CDS		x						17.9061	21.7946	22.9698	22.4832	20.3202	17.9362	16.684														19.3189	22.3502	23.0307	21.4046	18.266	18.0019	17.0083	15.0372
903	urease subunit beta	SGL_RS11790	ureB	sll0420	lcl|NC_000911.1_prot_WP_010873106.1_1977	lcl|NC_000911.1_prot_WP_010873106.1_1977	ureB	urease subunit beta]	WP_010873104.1		complement(2095723..2096040)	CDS		x		21.3896	18.1417				18.9942	20.1934	21.5613	21.9475	21.336	20.4151	19.351	18.6049	18.0343	18.0646	17.5307	19.2766	16.0901	19.6403				17.8478				21.2893	20.5514	20.404	20.8676	20.3508	19.3032	18.4208	18.2962
904	2-methyl-6-phytyl-1,4-hydroquinone	SGL_RS11800		sll0418	lcl|NC_000911.1_prot_WP_010873108.1_1979	lcl|NC_000911.1_prot_WP_010873108.1_1979		2-methyl-6-phytyl-1,4-hydroquinone methyltransferase	WP_010873107.1		complement(2096618..2097574)	CDS		x						16.837																		17.5394
905	urea ABC transporter substrate-binding protein	SGL_RS11810	urtA	slr0447	lcl|NC_000911.1_prot_WP_010873110.1_1981	lcl|NC_000911.1_prot_WP_010873110.1_1981	urtA	urea ABC transporter substrate-binding protein]	WP_010873109.1		2098921..2100261	CDS		x			18.4868	20.9001	21.1812	22.3596	22.1862	21.3118	19.4924	18.3766	17.1441	16.877	16.7038	15.8083	16.1542	15.902	14.4412	15.1487		19.8381			17.3507	21.2665	22.5364	22.3304	21.7849	20.6288	17.4383	17.4536	16.9158	17.0206	16.1326	16.0945	15.9389
907	DUF2996 domain-containing protein	SGL_RS11830		sll0272	lcl|NC_000911.1_prot_WP_010873114.1_1985	lcl|NC_000911.1_prot_WP_010873114.1_1985		DUF2996 domain-containing protein	WP_010873113.1		complement(2104439..2104912)	CDS		x			18.604	17.2919	18.9592	18.8371														19.0821			18.3324	19.7226	20.164
909	30S ribosomal protein S16	SGL_RS11915	rpsP	ssr0482	lcl|NC_000911.1_prot_WP_010873131.1_2002	lcl|NC_000911.1_prot_WP_010873131.1_2002	rpsP	30S ribosomal protein S16]	WP_010873130.1		2127879..2128127	CDS		x	16.8782										18.9316	14.9983	19.2811	19.3356	19.8981	21.7498	22.8626	22.7718	23.3241	26.1311	19.5945	17.3632										17.0194	20.9327	22.1391	22.9766
911	glutamine synthetase	SGL_RS11925		slr0288	lcl|NC_000911.1_prot_WP_010873133.1_2004	lcl|NC_000911.1_prot_WP_010873133.1_2004		glutamine synthetase III	WP_010873132.1		2128767..2130941	CDS		x						14.6033	19.015	18.5517	13.2466		16.7611									13.629					13.5649	15.3886	18.8978	17.7258	15.4154		14.3353	12.9624	13.2993
912	cytochrome c-550	SGL_RS11935		sll0258	lcl|NC_000911.1_prot_WP_010873135.1_2006	lcl|NC_000911.1_prot_WP_010873135.1_2006	psbV	photosystem II cytochrome c-550]	WP_010873134.1		complement(2131616..2132098)	CDS		x	16.998	19.1955	24.8893	23.3677	22.15	20.7842	21.4423	19.6656						14.7648						19.816	17.3568	19.056	25.0896	23.4127	23.1895	21.9558	20.6834	20.0925			16.0457	15.797			14.091
914	glycine dehydrogenase	SGL_RS11955	gcvP	slr0293	lcl|NC_000911.1_prot_WP_010873139.1_2010	lcl|NC_000911.1_prot_WP_010873139.1_2010	gcvP	aminomethyl-transferring glycine dehydrogenase]	WP_010873138.1		2134202..2137153	CDS		x							15.1166	16.323	18.1838	15.9788																		18.4313	16.364
915	phosphoglycerate kinase	SGL_RS11980	pgk	slr0394	lcl|NC_000911.1_prot_WP_010873144.1_2016	lcl|NC_000911.1_prot_WP_010873144.1_2016		phosphoglycerate kinase	WP_010873143.1		2139193..2140395	CDS		x	15.0161	20.912	22.5347	23.1107	22.6577	23.4311	23.0835	20.891	16.7406								13.5951			18.5391		20.2258	22.4868	23.6984	24.246	23.8196	22.2382	20.7962	16.9911
916	alanine--tRNA ligase	SGL_RS11990	alaS	sll0362	lcl|NC_000911.1_prot_WP_010873146.1_2018	lcl|NC_000911.1_prot_WP_010873146.1_2018	alaS	alanine--tRNA ligase]	WP_010873145.1		complement(2141613..2144246)	CDS		x						16.6976	17.2788	17.3302		15.8949	11.5129			12.1729	12.5317	11.7018			11.8136	19.2876					14.3271	17.8374	18.9261	18.1885	13.9919	13.1854	13.6306	14.1702			12.9089
917	AbrB family transcriptional regulator	SGL_RS12005		sll0359	lcl|NC_000911.1_prot_WP_010873149.1_2021	lcl|NC_000911.1_prot_WP_010873149.1_2021		AbrB family transcriptional regulator	WP_010873148.1		complement(2146000..2146467)	CDS		x	21.8643	23.1276	23.1452	23.1154	21.0669	22.0987	21.608	19.4845					15.5898	15.215	15.6626	15.5528	14.6234	14.4825		22.5228	22.2186	23.1722	24.0383	22.5504	23.6943	22.0793	20.8977	18.9909	17.4903	17.7602		15.9917	17.2599	16.1024	15.6604
919	hypothetical protein	SGL_RS12015		slr0398	lcl|NC_000911.1_prot_WP_010873151.1_2023	lcl|NC_000911.1_prot_WP_010873151.1_2023		hypothetical protein	WP_010873150.1		2147548..2148033	CDS		x	18.0471	19.637	18.6211	17.2495																	18.1356		19.3022	17.0106	17.5956
920	NAD-dependent epimerase/dehydratase family	SGL_RS12020		slr0399	lcl|NC_000911.1_prot_WP_010873152.1_2024	lcl|NC_000911.1_prot_WP_010873152.1_2024		NAD(P)H-binding protein	WP_010873151.1		2148253..2149233	CDS		x					17.1873	19.566	19.3168	17.986												17.3935				16.5258	18.7543	20.1502	19.5159	18.7426
924	P-II family nitrogen regulator	SGL_RS12045		ssl0707	lcl|NC_000911.1_prot_WP_010873156.1_2028	lcl|NC_000911.1_prot_WP_010873156.1_2028		P-II family nitrogen regulator	WP_010873155.1		complement(2152291..2152629)	CDS		x		13.4565	19.9123	21.1465	19.4516	20.2571	21.1837	20.3167	18.4672											21.2342			20.0945	21.399	21.4689	20.1975	19.3715	19.9404		17.3329			15.473
925	DUF1517 domain-containing protein	SGL_RS12050		slr0404	lcl|NC_000911.1_prot_WP_010873157.1_2029	lcl|NC_000911.1_prot_WP_010873157.1_2029		DUF1517 domain-containing protein	WP_010873156.1		2152932..2153933	CDS		x			18.3446	18.5983	18.5632	20.3004	20.4536	20.1241	17.0238	17.4326	17.7087	17.128	17.3714	16.664	17.1543	16.8936	16.9449	15.0731	16.3658	23.1767			15.4459	18.91	20.5869	19.974	20.2466	19.963	18.0191	16.5131	17.9373	17.9231	17.397	17.7858	17.8418
927	hypothetical protein	SGL_RS12105		slr0144	lcl|NC_000911.1_prot_WP_010873167.1_2041	lcl|NC_000911.1_prot_WP_010873167.1_2041		hypothetical protein	WP_010873166.1		2177115..2177903	CDS		x				16.0063	16.7537	18.5652	18.6184													17.6366				16.5238	17.8023	19.4402	17.8228
928	hypothetical protein	SGL_RS12110		slr0145	lcl|NC_000911.1_prot_WP_010873168.1_2042	lcl|NC_000911.1_prot_WP_010873168.1_2042		hypothetical protein	WP_010873167.1		2177900..2178310	CDS		x					14.9176																				16.4273	19.0781
930	hypothetical protein	SGL_RS12130		slr0149	lcl|NC_000911.1_prot_WP_010873172.1_2046	lcl|NC_000911.1_prot_WP_010873172.1_2046		hypothetical protein	WP_010873169.1		2180073..2180543	CDS		x			16.6409	15.76	16.3347	17.397	16.8384	18.4415																16.2061	18.0948	18.4654	18.5822	16.7706
931	ferredoxin	SGL_RS12135		slr0150	lcl|NC_000911.1_prot_WP_010873173.1_2047	lcl|NC_000911.1_prot_WP_010873173.1_2047		2Fe-2S iron-sulfur cluster-binding protein	WP_010873172.1		2180577..2180888	CDS		x	18.1985	17.4707	15.8232	12.7257																	18.2041	17.4157	17.6333
932	tetratricopeptide repeat protein	SGL_RS12140		slr0151	lcl|NC_000911.1_prot_WP_010873174.1_2048	lcl|NC_000911.1_prot_WP_010873174.1_2048		tetratricopeptide repeat protein	WP_010873173.1		2181013..2181975	CDS		x			17.3217	17.5511	18.9826	19.3248	20.5438	19.4481	16.8849											17.3042			15.3567	17.7249	19.7681	20.3029	21.1672	19.854
934	caspase family protein	SGL_RS12155		sll0148	lcl|NC_000911.1_prot_WP_010873177.1_2051	lcl|NC_000911.1_prot_WP_010873177.1_2051		caspase family protein	WP_010873176.1		complement(2185870..2188077)	CDS		x				15.7557	17.2076	20.2925	18.0337																	17.4688	18.5012	19.0075	18.6448
935	hypothetical protein	SGL_RS12160		sll0147	lcl|NC_000911.1_prot_WP_010873178.1_2052	lcl|NC_000911.1_prot_WP_010873178.1_2052		hypothetical protein	WP_010873177.1		complement(2188230..2190236)	CDS		x						16.7951	17.2996	17.0521	17.5593	14.3533				13.2836		11.4667	11.7974			16.4612							17.4531	17.3854	15.1465	14.3486		14.5993	13.8743		13.7341
936	ribosome-recycling factor	SGL_RS12170	frr	sll0145	lcl|NC_000911.1_prot_WP_010873180.1_2055	lcl|NC_000911.1_prot_WP_010873180.1_2055	frr	ribosome recycling factor]	WP_010873179.1		complement(2192133..2192681)	CDS		x	18.3832	19.884	17.8373	18.4587	18.1893	15.9361															19.8326	19.4211	18.531	17.8834	20.0497	16.2408
937	UMP kinase	SGL_RS12175		sll0144	lcl|NC_000911.1_prot_WP_010873181.1_2056	lcl|NC_000911.1_prot_WP_010873181.1_2056	pyrH	UMP kinase]	WP_010873180.1		complement(2192668..2193390)	CDS		x		15.9519	17.674	16.6908	17.4955	19.871	18.0656	19.5486					14.8939							18.6919	17.028		16.7391	17.4968	18.668	16.6964	19.0459		16.981						14.4415
938	ATP-dependent chaperone ClpB	SGL_RS12190	clpB	slr0156	lcl|NC_000911.1_prot_WP_010873183.1_2059	lcl|NC_000911.1_prot_WP_010873183.1_2059	clpB	ATP-dependent chaperone ClpB]	WP_010873182.1		2194405..2197101	CDS		x						14.1175														15.4876
941	type IV pilus twitching motility protein PilT	SGL_RS12210		slr0161	lcl|NC_000911.1_prot_WP_010873187.1_2063	lcl|NC_000911.1_prot_WP_010873187.1_2063		type IV pilus twitching motility protein PilT	WP_010873186.1		2202944..2204053	CDS		x				15.1489	16.2855	18.0975	18.4007	18.8985	17.9077	16.3551	14.9387	14.5731		14.2878	14.7445	14.831	14.1618			22.2266				16.2204	17.9951	18.1384	19.1104	18.7589	17.5067	15.8	14.7656		14.4757	15.5425
942	ATP-dependent Clp protease proteolytic subunit	SGL_RS12225		slr0164	lcl|NC_000911.1_prot_WP_010873190.1_2066	lcl|NC_000911.1_prot_WP_010873190.1_2066		ATP-dependent Clp protease proteolytic subunit	WP_010873187.1		2205774..2206451	CDS		x	18.7863	20.7472	19.5166	19.8208	19.7644	20.9338	21.2081	21.0336			17.3736	16.7438	16.6465	16.0967	16.574	16.7136	16.2753	15.2266	15.7693	22.6853	20.1111	19.2382	19.3439	20.0883	21.0417	21.2967	21.4349	21.2126	18.261		16.5985		17.3291	17.3351	16.8663
943	ATP-dependent Clp protease proteolytic subunit	SGL_RS12230		slr0165	lcl|NC_000911.1_prot_WP_010873191.1_2067	lcl|NC_000911.1_prot_WP_010873191.1_2067		ATP-dependent Clp protease proteolytic subunit	WP_010873190.1		2206551..2207159	CDS		x		16.8938	18.8994	19.3614	19.1902	20.3794	19.165	18.049												19.8633		17.0781	19.3055	19.8136	20.6256	20.8156	20.0555
944	Xaa-Pro aminopeptidase	SGL_RS12235		sll0136	lcl|NC_000911.1_prot_WP_010873192.1_2068	lcl|NC_000911.1_prot_WP_010873192.1_2068		aminopeptidase P N-terminal domain-containing protein	WP_010873191.1		complement(2207370..2208695)	CDS		x							17.7815	20.0509	19.7468	17.9349																	18.991	20.4171	17.9899	15.5865
945	DUF3134 domain-containing protein	SGL_RS12245		ssl0242	lcl|NC_000911.1_prot_WP_010873194.1_2070	lcl|NC_000911.1_prot_WP_010873194.1_2070		DUF3134 domain-containing protein	WP_010873193.1		complement(2209703..2209939)	CDS		x			18.6025	18.3109	18.5187	19.5951	22.6154	23.3069	22.8649	22.459	22.0099	21.4707	20.743	20.0209	19.4098	19.7364	19.7312	19.6073	18.7699	23.6496			18.6375	18.2632	17.1839	21.1296	23.2298	23.6254	22.0535	22.3712	21.964	21.9284	21.2652	20.067	19.7297
946	hypothetical protein	SGL_RS12255		slr1923	lcl|NC_000911.1_prot_WP_010873198.1_2073	lcl|NC_000911.1_prot_WP_010873198.1_2073		Coenzyme F420 hydrogenase/dehydrogenase, beta subunit C-terminal domain	WP_010873195.1		2211283..2212479	CDS		x				17.0002	17.5997	19.5026	17.4762																	17.7586	19.1119	20.0435	18.7844	16.019
947	D-alanyl-D-alanine carboxypeptidase	SGL_RS12260		slr1924	lcl|NC_000911.1_prot_WP_010873199.1_2074	lcl|NC_000911.1_prot_WP_010873199.1_2074		serine hydrolase	WP_010873198.1		2212505..2213707	CDS		x				16.0039	17.1226	18.694	19.9629	18.4602	16.8675															16.5701	18.1572	19.8178	19.7631	17.8452
948	pilA8	SGL_RS18965		slr1931	lcl|NC_000911.1_prot_WP_010873208.1_2084	lcl|NC_000911.1_prot_WP_010873208.1_2084		hypothetical protein	WP_010873207.1		2222898..2223815	CDS		x			13.8547	14.8588	15.4106	18.1242	18.5785																	15.9238	17.0527	19.0192	18.1655	17.1459
949	alpha/beta hydrolase	SGL_RS12310		slr1932	lcl|NC_000911.1_prot_WP_010873209.1_2085	lcl|NC_000911.1_prot_WP_010873209.1_2085		alpha/beta hydrolase	WP_010873208.1		2223873..2224568	CDS		x			16.3046	16.3076	17.0984	18.3188																	16.5869	17.6832	17.8808
951	dTDP-4-dehydrorhamnose 3,5-epimerase	SGL_RS12335	rfbC	slr1933	lcl|NC_000911.1_prot_WP_010873214.1_2091	lcl|NC_000911.1_prot_WP_010873214.1_2091	rfbC	dTDP-4-dehydrorhamnose 3,5-epimerase]	WP_010873213.1		2227829..2228377	CDS		x																							18.1103	15.872
952	pyruvate dehydrogenase (acetyl-transferring) E1	SGL_RS12345	pdhA	slr1934	lcl|NC_000911.1_prot_WP_010873216.1_2093	lcl|NC_000911.1_prot_WP_010873216.1_2093	pdhA	pyruvate dehydrogenase (acetyl-transferring) E1 component subunit alpha]	WP_010873215.1		2230487..2231515	CDS		x				13.5412	17.5414	19.8445	21.0525	19.6504	19.1929	18.3141			15.5164	13.6457	13.7371					17.1952				16.3867	18.5357	19.9084	19.3466	20.0447		19.1499	14.6301			15.3706	15.6688
953	S-methyl-5-thioribose-1-phosphate isomerase	SGL_RS12395	mtnA	slr1938	lcl|NC_000911.1_prot_WP_010873223.1_2102	lcl|NC_000911.1_prot_WP_010873223.1_2102	mtnA	S-methyl-5-thioribose-1-phosphate isomerase]	WP_010873222.1		2237134..2238189	CDS		x			14.5643	15.5448	16.8053	17.5767																		15.2309	18.1681	18.2807
954	circadian clock protein KaiC	SGL_RS12430	kaiC	slr1942	lcl|NC_000911.1_prot_WP_010873229.1_2108	lcl|NC_000911.1_prot_WP_010873229.1_2108	kaiC	circadian clock protein KaiC]	WP_010873227.1		2243851..2245368	CDS		x				13.1161	15.8449	17.9766	18.6058	17.4606				14.2712	14.9407	14.597	13.5339	14.8584	14.8341			18.9428				13.8	16.8047	17.4053	16.6553	17.296		13.6782		14.3015	13.9025	14.8606	15.7216
956	alpha/beta hydrolase	SGL_RS12445		slr1944	lcl|NC_000911.1_prot_WP_010873232.1_2111	lcl|NC_000911.1_prot_WP_010873232.1_2111		alpha/beta hydrolase	WP_010873231.1		2246867..2248483	CDS		x					15.3186	18.7554	17.7903																		16.1569
957	2,3-bisphosphoglycerate-independent	SGL_RS12450		slr1945	lcl|NC_000911.1_prot_WP_010873233.1_2112	lcl|NC_000911.1_prot_WP_010873233.1_2112	gpmI	2,3-bisphosphoglycerate-independent phosphoglycerate mutase]	WP_010873232.1		2248578..2250176	CDS		x			15.1729	16.8592	17.1301	16.9348	15.0671																16.418	17.4966	17.4879	16.4159	18.2661
958	2-oxo acid dehydrogenase subunit E2	SGL_RS12465		sll1841	lcl|NC_000911.1_prot_WP_010873236.1_2115	lcl|NC_000911.1_prot_WP_010873236.1_2115		2-oxo acid dehydrogenase subunit E2	WP_010873235.1		complement(2251657..2252958)	CDS		x			16.2399	18.0295	18.4854	20.6901	21.4858	21.6327	21.0222	20.414	18.8899	18.3022	16.0969	17.3505	17.1185	16.7604	16.4293	16.5775	16.0703	23.9388			15.6088	17.2468	19.8179	21.9336	20.8959	21.7719	20.254	20.107	18.9566	18.6559	17.4974	18.0381	17.812
959	thylakoid membrane protein	SGL_RS12470		slr1949	lcl|NC_000911.1_prot_WP_010873237.1_2116	lcl|NC_000911.1_prot_WP_010873237.1_2116		DUF3318 domain-containing protein	WP_010873236.1		2253169..2253807	CDS		x			15.8577	17.6004	17.6706	18.1717		18.4466		16.7435	16.2792		12.7379	13.4339	10.9161	12.355	11.8012			19.0967			16.2967	17.5992	19.1339	19.9633	19.5839	18.066	16.6011	13.1084		13.5536	14.603	14.521	13.1069
960	FHA domain-containing protein	SGL_RS12480		slr1951	lcl|NC_000911.1_prot_WP_010873239.1_2118	lcl|NC_000911.1_prot_WP_010873239.1_2118		FHA domain-containing protein	WP_010873238.1		2256697..2257170	CDS		x	17.5247	17.7064	15.934																			17.7685
964	ribosome-associated translation inhibitor RaiA	SGL_RS12505	raiA	sll0947	lcl|NC_000911.1_prot_WP_010873244.1_2124	lcl|NC_000911.1_prot_WP_010873244.1_2124	raiA	ribosome-associated translation inhibitor RaiA]	WP_010873242.1		complement(2262805..2263380)	CDS		x	18.6913	20.1336	19.4631	18.2916	18.3914	19.1985	18.9964	19.1398	15.9203	17.8366	16.3687	17.0459	16.2001	15.8319	15.8078	15.1613	15.5685			24.6951	19.5715	20.3332	19.5146	19.8458	20.5513	21.3054	20.7549	18.8714		17.0432	16.2562	16.224	15.8659	15.7467	16.236
965	glycogen synthase GlgA	SGL_RS12525	glgA	sll0945	lcl|NC_000911.1_prot_WP_010873247.1_2127	lcl|NC_000911.1_prot_WP_010873247.1_2127	glgA	glycogen synthase GlgA]	WP_010873246.1		complement(2265213..2266646)	CDS		x					14.6499	19.0806	18.5651	17.9166	16.113		13.8545					14.2861			13.023	20.3996					16.0658	18.1139	19.8659	16.7016	15.4443						14.2625
968	hybrid sensor histidine kinase/response	SGL_RS12550		slr0322	lcl|NC_000911.1_prot_WP_010873252.1_2132	lcl|NC_000911.1_prot_WP_010873252.1_2132		hybrid sensor histidine kinase/response regulator	WP_010873251.1		2271581..2274868	CDS		x				11.5495		15.3706	17.0547	17.2927	14.758	12.1338	15.4671	13.9023	13.7535	13.315	13.1543	12.9121	13.2164	11.5204	11.56	19.1545					14.7161	16.3416	17.644	17.6798	15.339	14.0972	13.3878	15.3437	14.0994	13.264	13.9545
971	pentapeptide repeat-containing protein	SGL_RS12570		sll0301	lcl|NC_000911.1_prot_WP_010873256.1_2136	lcl|NC_000911.1_prot_WP_010873256.1_2136		pentapeptide repeat-containing protein	WP_010873255.1		complement(2279497..2280006)	CDS		x	16.7861	18.9144	17.9316	16.4488																		19.1242	18.0311	17.0751	16.1287	17.0616
972	low molecular weight phosphotyrosine protein	SGL_RS12590		slr0328	lcl|NC_000911.1_prot_WP_010873260.1_2140	lcl|NC_000911.1_prot_WP_010873260.1_2140		low molecular weight phosphotyrosine protein phosphatase	WP_010873259.1		2283232..2283705	CDS		x		18.0027	16.9184
975	hypothetical protein	SGL_RS12635		slr0334	lcl|NC_000911.1_prot_WP_010873268.1_2149	lcl|NC_000911.1_prot_WP_010873268.1_2149		hypothetical protein	WP_010873267.1		2290089..2290421	CDS		x	21.6932	22.508	18.5085																		23.202	22.3597	17.2814	15.5685
976	phycobiliprotein ApcE	SGL_RS12650		slr0335	lcl|NC_000911.1_prot_WP_010873271.1_2152	lcl|NC_000911.1_prot_WP_010873271.1_2152		phycobilisome rod-core linker polypeptide	WP_010873269.1		2292188..2294878	CDS		x	14.6697	15.8633	15.7685	18.1099	19.349	22.6956	24.311	23.9365	21.9071	20.2824	19.1303	19.2974	18.645	18.3547	18.236	18.5428	18.3115	16.6569	17.6746	25.5134		18.2795	16.6516	18.7935	21.5151	23.73	24.7731	24.3688	20.7825	20.1082	19.4967	19.4907	19.0305	19.2383	19.1539
978	hypothetical protein	SGL_RS12690		slr0169	lcl|NC_000911.1_prot_WP_010873277.1_2159	lcl|NC_000911.1_prot_WP_010873277.1_2159		hypothetical protein	WP_010873276.1		2302638..2303279	CDS		x																				18.2794
979	tetratricopeptide repeat protein	SGL_RS12695		slr0171	lcl|NC_000911.1_prot_WP_010873278.1_2160	lcl|NC_000911.1_prot_WP_010873278.1_2160		tetratricopeptide repeat protein	WP_010873277.1		2303507..2304034	CDS		x			17.066	17.9856	18.2065																			18.5895	19.0587	18.1383
980	CBS domain-containing protein	SGL_RS12700		slr0172	lcl|NC_000911.1_prot_WP_010873279.1_2161	lcl|NC_000911.1_prot_WP_010873279.1_2161		CBS domain-containing protein	WP_010873278.1		2304094..2304561	CDS		x		19.1817	20.6339	20.648	18.3166	18.667	17.4397															17.8486	21.5108	20.464	19.9726	18.9051
982	virginiamycin B hydrolase Vgb	SGL_RS12735		sll0173	lcl|NC_000911.1_prot_WP_010873285.1_2167	lcl|NC_000911.1_prot_WP_010873285.1_2167		virginiamycin B hydrolase Vgb	WP_010873284.1		complement(2309413..2310471)	CDS		x				15.8109	18.4625	21.1831	21.7068	21.3154	18.9619															15.6586	19.7598	21.346	22.2293	21.0668	18.1377
983	hypothetical protein	SGL_RS12740		sll0172	lcl|NC_000911.1_prot_WP_010873286.1_2168	lcl|NC_000911.1_prot_WP_010873286.1_2168		hypothetical protein	WP_010873285.1		complement(2310533..2310991)	CDS		x				17.1798	20.0006	22.7255	23.5157	22.9592	20.4239	18.8232														18.6942	21.2484	23.929	22.9675	23.2987	19.7405
984	glycine cleavage system aminomethyltransferase	SGL_RS12745	gcvT	sll0171	lcl|NC_000911.1_prot_WP_010873287.1_2169	lcl|NC_000911.1_prot_WP_010873287.1_2169	gcvT	glycine cleavage system aminomethyltransferase GcvT]	WP_010873286.1		complement(2311377..2312495)	CDS		x				18.057	15.1528	18.6137																		17.0325	17.3432	16.2285
985	molecular chaperone DnaK	SGL_RS12750	dnaK	sll0170	lcl|NC_000911.1_prot_WP_010873288.1_2170	lcl|NC_000911.1_prot_WP_010873288.1_2170	dnaK	molecular chaperone DnaK]	WP_010873287.1		complement(2312664..2314574)	CDS		x		15.8012	18.6904	20.5962	21.4242	22.9684	23.5107	22.7532	19.9886	17.7882	15.3329	14.9585	13.9785		11.9953	12.5945			11.9791	19.8359		14.2651	18.1181	21.0523	22.965	23.8132	23.7274	23.0869	18.5482	16.994	16.081	14.7417	14.6041	13.9011	14.9588
986	DUF4101 domain-containing protein	SGL_RS12755		sll0169	lcl|NC_000911.1_prot_WP_010873289.1_2171	lcl|NC_000911.1_prot_WP_010873289.1_2171		IMS domain-containing protein	WP_010873288.1		complement(2314780..2316924)	CDS		x						17.2882	17.7139	17.0923	15.8608											18.2949					15.9038	19.687	18.5452	17.1799
989	hypothetical protein	SGL_RS12775		sll0163	lcl|NC_000911.1_prot_WP_010873293.1_2175	lcl|NC_000911.1_prot_WP_010873293.1_2175		hypothetical protein	WP_010873292.1		complement(2319555..2324636)	CDS		x											11.2568					12.4632				16.9477															11.952
990	TIGR04376 family protein	SGL_RS12785		sll0162	lcl|NC_000911.1_prot_WP_010873294.1_2176	lcl|NC_000911.1_prot_WP_010873294.1_2176		TIGR04376 family protein	WP_010873293.1		complement(2325045..2325629)	CDS		x			15.5985																				13.8502	16.8913	17.6673	18.1413
991	hypothetical protein	SGL_RS12810		ssl0294	lcl|NC_000911.1_prot_WP_010873299.1_2181	lcl|NC_000911.1_prot_WP_010873299.1_2181		hypothetical protein	WP_010873298.1		complement(2330147..2330359)	CDS		x			18.4862	18.9784	18.8879																		20.4802	18.842	19.2786
992	1,4-alpha-glucan branching protein GlgB	SGL_RS12820		sll0158	lcl|NC_000911.1_prot_WP_010873301.1_2184	lcl|NC_000911.1_prot_WP_010873301.1_2184	glgB	1,4-alpha-glucan branching enzyme]	WP_010873300.1		complement(2331505..2333817)	CDS		x				15.44	17.787	20.0238	21.7694	20.693	18.0687	15.2519	14.5152		13.4337							16.0182				15.3266	18.8416	20.5194	21.6079	21.0641	17.8831	15.5624	14.6298			13.6691	11.3724
995	orotate phosphoribosyltransferase	SGL_RS12840		slr0185	lcl|NC_000911.1_prot_WP_010873305.1_2188	lcl|NC_000911.1_prot_WP_010873305.1_2188	pyrE	orotate phosphoribosyltransferase]	WP_010873304.1		2336427..2337023	CDS		x			17.9333	16.3866																20.2808			19.4408	17.5193	17.1129
996	2-isopropylmalate synthase	SGL_RS12850		slr0186	lcl|NC_000911.1_prot_WP_010873307.1_2190	lcl|NC_000911.1_prot_WP_010873307.1_2190		2-isopropylmalate synthase	WP_010873306.1		2338636..2340237	CDS		x			16.1008	18.3122	18.9836	20.4484	20.334	18.9315	16.4585											19.145			16.4517	18.3738	20.2834	21.1789	21.1524	18.9135
997	YqeG family HAD IIIA-type phosphatase	SGL_RS12870		slr0362	lcl|NC_000911.1_prot_WP_010873311.1_2194	lcl|NC_000911.1_prot_WP_010873311.1_2194		YqeG family HAD IIIA-type phosphatase	WP_010873310.1		2346573..2347127	CDS		x			15.588	16.1003	15.6806																			17.1922
998	efflux RND transporter permease subunit	SGL_RS12895		slr0369	lcl|NC_000911.1_prot_WP_010873317.1_2200	lcl|NC_000911.1_prot_WP_010873317.1_2200		efflux RND transporter permease subunit	WP_010873315.1		2365930..2369181	CDS		x						17.4918	20.1883	20.8589	19.6799	17.8519	16.9812	17.2897	17.1034	16.6806	16.7683	16.9522	16.1864	14.5772	15.3183	19.7764						19.0719	20.671	21.2989	17.5255	16.8534	18.0658	17.9824	17.5276	17.537	17.521
999	succinate-semialdehyde dehydrogenase [NADP+]	SGL_RS12900		slr0370	lcl|NC_000911.1_prot_WP_010873318.1_2201	lcl|NC_000911.1_prot_WP_010873318.1_2201		NAD-dependent succinate-semialdehyde dehydrogenase	WP_010873317.1		2369282..2370646	CDS		x				13.1137	17.1393	19.5988	19.4512	19.6149	15.906															15.1005	19.1746	20.3726	19.835	17.9135
1000	acetyl-CoA carboxylase, carboxyltransferase	SGL_RS12910	accD	sll0336	lcl|NC_000911.1_prot_WP_010873320.1_2203	lcl|NC_000911.1_prot_WP_010873320.1_2203	accD	acetyl-CoA carboxylase, carboxyltransferase subunit beta]	WP_010873319.1		complement(2372249..2373229)	CDS		x				15.6212		15.2495														18.7713			15.5531	15.3164	16.4012
1001	AAA family ATPase	SGL_RS12925		slr0374	lcl|NC_000911.1_prot_WP_010873323.1_2206	lcl|NC_000911.1_prot_WP_010873323.1_2206		AAA family ATPase	WP_010873322.1		2375539..2377044	CDS		x						14.7746	14.7714													18.8609					15.4767	15.426	16.045	13.6972
1002	DUF1257 domain-containing protein	SGL_RS12930		slr0376	lcl|NC_000911.1_prot_WP_010873324.1_2207	lcl|NC_000911.1_prot_WP_010873324.1_2207		DUF1257 domain-containing protein	WP_010873323.1		2377177..2377527	CDS		x	17.7472	19.1483	19.7848	15.6158	17.0088																19.0066	19.6804	19.4102	16.7125	16.6862
1005	decarboxylating NADP(+)-dependent	SGL_RS12985	gnd	sll0329	lcl|NC_000911.1_prot_WP_010873333.1_2216	lcl|NC_000911.1_prot_WP_010873333.1_2216	gnd	decarboxylating NADP(+)-dependent phosphogluconate dehydrogenase]	WP_010873332.1		complement(2387424..2388872)	CDS		x			15.901	20.111	21.6031	23.9568	24.6769	23.7853	21.722	19.5059	17.3579												15.6323	20.7244	23.1272	24.2523	24.9054	24.0672	20.3402	18.44	17.0663
1012	protein translocase subunit SecD	SGL_RS13050	secD	slr0774	lcl|NC_000911.1_prot_WP_010873346.1_2230	lcl|NC_000911.1_prot_WP_010873346.1_2230	secD	protein translocase subunit SecD]	WP_010873345.1		2400914..2402332	CDS		x					16.7869	19.4142	21.6718	21.1819							13.055					16.5809					16.9962	19.8848	23.1245	22.6942	16.3986
1013	protein translocase subunit SecF	SGL_RS13055	secF	slr0775	lcl|NC_000911.1_prot_WP_010873347.1_2231	lcl|NC_000911.1_prot_WP_010873347.1_2231	secF	protein translocase subunit SecF]	WP_010873346.1		2402393..2403340	CDS		x							19.4091	18.7084																			17.8807	17.3675
1014	UDP-3-O-(3-hydroxymyristoyl)glucosamine	SGL_RS13060	lpxD	slr0776	lcl|NC_000911.1_prot_WP_010873348.1_2232	lcl|NC_000911.1_prot_WP_010873348.1_2232	lpxD	UDP-3-O-(3-hydroxymyristoyl)glucosamine N-acyltransferase]	WP_010873347.1		2403473..2404507	CDS		x				15.1781	16.8589															16.9767				15.9274	16.7705
1015	50S ribosomal protein L20	SGL_RS13065	rplT	sll0767	lcl|NC_000911.1_prot_WP_010873349.1_2233	lcl|NC_000911.1_prot_WP_010873349.1_2233	rplT	50S ribosomal protein L20]	WP_010873348.1		complement(2404615..2404968)	CDS		x													18.2511	17.0054	16.0793	16.4937	16.5256	17.2145	15.7852	24.4192									17.7726			18.3251		18.0355	18.3553
1016	50S ribosomal protein L35	SGL_RS13070	rpmI	ssl1426	lcl|NC_000911.1_prot_WP_010873350.1_2234	lcl|NC_000911.1_prot_WP_010873350.1_2234	rpmI	50S ribosomal protein L35]	WP_010873349.1		complement(2405109..2405312)	CDS		x																				24.621
1017	urea ABC transporter ATP-binding protein UrtD	SGL_RS13090	urtD	sll0764	lcl|NC_000911.1_prot_WP_010873354.1_2238	lcl|NC_000911.1_prot_WP_010873354.1_2238	urtD	urea ABC transporter ATP-binding protein UrtD]	WP_010873353.1		complement(2407565..2408686)	CDS		x				15.1708	16.2955	16.7202														15.1332				16.4763	17.4498	17.0665
1019	amidophosphoribosyltransferase	SGL_RS13120		sll0757	lcl|NC_000911.1_prot_WP_010873361.1_2245	lcl|NC_000911.1_prot_WP_010873361.1_2245	purF	amidophosphoribosyltransferase]	WP_010873360.1		complement(2412826..2414313)	CDS		x			14.2934	15.9696	14.1646	16.759														18.3595			14.6938	15.053	16.1112	16.9261
1021	30S ribosome-binding factor RbfA	SGL_RS13145	rbfA	sll0754	lcl|NC_000911.1_prot_WP_010873366.1_2250	lcl|NC_000911.1_prot_WP_010873366.1_2250	rbfA	30S ribosome-binding factor RbfA]	WP_010873363.1		complement(2416806..2417207)	CDS		x															16.3872	18.5553	19.9831	18.0454	16.0447	19.6853															16.9135
1022	bifunctional methylenetetrahydrofolate	SGL_RS13155	folD	sll0753	lcl|NC_000911.1_prot_WP_010873368.1_2252	lcl|NC_000911.1_prot_WP_010873368.1_2252	folD	bifunctional methylenetetrahydrofolate dehydrogenase/methenyltetrahydrofolate cyclohydrolase FolD]	WP_010873367.1		complement(2417577..2418461)	CDS		x			15.9841	16.2711	15.7329															14.2444			17.0573	17.5023	17.7018	16.2629
1023		SGL_RS19965		sll0752	lcl|NC_000911.1_prot_WP_010873369.1_2253	lcl|NC_000911.1_prot_WP_010873369.1_2253		MCE family protein	WP_010873368.1		complement(2418535..2419398)	CDS		x											15.4444	15.326	15.2427	15.2307	15.3497	16.5145	13.9409		15.1203	19.7363										16.8905	16.6469	16.9658	16.327	16.6951	16.3574
1024	flavin monoamine oxidase family protein	SGL_RS13165		slr0782	lcl|NC_000911.1_prot_WP_010873371.1_2255	lcl|NC_000911.1_prot_WP_010873371.1_2255		flavin monoamine oxidase family protein	WP_010873370.1		2420030..2421445	CDS		x					15.0089	17.042	17.383	19.6815																	16.1044	17.7885	18.2851	18.0357
1025	triose-phosphate isomerase	SGL_RS13180		slr0783	lcl|NC_000911.1_prot_WP_010873374.1_2258	lcl|NC_000911.1_prot_WP_010873374.1_2258	tpiA	triose-phosphate isomerase]	WP_010873372.1		2423621..2424349	CDS		x			19.3037	21.0888	20.8744	21.4013	19.8055																20.7289	21.7219	22.1579	21.2286	19.7091
1027	cytochrome b6	SGL_RS13200		slr0342	lcl|NC_000911.1_prot_WP_010873378.1_2262	lcl|NC_000911.1_prot_WP_010873378.1_2262		cytochrome b6	WP_010873377.1		2428010..2428678	CDS		x				13.0607	15.142	19.9638	21.7276	22.0736	19.6671	17.1756	16.1035													14.3409	17.0959	20.9955	22.4464	22.2157	19.3658	17.3287
1028	cytochrome b6-f complex subunit 4	SGL_RS13205		slr0343	lcl|NC_000911.1_prot_WP_010873379.1_2263	lcl|NC_000911.1_prot_WP_010873379.1_2263	petD	cytochrome b6-f complex subunit IV]	WP_010873378.1		2428809..2429291	CDS		x				17.6639	18.778	21.1721	23.9241	21.9442	20.1303	18.3261	18.7477	17.6786												18.7024	19.3472	22.8058	24.1809	22.9517	19.709	19.9644	18.2195
1030	FAD-dependent oxidoreductase	SGL_RS13230		sll0321	lcl|NC_000911.1_prot_WP_010873384.1_2269	lcl|NC_000911.1_prot_WP_010873384.1_2269		FAD-dependent oxidoreductase	WP_010873383.1		complement(2434808..2436304)	CDS		x											16.7885	16.1062	14.0205																		17.2887	17.3338
1031	ribonuclease D	SGL_RS13240		sll0320	lcl|NC_000911.1_prot_WP_010873386.1_2271	lcl|NC_000911.1_prot_WP_010873386.1_2271		ribonuclease D	WP_010873385.1		complement(2437235..2437888)	CDS		x						18.8059	22.8794	24.2069	23.1476	21.6386	18.3984	15.221														20.4173	22.8749	23.9975	22.6915	20.5535	16.7749	16.0355
1033	DUF3318 domain-containing protein	SGL_RS13255		sll0318	lcl|NC_000911.1_prot_WP_010873389.1_2274	lcl|NC_000911.1_prot_WP_010873389.1_2274		DUF3318 domain-containing protein	WP_010873388.1		complement(2440295..2440933)	CDS		x							18.0331	15.5926	14.3321											17.0237					13.8047		15.4164	15.9432
1034	hypothetical protein	SGL_RS13285		sll0314	lcl|NC_000911.1_prot_WP_010873395.1_2281	lcl|NC_000911.1_prot_WP_010873395.1_2281		hypothetical protein	WP_010873394.1		complement(2446395..2447339)	CDS		x				13.9699		16.0345		15.6701	14.0186											16.54				12.8334	14.4344	17.0942	17.1064	15.4053
1035	30S ribosomal protein S21	SGL_RS19005		ssl0601	lcl|NC_000911.1_prot_WP_010873397.1_2283	lcl|NC_000911.1_prot_WP_010873397.1_2283	rpsU	30S ribosomal protein S21]	WP_010873396.1		complement(2448222..2448404)	CDS		x											18.3326	18.5268	18.1971	18.1495	18.327	20.2574	21.9453	21.9889	23.0834	27.3898										18.0536	19.0662	18.2862	19.1864	19.6586	21.1276
1036	hypothetical protein	SGL_RS13315		slr0355	lcl|NC_000911.1_prot_WP_010873398.1_2284	lcl|NC_000911.1_prot_WP_010873398.1_2284		hypothetical protein	WP_010873397.1		2454087..2455082	CDS		x				16.3893	17.4609	17.4105																		17.6813	18.4085						19.7733
1040	flavin reductase family protein	SGL_RS13365		slr0001	lcl|NC_000911.1_prot_WP_010873408.1_2294	lcl|NC_000911.1_prot_WP_010873408.1_2294		flavin reductase family protein	WP_010873407.1		2464527..2465009	CDS		x			17.4556	16.706	16.3182	17.8068	18.7478																17.6517	18.4557	17.77	17.1694
1041	ATP-dependent Clp protease ATP-binding subunit	SGL_RS13375		sll0020	lcl|NC_000911.1_prot_WP_010873410.1_2296	lcl|NC_000911.1_prot_WP_010873410.1_2296		ATP-dependent Clp protease ATP-binding subunit	WP_010873409.1		complement(2466407..2468872)	CDS		x			14.2309	17.85	19.2647	21.3594	21.4261	20.446	17.2671	16.9847	16.4145	15.6016	16.1276	15.864	15.9293	16.1377	15.446	14.9181	14.4316	23.0207			14.8069	18.1158	20.4785	21.9968	22.0565	20.6367	16.4989	14.876	17.2126	16.4656	14.7277	15.7278	15.9998
1042	1-deoxy-D-xylulose-5-phosphate reductoisomerase	SGL_RS13380	dxr	sll0019	lcl|NC_000911.1_prot_WP_010873411.1_2297	lcl|NC_000911.1_prot_WP_010873411.1_2297	dxr	1-deoxy-D-xylulose-5-phosphate reductoisomerase]	WP_010873410.1		complement(2469245..2470429)	CDS		x				16.614	17.0754	18.4516	17.4042																	16.089	18.1827	18.2213
1043	fructose-bisphosphate aldolase	SGL_RS13385		sll0018	lcl|NC_000911.1_prot_WP_010873412.1_2298	lcl|NC_000911.1_prot_WP_010873412.1_2298	fba	fructose-bisphosphate aldolase class II]	WP_010873411.1		complement(2470591..2471670)	CDS		x		17.9958	21.2649	22.9661	23.5882	25.5136	24.9824	23.3614	20.7314	16.9164	15.9264			14.4981	14.2128	14.7264				21.2991		17.5086	21.3166	23.6196	25.0749	26.1307	25.5103	23.6552	19.3876	16.893
1044	glutamate-1-semialdehyde 2,1-aminomutase	SGL_RS13390		sll0017	lcl|NC_000911.1_prot_WP_010873413.1_2299	lcl|NC_000911.1_prot_WP_010873413.1_2299	hemL	glutamate-1-semialdehyde 2,1-aminomutase]	WP_010873412.1		complement(2471954..2473255)	CDS		x			15.9483	20.1639	21.4966	23.3641	23.5065	22.1579	19.2491	17.2133														20.5891	22.6042	24.1121	23.9676	22.5623
1045	Sua5/YciO/YrdC/YwlC family protein	SGL_RS13400		slr0006	lcl|NC_000911.1_prot_WP_010873415.1_2301	lcl|NC_000911.1_prot_WP_010873415.1_2301		L-threonylcarbamoyladenylate synthase	WP_010873414.1		2475195..2475848	CDS		x	14.9354	16.9952	20.8583	21.0945	21.075	20.887	20.4739	19.4957	18.2816		17.2515	17.4729	17.1454		17.1036	16.1971	16.5084	15.4764		24.569		16.3929	21.2612	20.8634	21.663	21.9521	21.6096	19.9082	17.0693		17.8699	18.6683	17.3165	18.2356	18.3359
1046	nucleotidyltransferase	SGL_RS13405		slr0007	lcl|NC_000911.1_prot_WP_010873416.1_2302	lcl|NC_000911.1_prot_WP_010873416.1_2302		nucleotidyltransferase family protein	WP_010873415.1		2476020..2476781	CDS		x																				20.0296
1047	ribulose bisphosphate carboxylase large chain	SGL_RS13415		slr0009	lcl|NC_000911.1_prot_WP_010873418.1_2304	lcl|NC_000911.1_prot_WP_010873418.1_2304		form I ribulose bisphosphate carboxylase large subunit	WP_010873417.1		2478414..2479826	CDS		x	15.3849		17.5865	18.7367	20.0958	21.6963	22.4118	21.9188	22.5436	24.0693	25.8954	26.5819	25.3741	23.9767	23.1839	22.8307	22.3926	21.1178	21.7215	26.5887			15.9173	19.1717	20.961	21.9822	22.4439	22.0539	20.9686	23.4121	25.8921	27.0078	25.7871	24.6442	23.8169
1048	ribulose bisphosphate carboxylase small subunit	SGL_RS13425		slr0012	lcl|NC_000911.1_prot_WP_010873420.1_2306	lcl|NC_000911.1_prot_WP_010873420.1_2306		ribulose bisphosphate carboxylase small subunit	WP_010873418.1		2480477..2480818	CDS		x	22.6036	23.519	22.21	22.667	22.6937	24.5393	26.1015	26.314	26.8272	26.7201	26.9285	27.7861	26.5027	25.1061	23.9326	23.2898	22.886	21.6666	22.2963	27.7849	24.2773	24.1997	22.3462	22.807	24.4668	24.9525	25.2856	26.2953	25.975	26.6262	26.6246	27.8389	26.4749	25.5082	24.5499
1049	DUF4330 domain-containing protein	SGL_RS13430		slr0013	lcl|NC_000911.1_prot_WP_010873421.1_2307	lcl|NC_000911.1_prot_WP_010873421.1_2307		DUF4330 domain-containing protein	WP_010873420.1		2481361..2481888	CDS		x				16.3865	16.8111		20.0361	21.0287	19.8561	19.5809	18.245	17.665	15.4022	16.3991	15.5099	14.7187	14.4631						16.7362	15.7564	17.6621	20.8234	21.8043	21.4912	19.52	18.1218	18.5958	18.3507	16.9518	16.372	16.2997
1050	lipid-A-disaccharide synthase	SGL_RS13445	lpxB	slr0015	lcl|NC_000911.1_prot_WP_010873423.1_2310	lcl|NC_000911.1_prot_WP_010873423.1_2310	lpxB	lipid-A-disaccharide synthase]	WP_010873422.1		2483643..2484827	CDS		x					14.1857	18.1264	17.0907													18.575				14.0274	16.2239	18.1248	18.1726	16.3536
1051	Ferredoxin-1	SGL_RS13450		ssl0020	lcl|NC_000911.1_prot_WP_010873424.1_2311	lcl|NC_000911.1_prot_WP_010873424.1_2311	petF1	ferredoxin PetF1]	WP_010873423.1		complement(2484890..2485183)	CDS		x	21.2771	20.9303	23.1005	20.6193	17.8473	15.7361															21.6387	21.7453	23.7142	16.5912	19.9202
1052	class II fumarate hydratase	SGL_RS13465	fumC	slr0018	lcl|NC_000911.1_prot_WP_010873427.1_2314	lcl|NC_000911.1_prot_WP_010873427.1_2314	fumC	class II fumarate hydratase]	WP_010873426.1		2488028..2489428	CDS		x								18.9647	16.9065																			18.7836							14.5217
1054	aspartate aminotransferase	SGL_RS13490		sll0006	lcl|NC_000911.1_prot_WP_010873432.1_2319	lcl|NC_000911.1_prot_WP_010873432.1_2319		aspartate aminotransferase	WP_010873431.1		complement(2494205..2495389)	CDS		x				13.5582	16.7968	19.0146	19.612	16.8549																16.2272	18.8839	20.7101	19.906	17.1622
1056	signal peptide peptidase SppA	SGL_RS13505	sppA	slr0021	lcl|NC_000911.1_prot_WP_010873435.1_2322	lcl|NC_000911.1_prot_WP_010873435.1_2322	sppA	signal peptide peptidase SppA]	WP_010873434.1		2500322..2501155	CDS		x												15.8383	16.46	15.7448	15.6742	16.0952	16.2158	14.744	15.8286	20.6216													16.7927	16.8092	15.6957
1057	penicillin-binding protein	SGL_RS13510		sll0002	lcl|NC_000911.1_prot_WP_010873436.1_2323	lcl|NC_000911.1_prot_WP_010873436.1_2323		penicillin-binding protein	WP_010873435.1		complement(2501221..2503878)	CDS		x						12.2806	16.2885		13.2822							10.6719				14.4102							15.7008		12.0672	11.4112				11.2179
1058	glutamine-hydrolyzing GMP synthase	SGL_RS13520		slr0213	lcl|NC_000911.1_prot_WP_010873437.1_2324	lcl|NC_000911.1_prot_WP_010873437.1_2324	guaA	glutamine-hydrolyzing GMP synthase]	WP_010873436.1		2504415..2506043	CDS		x					15.975	18.7438	19.5243	18.4778	16.8416											17.7192				13.0097	17.7548	19.6518	19.4504	18.7478
1059	long-chain acyl-[acyl-carrier-protein]	SGL_RS13550		sll0209	lcl|NC_000911.1_prot_WP_010873443.1_2330	lcl|NC_000911.1_prot_WP_010873443.1_2330		long-chain acyl-acyl-carrier-protein (reductase)	WP_010872244.1		complement(2510273..2511295)	CDS		x																				17.5052				11.74
1060	aldehyde oxygenase (deformylating)	SGL_RS13555		sll0208	lcl|NC_000911.1_prot_WP_010873444.1_2331	lcl|NC_000911.1_prot_WP_010873444.1_2331		aldehyde oxygenase (deformylating)	WP_010873442.1		complement(2511514..2512209)	CDS		x		17.8627	15.7438	15.4018	15.8458	14.0532		13.4784						11.1319			12.411			17.5644			15.8415	15.8076	15.7166	17.2142									11.1004
1061	glycine--tRNA ligase subunit beta	SGL_RS13565	glyS	slr0220	lcl|NC_000911.1_prot_WP_010873446.1_2333	lcl|NC_000911.1_prot_WP_010873446.1_2333	glyS	glycine--tRNA ligase subunit beta]	WP_010873444.1		2513806..2515974	CDS		x					16.2457	19.4145	20.5202	19.5685	16.6183	14.3525	14.5585			13.8154		13.5739	12.061			16.7092					17.9221	20.0508	20.4225	19.5068	14.8451	14.7089		14.8463		13.3468	14.5877
1064	plastocyanin	SGL_RS13610		sll0199	lcl|NC_000911.1_prot_WP_010873453.1_2342	lcl|NC_000911.1_prot_WP_010873453.1_2342	petE	plastocyanin]	WP_010873451.1		complement(2525827..2526207)	CDS		x		24.3274	23.141	22.8246	21.8112	21.657	20.0046														25.1589	24.312	23.9747	23.5184	23.5579	22.1846	20.1025
1065	hypothetical protein	SGL_RS13615		slr0226	lcl|NC_000911.1_prot_WP_010873454.1_2343	lcl|NC_000911.1_prot_WP_010873454.1_2343		hypothetical protein	WP_010873453.1		2526633..2528081	CDS		x				16.055	16.5964	19.1374	19.4185	18.9633	17.6052	16.5493	15.7508	15.4549	14.618		14.5219	14.6058				18.2771				15.9591	17.8339	19.6304	19.6156	19.1171		16.5922	15.7424	15.7702	14.2258	14.9222	14.9244
1066	ATP-dependent zinc metalloprotease FtsH 2	SGL_RS13625		slr0228	lcl|NC_000911.1_prot_WP_010873456.1_2345	lcl|NC_000911.1_prot_WP_010873456.1_2345	ftsH2	ATP-dependent zinc metalloprotease FtsH2]	WP_010873455.1		2529009..2530892	CDS		x			12.1715	16.1641	18.2105	20.1958	21.0623	20.4304	18.6999	17.1728	16.0471	15.2567	16.2327	16.209	16.0926	16.3025	14.349	13.8919	15.0425	21.6176				16.8979	19.6471	21.3472	21.3069	20.4493	17.1813	16.1444	16.5788	16.8477	16.6766	16.6563	15.9835
1069	chaperonin GroEL	SGL_RS13680	groL	sll0416	lcl|NC_000911.1_prot_WP_010873466.1_2356	lcl|NC_000911.1_prot_WP_010873466.1_2356	groL	chaperonin GroEL]	WP_010873465.1		complement(2539000..2540658)	CDS		x	16.3013	14.9224	18.4305	21.5507	22.3669	23.9685	23.7128	22.3765	20.4509	18.9836	17.6344	18.03	17.8917	17.8913	17.3387	17.6359	17.6074	16.2976	16.8348	24.0471	15.6103		18.6807	21.7946	23.7367	24.4749	23.8612	22.5706	18.8447	17.6536	18.5637	18.8189	18.3089	18.484	18.3066
1071	pentapeptide repeat-containing protein	SGL_RS13690		sll0414	lcl|NC_000911.1_prot_WP_010873468.1_2358	lcl|NC_000911.1_prot_WP_010873468.1_2358		pentapeptide repeat-containing protein	WP_010873467.1		complement(2541864..2542724)	CDS		x			15.975	15.6261																19.6947			15.5675	15.2724	13.9889
1073	peptidyl-prolyl cis-trans isomerase	SGL_RS13725		sll0408	lcl|NC_000911.1_prot_WP_010873476.1_2365	lcl|NC_000911.1_prot_WP_010873476.1_2365		peptidylprolyl isomerase	WP_010873475.1		complement(2548133..2549341)	CDS		x			19.6159	19.7724	18.6753	18.5769	18.2095													16.6069			19.8225	20.5346	20.8896	19.6794
1074	elongation factor P	SGL_RS13730	efp	slr0434	lcl|NC_000911.1_prot_WP_010873477.1_2366	lcl|NC_000911.1_prot_WP_010873477.1_2366	efp	elongation factor P]	WP_010873476.1		2549388..2549951	CDS		x	21.8916	23.6259	20.7228	19.4556	16.1217	18.4033															22.9029	23.2469	20.9849	19.7825	19.3958	16.8974	16.9022
1075	acetyl-CoA carboxylase biotin carboxyl carrier	SGL_RS13735	accB	slr0435	lcl|NC_000911.1_prot_WP_010873478.1_2367	lcl|NC_000911.1_prot_WP_010873478.1_2367	accB	acetyl-CoA carboxylase biotin carboxyl carrier protein]	WP_010873477.1		2550059..2550523	CDS		x		18.3381	18.8844	18.3403	17.6835			21.1174	20.3764													16.3293	19.9	19.4271	20.6195	19.0723		20.686	18.4169	18.7415
1076	glycolate oxidase subunit GlcD	SGL_RS13765	glcD	sll0404	lcl|NC_000911.1_prot_WP_010873482.1_2373	lcl|NC_000911.1_prot_WP_010873482.1_2373	glcD	glycolate oxidase subunit GlcD]	WP_010873481.1		complement(2553961..2555439)	CDS		x					14.1426	18.334	18.6183	16.9058	16.6487	15.2759										15.6822					17.1445	19.3438	19.4585	19.2306	14.5572	12.6583	13.6097
1077	pyridoxal phosphate-dependent aminotransferase	SGL_RS13785		sll0402	lcl|NC_000911.1_prot_WP_010873487.1_2378	lcl|NC_000911.1_prot_WP_010873487.1_2378		pyridoxal phosphate-dependent aminotransferase	WP_010873485.1		complement(2558820..2559989)	CDS		x				16.9578	18.8744	20.8278	21.1198	19.2878																17.6112	19.8322	21.6167	21.8701	20.3218
1078	citrate synthase	SGL_RS13790		sll0401	lcl|NC_000911.1_prot_WP_010873488.1_2379	lcl|NC_000911.1_prot_WP_010873488.1_2379		citrate synthase	WP_010873487.1		complement(2560112..2561305)	CDS		x					15.4918	18.962	17.594	17.6269	15.3108											19.6335					17.3109	16.6725	17.4961					14.479
1080	saccharopine dehydrogenase family protein	SGL_RS13805		slr0049	lcl|NC_000911.1_prot_WP_010873491.1_2382	lcl|NC_000911.1_prot_WP_010873491.1_2382		saccharopine dehydrogenase family protein	WP_010873490.1		2562953..2564149	CDS		x			15.5831	16.3086	16.8889	19.2888	19.6671																	17.5089	19.5439	19.1385	18.0668	16.606
1084	hypothetical protein	SGL_RS13840		sll0069	lcl|NC_000911.1_prot_WP_010873498.1_2389	lcl|NC_000911.1_prot_WP_010873498.1_2389		hypothetical protein	WP_010873496.1		complement(2568975..2569745)	CDS		x								15.9419	20.2457	21.0636	20.0902	16.0198																15.5466	19.2117	20.1617	20.0747	16.9388	12.3754
1085	NACHT domain-containing protein	SGL_RS13845		sll0068	lcl|NC_000911.1_prot_WP_010873499.1_2390	lcl|NC_000911.1_prot_WP_010873499.1_2390		NACHT domain-containing protein	WP_010873498.1		complement(2569772..2573491)	CDS		x																				18.9074
1086	glutathione S-transferase family protein	SGL_RS13850		sll0067	lcl|NC_000911.1_prot_WP_010873500.1_2391	lcl|NC_000911.1_prot_WP_010873500.1_2391		glutathione S-transferase family protein	WP_010873499.1		complement(2573649..2574203)	CDS		x		18.7178	16.5933	16.4768	16.958	16.8637																	17.1282	18.2997	17.5084
1087	hypothetical protein	SGL_RS13855		sll0066	lcl|NC_000911.1_prot_WP_010873501.1_2392	lcl|NC_000911.1_prot_WP_010873501.1_2392		hypothetical protein	WP_010873500.1		complement(2574297..2575244)	CDS		x				15.4733	16.3183	16.6601																		16.4685	17.2614	17.5396
1090	amino acid ABC transporter substrate-binding	SGL_RS13890		sll0064	lcl|NC_000911.1_prot_WP_010873508.1_2399	lcl|NC_000911.1_prot_WP_010873508.1_2399		amino acid ABC transporter substrate-binding protein	WP_010873507.1		complement(2579308..2580135)	CDS		x				15.5693	17.3243	15.5921	17.1211																	17.0795	18.0735	16.946
1091	DUF3539 family protein	SGL_RS13895		sll0063a	lcl|NC_000911.1_prot_WP_010873509.1_2400	lcl|NC_000911.1_prot_WP_010873509.1_2400		PipX family protein	WP_010873508.1		complement(2580291..2580557)	CDS		x			19.2251	18.0814																			19.0223	17.777
1092	molecular chaperone DnaK	SGL_RS13940	dnaK	sll0058	lcl|NC_000911.1_prot_WP_010873517.1_2408	lcl|NC_000911.1_prot_WP_010873517.1_2408	dnaK	molecular chaperone DnaK]	WP_010873516.1		complement(2586572..2588650)	CDS		x			13.5273	16.7296	18.0933	20.0143	20.2871	18.3739	16.0172										17.1394	17.7359				16.4766	19.1546	20.7659	20.5368	18.4886
1093	nucleotide exchange factor GrpE	SGL_RS13945	grpE	sll0057	lcl|NC_000911.1_prot_WP_010873518.1_2409	lcl|NC_000911.1_prot_WP_010873518.1_2409	grpE	nucleotide exchange factor GrpE]	WP_010873517.1		complement(2588884..2589633)	CDS		x			19.0108	21.6151	22.0483	23.0956	23.6111	21.5461	18.2668	17.3792	15.158												18.6731	22.1541	23.2602	23.2758	23.0692	22.1224	16.1542	17.5679
1094	type II/IV secretion system protein	SGL_RS13950		slr0063	lcl|NC_000911.1_prot_WP_010873519.1_2410	lcl|NC_000911.1_prot_WP_010873519.1_2410		GspE/PulE family protein	WP_010873518.1		2589851..2591869	CDS		x				13.2328		15.5256	15.3705													21.1807					14.4827	16.1887	16.6399
1095	DUF938 domain-containing protein	SGL_RS13960		slr0065	lcl|NC_000911.1_prot_WP_010873521.1_2412	lcl|NC_000911.1_prot_WP_010873521.1_2412		class I SAM-dependent methyltransferase	WP_010873520.1		2593329..2593967	CDS		x																				19.506					11.5689
1096	iron-sulfur cluster carrier protein ApbC	SGL_RS13975		slr0067	lcl|NC_000911.1_prot_WP_010873524.1_2416	lcl|NC_000911.1_prot_WP_010873524.1_2416		Mrp/NBP35 family ATP-binding protein	WP_010873523.1		2596787..2597848	CDS		x		12.1248	14.417	14.1912	15.0588	14.079	15.8807													19.9416			14.0853	14.8617	16.1367		12.6933
1097	acetyl-CoA carboxylase biotin carboxylase	SGL_RS13980	accC	sll0053	lcl|NC_000911.1_prot_WP_010873525.1_2417	lcl|NC_000911.1_prot_WP_010873525.1_2417	accC	acetyl-CoA carboxylase biotin carboxylase subunit]	WP_010873524.1		complement(2597851..2599197)	CDS		x				13.8125																19.6518
1099	nucleoside deaminase	SGL_RS13990		sll0051	lcl|NC_000911.1_prot_WP_010873527.1_2419	lcl|NC_000911.1_prot_WP_010873527.1_2419		nucleoside deaminase	WP_010873526.1		complement(2600012..2600491)	CDS		x			20.0939	20.3331	18.9094	17.342	16.4127	17.7584														20.0375	21.7995	20.3484	20.5333	20.0111
1101	ABC transporter ATP-binding protein	SGL_RS14000		slr0467	lcl|NC_000911.1_prot_WP_010873529.1_2421	lcl|NC_000911.1_prot_WP_010873529.1_2421		ABC transporter ATP-binding protein	WP_010873528.1		2601733..2602536	CDS		x				14.9354	15.9551																			15.6367	16.9216
1102	30S ribosomal protein S4	SGL_RS14010	rpsD	slr0469	lcl|NC_000911.1_prot_WP_010873531.1_2423	lcl|NC_000911.1_prot_WP_010873531.1_2423	rpsD	30S ribosomal protein S4]	WP_010873529.1		2603947..2604555	CDS		x											15.8901	16.4735	16.5673	18.0512	19.6157	21.1564	22.0515	22.4359	22.7576	24.9898											16.7627	18.361	20.0692	21.7756	22.5417
1103	gamma-glutamyl-phosphate reductase	SGL_RS14025		sll0461	lcl|NC_000911.1_prot_WP_010873533.1_2426	lcl|NC_000911.1_prot_WP_010873533.1_2426		gamma-glutamyl-phosphate reductase	WP_010873531.1		complement(2606095..2607357)	CDS		x				14.1401	15.191	18.0848	20.1149	21.0504	20.4083	17.6443	15.1406														15.3902	17.7549	20.3082	21.2073	19.4637	16.608
1106	hypothetical protein	SGL_RS14045		slr0476	lcl|NC_000911.1_prot_WP_010873537.1_2430	lcl|NC_000911.1_prot_WP_010873537.1_2430		hypothetical protein	WP_010873536.1		2612907..2613317	CDS		x	23.9198	23.4047	20.8591	20.9738	21.1828	22.6503	21.6297	20.0635	16.9985	15.8067	13.9027	13.2241	12.3929	12.0039	12.019	12.1084	11.7439			17.6971	24.8433	24.143	20.8014	20.9628	22.373	22.8435	21.6	20.2409	15.9795	14.8793	13.5074	13.1924	11.8653	12.0758	11.9119
1107	phosphoribosylglycinamide formyltransferase	SGL_RS14055		slr0477	lcl|NC_000911.1_prot_WP_010873539.1_2432	lcl|NC_000911.1_prot_WP_010873539.1_2432	purN	phosphoribosylglycinamide formyltransferase]	WP_010873538.1		2613717..2614370	CDS		x			18.4942	18.0549	17.1474	15.8202																	18.8537	18.4687	18.2305
1111	NAD(P)-dependent oxidoreductase	SGL_RS14115		sll0456	lcl|NC_000911.1_prot_WP_010873551.1_2444	lcl|NC_000911.1_prot_WP_010873551.1_2444		NAD(P)-dependent oxidoreductase	WP_010873550.1		complement(2625478..2626479)	CDS		x				15.5699	16.9483		19.0985													19.3449					17.3299	18.4154
1112	homoserine dehydrogenase	SGL_RS14120		sll0455	lcl|NC_000911.1_prot_WP_010873552.1_2445	lcl|NC_000911.1_prot_WP_010873552.1_2445		homoserine dehydrogenase	WP_010873551.1		complement(2626573..2627874)	CDS		x					16.3932	19.5679	21.2395	19.0802	18.7675	15.5735															18.0215	18.8422	20.8512	21.4397	18.455
1113	phenylalanine--tRNA ligase subunit alpha	SGL_RS14135		sll0454	lcl|NC_000911.1_prot_WP_010873555.1_2448	lcl|NC_000911.1_prot_WP_010873555.1_2448	pheS	phenylalanine--tRNA ligase subunit alpha]	WP_010873554.1		complement(2629271..2630266)	CDS		x					15.0177	16.1774	20.2971	21.059	19.9784	17.3786	14.639									16.851				14.3529	13.7182	19.1343	20.6794	20.8223	19.5932	15.9083
1114	cation:proton antiporter	SGL_RS14155		sll0689	lcl|NC_000911.1_prot_WP_010873559.1_2453	lcl|NC_000911.1_prot_WP_010873559.1_2453		cation:proton antiporter	WP_010873558.1		complement(2632124..2633509)	CDS		x						18.7392	19.3528	18.7623	17.2679	15.715										17.6572					15.3368	18.1621	20.0491	18.8503	16.8105
1115	thioredoxin family protein	SGL_RS14175		sll0685	lcl|NC_000911.1_prot_WP_010873563.1_2457	lcl|NC_000911.1_prot_WP_010873563.1_2457		thioredoxin family protein	WP_010873562.1		complement(2636236..2636724)	CDS		x	15.2536	16.4217					18.5404															14.6973		17.7293
1116	phosphate ABC transporter substrate-binding	SGL_RS14200	pstS	sll0680	lcl|NC_000911.1_prot_WP_010873568.1_2462	lcl|NC_000911.1_prot_WP_010873568.1_2462	pstS	phosphate ABC transporter substrate-binding protein PstS]	WP_010873567.1		complement(2640662..2641813)	CDS		x			15.6444	15.4822	18.2099	18.0207	18.3789			16.1685										18.2855				16.9026	18.338		19.3106	18.8546
1118	pentapeptide repeat-containing protein	SGL_RS14210		slr0719	lcl|NC_000911.1_prot_WP_010873570.1_2464	lcl|NC_000911.1_prot_WP_010873570.1_2464		pentapeptide repeat-containing protein	WP_010873569.1		2643403..2644569	CDS		x																				19.4951						16.1454
1119	30S ribosomal protein S14	SGL_RS14220		slr0628	lcl|NC_000911.1_prot_WP_010873571.1_2465	lcl|NC_000911.1_prot_WP_010873571.1_2465	rpsN	30S ribosomal protein S14]	WP_010873570.1		2644795..2645097	CDS		x																	17.0787	20.0126	19.8452	26.015														19.1896	18.2389
1120	PspA/IM30 family protein	SGL_RS14225		sll0617	lcl|NC_000911.1_prot_WP_010873572.1_2466	lcl|NC_000911.1_prot_WP_010873572.1_2466		PspA/IM30 family protein	WP_010873571.1		complement(2645271..2646074)	CDS		x	16.8546	20.75	20.9594	20.4321	19.8304	20.9694	20.0183	19.6438	17.6363	17.7539	17.7088	18.46	17.9336	17.45	16.6948	16.5717	16.4911			26.406	20.6526	21.3455	20.6396	20.6203	21.089	21.206	20.5371	19.9643	16.1127		17.3435	18.4946	17.9191	18.3297	17.6316
1121	preprotein translocase subunit SecA	SGL_RS14240	secA	sll0616	lcl|NC_000911.1_prot_WP_010873574.1_2469	lcl|NC_000911.1_prot_WP_010873574.1_2469	secA	preprotein translocase subunit SecA]	WP_010873573.1		complement(2647386..2650184)	CDS		x					12.6786	17.0802	18.052	17.5789	13.7429	12.2937							10.2986			18.3789					15.1896	17.3551	18.1293	17.4094						12.4705
1123	folate-binding protein	SGL_RS14270		slr0635	lcl|NC_000911.1_prot_WP_010873580.1_2476	lcl|NC_000911.1_prot_WP_010873580.1_2476		folate-binding protein YgfZ	WP_010873579.1		2656139..2657077	CDS		x		16.5967	14.7155																				15.7763
1124	hypothetical protein	SGL_RS14285		slr0637	lcl|NC_000911.1_prot_WP_010873583.1_2480	lcl|NC_000911.1_prot_WP_010873583.1_2480		hypothetical protein	WP_010873582.1		2659080..2659865	CDS		x	16.5641	16.7282	16.5147	17.9012	17.5158	18.8413	19.2601	18.3382	15.2565											19.38			15.7789	17.5846	18.1296	19.8192	19.2006
1127	serine/threonine-protein phosphatase	SGL_RS14340		sll0602	lcl|NC_000911.1_prot_WP_010873594.1_2491	lcl|NC_000911.1_prot_WP_010873594.1_2491		serine/threonine-protein phosphatase	WP_010873593.1		complement(2671895..2673970)	CDS		x				14.894	16.9282	18.9496	19.333	15.2389	13.3713															15.5306	18.7302	19.915	19.1863	15.8258
1128	VWA domain-containing protein	SGL_RS14345		slr0645	lcl|NC_000911.1_prot_WP_010873595.1_2492	lcl|NC_000911.1_prot_WP_010873595.1_2492		VWA domain-containing protein	WP_010873594.1		2674101..2674721	CDS		x		15.5293	14.1961	13.4812	15.757		18.4738	19.8071	19.1135	18.0342	17.3942	16.6415	17.0397	15.4427	15.8126	15.7409	15.6816		15.5187	19.2297		16.494	17.0047	15.6822	14.4985		17.9874	19.9412	16.3788	16.2485	17.2401	17.5038	16.9549	16.4932	16.2847
1129	carbon-nitrogen hydrolase family protein	SGL_RS14360		sll0601	lcl|NC_000911.1_prot_WP_010873597.1_2495	lcl|NC_000911.1_prot_WP_010873597.1_2495		carbon-nitrogen hydrolase family protein	WP_010873596.1		complement(2676937..2677755)	CDS		x			15.133	17.3352	17.978	19.3638	19.2409	17.9988															15.829	17.6886	18.9503	19.9364	19.7749	17.6234
1130	methionine--tRNA ligase	SGL_RS14365		slr0649	lcl|NC_000911.1_prot_WP_010873598.1_2496	lcl|NC_000911.1_prot_WP_010873598.1_2496	metG	methionine--tRNA ligase]	WP_010873597.1		2678140..2679738	CDS		x					15.2315	18.1631	17.4245																	14.6793	17.2185	17.1433	18.0287
1133	histidine phosphatase family protein	SGL_RS14390		sll0395	lcl|NC_000911.1_prot_WP_010873603.1_2501	lcl|NC_000911.1_prot_WP_010873603.1_2501		histidine phosphatase family protein	WP_010873602.1		complement(2683443..2684081)	CDS		x		16.7056	18.4432	19.0793	18.3825	19.6262																16.4474	18.2807	19.5896	20.5991	19.1699	15.4721
1136	DNA gyrase subunit A	SGL_RS14415		slr0417	lcl|NC_000911.1_prot_WP_010873607.1_2505;lcl|NC_000911.1_prot_WP_014407075.1_543	lcl|NC_000911.1_prot_WP_010873607.1_2505	gyrA	DNA topoisomerase (ATP-hydrolyzing) subunit A]	WP_010873606.1		2687952..2690534	CDS		x						14.0947	16.6969	15.76			15.0312			11.9683		11.0667	10.6721			18.7272						14.6981	17.0671	16.0344			11.551	12.8261			12.3484
1138	pirA	SGL_RS19635		ssr0692	lcl|NC_000911.1_prot_WP_010873614.1_2512	lcl|NC_000911.1_prot_WP_010873614.1_2512		hypothetical protein	WP_010873613.1		2695620..2695775	CDS		x	18.2059	19.8247																			20.694
1139	hypothetical protein	SGL_RS14455		ssr0693	lcl|NC_000911.1_prot_WP_010873616.1_2514	lcl|NC_000911.1_prot_WP_010873616.1_2514		hypothetical protein	WP_010873614.1		2696549..2696836	CDS		x		20.4821	18.3617																		22.7518	21.289	17.5614	17.1297
1141	acyl-ACP--UDP-N-acetylglucosamine	SGL_RS14465		sll0379	lcl|NC_000911.1_prot_WP_010873618.1_2516	lcl|NC_000911.1_prot_WP_010873618.1_2516	lpxA	acyl-ACP--UDP-N-acetylglucosamine O-acyltransferase]	WP_010873617.1		complement(2698258..2699145)	CDS		x			13.7895	16.1417	16.1009	15.3469														16.5074			13.521	15.9343	17.8386	16.7019
1144	urea ABC transporter ATP-binding subunit UrtE	SGL_RS14500	urtE	sll0374	lcl|NC_000911.1_prot_WP_010873625.1_2523;lcl|NC_000911.1_prot_2090	lcl|NC_000911.1_prot_WP_010873625.1_2523	urtE	urea ABC transporter ATP-binding subunit UrtE]	WP_010873624.1		complement(2708257..2709006)	CDS		x					16.9953															18.307				15.2058	17.6832
1145	glutamate-5-semialdehyde dehydrogenase	SGL_RS14505	proA	sll0373	lcl|NC_000911.1_prot_WP_010873626.1_2524	lcl|NC_000911.1_prot_WP_010873626.1_2524	proA	glutamate-5-semialdehyde dehydrogenase]	WP_010873625.1		complement(2709084..2710385)	CDS		x																				16.803
1146	carbamoyl-phosphate synthase large subunit	SGL_RS14530		sll0370	lcl|NC_000911.1_prot_WP_010873630.1_2529	lcl|NC_000911.1_prot_WP_010873630.1_2529	carB	carbamoyl-phosphate synthase large subunit]	WP_010873629.1		complement(2713371..2716616)	CDS		x				13.2406	18.3699	20.9785	22.764	21.711	18.9513	16.9861	15.1683	13.5811			11.8415	11.4694	12.2525	10.7945						13.1146	19.1185	21.1818	22.5788	21.9808	16.4331	15.1808	15.0201	13.743	12.3899		13.0151
1147	bifunctional pyr operon transcriptional	SGL_RS14540	pyrR	sll0368	lcl|NC_000911.1_prot_WP_010873632.1_2531	lcl|NC_000911.1_prot_WP_010873632.1_2531	pyrR	bifunctional pyr operon transcriptional regulator/uracil phosphoribosyltransferase PyrR]	WP_010873631.1		complement(2717177..2717713)	CDS		x		15.2989	17.0531	16.8509	17.3373	17.373																	17.4486	17.6641	17.5076	17.2379
1148	GTP cyclohydrolase I FolE	SGL_RS14545	folE	slr0426	lcl|NC_000911.1_prot_WP_010873633.1_2532	lcl|NC_000911.1_prot_WP_010873633.1_2532	folE	GTP cyclohydrolase I FolE]	WP_010873632.1		2718050..2718754	CDS		x			14.8988	17.322	18.3275	20.731	22.1201	20.8863	20.1298	17.231	16.1592									16.936			16.2905	17.6991	20.992	22.1958	22.2593	21.824	19.136	17.2869
1149	competence/damage-inducible protein A	SGL_RS14550		slr0427	lcl|NC_000911.1_prot_WP_010873634.1_2533	lcl|NC_000911.1_prot_WP_010873634.1_2533		competence/damage-inducible protein A	WP_010873633.1		2718963..2720213	CDS		x						16.8474														19.658					14.1877	17.0913
1150	hypothetical protein	SGL_RS14560		sll0188	lcl|NC_000911.1_prot_WP_010873636.1_2535	lcl|NC_000911.1_prot_WP_010873636.1_2535		hypothetical protein	WP_010873635.1		complement(2720729..2722234)	CDS		x	14.9345		15.6723	16.5866																				16.8642	17.175	16.8915
1153	RNA-binding protein	SGL_RS14575		slr0193	lcl|NC_000911.1_prot_WP_010873639.1_2538	lcl|NC_000911.1_prot_WP_010873639.1_2538		RNA-binding protein	WP_010873638.1		2724648..2725103	CDS		x	20.4582	19.9668	19.9573	18.7564	19.4936	16.9823	16.3813		14.0085											17.8224	21.2735	20.4101	19.8893	19.4611	18.9586	15.7146	14.7058	14.4195
1154	ribose-5-phosphate isomerase RpiA	SGL_RS14580	rpiA	slr0194	lcl|NC_000911.1_prot_WP_010873640.1_2539	lcl|NC_000911.1_prot_WP_010873640.1_2539	rpiA	ribose-5-phosphate isomerase RpiA]	WP_010873639.1		2725326..2726033	CDS		x			18.2472	19.6394	19.5209	18.6904																16.4109	20.4155	20.3687	20.9311	19.7816	17.8792
1156	DUF4912 domain-containing protein	SGL_RS14600		sll0185	lcl|NC_000911.1_prot_WP_010873644.1_2543	lcl|NC_000911.1_prot_WP_010873644.1_2543		DUF4912 domain-containing protein	WP_010873643.1		complement(2728812..2730071)	CDS		x							18.6518	19.2837	19.8602	18.8509	17.9298	17.7389	15.8776	16.6447	16.0029	16.0171	15.8708	14.7474	15.3764	22.5024							18.9573	18.9525	18.6519	18.0328	17.1807	17.8532	17.2458	16.2512	16.8568
1157	heterodisulfide reductase	SGL_RS14620		slr0201	lcl|NC_000911.1_prot_WP_010873647.1_2546	lcl|NC_000911.1_prot_WP_010873647.1_2546		CoB--CoM heterodisulfide reductase iron-sulfur subunit B family protein	WP_010873646.1		2733081..2733986	CDS		x			15.6706		17.5372	19.267	21.2902	21.8085	20.5759	18.608														17.2593	17.8061	19.6114	21.6649	21.6645	19.9548	19.2778	17.6927	17.1035		16.4219
1158	DUF3252 domain-containing protein	SGL_RS18425		ssl0352	lcl|NC_000911.1_prot_WP_010873650.1_2549	lcl|NC_000911.1_prot_WP_010873650.1_2549		NAD(P)H dehydrogenase subunit NdhS	WP_010873649.1		complement(2735422..2735598)	CDS		x	22.0788	25.6549	23.1243	22.7942	22.514	23.3927	23.116	23.2843	20.3359	19.3433	18.6293	18.7065	16.9002	17.4516	16.9179	17.1236	15.8869	15.4113	17.0295	19.2742	23.2676	22.7303	23.4536	23.2742	23.5864	23.9065	24.0236	23.0533	20.7252	18.1832		18.7699	18.6008		17.4834
1159	ABC transporter ATP-binding protein	SGL_RS14635		sll0182	lcl|NC_000911.1_prot_WP_010873651.1_2550	lcl|NC_000911.1_prot_WP_010873651.1_2550		ABC transporter ATP-binding protein/permease	WP_010873650.1		complement(2735806..2737791)	CDS		x							18.9679	18.1315	17.032		13.7097				13.0444	13.7987	12.9329										17.5685	18.2221	16.2256			14.3583	13.4086		13.3657
1160	efflux RND transporter periplasmic adaptor	SGL_RS14655		sll0180	lcl|NC_000911.1_prot_WP_010873654.1_2554	lcl|NC_000911.1_prot_WP_010873654.1_2554		efflux RND transporter periplasmic adaptor subunit	WP_010873653.1		complement(2739149..2740654)	CDS		x	15.6704	16.6869	19.0081	20.0199	19.8299	20.4629	19.7902	18.7133	16.9401	14.9177	14.4854	13.7947	14.401	13.9542	13.9585	14.1206	12.9893	11.6939	12.7948	20.6904	15.6992	15.6424	19.177	20.3306	21.3322	21.3982	20.2805	18.5466	16.0424	14.7044	13.7736	14.5382	13.1565	14.3383	13.1033
1161	glutamate--tRNA ligase	SGL_RS14665		sll0179	lcl|NC_000911.1_prot_WP_010873656.1_2557	lcl|NC_000911.1_prot_WP_010873656.1_2557	gltX	glutamate--tRNA ligase]	WP_010873655.1		complement(2741674..2743125)	CDS		x			16.6741	17.9572	18.1653	20.0464	18.8277																16.5837	17.8668	20.2697	20.7835	18.8512
1162	hypothetical protein	SGL_RS14670		slr0207	lcl|NC_000911.1_prot_WP_010873657.1_2558	lcl|NC_000911.1_prot_WP_010873657.1_2558		AAA family ATPase	WP_010873656.1		2743295..2744917	CDS		x																				18.1512
1163	peptidylprolyl isomerase	SGL_RS14675		slr0208	lcl|NC_000911.1_prot_WP_010873658.1_2559	lcl|NC_000911.1_prot_WP_010873658.1_2559		peptidylprolyl isomerase	WP_010873657.1		2744987..2745766	CDS		x			15.6488	17.3995	17.8528	17.1465														17.3128			16.9735	18.1735	19.0686	18.3569
1164	ferredoxin:thioredoxin reductase	SGL_RS14680		ssr0330	lcl|NC_000911.1_prot_WP_010873659.1_2560	lcl|NC_000911.1_prot_WP_010873659.1_2560		ferredoxin-thioredoxin reductase variable chain	WP_010873658.1		2745934..2746161	CDS		x	18.5663	18.1131	18.9584	19.6161	17.9257																19.3099	20.871	18.2365	18.6171	19.4609
1165	hypothetical protein	SGL_RS14685		slr0209	lcl|NC_000911.1_prot_WP_010873660.1_2561	lcl|NC_000911.1_prot_WP_010873660.1_2561		hypothetical protein	WP_010873659.1		2746288..2747334	CDS		x																				18.436				13.9501	13.3679
1166	methionine synthase	SGL_RS14710	metH	slr0212	lcl|NC_000911.1_prot_WP_010873665.1_2566	lcl|NC_000911.1_prot_WP_010873665.1_2566	metH	methionine synthase]	WP_010873664.1		2751026..2754613	CDS		x					13.2816	16.113	19.1135	17.8924	13.554	15.9494		13.8328					11.9984		11.1535						13.6658	17.9836	19.5342	17.9629	13.9779						13.8307
1167	TldD/PmbA family protein	SGL_RS14750		sll0887	lcl|NC_000911.1_prot_WP_010873670.1_2573	lcl|NC_000911.1_prot_WP_010873670.1_2573		TldD/PmbA family protein	WP_010873669.1		complement(2760689..2762029)	CDS		x					15.018	17.0448	18.094	17.855																13.713	16.6428	16.5677	17.2113	16.3157
1168	tetratricopeptide repeat protein	SGL_RS14755		sll0886	lcl|NC_000911.1_prot_WP_010873671.1_2574	lcl|NC_000911.1_prot_WP_010873671.1_2574		tetratricopeptide repeat protein	WP_010873670.1		complement(2762114..2762953)	CDS		x		16.5464	16.9872																			18.0601	16.2661	16.4805	17.4282
1169	ferredoxin--nitrite reductase	SGL_RS14775		slr0898	lcl|NC_000911.1_prot_WP_010873675.1_2578	lcl|NC_000911.1_prot_WP_010873675.1_2578		ferredoxin--nitrite reductase	WP_010873674.1		2769125..2770633	CDS		x			17.0554	18.5253	18.5018	20.1323	19.2898	16.5274															17.3924	19.1202	20.2117	20.8042	19.0901	14.7621
1171	DUF4090 family protein	SGL_RS14810		ssr1528	lcl|NC_000911.1_prot_WP_010873682.1_2585	lcl|NC_000911.1_prot_WP_010873682.1_2585		DUF4090 family protein	WP_010873681.1		2775324..2775608	CDS		x	22.2086	24.6853	23.1822	22.2203	21.5237	21.7422	20.919	18.5485												20.0078	24.1884	25.1378	23.7367	22.6268	22.614	22.253	21.4411
1172	magnesium chelatase	SGL_RS14815		slr0904	lcl|NC_000911.1_prot_WP_010873683.1_2586	lcl|NC_000911.1_prot_WP_010873683.1_2586		YifB family Mg chelatase-like AAA ATPase	WP_010873682.1		2775767..2777296	CDS		x
1173	photosystem II chlorophyll-binding protein CP47	SGL_RS14825	psbB	slr0906	lcl|NC_000911.1_prot_WP_010873685.1_2588	lcl|NC_000911.1_prot_WP_010873685.1_2588	psbB	photosystem II chlorophyll-binding protein CP47]	WP_010873684.1		2779510..2781033	CDS		x	20.9217	16.6111	15.4371	13.7191	16.9086	20.1111	23.148	25.1074	25.1457	24.6179	24.0971	24.1771	23.3166	22.9598	22.5465	22.6989	22.4454	19.8245	21.1026	25.9659	20.9653	17.313	12.9512	15.7445	19.019	19.956	22.0352	24.8915	23.3331	23.2868	23.9987	24.5825	23.7957	23.635	23.2616
1174	FkbM family methyltransferase	SGL_RS14830		slr0907	lcl|NC_000911.1_prot_WP_010873686.1_2589	lcl|NC_000911.1_prot_WP_010873686.1_2589		FkbM family methyltransferase	WP_010873685.1		2781403..2784447	CDS		x										14.5801	14.6821	14.8489	13.8985	12.7565	13.5122	14.8152	13.4562		11.7561	19.9913								15.8175		13.8844	14.5381	14.5041		14.4675	14.6593
1175	hypothetical protein	SGL_RS14840		slr0912	lcl|NC_000911.1_prot_WP_010873688.1_2591	lcl|NC_000911.1_prot_WP_010873688.1_2591		class I SAM-dependent methyltransferase	WP_010873686.1		2785941..2786717	CDS		x	19.7643	19.8441					19.2117	19.7094	19.6138	17.0755											21.5771	20.4946						20.7144
1178	malate dehydrogenase	SGL_RS14885	mdh	sll0891	lcl|NC_000911.1_prot_WP_010873697.1_2600	lcl|NC_000911.1_prot_WP_010873697.1_2600	mdh	malate dehydrogenase]	WP_010873696.1		complement(2795426..2796400)	CDS		x						15.7813														18.9439				14.1746	14.4352	16.8608	16.5766								12.4894
1179	NAD(P)H-quinone oxidoreductase subunit O	SGL_RS14890		ssl1690	lcl|NC_000911.1_prot_WP_010873698.1_2601	lcl|NC_000911.1_prot_WP_010873698.1_2601		NAD(P)H-quinone oxidoreductase subunit O	WP_010873697.1		complement(2796438..2796656)	CDS		x			23.1329	22.9795	22.5535	22.8159	23.2022	22.1878	21.5168	21.4709	21.4977	21.6442	21.3307	20.6523	20.5259	20.6481	20.3749	19.2684	19.9175	23.4532	20.6091		23.1352	23.6099	23.7803	23.0011	22.2644	23.0724	20.4187	20.6871	21.5269	21.7556	21.5315	21.3788	21.2032
1180	30S ribosomal protein PSRP-3	SGL_RS14905		slr0923	lcl|NC_000911.1_prot_WP_010873701.1_2604	lcl|NC_000911.1_prot_WP_010873701.1_2604		30S ribosomal protein PSRP-3	WP_010873700.1		2798072..2798410	CDS		x			15.718	15.1753																			15.6356	17.0221	18.1625	17.7676
1181	hypothetical protein	SGL_RS14910		slr0924	lcl|NC_000911.1_prot_WP_010873702.1_2605	lcl|NC_000911.1_prot_WP_010873702.1_2605		Tic22 family chloroplast protein importer	WP_010873701.1		2798613..2799473	CDS		x	16.1629	17.0041	20.6554	20.2724	20.8786	19.3374	20.2086																21.4067	21.094	22.1263	21.6968	20.7917	18.6907
1182	amino acid ABC transporter substrate-binding	SGL_RS14915		slr0559	lcl|NC_000911.1_prot_WP_010873703.1_2606	lcl|NC_000911.1_prot_WP_010873703.1_2606		ABC transporter substrate-binding protein	WP_010873702.1		2799650..2801014	CDS		x			18.1585	20.2232	20.3442	22.018	20.8051	20.819	18.5722	17.604	16.6949	15.7242	16.0588	14.8946	14.9922	15.0664	14.0846			17.1871			18.5496	20.227	22.085	21.7764	19.3901	20.8354	17.905	16.3776	16.816	16.7552		15.6486
1183	ferredoxin:thioredoxin reductase	SGL_RS14935		sll0554	lcl|NC_000911.1_prot_WP_010873706.1_2609	lcl|NC_000911.1_prot_WP_010873706.1_2609		ferredoxin:thioredoxin reductase	WP_010873705.1		complement(2804228..2804584)	CDS		x	18.8623	20.9157	20.3397	19.1034	17.7518	18.3024															20.9227	21.7908	20.3893	18.8488	19.1759	19.0862
1184	alpha/beta hydrolase	SGL_RS14940		sll0553	lcl|NC_000911.1_prot_WP_010873707.1_2610	lcl|NC_000911.1_prot_WP_010873707.1_2610		alpha/beta hydrolase	WP_010873706.1		complement(2804655..2805692)	CDS		x				14.8996	15.8535	19.3128	20.5713	18.3893												17.9843				16.6012	18.3122	19.7581	18.9812	19.1222
1185	membrane protein	SGL_RS14950		slr0565	lcl|NC_000911.1_prot_WP_010873709.1_2612	lcl|NC_000911.1_prot_WP_010873709.1_2612		membrane protein	WP_010873707.1		2806082..2807059	CDS		x			15.7397	17.5686	18.1482	17.9598	17.8754																17.3451	17.4718	19.3463	17.9377
1186	MBL fold metallo-hydrolase	SGL_RS14955		sll0550	lcl|NC_000911.1_prot_WP_010873710.1_2613	lcl|NC_000911.1_prot_WP_010873710.1_2613		diflavin flavoprotein	WP_010873709.1		complement(2807211..2808932)	CDS		x		14.2971	14.7673	16.2337	17.8364	20.568	22.3331	21.5067	18.8852	16.8379	15.7221			13.2412		12.9424		12.7248	13.0991	20.5329			14.4736	16.9486	19.9163	21.4357	22.1776	21.6972	17.1661	16.0483	14.3025		13.1953	13.8788	13.7187
1189	thylakoid membrane protein	SGL_RS15025		slr0575	lcl|NC_000911.1_prot_WP_010873725.1_2629	lcl|NC_000911.1_prot_WP_010873725.1_2629		DUF2854 domain-containing protein	WP_010873724.1		2819323..2819877	CDS		x			17.7122	18.9068	18.3842	19.7172	20.2516	19.7392	18.0858	16.2033	15.6596					14.5487	14.1055			18.5579			17.3597	18.8868	20.2441	20.624	21.0271	20.2354	17.4714	17.1316	15.8353	16.0053	15.2077	15.9167	16.0445
1190	acetate--CoA ligase	SGL_RS15030	acs	sll0542	lcl|NC_000911.1_prot_WP_010873726.1_2630	lcl|NC_000911.1_prot_WP_010873726.1_2630	acs	acetate--CoA ligase]	WP_010873725.1		complement(2819894..2821855)	CDS		x				17.0606	18.0764	20.3589	20.795	20.4277	17.6665	14.4835	18.5065	15.8328	15.3806	15.1448	15.8975	16.4509	15.9959	14.6498	13.9175	20.7142				17.3095	19.4811	20.9075	21.6636	20.9767	16.3198		17.0618	15.0688	14.4569	16	17.0378
1191	aminotransferase class I/II-fold pyridoxal	SGL_RS15045		slr0580	lcl|NC_000911.1_prot_WP_010873729.1_2633	lcl|NC_000911.1_prot_WP_010873729.1_2633		aminotransferase class I/II-fold pyridoxal phosphate-dependent enzyme	WP_010873728.1		2823646..2824893	CDS		x						15.8176																				16.4172	16.5932
1193	GDP-L-fucose synthase	SGL_RS15070		slr0583	lcl|NC_000911.1_prot_WP_010873734.1_2638	lcl|NC_000911.1_prot_WP_010873734.1_2638		GDP-L-fucose synthase	WP_010873733.1		2828140..2829072	CDS		x			17.9519	15.926	16.785	17.7613														18.8552			16.762	15.9031	18.553	18.9395
1194	S9 family peptidase	SGL_RS15075		slr0825	lcl|NC_000911.1_prot_WP_010873735.1_2639	lcl|NC_000911.1_prot_WP_010873735.1_2639		S9 family peptidase	WP_010873734.1		2829098..2831011	CDS		x				16.1725	16.6711	17.1878	17.9257																13.9966	15.8221	17.6426	17.5362	17.4883
1195	50S ribosomal protein L33	SGL_RS19055	rpmG	ssr1398	lcl|NC_000911.1_prot_WP_010873736.1_2640	lcl|NC_000911.1_prot_WP_010873736.1_2640	rpmG	50S ribosomal protein L33]	WP_010873735.1		2831106..2831303	CDS		x																				26.4268												19.8651		20.3037
1197	MoxR family ATPase	SGL_RS15125		slr0835	lcl|NC_000911.1_prot_WP_010873745.1_2649	lcl|NC_000911.1_prot_WP_010873745.1_2649		MoxR family ATPase	WP_010873744.1		2842772..2843683	CDS		x			17.067	16.4769	17.0885	16.9318														18.6837			18.24	18.0694	18.9315	17.1397
1200	elongation factor G	SGL_RS15140		sll0830	lcl|NC_000911.1_prot_WP_010873748.1_2652	lcl|NC_000911.1_prot_WP_010873748.1_2652		elongation factor G	WP_010873747.1		complement(2845180..2847189)	CDS		x			16.1921	16.5657	16.9824	18.6941	17.8281	15.5837															16.1065	17.3079	18.4759	18.9313	17.5074
1201	phosphoribosylformylglycinamidine cyclo-ligase	SGL_RS15145		slr0838	lcl|NC_000911.1_prot_WP_010873749.1_2653	lcl|NC_000911.1_prot_WP_010873749.1_2653	purM	phosphoribosylformylglycinamidine cyclo-ligase]	WP_010873748.1		2847323..2848348	CDS		x					16.4618	18.0064	17.6426													19.2782				15.4191	16.634	19.1137	18.9579	16.8119
1203	ferrochelatase	SGL_RS15155		slr0839	lcl|NC_000911.1_prot_WP_010873751.1_2655	lcl|NC_000911.1_prot_WP_010873751.1_2655	hemH	ferrochelatase]	WP_010873750.1		2849096..2850259	CDS		x					15.4194	18.9285	19.0922	19.1693			15.1763													17.8334	18.1827	19.4625	19.8123	17.7351
1204	amidase	SGL_RS15160		sll0828	lcl|NC_000911.1_prot_WP_010873752.1_2656	lcl|NC_000911.1_prot_WP_010873752.1_2656		amidase	WP_010873751.1		complement(2850331..2851851)	CDS		x					16.7506	17.2875	17.4356	16.81																14.5512	16.5034	18.057	18.1082	17.3223
1205	META domain-containing protein	SGL_RS15170		slr0841	lcl|NC_000911.1_prot_WP_010873754.1_2658	lcl|NC_000911.1_prot_WP_010873754.1_2658		META domain-containing protein	WP_010873752.1		2853611..2854486	CDS		x	15.064	18.7082	19.0876	16.9644	16.0149																	18.0051	19.5973	17.4996	18.555
1208	hypothetical protein	SGL_RS15195		ssl1533	lcl|NC_000911.1_prot_WP_010873759.1_2663	lcl|NC_000911.1_prot_WP_010873759.1_2663		hypothetical protein	WP_010873758.1		complement(2860071..2860289)	CDS		x			17.9212	17.9762	18.5505									19.5777									18.1116	19.6468	20.0618									20.3534
1209	succinate dehydrogenase iron-sulfur subunit	SGL_RS15205		sll0823	lcl|NC_000911.1_prot_WP_010873761.1_2665	lcl|NC_000911.1_prot_WP_010873761.1_2665	sdhB	succinate dehydrogenase iron-sulfur subunit]	WP_010873760.1		complement(2861101..2861838)	CDS		x					12.6113	16.588	16.3038	15.8875																		15.5846	17.761	15.0368
1210	hypothetical protein	SGL_RS15210		sll0822	lcl|NC_000911.1_prot_WP_010873762.1_2666	lcl|NC_000911.1_prot_WP_010873762.1_2666		AbrB family transcriptional regulator	WP_010873761.1		complement(2862005..2862394)	CDS		x	21.7029	22.4987	21.7868	21.3059	21.147	21.3049	20.4733	19.3415								15.0413	14.7211			21.7738	22.3454	22.1878	21.9571	21.8159	22.186	21.3744	20.7619	18.8165							15.9727
1212	DivIVA domain-containing protein	SGL_RS15230		slr0848	lcl|NC_000911.1_prot_WP_010873766.1_2670	lcl|NC_000911.1_prot_WP_010873766.1_2670		DivIVA domain-containing protein	WP_010873765.1		2867917..2868750	CDS		x	16.7897	16.8281	14.8827	15.4185	16.6537	20.0681	21.0208	20.7127	18.5701	17.9896	16.7808	16.4349	15.8887	15.9019	15.6712	15.3305	14.4243	13.4196	14.2709	20.9507	18.1337	16.4027	14.2183	15.8964	18.7482	21.4351	21.9418	20.8579	17.2798	18.4334	16.8589	17.3704	15.995	16.8409	16.2877
1213	Fe-S cluster assembly protein SufB	SGL_RS15250	sufB	slr0074	lcl|NC_000911.1_prot_WP_010873770.1_2674	lcl|NC_000911.1_prot_WP_010873770.1_2674	sufB	Fe-S cluster assembly protein SufB]	WP_010873769.1		2871674..2873116	CDS		x						15.2435	16.5212													17.582
1214	Fe-S cluster assembly ATPase SufC	SGL_RS15255	sufC	slr0075	lcl|NC_000911.1_prot_WP_010873771.1_2675	lcl|NC_000911.1_prot_WP_010873771.1_2675	sufC	Fe-S cluster assembly ATPase SufC]	WP_010873770.1		2873258..2874028	CDS		x			15.7588	15.7732	16.6585															18.1806			16.2808	16.8296	16.5678	16.6929
1215	Fe-S cluster assembly protein SufD	SGL_RS15260	sufD	slr0076	lcl|NC_000911.1_prot_WP_010873772.1_2676	lcl|NC_000911.1_prot_WP_010873772.1_2676	sufD	Fe-S cluster assembly protein SufD]	WP_010873771.1		2874164..2875525	CDS		x			14.3089																	18.3658			16.2021	15.0613	14.7955
1216	arsenic-transporting ATPase	SGL_RS15270		sll0086	lcl|NC_000911.1_prot_WP_010873774.1_2678	lcl|NC_000911.1_prot_WP_010873774.1_2678		TRC40/GET3/ArsA family transport-energizing ATPase	WP_010873773.1		complement(2876845..2878035)	CDS		x							15.9695	14.7707					12.069							19.8893						15.4843	15.5137	15.6359							12.5146
1217	type II/IV secretion system protein	SGL_RS15295		slr0079	lcl|NC_000911.1_prot_WP_010873779.1_2683	lcl|NC_000911.1_prot_WP_010873779.1_2683		GspE/PulE family protein	WP_010873778.1		2881378..2883819	CDS		x																				17.8523	21.396					15.0489
1220	DEAD/DEAH box helicase	SGL_RS15320		slr0083	lcl|NC_000911.1_prot_WP_010873784.1_2688	lcl|NC_000911.1_prot_WP_010873784.1_2688		DEAD/DEAH box helicase	WP_010873783.1		2887644..2889122	CDS		x																				15.1104
1221	N-acetyl-gamma-glutamyl-phosphate reductase	SGL_RS15325		sll0080	lcl|NC_000911.1_prot_WP_010873785.1_2689	lcl|NC_000911.1_prot_WP_010873785.1_2689	argC	N-acetyl-gamma-glutamyl-phosphate reductase]	WP_010873784.1		complement(2889265..2890320)	CDS		x				15.3676	18.1943	20.3001	22.5577	22.2995	20.5905	17.6837														16.9191	19.8982	21.2766	22.4058	21.9334	17.9458		15.3307
1223	threonine--tRNA ligase	SGL_RS15335		sll0078	lcl|NC_000911.1_prot_WP_010873787.1_2691	lcl|NC_000911.1_prot_WP_010873787.1_2691	thrS	threonine--tRNA ligase]	WP_010873786.1		complement(2891201..2893012)	CDS		x				14.6116		16.5632														19.5784					15.7051	14.255
1224	Hsp70 family protein	SGL_RS15340		slr0086	lcl|NC_000911.1_prot_WP_010873788.1_2692	lcl|NC_000911.1_prot_WP_010873788.1_2692		Hsp70 family protein	WP_010873787.1		2893184..2894779	CDS		x																				19.5951						16.2963		14.4527					13.6957
1226	class I SAM-dependent methyltransferase	SGL_RS15405		sll0487	lcl|NC_000911.1_prot_WP_010873801.1_2705	lcl|NC_000911.1_prot_WP_010873801.1_2705		class I SAM-dependent methyltransferase	WP_010873800.1		complement(2908175..2909383)	CDS		x					15.7076	15.6915	17.4942													18.433					15.9813	16.6877
1227	circadian clock protein KaiB	SGL_RS15410		sll0486	lcl|NC_000911.1_prot_WP_010873802.1_2706	lcl|NC_000911.1_prot_WP_010873802.1_2706		circadian clock KaiB family protein	WP_010873801.1		complement(2909493..2909801)	CDS		x		19.3834	16.0083																		19.3951		17.0756
1228	cobalamin biosynthesis protein CobW	SGL_RS15425	cobW	slr0502	lcl|NC_000911.1_prot_WP_010873805.1_2709	lcl|NC_000911.1_prot_WP_010873805.1_2709	cobW	cobalamin biosynthesis protein CobW]	WP_010873804.1		2911990..2913048	CDS		x			13.7665	13.2942	14.7895	16.1009														18.9553			15.0137	14.7311
1229	Ycf66-like protein	SGL_RS15430		slr0503	lcl|NC_000911.1_prot_WP_010873806.1_2710	lcl|NC_000911.1_prot_WP_010873806.1_2710		Ycf66-like protein	WP_010873805.1		2913111..2914124	CDS		x			16.0499	17.3515	17.1274	18.4637	18.1733													18.7238			15.4064	17.5284	18.2938	16.918	15.4314	15.3154
1230	protochlorophyllide oxidoreductase	SGL_RS15440		slr0506	lcl|NC_000911.1_prot_WP_010873808.1_2712	lcl|NC_000911.1_prot_WP_010873808.1_2712		protochlorophyllide reductase	WP_010873806.1		2914828..2915796	CDS		x			17.6074	19.7129	19.9801	21.4576	21.2174	20.2296	18.1634		16.1361		14.5154	14.1201	14.2737	14.63	13.202			20.9903			17.9454	19.7142	21.3018	21.7042	21.6545	20.0495	16.9672		15.6303	15.9308	15.6008	16.5995
1231	LL-diaminopimelate aminotransferase	SGL_RS15455		sll0480	lcl|NC_000911.1_prot_WP_010873811.1_2715	lcl|NC_000911.1_prot_WP_010873811.1_2715		LL-diaminopimelate aminotransferase	WP_010873810.1		complement(2917536..2918774)	CDS		x			16.0034	19.299	20.6506	22.1816	22.6861	21.7603	18.879	12.0085														19.8132	21.9881	23.1191	22.6654	21.9374	17.338		8.78972
1232	Fe(3+) ABC transporter substrate-binding	SGL_RS15495		slr0513	lcl|NC_000911.1_prot_WP_010873819.1_2724	lcl|NC_000911.1_prot_WP_010873819.1_2724		Fe(3+) ABC transporter substrate-binding protein	WP_010873818.1		2924779..2925819	CDS		x		17.0488	18.9179	17.7303	16.9783	16.0857	16.7811															16.5793	18.5765	18.6036	18.7713	16.0844	19.0221	19.0805
1236	phosphoribosylformylglycinamidine synthase	SGL_RS15530	purQ	slr0520	lcl|NC_000911.1_prot_WP_010873827.1_2732	lcl|NC_000911.1_prot_WP_010873827.1_2732	purQ	phosphoribosylformylglycinamidine synthase subunit PurQ]	WP_010873826.1		2932510..2933184	CDS		x		17.1514	16.5969	17.9681	17.8921	17.9586														19.7981		17.5145	18.37	16.6252	18.0865
1238	ribose-phosphate pyrophosphokinase	SGL_RS15555		sll0469	lcl|NC_000911.1_prot_WP_010873832.1_2737	lcl|NC_000911.1_prot_WP_010873832.1_2737		ribose-phosphate pyrophosphokinase	WP_010873831.1		complement(2938630..2939631)	CDS		x																14.7711				21.7201															14.8011
1239	tRNA preQ1(34) S-adenosylmethionine	SGL_RS15565	queA	sll0467	lcl|NC_000911.1_prot_WP_010873834.1_2739	lcl|NC_000911.1_prot_WP_010873834.1_2739	queA	tRNA preQ1(34) S-adenosylmethionine ribosyltransferase-isomerase QueA]	WP_010873833.1		complement(2940566..2941666)	CDS		x																				17.7186
1241	creatininase family protein	SGL_RS15575		sll0596	lcl|NC_000911.1_prot_WP_010873836.1_2741	lcl|NC_000911.1_prot_WP_010873836.1_2741		creatininase family protein	WP_010873835.1		complement(2943000..2943734)	CDS		x						17.9577	21.1625	21.4709	20.1076	17.5978	14.7556															19.0708	21.6592	22.1951	19.1141	15.693
1243	glucokinase	SGL_RS15590	glk	sll0593	lcl|NC_000911.1_prot_WP_010873839.1_2744	lcl|NC_000911.1_prot_WP_010873839.1_2744	glk	glucokinase]	WP_010873838.1		complement(2945070..2946137)	CDS		x			15.5844	17.9438	17.5507	18.8104																		16.6808	19.1128	18.7365
1245	amidohydrolase	SGL_RS15625		slr0619	lcl|NC_000911.1_prot_WP_010873846.1_2752	lcl|NC_000911.1_prot_WP_010873846.1_2752		amidohydrolase family protein	WP_010873844.1		2956107..2957153	CDS		x				15.0942		16.8269																		15.4537	16.1354
1246	Pyruvate kinase 1	SGL_RS15640		sll0587	lcl|NC_000911.1_prot_WP_010873849.1_2755	lcl|NC_000911.1_prot_WP_010873849.1_2755	pyk	pyruvate kinase]	WP_010873847.1		complement(2958036..2959487)	CDS		x					14.84	18.0926	17.723	16.1978																14.2148	17.7668	19.3965	17.3538
1247	thioredoxin	SGL_RS15650	trxA	slr0623	lcl|NC_000911.1_prot_WP_010873851.1_2757	lcl|NC_000911.1_prot_WP_010873851.1_2757	trxA	thioredoxin]	WP_010873850.1		2961120..2961443	CDS		x	20.6947	26.3477	24.4966	23.1733	22.204	22.385	21.5111	20.5761	19.2101	17.6971	17.3541	16.7484	17.0128	16.4406	16.3158	16.6345	16.6199		16.452	23.1795	25.494	24.0763	24.9304	23.4389	22.9371	21.7615	22.1402	20.6567	17.4531	15.7202	17.2837		16.721	17.1389	17.5695
1248	asparaginase	SGL_RS15655		sll0585	lcl|NC_000911.1_prot_WP_010873852.1_2758	lcl|NC_000911.1_prot_WP_010873852.1_2758		asparaginase	WP_010873851.1		complement(2961619..2962647)	CDS		x		14.7421	16.3929	17.641	18.9276	18.3336	15.9291													15.789			15.9533	18.3831	19.0032	18.5843	16.3396	15.4653
1249	UDP-N-acetylglucosamine 2-epimerase	SGL_RS15665		slr0624	lcl|NC_000911.1_prot_WP_010873854.1_2760	lcl|NC_000911.1_prot_WP_010873854.1_2760	wecB	UDP-N-acetylglucosamine 2-epimerase (non-hydrolyzing)]	WP_010873853.1		2963397..2964512	CDS		x			14.0716	16.4805	17.1043	19.2537	19.5218	18.8205																16.544	17.905	20.2449	19.9179	18.0268
1251	VWA domain-containing protein	SGL_RS15715		sll0103	lcl|NC_000911.1_prot_WP_010873863.1_2769	lcl|NC_000911.1_prot_WP_010873863.1_2769		VWA domain-containing protein	WP_010873862.1		complement(2975741..2977003)	CDS		x	16.1076	15.0689	17.681	17.4164	16.4525	19.0499	16.7051													15.4667			16.6977	17.1861	17.786	18.7523
1252	hypothetical protein	SGL_RS15720		sll0102	lcl|NC_000911.1_prot_WP_010873864.1_2770	lcl|NC_000911.1_prot_WP_010873864.1_2770		hypothetical protein	WP_010873863.1		complement(2977086..2978162)	CDS		x			12.2148	12.98		19.4384	19.5974	17.8622		12.4875	11.3677		10.1284							17.3182			12.2589	13.5724	14.9172	19.0517	19.3885	18.2337				9.9215
1253	ATPase	SGL_RS15725		slr0105	lcl|NC_000911.1_prot_WP_010873865.1_2771	lcl|NC_000911.1_prot_WP_010873865.1_2771		ParA family protein	WP_010873864.1		2978508..2979896	CDS		x																				19.8125
1254	hypothetical protein	SGL_RS15730		slr0106	lcl|NC_000911.1_prot_WP_010873866.1_2772	lcl|NC_000911.1_prot_WP_010873866.1_2772		hypothetical protein	WP_010873865.1		2979896..2980600	CDS		x								17.1513	18.321	20.3468	21.4852	21.5398	19.7084	17.4453	16.1471	15.5044	14.1706			17.8918								16.148	16.8525	18.9208	21.2526	22.1006	19.6413	17.5027	16.1874
1255	hydrolase	SGL_RS15740		sll0100	lcl|NC_000911.1_prot_WP_010873868.1_2774	lcl|NC_000911.1_prot_WP_010873868.1_2774		M20 family metallopeptidase	WP_010873867.1		complement(2981009..2982190)	CDS		x					14.9159	17.6584																		14.5403	15.7289	16.4809
1256	NAD-dependent epimerase/dehydratase family	SGL_RS15770		sll0096	lcl|NC_000911.1_prot_WP_010873873.1_2779	lcl|NC_000911.1_prot_WP_010873873.1_2779		CIA30 family protein	WP_010873872.1		complement(2987263..2988609)	CDS		x						13.8453														17.4778
1257	ParA family protein	SGL_RS15785		slr0110	lcl|NC_000911.1_prot_WP_010873876.1_2782	lcl|NC_000911.1_prot_WP_010873876.1_2782		ParA family protein	WP_010873875.1		2992055..2992690	CDS		x			18.1398	16.6746																			17.6106	18.0602	17.113
1258	hypothetical protein	SGL_RS15790		slr0111	lcl|NC_000911.1_prot_WP_010873877.1_2783	lcl|NC_000911.1_prot_WP_010873877.1_2783		hypothetical protein	WP_010873876.1		2992802..2993323	CDS		x	13.9479	17.3068	16.9966	16.9095																		16.7557	15.9268
1260	phycocyanobilin:ferredoxin oxidoreductase	SGL_RS15810		slr0116	lcl|NC_000911.1_prot_WP_010873881.1_2787	lcl|NC_000911.1_prot_WP_010873881.1_2787		phycocyanobilin:ferredoxin oxidoreductase	WP_010873880.1		2996695..2997441	CDS		x				15.9065	17.8931	17.6842														18.5921				17.1558	18.8757	18.9727
1261	phosphomethylpyrimidine synthase	SGL_RS15825	thiC	slr0118	lcl|NC_000911.1_prot_WP_010873884.1_2790	lcl|NC_000911.1_prot_WP_010873884.1_2790	thiC	phosphomethylpyrimidine synthase]	WP_010873883.1		2999181..3000560	CDS		x				12.0194	16.4446	18.8282	19.1993	18.5589	15.5592															14.9866	18.1399	19.532	19.8673	17.5636
1262	polyphosphate kinase 1	SGL_RS15845	ppk1	sll0290	lcl|NC_000911.1_prot_WP_010873888.1_2794	lcl|NC_000911.1_prot_WP_010873888.1_2794	ppk1	polyphosphate kinase 1]	WP_010873887.1		complement(3004454..3006640)	CDS		x						15.4076	15.6526					14.1477												15.6844	16.3872	14.1355	17.9309
1263	cell division topological specificity factor	SGL_RS15860	minE	ssl0546	lcl|NC_000911.1_prot_WP_010873889.1_2797	lcl|NC_000911.1_prot_WP_010873889.1_2797	minE	cell division topological specificity factor MinE]	WP_010873888.1		complement(3007280..3007573)	CDS		x			16.5397	16.4615																			17.1936	17.8099
1264	septum site-determining protein MinD	SGL_RS15865	minD	sll0289	lcl|NC_000911.1_prot_WP_010873890.1_2798	lcl|NC_000911.1_prot_WP_010873890.1_2798	minD	septum site-determining protein MinD]	WP_010873889.1		complement(3007631..3008431)	CDS		x			18.2587	18.4103	18.3663	18.8														21.2214			18.2499	19.3936	19.7127	18.5789
1266	pyruvate, water dikinase	SGL_RS15890	ppsA	slr0301	lcl|NC_000911.1_prot_WP_010873895.1_2803	lcl|NC_000911.1_prot_WP_010873895.1_2803	ppsA	pyruvate, water dikinase]	WP_010873894.1		3011672..3014128	CDS		x						16.6807	19.0467	19.172	16.9248	14.1662																17.5136	19.9256	19.7479	16.2887						11.2072
1268	ATP-binding protein	SGL_RS15925		sll0284	lcl|NC_000911.1_prot_WP_010873902.1_2810	lcl|NC_000911.1_prot_WP_010873902.1_2810		ATP-binding protein	WP_010873901.1		complement(3022532..3024271)	CDS		x											15.8586																				14.7526	15.4508
1269	hypothetical protein	SGL_RS15930		sll0283	lcl|NC_000911.1_prot_WP_010873903.1_2811	lcl|NC_000911.1_prot_WP_010873903.1_2811		hypothetical protein	WP_010873902.1		complement(3024508..3025746)	CDS		x							15.3994	19.5608	19.138	19.3915	19.4802	19.2547	18.4231	17.9873	18.0205	18.2717	17.5695	15.3326	16.4216	20.8216								18.4881	17.5067	17.4389	19.355	19.3402	18.8574	18.9264	18.844
1270	SDR family oxidoreductase	SGL_RS15980		slr0315	lcl|NC_000911.1_prot_WP_010873912.1_2821	lcl|NC_000911.1_prot_WP_010873912.1_2821		SDR family oxidoreductase	WP_010873911.1		3037310..3038044	CDS		x						18.2515	18.0335	17.2081																	16.2958	18.2662	18.2632	16.936
1272		SGL_RS01545		slr6039	lcl|NC_005232.1_prot_WP_011153858.1_38;lcl|NC_000911.1_prot_WP_010873937.1_2848	lcl|NC_005232.1_prot_WP_011153858.1_38;lcl|NC_000911.1_prot_WP_010873937.1_2848		DUF305 domain-containing protein	WP_011153858.1;WP_010873936.1		34784..35374;complement(3065617..3066207)	CDS		x	14.2264	16.8193	17.3004	16.9605																			16.6152	18.8695	15.815
1273	DUF1348 family protein	SGL_RS16170		sll0781	lcl|NC_000911.1_prot_WP_010873948.1_2858	lcl|NC_000911.1_prot_WP_010873948.1_2858		DUF1348 family protein	WP_010873947.1		complement(3075110..3075577)	CDS		x			17.7216	18.5117	18.5659	19.505	17.9652							13.1639					14.2212				17.2792	19.6972	20.4932	19.7004
1276	5-oxoprolinase	SGL_RS16205		slr0697	lcl|NC_000911.1_prot_WP_010873956.1_2866	lcl|NC_000911.1_prot_WP_010873956.1_2866		hydantoinase B/oxoprolinase family protein	WP_010873954.1		3084677..3088435	CDS		x							16.9431	14.5904												17.5822						14.7062	16.8837	15.4007
1277	CYTH domain-containing protein	SGL_RS16210		slr0698	lcl|NC_000911.1_prot_WP_010873957.1_2867	lcl|NC_000911.1_prot_WP_010873957.1_2867		CYTH domain-containing protein	WP_010873956.1		3088419..3088883	CDS		x			16.1962																					15.0823
1279	cation-transporting P-type ATPase	SGL_RS16270		sll0672	lcl|NC_000911.1_prot_WP_010873968.1_2881	lcl|NC_000911.1_prot_WP_010873968.1_2881		cation-transporting P-type ATPase	WP_010873964.1		complement(3098729..3101566)	CDS		x					15.8756	19.2839	20.2119	19.6631	17.0636	14.3143	13.9186	14.763	13.1892	13.4503	12.8315	13.274	12.801			17.9002					16.3332	18.9952	21.1167	20.04		15.2071	15.116	15.1858	14.0316	14.1028	14.316
1280	DNA polymerase I	SGL_RS16290	polA	slr0707	lcl|NC_000911.1_prot_WP_010873972.1_2884	lcl|NC_000911.1_prot_WP_010873972.1_2884	polA	DNA polymerase I]	WP_010873969.1		3104142..3107102	CDS		x																				17.5002
1281	hypothetical protein	SGL_RS16295		slr0708	lcl|NC_000911.1_prot_WP_010873973.1_2885	lcl|NC_000911.1_prot_WP_010873973.1_2885		hypothetical protein	WP_010873972.1		3107285..3108493	CDS		x			16.5241	19.8302	20.2212	21.9927	22.3177	21.5022	20.0909	18.3684	17.122		15.8304	15.1905	14.4041	15.1147	14.6621	14.732	13.8663	19.932			16.6276	19.7946	21.6481	22.6485	21.9089	21.8171	19.2555	18.2987	17.4725	16.2078	15.8917	15.4517	14.8388
1282	RidA family protein	SGL_RS16325		slr0709	lcl|NC_000911.1_prot_WP_010873979.1_2889	lcl|NC_000911.1_prot_WP_010873979.1_2889		RidA family protein	WP_010873978.1		3111996..3112388	CDS		x			18.6914	19.3849	18.5919	16.6564	19.3122	16.216															19.5684	18.8263	19.6415	16.9671
1283	NADP-specific glutamate dehydrogenase	SGL_RS16330		slr0710	lcl|NC_000911.1_prot_WP_010873980.1_2890	lcl|NC_000911.1_prot_WP_010873980.1_2890	gdhA	NADP-specific glutamate dehydrogenase]	WP_010873979.1		3112517..3113803	CDS		x									17.0394	17.5526																			17.0524	16.8321
1284	NADPH-dependent 7-cyano-7-deazaguanine reductase	SGL_RS16335	queF	slr0711	lcl|NC_000911.1_prot_WP_010873981.1_2891	lcl|NC_000911.1_prot_WP_010873981.1_2891	queF	preQ(1) synthase]	WP_010873980.1		3113874..3114287	CDS		x					14.4816	16.2286	19.1572	18.4132	16.9129																15.3823	17.7545	19.1907	18.5757
1286	DUF1257 domain-containing protein	SGL_RS16350		sll0661	lcl|NC_000911.1_prot_WP_010873984.1_2894	lcl|NC_000911.1_prot_WP_010873984.1_2894		DUF1257 domain-containing protein	WP_010873983.1		complement(3115973..3116359)	CDS		x	17.4715	17.5848	16.3122	17.7143																	19.1056	19.5233	17.4025
1288	4-hydroxythreonine-4-phosphate dehydrogenase	SGL_RS16360		sll0660	lcl|NC_000911.1_prot_WP_010873986.1_2896	lcl|NC_000911.1_prot_WP_010873986.1_2896	pdxA	4-hydroxythreonine-4-phosphate dehydrogenase PdxA]	WP_010873985.1		complement(3117042..3118091)	CDS		x				15.5099	15.2627	15.8714																			17.0238	16.2277
1290	mechanosensitive ion channel family protein	SGL_RS16395		slr0765	lcl|NC_000911.1_prot_WP_010873993.1_2903	lcl|NC_000911.1_prot_WP_010873993.1_2903		mechanosensitive ion channel family protein	WP_010873992.1		3123182..3125035	CDS		x										14.7578	14.7094	15.6422	15.3905	15.1274	15.0495	15.1131	15.0142	12.6524	14.4004	19.3629											14.673	15.7731	14.7861	15.4643	16.0436
1292	dihydroorotate dehydrogenase-like protein	SGL_RS16405		sll0744	lcl|NC_000911.1_prot_WP_010873995.1_2905	lcl|NC_000911.1_prot_WP_010873995.1_2905		dihydroorotate dehydrogenase-like protein	WP_010873994.1		complement(3126311..3127342)	CDS		x													16.5238	18.066	17.6754																		17.1113	19.4981	18.5892
1293	pyruvate:ferredoxin (flavodoxin) oxidoreductase	SGL_RS16420	nifJ	sll0741	lcl|NC_000911.1_prot_WP_010873998.1_2908	lcl|NC_000911.1_prot_WP_010873998.1_2908	nifJ	pyruvate:ferredoxin (flavodoxin) oxidoreductase]	WP_010873997.1		complement(3128387..3131986)	CDS		x												14.3552	17.0761	18.8701	18.9156	16.5279	14.4621	12.656	11.1849	16.9774												14.5875	17.0739	19.8205	19.0543
1294	diguanylate cyclase	SGL_RS16445		sll0048	lcl|NC_000911.1_prot_WP_010874003.1_2913	lcl|NC_000911.1_prot_WP_010874003.1_2913		diguanylate cyclase	WP_010874002.1		complement(3138917..3139855)	CDS		x			15.8151	17.5014	17.6376	18.2354																	16.0192	18.3837	18.9641	18.5555
1296	hybrid sensor histidine kinase/response	SGL_RS16475		sll0043	lcl|NC_000911.1_prot_WP_010874009.1_2919	lcl|NC_000911.1_prot_WP_010874009.1_2919		Hpt domain-containing protein	WP_010874008.1		complement(3144213..3148421)	CDS		x						15.0433	15.5572	15.8278	14.9104	13.6366				12.8028			11.4575	11.4791		18.4516						14.2901	15.8713	15.6994	14.5811	14.5819	13.879				14.0097
1297	chemotaxis protein	SGL_RS16480		sll0042	lcl|NC_000911.1_prot_WP_010874010.1_2920	lcl|NC_000911.1_prot_WP_010874010.1_2920		methyl-accepting chemotaxis protein	WP_010874009.1		complement(3148438..3148929)	CDS		x			16.4859	16.5275	15.2832	14.3572																	18.7014	14.5609	16.8307
1298	GAF domain-containing protein	SGL_RS16485		sll0041	lcl|NC_000911.1_prot_WP_010874011.1_2921	lcl|NC_000911.1_prot_WP_010874011.1_2921		methyl-accepting chemotaxis protein	WP_010874010.1		complement(3148975..3151977)	CDS		x	13.1347			14.7988	17.4927	19.7808	20.4803	19.6633	17.8888	16.3556	16.5291	16.6687	16.3841	15.9476	15.7609	15.8086	15.2964	14.4131	14.5053	22.7391				15.6927	19.0766	21.0366	20.8765	20.3756	17.2498	16.388	17.3132	17.6304	17.1014	17.0825	16.6368
1299	response regulator	SGL_RS16495		sll0039	lcl|NC_000911.1_prot_WP_010874013.1_2923	lcl|NC_000911.1_prot_WP_010874013.1_2923		response regulator	WP_010874011.1		complement(3152955..3153314)	CDS		x			19.944	18.844	18.2996															18.8232		21.3747	20.5774	19.0742	19.1349
1300	response regulator	SGL_RS16500		sll0038	lcl|NC_000911.1_prot_WP_010874014.1_2924	lcl|NC_000911.1_prot_WP_010874014.1_2924		response regulator	WP_010874013.1		complement(3153452..3154660)	CDS		x																				20.4241
1301	M61 family peptidase	SGL_RS16505		slr0031	lcl|NC_000911.1_prot_WP_010874015.1_2925	lcl|NC_000911.1_prot_WP_010874015.1_2925		M61 family metallopeptidase	WP_010874014.1		3154910..3156664	CDS		x								18.069	18.2145	17.7007	15.0564																	17.1865	17.3575	16.4149	16.1413
1302	branched-chain amino acid transaminase	SGL_RS16510		slr0032	lcl|NC_000911.1_prot_WP_010874016.1_2926	lcl|NC_000911.1_prot_WP_010874016.1_2926		branched-chain amino acid transaminase	WP_010874015.1		3156760..3157677	CDS		x						18.1851	22.2154	23.7509	23.6103	21.4498	18.62	16.6055														19.1009	21.8968	24.1286	22.3125	20.6529	18.8086	17.0937
1303	Asp-tRNA(Asn)/Glu-tRNA(Gln) amidotransferase	SGL_RS16515	gatC	slr0033	lcl|NC_000911.1_prot_WP_010874017.1_2927	lcl|NC_000911.1_prot_WP_010874017.1_2927	gatC	Asp-tRNA(Asn)/Glu-tRNA(Gln) amidotransferase subunit GatC]	WP_010874016.1		3157734..3158048	CDS		x		18.026	20.1569	19.1461	18.7785	21.4736	21.0581	19.9331															19.3739	20.1943	21.0484	21.4911	21.0666	19.2868
1304	methylglyoxal synthase	SGL_RS16525	mgsA	sll0036	lcl|NC_000911.1_prot_WP_010874019.1_2929	lcl|NC_000911.1_prot_WP_010874019.1_2929	mgsA	methylglyoxal synthase]	WP_010874018.1		complement(3159350..3160651)	CDS		x																				19.5898
1306	carotene isomerase	SGL_RS16540	crtH	sll0033	lcl|NC_000911.1_prot_WP_010874022.1_2932	lcl|NC_000911.1_prot_WP_010874022.1_2932	crtH	carotene isomerase]	WP_010874021.1		complement(3162738..3164243)	CDS		x																				19.0478
1307	hypothetical protein	SGL_RS16550		slr0038	lcl|NC_000911.1_prot_WP_010874024.1_2934	lcl|NC_000911.1_prot_WP_010874024.1_2934		hypothetical protein	WP_010874023.1		3166050..3166448	CDS		x	19.1709	21.4105	20.0336	17.9651	17.428	17.3365	14.0586													20.88	19.1347	21.5509	20.6307	18.7904	18.8914	18.3171									14.8707
1308	phosphotransacetylase family protein	SGL_RS16555		slr0039	lcl|NC_000911.1_prot_WP_010874025.1_2935	lcl|NC_000911.1_prot_WP_010874025.1_2935		phosphotransacetylase family protein	WP_010874024.1		3166607..3167680	CDS		x			14.526	17.3038	17.0077	18.6902	17.2785													20.069			12.7855	16.9712	17.2141	17.3657
1309	bicarbonate-binding protein CmpA	SGL_RS16565		slr0040	lcl|NC_000911.1_prot_WP_010874027.1_2937	lcl|NC_000911.1_prot_WP_010874027.1_2937		ABC transporter substrate-binding protein	WP_010874026.1		3169054..3170412	CDS		x			15.3837	16.5541	17.7848	19.6351	18.5898	18.3898	17.736	16.6018	16.1847	16.9389	16.2036	15.9151	15.8432	15.7577	15.3531	15.1285	15.104	19.9277				17.3329	19.2824	19.8856	19.0535	19.0848	16.6021	16.934	16.2108	14.9926	17.4316	16.9212	16.4115
1310	nitrate ABC transporter, permease protein	SGL_RS16570	ntrB	slr0041	lcl|NC_000911.1_prot_WP_010874028.1_2938	lcl|NC_000911.1_prot_WP_010874028.1_2938	ntrB	nitrate ABC transporter permease]	WP_010874027.1		3170475..3171317	CDS		x				12.2153	15.1737	17.7063	18.4989	18.0238	16.1981	14.7168	14.6731	14.1469	14.1018	12.4763	14.8413	14.9186	14.69	12.9	13.6084						15.6497	18.6018	19.3798	18.203	16.5507	16.5602	14.5919	14.823	14.36	15.1403	13.6189
1311	hypothetical protein	SGL_RS16575		slr0042	lcl|NC_000911.1_prot_WP_010874029.1_2939	lcl|NC_000911.1_prot_WP_010874029.1_2939		iron uptake porin	WP_010874028.1		3171428..3173158	CDS		x																				18.923
1312	ATP-binding cassette domain-containing protein	SGL_RS16580		slr0043	lcl|NC_000911.1_prot_WP_010874030.1_2940	lcl|NC_000911.1_prot_WP_010874030.1_2940		nitrate ABC transporter ATP-binding protein	WP_010874029.1		3173335..3175338	CDS		x				16.1847	17.008	18.7754	19.7056	18.3302	16.0523											19.0032				16.9336	19.5166	20.2069	19.7278	18.2753
1313	ATP-binding cassette domain-containing protein	SGL_RS16585		slr0044	lcl|NC_000911.1_prot_WP_010874031.1_2941	lcl|NC_000911.1_prot_WP_010874031.1_2941		nitrate ABC transporter ATP-binding protein	WP_010874030.1		3175411..3176259	CDS		x			17.8217	19.686	19.5217	20.3573	19.2037	17.4035												20.3496			18.4402	20.055	20.9174	20.6133	18.217	17.3595
1314	RNA-binding protein	SGL_RS16605		sll0517	lcl|NC_000911.1_prot_WP_010874035.1_2945	lcl|NC_000911.1_prot_WP_010874035.1_2945		RNA-binding protein	WP_010874033.1		complement(3181708..3182013)	CDS		x	22.6789	24.502	20.5625	19.0298	18.7088	20.2369	22.2969	20.5488	18.3416												25.3976	25.3157	21.4513	18.8185	18.8507	20.2453	20.3671	18.2705
1315	magnesium protoporphyrin IX methyltransferase	SGL_RS16610		slr0525	lcl|NC_000911.1_prot_WP_010874036.1_2946	lcl|NC_000911.1_prot_WP_010874036.1_2946	bchM	magnesium protoporphyrin IX methyltransferase]	WP_010874035.1		3182315..3183007	CDS		x					15.8997											15.3002			14.3107	21.5909				16.0194	16.7206									17.8321
1317	UDP-N-acetylmuramoyl-L-alanyl-D-glutamate--2,	SGL_RS16625		slr0528	lcl|NC_000911.1_prot_WP_010874039.1_2949	lcl|NC_000911.1_prot_WP_010874039.1_2949		UDP-N-acetylmuramoyl-L-alanyl-D-glutamate--2,6-diaminopimelate ligase	WP_010874037.1		3184733..3186250	CDS		x			16.1543	16.3535	15.4625	18.0689	16.8298													17.3559			15.7868	16.7889	17.4179	18.9584	17.8613
1318	peptidase S8	SGL_RS16670		slr0535	lcl|NC_000911.1_prot_WP_010874047.1_2957	lcl|NC_000911.1_prot_WP_010874047.1_2957		S8 family peptidase	WP_010874043.1		3196783..3198624	CDS		x				14.2702	16.2642	17.8188	16.9628																	16.5487	17.1785	16.727	17.1544	17.4176					14.882	14.4666
1319	uroporphyrinogen decarboxylase	SGL_RS16675		slr0536	lcl|NC_000911.1_prot_WP_010874048.1_2958	lcl|NC_000911.1_prot_WP_010874048.1_2958	hemE	uroporphyrinogen decarboxylase]	WP_010874047.1		3198731..3199783	CDS		x			20.004	19.8939	20.1114	20.5037	20.61	18.6187															18.6545	19.954	21.384	21.2815	19.8328	18.4208
1320	adenosine kinase	SGL_RS16690		slr0537	lcl|NC_000911.1_prot_WP_010874051.1_2961	lcl|NC_000911.1_prot_WP_010874051.1_2961		adenosine kinase	WP_010874050.1		3201688..3202689	CDS		x		12.3913	17.9766	16.9508	16.7542	14.3815																14.6916	18.0553	16.6693	17.2061	13.5929
1324	diaminopimelate decarboxylase	SGL_RS16710	lysA	sll0504	lcl|NC_000911.1_prot_WP_010874055.1_2965	lcl|NC_000911.1_prot_WP_010874055.1_2965	lysA	diaminopimelate decarboxylase]	WP_010874054.1		complement(3205694..3207103)	CDS		x			15.7318	15.2705	17.2372	17.8303	17.2217																15.2064	17.2446	18.5197	18.0192
1325	arginine--tRNA ligase	SGL_RS16720		sll0502	lcl|NC_000911.1_prot_WP_010874057.1_2967	lcl|NC_000911.1_prot_WP_010874057.1_2967	argS	arginine--tRNA ligase]	WP_010874056.1		complement(3208698..3210452)	CDS		x					13.6288	18.0971														16.3018					17.1205	17.8107	14.6096
1327	ATP-dependent Clp protease proteolytic subunit	SGL_RS16735		slr0542	lcl|NC_000911.1_prot_WP_010874060.1_2970	lcl|NC_000911.1_prot_WP_010874060.1_2970	clpP	ATP-dependent Clp endopeptidase proteolytic subunit ClpP]	WP_010874059.1		3212598..3213194	CDS		x		14.9663	17.8788	20.4363	19.7166	19.2541	17.2112	17.8738						13.677		14.0139				19.911		19.0731	20.0122	20.4537	20.2725	20.0152	19.6461	18.1969							14.0826
1328	tryptophan synthase subunit beta	SGL_RS16740	trpB	slr0543	lcl|NC_000911.1_prot_WP_010874061.1_2971	lcl|NC_000911.1_prot_WP_010874061.1_2971	trpB	tryptophan synthase subunit beta]	WP_010874060.1		3213272..3214510	CDS		x				17.4122	17.163	18.1764	18.0128	16.6958												18.5502				16.8286	18.7139	18.1909	17.846
1330	asparagine--tRNA ligase	SGL_RS16775	asnS	sll0495	lcl|NC_000911.1_prot_WP_010874068.1_2978	lcl|NC_000911.1_prot_WP_010874068.1_2978	asnS	asparagine--tRNA ligase]	WP_010874066.1		complement(3222476..3223864)	CDS		x					15.1255	18.3163	19.1769	16.8352																	15.9776	18.8738	19.8985	17.7655
1332	ornithine carbamoyltransferase	SGL_RS16800	argF	sll0902	lcl|NC_000911.1_prot_WP_010874071.1_2981	lcl|NC_000911.1_prot_WP_010874071.1_2981	argF	ornithine carbamoyltransferase]	WP_010874070.1		complement(3226340..3227266)	CDS		x				16.4578	17.9248	19.7888	20.4573	18.781																17.6758	19.5933	20.4649	20.6591	16.6705
1333	5-(carboxyamino)imidazole ribonucleotide mutase	SGL_RS16805	purE	sll0901	lcl|NC_000911.1_prot_WP_010874072.1_2982	lcl|NC_000911.1_prot_WP_010874072.1_2982	purE	5-(carboxyamino)imidazole ribonucleotide mutase]	WP_010874071.1		complement(3227379..3227909)	CDS		x					15.4085	18.0898	19.5847	19.4658	18.1381																18.9162	17.2579	20.0411	17.994
1334	single-stranded DNA-binding protein	SGL_RS16810		slr0925	lcl|NC_000911.1_prot_WP_010874073.1_2983	lcl|NC_000911.1_prot_WP_010874073.1_2983		single-stranded DNA-binding protein	WP_010874072.1		3228010..3228375	CDS		x				16.2522	17.267	19.0979	20.9425	21.333	21.458	21.1824	20.938	20.9178	20.4345	19.8217	19.0896	19.0952	19.31	18.6422	18.3926	20.7728				16.0892	17.3712	19.6607	21.2857	21.8075	20.5833	20.8069	20.554	21.2835	20.8863	20.6316	19.3669
1335	ParA family protein	SGL_RS16830		slr0929	lcl|NC_000911.1_prot_WP_010874075.1_2987	lcl|NC_000911.1_prot_WP_010874075.1_2987		ParA family protein	WP_010874074.1		3230963..3231550	CDS		x																				20.2773
1336	ATP-binding protein	SGL_RS16835		slr0930	lcl|NC_000911.1_prot_WP_010874076.1_2988	lcl|NC_000911.1_prot_WP_010874076.1_2988		ATP-binding protein	WP_010874075.1		3231569..3232879	CDS		x							16.485								13.1322	15.0523				16.8899												15.8395	14.3751	15.3748	15.7754
1337	ATP phosphoribosyltransferase	SGL_RS16845		sll0900	lcl|NC_000911.1_prot_WP_010874078.1_2990	lcl|NC_000911.1_prot_WP_010874078.1_2990	hisG	ATP phosphoribosyltransferase]	WP_010874077.1		complement(3233177..3233809)	CDS		x				15.5609	17.1337	18.2735																		15.9704	18.1548	17.4731
1338	bifunctional UDP-N-acetylglucosamine	SGL_RS16850	glmU	sll0899	lcl|NC_000911.1_prot_WP_010874079.1_2991	lcl|NC_000911.1_prot_WP_010874079.1_2991	glmU	bifunctional UDP-N-acetylglucosamine diphosphorylase/glucosamine-1-phosphate N-acetyltransferase GlmU]	WP_010874078.1		complement(3233816..3235186)	CDS		x					15.5475	17.8556	18.6464	18.4812	14.6927											17.4452					15.7232	18.7222	19.9664	18.7186
1340	molecular chaperone DnaJ	SGL_RS16870	dnaJ	sll0897	lcl|NC_000911.1_prot_WP_010874083.1_2995	lcl|NC_000911.1_prot_WP_010874083.1_2995	dnaJ	molecular chaperone DnaJ]	WP_010874082.1		complement(3237125..3238258)	CDS		x				11.6559	14.1461	19.0249	19.628	19.1742		12.7195				14.0462		14.3018				16.9462				14.8249	17.58	19.8578	20.5401	19.5176	12.4779	8.98782		11.5427
1344	ATP-dependent Clp endopeptidase proteolytic	SGL_RS16910	clpP	sll0534	lcl|NC_000911.1_prot_WP_010874090.1_3002	lcl|NC_000911.1_prot_WP_010874090.1_3002	clpP	ATP-dependent Clp endopeptidase proteolytic subunit ClpP]	WP_010874089.1		complement(3245421..3246101)	CDS		x			15.9243	11.6085	18.2738																		17.5955	15.4977	18.1685	17.3547
1345	trigger factor	SGL_RS16915		sll0533	lcl|NC_000911.1_prot_WP_010874091.1_3004	lcl|NC_000911.1_prot_WP_010874091.1_3004	tig	trigger factor]	WP_010874090.1		complement(3246401..3247816)	CDS		x	14.1565	15.8002	18.8306	20.3438	20.2511	20.6968	20.2671	17.0871												18.3033	16.9159		18.7853	20.7951	22.0256	20.6345	19.5342	16.7131
1346	aspartate-semialdehyde dehydrogenase	SGL_RS16920		slr0549	lcl|NC_000911.1_prot_WP_010874092.1_3005	lcl|NC_000911.1_prot_WP_010874092.1_3005		aspartate-semialdehyde dehydrogenase	WP_010874091.1		3248310..3249326	CDS		x		17.4352	19.4506	19.5203	18.838	19.9866	18.9447	16.8227	14.6585											20.4732			19.6594	19.7787	20.6716	20.8564	19.0774	16.4413	15.5579					15.0726
1347	4-hydroxy-tetrahydrodipicolinate synthase	SGL_RS16925	dapA	slr0550	lcl|NC_000911.1_prot_WP_010874093.1_3006	lcl|NC_000911.1_prot_WP_010874093.1_3006	dapA	4-hydroxy-tetrahydrodipicolinate synthase]	WP_010874092.1		3249386..3250291	CDS		x				12.482	17.8637	21.4598	22.6542	22.2403	19.8699	15.8733	13.6891													14.1435	19.1878	21.8801	23.1127	22.5168	18.2438	15.3459	15.8559
1348	ribonuclease J	SGL_RS16930		slr0551	lcl|NC_000911.1_prot_WP_010874094.1_3007	lcl|NC_000911.1_prot_WP_010874094.1_3007		ribonuclease J	WP_010874093.1		3250985..3252907	CDS		x	15.2038	14.433					15.7965	15.2883	15.5275	15.966	15.6909	16.4254	15.7581	15.1605	15.1999	15.2154	15.0264	13.2132	13.7694	19.8446					14.4152	14.3062	15.2519	14.8701	13.1165	14.2361	15.3168	17.1883	16.3532	16.4051	15.9497
1349	hypothetical protein	SGL_RS16935		slr0552	lcl|NC_000911.1_prot_WP_010874095.1_3008	lcl|NC_000911.1_prot_WP_010874095.1_3008		hypothetical protein	WP_010874094.1		3252992..3253726	CDS		x			18.2056	17.737	17.7696	18.6521	18.1588													22.2136			17.9806	19.2314	19.8445	18.599	18.8089	18.1552						15.5898	13.8719
1351	phosphoketolase	SGL_RS16950		sll0529	lcl|NC_000911.1_prot_WP_010874098.1_3011	lcl|NC_000911.1_prot_WP_010874098.1_3011		phosphoketolase	WP_010874096.1		complement(3257692..3259887)	CDS		x				15.317	18.8533	22.8201	25.1316	25.229	24.4503	22.2687	19.7414	17.4729	13.9115	14.4128	15.0281	14.3802	14.0743	13.8871	13.6512					14.2747	20.2245	23.0432	25.0661	25.7063	23.3669	21.5463	18.8428	18.2546	16.0786		13.7389
1352	hypothetical protein	SGL_RS16975		sll0524	lcl|NC_000911.1_prot_WP_010874103.1_3016	lcl|NC_000911.1_prot_WP_010874103.1_3016		FIST C-terminal domain-containing protein	WP_010874102.1		complement(3262819..3264162)	CDS		x			15.1653	15.6149	16.7137	16.5182																	15.9273	16.1826	17.7666
1353	valine--tRNA ligase	SGL_RS16980	valS	slr0557	lcl|NC_000911.1_prot_WP_010874104.1_3017	lcl|NC_000911.1_prot_WP_010874104.1_3017	valS	valine--tRNA ligase]	WP_010874103.1		3264290..3267022	CDS		x				13.8513	16.814	20.0749	21.1648	19.862	17.9743	14.9118	15.0849	15.3515	13.93			13.8238									17.8926	20.6048	21.4859	20.1535	15.5167	16.3353	14.9546	15.5188	15.1015
1354	NAD(P)H-quinone oxidoreductase chain 6	SGL_RS16990		sll0521	lcl|NC_000911.1_prot_WP_010874106.1_3019	lcl|NC_000911.1_prot_WP_010874106.1_3019		NADH-quinone oxidoreductase subunit J	WP_010874104.1		complement(3267695..3268291)	CDS		x						20.2423	22.123	22.9184	21.4296	20.6581	19.6669	19.4302	18.7834	19.0872	19.7312	18.4915	18.9941		17.5458	21.4392						19.96	22.6901	23.298	21.7436	21.0741	19.8359	19.6976	19.5574	19.5712	19.1566
1355	NAD(P)H-quinone oxidoreductase subunit I	SGL_RS16995	ndhI	sll0520	lcl|NC_000911.1_prot_WP_010874107.1_3020	lcl|NC_000911.1_prot_WP_010874107.1_3020	ndhI	NAD(P)H-quinone oxidoreductase subunit I]	WP_010874106.1		complement(3268386..3268967)	CDS		x	17.9655	17.7991	19.33	20.1866	21.0531	23.6529	25.1261	24.8048	23.6292	22.4516	21.4689	21.5522	20.7006	20.3576	19.8437	19.8943	19.4341	18.3947	18.069	23.5122	17.3056	17.2617	19.4889	20.6143	22.5493	24.2957	25.1804	24.7483	22.358	21.5943	21.7109	22.1313	21.2908	21.0102	20.4681
1356	NAD(P)H-quinone oxidoreductase subunit 1	SGL_RS17000		sll0519	lcl|NC_000911.1_prot_WP_010874108.1_3021	lcl|NC_000911.1_prot_WP_010874108.1_3021	nuoH	NADH-quinone oxidoreductase subunit NuoH]	WP_010874107.1		complement(3269078..3270196)	CDS		x				16.7473	18.9964	19.7067	23.7138	21.4748	22.8986	18.1314	19.3471	20.9653	18.9606	18.5171	18.7392	15.745	18.4905	17.6588	16.9644	21.5854				18.162	19.0934	20.2929	18.6836	21.1545		19.0849	19.3631	21.5195	20.4187	20.9294	20.2766
1357	quinone-dependent dihydroorotate dehydrogenase	SGL_RS17005		slr1418	lcl|NC_000911.1_prot_WP_010874109.1_3022	lcl|NC_000911.1_prot_WP_010874109.1_3022		quinone-dependent dihydroorotate dehydrogenase	WP_010874108.1		3270451..3271596	CDS		x			13.6153	15.8604	16.365	17.6629																		16.6001	18.2676	18.1479	18.104
1358	DUF3458 domain-containing protein	SGL_RS17040		sll1343	lcl|NC_000911.1_prot_WP_010874114.1_3029	lcl|NC_000911.1_prot_WP_010874114.1_3029		M1 family metallopeptidase	WP_010874112.1		complement(3275314..3277923)	CDS		x							18.2741	17.8669	16.6979	17.8799	18.506	19.4764	18.851	16.8827	15.5058	14.7143	14.4445	14.0287	13.3795	18.8256						12.8161	17.8152	17.6835	15.9233	16.2756	18.4107	19.8197	19.0353	17.3935	16.1439
1359	type I glyceraldehyde-3-phosphate dehydrogenase	SGL_RS17045		sll1342	lcl|NC_000911.1_prot_WP_010874115.1_3030	lcl|NC_000911.1_prot_WP_010874115.1_3030		type I glyceraldehyde-3-phosphate dehydrogenase	WP_010874114.1		complement(3278122..3279135)	CDS		x		15.9215	19.8077	21.9534	22.628	23.9624	23.9711	22.5665	20.7403	19.0753	18.102	17.9727	17.5085	17.1015	16.6959	17.1352	16.4666	14.9031	15.2961	21.4078		17.8242	19.9616	22.3993	23.8391	24.4504	24.0549	22.8924	19.0499	19.3284	19.1078	19.2355	18.2125	18.1214	18.2059
1362	bacterioferritin	SGL_RS17065	bfr	sll1341	lcl|NC_000911.1_prot_WP_010874119.1_3034	lcl|NC_000911.1_prot_WP_010874119.1_3034	bfr	bacterioferritin]	WP_010874118.1		complement(3282442..3282912)	CDS		x											16.9428	18.1611	16.6043	15.544	15.062	15.6256	17.1917	18.1914	18.7185	22.0856											16.3794	17.9309	17.9424	15.6582	15.7912
1363	TIGR00300 family protein	SGL_RS17085		sll1336	lcl|NC_000911.1_prot_WP_010874123.1_3038	lcl|NC_000911.1_prot_WP_010874123.1_3038		TIGR00300 family protein	WP_010874121.1		complement(3285051..3287168)	CDS		x						17.0724	18.397					18.1839					18.0154		16.1985	21.6886						18.6075	17.0663	17.3187					17.378		13.7959
1364	GAF domain-containing sensor histidine kinase	SGL_RS17095		sll1334	lcl|NC_000911.1_prot_WP_010874125.1_3040	lcl|NC_000911.1_prot_WP_010874125.1_3040		GAF domain-containing protein	WP_010874123.1		complement(3289256..3290785)	CDS		x																				18.2259
1365	allophycocyanin subunit beta	SGL_RS17175	apcB	slr1459	lcl|NC_000911.1_prot_WP_010874140.1_3055	lcl|NC_000911.1_prot_WP_010874140.1_3055	apcB	allophycocyanin subunit beta]	WP_010874139.1		3304872..3305381	CDS		x		21.4035	21.1096	21.6928	21.7423	23.0348	22.2588	19.726												20.1131		22.3391	21.9407	22.1351	23.0993	23.8518	21.8799	19.7905	17.334	16.8036		16.804		16.0854	16.0646
1368	elongation factor G	SGL_RS17200		slr1463	lcl|NC_000911.1_prot_WP_010874145.1_3060	lcl|NC_000911.1_prot_WP_010874145.1_3060	fusB	elongation factor G variant FusB]	WP_010874144.1		3313667..3315754	CDS		x		12.489	18.7198	20.2977	20.5617	21.9674	22.3208	20.9959	18.4225	16.5864	14.5216	14.853	11.8373	11.2997	11.8322	13.9114	13.524	9.87621	11.0491	20.6536			18.5691	20.8601	22.1232	22.6568	22.3348	21.5622	15.8181	15.1163	16.2753	16.5112	15.334	15.3991	15.2442
1369	NifU family protein	SGL_RS17210		ssl2667	lcl|NC_000911.1_prot_WP_010874147.1_3062	lcl|NC_000911.1_prot_WP_010874147.1_3062		NifU family protein	WP_010874146.1		complement(3317363..3317593)	CDS		x	24.2154	23.934	21.9471	20.2817	18.0531	18.7841															22.2474	23.0274	22.4512	20.1121	19.1648	19.2509	18.8055
1371	1-(5-phosphoribosyl)-5-((5-	SGL_RS17225		slr0652	lcl|NC_000911.1_prot_WP_010874150.1_3065	lcl|NC_000911.1_prot_WP_010874150.1_3065	hisA	1-(5-phosphoribosyl)-5-(5-phosphoribosylamino)methylideneamino]imidazole-4-carboxamide isomerase			3319281..3320051	CDS		x			15.8535	16.1992	16.9129	18.2019	18.3781													16.2897			17.1701	18.5485	19.0082	18.8961	18.9529
1372	hypothetical protein	SGL_RS17235		sll0630	lcl|NC_000911.1_prot_WP_010874152.1_3067	lcl|NC_000911.1_prot_WP_010874152.1_3067		hypothetical protein	WP_010874151.1		complement(3321844..3322281)	CDS		x			15.9624	14.0037																			15.0843	16.5148
1373	RNA polymerase sigma factor RpoD	SGL_RS17245	rpoD	slr0653	lcl|NC_000911.1_prot_WP_010874154.1_3069	lcl|NC_000911.1_prot_WP_010874154.1_3069	rpoD	RNA polymerase sigma factor RpoD]	WP_010874152.1		3323275..3324552	CDS		x											17.2456	15.742	16.2116	15.4485	15.5594	15.9671	14.3795	13.4865	14.2866	19.5016											15.4805	17.2309	16.3862	15.2819	15.2558
1375	aspartate kinase	SGL_RS17290		slr0657	lcl|NC_000911.1_prot_WP_010874158.1_3073;REV__lcl|NC_000911.1_prot_WP_010874158.1_3073	lcl|NC_000911.1_prot_WP_010874158.1_3073		aspartate kinase	WP_010874157.1		3333244..3335046	CDS		x				17.4292	14.5414	20.3536	16.1555	16.4534	14.9118	15.0078	13.7108	13.514	14.224	15.6138	12.5772	13.5394	13.5739			21.3897				13.9782	15.8197	18.5846	19.9835	16.5117			13.2804	17.3108	12.7189	13.8628	17.3421
1376	pyrroline-5-carboxylate reductase	SGL_RS17305	proC	slr0661	lcl|NC_000911.1_prot_WP_010874161.1_3076	lcl|NC_000911.1_prot_WP_010874161.1_3076	proC	pyrroline-5-carboxylate reductase]	WP_010874159.1		3338682..3339485	CDS		x							18.8154	21.0801	21.442	20.2213	16.3018																18.9199	21.5251	20.9974	19.0993	16.4343	15.4073
1377	class I SAM-dependent methyltransferase	SGL_RS17315		sll0625	lcl|NC_000911.1_prot_WP_010874163.1_3078	lcl|NC_000911.1_prot_WP_010874163.1_3078		class I SAM-dependent methyltransferase	WP_010874162.1		complement(3341166..3341843)	CDS		x					16.4096	18.3495	17.7282	17.5124																	13.5435	16.5109	18.2364	18.7328
1378	biosynthetic arginine decarboxylase	SGL_RS17330		slr0662	lcl|NC_000911.1_prot_WP_010874165.1_3081	lcl|NC_000911.1_prot_WP_010874165.1_3081	speA	biosynthetic arginine decarboxylase]	WP_010874163.1		3342857..3344944	CDS		x							17.4735	15.9437	13.2596											15.8278						12.5687	15.7678	14.9315
1380	bifunctional aconitate hydratase	SGL_RS17360	acnB	slr0665	lcl|NC_000911.1_prot_WP_010874171.1_3087;AcnSP;lcl|NC_005230.1_prot_28	lcl|NC_000911.1_prot_WP_010874171.1_3087	acnB	bifunctional aconitate hydratase 2/2-methylisocitrate dehydratase]	WP_010874170.1		3348690..3351296	CDS		x				16.1207	18.0994	20.1948	21.3538	19.5268	15.8713	13.5713	14.2116	14.7074		12.9965	13.6535	13.1276	13.7288		13.4354	18.4534				16.6194	19.4487	20.7255	21.1909	19.7438	13.1009		14.2405	14.6376			13.8567
1381	glutamate synthase large subunit	SGL_RS17380		sll1499	lcl|NC_000911.1_prot_WP_010874175.1_3092	lcl|NC_000911.1_prot_WP_010874175.1_3092	gltB	glutamate synthase large subunit]	WP_010874174.1		complement(3354192..3358862)	CDS		x					14.1387	19.1127	21.9168	22.54	21.3473	18.3952	14.3677	12.867				11.4495	12.8184								15.0569	19.3038	21.6671	22.972	19.6086	16.9586	14.5492
1383	carbamoyl-phosphate synthase small subunit	SGL_RS17390		sll1498	lcl|NC_000911.1_prot_WP_010874177.1_3094	lcl|NC_000911.1_prot_WP_010874177.1_3094	carA	glutamine-hydrolyzing carbamoyl-phosphate synthase small subunit]	WP_010874176.1		complement(3360732..3361886)	CDS		x			17.5619	19.3026	19.2405	20.2038	19.5261																15.8167	17.9177	18.8957	19.7737
1384	helix-turn-helix domain-containing protein	SGL_RS17395		slr1557	lcl|NC_000911.1_prot_WP_010874178.1_3095	lcl|NC_000911.1_prot_WP_010874178.1_3095		helix-turn-helix domain-containing protein	WP_010874177.1		3362057..3363166	CDS		x	18.9309	18.4032	17.1221	14.4797																	18.9195	19.2324	17.1952	15.4141	14.1091	15.0209
1386	ATP phosphoribosyltransferase regulatory	SGL_RS17420		slr1560	lcl|NC_000911.1_prot_WP_010874182.1_3099	lcl|NC_000911.1_prot_WP_010874182.1_3099		ATP phosphoribosyltransferase regulatory subunit	WP_010874181.1		3368416..3369621	CDS		x					16.7594	19.0484	19.6424	17.7391																16.0262	13.6017	18.3235	19.6693	18.0425
1387	glutaredoxin 3	SGL_RS17425	grxC	slr1562	lcl|NC_000911.1_prot_WP_010874183.1_3100	lcl|NC_000911.1_prot_WP_010874183.1_3100	grxC	glutaredoxin 3]	WP_010874182.1		3369699..3370028	CDS		x			19.8506	18.087	19.5121	17.7774																	20.9381	19.1974	20.1005
1391	peptidoglycan editing factor PgeF	SGL_RS17495	pgeF	slr1573	lcl|NC_000911.1_prot_WP_010874196.1_3113	lcl|NC_000911.1_prot_WP_010874196.1_3113	pgeF	peptidoglycan editing factor PgeF]	WP_010874195.1		3382575..3383369	CDS		x			19.3063	16.9407																			20.4167
1392	DUF370 domain-containing protein	SGL_RS17500		ssl2874	lcl|NC_000911.1_prot_WP_010874197.1_3114	lcl|NC_000911.1_prot_WP_010874197.1_3114		DUF370 domain-containing protein	WP_010874196.1		complement(3383577..3383846)	CDS		x			16.8294	17.9443	18.9152	19.7346	20.4566		19.2904	23.0638	23.1601	23.9384	22.7989	21.9241	21.5001	22.9431	22.3494	19.2134	20.6239	22.9994		19.3155	17.641	17.3161	19.1078	20.5103	20.8922	17.649	20.328	22.0238	23.5193	24.256	23.1184	22.021	21.8472
1393	hypothetical protein	SGL_RS17510		slr1576	lcl|NC_000911.1_prot_WP_010874199.1_3116	lcl|NC_000911.1_prot_WP_010874199.1_3116		hypothetical protein	WP_010874198.1		3385642..3385962	CDS		x	17.5606	17.5312	17.2181																		20.7933	22.083	18.0902
1394	DUF3352 domain-containing protein	SGL_RS17520		slr1579	lcl|NC_000911.1_prot_WP_010874201.1_3118	lcl|NC_000911.1_prot_WP_010874201.1_3118		DUF3352 domain-containing protein	WP_010874200.1		3386777..3388465	CDS		x				15.599		17.5427																			17.3975	16.7788
1395	biotin/lipoyl-binding protein	SGL_RS17555		sll1481	lcl|NC_000911.1_prot_WP_010874207.1_3124	lcl|NC_000911.1_prot_WP_010874207.1_3124		biotin/lipoyl-binding protein	WP_010874206.1		complement(3393495..3394850)	CDS		x			13.4183	15.0513																				15.5814	13.4879
1396	6-phosphogluconolactonase	SGL_RS17560	pgl	sll1479	lcl|NC_000911.1_prot_WP_010874208.1_3125	lcl|NC_000911.1_prot_WP_010874208.1_3125	pgl	6-phosphogluconolactonase]	WP_010874207.1		complement(3394954..3395718)	CDS		x		17.9195	18.6213	17.8082	17.4207	18.3209														18.3467		17.9547	19.127	18.2412	18.4052	16.5809	15.1168
1400	phycobilisome rod-core linker polypeptide CpcG	SGL_RS17600		sll1471	lcl|NC_000911.1_prot_WP_010874215.1_3132	lcl|NC_000911.1_prot_WP_010874215.1_3132		phycobilisome rod-core linker polypeptide	WP_010874214.1		complement(3403557..3404306)	CDS		x			17.7576	20.6657	21.2746	23.1427	23.4354	22.4819	20.4445	18.8447	18.6123	18.7333	18.6581	18.0335	17.3296	18.2669	18.3325	16.1923	16.7036	23.8279			17.8712	20.8652	22.5342	23.9185	23.7032	22.5328	19.046	18.2657	18.1149	19.3205	18.2227	19.0506	18.5266
1401	3-isopropylmalate dehydratase large subunit	SGL_RS17620	leuC	sll1470	lcl|NC_000911.1_prot_WP_010874219.1_3136	lcl|NC_000911.1_prot_WP_010874219.1_3136	leuC	3-isopropylmalate dehydratase large subunit]	WP_010874216.1		complement(3406416..3407822)	CDS		x			17.3916	18.9789	19.2745	20.3892	19.9365	17.9439													18.2795		17.0282	19.4972	20.7942	20.8458	19.4415	18.102
1403	glycoside hydrolase family 57 protein	SGL_RS17645		sll0735	lcl|NC_000911.1_prot_WP_010874224.1_3141	lcl|NC_000911.1_prot_WP_010874224.1_3141		glycoside hydrolase family 57 protein	WP_010874223.1		complement(3413078..3414667)	CDS		x								18.0674	17.8526	15.6122	14.6589	14.711	13.7968	13.8591	13.692	14.872	14.2829		14.4298	21.4091							14.531	17.1759	18.7586	17.5088		16.7953	15.3198	14.1948	14.3277
1404	phosphopyruvate hydratase	SGL_RS17675		slr0752	lcl|NC_000911.1_prot_WP_010874230.1_3148	lcl|NC_000911.1_prot_WP_010874230.1_3148	eno	phosphopyruvate hydratase]	WP_010874229.1		3420416..3421714	CDS		x			15.2339	16.8128	17.1553	17.3957	18.4953	20.8541	23.7258	25.4314	25.7534	24.4942	22.3986	21.0139	19.6336	18.247	17.0721	16.3776	15.625	19.447			15.665	16.9264	18.3468	18.9166	20.185	19.7943	22.0738	24.6643	25.8429	24.9871	22.5186	21.1339	19.7381
1405	acetyl-CoA carboxylase carboxyl transferase	SGL_RS17700	accA	sll0728	lcl|NC_000911.1_prot_WP_010874235.1_3153	lcl|NC_000911.1_prot_WP_010874235.1_3153	accA	acetyl-CoA carboxylase carboxyl transferase subunit alpha]	WP_010874234.1		complement(3425538..3426518)	CDS		x																				18.1822				15.6082	17.1383
1407	circadian clock protein KaiA	SGL_RS17750		slr0756	lcl|NC_000911.1_prot_WP_010874241.1_3162	lcl|NC_000911.1_prot_WP_010874241.1_3162		circadian clock protein KaiA	WP_010874239.1		3433362..3434261	CDS		x																				19.2979
1408	circadian clock protein KaiB	SGL_RS17755	kaiB	slr0757	lcl|NC_000911.1_prot_WP_010874242.1_3163	lcl|NC_000911.1_prot_WP_010874242.1_3163	kaiB	circadian clock protein KaiB]	WP_010874241.1		3434388..3434705	CDS		x		19.3543	17.4528	15.8984	17.4373															19.1754	19.4091		18.2736	18.2385	16.6342
1409	circadian clock protein KaiC	SGL_RS17760	kaiC	slr0758	lcl|NC_000911.1_prot_WP_010874243.1_3164	lcl|NC_000911.1_prot_WP_010874243.1_3164	kaiC	circadian clock protein KaiC]	WP_010874242.1		3434876..3436435	CDS		x							17.1469							9.64931	14.7145	13.8307	13.8226	11.7092		19.3868								16.4469					13.4208	11.4984	13.7
1410	photosystem I reaction center subunit XI	SGL_RS17820		slr1655	lcl|NC_000911.1_prot_WP_010874254.1_3176	lcl|NC_000911.1_prot_WP_010874254.1_3176		photosystem I reaction center protein subunit XI	WP_010874253.1		3457459..3457932	CDS		x			18.4991	20.5739	19.7888	21.1518	20.8472	22.7353	23.411	22.8252	23.0185	24.0965	23.1915	22.6799	22.367	22.6856	22.8195	20.5284	22.0551	28.6007			18.6747	20.1155	21.4246	21.6238	22.7472	22.8907	21.8236	21.7545	22.0218	24.4794	23.3079	23.8958	23.3553
1411	hypothetical protein	SGL_RS17840		slr1658	lcl|NC_000911.1_prot_WP_010874258.1_3180	lcl|NC_000911.1_prot_WP_010874258.1_3180		hypothetical protein	WP_010874257.1		3460651..3461250	CDS		x				15.7151	14.2366	18.2492														18.9854				16.846	18.0026
1412	hypothetical protein	SGL_RS17845		slr1659	lcl|NC_000911.1_prot_WP_010874259.1_3181	lcl|NC_000911.1_prot_WP_010874259.1_3181		hypothetical protein	WP_010874258.1		3461313..3461654	CDS		x			16.998	16.3171																			17.6986	16.3681	17.3382
1414	Ppx/GppA family phosphatase	SGL_RS17865		sll1546	lcl|NC_000911.1_prot_WP_010874262.1_3185	lcl|NC_000911.1_prot_WP_010874262.1_3185		Ppx/GppA family phosphatase	WP_010874261.1		complement(3463667..3465289)	CDS		x							17.8514	15.9831	15.4523	13.623																	17.6612	15.9635
1415	glutathione S-transferase family protein	SGL_RS17880		sll1545	lcl|NC_000911.1_prot_WP_010874264.1_3187	lcl|NC_000911.1_prot_WP_010874264.1_3187		glutathione S-transferase family protein	WP_010874262.1		complement(3467881..3468696)	CDS		x			18.8497	19.2515	18.0172	19.8816	19.3205									14.0786				20.6265			18.337	19.6991	20.1254	19.55	18.2247							14.8078
1416	diaminopimelate epimerase	SGL_RS17890		slr1665	lcl|NC_000911.1_prot_WP_010874266.1_3189	lcl|NC_000911.1_prot_WP_010874266.1_3189	dapF	diaminopimelate epimerase]	WP_010874265.1		3471003..3471842	CDS		x			17.3454	19.0607	18.8826	19.4936	18.9252																15.5108	18.6159	20.142	20.5018	19.6004
1417	DegT/DnrJ/EryC1/StrS family aminotransferase	SGL_RS17895		slr1666	lcl|NC_000911.1_prot_WP_010874267.1_3190	lcl|NC_000911.1_prot_WP_010874267.1_3190		DegT/DnrJ/EryC1/StrS family aminotransferase	WP_010874266.1		3472053..3473210	CDS		x				16.7363	17.6981	19.0396	19.8818	19.5606																17.2614	19.1797	20.4084	20.9729	17.9121
1419	GNAT family N-acetyltransferase	SGL_RS17950		sll0451	lcl|NC_000911.1_prot_WP_010874275.1_3201	lcl|NC_000911.1_prot_WP_010874275.1_3201		GNAT family N-acetyltransferase	WP_010874274.1		complement(3479219..3479683)	CDS		x			15.3836	15.3032																		17.9815	16.9925
1420	nitric-oxide reductase large subunit	SGL_RS17955		sll0450	lcl|NC_000911.1_prot_WP_010874276.1_3202	lcl|NC_000911.1_prot_WP_010874276.1_3202		nitric-oxide reductase large subunit	WP_010874275.1		complement(3479829..3482141)	CDS		x			15.0927			15.861	17.746	19.6981	19.5705	18.3241	17.8805	16.4192	15.7805	16.5699	16.5095	16.8035	15.3119	13.757	14.4622	18.6651						16.9186	19.5343	20.3344	19.3451	18.6902	18.2978	17.804	16.4476	16.2149	17.2992
1421	hypothetical protein	SGL_RS17980		sll0446	lcl|NC_000911.1_prot_WP_010874281.1_3207	lcl|NC_000911.1_prot_WP_010874281.1_3207		hypothetical protein	WP_010874278.1		complement(3486693..3489911)	CDS		x						16.9999	19.6418	19.4038	16.9424	15.7961	14.5815	13.318	11.7824	11.5626	12.1883	13.0345	12.0614		10.7581	17.1672					12.9048	17.4099	19.7261	19.8069	17.5026	15.4316	14.9047	14.7926	15.2869	15.3381	13.0786
1422	hypothetical protein	SGL_RS17985		sll0445	lcl|NC_000911.1_prot_WP_010874282.1_3208	lcl|NC_000911.1_prot_WP_010874282.1_3208		hypothetical protein	WP_010874281.1		complement(3490014..3491501)	CDS		x					16.2359	16.1357	17.9256	18.1833	15.3252	15.044				14.4096		13.6287				18.3386					16.3116	17.1885	17.9247	17.6948	15.5923			13.6602		13.7546
1423	hypothetical protein	SGL_RS17995		sll0443	lcl|NC_000911.1_prot_WP_010874284.1_3210	lcl|NC_000911.1_prot_WP_010874284.1_3210		lipoprotein	WP_010874283.1		complement(3492073..3493482)	CDS		x				15.7317	16.7711	19.0178	18.1105	12.574	10.0849		8.39609	8.15395												15.8967	18.5146	18.917	15.1448	14.9365
1425	dihydroxy-acid dehydratase	SGL_RS18015	ilvD	slr0452	lcl|NC_000911.1_prot_WP_010874288.1_3214	lcl|NC_000911.1_prot_WP_010874288.1_3214	ilvD	dihydroxy-acid dehydratase]	WP_010874286.1		3498903..3500588	CDS		x				15.2344	18.5562	21.4951	23.0579	23.0284	20.9526	18.2178	15.3536	12.6009	11.2441	11.5119										16.2235	20.4293	22.6181	23.6294	23.1436	19.6827	17.264	15.8431	12.8639	11.516		10.1283
1426	hypothetical protein	SGL_RS18040		slr0455	lcl|NC_000911.1_prot_WP_010874293.1_3219	lcl|NC_000911.1_prot_WP_010874293.1_3219		phasin family protein	WP_010874291.1		3507027..3507452	CDS		x		15.8177	17.3846	18.207	17.0454																17.3865		18.2489	17.4875	17.4986	18.5313	17.6715
1427	molecular chaperone HtpG	SGL_RS18085	htpG	sll0430	lcl|NC_000911.1_prot_WP_010874301.1_3227	lcl|NC_000911.1_prot_WP_010874301.1_3227	htpG	molecular chaperone HtpG]	WP_010874296.1		complement(3514232..3516208)	CDS		x				13.5363	15.9856	18.1784	18.6289	16.5397							12.7196	13.451	13.0706			20.4524				13.9853	16.6847	18.6476	18.6488	17.3165					13.1487	14.2085	13.561
1428	TIGR03943 family protein	SGL_RS18095		slr1177	lcl|NC_000911.1_prot_WP_010874303.1_3229	lcl|NC_000911.1_prot_WP_010874303.1_3229		TIGR03943 family protein	WP_010874301.1		3517887..3518735	CDS		x							20.5551	19.284	17.4198																			19.8717
1429	anhydro-N-acetylmuramic acid kinase	SGL_RS18105		slr1179	lcl|NC_000911.1_prot_WP_010874305.1_3231	lcl|NC_000911.1_prot_WP_010874305.1_3231		anhydro-N-acetylmuramic acid kinase	WP_010874303.1		3519431..3520561	CDS		x				14.9769	15.2348	17.4319	16.3704																	16.0991	17.516	17.6482	16.8949
1430	peptide chain release factor 1	SGL_RS18110	prfA	sll1110	lcl|NC_000911.1_prot_WP_010874306.1_3232	lcl|NC_000911.1_prot_WP_010874306.1_3232	prfA	peptide chain release factor 1]	WP_010874305.1		complement(3520597..3521694)	CDS		x		16.0829	16.3779	16.6164	16.1211															17.5108		15.6132	15.8329	16.7741	15.7614
1433	DUF1269 domain-containing protein	SGL_RS18185		sll1106	lcl|NC_000911.1_prot_WP_010874319.1_3247	lcl|NC_000911.1_prot_WP_010874319.1_3247		DUF1269 domain-containing protein	WP_010874318.1		complement(3531885..3532400)	CDS		x			18.337	20.241	20.9888	21.0551	22.4078	23.6768	22.5079	21.6908	18.5448	20.577	20.3133	18.8187	18.3241	16.9149	17.3791	16.9674	16.0899	23.8657			18.7197	21.313	23.0704	21.9246	22.5485	24.1221	20.7781	20.2198	19.1672	21.4092	20.6756	19.3816	19.1981
1434	NAD(P)-dependent alcohol dehydrogenase	SGL_RS18190		slr1192	lcl|NC_000911.1_prot_WP_010874320.1_3248	lcl|NC_000911.1_prot_WP_010874320.1_3248		NAD(P)-dependent alcohol dehydrogenase	WP_010874319.1		3532600..3533610	CDS		x					17.2956	18.8288	20.8717	20.6257	19.0485																18.3465	19.4674	20.0874	21.7593	17.9032
1435	argininosuccinate synthase	SGL_RS18195	argG	slr0585	lcl|NC_000911.1_prot_WP_010874321.1_3249	lcl|NC_000911.1_prot_WP_010874321.1_3249	argG	argininosuccinate synthase]	WP_010874320.1		3533844..3535046	CDS		x			17.4501	20.0016	20.357	21.8333	22.32	21.8596	20.1886	18.7271	17.3285	17.0392	16.5085	16.087	15.5609	15.6177	15.1524	14.6666	14.0885	21.6277			16.7164	20.3893	21.6675	21.9178	22.0208	21.7837	20.2711	17.7651	17.7889	17.5082	17.0004	16.8826	16.5529
1437	pentapeptide repeat-containing protein	SGL_RS18215		sll0577	lcl|NC_000911.1_prot_WP_010874325.1_3253	lcl|NC_000911.1_prot_WP_010874325.1_3253		pentapeptide repeat-containing protein	WP_010874324.1		complement(3537706..3538215)	CDS		x	18.783	18.7135	19.8773	18.0984																	18.2886		20.4885	18.6428	16.014
1438	recombinase RecA	SGL_RS18280	recA	sll0569	lcl|NC_000911.1_prot_WP_010874337.1_3265	lcl|NC_000911.1_prot_WP_010874337.1_3265	recA	recombinase RecA]	WP_010874333.1		complement(3549956..3551020)	CDS		x							17.0271	16.7455			14.0894	14.5734	14.2453	13.5711	14.0585	13.7807	13.7589		14.0796	22.0621					16.274	16.9573		16.8561	15.1259		14.145	15.3342	14.3143	15.0439	14.9683
1439	transcriptional repressor	SGL_RS18290		sll0567	lcl|NC_000911.1_prot_WP_010874339.1_3267	lcl|NC_000911.1_prot_WP_010874339.1_3267		transcriptional repressor	WP_010874338.1		complement(3552457..3552954)	CDS		x			17.1127	16.671	18.2418	19.2466																	16.2595	17.4572	18.5614	19.8143
1440	creatininase family protein	SGL_RS18295		slr0596	lcl|NC_000911.1_prot_WP_010874340.1_3268	lcl|NC_000911.1_prot_WP_010874340.1_3268		creatininase family protein	WP_010874339.1		3553097..3553918	CDS		x							18.0936	19.5125	17.8634	15.5081	12.861																19.0894	17.6949	16.1641	14.0433
1444	serine/threonine protein kinase	SGL_RS18320		slr0599	lcl|NC_000911.1_prot_WP_010874345.1_3273	lcl|NC_000911.1_prot_WP_010874345.1_3273		serine/threonine protein kinase	WP_010874344.1		3557481..3559088	CDS		x			13.8698	13.9464	15.2401	16.2098														17.7474			14.5792	14.9809	15.359	17.5076
1445	NAD(P)/FAD-dependent oxidoreductase	SGL_RS18325		slr0600	lcl|NC_000911.1_prot_WP_010874346.1_3274	lcl|NC_000911.1_prot_WP_010874346.1_3274		NAD(P)/FAD-dependent oxidoreductase	WP_010874345.1		3559199..3560179	CDS		x				18.281	18.5571	20.575	20.1062	18.215												19.2301				18.556	20.4219	20.2604	19.4434
1446	hypothetical protein	SGL_RS18330		slr0601	lcl|NC_000911.1_prot_WP_010874347.1_3275	lcl|NC_000911.1_prot_WP_010874347.1_3275		hypothetical protein	WP_010874346.1		3560323..3560709	CDS		x						18.0813	17.8709																		14.7518	17.177	17.4015	16.8117
1447	elongation factor 4	SGL_RS18350		slr0604	lcl|NC_000911.1_prot_WP_010874351.1_3280	lcl|NC_000911.1_prot_WP_010874351.1_3280	lepA	translation elongation factor 4]	WP_010874350.1		3564838..3566649	CDS		x							20.363													18.6007
1448	glutathione S-transferase family protein	SGL_RS18355		slr0605	lcl|NC_000911.1_prot_WP_010874352.1_3281	lcl|NC_000911.1_prot_WP_010874352.1_3281		glutathione S-transferase family protein	WP_010874351.1		3566761..3567720	CDS		x				17.5105	17.6883	19.2395	19.0336	18.7751																17.5434	19.2544	20.1746	19.6978	17.5945
1449	lipopolysaccharide heptosyltransferase family	SGL_RS18365		slr0606	lcl|NC_000911.1_prot_WP_010874353.1_3282	lcl|NC_000911.1_prot_WP_010874353.1_3282		glycosyltransferase family 9 protein	WP_010874352.1		3568022..3568975	CDS		x			18.6794	18.4526	17.9709	19.4432	19.4769	18.55	17.1195														17.8768	18.1416	19.9063	19.5983	20.5681	17.3617
1451	GTP-binding protein	SGL_RS18380		slr0609	lcl|NC_000911.1_prot_WP_010874356.1_3285	lcl|NC_000911.1_prot_WP_010874356.1_3285		GTP-binding protein	WP_010874354.1		3570424..3571575	CDS		x			14.6676	16.5851	16.8729	16.3844	17.0312													18.0848					18.4264
1453	carbon dioxide concentrating mechanism protein	SGL_RS02875		sll1031	lcl|NC_000911.1_prot_WP_014407066.1_204	lcl|NC_000911.1_prot_WP_014407066.1_204		ribulose bisphosphate carboxylase small subunit	WP_014407064.1		complement(216264..218273)	CDS		x	17.3302	17.6354	18.9182	20.0739	20.5358	22.4141	22.2537	20.4665	18.176	16.1834	15.555	15.6466	15.2552	15.5398	15.3381	15.494	15.6394	14.3335	14.3587	23.1332	17.235	16.8809	18.9793	20.5015	21.7583	23.1106	22.8753	20.6762	17.3781	15.824	15.5847	15.747	15.629	15.9516	16.3411
1454	DNA-binding response regulator	SGL_RS02990		slr1783	lcl|NC_000911.1_prot_WP_014407067.1_228	lcl|NC_000911.1_prot_WP_014407067.1_228		response regulator transcription factor	WP_014407066.1		242399..243094	CDS		x		16.2998	18.4444	17.9083	17.4491	20.1983																		18.9956	18.9189
1455	long-chain fatty acid--CoA ligase	SGL_RS04190		slr1609	lcl|NC_000911.1_prot_WP_014407070.1_464	lcl|NC_000911.1_prot_WP_014407070.1_464		AMP-binding protein	WP_014407067.1		487467..489377	CDS		x						17.229	16.4389	16.2603																	16.1652	16.7853	18.0854
1456	response regulator	SGL_RS04200		slr1042	lcl|NC_000911.1_prot_WP_014407071.1_466	lcl|NC_000911.1_prot_WP_014407071.1_466		response regulator	WP_014407070.1		491084..491449	CDS		x		18.3232	16.5788																				17.0444
1457	enoyl-[acyl-carrier-protein] reductase FabI	SGL_RS04250	fabI	slr1051	lcl|NC_000911.1_prot_WP_014407072.1_477	lcl|NC_000911.1_prot_WP_014407072.1_477	fabI	enoyl-ACP reductase FabI]	WP_014407071.1		503943..504719	CDS		x			14.4176	17.1063	18.0174	19.5012	20.6962	18.1765	18.0297							13.8752				19.1195			15.7945	17.8152	19.4612	20.8736	20.8997	18.3804
1458	NAD(P)H-dependent glycerol-3-phosphate	SGL_RS04330		slr1755	lcl|NC_000911.1_prot_WP_014407073.1_493	lcl|NC_000911.1_prot_WP_014407073.1_493		NAD(P)H-dependent glycerol-3-phosphate dehydrogenase	WP_014407072.1		529735..530688	CDS		x			16.1582	16.3142	17.2513	17.888														16.1762			15.9692	17.5292	18.9224	17.347
1460	bacterioferritin	SGL_RS05685	bfr	slr1890	lcl|NC_000911.1_prot_WP_014407079.1_763	lcl|NC_000911.1_prot_WP_014407079.1_763	bfr	bacterioferritin]	WP_014407076.1		822894..823367	CDS		x			16.3377									16.2962	15.4724	13.5304	14.219	15.1603	16.1776	16.0994	17.8314	19.2711			16.7502	15.2981	17.4801				11.9695			18.5209	16.9074	14.6029	16.0928
1461	50S ribosomal protein L5	SGL_RS05790		sll1808	lcl|NC_000911.1_prot_WP_014407080.1_785	lcl|NC_000911.1_prot_WP_014407080.1_785	rplE	50S ribosomal protein L5]	WP_014407079.1		complement(836352..836894)	CDS		x			14.7358							17.3966	15.912	18.5982	18.7869	18.8724	18.8604	19.5136	19.4378	17.2793	18.2232	26.7032			15.5171	16.3065	15.2811	15.0018					15.0997	18.5664	18.5683	19.7579	18.9461
1462	Rieske (2Fe-2S) protein	SGL_RS06035		slr1205	lcl|NC_000911.1_prot_WP_014407084.1_832	lcl|NC_000911.1_prot_WP_014407084.1_832		Rieske (2Fe-2S) protein	WP_014407082.1		887731..888084	CDS		x	21.6418	20.8865	18.424	15.7862																	22.2882	20.4468	19.2597	16.1811
1464	DNA-binding protein HU	SGL_RS06410		sll1712	lcl|NC_000911.1_prot_WP_014407089.1_907	lcl|NC_000911.1_prot_WP_014407089.1_907		HU family DNA-binding protein	WP_014407087.1		complement(970882..971184)	CDS		x	20.2133	21.5896	22.614	21.9358	22.356	23.1318	21.5741	19.6698	17.4401					16.3196			14.4853	14.2021		21.491	21.8253	21.1869	22.3053	22.6608	23.4515	23.7171	22.2128	19.4302							15.4273
1465	TIGR01777 family protein	SGL_RS06670		slr1223	lcl|NC_000911.1_prot_WP_014407090.1_959	lcl|NC_000911.1_prot_WP_014407090.1_959		TIGR01777 family oxidoreductase	WP_014407089.1		1025519..1026442	CDS		x				15.6305	15.8432	17.67	19.3019		21.0247	20.4878							13.9862			21.7114				15.9371	17.0846	19.0568	17.1788	18.9546	20.4689	19.5022					14.7302
1466	protochlorophyllide reductase	SGL_RS06735		ssr2049	lcl|NC_000911.1_prot_WP_014407092.1_972	lcl|NC_000911.1_prot_WP_014407092.1_972		PCP reductase family protein	WP_014407090.1		1042390..1042557	CDS		x			19.9979																		21.5963		19.0503
1467	type I glyceraldehyde-3-phosphate dehydrogenase	SGL_RS07215	gap	slr0884	lcl|NC_000911.1_prot_WP_014407094.1_1067	lcl|NC_000911.1_prot_WP_014407094.1_1067	gap	type I glyceraldehyde-3-phosphate dehydrogenase]	WP_014407093.1		1147079..1148098	CDS		x					17.7673	21.8798	22.4324	21.1552	19.8414	18.4428	16.6904	15.5134	14.9036	14.2007	14.0001									14.1315	19.2778	21.9595	22.4248	21.9196	18.1729	15.8697	16.3038	16.5988	15.2048	14.7393	14.843
1468	photosystem II CP43 reaction center protein	SGL_RS08200		sll0851	lcl|NC_000911.1_prot_WP_014407100.1_1267	lcl|NC_000911.1_prot_WP_014407100.1_1267	psbC	photosystem II reaction center protein CP43]	WP_014407097.1		complement(1347474..1348856)	CDS		x			16.8668	20.2697	21.7173	23.7242	24.6374	25.376	25.378	25.0919	24.8234	24.6754	24.234	24.0719	23.6656	23.873	23.6001	22.38	22.6776	26.799			16.3131	20.4163	22.7011	24.3392	25.1534	25.3347	24.444	24.5126	24.961	25.1201	24.624	24.7955	24.5664
1469	histidinol-phosphate transaminase	SGL_RS08515	hisC	sll1958	lcl|NC_000911.1_prot_WP_014407103.1_1331	lcl|NC_000911.1_prot_WP_014407103.1_1331	hisC	histidinol-phosphate transaminase]	WP_014407100.1		complement(1410995..1412044)	CDS		x				17.84	19.0164	20.1935	20.3301	17.1612																18.4177	20.093	19.6824	20.6875	17.1729
1470	leucyl aminopeptidase	SGL_RS09430		sll2001	lcl|NC_000911.1_prot_WP_014407105.1_1514	lcl|NC_000911.1_prot_WP_014407105.1_1514		leucyl aminopeptidase	WP_014407103.1		complement(1618127..1619605)	CDS		x						15.8741	18.9853	22.1663	23.5623	23.6489	21.9831	20.2077	18.0019	17.0323	16.7079	15.6138	16.172	14.0823									19.0094	21.8248	22.283	22.2961	21.1323	20.2863	16.9363	17.1888	16.1434
1471	SDR family oxidoreductase	SGL_RS09825		slr0809	lcl|NC_000911.1_prot_WP_014407106.1_1592	lcl|NC_000911.1_prot_WP_014407106.1_1592		SDR family oxidoreductase	WP_014407105.1		1690005..1690934	CDS		x				14.5749	14.4549	16.6919														16.8314			15.8809	16.9548	17.6535	17.4887	16.7669
1474	mannose-1-phosphate guanylyltransferase	SGL_RS10610		sll1370	lcl|NC_000911.1_prot_WP_014407111.1_1743	lcl|NC_000911.1_prot_WP_014407111.1_1743		mannose-1-phosphate guanylyltransferase	WP_014407110.1		complement(1845795..1846865)	CDS		x					16.0478	16.9276																		16.0282	17.3456	18.0795
1475	pyridoxamine 5'-phosphate oxidase	SGL_RS10830	pdxH	sll1440	lcl|NC_000911.1_prot_WP_014407112.1_1785	lcl|NC_000911.1_prot_WP_014407112.1_1785	pdxH	pyridoxamine 5'-phosphate oxidase]	WP_014407111.1		complement(1896869..1897513)	CDS		x			15.2302	16.7972	17.2079	16.8629					17.0674												16.5352	17.1801	16.764	18.4482	18.5748
1476	Asp-tRNA(Asn)/Glu-tRNA(Gln) amidotransferase	SGL_RS10865	gatB	sll1435	lcl|NC_000911.1_prot_WP_014407113.1_1792	lcl|NC_000911.1_prot_WP_014407113.1_1792	gatB	Asp-tRNA(Asn)/Glu-tRNA(Gln) amidotransferase subunit GatB]	WP_014407112.1		complement(1902437..1903924)	CDS		x			16.9851	18.5846	19.3267	21.0003	20.7165	19.2756	17.1745											20.1942			17.4109	19.0703	20.348	21.2805	20.8122	18.4049							13.8001
1477	hypothetical protein	SGL_RS11295		slr1004	lcl|NC_000911.1_prot_WP_014407115.1_1880	lcl|NC_000911.1_prot_WP_014407115.1_1880		hypothetical protein	WP_014407113.1		complement(1997497..1997790)	CDS		x																								18.1547	18.3863
1478	inorganic diphosphatase	SGL_RS11485		slr1622	lcl|NC_000911.1_prot_WP_014407118.1_1918	lcl|NC_000911.1_prot_WP_014407118.1_1918		inorganic diphosphatase	WP_014407115.1		2034294..2034803	CDS		x				16.5953	17.558	20.0603	22.0743	20.0934	20.9652	18.6785															19.6285	19.1693	21.3064	20.755		19.5954		17.4709
1479	transcription antitermination protein NusB	SGL_RS11835	nusB	sll0271	lcl|NC_000911.1_prot_WP_014407122.1_1986	lcl|NC_000911.1_prot_WP_014407122.1_1986	nusB	transcription antitermination factor NusB]	WP_014407120.1		complement(2104943..2105608)	CDS		x			17.8747	17.0235	18.0136	17.1767	15.8312																15.8207	18.7131	19.3892	18.2457
1480	ferredoxin	SGL_RS12125		slr0148	lcl|NC_000911.1_prot_WP_014407123.1_2045	lcl|NC_000911.1_prot_WP_014407123.1_2045		2Fe-2S iron-sulfur cluster-binding protein	WP_014407122.1		2179537..2180019	CDS		x	18.267	21.7585	20.0644	16.5587	16.4812																20.8914	21.2804	20.4813	16.8896	17.4749
1481	peroxiredoxin	SGL_RS13140		sll0755	lcl|NC_000911.1_prot_WP_014407134.1_2249	lcl|NC_000911.1_prot_WP_014407134.1_2249		peroxiredoxin	WP_014407127.1		complement(2416091..2416693)	CDS		x		16.5217	18.5135	17.8372	18.0888	17.9279														18.3585			18.6308	17.7594	18.7152	18.7266
1482	glucose-1-phosphate thymidylyltransferase	SGL_RS13560		sll0207	lcl|NC_000911.1_prot_WP_014407137.1_2332	lcl|NC_000911.1_prot_WP_014407137.1_2332		glucose-1-phosphate thymidylyltransferase	WP_014407134.1		complement(2512467..2513564)	CDS		x				13.1241	12.942	15.0054	16.4613	15.3061							11.1918					18.1115				11.8075	12.9572	15.1902	16.2002
1483	acetolactate synthase small subunit	SGL_RS13860	ilvN	sll0065	lcl|NC_000911.1_prot_WP_014407139.1_2393	lcl|NC_000911.1_prot_WP_014407139.1_2393	ilvN	acetolactate synthase small subunit]	WP_014407137.1		complement(2575344..2575862)	CDS		x	16.965	19.4108	19.3793	19.1045	18.9455	20.0937	20.1152	20.6292	17.8028		15.118									20.7525		17.399	19.5228	19.5765	20.2899	20.3578	20.8586	20.6435	17.6328	15.834
1484	aminodeoxychorismate/anthranilate synthase	SGL_RS13880		slr0055	lcl|NC_000911.1_prot_WP_014407140.1_2397	lcl|NC_000911.1_prot_WP_014407140.1_2397		aminodeoxychorismate/anthranilate synthase component II	WP_014407139.1		2577453..2578043	CDS		x																								18.1596	19.6981
1485	sensory histidine kinase	SGL_RS15240		slr0073	lcl|NC_000911.1_prot_WP_014407145.1_2672	lcl|NC_000911.1_prot_WP_014407145.1_2672		Hpt domain-containing protein	WP_014407140.1		2869791..2870699	CDS		x			14.1514	17.0156	18.2252	19.718	19.1915	17.098																17.1598	19.4985	20.7714	20.3889	17.9886
1486	methyltransferase domain-containing protein	SGL_RS15350		slr0089	lcl|NC_000911.1_prot_WP_014407146.1_2694	lcl|NC_000911.1_prot_WP_014407146.1_2694		methyltransferase domain-containing protein	WP_014407145.1		2896726..2897610	CDS		x				16.326	17.9015		17.6885							14.0404										16.7928	18.3519	17.4561
1487	7-cyano-7-deazaguanine synthase QueC	SGL_RS16620	queC	slr0527	lcl|NC_000911.1_prot_WP_014407153.1_2948	lcl|NC_000911.1_prot_WP_014407153.1_2948	queC	7-cyano-7-deazaguanine synthase QueC]	WP_014407150.1		3183873..3184571	CDS		x				16.2916																			17.1765	17.7959	18.3336
1489	ketol-acid reductoisomerase	SGL_RS17215	ilvC	sll1363	lcl|NC_000911.1_prot_WP_014407160.1_3063	lcl|NC_000911.1_prot_WP_014407160.1_3063	ilvC	ketol-acid reductoisomerase]	WP_014407159.1		complement(3317701..3318696)	CDS		x			14.3291	14.9997	17.629	16.6658	16.3264	20.614	22.5527	24.9287	25.306	24.6147	22.3361	20.8804	19.0535	17.9395	16.8977	15.4342	15.79	18.1328			14.9706	16.3343	17.5887	17.4817		17.4941	21.6319	24.4005	25.5077	24.7541	22.5924	20.5526	19.8379
1490	photosystem I reaction center subunit PsaK	SGL_RS17240	psaK	sll0629	lcl|NC_000911.1_prot_WP_014407161.1_3068	lcl|NC_000911.1_prot_WP_014407161.1_3068	psaK	photosystem I reaction center subunit PsaK]	WP_014407160.1		complement(3322377..3322649)	CDS		x													20.397		19.3209	20.7234	20.2886	18.9994		25.0359											20.972		20.9717	21.4089	19.7547
1491	peptidase M3	SGL_RS17300		slr0659	lcl|NC_000911.1_prot_WP_014407162.1_3075	lcl|NC_000911.1_prot_WP_014407162.1_3075		M3 family metallopeptidase	WP_014407161.1		3336464..3338548	CDS		x				16.0595	16.2535	18.9979	18.989																	16.2443	18.3459	19.9271	19.6259	16.2624
1492	NAD(P)/FAD-dependent oxidoreductase	SGL_RS17540		sll1484	lcl|NC_000911.1_prot_WP_014407163.1_3121	lcl|NC_000911.1_prot_WP_014407163.1_3121		NAD(P)/FAD-dependent oxidoreductase	WP_014407162.1		complement(3390028..3391491)	CDS		x							19.1201	19.7902	19.2321	17.7547	17.2278	16.9251	15.3106	15.9589	16.3571	14.5816	14.0342	15.2216	13.8034	18.0985						15.2941	18.919	20.2256	18.5594	17.4319	17.1676	17.2543	15.9432	15.5426	14.8786
1493	amidohydrolase	SGL_RS17805		slr1653	lcl|NC_000911.1_prot_WP_014407165.1_3173	lcl|NC_000911.1_prot_WP_014407165.1_3173		M20 family metallopeptidase	WP_014407163.1		3453211..3454425	CDS		x				15.7184	15.9073																		16.454	17.5994	17.2525	18.4296
1494	bifunctional	SGL_RS18300	purH	slr0597	lcl|NC_000911.1_prot_WP_014407167.1_3269	lcl|NC_000911.1_prot_WP_014407167.1_3269	purH	bifunctional phosphoribosylaminoimidazolecarboxamide formyltransferase/IMP cyclohydrolase]	WP_014407165.1		3553977..3555512	CDS		x				17.8289	19.9905	22.2853	23.0847	22.0497	19.5987	16.544														18.7034	21.2937	22.8661	23.1588	22.2944	17.3357	16.2108
1495	bifunctional phosphoribosyl-AMP	SGL_RS18375		slr0608	lcl|NC_000911.1_prot_WP_014407168.1_3284	lcl|NC_000911.1_prot_WP_014407168.1_3284	hisIE	bifunctional phosphoribosyl-AMP cyclohydrolase/phosphoribosyl-ATP diphosphatase HisIE]	WP_014407167.1		3569672..3570319	CDS		x			14.522	15.2617	15.6041	16.0836																		16.0698	17.9978	16.8965	17.2213	15.1688
1500	hypothetical protein	SGL_RS02270		slr1127	lcl|NC_000911.1_prot_WP_020861356.1_81	lcl|NC_000911.1_prot_WP_020861356.1_81		hypothetical protein	WP_020861355.1		90737..91411	CDS		x	20.0866	20.2259	19.6617	16.3424	16.4836																18.9979	21.1849	18.8539	17.5951	17.8581
1502	dihydrolipoyl dehydrogenase	SGL_RS02780	lpdA	slr1096	lcl|NC_000911.1_prot_WP_020861380.1_184	lcl|NC_000911.1_prot_WP_020861380.1_184	lpdA	dihydrolipoyl dehydrogenase]	WP_020861379.1		192882..194306	CDS		x				16.1521	18.0111	20.6965	21.4749	21.8874	21.8491	21.154	19.974	19.1862	18.6199	18.7023	18.0584	17.7769	17.3209	14.4696	16.856	22.2797				15.7105	18.6851	20.9302	22.1818	21.9904	20.7669	20.6268	19.5363	19.5623	18.9426	19.0297	18.5964
1503	EAL domain-containing protein	SGL_RS02810		slr1102	lcl|NC_000911.1_prot_WP_020861381.1_191	lcl|NC_000911.1_prot_WP_020861381.1_191		EAL domain-containing protein	WP_020861380.1		197633..200185	CDS		x						14.0427	18.0573	16.7176	17.5823	15.5981	14.3068									17.2515							17.6175	17.6947	15.1839		13.1202				12.7142
1506	class I SAM-dependent methyltransferase	SGL_RS03560		slr1610	lcl|NC_000911.1_prot_WP_020861422.1_339	lcl|NC_000911.1_prot_WP_020861422.1_339		class I SAM-dependent methyltransferase	WP_020861399.1		355990..357210	CDS		x					13.7663	15.4758	18.4096																		12.8004	15.8998	16.5098	14.8436
1509	curli assembly protein CsgG	SGL_RS04760		sll1835	lcl|NC_000911.1_prot_WP_020861473.1_581	lcl|NC_000911.1_prot_WP_020861473.1_581		CsgG/HfaB family protein	WP_020861472.1		complement(617390..618109)	CDS		x	18.3436		19.8208	19.6075	18.7847	18.9575	17.7512													20.0088	17.4581		20.1346	19.682	19.5391	19.0711
1510	hypothetical protein	SGL_RS04840		sll0997	lcl|NC_000911.1_prot_WP_020861477.1_596	lcl|NC_000911.1_prot_WP_020861477.1_596		hypothetical protein	WP_020861474.1		complement(633789..634808)	CDS		x			17.2886	17.5202	17.8993	17.0531																	16.781	16.3026	17.6737
1514	GAF domain-containing protein	SGL_RS05135		slr1393	lcl|NC_000911.1_prot_WP_020861492.1_654	lcl|NC_000911.1_prot_WP_020861492.1_654		GAF domain-containing protein	WP_020861489.1		701415..704267	CDS		x								16.8466												15.6403											14.3489
1517	hypothetical protein	SGL_RS05420		slr2018	lcl|NC_000911.1_prot_WP_020861510.1_710	lcl|NC_000911.1_prot_WP_020861510.1_710		hypothetical protein	WP_020861505.1		758910..761228	CDS		x				15.9695	18.3357	20.9181	22.5414	21.45	20.3349	18.4922	17.4298	17.0229	15.3942	13.7546	15.5739	16.1944	14.5822			18.9734				16.6289	20.05	21.4733	22.1558	21.7575	17.8518	18.3912	17.6879	16.989	16.1086	14.7251	16.5303
1519	DUF3386 domain-containing protein	SGL_RS05895		slr1900	lcl|NC_000911.1_prot_WP_020861538.1_806	lcl|NC_000911.1_prot_WP_020861538.1_806		DUF3386 domain-containing protein	WP_020861521.1		849904..850545	CDS		x	18.8467	21.6584	20.8488	19.0967	17.8764	17.8777															19.3704	21.2231	20.8381	19.5667	18.9497	16.1153	14.4371
1521	DUF1868 domain-containing protein	SGL_RS06115		slr2070	lcl|NC_000911.1_prot_WP_020861549.1_848	lcl|NC_000911.1_prot_WP_020861549.1_848		DUF1868 domain-containing protein	WP_020861548.1		907050..907826	CDS		x			17.4635	14.8357																20.5808			16.854	15.8233		16.0459
1522	co-chaperone GroES	SGL_RS06165		slr2075	lcl|NC_000911.1_prot_WP_020861555.1_858	lcl|NC_000911.1_prot_WP_020861555.1_858	groES	co-chaperone GroES]	WP_020861553.1		915313..915624	CDS		x	23.4377	23.0617	22.2519	21.8581	20.7764	21.142	21.7506	20.8824	19.6491	18.9344	18.2366	17.3297	18.0854	16.119	17.2346	17.0436	17.3818	17.7721	16.5783	23.5595	24.3284	22.2836	22.4585	21.4734	21.5186	21.9039	21.7243	21.2046	19.9855	19.279	17.77	17.9888	17.0859	17.8419	20.1804
1525	ABC transporter permease subunit	SGL_RS07090		sll1270	lcl|NC_000911.1_prot_WP_020861618.1_1039	lcl|NC_000911.1_prot_WP_020861618.1_1039		ABC transporter permease subunit	WP_020861617.1		complement(1114429..1116012)	CDS		x					15.2791	19.5832	20.8622	20.0999	18.0722	16.589	15.8439	13.956	14.0923												17.1443	19.8544	20.3448	20.1291	17.4811	16.6861	15.3004	14.8297
1526	glycogen/starch/alpha-glucan phosphorylase	SGL_RS07100		slr1367	lcl|NC_000911.1_prot_WP_020861619.1_1041	lcl|NC_000911.1_prot_WP_020861619.1_1041		glycogen/starch/alpha-glucan phosphorylase	WP_020861618.1		1117143..1119674	CDS		x						17.5814	20.6638	21.4999	20.5865	18.2237	16.0254	13.6697	13.7248	13.3678	12.4678	12.3434	11.4938			16.3889						18.0487	20.7187	21.8522	18.807	16.8244	15.0893	16.1175	15.2143	14.0068	13.6412
1528	carboxynorspermidine decarboxylase	SGL_RS07180	nspC	sll0873	lcl|NC_000911.1_prot_WP_020861624.1_1057	lcl|NC_000911.1_prot_WP_020861624.1_1057	nspC	carboxynorspermidine decarboxylase]	WP_020861621.1		complement(1140497..1141645)	CDS		x					15.243	18.7788	17.5702	16.4664	14.7739															15.2759	18.062	18.3346	17.8365	16.8406
1529	cytochrome b6-f complex iron-sulfur subunit	SGL_RS07320		sll1316	lcl|NC_000911.1_prot_WP_020861638.1_1086	lcl|NC_000911.1_prot_WP_020861638.1_1086		cytochrome b6-f complex iron-sulfur subunit	WP_020861632.1		complement(1166186..1166728)	CDS		x		18.7213	22.9649	22.7567	22.3065	23.2435	22.3889	21.5224	19.6529	17.2865	16.6659	16.7974								19.457		16.6598	22.9194	22.8953	23.3329	23.5299	22.9586	21.2408	19.0306	17.5393	17.0575
1530	hypothetical protein	SGL_RS07335		sll1315	lcl|NC_000911.1_prot_WP_020861640.1_1090	lcl|NC_000911.1_prot_WP_020861640.1_1090		hypothetical protein	WP_020861638.1		complement(1167961..1168950)	CDS		x			15.5879	14.8535	15.6039														13.2389	19.1634			15.0139	14.9281	15.2337	18.7427
1531	SDR family oxidoreductase	SGL_RS07350		sll1308	lcl|NC_000911.1_prot_WP_020861641.1_1094	lcl|NC_000911.1_prot_WP_020861641.1_1094		SDR family oxidoreductase	WP_020861640.1		complement(1179926..1180666)	CDS		x			16.4979	17.1492	16.2043	16.8009																	16.7964	16.6085	17.1715	16.446
1532	hypothetical protein	SGL_RS07525		ssl3389	lcl|NC_000911.1_prot_WP_020861649.1_1131	lcl|NC_000911.1_prot_WP_020861649.1_1131		CDGSH iron-sulfur domain-containing protein	WP_020861648.1		complement(1215167..1215403)	CDS		x		18.2862	16.4741																		18.3978	18.822
1533	hypothetical protein	SGL_RS07675		sll1757	lcl|NC_000911.1_prot_WP_020861658.1_1162	lcl|NC_000911.1_prot_WP_020861658.1_1162		HpsJ family protein	WP_020861653.1		complement(1241313..1242131)	CDS		x				17.9592	19.4238	22.6727	23.99	23.8103	19.7323	19.1041	18.0814	17.6582	16.5945		15.5164	15.2656	15.3789			19.7788				18.2322	20.263	22.8586	24.8706	23.82	20.027	18.8144	17.8493	17.6402	16.8761	17.2256	15.4101
1536	hypothetical protein	SGL_RS08305		ssr1473	lcl|NC_000911.1_prot_WP_020861697.1_1291	lcl|NC_000911.1_prot_WP_020861697.1_1291		hypothetical protein	WP_020861688.1		1370437..1370733	CDS		x				17.1418																				18.176	17.2311
1538	catalase/peroxidase HPI	SGL_RS09095	katG	sll1987	lcl|NC_000911.1_prot_WP_020861737.1_1449	lcl|NC_000911.1_prot_WP_020861737.1_1449	katG	catalase/peroxidase HPI]	WP_020861735.1		complement(1544714..1546903)	CDS		x						17.0967	20.1331	21.153	20.2605	17.1881	14.9094															17.078	18.8467	21.4263	16.5331	15.5248
1540	pentapeptide repeat-containing protein	SGL_RS09390		slr1519	lcl|NC_000911.1_prot_WP_020861758.1_1505	lcl|NC_000911.1_prot_WP_020861758.1_1505		pentapeptide repeat-containing protein	WP_020861748.1		1610775..1611464	CDS		x																				21.5639
1544	SDR family NAD-dependent epimerase/dehydratase	SGL_RS18235		sll0576	lcl|NC_000911.1_prot_WP_020861875.1_3257	lcl|NC_000911.1_prot_WP_020861875.1_3257		NAD-dependent epimerase/dehydratase	WP_020861874.1		complement(3540326..3541258)	CDS		x					18.4366	22.6501	23.2143	24.2044	22.2543	19.2574	15.4075									17.3322				15.8118	20.6363	22.2291	23.2313	24.3083	20.4996	17.9867	15.6038
1546	glucose-1-phosphate adenylyltransferase	SGL_RS18090		slr1176	lcl|NC_000911.1_prot_WP_020861884.1_3228	lcl|NC_000911.1_prot_WP_020861884.1_3228		glucose-1-phosphate adenylyltransferase	WP_020861883.1		3516569..3517858	CDS		x					15.4648	20.097	22.6522	23.8968	23.3753	21.5084	18.9789	17.0813	15.1771												15.8842	19.5709	23.055	24.2104	22.3384	20.8499	19.2277	17.4063	16.3115
1548	phosphoketolase family protein	SGL_RS18020		slr0453	lcl|NC_000911.1_prot_WP_020861888.1_3215	lcl|NC_000911.1_prot_WP_020861888.1_3215		phosphoketolase family protein	WP_020861887.1		3500761..3503178	CDS		x						16.9134	20.4213	22.3073	22.1258	20.1022	17.1696	16.3999	13.5828			12.0781										17.0275	19.4499	22.2622	20.5537	19.1269	16.711	16.2178	14.0219
1551	type II toxin-antitoxin system HicA family	SGL_RS17705		ssl1377	lcl|NC_000911.1_prot_WP_020861921.1_3154	lcl|NC_000911.1_prot_WP_020861921.1_3154		type II toxin-antitoxin system HicA family toxin	WP_020861920.1		complement(3426774..3427001)	CDS		x			17.6827	17.7842	18.2624																		18.7573	17.9792	18.0768
1553	DUF3598 family protein	SGL_RS16760		sll0497	lcl|NC_000911.1_prot_WP_020861968.1_2975	lcl|NC_000911.1_prot_WP_020861968.1_2975		DUF3598 family protein	WP_020861966.1		complement(3219158..3219979)	CDS		x	14.9222	17.6492	16.2593	15.6895	14.8427															14.7703		17.1528	16.4195	15.9747	14.5206
1559	type II toxin-antitoxin system HicA family	SGL_RS14650		TU2896_riboprof_proteogen	sll0180b;lcl|NC_000911.1_prot_WP_020862091.1_2553	sll0180b;lcl|NC_000911.1_prot_WP_020862091.1_2553		type II toxin-antitoxin system HicA family toxin	WP_020862087.1		complement(2738918..2739133)	sORF;CDS	TU2896_riboprof_proteogen	1 Pep suffice																								17.3056
1560	hypothetical protein	SGL_RS14470		slr0420	lcl|NC_000911.1_prot_WP_020862103.1_2517	lcl|NC_000911.1_prot_WP_020862103.1_2517		hypothetical protein	WP_020862098.1		2699262..2699855	CDS		x		19.9961	16.7717								14.4812				12.0868								16.404											14.485
1561	hypothetical protein	SGL_RS14325		sll0606	lcl|NC_000911.1_prot_WP_020862109.1_2488	lcl|NC_000911.1_prot_WP_020862109.1_2488		ABC transporter substrate-binding protein	WP_020862103.1		complement(2667542..2668936)	CDS		x			11.3206	14.3133	16.3385	17.8175	17.3184	15.1378	21.9888	16.1261				10.1172										16.1494	17.8163	17.7546	18.4585	16.0576	19.1376	16.0561	13.6759	15.4018			10.3602
1562	hypothetical protein	SGL_RS14075		slr0483	lcl|NC_000911.1_prot_WP_020862135.1_2436	lcl|NC_000911.1_prot_WP_020862135.1_2436		CAAD domain-containing protein	WP_020862115.1		2617485..2617889	CDS		x			16.5873	17.4568	18.1451	21.2651	22.3656	21.9947	20.7928	19.8288	17.9629	17.4542	17.0989	18.8315	17.9999	18.4809	17.9338	17.2664	17.5985	23.0997			17.1802	18.0621	20.8484	22.2232	23.2662	22.1144	17.259	16.3211	19.5617	20.1174	19.0962	19.0231	18.6287
1563	hypothetical protein	SGL_RS13910		slr0058	lcl|NC_000911.1_prot_WP_020862140.1_2403	lcl|NC_000911.1_prot_WP_020862140.1_2403		phasin family protein	WP_020862136.1		2582546..2582869	CDS		x			16.5279	15.8427	16.5374	18.8487	18.2176																	17.0293	19.1185	17.542	19.2278
1565	DUF3747 domain-containing protein	SGL_RS13245		sll0319	lcl|NC_000911.1_prot_WP_020862182.1_2272	lcl|NC_000911.1_prot_WP_020862182.1_2272		DUF3747 domain-containing protein	WP_020862172.1		complement(2437922..2438779)	CDS		x		17.9554	16.3109							16.5607	16.3498		15.4333	14.838	13.7222	14.8018	15.715			20.6099		17.9923	16.472	15.8426						16.2965		16.64	16.9738	16.9511	16.1341
1566	hypothetical protein	SGL_RS13175		sll0749	lcl|NC_000911.1_prot_WP_020862186.1_2257	lcl|NC_000911.1_prot_WP_020862186.1_2257		GerMN domain-containing protein	WP_020862183.1		complement(2422833..2423420)	CDS		x			17.8108	18.5802	17.8874	16.9317																	17.8901	18.7222	19.7152
1567	hypothetical protein	SGL_RS13135		sll0756	lcl|NC_000911.1_prot_WP_020862188.1_2248	lcl|NC_000911.1_prot_WP_020862188.1_2248		hypothetical protein	WP_020862186.1		complement(2415410..2415901)	CDS		x			18.1598																				18.1535	15.5506
1568	hypothetical protein	SGL_RS13100		sll0761	lcl|NC_000911.1_prot_WP_020862192.1_2241	lcl|NC_000911.1_prot_WP_020862192.1_2241		hypothetical protein	WP_020862188.1		complement(2409572..2409925)	CDS		x	19.7013	18.9451																			20.3455	18.4304
1569	dTMP kinase	SGL_RS12945	tmk	slr0379	lcl|NC_000911.1_prot_WP_020862197.1_2210	lcl|NC_000911.1_prot_WP_020862197.1_2210	tmk	dTMP kinase]	WP_020862192.1		2381113..2381751	CDS		x																				17.6824
1570	gfo/Idh/MocA family oxidoreductase	SGL_RS12675		slr0338	lcl|NC_000911.1_prot_WP_020862213.1_2156	lcl|NC_000911.1_prot_WP_020862213.1_2156		Gfo/Idh/MocA family oxidoreductase	WP_020862212.1		2299371..2300441	CDS		x				13.0615	13.8013	16.4508	16.9669	16.3623	15.3091																14.9943	16.856	17.7491	17.1619
1573	hypothetical protein	SGL_RS12285		slr1926	lcl|NC_000911.1_prot_WP_020862235.1_2079	lcl|NC_000911.1_prot_WP_020862235.1_2079		hypothetical protein	WP_020862234.1		2219290..2219793	CDS		x			19.124	19.5002	17.9559	19.1112														20.2267			19.5552	18.9904	20.0488	18.9234
1574	hypothetical protein	SGL_RS12120		slr0147	lcl|NC_000911.1_prot_WP_020862247.1_2044	lcl|NC_000911.1_prot_WP_020862247.1_2044		hypothetical protein	WP_020862246.1		2178840..2179505	CDS		x			16.0395	15.8397	16.0972	18.7242	18.9821																	17.3263	18.7951	18.4352
1575	pentapeptide repeat-containing protein	SGL_RS11820		sll0274	lcl|NC_000911.1_prot_WP_020862273.1_1983	lcl|NC_000911.1_prot_WP_020862273.1_1983		pentapeptide repeat-containing protein	WP_020862268.1		complement(2101977..2102561)	CDS		x	19.9588	19.7873	18.7609	15.5299	16.3857	15.5011															19.9407	20.2436	19.393	17.6946	16.1241							18.334
1577	aldo/keto reductase	SGL_RS11340		slr0942	lcl|NC_000911.1_prot_WP_020862295.1_1889	lcl|NC_000911.1_prot_WP_020862295.1_1889		aldo/keto reductase	WP_020862291.1		2006851..2007807	CDS		x		16.4395	19.5417	18.6377	17.8604	17.7018																	19.8484	19.4695	19.5008	16.8757
1578	type IV pilus secretin PilQ	SGL_RS10700		slr1277	lcl|NC_000911.1_prot_WP_020862340.1_1760	lcl|NC_000911.1_prot_WP_020862340.1_1760		type IV pilus secretin PilQ	WP_020862333.1		1868660..1871002	CDS		x			14.8298	15.0472																18.9718					15.5411
1581	50S ribosomal protein L19	SGL_RS06230	rplS	sll1740	lcl|NC_000911.1_prot_WP_028948150.1_870	lcl|NC_000911.1_prot_WP_028948150.1_870	rplS	50S ribosomal protein L19]	WP_020862361.1		complement(926860..927222)	CDS		x													18.3824	15.665	15.3826	18.6398	18.6267		16.2592	25.325															18.1385
1585	YtxH domain-containing protein	SGL_RS11855		sll0268	lcl|NC_000911.1_prot_WP_041425826.1_1990	lcl|NC_000911.1_prot_WP_041425826.1_1990		YtxH domain-containing protein	WP_041425821.1		complement(2110697..2111044)	CDS		x			17.3962	17.0805	16.624																		16.7265		17.2458
1586	hypothetical protein	SGL_RS16815		ssr1552	lcl|NC_000911.1_prot_WP_041425863.1_2984	lcl|NC_000911.1_prot_WP_041425863.1_2984		hypothetical protein	WP_041425860.1		3228463..3228693	CDS		x	20.9732	22.5373	16.7612																		23.1716	20.8354	16.838	14.9505
1589	TatA/E family twin arginine-targeting protein	SGL_RS04220		slr1046	lcl|NC_000911.1_prot_WP_041425909.1_470	lcl|NC_000911.1_prot_WP_041425909.1_470		TatA/E family twin arginine-targeting protein translocase	WP_041425907.1		495749..496006	CDS		x	17.4916	16.6659	13.9961	13.6668	14.8518	16.5159	17.6797	17.1738	15.8804	16.2662	15.349	14.555	13.7941	13.5258	13.9159	13.0456	12.6437			18.1782	18.7336		14.9611	16.8538	16.2831	17.9432	18.0176	17.0025	16.0813	15.0266	15.755	16.2345	13.1944	15.3916	14.7302
1590	hypothetical protein	SGL_RS04320		ssl1918	lcl|NC_000911.1_prot_WP_041425911.1_491	lcl|NC_000911.1_prot_WP_041425911.1_491		hypothetical protein	WP_041425910.1		complement(523821..524093)	CDS		x			18.2976	18.7006	19.7884	20.6812	21.1251	20.3819																19.6664	21.4503	20.9495	19.2111	19.4872
1591	short chain dehydrogenase	SGL_RS05690		sll1825	lcl|NC_000911.1_prot_WP_041425929.1_764	lcl|NC_000911.1_prot_WP_041425929.1_764		short chain dehydrogenase	WP_041425911.1		complement(823383..823973)	CDS		x			18.3737	18.5229	17.8729	17.9701	17.7221													18.401			17.7728	17.9907	18.8092	18.5734
1594	DNA mismatch repair protein MutS	SGL_RS08315	mutS	sll1165	lcl|NC_000911.1_prot_WP_041425962.1_1293	lcl|NC_000911.1_prot_WP_041425962.1_1293	mutS	DNA mismatch repair protein MutS]	WP_041425959.1		complement(1372455..1375091)	CDS		x																				15.3541								13.5286
1595	membrane protein	SGL_RS08430		sll1150	lcl|NC_000911.1_prot_WP_041425965.1_1315	lcl|NC_000911.1_prot_WP_041425965.1_1315		Bax inhibitor-1 family protein	WP_041425962.1		complement(1396311..1397039)	CDS		x					13.4753	13.7636																			15.2144	16.7586	16.2867	14.4763
1596		SGL_RS19930		slr0326	lcl|NC_000911.1_prot_WP_041426016.1_2138	lcl|NC_000911.1_prot_WP_041426016.1_2138		hypothetical protein	WP_041425965.1		2281172..2281441	CDS		x			17.0235		17.7828																		16.257	17.8988	18.6989
1597	carbonic anhydrase	SGL_RS13835		slr0051	lcl|NC_000911.1_prot_WP_041426032.1_2388	lcl|NC_000911.1_prot_WP_041426032.1_2388		carbonic anhydrase	WP_041426016.1		2568269..2568973	CDS		x		15.474	18.5285	18.7503	17.244	16.7555	16.8039															17.3347	16.4235	17.2992	19.7044	18.0417
1599	phosphoglucomutase	SGL_RS17740	pgm	sll0726	lcl|NC_000911.1_prot_WP_041426079.1_3161	lcl|NC_000911.1_prot_WP_041426079.1_3161	pgm	phosphoglucomutase (alpha-D-glucose-1,6-bisphosphate-dependent)]	WP_041426077.1		complement(3431317..3432972)	CDS		x			16.7555	18.4092	18.3106	20.2252	19.9652	18.5808	13.6768											19.6993			16.6942	18.8402	20.5017	21.2818	20.1285	17.545
1602	phosphoribosylaminoimidazolesuccinocarboxamide	SGL_RS06690		slr1226	lcl|NC_000911.1_prot_WP_048908409.1_963	lcl|NC_000911.1_prot_WP_048908409.1_963		phosphoribosylaminoimidazolesuccinocarboxamide synthase	WP_048908407.1		1030201..1030989	CDS		x			17.414	18.6442	18.7851	18.428																	17.3624	18.4867	20.09	18.982	17.3801
1603	collagen-like protein	SGL_RS12415		slr1940	lcl|NC_000911.1_prot_WP_048908414.1_2105	lcl|NC_000911.1_prot_WP_048908414.1_2105		collagen-like protein	WP_048908409.1		2241355..2242788	CDS		x	15.2847	17.4451	18.3737	16.6616	17.2639	15.9499																19.1066	18.5711	17.8412	18.0546
1604	HlyD family efflux transporter periplasmic	SGL_RS06045		slr1207	lcl|NC_000911.1_prot_WP_048908424.1_834	lcl|NC_000911.1_prot_WP_048908424.1_834		efflux RND transporter periplasmic adaptor subunit	WP_048908414.1		889067..890605	CDS		x			14.4587	14.707	15.1744	17.9438	17.6619	15.9968		13.2694										15.3757			13.4442	16.7825	17.3814	18.1556	18.9553	16.3196	13.3344
1605	amino acid ABC transporter substrate-binding	SGL_RS07630		sll1762	lcl|NC_000911.1_prot_WP_102014006.1_1153	lcl|NC_000911.1_prot_WP_102014006.1_1153		amino acid ABC transporter substrate-binding protein	WP_071822683.1		complement(1232784..1233797)	CDS		x			18.7584	20.7147	20.619	20.1225	20.2536	17.6655															19.0971	21.2123	21.8103	20.9949	19.1587	18.9055
1606		SGL_RS19480		ncr1420	lcl|NC_000911.1_prot_WP_162098354.1_2556;ncr1420	lcl|NC_000911.1_prot_WP_162098354.1_2556;ncr1420		hypothetical protein	WP_158299087.1		2741422..2741571	CDS;sORF	riboprof_proteogen	x	18.0989	16.8495																			19.1471	18.415
1607	adenylate kinase	SGL_RS05755		sll1815	lcl|NC_000911.1_prot_WP_197525960.1_778	lcl|NC_000911.1_prot_WP_197525960.1_778		adenylate kinase	WP_197525959.1		complement(831702..832259)	CDS		x	21.0186	21.3089	20.434	19.2948	18.2086	18.1929								13.8632						20.2541	20.593	19.1667	20.627	19.7388	19.0656	17.5108
1608	glycine--tRNA ligase subunit alpha	SGL_RS14290	glyQ	slr0638	lcl|NC_000911.1_prot_WP_197525963.1_2481	lcl|NC_000911.1_prot_WP_197525963.1_2481	glyQ	glycine--tRNA ligase subunit alpha]	WP_197525960.1		2659911..2660804	CDS		x				15.588	15.8885	20.4944	18.8206																	17.4655	17.8524	18.5817	17.4337
1612	YgcG family protein	SGL_RS10450		sll1390	lcl|NC_000911.1_prot_WP_199303606.1_1713	lcl|NC_000911.1_prot_WP_199303606.1_1713		TPM domain-containing protein	WP_199303601.1		complement(1820889..1821614)	CDS		x	11.9601	18.9959	18.8535	19.317	19.243	20.1114	20.4934	18.9814	17.1691											16.0821		17.2842	19.0693	20.2367	20.9511	20.9155	20.4315	18.6447		16.8211
1613	HAD family hydrolase	SGL_RS18200		slr0586	lcl|NC_000911.1_prot_WP_199303625.1_3250	lcl|NC_000911.1_prot_WP_199303625.1_3250		HAD family hydrolase	WP_199303606.1		3535174..3535938	CDS		x			15.8851																				13.7383	15.5197
1615	anti-sigma factor antagonist	SGL_RS11430		ssr1600	lcl|NC_000911.1_prot_WP_223211269.1_1907	lcl|NC_000911.1_prot_WP_223211269.1_1907		STAS domain-containing protein	WP_223211268.1		2024126..2024476	CDS		x			18.2359	17.1455																22.3482	19.9645		19.0581
1616	hypothetical protein	SGL_RS11750		sll0426	lcl|NC_000911.1_prot_WP_223211270.1_1970	lcl|NC_000911.1_prot_WP_223211270.1_1970		hypothetical protein	WP_223211269.1		complement(2088130..2088636)	CDS		x	20.5465	20.4489	15.8894																		21.3231	19.6507	16.0192
1617	phosphodiester glycosidase family protein	SGL_RS11840		slr0280	lcl|NC_000911.1_prot_WP_223211271.1_1987	lcl|NC_000911.1_prot_WP_223211271.1_1987		phosphodiester glycosidase family protein	WP_223211270.1		2105837..2107645	CDS		x			14.6642	16.4701	16.5561	16.5518																		16.7703	18.3707	17.9817
1619	hypothetical protein	SGL_RS12315		sll1863	lcl|NC_000911.1_prot_WP_223211274.1_2086	lcl|NC_000911.1_prot_WP_223211274.1_2086		hypothetical protein	WP_223211272.1		complement(2224789..2225079)	CDS		x	19.2592	17.6078	15.2606	13.6355																	18.5006	17.8737	15.4791	14.3068
1620	CHAT domain-containing protein	SGL_RS12950		slr0380	lcl|NC_000911.1_prot_WP_223211279.1_2211	lcl|NC_000911.1_prot_WP_223211279.1_2211		CHAT domain-containing protein	WP_223211278.1		2381889..2383127	CDS		x		15.2199	14.8466	15.0947	14.198																		14.4005	14.4796	14.3791	16.1077	15.8804
1621	hypothetical protein	SGL_RS13480		sll0008	lcl|NC_000911.1_prot_WP_223211281.1_2317	lcl|NC_000911.1_prot_WP_223211281.1_2317		hypothetical protein	WP_223211280.1		complement(2493033..2493593)	CDS		x		17.9537	16.5236	15.4844	15.2556																		16.5459	15.5374	14.6037	16.6273
1622	SIMPL domain-containing protein	SGL_RS13695		slr0431	lcl|NC_000911.1_prot_WP_223211282.1_2359	lcl|NC_000911.1_prot_WP_223211282.1_2359		SIMPL domain-containing protein	WP_223211281.1		2543004..2543687	CDS		x	18.0397		17.069	15.9402																		17.3375	17.6201
1623	FkbM family methyltransferase	SGL_RS14835		slr0909	lcl|NC_000911.1_prot_WP_223211287.1_2590	lcl|NC_000911.1_prot_WP_223211287.1_2590		FkbM family methyltransferase	WP_223211286.1		2784554..2785855	CDS		x				14.2084		15.4508	18.8937	17.8812	15.0002								12.6985		12.9757	18.9473					15.8158	17.2722	17.0676	15.5866				13.9757			13.6315
1624	DUF2779 domain-containing protein	SGL_RS14965		slr0569	lcl|NC_000911.1_prot_WP_223211288.1_2615	lcl|NC_000911.1_prot_WP_223211288.1_2615		DUF2779 domain-containing protein	WP_223211287.1		2810115..2811593	CDS		x										16.6177	16.675	15.8347	11.9558																		16.5783	16.0013	14.7708
1626	hypothetical protein	SGL_RS16600		sll0518	lcl|NC_000911.1_prot_WP_223211303.1_2944	lcl|NC_000911.1_prot_WP_223211303.1_2944		hypothetical protein	WP_223211302.1		complement(3180380..3181414)	CDS		x							16.5803	17.5056	16.3874											19.8232
1627	hypothetical protein	SGL_RS17080		sll1338	lcl|NC_000911.1_prot_WP_223211305.1_3037	lcl|NC_000911.1_prot_WP_223211305.1_3037		hypothetical protein	WP_223211304.1		complement(3284283..3284810)	CDS		x			18.3947	17.3359	18.8638					16.9607	16.933	17.3798	16.4387	16.6002	16.3229	17.1589	16.1385		15.4168	21.6773			18.9599	17.0739	17.3706					16.9818	17.8258	17.9844	16.8869	17.5522	17.0504
1629	molecular chaperone	SGL_RS17930		slr1668	lcl|NC_000911.1_prot_WP_223211310.1_3197	lcl|NC_000911.1_prot_WP_223211310.1_3197		fimbria/pilus periplasmic chaperone	WP_223211308.1		3476816..3477484	CDS		x			15.6045	13.6955																			16.7409
1631	hypothetical protein	SGL_RS18340		sll0563	lcl|NC_000911.1_prot_WP_223211315.1_3277	lcl|NC_000911.1_prot_WP_223211315.1_3277		hypothetical protein	WP_223211314.1		complement(3561162..3561665)	CDS		x		19.3257	14.735																				16.1553
1633	linear amide C-N hydrolase	SGL_RS02910		slr1772	lcl|NC_000911.1_prot_WP_223211323.1_211	lcl|NC_000911.1_prot_WP_223211323.1_211		linear amide C-N hydrolase	WP_223211322.1		223742..224806	CDS		x			15.3077	16.6736	16.9921	18.2661	16.893												13.1081					17.5305	18.928	19.0524	18.4939	16.362
1634	tetratricopeptide repeat protein	SGL_RS03105		sll1667	lcl|NC_000911.1_prot_WP_223211324.1_250	lcl|NC_000911.1_prot_WP_223211324.1_250		tetratricopeptide repeat protein	WP_223211323.1		complement(264516..265295)	CDS		x		16.6434	15.7339	15.6085	15.6393	15.9874																	15.5251	16.583	17.1942	16.4109	16.0907
1635	FAD-binding oxidoreductase	SGL_RS03315		sll1189	lcl|NC_000911.1_prot_WP_223211327.1_292	lcl|NC_000911.1_prot_WP_223211327.1_292		FAD-binding oxidoreductase	WP_223211326.1		complement(308114..309412)	CDS		x							16.6257	16.5194																			17.9282	18.9847
1637	hypothetical protein	SGL_RS03750		slr1087	lcl|NC_000911.1_prot_WP_223211331.1_378	lcl|NC_000911.1_prot_WP_223211331.1_378		esterase-like activity of phytase family protein	WP_223211330.1		388065..389201	CDS		x			14.883	14.1784	14.736																		16.7863	15.8055	16.2839
1639	sugar ABC transporter substrate-binding protein	SGL_RS05210		sll1581	lcl|NC_000911.1_prot_WP_223211339.1_669	lcl|NC_000911.1_prot_WP_223211339.1_669		SLBB domain-containing protein	WP_223211338.1		complement(719733..721238)	CDS		x			16.0161	16.0811	16.2679	16.5233	15.631													17.3453			14.6964	16.7288	17.5995	17.6568	14.7164
1640	50S ribosomal protein L25	SGL_RS05695		sll1824	lcl|NC_000911.1_prot_WP_223211343.1_765	lcl|NC_000911.1_prot_WP_223211343.1_765	rplY	50S ribosomal protein L25]	WP_223211342.1		complement(824228..824560)	CDS		x																				22.3834
1641	hypothetical protein	SGL_RS06560		slr1552	lcl|NC_000911.1_prot_WP_223211348.1_936	lcl|NC_000911.1_prot_WP_223211348.1_936		hypothetical protein	WP_223211347.1		999083..1001563	CDS		x													14.852							15.9713														13.6342	14.5841
1643	tetratricopeptide repeat protein	SGL_RS08275		sll0837	lcl|NC_000911.1_prot_WP_223211354.1_1282	lcl|NC_000911.1_prot_WP_223211354.1_1282		tetratricopeptide repeat protein	WP_223211353.1		complement(1364579..1365448)	CDS		x			17.2534	19.8047	20.3861	21.4079	22.0643	21.3215	17.2741											18.645			17.0734	20.3512	21.7017	21.3459	21.1287	20.1087	16.9121
1644	acetyl-CoA C-acyltransferase	SGL_RS08620		slr1993	lcl|NC_000911.1_prot_WP_223211359.1_1352	lcl|NC_000911.1_prot_WP_223211359.1_1352		thiolase family protein	WP_223211358.1		1437190..1438602	CDS		x					15.2432	16.2897	19.9966	20.7125	19.4694	17.0706															16.6863	16.1788	20.5109	21.2029	18.1274	17.0638
1645	hypothetical protein	SGL_RS08680		slr2004	lcl|NC_000911.1_prot_WP_223211360.1_1364	lcl|NC_000911.1_prot_WP_223211360.1_1364		hypothetical protein	WP_223211359.1		1453245..1454654	CDS		x				14.7926	16.4616	18.8245	19.874	19.2489	15.6746															14.9856	16.9971	18.4616	19.461	18.1173
1647	insulinase family protein	SGL_RS09715		slr1331	lcl|NC_000911.1_prot_WP_223211367.1_1570	lcl|NC_000911.1_prot_WP_223211367.1_1570		insulinase family protein	WP_223211366.1		1669125..1670642	CDS		x					14.2954	18.6454	19.301	18.4785																	17.0632	18.55	19.9236	19.3739
1654	cephalosporin hydroxylase	SGL_RS03605		slr1619	lcl|NC_000911.1_prot_WP_230401102.1_349	lcl|NC_000911.1_prot_WP_230401102.1_349		cephalosporin hydroxylase family protein	WP_230401100.1		364421..364996	CDS		x			18.5724	19.6659	20.3845	21.4997	22.422	20.6724															17.8267	20.3437	21.8418	22.3463	20.8516	21.009
1656		SGL_RS20070		slr0163	lcl|NC_000911.1_prot_WP_230401111.1_2065	lcl|NC_000911.1_prot_WP_230401111.1_2065		type II secretion system F family protein	WP_230401110.1		2204920..2205372	CDS		x				17.4986	18.6386	19.0802											17.8507	18.4898	17.9093	21.296				19.9093	20.4653	20.3003
1657		SGL_RS19985		slr0633	lcl|NC_000911.1_prot_WP_230401113.1_2474	lcl|NC_000911.1_prot_WP_230401113.1_2474		thiazole synthase	WP_230401112.1		2654380..2655123	CDS		x				15.3882																					17.5574
1658	30S ribosomal protein S18	SGL_RS15080	rpsR	ssr1399	lcl|NC_000911.1_prot_WP_245392794.1_2641	lcl|NC_000911.1_prot_WP_245392794.1_2641	rpsR	30S ribosomal protein S18]	WP_230401116.1		2831394..2831615	CDS		x												17.7698	18.2866	19.0438	19.7872	20.9347	22.2425	22.9343	22.9794	25.4863												18.8604	20.3725	21.9521	23.4296
1660		SGL_RS00155		sll5033	lcl|NC_005229.1_prot_WP_011153571.1_33	lcl|NC_005229.1_prot_WP_011153571.1_33		DUF3365 domain-containing protein	WP_011153570.1		complement(34001..34624)	CDS		x		19.1504	17.8831	17.2649	15.6904	17.0266																	19.1472	17.4878	17.8013	17.7204
1662		SGL_RS00230		slr5051	lcl|NC_005229.1_prot_WP_011153588.1_49	lcl|NC_005229.1_prot_WP_011153588.1_49		hypothetical protein	WP_011153586.1		49707..50099	CDS		x			16.5163																				16.0503
1663		SGL_RS00270		sll5059	lcl|NC_005229.1_prot_WP_011153596.1_58	lcl|NC_005229.1_prot_WP_011153596.1_58		response regulator	WP_011153595.1		complement(60291..61199)	CDS		x				14.2948	13.9897	16.5763	16.3388	14.0126												17.5743			13.2154	13.8983	15.1021	15.3318	15.7077	14.0872
1665		SGL_RS00365		sll5080	lcl|NC_005229.1_prot_WP_011153617.1_79	lcl|NC_005229.1_prot_WP_011153617.1_79		alpha/beta hydrolase	WP_011153615.1		complement(78057..78881)	CDS		x						16.8495																			17.2102
1669		SGL_RS00535		ssl5113	lcl|NC_005229.1_prot_WP_011153650.1_114	lcl|NC_005229.1_prot_WP_011153650.1_114		hypothetical protein	WP_011153649.1		complement(105753..106043)	CDS		x			13.8453	15.4599	14.4748	16.1198																	14.9112	16.1247	14.8294				16.6619
1670		SGL_RS00605		sll5128	lcl|NC_005229.1_prot_WP_011153665.1_128	lcl|NC_005229.1_prot_WP_011153665.1_128		hypothetical protein	WP_011153664.1		complement(115503..116540)	CDS		x			17.3399	16.8072	17.4617	16.9585																	16.7736	17.3399	18.2204	17.5562
1672		SGL_RS00360		sll5079	lcl|NC_005229.1_prot_WP_173327395.1_78	lcl|NC_005229.1_prot_WP_173327395.1_78		glucose 1-dehydrogenase	WP_162098354.1		complement(77192..77944)	CDS		x			15.2239			17.1634																	14.0969		13.5461	17.5056	18.1791
1675		SGL_RS00685		slr7012	lcl|NC_005230.1_prot_WP_011153681.1_12	lcl|NC_005230.1_prot_WP_011153681.1_12	cas7d	type I-D CRISPR-associated protein Cas7/Csc2]	WP_011153680.1		11524..12513	CDS		x							15.8724	19.249	19.8367	20.1511	18.2338	14.902								17.3704							16.8342	18.8826	19.0396	19.0393	17.0063
1678		SGL_RS00720		slr7024	lcl|NC_005230.1_prot_WP_011153693.1_19	lcl|NC_005230.1_prot_WP_011153693.1_19		DUF262 domain-containing HNH endonuclease family protein	WP_011153692.1		22328..24058	CDS		x					15.4676	19.5971	17.4617	16.1689												16.7844					17.9489	18.8009	18.912	16.6524
1681		SGL_RS00915		slr7061	lcl|NC_005230.1_prot_WP_011153730.1_57	lcl|NC_005230.1_prot_WP_011153730.1_57	csx2	TIGR02221 family CRISPR-associated protein]	WP_011153729.1		51537..52805	CDS		x					13.9076	13.013		15.046																	14.4128	14.7367
1682		SGL_RS00920		sll7062	lcl|NC_005230.1_prot_WP_011153731.1_58	lcl|NC_005230.1_prot_WP_011153731.1_58		hypothetical protein	WP_011153730.1		complement(52881..53996)	CDS		x			15.1773	14.8181	15.4652	17.2013	16.611																15.7822	15.5253	17.3512	18.3339	17.5327
1686		SGL_RS01025		sll7085	lcl|NC_005230.1_prot_WP_011153753.1_79	lcl|NC_005230.1_prot_WP_011153753.1_79		RAMP superfamily CRISPR-associated protein	WP_011153752.1		complement(80203..81933)	CDS		x																				18.8534
1687		SGL_RS01030		sll7086	lcl|NC_005230.1_prot_WP_011153754.1_80	lcl|NC_005230.1_prot_WP_011153754.1_80		hypothetical protein	WP_011153753.1		complement(82196..82591)	CDS		x		18.8419	18.5732	19.8285	19.1846	19.9601	17.5259													19.1182		20.0874	18.9441	20.3009	20.9232	19.9688					17.3843	17.8643	16.3697		17.4311
1688		SGL_RS01045		sll7089	lcl|NC_005230.1_prot_WP_011153757.1_83	lcl|NC_005230.1_prot_WP_011153757.1_83		type III-B CRISPR module-associated protein Cmr3	WP_011153756.1		complement(83905..85017)	CDS		x		16.4876	14.7803					16.7347		15.494	15.8163	14.6755			13.7783					19.7666								17.2516	16.0993	16.5626	16.4994	15.6695		15.6061
1689		SGL_RS01050		sll7090	lcl|NC_005230.1_prot_WP_011153758.1_84	lcl|NC_005230.1_prot_WP_011153758.1_84	cas10	type III-B CRISPR-associated protein Cas10/Cmr2]	WP_011153757.1		complement(85199..88138)	CDS		x						15.4467	17.2179	18.0238	17.0728	16.1414	16.3001	15.3132	14.2129	13.8237	14.4908	14.3522	13.4908	13.1271	13.054	17.5979						15.2635	17.8716	18.6503	16.8311	17.7024	15.5941	16.5226	14.9443	16.3086	14.8152
1690		SGL_RS01035		sll7087	lcl|NC_005230.1_prot_WP_041428283.1_81	lcl|NC_005230.1_prot_WP_041428283.1_81	cmr4	type III-B CRISPR module RAMP protein Cmr4]	WP_041428281.1		complement(82630..83409)	CDS		x			15.1097	15.9454		17.6048	18.3728			17.1505	16.328			15.0176	15.1796		15.1181			21.845			19.0344	17.465					18.7111	18.2827	16.9277	16.7849	15.8427	15.8167	16.2729
1691		SGL_RS00960		sll7070	lcl|NC_005230.1_prot_WP_223211238.1_66	lcl|NC_005230.1_prot_WP_223211238.1_66		hypothetical protein	WP_223211237.1		complement(64316..64651)	CDS		x				13.3428	14.3814	16.8956								13.876						18.52					16.182	16.9817	18.2079	17.4581					14.2364
1693		SGL_RS01140		ssl8003	lcl|NC_005231.1_prot_WP_011153774.1_4	lcl|NC_005231.1_prot_WP_011153774.1_4		hypothetical protein	WP_011153773.1		complement(3660..3839)	CDS		x	13.3972	19.6869																			16.7802
1705		SGL_RS01600		slr6050	lcl|NC_005232.1_prot_WP_011153869.1_49	lcl|NC_005232.1_prot_WP_011153869.1_49		Eco57I restriction-modification methylase domain-containing protein	WP_011153867.1		47827..51129	CDS		x																				15.4138
1709		SGL_RS19530		TU82	lcl|NC_005232.1_prot_WP_011153889.1_92	lcl|NC_005232.1_prot_WP_011153889.1_92		N-6 DNA methylase	WP_011153888.1		88430..89968	CDS		x								18.0601	17.9622	16.4704	13.471																16.3207	17.406	17.0458	17.446	14.0491
1710		SGL_RS19535		TU83	lcl|NC_005232.1_prot_WP_011153890.1_93	lcl|NC_005232.1_prot_WP_011153890.1_93		hypothetical protein	WP_011153889.1		89982..91103	CDS		x								17.8048	15.4608	15.1009																		16.6415	15.8665				14.0051		13.7393
1711		SGL_RS01815		slr6097	lcl|NC_005232.1_prot_WP_011153891.1_94	lcl|NC_005232.1_prot_WP_011153891.1_94		restriction endonuclease subunit S	WP_011153890.1		91096..92280	CDS		x								15.745	14.4604																				15.6966
1713		SGL_RS01695		slr6071	lcl|NC_005232.1_prot_WP_223211256.1_69;lcl|NC_005232.1_prot_WP_223211256.1_13	lcl|NC_005232.1_prot_WP_223211256.1_69;lcl|NC_005232.1_prot_WP_223211256.1_13		AAA family ATPase	WP_223211256.1;WP_223211255.1		66066..68225;11348..13507	CDS		x			13.068	15.2466	17.8074	20.2285	20.6386	19.5555	18.0457	17.0313	18.9311	20.7074	17.8911	17.3297	16.6525	16.7606	15.1182	14.8448	15.8015	20.9543				15.4227	18.7121	20.6022	20.8349	20.3449	16.7843	15.9884	19.6937	21.1215	19.217	17.301	17.1678
[truncated: 246 more columns]

## Sheet: Table S2
Gene	Score	Prediction	Annotation	Comment	Rank in GradR
sll1805	1,8738361266	RNA-binding protein	Rpl16		634
slr0665	1,7378227823	RNA-binding protein	AcnB		405
slr0361	1,6622556907	RNA-binding protein	RNA pseudouridine synthase		n.d.
sll1810	1,6175142474	RNA-binding protein	Rpl6		646
sll1816	1,6112845104	RNA-binding protein	Rps13		24
sll0767	1,5606582375	RNA-binding protein	Rpl20		109
sll1101	1,5565703525	RNA-binding protein	Rps10		48
ssr1480	1,5219387792	RNA-binding protein	Rbp2		484
sll1463	1,4621986361	RNA-binding protein	FtsH4		n.d.
slr1639	1,4328048097	RNA-binding protein	SmpB; SsrA-binding protein		n.d.
sll1804	1,4185830436	RNA-binding protein	Rps3		116
sll1803	1,3916523978	RNA-binding protein	Rpl22		810
slr1463	1,3842450252	RNA-binding protein	Elongation factor G 1; EF-G 1		731
sll1802	1,3709063774	RNA-binding protein	Rpl2		1045
sll1546	1,3329083179	RNA-binding protein	ppx, Exopolyphosphatase/pppGpp-phosphohydrolase		375
sll0517	1,3327358859	RNA-binding protein	RbpA/Rbp1		67
sll0368	1,3034858735	RNA-binding protein	Bifunctional protein PyrR; Pyrimidine operon regulatory protein; Uracil phosphoribosyltransferase		1019
sll1096	1,2770482147	RNA-binding protein	Rps12		40
slr1531	1,2647271605	RNA-binding protein	Ffh; Signal recognition particle protein		6
sll1261	1,2014488302	RNA-binding protein	Elongation factor Ts; EF-Ts		258
slr0955	1,1967748734	RNA-binding protein	tRNA/rRNA methyltransferase		1126
sll1244	1,1949457453	RNA-binding protein	RpL9		625
sll1820	1,1750472423	RNA-binding protein	tRNA pseudouridine (38-40) synthase		n.d.
sll1744	1,1635034896	RNA-binding protein	Rpl1		1
slr0230	1,1607548976	RNA-binding protein	transposase		n.d.
slr0704	1,1607548976	RNA-binding protein	transposase		n.d.
slr0628	1,1583233248	RNA-binding protein	Rps14		156
sll0844	1,1535076282	RNA-binding protein	tRNA-specific 2-thiouridylase MnmA		n.d.
sll0202	1,1304082003	RNA-binding protein	tRNA uridine 5-carboxymethylaminomethyl modification enzyme MnmG; AltName: Glucose-inhibited division protein A		n.d.
sll1910	1,1288755225	RNA-binding protein	RNase II/R homolog		127
slr0469	1,1287836284	RNA-binding protein	Rps4		26
sll0271	1,1225390337	RNA-binding protein	Antitermination factor NusB		180
ssr2848	1,1049192112	RNA-binding protein	unknown	upstream of slr1704	n.d.
sll1806	1,1023234776	RNA-binding protein	Rpl14		757
sll1099	1,0814627694	RNA-binding protein	Elongation factor Tu; EF-Tu		581
slr0352	1,0773880274	RNA-binding protein	transposase		n.d.
slr0083	1,0720129001	RNA-binding protein	RNA helicase CrhR		968
sll0420	1,0694810897	RNA-binding protein	Urease subunit beta; UreB		545
sll1043	1,0673769481	RNA-binding protein	PNPase		981
sll0431	1,0621599097	RNA-binding protein	transposase		n.d.
sll1397	1,0621599097	RNA-binding protein	transposase		n.d.
slr1075	1,0621599097	RNA-binding protein	transposase		n.d.
slr1731	1,0485866882	RNA-binding protein	Putative sensor protein KdpD		n.d.
ssl3441	1,0438519521	RNA-binding protein	Translation initiation factor IF-1		814
slr1592	1,0390335763	RNA-binding protein	pseudouridine synthase		n.d.
sll1743	1,0362358019	RNA-binding protein	Rpl11		41
slr0612	1,0247736084	RNA-binding protein	pseudouridine synthase		n.d.
sll0078	1,0178892852	RNA-binding protein	Threonyl-tRNA synthetase; ThrRS		502
slr0954	1,0150523014	RNA-binding protein	Mini-RNase III; Mini-III		n.d.
ssl1377	1,0135305494	RNA-binding protein	HicA domain toxin; Kopfmann et al., 2016		590
sll1998	1,0107926356	RNA-binding protein	transposase		n.d.
sll1817	1,0013881617	RNA-binding protein	Rps11		57
sll1253	1,0009162881	RNA-binding protein	A-adding tRNA nucleotidyltransferase		n.d.
sll1809	1,0006079744	RNA-binding protein	Rps8		25
sll1362	1,0005885586	RNA-binding protein	Isoleucyl-tRNA synthetase; IleRS		843
slr0064	1,0004237523	RNA-binding protein	RNA methyltransferase		n.d.
sll1800	1,0002948961	RNA-binding protein	Rpl4		866
slr1472	1,0002464973	RNA-binding protein	KhpB		n.d.
ssl3432	1,0002436612	RNA-binding protein	Rps19		13
slr2035	1,0002345079	RNA-binding protein	Glutamate 5-kinase ProB		n.d.
sll0179	1,0002331602	RNA-binding protein	Glutamyl-tRNA synthetase; GluRS		728
slr1678	1,0002097186	RNA-binding protein	Rpl21		204
slr1129	1,0002086671	RNA-binding protein	RNase E		644
sll0898	1,0001635175	RNA-binding protein	Small ribosomal subunit biogenesis GTPase RsgA		n.d.
slr1646	1,0001542698	RNA-binding protein	Ribonuclease III-1		n.d.
ssl1784	1,0001539716	RNA-binding protein	Rps15		86
ssr1766	1,0001114226	RNA-binding protein	HicA domain toxin; Kopfmann et al., 2016		n.d.
slr1130	1,0000882396	RNA-binding protein	ribonuclease HII		n.d.
slr6100	1,0000713682	RNA-binding protein	HigB/RelE (DUF2136) toxin; Kopfmann et al., 2016		n.d.
sll0825	1,0000585132	RNA-binding protein	CCA-adding tRNA nucleotidyltransferase		n.d.
ssl3445	1,0000533033	RNA-binding protein	Rpl31, RpmE		322
slr1999	1,0000390367	RNA-binding protein	HicAB toxin-antitoxin fused in one protein; Kopfmann et al., 2016		n.d.
slr1031	1,0000204103	RNA-binding protein	Tyrosyl-tRNA synthetase; TyrRS		1034
sll1813	1,0000112934	RNA-binding protein	Rpl15		288
sll1553	1,0000096187	RNA-binding protein	Phenylalanyl-tRNA synthetase beta subunit; PheRS		982
slr0950	1,430461299	RNA-binding protein	TlyA family RNA methyltransferase		n.d.
slr0974	1,182322395	RNA-binding protein	translation initiation factor IF-3		143
sll1789	1,056907567	RNA-binding protein	rpoC2		577
sll1252	1,034520016	RNA-binding protein	S4 domain protein of PSII		n.d.
slr0006	1,000453827	RNA-binding protein	L-threonylcarbamoyladenylate synthase		604
sll1290	1,000199849	RNA-binding protein	RNase II/R homolog		n.d.
sll0926	1,000161224	RNA-binding protein	tRNA-dihydrouridine synthase 2		n.d.
sll1799	1,000081119	RNA-binding protein	Rpl31		88
sll0454	1,13545507	RNA-binding protein	Phenylalanyl-tRNA synthetase alpha subunit; PheRS		190
slr1357	1,00289953	RNA-binding protein	transposase		n.d.
ssl2233	1,00020467	RNA-binding protein	Rps20		27
slr0120	0,9999693916	RNA-binding protein	TrmJ/YjtD family RNA methyltransferase		n.d.
slr0551	0,9999344101	RNA-binding protein	RNase J		242
slr1469	0,9999309077	RNA-binding protein	Ribonuclease P protein, RnpA		n.d.
slr0743	0,9999135584	RNA-binding protein	NusA homolog		700
sll1811	0,9999092737	RNA-binding protein	RpL18		130
slr1629	0,999896179	RNA-binding protein	pseudouridine synthase		n.d.
slr0193	0,9998918889	RNA-binding protein	Rbp3		588
slr0346	0,9998592594	RNA-binding protein	Ribonuclease III-2		n.d.
sll1866	0,9998257261	RNA-binding protein	L-threonylcarbamoyladenylate synthase		154
slr1673	0,9998145154	RNA-binding protein	Uncharacterized tRNA/rRNA methyltransferase		n.d.
slr1540	0,9998061319	RNA-binding protein	NAD-dependent epimerase/dehydratase family protein		971
slr0321	0,9998045424	RNA-binding protein	GTPase Era		n.d.
sll1821	0,9998044226	RNA-binding protein	Rpl13, RplM		43
slr1991	0,9998022394	RNA-binding protein	Adenylyl cyclase		n.d.
slr0457	0,999795919	RNA-binding protein	tRNA pseudouridine (55) synthase; Psi55 synthase		n.d.
sll1767	0,9997837053	RNA-binding protein	Rps6, RpsF		32
sll1801	0,9997471324	RNA-binding protein	Rpl23, RplW		746
ssr2755	0,9997419035	RNA-binding protein	unknown		n.d.
ssl3437	0,9997407406	RNA-binding protein	Rps17, RpsQ		29
slr0644	0,9997351432	RNA-binding protein	Probable tRNA-dihydrouridine synthase 1		n.d.
sll2002	0,9997211892	RNA-binding protein
sll1812	0,9997200181	RNA-binding protein
sll1822	0,9997148707	RNA-binding protein
slr0880	0,9997119107	RNA-binding protein
sll0216	0,9996895698	RNA-binding protein
sll1745	0,9996679343	RNA-binding protein
sll0362	0,9996286853	RNA-binding protein
slr0992	0,9996263601	RNA-binding protein
slr0679	0,9995683408	RNA-binding protein
ssr1720	0,9995622295	RNA-binding protein
sll0546	0,9995620222	RNA-binding protein
slr1356	0,9995498398	RNA-binding protein
sll1097	0,9995044071	RNA-binding protein
sll0098	0,9995012683	RNA-binding protein
sll0708	0,9994832411	RNA-binding protein
slr1550	0,999463441	RNA-binding protein
ssr1399	0,9994348196	RNA-binding protein
slr0287	0,9991822545	RNA-binding protein	KhpA
slr1105	0,9654588009	RNA-binding protein
slr2058	0,9530150459	RNA-binding protein
sll0322	0,9475443276	RNA-binding protein
sll0184	0,9248833457	RNA-binding protein
sll1808	0,9244554955	RNA-binding protein
slr1984	0,9056318071	RNA-binding protein
sll1807	0,8770538876	RNA-binding protein
sll8018	0,8703875916	RNA-binding protein
sll1626	0,8583033252	RNA-binding protein
slr1844	0,8542343889	RNA-binding protein
sll0754	0,8468243372	RNA-binding protein
slr0063	0,8450129118	RNA-binding protein
ssl5103	0,8435663236	RNA-binding protein
sll2012	0,8186177142	RNA-binding protein
slr1363	0,7981050466	RNA-binding protein
slr1762	0,7925350398	RNA-binding protein
sll2005	0,7741454862	RNA-binding protein
sll1712	0,7622502604	RNA-binding protein
ssl0707	0,7550236722	RNA-binding protein
ssr7084	0,7417064844	RNA-binding protein
sll1787	0,7186613667	RNA-binding protein
sll1930	0,7126096225	RNA-binding protein
slr1521	0,7106381344	RNA-binding protein
sll0535	0,7065609759	RNA-binding protein
sll1932	0,6785095957	RNA-binding protein
slr2076	0,6752152334	RNA-binding protein
slr0744	0,6676845525	RNA-binding protein
slr1641	0,6657820671	RNA-binding protein
slr1133	0,6652574091	RNA-binding protein
sll0865	0,658843601	RNA-binding protein
slr0692	0,6529100479	RNA-binding protein
slr0864	0,6474396102	RNA-binding protein
slr0423	0,6465221812	RNA-binding protein
sll1583	0,6366202162	RNA-binding protein
slr5115	0,6329969151	RNA-binding protein
sll1746	0,6328894699	RNA-binding protein
sll1031	0,6324479018	RNA-binding protein
slr7105	0,630217968	RNA-binding protein
sll0201	0,630217968	RNA-binding protein
sll0651	0,630217968	RNA-binding protein
sll0700	0,630217968	RNA-binding protein
sll1257	0,630217968	RNA-binding protein
sll1437	0,630217968	RNA-binding protein
sll1984	0,630217968	RNA-binding protein
slr0857	0,630217968	RNA-binding protein
slr1716	0,630217968	RNA-binding protein
slr1937	0,630217968	RNA-binding protein
slr2113	0,630217968	RNA-binding protein
slr7105	0,630217968	RNA-binding protein
slr0426	0,628561125	RNA-binding protein
slr8029	0,6227013114	RNA-binding protein
sml0006	0,6043427581	RNA-binding protein
sll1594	0,5953740913	RNA-binding protein
sll8042	0,5908409283	RNA-binding protein
slr8046	0,5908409283	RNA-binding protein
sll7002	0,5894958142	RNA-binding protein	transposase
sll1275	0,5777467789	RNA-binding protein
slr2112	0,5716902511	RNA-binding protein
slr0557	0,5657278993	RNA-binding protein
sll8043	0,5575446355	RNA-binding protein
slr8045	0,5575446355	RNA-binding protein
sll1098	0,5552571101	RNA-binding protein
sll0897	0,5523926855	RNA-binding protein
slr1822	0,5461516429	RNA-binding protein
slr1524	0,5373368404	RNA-binding protein
slr0881	0,5364957963	RNA-binding protein
sll0816	0,5294347715	RNA-binding protein
slr2062	0,5277130447	RNA-binding protein
slr2024	0,513260635	RNA-binding protein
slr0298	0,5081244105	RNA-binding protein
sll6109	0,5079849116	RNA-binding protein
ssr1260	0,5024349093	RNA-binding protein
smr0011	0,4926677205	RNA-binding protein
slr0676	0,4909800821	RNA-binding protein
ssr3570	0,4870778414	RNA-binding protein
ssr2799	0,4795842644	RNA-binding protein
sll1824	0,4753351318	RNA-binding protein
slr1683	0,4683428728	RNA-binding protein
slr0689	0,4668735375	RNA-binding protein
ssl1426	0,4663902106	RNA-binding protein
slr5010	0,4656656053	RNA-binding protein
slr1100	0,4655519864	RNA-binding protein
ssl3436	0,4652639667	RNA-binding protein
sll8007	0,4641480746	RNA-binding protein
slr7054	0,4625340776	RNA-binding protein
slr0228	0,4516180454	RNA-binding protein
slr0653	0,4512684879	RNA-binding protein
slr1110	0,4510117461	RNA-binding protein
ssl5098	0,4486740118	RNA-binding protein
slr7104	0,4484660168	RNA-binding protein
sll0200	0,4484660168	RNA-binding protein
sll0699	0,4484660168	RNA-binding protein
sll1256	0,4484660168	RNA-binding protein
sll1436	0,4484660168	RNA-binding protein
sll1983	0,4484660168	RNA-binding protein
slr1715	0,4484660168	RNA-binding protein
slr1936	0,4484660168	RNA-binding protein
ssr1175	0,4335060981	RNA-binding protein
sll1994	0,4267923746	RNA-binding protein
sll6059	0,426207755	RNA-binding protein
sll1772	0,4254473421	RNA-binding protein
slr1462	0,4248169751	RNA-binding protein
sll0020	0,4222677965	RNA-binding protein
slr1030	0,4219944105	RNA-binding protein	Magnesium chelatase subunit I	ChlI	174
slr7054	0,4203561372	RNA-binding protein
slr0115	0,4193772632	RNA-binding protein
slr0856	0,4186661899	RNA-binding protein
sll0822	0,415187807	RNA-binding protein
sll0899	0,4149534487	RNA-binding protein
slr0915	0,4091980592	RNA-binding protein
slr1926	0,4063603994	RNA-binding protein
sll1632	0,3951037214	RNA-binding protein
sll1776	0,3940352518	RNA-binding protein
sll7034	0,3933747995	RNA-binding protein
sll0377	0,389266468	RNA-binding protein
sll1669	0,3847559895	RNA-binding protein	Shikimate kinase, AroK
sll1742	0,384741988	RNA-binding protein
slr1522	0,383904166	RNA-binding protein
sll1027	0,3816668253	RNA-binding protein
slr0608	0,3791311022	RNA-binding protein
sll1908	0,3760812625	RNA-binding protein
slr1329	0,3734718154	RNA-binding protein
slr0772	0,3733357924	RNA-binding protein
sll0284	0,3699360148	RNA-binding protein	DUF87 containing an N-terminal HAS-barrel domain; cf. Riediger et al., 2021		115
sll1833	0,3643604528	RNA-binding protein
ssl7053	0,3629805221	RNA-binding protein
sll0912	0,3587778182	RNA-binding protein
ssr1604	0,3586814791	RNA-binding protein
slr1542	0,3520416153	RNA-binding protein
slr1808	0,3519202727	RNA-binding protein
sll1558	0,3492546895	RNA-binding protein
sll0506	0,349128474	RNA-binding protein
slr0388	0,3487950572	RNA-binding protein
ssl0258	0,3480628231	RNA-binding protein
slr0585	0,343386974	RNA-binding protein
slr5029	0,3420887688	RNA-binding protein
sll1423	0,3402502063	RNA-binding protein	NtcA
sll1638	0,3392618423	RNA-binding protein
slr6095	0,335619712	RNA-binding protein
sll8006	0,3343303453	RNA-binding protein
sll0616	0,3342133991	RNA-binding protein
slr0554	0,3331193994	RNA-binding protein
slr1761	0,330363264	RNA-binding protein
slr0604	0,3294432622	RNA-binding protein
sll7043	0,3289203645	RNA-binding protein
sll0764	0,3264561244	RNA-binding protein
sll1294	0,3264430633	RNA-binding protein
slr0398	0,323963822	RNA-binding protein
sll1854	0,3236550058	RNA-binding protein
slr2108	0,3229619	RNA-binding protein
sml0011	0,3198272017	RNA-binding protein
slr0156	0,3158812857	RNA-binding protein
slr2002	0,3158093031	RNA-binding protein	Cyanophycin synthetase	CphA
[truncated: 3,747 more rows]

## Sheet: Table S3
RAPDORid	old_locus_tag	Gene	Protein Function	ANOSIM R	Mean Distance	Rank	SVM Rank	SVM Score	SVM RNA-binding	R-DeeP significant	Control expected shift	RNase expected shift	relative fraction shift	ribosomal protein	contains empty replicate	Selected for validation in vivo	Validated in PNK assay	Comment
[truncated: 1,134 more rows]
