# Supplementary material for: RAPDOR: Using Jensen-Shannon Distance for the computational analysis of complex proteomics datasets
Source: Nat Commun. 2025 Sep 26;16:8527. doi: 10.1038/s41467-025-64086-7 (PMC12475003; doi:10.1038/s41467-025-64086-7)
Supplement: Supplementary file 7 — Source Data [file 41467_2025_64086_MOESM7_ESM.xlsx]

## Sheet: Figure 1B
														The Figure was horizontally inverted and colours inverted
														Marker left: : Thermo Fisher RiboRuler RNA Ladder, High Range
														Marker right: Thermo Fisher RiboRuler RNA Ladder, Low Range

## Sheet: Figure 1C
															The Figure was horizontally inverted and colours inverted
															Marker left: : Thermo Fisher RiboRuler RNA Ladder, Low Range
															Marker right: Thermo Fisher RiboRuler RNA Ladder, High Range

## Sheet: Figure 1D
															The picture was converted to black/white
															Marker: Thermo Fisher PageRuler Prestained

## Sheet: Figure 1E
															The picture was converted to black/white
															Marker: Thermo Fisher PageRuler Prestained

## Sheet: Figure 3A
Treatment	Replicate	rel. Intensity Fraction 2	rel. Intensity Fraction 3	rel. Intensity Fraction 4	rel. Intensity Fraction 5	rel. Intensity Fraction 6	rel. Intensity Fraction 7	rel. Intensity Fraction 8	rel. Intensity Fraction 9	rel. Intensity Fraction 10	rel. Intensity Fraction 11	rel. Intensity Fraction 12	rel. Intensity Fraction 13	rel. Intensity Fraction 14	rel. Intensity Fraction 15	rel. Intensity Fraction 16	rel. Intensity Fraction 17	rel. Intensity Fraction 18	rel. Intensity Fraction 19
Control	1	0	0	0	0.00479704	0.00479704	0.00479704	0	0	0.000851172	0.00492789	0.00897355	0.0133643	0.0144012	0.0166711	0.0176216	0.0157247	0.0187381	0.874335
Control	2	0.000313118	0	0	0	0	0	0	0	0.000152858	0.00178845	0.00435908	0.0071309	0.00863125	0.00773949	0.00782418	0.00529429	0.00517436	0.951592
Control	3	0.000140402	0.000140402	0	0	0	0	0.00397942	0.00397942	0.00491294	0.0053819	0.0104264	0.0141141	0.0146894	0.0153896	0.0148905	0.0132565	0.0101215	0.888577
RNase	1	0.105929	0.183257	0.201704	0.199316	0.10781	0.0534236	0.0307492	0.0277276	0.000335884	0	0	0.000284844	0.000350854	0.000393072	0.000705242	0.00131504	0.00168707	0.0850113
RNase	2	0.158902	0.206532	0.255827	0.155989	0.105695	0.0227944	0.00666544	0	0	0	0	0	4.49614e-05	9.979e-05	0.00031552	0.000690545	0.00180817	0.0846365
RNase	3	0.142505	0.184162	0.215842	0.200768	0.145358	0.0653042	0.00512619	0	0	0	0	0	0.000147553	0.000387193	0.000614603	0.000677062	0.000784042	0.0383247

## Sheet: Figure 3B
Gene	Mean Distance	ANOSIM R	small_ribosomal	large_ribosomal	photosystem	type	rel. Intensity Fraction 2	rel. Intensity Fraction 3	rel. Intensity Fraction 4	rel. Intensity Fraction 5	rel. Intensity Fraction 6	rel. Intensity Fraction 7	rel. Intensity Fraction 8	rel. Intensity Fraction 9	rel. Intensity Fraction 10	rel. Intensity Fraction 11	rel. Intensity Fraction 12	rel. Intensity Fraction 13	rel. Intensity Fraction 14	rel. Intensity Fraction 15	rel. Intensity Fraction 16	rel. Intensity Fraction 17	rel. Intensity Fraction 18	rel. Intensity Fraction 19
psaC	0.0705295	0.407407	0	0	1	RNase	0.00268528	0.0022844	0.000973958	0.00129936	0.00360219	0.0207761	0.0425905	0.0614999	0.0668854	0.0748122	0.076245	0.0768052	0.0646159	0.0615017	0.0564271	0.0501963	0.0469625	0.289837
psaC	0.0705295	0.407407	0	0	1	Control	0.00208695	0.00144923	0.000753139	0.00119588	0.00366496	0.0185189	0.0349049	0.0536932	0.0606418	0.0722286	0.0755196	0.0821457	0.0773154	0.0772654	0.0702332	0.0655258	0.0582915	0.244566
psbA	0.112432	0.333333	0	0	1	RNase	0.000379165	0.000444355	0.000351064	0.00242392	0.025133	0.0623812	0.11276	0.134194	0.128429	0.102039	0.0769014	0.0622901	0.0489702	0.0427969	0.0378855	0.0316531	0.0253767	0.105591
psbA	0.112432	0.333333	0	0	1	Control	0	3.3591e-05	0.000313931	0.00379877	0.0251683	0.0952052	0.121235	0.128564	0.0791623	0.0769057	0.0693013	0.0731158	0.0657643	0.0593308	0.0480309	0.0383551	0.031039	0.0846753
psb28	0.0912312	-0.222222	0	0	1	RNase	0.0102542	0.00904881	0.00835316	0.00901611	0.0336532	0.106294	0.151723	0.168649	0.119125	0.0893166	0.0593121	0.0452551	0.0356828	0.0332689	0.0291251	0.0244122	0.0174715	0.0500397
psb28	0.0912312	-0.222222	0	0	1	Control	0.00899199	0.00842881	0.0104353	0.0115162	0.0364402	0.0937483	0.130698	0.138952	0.103841	0.087979	0.0711556	0.0648179	0.0539212	0.0496484	0.0385773	0.0311999	0.0220786	0.0375707
psaD	0.0808004	0.185185	0	0	1	RNase	0.00620984	0.00459625	0.00063367	0.000441024	0.00275384	0.0204657	0.0429494	0.0631584	0.0703611	0.0776879	0.0733254	0.0664628	0.0507175	0.0482753	0.0443258	0.0390368	0.0346783	0.353921
psaD	0.0808004	0.185185	0	0	1	Control	0.00887315	0.00297614	0.000605936	0.000423544	0.00302108	0.0194319	0.0370046	0.0564665	0.0667201	0.0784128	0.077984	0.0769097	0.0653662	0.0618672	0.0537189	0.0527334	0.0485984	0.288887
psbU	0.112311	-0.111111	0	0	1	RNase	0.335013	0.346505	0.17331	0.0925176	0.0427752	0.00987896	0	0	0	0	0	0	0	0	0	0	0	0
psbU	0.112311	-0.111111	0	0	1	Control	0.420706	0.241996	0.18992	0.087417	0.0415128	0.0151864	0.00326127	0	0	0	0	0	0	0	0	0	0	0
rpsO	0.351081	0.703704	1	0	0	RNase	0	0	0	0	0	0	0	0	0	0.00395146	0.0066926	0.0120682	0.0160529	0.0280937	0.0627984	0.133563	0.15819	0.57859
rpsO	0.351081	0.703704	1	0	0	Control	0.0238371	0.0156256	0.00185872	0	0	0	0	0	0	0.00652287	0.0195005	0.0406731	0.0841068	0.108598	0.145524	0.153561	0.139229	0.260963
psbQ	0.289096	0.185185	0	0	1	RNase	0.135413	0.191217	0.248542	0.127241	0.110739	0.0699221	0.0620339	0.0237373	0.00812609	0.00190191	0.000897145	0	0.000275339	0.000412826	0.000719304	0.000443965	0.000306478	0.0180711
psbQ	0.289096	0.185185	0	0	1	Control	0.0213549	0.0923988	0.184039	0.236492	0.211441	0.140532	0.0685859	0.0233712	0.00343256	0.00203277	0.00125405	0.000461495	0.000240411	0.000240411	0.000240411	0	0	0.0138832
psbE	0.0668168	-0.222222	0	0	1	RNase	0.00125965	0.00289181	0.00502441	0.00633537	0.0137206	0.0447622	0.0803411	0.0999347	0.10101	0.093205	0.0915539	0.0798099	0.0670929	0.0611548	0.0571447	0.0501059	0.0396742	0.104979
psbE	0.0668168	-0.222222	0	0	1	Control	0.000744735	0.00264378	0.00557902	0.00788488	0.0146419	0.0450656	0.0659977	0.0837484	0.0847859	0.0916324	0.0962959	0.0945315	0.0887396	0.0772579	0.0591272	0.0501268	0.0423998	0.0887971
psbL	0.236717	0.037037	0	0	1	RNase	0	0	0	0	0	0	0.0242676	0.10379	0.12951	0.112555	0.0583361	0.0606102	0.0812202	0.0845462	0.0808705	0.0676005	0.0518249	0.144869
psbL	0.236717	0.037037	0	0	1	Control	0	0	0	0	0	0	0.0169814	0.0289214	0.0473104	0.0484345	0.0835487	0.0960703	0.125071	0.103932	0.10575	0.0978779	0.0888609	0.157241
rpsI	0.27688	1	1	0	0	RNase	0	0	0	0.00155901	0.00155901	0.00155901	0	0	0	0.000192371	0.00139253	0.0029688	0.00557358	0.0113173	0.0392637	0.119302	0.204078	0.611234
rpsI	0.27688	1	1	0	0	Control	0	0.000629638	0.0023945	0.00776451	0.0174965	0.0220715	0.0187409	0.0110797	0.00839986	0.0113947	0.0123381	0.0146296	0.0169911	0.0377159	0.0898444	0.142545	0.153554	0.43241
rplM	0.124814	0.925926	0	1	0	RNase	0.000211066	0.000211066	0.000211066	0	0	0	0	0	0.00104846	0.00555772	0.00874352	0.0107241	0.00801613	0.00682344	0.00531253	0.00401314	0.00350012	0.945628
rplM	0.124814	0.925926	0	1	0	Control	0.00160524	0.00367943	0.00620148	0.00459625	0.00252206	0	0	0	0.00101093	0.0031475	0.0046746	0.0101111	0.0130269	0.0155797	0.0131953	0.0120492	0.0127947	0.895806
rplQ	0.427902	0.296296	0	1	0	RNase	0	0	0.00281076	0.0492871	0.086539	0.0837282	0.0606963	0.0234444	0.0241786	0.00191705	0.0136569	0.0146986	0.0139958	0.00291232	0.00154071	0.00106067	0.000671252	0.618862
rplQ	0.427902	0.296296	0	1	0	Control	0	0	0	0	0	0	0.022938	0.022938	0.0313165	0.0631078	0.065584	0.0635306	0.012201	0.013104	0.010096	0.010531	0.0123028	0.67235
rpoA	0.114943	-0.0740741	0	0	0	RNase	0.000489457	0.00128727	0.00301856	0.00424071	0.0189925	0.0416876	0.0710592	0.0898273	0.0921989	0.0928329	0.0821998	0.0766054	0.0613325	0.0566117	0.05052	0.0401943	0.0301427	0.186759
rpoA	0.114943	-0.0740741	0	0	0	Control	0.000868577	0.00318721	0.00768528	0.0129965	0.0172186	0.0369057	0.049536	0.0661558	0.0684591	0.0853176	0.0862999	0.0876151	0.0762429	0.0752427	0.0675066	0.0585375	0.0456947	0.15453
rpsK	0.207127	0.851852	1	0	0	RNase	0	0	0	0	0.00128777	0.00128777	0.00128777	0	0	0.000488541	0.00101016	0.00317553	0.00596162	0.0261069	0.0693993	0.134922	0.195873	0.5592
rpsK	0.207127	0.851852	1	0	0	Control	0	0	0	0	0	0	0	0	0.000496523	0.00229533	0.00526525	0.0126178	0.0291646	0.0681281	0.136342	0.18533	0.183537	0.376824
rpsM	0.315245	1	1	0	0	RNase	0	0	0	0	0	0	0.000538514	0.0040412	0.00957752	0.0105611	0.00796685	0.00427945	0.00615387	0.0161714	0.0502275	0.11228	0.171045	0.607158
rpsM	0.315245	1	1	0	0	Control	0	0	0	0	0.00879674	0.0248671	0.037117	0.038489	0.0296445	0.0218799	0.0131923	0.00874323	0.0101681	0.0458808	0.111504	0.162127	0.157432	0.330158
rplO	0.0735503	0.296296	0	1	0	RNase	0.000541253	0.00012715	0.00012715	0.00012715	0	0	0	0	0.000895479	0.00428187	0.00802505	0.0103172	0.0124062	0.013784	0.0158591	0.0125839	0.0122078	0.908717
rplO	0.0735503	0.296296	0	1	0	Control	0.000191247	0	0	0	0	0	0	0.00070083	0.00191011	0.00384383	0.00875974	0.01658	0.0197872	0.0200799	0.0196824	0.0218847	0.0247491	0.861831
rpsE	0.194374	0.703704	1	0	0	RNase	0.000528115	0.000580181	0.000580181	0.00158217	0.00153011	0.00153011	0.000333348	0.000441976	0.000773695	0.00153048	0.00283726	0.00497649	0.00704194	0.0184288	0.0548639	0.115234	0.182172	0.605035
rpsE	0.194374	0.703704	1	0	0	Control	0.000329387	0.000516482	0.00109673	0.00287927	0.00695712	0.00812052	0.00627334	0.00277344	0.00206237	0.00435168	0.0063149	0.0104952	0.0171579	0.0457114	0.112521	0.172817	0.179267	0.420355
rplR	0.11268	0.555556	0	1	0	RNase	0	0	0.000860737	0.00391888	0.0152334	0.0219049	0.0219827	0.0139378	0.00992618	0.0141897	0.0163748	0.0189059	0.0183846	0.0209064	0.0205612	0.0166445	0.013858	0.77241
rplR	0.11268	0.555556	0	1	0	Control	0.000621534	0.0012417	0.00232033	0.00169879	0.00471559	0.00663149	0.00868928	0.00701429	0.00782493	0.0147931	0.0204581	0.0289192	0.0271034	0.0264648	0.020373	0.0213017	0.023537	0.776292
rplF	0.202638	-0.037037	0	1	0	RNase	9.95795e-05	9.95795e-05	9.95795e-05	0.0276482	0.0276482	0.0276482	0	0	0.000692011	0.00318463	0.00503294	0.00646898	0.0065884	0.0078585	0.00940423	0.00928792	0.00995842	0.858281
rplF	0.202638	-0.037037	0	1	0	Control	0.0011609	0.00248468	0.00316635	0.00200545	0.000681668	0	0.000218689	0.000218689	0.000759145	0.00199824	0.00453151	0.00868582	0.0110779	0.0127384	0.0139289	0.0147927	0.0170792	0.904472
rpsH	0.29298	1	1	0	0	RNase	0	0	0	0	0	0	0	0.00047773	0.000619876	0.00236893	0.0041047	0.00892888	0.016638	0.0392153	0.0865707	0.153226	0.215759	0.472091
rpsH	0.29298	1	1	0	0	Control	0.00259854	0.00108985	0.000585136	2.41435e-05	2.41435e-05	0	5.56915e-05	0.000443912	0.00187147	0.00610699	0.0124573	0.0363793	0.0740658	0.118227	0.166255	0.187514	0.170251	0.22205
rplX	0.117683	0.740741	0	1	0	RNase	0.00203362	0	0	0	0	0	0	0	0	0.00200966	0.00354618	0.00495351	0.00529867	0.00607471	0.00580092	0.00471551	0.00549289	0.960074
rplX	0.117683	0.740741	0	1	0	Control	0.00876621	0.00336831	0.00406924	0.00406924	0.00283547	0	0	0	0	0.000405743	0.000725043	0.00228141	0.00415514	0.00618919	0.00920886	0.0115812	0.0159022	0.926443
rplN	0.229166	-0.111111	0	1	0	RNase	0	0	0	0	0	0	0	0	0.00255417	0.0054621	0.00989757	0.0131995	0.0154149	0.01764	0.0168044	0.0152322	0.0115874	0.892208
rplN	0.229166	-0.111111	0	1	0	Control	0.0475349	0.0475349	0	0	0	0	0	0	0.00215344	0.00503283	0.00972633	0.0150604	0.0188093	0.0209519	0.0207877	0.0211742	0.0208531	0.770381
rpsQ	0.264598	1	1	0	0	RNase	0.00372462	0.00124096	0	0	3.73311e-05	3.73311e-05	3.73311e-05	0.000692477	0.0016154	0.00285691	0.0045484	0.0116239	0.0270337	0.055265	0.0937194	0.132336	0.165974	0.499258
rpsQ	0.264598	1	1	0	0	Control	0.0236551	0.00591335	0.0016002	0.000641492	4.01983e-05	3.07484e-05	0.000288952	0.00121185	0.00274383	0.008065	0.0177948	0.0444761	0.0737483	0.108424	0.143035	0.164732	0.154105	0.249493
rplP	0.0582675	0	0	1	0	RNase	0	0	0	0	0	0	0	0	0	0	0.000579219	0.00413263	0.00621161	0.00932922	0.00846	0.00797358	0.00721552	0.956098
rplP	0.0582675	0	0	1	0	Control	0	0	0	0	0	0	0	0	0	0.000901776	0.00286761	0.00761886	0.0111705	0.0132251	0.0125746	0.0104372	0.0132096	0.927995
rpsC	0.200193	0.592593	1	0	0	RNase	0	0	0	0.00113336	0.00113336	0.00113336	0	0	0	0.000361599	0.000529077	0.00121853	0.0025691	0.00898729	0.0251787	0.0730487	0.127911	0.756796
rpsC	0.200193	0.592593	1	0	0	Control	0	0.000511804	0.00181599	0.0101213	0.0113547	0.0121123	0.00510606	0.0038589	0.00195075	0.00173852	0.002733	0.00923512	0.0142924	0.0280103	0.0590261	0.10425	0.123728	0.610155
rplV	0.0486369	-0.111111	0	1	0	RNase	0	0	0	0	0	0	0	0	0.00328943	0.00407678	0.00562806	0.00647816	0.0066545	0.00705758	0.00426199	0.00428811	0.00484545	0.95342
rplV	0.0486369	-0.111111	0	1	0	Control	0.000974328	0.000974328	0.000974328	0	0	0	0	0.000458547	0.00292569	0.00439214	0.00644835	0.00611859	0.00678168	0.0062677	0.00627758	0.0071104	0.00748752	0.942809
rpsS	0.461905	1	1	0	0	RNase	0	0	0	0.00146445	0.00146445	0.00146445	0	0	0	0.00285977	0.00506578	0.00787322	0.0133691	0.0365927	0.0730777	0.128936	0.173104	0.554729
rpsS	0.461905	1	1	0	0	Control	0	0	0	0.00149735	0.0318163	0.0768522	0.102025	0.0755919	0.037889	0.0112192	0.0106646	0.00800737	0.0207558	0.052806	0.0942564	0.1297	0.117848	0.229071
rplB	0.0426578	-0.37037	0	1	0	RNase	0	0	0	0	0.00708484	0.00708484	0.00708484	0.000153766	0.00135059	0.00682479	0.0108392	0.0145126	0.0131832	0.0135874	0.0138828	0.0132219	0.0156922	0.875497
rplB	0.0426578	-0.37037	0	1	0	Control	0	0	0	0	0.0059631	0.0059631	0.0059631	0.000951412	0.00364492	0.00956503	0.0119739	0.0167601	0.0157842	0.0178585	0.0163766	0.0173541	0.019659	0.852183
rplW	0.0697792	-0.0740741	0	1	0	RNase	0	0	0	0	0	0	0	0	0	0.00332737	0.0110348	0.0163617	0.0170441	0.0112738	0.00801435	0.00534741	0.00842005	0.919177
rplW	0.0697792	-0.0740741	0	1	0	Control	0	0	0	0	0	0	0	0	0	0.000824704	0.00316389	0.00731146	0.0100776	0.0128077	0.0105949	0.0094564	0.0100563	0.935707
rplD	0.0628232	-0.148148	0	1	0	RNase	0	0	0	0	0	0	0	0	0.00425314	0.0131879	0.0160814	0.0150845	0.00940841	0.0107811	0.0100782	0.00899833	0.00831139	0.903816
rplD	0.0628232	-0.148148	0	1	0	Control	0	0	0	0	0	0	0	0.00153797	0.00206972	0.00673654	0.00894301	0.0125704	0.010327	0.0115955	0.0119868	0.0144087	0.0153394	0.904485
rplC	0.105198	0.703704	0	1	0	RNase	0	0	0	0	0	0	0	0.000932965	0.0015651	0.00641664	0.00893011	0.011957	0.0109579	0.0111618	0.0108627	0.00898482	0.0100458	0.918185
rplC	0.105198	0.703704	0	1	0	Control	0	0	5.72081e-05	0.00114941	0.00293768	0.0046426	0.00407735	0.00355708	0.00252658	0.00760979	0.00977369	0.0156928	0.0145678	0.0164167	0.0167738	0.0172557	0.0197161	0.863246
rpoC2	0.102125	0.037037	0	0	0	RNase	2.01281e-05	4.56503e-05	0.000188633	0.00268391	0.0270843	0.0715884	0.0956203	0.099576	0.0821641	0.0864942	0.0766258	0.0642734	0.0482557	0.04568	0.0446159	0.0357681	0.0280798	0.191236
rpoC2	0.102125	0.037037	0	0	0	Control	0	0	7.36941e-05	0.00387969	0.0290884	0.069872	0.0836784	0.0759428	0.061204	0.0798572	0.0857575	0.0805496	0.0650216	0.0629929	0.059585	0.0528024	0.0414914	0.148203
rpoB	0.127122	0.333333	0	0	0	RNase	0	0	0	0.000506809	0.00910286	0.0333697	0.0543833	0.0715404	0.0767397	0.0877832	0.0854069	0.0756583	0.0611279	0.0594015	0.0568646	0.0463959	0.0343585	0.24736
rpoB	0.127122	0.333333	0	0	0	Control	0	0	0	0.000235023	0.00746036	0.0258059	0.0366024	0.0452859	0.0585347	0.0828254	0.0987172	0.0959601	0.0898225	0.0839641	0.0761017	0.064653	0.0505684	0.183463
rpsT	0.286585	1	1	0	0	RNase	0	0	0	0	0	0	0	0	0	0	0	0.00313307	0.0106985	0.0458032	0.107241	0.172114	0.229608	0.431402
rpsT	0.286585	1	1	0	0	Control	0.0025542	0.0025542	0.00159351	0	0	0	0	0	0	0.00210491	0.00535528	0.0185309	0.0626918	0.112562	0.178258	0.221019	0.207546	0.18523
rplL	0.158238	0.222222	0	1	0	RNase	0.0399175	0.0687115	0.103651	0.128774	0.127324	0.0971587	0.0467322	0.0180663	0.00635631	0.00520048	0.00477676	0.00517097	0.00503268	0.00509677	0.00563143	0.005412	0.00700036	0.319987
rplL	0.158238	0.222222	0	1	0	Control	0.0350633	0.068751	0.148336	0.196345	0.173105	0.0969416	0.0278432	0.0137853	0.00390748	0.00438266	0.00408418	0.00448776	0.00413622	0.00482127	0.00585365	0.00722128	0.00996972	0.190965
rplJ	0.416413	1	0	1	0	RNase	0.00294372	0.00328603	0.00328603	0.00165802	0.00131571	0.00131571	0	0	0.00903077	0.00903077	0.0202496	0.0126977	0.0131212	0.0025316	0.00208041	0.00165695	0.00196113	0.913835
rplJ	0.416413	1	0	1	0	Control	0.0377419	0.0585021	0.0654348	0.0498745	0.0515655	0.0468029	0.0267604	0.00430918	0.00213901	0.00257185	0.00460948	0.0106601	0.0129333	0.014762	0.00871134	0.00386628	0.00211232	0.596643
rplA	0.885931	1	0	1	0	RNase	0.000151173	4.68008e-05	0	0.00159901	0.00159901	0.00159901	0.00132647	0.00132647	0.00197232	0.00403275	0.00791969	0.0115364	0.0125739	0.0132668	0.0134454	0.0114252	0.0113446	0.904835
rplA	0.885931	1	0	1	0	Control	0.135778	0.191317	0.224457	0.185358	0.119621	0.0471741	0.0141803	0.00924253	0.000111961	0	0	9.4948e-05	0.000181123	0.000293351	0.000545122	0.000894215	0.00142643	0.0693242
rplK	0.262398	0.925926	0	1	0	RNase	0.0184359	0.030665	0.03884	0.0379376	0.0287504	0.0208668	0.00672201	0.00451524	0.00563498	0.00978257	0.0143147	0.0152065	0.0170303	0.0203461	0.0229822	0.0220434	0.0262451	0.659681
rplK	0.262398	0.925926	0	1	0	Control	0.0515437	0.0831277	0.109768	0.0777514	0.0440112	0.0152678	0	0.00438634	0.00534512	0.00736518	0.0095027	0.0168433	0.0294641	0.0349605	0.03824	0.0380226	0.0395769	0.394824
psaA	0.153377	0.481481	0	0	1	RNase	0.00019159	0.000121302	1.62385e-05	0.000352778	0.00264283	0.00965525	0.0548273	0.0750905	0.0896356	0.0739508	0.0697206	0.0642592	0.0506715	0.0515381	0.0526114	0.0478393	0.0429485	0.313927
psaA	0.153377	0.481481	0	0	1	Control	8.47324e-05	0	0	0.000210906	0.00245323	0.0131528	0.0262199	0.0357517	0.0512457	0.0673954	0.0777483	0.0818195	0.07671	0.0805148	0.0736071	0.0716561	0.0637618	0.277668
psaB	0.0867776	0.333333	0	0	1	RNase	0.00017319	0.000125321	8.30004e-05	0.000622813	0.00357213	0.0189605	0.0382905	0.0529685	0.0616352	0.0691633	0.0727302	0.068312	0.0576893	0.0587748	0.057927	0.0521283	0.0449812	0.341863
psaB	0.0867776	0.333333	0	0	1	Control	2.03472e-05	2.03472e-05	3.90239e-05	0.000203247	0.00228957	0.0127313	0.0256913	0.0419074	0.0587227	0.0754019	0.0765314	0.0767162	0.0703073	0.0750631	0.0705203	0.0682402	0.0607488	0.284846
psbH	0.133603	0	0	0	1	RNase	0	0	0.00141931	0.00840213	0.0471879	0.131747	0.194657	0.1894	0.120145	0.066129	0.0412382	0.0299201	0.0179315	0.0126733	0.0115763	0.00982289	0.00862051	0.109129
psbH	0.133603	0	0	0	1	Control	0.000893206	0.00181484	0.0093545	0.028772	0.0488159	0.142558	0.166752	0.171144	0.0901391	0.0730055	0.0586292	0.0481837	0.0271086	0.0213024	0.0160889	0.0122778	0.00907965	0.0740811
slr1859	0.150031	-0.111111	0	0	0	RNase	0.114864	0.243682	0.323101	0.218469	0.0896514	0.0102325	0	0	0	0	0	0	0	0	0	0	0	0
slr1859	0.150031	-0.111111	0	0	0	Control	0.0466268	0.221612	0.331814	0.285187	0.110201	0	0	0	0	0	0	0	0	0	0	0	0	0.00455931
rpsF	0.241237	0.962963	1	0	0	RNase	0.00240384	0.00122202	0.00122202	0	0	0	0	0	0.00252194	0.0104187	0.0172491	0.0200701	0.0230487	0.0429072	0.0880108	0.152059	0.210925	0.427942
rpsF	0.241237	0.962963	1	0	0	Control	0.0132203	0.00875478	0.00408145	0.00229469	0	0	0	0.000148658	0.00308117	0.009372	0.0217928	0.0423994	0.0691611	0.0999447	0.143663	0.179483	0.181937	0.220667
psbY	0.124344	0.222222	0	0	1	RNase	0	0	0	0	0	0.020577	0.0669542	0.0965777	0.093463	0.0615575	0.0587467	0.069868	0.0823155	0.0657565	0.0594054	0.0434079	0.0437669	0.237604
psbY	0.124344	0.222222	0	0	1	Control	0	0	0	0	0	0.0460259	0.0805597	0.0965077	0.0716197	0.0780904	0.0721853	0.0694779	0.0567742	0.0716007	0.0743837	0.0664612	0.0515099	0.164804
psbD	0.108732	0.185185	0	0	1	RNase	9.59614e-05	0.000332259	0.000379979	0.00170828	0.0141177	0.0546969	0.0950042	0.111906	0.103263	0.100013	0.0939009	0.0806482	0.0558115	0.044174	0.037725	0.0307216	0.0258258	0.149675
psbD	0.108732	0.185185	0	0	1	Control	0	0	0.000194844	0.00169461	0.00557845	0.038858	0.070499	0.0950842	0.0965303	0.104263	0.103877	0.0956644	0.0760128	0.0664804	0.0536013	0.0440527	0.0332892	0.114319
psbP	0.104184	-0.037037	0	0	1	RNase	0.0479014	0.112491	0.152217	0.241483	0.201118	0.159971	0.0283697	0.00414506	0	0	0	0	0	0	0	0	0	0.0523046
psbP	0.104184	-0.037037	0	0	1	Control	0.0502085	0.0947681	0.189819	0.242523	0.235406	0.12559	0.0374434	0	0	0	0	0	0	0	0	0	0	0.0242423
psaF	0.093291	0.0740741	0	0	1	RNase	0.000407245	0.000609466	0.00081344	0.000802669	0.00340298	0.0159506	0.0398601	0.055276	0.0622986	0.0661934	0.0645544	0.0592131	0.045618	0.0467861	0.0477049	0.0419113	0.0369797	0.411618
psaF	0.093291	0.0740741	0	0	1	Control	0.000520449	0.000979365	0.00177559	0.002444	0.00357344	0.0147629	0.0310481	0.0477906	0.0567289	0.071677	0.072035	0.0751296	0.061703	0.0641216	0.0581641	0.0557605	0.04926	0.332526
psb34	0.26405	0.518519	0	0	1	RNase	0.0420626	0.0903793	0.0953499	0.140697	0.0923799	0.0874093	0	0.00603823	0.0250068	0.0434997	0.0457605	0.043236	0.0345085	0.0360296	0.0272304	0.017465	0.0122855	0.160662
psb34	0.26405	0.518519	0	0	1	Control	0.0151601	0.0322985	0.104365	0.159743	0.142605	0.106265	0.035726	0.062448	0.0361081	0.0481285	0.0273769	0.0234234	0.0201364	0.0267116	0.0265736	0.021136	0.0133856	0.0984103
rpsB	0.224367	0.518519	1	0	0	RNase	0.0478809	0.0522304	0.011479	0.0254447	0.0266322	0.0256214	0.00898273	0.00395381	0.00237325	0.00505902	0.00651812	0.00839064	0.00895858	0.0133168	0.0290269	0.0779396	0.130996	0.515196
rpsB	0.224367	0.518519	1	0	0	Control	0.00789476	0.014669	0.0260785	0.0435945	0.0540002	0.0448721	0.023026	0.00622895	0.00312774	0.00881564	0.0123651	0.0201291	0.0216568	0.036742	0.0613561	0.0976477	0.103685	0.414111
rplI	0.095738	0	0	1	0	RNase	0.00144683	0.00170809	0.00193265	0.000653517	0.000392256	0	0.00131827	0.00264847	0.00513493	0.00727556	0.0123407	0.0168697	0.0176646	0.0148779	0.0126105	0.00943999	0.00992455	0.883762
rplI	0.095738	0	0	1	0	Control	0.0111108	0.00801676	0.00282188	0.000283238	0	0	0	0	0.00161501	0.00548271	0.00807407	0.0116687	0.0126251	0.0145074	0.0136639	0.0124842	0.0143968	0.883249
rpoC1	0.131454	0.555556	0	0	0	RNase	0	0	0	0.00303993	0.0430169	0.0872552	0.10685	0.0854011	0.0582196	0.0693495	0.0656883	0.0597657	0.0372757	0.0357564	0.0360902	0.0299576	0.0224384	0.259896
rpoC1	0.131454	0.555556	0	0	0	Control	0	0	0	0.00664002	0.0317338	0.085793	0.0888404	0.0736633	0.0428492	0.0731042	0.0845215	0.0800391	0.0598001	0.0570285	0.0532525	0.0463276	0.0358388	0.180568
rpsJ	0.248964	0.888889	1	0	0	RNase	0.000476876	0.000890059	0.000890059	0.00241958	0.0020064	0.0020064	0	0	0.000586146	0.00100259	0.00180309	0.00288622	0.00524578	0.0117662	0.0330985	0.0970588	0.165674	0.672189
rpsJ	0.248964	0.888889	1	0	0	Control	0.00446484	0.00486761	0.00874813	0.0145666	0.0204781	0.0204702	0.0147634	0.00815901	0.00539079	0.00574389	0.00744434	0.0118503	0.0175859	0.0346694	0.0710298	0.116405	0.128338	0.505025
rpsG	0.369728	0.888889	1	0	0	RNase	0	0	0	0.000632489	0.00202679	0.00202679	0.0013943	0	0.000983691	0.00284116	0.00562901	0.00906593	0.0159271	0.0354299	0.0817728	0.148994	0.190197	0.503079
rpsG	0.369728	0.888889	1	0	0	Control	0	0	0	0	0.00418289	0.0320686	0.0582371	0.0656611	0.0413595	0.0190904	0.0111855	0.0132297	0.0243864	0.0624252	0.122884	0.158387	0.148233	0.23867
rpsL	0.31834	0.925926	1	0	0	RNase	0	0	0	0	0	0	0	0	0	0.00175983	0.00301561	0.00484187	0.00498562	0.0141039	0.0470404	0.104548	0.158196	0.661509
rpsL	0.31834	0.925926	1	0	0	Control	0.000124665	0.000124665	0.000124665	0	0	0	0	0.0010764	0.00228922	0.00517519	0.00899053	0.023478	0.0490271	0.0888172	0.144171	0.16568	0.149902	0.361019
rplU	0.136224	0.407407	0	1	0	RNase	0	0	0	0	0	0	0	0	0.00194969	0.00970949	0.0165384	0.0216348	0.0185692	0.0136124	0.00960581	0.00585585	0.00667144	0.895853
rplU	0.136224	0.407407	0	1	0	Control	0	0	0	0	0	0	0	0.00503916	0.00561492	0.0180882	0.020594	0.0317603	0.0287604	0.0275047	0.0241514	0.0211504	0.0223877	0.794949
psaE	0.119984	0.222222	0	0	1	RNase	0.0016675	0.0023063	0.00283389	0.00305977	0.0059284	0.0281022	0.057159	0.0819467	0.0870555	0.0929582	0.0911909	0.0825607	0.0578616	0.040798	0.030894	0.0285968	0.0266402	0.27844
psaE	0.119984	0.222222	0	0	1	Control	0.00328002	0.00374132	0.00436027	0.00267637	0.00572046	0.0274977	0.045878	0.0659735	0.068165	0.0991177	0.0936872	0.0874557	0.0595255	0.0632868	0.0594843	0.0531292	0.0416885	0.215332
rpoZ	0.134684	0.111111	0	0	0	RNase	0.0462566	0.0446397	0.0363644	0.0415657	0.0598068	0.0744051	0.0765294	0.0967624	0.101815	0.0995444	0.0598078	0.0392775	0.0222653	0.0176817	0.0159742	0.0154845	0.0140564	0.137763
rpoZ	0.134684	0.111111	0	0	0	Control	0.0160294	0.0244168	0.0399269	0.0635925	0.0857074	0.105749	0.0875446	0.0861339	0.0759132	0.0837566	0.0634443	0.0494291	0.0283902	0.0259666	0.0202743	0.017985	0.0158294	0.10991
psb27	0.166312	0.296296	0	0	1	RNase	0.0149882	0.0362972	0.0520856	0.0829549	0.0910853	0.115537	0.08988	0.072827	0.0449676	0.0370099	0.0372493	0.0386885	0.0365274	0.0374147	0.0329185	0.0271255	0.0161706	0.136272
psb27	0.166312	0.296296	0	0	1	Control	0.0159232	0.0412924	0.0852093	0.133897	0.132491	0.0944286	0.0410604	0.0288302	0.0346715	0.0353823	0.0349082	0.038091	0.0406315	0.0434538	0.03902	0.0327535	0.022263	0.105693
psbO	0.0544181	-0.259259	0	0	1	RNase	0.280536	0.297195	0.165305	0.081582	0.0547994	0.0379986	0.0203168	0.00843385	0.00102808	0.000438015	0.000537828	0.000731569	0.000764355	0.000904307	0.00105454	0.000731153	0.000747171	0.0468961
psbO	0.0544181	-0.259259	0	0	1	Control	0.288292	0.276288	0.172648	0.0917524	0.068146	0.0406432	0.0131256	0.00474448	0.000481037	0.000319183	0.000589298	0.00119407	0.00137435	0.0017148	0.00129614	0.00111672	0.000723766	0.0355513
rpsP	0.295918	0.814815	1	0	0	RNase	0.000806338	3.42187e-05	0	0	0	0	0	0	0.00652113	0.00710483	0.0114435	0.00896958	0.0140143	0.0299821	0.0708312	0.124202	0.166416	0.559675
rpsP	0.295918	0.814815	1	0	0	Control	0.00440071	0.000805478	3.38123e-06	0.000205822	0.000205822	0.000205822	0.000229811	0.000350411	0.000350411	0.00134024	0.0103238	0.0308086	0.066348	0.105178	0.156503	0.17666	0.15977	0.286311
psbV	0.064118	-0.111111	0	0	1	RNase	0.14804	0.233349	0.277684	0.153058	0.0901924	0.050077	0.0308282	0.00754668	0.000169062	0.000364187	0.000195126	0.000380493	0.000185368	0.000185368	2.48887e-05	2.48887e-05	0.000131434	0.00756453
psbV	0.064118	-0.111111	0	0	1	Control	0.169042	0.237914	0.286675	0.147823	0.088759	0.0393102	0.0153385	0.0044361	0.000919718	0.00123666	0.00108942	0.000354405	0.000181777	0.000144318	0.000250753	0.000200194	0.000200194	0.00612587
rplT	0.176907	0.62963	0	1	0	RNase	0	0	0	0	0	0	0	0	0	0.00248536	0.0114683	0.0175892	0.0189084	0.0146905	0.0135191	0.0168464	0.0191747	0.885318
rplT	0.176907	0.62963	0	1	0	Control	0	0	0	0	0	0	0.00777424	0.0127484	0.0151458	0.0204931	0.0169184	0.0226893	0.0185728	0.0251886	0.0282522	0.0274082	0.0282319	0.776577
rpsU	0.236007	0.444444	1	0	0	RNase	0	0	0	0	0	0.000857451	0.000857451	0.000857451	0.00103091	0.00279277	0.00405989	0.00422797	0.00384232	0.00765649	0.0245973	0.0619202	0.0975321	0.789768
rpsU	0.236007	0.444444	1	0	0	Control	0.000189966	0.000189966	0.000189966	0.00100246	0.00149814	0.00149814	0.000676867	0.00158786	0.00376423	0.00528608	0.00650486	0.00789469	0.016123	0.0400731	0.0916482	0.133019	0.13196	0.556893
rpsD	0.290053	1	1	0	0	RNase	0	0	0	0	0	0	0	0	0.000770584	0.00173644	0.00279748	0.00568672	0.013449	0.0382891	0.0826178	0.141397	0.194398	0.518858
rpsD	0.290053	1	1	0	0	Control	0	0	0	0	0	0	0	0	0.000781053	0.00295519	0.00980192	0.0313243	0.067529	0.11328	0.167956	0.186703	0.165931	0.253739
rpsN	0.263056	0.481481	1	0	0	RNase	0	0	0	0	0	0	0	0	0	0	0	0	0	0.00128605	0.0047688	0.0269401	0.0401859	0.926819
rpsN	0.263056	0.481481	1	0	0	Control	0	0	0	0	0	0.00414479	0.00414479	0.00615408	0.00200929	0.00200929	0.00247655	0.0213504	0.030044	0.0317821	0.0319601	0.0531594	0.0646435	0.746122
psbB	0.120474	-0.111111	0	0	1	RNase	0.00427113	0.000747757	0.000530749	0.00240683	0.0176298	0.0758712	0.130972	0.156273	0.125723	0.0979206	0.0731807	0.05778	0.0380982	0.0333149	0.0303786	0.0256386	0.019471	0.109793
psbB	0.120474	-0.111111	0	0	1	Control	0.00389183	0.000584302	0.00110047	0.00389299	0.0137413	0.0668899	0.0962143	0.119456	0.0930354	0.100632	0.0907285	0.0860905	0.0625853	0.0549904	0.0425531	0.035086	0.0253883	0.103139
sigA	0.477909	0.555556	0	0	0	RNase	0	0	0	0	0.0239055	0.0518507	0.135129	0.112551	0.122095	0.0610485	0.0782772	0.0534201	0.0456999	0.0393643	0.0336184	0.0270791	0.0186967	0.197264
sigA	0.477909	0.555556	0	0	0	Control	0	0	0	0	0	0	0	0	0.0307681	0.107514	0.150498	0.140289	0.0832537	0.0639859	0.0603348	0.0484743	0.0332405	0.281641
psaL	0.139189	0.0740741	0	0	1	RNase	0.000526509	0.002853	0.0042977	0.00704552	0.0076914	0.0164462	0.0292489	0.0364109	0.0387866	0.0467088	0.0494297	0.0471462	0.0308477	0.0278156	0.029677	0.0299558	0.0288718	0.566241
psaL	0.139189	0.0740741	0	0	1	Control	0.00068519	0.00228454	0.00615771	0.0103599	0.0182663	0.0253898	0.0273815	0.0242347	0.0229764	0.050752	0.0588812	0.0716026	0.052638	0.0546244	0.0453751	0.0416839	0.0355731	0.451134
rplE	0.0677611	0	0	1	0	RNase	0.000251279	0.000251279	0.000655936	0.000404657	0.000404657	0	0	0.00171803	0.00289496	0.0068295	0.00906503	0.0122088	0.0124325	0.0154674	0.0171432	0.015494	0.0127427	0.892036
rplE	0.0677611	0	0	1	0	Control	0.000403028	0.00112129	0.00186906	0.0023068	0.00159619	0.000848423	1.03536e-05	6.54747e-06	0.000752967	0.00448196	0.00799625	0.0153648	0.0160057	0.0189976	0.0183163	0.0190839	0.0209041	0.869935
psbC	0.102619	0.0740741	0	0	1	RNase	0.000121695	0.00149376	0.00495956	0.0199767	0.0442612	0.0813574	0.106653	0.114444	0.101166	0.0856162	0.0712185	0.0602593	0.0479117	0.0430297	0.0384627	0.0322085	0.0249104	0.12195
psbC	0.102619	0.0740741	0	0	1	Control	7.08239e-05	0.00124117	0.00703045	0.026669	0.0570073	0.0867072	0.0906629	0.0840591	0.07583	0.082598	0.079106	0.0770353	0.0672561	0.0606935	0.0478278	0.0382228	0.0302181	0.0877645
psaK2	0.203387	0.37037	0	0	1	RNase	0	0	0	0	0	0	0	0	0.00556039	0.00556039	0.0276926	0.0270054	0.0399802	0.0427828	0.0604617	0.0575028	0.0422107	0.691243
psaK2	0.203387	0.37037	0	0	1	Control	0	0	0	0	0	0	0	0	0.0246202	0.0326337	0.0614176	0.0686367	0.0784247	0.067553	0.0555221	0.0537023	0.0519681	0.505522
rplS	0.120086	0.333333	0	1	0	RNase	0	0	0	0	0	0	0	0	0	0	0.00733062	0.00866078	0.0099206	0.0119383	0.0177004	0.0181403	0.0103481	0.915961
rplS	0.120086	0.333333	0	1	0	Control	0	0	0	0	0	0	0	0	0	0	0	0.00042064	0.00552961	0.006195	0.00706917	0.00418294	0.0187485	0.957854
ssr1600	0.326629	0.555556	0	0	0	RNase	0.0527021	0.0946643	0.0804787	0.0419622	0	0	0	0	0	0.00246702	0.00246702	0.00403885	0.00157183	0.00559051	0.00638926	0.00638926	0.00237059	0.698908
ssr1600	0.326629	0.555556	0	0	0	Control	0.257619	0.0669113	0.0462892	0	0	0	0	0	0.00222212	0.00222212	0.00222212	0	0	0.014757	0.025291	0.025291	0.0197715	0.537404
rplY	0.083325	-0.407407	0	1	0	RNase	0	0	0	0	0	0	0	0	0	0	0	0	0	0	0.00112251	0.00112251	0.00112251	0.996632
rplY	0.083325	-0.407407	0	1	0	Control	0.0118734	0	0	0	0	0	0	0	0	0	0	0	0	0	0	0.00177698	0.00313993	0.98321
rpsR	0.340534	1	1	0	0	RNase	0	0	0	0	0	0	0	0	0.000217218	0.00249935	0.0053875	0.0102526	0.0159397	0.0305434	0.0679809	0.130821	0.187002	0.549357
rpsR	0.340534	1	1	0	0	Control	0	0	0	0	0	0	0	0	0.00022174	0.00262529	0.00871446	0.0266173	0.0755455	0.129267	0.183246	0.188918	0.157172	0.227672

## Sheet: Figure 3C
Gene	Rank	small_ribosomal	large_ribosomal	photosystem
psaC	208	0	0	1
psbA	262	0	0	1
psb28	943	0	0	1
psaD	404	0	0	1
psbU	786	0	0	1
rpsO	86	1	0	0
psbQ	360	0	0	1
psbE	954	0	0	1
psbL	543	0	0	1
rpsI	28	1	0	0
rplM	43	0	1	0
rplQ	268	0	1	0
rpsK	57	1	0	0
rpsM	24	1	0	0
rplO	288	0	1	0
rpsE	87	1	0	0
rplR	130	0	1	0
rplF	646	0	1	0
rpsH	25	1	0	0
rplX	79	0	1	0
rplN	757	0	1	0
rpsQ	29	1	0	0
rplP	634	0	1	0
rpsC	116	1	0	0
rplV	810	0	1	0
rpsS	13	1	0	0
rplB	1045	0	1	0
rplW	746	0	1	0
rplD	866	0	1	0
rplC	88	0	1	0
rpsT	27	1	0	0
rplL	340	0	1	0
rplJ	16	0	1	0
rplA	1	0	1	0
rplK	41	0	1	0
psaA	163	0	0	1
psaB	265	0	0	1
psbH	610	0	0	1
rpsF	32	1	0	0
psbY	347	0	0	1
psbD	397	0	0	1
psbP	671	0	0	1
psaF	527	0	0	1
psb34	139	0	0	1
rpsB	145	1	0	0
rplI	625	0	1	0
rpsJ	48	1	0	0
rpsG	46	1	0	0
rpsL	40	1	0	0
rplU	204	0	1	0
psaE	348	0	0	1
psb27	280	0	0	1
psbO	997	0	0	1
rpsP	60	1	0	0
psbV	808	0	0	1
rplT	109	0	1	0
rpsU	179	1	0	0
rpsD	26	1	0	0
rpsN	156	1	0	0
psbB	779	0	0	1
psaL	516	0	0	1
rplE	633	0	1	0
psbC	524	0	0	1
psaK2	217	0	0	1
rplS	261	0	1	0
rplY	1052	0	1	0
rpsR	22	1	0	0

## Sheet: Figure 4A
RAPDOR - False positive rate	RAPDOR - True positive rate	RDeeP - False positive rate	RDeeP - True positive rate
0.00047081	0	0.0324859	0.1359
0.00047081	0.0011325	0.0047081	0.0407701
0.00094162	0.0011325	0.167137	0.396376
0.00094162	0.00226501	0.0607345	0.210646
0.00094162	0.00339751	0.195857	0.443941
0.00141243	0.00339751	0.0183616	0.100793
0.00188324	0.00339751	0.112053	0.302378
0.00235405	0.00339751	0.0414313	0.159683
0.00282486	0.00339751	0.0720339	0.226501
0.00282486	0.00453001	0.059322	0.206116
0.00282486	0.00566251	0.177966	0.406569
0.00282486	0.00679502	0.0579096	0.201586
0.00329567	0.00679502	0.18032	0.408834
0.00376648	0.00679502	0.0433145	0.161948
0.00376648	0.00792752	0.217985	0.476784
0.00376648	0.00906002	0.115348	0.305776
0.00423729	0.00906002	0.00047081	0
0.0047081	0.00906002	0.0772128	0.235561
0.00517891	0.00906002	0.00141243	0.00226501
0.00517891	0.0101925	0.18032	0.409966
0.00517891	0.011325	0.164783	0.396376
0.00564972	0.011325	0.114878	0.303511
0.00612053	0.011325	0.280132	0.548131
0.00659134	0.011325	0.0216573	0.110985
0.00659134	0.0124575	0.0169492	0.0962627
0.00706215	0.0124575	0.245292	0.503964
0.00753296	0.0124575	0.0640301	0.216308
0.00753296	0.01359	0.105932	0.294451
0.00753296	0.0147225	0.351224	0.629672
0.00753296	0.015855	0.0889831	0.260476
0.00800377	0.015855	0.0343691	0.139298
0.00847458	0.015855	0.381356	0.660249
0.00894539	0.015855	0.952448	0.98188
0.00894539	0.0169875	0.0649718	0.218573
0.0094162	0.0169875	0.399247	0.693092
0.0094162	0.01812	0.103578	0.292186
0.0094162	0.0192525	0.00659134	0.0441676
0.0094162	0.0203851	0.0508475	0.180068
0.00988701	0.0203851	0.526836	0.801812
0.0103578	0.0203851	0.131827	0.327293
0.0103578	0.0215176	0.0230697	0.114383
0.0103578	0.0226501	0.230697	0.488109
0.0103578	0.0237826	0.19162	0.434881
0.0108286	0.0237826	0.00800377	0.0509626
0.0108286	0.0249151	0.00800377	0.0600227
0.0108286	0.0260476	0.059322	0.207248
0.0112994	0.0260476	0.0428437	0.161948
0.0112994	0.0271801	0.277778	0.546999
0.0117702	0.0271801	0.115348	0.304643
0.0122411	0.0271801	0.148776	0.369196
0.0122411	0.0283126	0.444915	0.739524
0.0122411	0.0294451	0.0579096	0.203851
0.0127119	0.0294451	0.0739171	0.228766
0.0131827	0.0294451	0.145951	0.359003
0.0136535	0.0294451	0.286723	0.560589
0.0136535	0.0305776	0.328625	0.609287
0.0141243	0.0305776	0.305556	0.583239
0.0141243	0.0317101	0.0833333	0.252548
0.0145951	0.0317101	0.190207	0.428086
0.0145951	0.0328426	0.158192	0.385051
0.0145951	0.0339751	0.0555556	0.19026
0.0145951	0.0351076	0.0160075	0.0939977
0.0145951	0.0362401	0.079096	0.244621
0.0145951	0.0373726	0.851695	0.943375
0.0150659	0.0373726	0.0136535	0.0826727
0.0150659	0.0385051	0.094162	0.272933
0.0150659	0.0396376	0.283427	0.553794
0.0155367	0.0396376	0.201977	0.455266
0.0160075	0.0396376	0.110169	0.298981
0.0160075	0.0407701	0.0913371	0.265006
0.0160075	0.0419026	0.274011	0.543601
0.0164783	0.0419026	0.222222	0.481314
0.0169492	0.0419026	0.0503766	0.178935
0.0169492	0.0430351	0.0244821	0.121178
0.0169492	0.0441676	0.263653	0.532276
0.0169492	0.0453001	0.125235	0.320498
0.0169492	0.0464326	0.136535	0.334088
0.0169492	0.0475651	0.0047081	0.0260476
0.0169492	0.0486976	0.1629	0.388448
0.0169492	0.0498301	0.0823917	0.250283
0.0169492	0.0509626	0.259416	0.526614
0.0169492	0.0520951	0.29096	0.570781
0.0169492	0.0532276	0.172316	0.399773
0.0169492	0.0543601	0.397363	0.689694
0.01742	0.0543601	0.039548	0.147225
0.01742	0.0554926	0.0918079	0.269536
0.01742	0.0566251	0.145951	0.360136
0.0178908	0.0566251	0.129473	0.325028
0.0183616	0.0566251	0.304614	0.580974
0.0188324	0.0566251	0.0367232	0.141563
0.0193032	0.0566251	0.147834	0.362401
0.019774	0.0566251	0.0828625	0.250283
0.019774	0.0577576	0.0183616	0.10419
0.0202448	0.0577576	0.194444	0.439411
0.0202448	0.0588901	0.687853	0.881087
0.0207156	0.0588901	0.111111	0.301246
0.0207156	0.0600227	0.0404896	0.155153
0.0207156	0.0611552	0.0437853	0.164213
0.0211864	0.0611552	0.0306026	0.134768
0.0216573	0.0611552	0.338512	0.620612
0.0221281	0.0611552	0.235876	0.492639
0.0221281	0.0622877	0.00188324	0.00679502
0.0221281	0.0634202	0.14548	0.356738
0.0221281	0.0645527	0.250471	0.511891
0.0225989	0.0645527	0.19774	0.443941
0.0230697	0.0645527	0.187382	0.424689
0.0230697	0.0656852	0.3371	0.618347
0.0230697	0.0668177	0.207627	0.460929
0.0235405	0.0668177	0.0607345	0.209513
0.0240113	0.0668177	0.359699	0.635334
0.0244821	0.0668177	0.0795669	0.244621
0.0244821	0.0679502	0.108757	0.297848
0.0244821	0.0690827	0.0409605	0.157418
0.0244821	0.0702152	0.0555556	0.192525
0.0244821	0.0713477	0.187382	0.425821
0.0249529	0.0713477	0.0677966	0.223103
0.0249529	0.0724802	0.213277	0.469989
0.0249529	0.0736127	0.124765	0.317101
0.0249529	0.0747452	0.19162	0.437146
0.0249529	0.0758777	0.0188324	0.106455
0.0249529	0.0770102	0.00188324	0.00566251
0.0249529	0.0781427	0.416196	0.710079
0.0254237	0.0781427	0.0310734	0.134768
0.0258945	0.0781427	0.22693	0.483579
0.0258945	0.0792752	0.210923	0.465459
0.0258945	0.0804077	0.0141243	0.0872027
0.0258945	0.0815402	0.37806	0.654587
0.0258945	0.0826727	0.538136	0.807475
0.0258945	0.0838052	0.0150659	0.0917327
0.0258945	0.0849377	0.204802	0.459796
0.0258945	0.0860702	0.250471	0.513024
0.0258945	0.0872027	0.175612	0.402039
0.0263653	0.0872027	0.116761	0.305776
0.0268362	0.0872027	0.0277778	0.130238
0.0268362	0.0883352	0.240584	0.499434
0.0268362	0.0894677	0.190678	0.431484
0.0268362	0.0906002	0.0484934	0.178935
0.027307	0.0906002	0.928908	0.975085
0.027307	0.0917327	0.256121	0.520951
0.027307	0.0928652	0.094162	0.271801
0.0277778	0.0928652	0.143126	0.352208
0.0277778	0.0939977	0.0409605	0.159683
0.0277778	0.0951302	0.305556	0.584371
0.0277778	0.0962627	0.127119	0.321631
0.0277778	0.0973952	0.210923	0.464326
0.0277778	0.0985277	0.264124	0.535674
0.0277778	0.0996602	0.241996	0.501699
0.0282486	0.0996602	0.229284	0.485844
0.0282486	0.100793	0.289077	0.563986
0.0282486	0.101925	0.0183616	0.101925
0.0282486	0.103058	0.111111	0.302378
0.0282486	0.10419	0.140772	0.348811
0.0287194	0.10419	0.0268362	0.12231
0.0287194	0.105323	0.0484934	0.177803
0.0287194	0.106455	0.422316	0.719139
0.0291902	0.106455	0.140772	0.347678
0.029661	0.106455	0.0127119	0.0815402
0.029661	0.107588	0.153484	0.381653
0.029661	0.10872	0.305085	0.583239
0.029661	0.109853	0.936441	0.979615
0.029661	0.110985	0.881356	0.955832
0.029661	0.112118	0.488701	0.770102
0.029661	0.11325	0.0414313	0.160815
0.029661	0.114383	0.0047081	0.0419026
0.0301318	0.114383	0.146422	0.361268
0.0301318	0.115515	0.198211	0.447339
0.0301318	0.116648	0.199623	0.451869
0.0301318	0.11778	0.305085	0.582106
0.0306026	0.11778	0.0094162	0.0713477
0.0310734	0.11778	0.0480226	0.17214
0.0310734	0.118913	0.382298	0.661382
0.0310734	0.120045	0.230697	0.489241
0.0310734	0.121178	0.186441	0.424689
0.0310734	0.12231	0.396893	0.686297
0.0310734	0.123443	0.00847458	0.0668177
0.0315443	0.123443	0.200094	0.451869
0.0315443	0.124575	0.297552	0.576444
0.0315443	0.125708	0.295669	0.575311
0.0315443	0.12684	0.356403	0.634202
0.0315443	0.127973	0.11064	0.301246
0.0315443	0.129105	0.14548	0.359003
0.0315443	0.130238	0.138889	0.338618
0.0320151	0.130238	0.101224	0.289921
0.0324859	0.130238	0.0141243	0.0860702
0.0329567	0.130238	0.0823917	0.248018
0.0334275	0.130238	0.109699	0.298981
0.0338983	0.130238	0.47081	0.756512
0.0338983	0.13137	0.285782	0.558324
0.0338983	0.132503	0.187382	0.426954
0.0338983	0.133635	0.0169492	0.0973952
0.0343691	0.133635	0.0386064	0.14496
0.0343691	0.134768	0.247646	0.507361
0.0343691	0.1359	0.308851	0.591166
0.0348399	0.1359	0.491055	0.772367
0.0353107	0.1359	0.0612053	0.214043
0.0357815	0.1359	0.019774	0.10872
0.0357815	0.137033	0.00659134	0.0453001
0.0362524	0.137033	0.0819209	0.248018
0.0362524	0.138165	0.330979	0.611552
0.0362524	0.139298	0.241996	0.502831
0.0362524	0.14043	0.289077	0.567384
0.0362524	0.141563	0.122411	0.314836
0.0362524	0.142695	0.106403	0.296716
0.0367232	0.142695	0.846516	0.939977
0.037194	0.142695	0.132298	0.327293
0.0376648	0.142695	0.0555556	0.189128
0.0381356	0.142695	0.233992	0.492639
0.0381356	0.143828	0.0400188	0.14949
0.0381356	0.14496	0.286252	0.560589
0.0381356	0.146093	0.322505	0.602492
0.0386064	0.146093	0.00188324	0.00226501
0.0386064	0.147225	0.663842	0.870895
0.0386064	0.148358	0.12194	0.312571
0.0390772	0.148358	0.894539	0.962627
0.039548	0.148358	0.388889	0.669309
0.039548	0.14949	0.027307	0.130238
0.039548	0.150623	0.4242	0.722537
0.0400188	0.150623	0.0983992	0.283126
0.0400188	0.151755	0.0145951	0.0906002
0.0404896	0.151755	0.00282486	0.011325
0.0409605	0.151755	0.683145	0.878822
0.0409605	0.152888	0.669492	0.874292
0.0414313	0.152888	0.0047081	0.0203851
0.0414313	0.15402	0.279661	0.548131
0.0414313	0.155153	0.334275	0.617214
0.0414313	0.156285	0.0047081	0.0385051
0.0414313	0.157418	0.396422	0.684032
0.0414313	0.15855	0.495763	0.775764
0.0414313	0.159683	0.15113	0.373726
0.0419021	0.159683	0.363936	0.644394
0.0423729	0.159683	0.217985	0.475651
0.0428437	0.159683	0.0131827	0.0826727
0.0428437	0.160815	0.0047081	0.0328426
0.0433145	0.160815	0.27919	0.546999
0.0433145	0.161948	0.349341	0.628539
0.0437853	0.161948	0.419492	0.713477
0.0442561	0.161948	0.548023	0.813137
0.0442561	0.16308	0.362994	0.640997
0.0447269	0.16308	0.251883	0.517554
0.0447269	0.164213	0.282957	0.550396
0.0447269	0.165345	0.0729755	0.228766
0.0447269	0.166478	0.142655	0.352208
0.0447269	0.16761	0.212335	0.468856
0.0451977	0.16761	0.0762712	0.235561
0.0456685	0.16761	0.631827	0.860702
0.0461394	0.16761	0.676554	0.876557
0.0466102	0.16761	0.14548	0.354473
0.047081	0.16761	0.437853	0.732729
0.047081	0.168743	0.524482	0.801812
0.047081	0.169875	0.0047081	0.0249151
0.047081	0.171008	0.247646	0.509626
0.047081	0.17214	0.322505	0.603624
0.047081	0.173273	0.230697	0.486976
0.047081	0.174405	0.427024	0.725934
0.047081	0.175538	0.247175	0.506229
0.047081	0.17667	0.0687382	0.225368
0.047081	0.177803	0.404426	0.702152
0.0475518	0.177803	0.112524	0.303511
0.0480226	0.177803	0.0240113	0.118913
0.0484934	0.177803	0.0456685	0.16761
0.0484934	0.178935	0.0141243	0.0894677
0.0489642	0.178935	0.311205	0.592299
0.0489642	0.180068	0.0112994	0.0792752
0.049435	0.180068	0.309322	0.591166
0.049435	0.1812	0.0094162	0.0758777
0.0499058	0.1812	0.0527307	0.183465
0.0503766	0.1812	0.069209	0.226501
0.0503766	0.182333	0.037194	0.14496
0.0503766	0.183465	0.0225989	0.112118
0.0503766	0.184598	0.0400188	0.152888
0.0508475	0.184598	0.120998	0.309173
0.0513183	0.184598	0.326742	0.608154
0.0513183	0.18573	0.571563	0.825595
0.0513183	0.186863	0.203861	0.457531
0.0517891	0.186863	0.263653	0.531144
0.0517891	0.187995	0.138418	0.336353
0.0517891	0.189128	0.338041	0.620612
0.0522599	0.189128	0.281073	0.548131
0.0527307	0.189128	0.209981	0.463194
0.0532015	0.189128	0.01742	0.0973952
0.0536723	0.189128	0.278719	0.546999
0.0536723	0.19026	0.0564972	0.198188
0.0541431	0.19026	0.225047	0.482446
0.0546139	0.19026	0.967985	0.988675
0.0550847	0.19026	0.00329567	0.011325
0.0555556	0.19026	0.0244821	0.120045
0.0560264	0.19026	0.126177	0.320498
0.0564972	0.19026	0.0885122	0.259343
0.0564972	0.191393	0.957627	0.985277
0.056968	0.191393	0.0889831	0.259343
0.0574388	0.191393	0.274953	0.543601
0.0574388	0.192525	0.13936	0.340883
0.0574388	0.193658	0.359699	0.636467
0.0574388	0.19479	0.306497	0.587769
0.0574388	0.195923	0.0838041	0.253681
0.0574388	0.197055	0.429849	0.729332
0.0579096	0.197055	0.188324	0.428086
0.0579096	0.198188	0.22081	0.480181
0.0583804	0.198188	0.0758004	0.235561
0.0583804	0.19932	0.176554	0.404304
0.0583804	0.200453	0.0607345	0.211778
0.0588512	0.200453	0.164313	0.390713
0.059322	0.200453	0.13371	0.328426
0.059322	0.201586	0.00376648	0.01359
0.059322	0.202718	0.37194	0.650057
0.059322	0.203851	0.337571	0.619479
0.059322	0.204983	0.0560264	0.193658
0.0597928	0.204983	0.180791	0.412231
0.0602637	0.204983	0.842279	0.939977
0.0602637	0.206116	0.510358	0.791619
0.0607345	0.206116	0.354991	0.631937
0.0612053	0.206116	0.0513183	0.180068
0.0616761	0.206116	0.0437853	0.16308
0.0616761	0.207248	0.100753	0.289921
0.0621469	0.207248	0.216573	0.475651
0.0626177	0.207248	0.171846	0.397508
0.0630885	0.207248	0.178908	0.407701
0.0630885	0.208381	0.869115	0.95017
0.0635593	0.208381	0.229755	0.485844
0.0635593	0.209513	0.420433	0.715742
0.0635593	0.210646	0.0047081	0.0237826
0.0635593	0.211778	0.29096	0.569649
0.0635593	0.212911	0.323917	0.608154
0.0640301	0.212911	0.153955	0.381653
0.0640301	0.214043	0.477872	0.764439
0.0645009	0.214043	0.322976	0.603624
0.0645009	0.215176	0.317797	0.601359
0.0645009	0.216308	0.34887	0.626274
0.0649718	0.216308	0.262712	0.531144
0.0654426	0.216308	0.0550847	0.186863
0.0654426	0.217441	0.0178908	0.0996602
0.0654426	0.218573	0.0183616	0.105323
0.0654426	0.219706	0.553202	0.81427
0.0654426	0.220838	0.0249529	0.12231
0.0654426	0.221971	0.172316	0.400906
0.0654426	0.223103	0.164783	0.392978
0.0654426	0.224236	0.0612053	0.216308
0.0654426	0.225368	0.363465	0.644394
0.0659134	0.225368	0.152072	0.377123
0.0663842	0.225368	0.129944	0.325028
0.0663842	0.226501	0.0235405	0.115515
0.066855	0.226501	0.0715631	0.226501
0.066855	0.227633	0.0564972	0.197055
0.066855	0.228766	0.20951	0.462061
0.066855	0.229898	0.136535	0.332956
0.0673258	0.229898	0.396893	0.684032
0.0673258	0.231031	0.0786252	0.237826
0.0673258	0.232163	0.0955744	0.275198
0.0677966	0.232163	0.144539	0.352208
0.0682674	0.232163	0.34887	0.625142
0.0687382	0.232163	0.134181	0.328426
0.069209	0.232163	0.350753	0.628539
0.0696798	0.232163	0.0588512	0.203851
0.0701507	0.232163	0.813089	0.933182
0.0701507	0.233296	0.00988701	0.0770102
0.0701507	0.234428	0.00376648	0.015855
0.0706215	0.234428	0.049435	0.178935
0.0710923	0.234428	0.0202448	0.10872
0.0710923	0.235561	0.141714	0.349943
0.0715631	0.235561	0.0781544	0.235561
0.0720339	0.235561	0.165254	0.396376
0.0720339	0.236693	0.00847458	0.0622877
0.0725047	0.236693	0.997646	0.997735
0.0725047	0.237826	0.403484	0.701019
0.0729755	0.237826	0.135122	0.328426
0.0729755	0.238958	0.0094162	0.0724802
0.0734463	0.238958	0.299906	0.577576
0.0739171	0.238958	0.103578	0.291053
0.0739171	0.240091	0.0607345	0.212911
0.0739171	0.241223	0.0663842	0.219706
0.0739171	0.242356	0.135593	0.329558
0.0743879	0.242356	0.320621	0.601359
0.0743879	0.243488	0.467514	0.755379
0.0743879	0.244621	0.260829	0.530011
0.0743879	0.245753	0.0475518	0.17214
0.0743879	0.246886	0.397363	0.690827
0.0743879	0.248018	0.0047081	0.0283126
0.0748588	0.248018	0.0913371	0.263873
0.0748588	0.249151	0.0993409	0.285391
0.0753296	0.249151	0.306968	0.587769
0.0753296	0.250283	0.289077	0.562854
0.0753296	0.251416	0.105932	0.295583
0.0753296	0.252548	0.289077	0.565119
0.0758004	0.252548	0.890772	0.962627
0.0762712	0.252548	0.0508475	0.178935
0.076742	0.252548	0.0560264	0.192525
0.076742	0.253681	0.0913371	0.266138
0.0772128	0.253681	0.027307	0.123443
0.0776836	0.253681	0.549906	0.813137
0.0776836	0.254813	0.0913371	0.267271
0.0776836	0.255946	0.0183616	0.103058
0.0776836	0.257078	0.00894539	0.0679502
0.0776836	0.258211	0.0484934	0.174405
0.0776836	0.259343	0.0536723	0.186863
0.0776836	0.260476	0.867232	0.949037
0.0776836	0.261608	0.0188324	0.107588
0.0776836	0.262741	0.22646	0.483579
0.0781544	0.262741	0.0579096	0.19932
0.0781544	0.263873	0.20951	0.463194
0.0786252	0.263873	0.0193032	0.107588
0.0786252	0.265006	0.190678	0.429219
0.079096	0.265006	0.248117	0.509626
0.0795669	0.265006	0.0338983	0.139298
0.0800377	0.265006	0.094162	0.270668
0.0805085	0.265006	0.909605	0.96829
0.0805085	0.266138	0.0889831	0.261608
0.0805085	0.267271	0.286252	0.559456
0.0809793	0.267271	0.00564972	0.0430351
0.0809793	0.268403	0.0602637	0.209513
0.0809793	0.269536	0.00847458	0.0645527
0.0809793	0.270668	0.00659134	0.0464326
0.0814501	0.270668	0.096516	0.276331
0.0819209	0.270668	0.404426	0.701019
0.0819209	0.271801	0.0607345	0.214043
0.0823917	0.271801	0.118644	0.309173
0.0823917	0.272933	0.0442561	0.166478
0.0828625	0.272933	0.323917	0.603624
0.0828625	0.274066	0.397834	0.693092
0.0828625	0.275198	0.199623	0.449604
0.0828625	0.276331	0.147834	0.365798
0.0828625	0.277463	0.00517891	0.0430351
0.0833333	0.277463	0.19162	0.433749
0.0833333	0.278596	0.282957	0.551529
0.0833333	0.279728	0.365819	0.646659
0.0838041	0.279728	0.0522599	0.1812
0.084275	0.279728	0.184087	0.420159
0.084275	0.280861	0.328625	0.610419
0.084275	0.281993	0.00894539	0.0702152
0.084275	0.283126	0.0136535	0.0849377
0.084275	0.284258	0.0136535	0.0860702
0.084275	0.285391	0.0433145	0.16308
0.084275	0.286523	0.191149	0.432616
0.0847458	0.286523	0.304143	0.580974
0.0852166	0.286523	0.899247	0.962627
0.0856874	0.286523	0.322505	0.601359
0.0856874	0.287656	0.100282	0.286523
0.0861582	0.287656	0.172316	0.398641
0.0861582	0.288788	0.00894539	0.0690827
0.086629	0.288788	0.00094162	0
0.086629	0.289921	0.258004	0.524349
0.086629	0.291053	0.42467	0.723669
0.0870998	0.291053	0.117232	0.305776
0.0870998	0.292186	0.232109	0.491506
0.0870998	0.293318	0.151601	0.377123
0.0875706	0.293318	0.345104	0.622877
0.0880414	0.293318	0.0145951	0.0894677
0.0885122	0.293318	0.086629	0.255946
0.0885122	0.294451	0.027307	0.129105
0.0885122	0.295583	0.149247	0.371461
0.0885122	0.296716	0.0786252	0.238958
0.0885122	0.297848	0.0687382	0.226501
0.0889831	0.297848	0.369115	0.648924
0.0889831	0.298981	0.195857	0.442809
0.0889831	0.300113	0.250942	0.516421
0.0894539	0.300113	0.0969868	0.277463
0.0894539	0.301246	0.0484934	0.17667
0.0899247	0.301246	0.219868	0.477916
0.0899247	0.302378	0.364878	0.645527
0.0903955	0.302378	0.354049	0.631937
0.0903955	0.303511	0.0094162	0.0736127
0.0908663	0.303511	0.0249529	0.121178
0.0908663	0.304643	0.00800377	0.0554926
0.0913371	0.304643	0.0150659	0.0906002
0.0913371	0.305776	0.182203	0.416761
0.0918079	0.305776	0.0899247	0.262741
0.0918079	0.306908	0.27307	0.541336
0.0918079	0.308041	0.142655	0.351076
0.0922787	0.308041	0.138889	0.336353
0.0922787	0.309173	0.250942	0.515289
0.0922787	0.310306	0.183145	0.419026
0.0927495	0.310306	0.0725047	0.226501
0.0927495	0.311438	0.259416	0.525481
0.0927495	0.312571	0.148776	0.370328
0.0932203	0.312571	0.0404896	0.152888
0.0932203	0.313703	0.0739171	0.233296
0.0932203	0.314836	0.125235	0.319366
0.0932203	0.315968	0.0461394	0.168743
0.0932203	0.317101	0.0235405	0.11778
0.0936911	0.317101	0.0155367	0.0917327
0.094162	0.317101	0.0475518	0.169875
0.094162	0.318233	0.49435	0.774632
0.094162	0.319366	0.283898	0.554926
0.0946328	0.319366	0.21516	0.473386
0.0946328	0.320498	0.00753296	0.0498301
0.0946328	0.321631	0.114878	0.304643
0.0951036	0.321631	0.149247	0.370328
0.0955744	0.321631	0.472693	0.759909
0.0960452	0.321631	0.0461394	0.16761
0.096516	0.321631	0.169962	0.396376
0.096516	0.322763	0.520716	0.796149
0.096516	0.323896	0.342279	0.622877
0.0969868	0.323896	0.170433	0.396376
0.0974576	0.323896	0.296139	0.575311
0.0974576	0.325028	0.0334275	0.139298
0.0974576	0.326161	0.0786252	0.241223
0.0979284	0.326161	0.00659134	0.0430351
0.0983992	0.326161	0.294256	0.573046
0.0988701	0.326161	0.4129	0.706682
0.0993409	0.326161	0.218927	0.476784
0.0993409	0.327293	0.00188324	0.00453001
0.0998117	0.327293	0.163371	0.390713
0.0998117	0.328426	0.93597	0.978482
0.0998117	0.329558	0.130885	0.327293
0.0998117	0.330691	0.391714	0.676104
0.0998117	0.331823	0.201036	0.455266
0.100282	0.331823	0.0442561	0.164213
0.100753	0.331823	0.0447269	0.16761
0.101224	0.331823	0.0334275	0.138165
0.101224	0.332956	0.380414	0.660249
0.101224	0.334088	0.36064	0.638732
0.101224	0.335221	0.0748588	0.234428
0.101224	0.336353	0.027307	0.125708
0.101224	0.337486	0.0164783	0.0951302
0.101695	0.337486	0.0112994	0.0781427
0.102166	0.337486	0.0800377	0.245753
0.102166	0.338618	0.0047081	0.0373726
0.102166	0.339751	0.303672	0.579841
0.102166	0.340883	0.0522599	0.182333
0.102166	0.342016	0.00376648	0.0169875
0.102166	0.343148	0.0442561	0.165345
0.102166	0.344281	0.0386064	0.147225
0.102166	0.345413	0.138418	0.335221
0.102166	0.346546	0.0367232	0.143828
0.102166	0.347678	0.0211864	0.110985
0.102166	0.348811	0.289077	0.566251
0.102637	0.348811	0.0103578	0.0781427
0.102637	0.349943	0.396893	0.685164
0.102637	0.351076	0.289077	0.561721
0.102637	0.352208	0.521186	0.798414
0.102637	0.353341	0.187382	0.428086
0.102637	0.354473	0.240584	0.498301
0.102637	0.355606	0.0112994	0.0804077
0.102637	0.356738	0.0047081	0.0351076
0.102637	0.357871	0.1629	0.389581
0.102637	0.359003	0.0367232	0.142695
0.103107	0.359003	0.233522	0.492639
0.103578	0.359003	0.00753296	0.0464326
0.103578	0.360136	0.00188324	0.00906002
0.104049	0.360136	0.803202	0.93205
0.10452	0.360136	0.139831	0.344281
0.104991	0.360136	0.066855	0.219706
0.105461	0.360136	0.0541431	0.186863
0.105932	0.360136	0.990584	0.992072
0.106403	0.360136	0.48823	0.768969
0.106403	0.361268	0.0404896	0.15402
0.106403	0.362401	0.300377	0.578709
0.106403	0.363533	0.149718	0.372593
0.106403	0.364666	0.0047081	0.0317101
0.106403	0.365798	0.345104	0.624009
0.106874	0.365798	0.431733	0.730464
0.106874	0.366931	0.0564972	0.19932
0.107345	0.366931	0.00988701	0.0758777
0.107345	0.368063	0.066855	0.221971
0.107345	0.369196	0.427495	0.727067
0.107345	0.370328	0.0141243	0.0883352
0.107815	0.370328	0.366761	0.647792
0.108286	0.370328	0.0574388	0.19932
0.108757	0.370328	0.0536723	0.183465
0.109228	0.370328	0.382298	0.660249
0.109699	0.370328	0.0833333	0.250283
0.110169	0.370328	0.0282486	0.132503
0.110169	0.371461	0.0155367	0.0928652
0.110169	0.372593	0.0282486	0.133635
0.11064	0.372593	0.95951	0.985277
0.111111	0.372593	0.0400188	0.148358
0.111111	0.373726	0.00847458	0.0611552
0.111111	0.374858	0.289548	0.568516
0.111582	0.374858	0.15678	0.382786
0.112053	0.374858	0.0489642	0.178935
0.112053	0.375991	0.00188324	0.00339751
0.112524	0.375991	0.112994	0.303511
0.112994	0.375991	0.0734463	0.228766
0.112994	0.377123	0.0409605	0.156285
0.112994	0.378256	0.0550847	0.187995
0.113465	0.378256	0.0706215	0.226501
0.113936	0.378256	0.059322	0.204983
0.114407	0.378256	0.00376648	0.0124575
0.114878	0.378256	0.290019	0.568516
0.114878	0.379388	0.438795	0.734994
0.114878	0.380521	0.18032	0.412231
0.115348	0.380521	0.0160075	0.0928652
0.115348	0.381653	0.151601	0.374858
0.115348	0.382786	0.176554	0.403171
0.115348	0.383918	0.0047081	0.0362401
0.115348	0.385051	0.56968	0.82333
0.115819	0.385051	0.926554	0.973952
0.115819	0.386183	0.0960452	0.276331
0.11629	0.386183	0.0287194	0.133635
0.116761	0.386183	0.357815	0.634202
0.116761	0.387316	0.391243	0.674972
0.116761	0.388448	0.0814501	0.248018
0.116761	0.389581	0.0480226	0.173273
0.117232	0.389581	0.163842	0.390713
0.117232	0.390713	0.251412	0.517554
0.117702	0.390713	0.0169492	0.0951302
0.118173	0.390713	0.291431	0.570781
0.118644	0.390713	0.201036	0.453001
0.118644	0.391846	0.227401	0.484711
0.118644	0.392978	0.268832	0.537939
0.118644	0.394111	0.108757	0.298981
0.119115	0.394111	0.0993409	0.284258
0.119115	0.395243	0.475518	0.762174
0.119586	0.395243	0.45951	0.750849
0.119586	0.396376	0.0969868	0.280861
0.119586	0.397508	0.421846	0.716874
0.119586	0.398641	0.0677966	0.224236
0.119586	0.399773	0.0047081	0.0271801
0.119586	0.400906	0.00753296	0.0486976
0.120056	0.400906	0.201507	0.455266
0.120056	0.402039	0.961394	0.987542
0.120056	0.403171	0.0235405	0.116648
0.120527	0.403171	0.223635	0.481314
0.120998	0.403171	0.0164783	0.0939977
0.121469	0.403171	0.122881	0.314836
0.121469	0.404304	0.457156	0.746319
0.121469	0.405436	0.0833333	0.251416
0.121469	0.406569	0.0579096	0.202718
0.121469	0.407701	0.961394	0.988675
0.12194	0.407701	0.128531	0.322763
0.122411	0.407701	0.0654426	0.218573
0.122411	0.408834	0.519774	0.795017
0.122411	0.409966	0.18597	0.422424
0.122881	0.409966	0.240584	0.496036
0.122881	0.411099	0.0579096	0.200453
0.122881	0.412231	0.00329567	0.0124575
0.123352	0.412231	0.417608	0.713477
0.123823	0.412231	0.0211864	0.109853
0.123823	0.413364	0.00753296	0.0509626
0.124294	0.413364	0.624294	0.85957
0.124765	0.413364	0.901601	0.96376
0.125235	0.413364	0.440207	0.734994
0.125235	0.414496	0.283898	0.556059
0.125706	0.414496	0.0108286	0.0781427
0.125706	0.415629	0.258004	0.523216
0.125706	0.416761	0.252825	0.518686
0.125706	0.417894	0.00800377	0.0588901
0.125706	0.419026	0.201036	0.454134
0.125706	0.420159	0.0484934	0.175538
0.125706	0.421291	0.0047081	0.0215176
0.125706	0.422424	0.00376648	0.0147225
0.125706	0.423556	0.0315443	0.1359
0.125706	0.424689	0.323917	0.605889
0.125706	0.425821	0.147834	0.364666
0.125706	0.426954	0.259416	0.527746
0.125706	0.428086	0.233051	0.492639
0.125706	0.429219	0.263653	0.534541
0.125706	0.430351	0.0329567	0.137033
0.125706	0.431484	0.00800377	0.0532276
0.126177	0.431484	0.0188324	0.105323
0.126648	0.431484	0.376648	0.652322
0.126648	0.432616	0.0240113	0.120045
0.126648	0.433749	0.159605	0.387316
0.126648	0.434881	0.18032	0.411099
0.126648	0.436014	0.393126	0.677237
0.127119	0.436014	0.0729755	0.227633
0.127589	0.436014	0.483051	0.767837
0.127589	0.437146	0.0277778	0.132503
0.127589	0.438279	0.428908	0.728199
0.127589	0.439411	0.19162	0.438279
0.12806	0.439411	0.0743879	0.233296
0.128531	0.439411	0.0687382	0.224236
0.129002	0.439411	0.155367	0.382786
0.129473	0.439411	0.306497	0.585504
0.129473	0.440544	0.0795669	0.245753
0.129473	0.441676	0.151601	0.375991
0.129944	0.441676	0.376177	0.652322
0.129944	0.442809	0.121469	0.310306
0.130414	0.442809	0.0875706	0.257078
0.130885	0.442809	0.266008	0.535674
0.131356	0.442809	0.0221281	0.110985
0.131827	0.442809	0.23258	0.491506
0.131827	0.443941	0.139831	0.346546
0.131827	0.445074	0.0870998	0.257078
0.131827	0.446206	0.00188324	0.0101925
0.132298	0.446206	0.00423729	0.0203851
0.132298	0.447339	0.117702	0.306908
0.132768	0.447339	0.185499	0.421291
0.132768	0.448471	0.0178908	0.0985277
0.132768	0.449604	0.130885	0.326161
0.133239	0.449604	0.00612053	0.0430351
0.13371	0.449604	0.0626177	0.216308
0.134181	0.449604	0.0960452	0.275198
0.134181	0.450736	0.45904	0.748584
0.134181	0.451869	0.00376648	0.0192525
0.134181	0.453001	0.00094162	0.00226501
0.134181	0.454134	0.00094162	0.0011325
0.134181	0.455266	0.267891	0.536806
0.134181	0.456399	0.305556	0.585504
0.134181	0.457531	0.458098	0.747452
0.134652	0.457531	0.449623	0.742922
0.134652	0.458664	0.970339	0.989807
0.134652	0.459796	0.34887	0.627407
0.134652	0.460929	0.180791	0.413364
0.135122	0.460929	0.137476	0.334088
0.135122	0.462061	0.0419021	0.161948
0.135122	0.463194	0.387476	0.668177
0.135122	0.464326	0.45904	0.749717
0.135593	0.464326	0.189266	0.428086
0.136064	0.464326	0.117702	0.305776
0.136535	0.464326	0.247646	0.506229
0.136535	0.465459	0.0645009	0.217441
0.137006	0.465459	0.490113	0.772367
0.137476	0.465459	0.0847458	0.255946
0.137476	0.466591	0.132768	0.328426
0.137476	0.467724	0.13936	0.342016
0.137476	0.468856	0.919021	0.971687
0.137947	0.468856	0.00847458	0.0600227
0.137947	0.469989	0.47646	0.763307
0.137947	0.471121	0.00800377	0.0566251
0.137947	0.472254	0.0127119	0.0826727
0.137947	0.473386	0.323917	0.604757
0.137947	0.474519	0.11064	0.300113
0.138418	0.474519	0.0122411	0.0815402
0.138889	0.474519	0.0564972	0.193658
0.13936	0.474519	0.179379	0.407701
0.139831	0.474519	0.221751	0.481314
0.139831	0.475651	0.0979284	0.283126
0.140301	0.475651	0.241055	0.499434
0.140772	0.475651	0.495292	0.774632
0.141243	0.475651	0.206685	0.459796
0.141243	0.476784	0.0969868	0.278596
0.141714	0.476784	0.246704	0.505096
0.142185	0.476784	0.132768	0.327293
0.142655	0.476784	0.0484934	0.173273
0.143126	0.476784	0.347928	0.625142
0.143126	0.477916	0.387476	0.669309
0.143126	0.479049	0.0301318	0.134768
0.143597	0.479049	0.327213	0.608154
0.144068	0.479049	0.0748588	0.233296
0.144539	0.479049	0.379473	0.655719
0.144539	0.480181	0.0612053	0.215176
0.145009	0.480181	0.895009	0.962627
0.145009	0.481314	0.144539	0.354473
0.14548	0.481314	0.00517891	0.0419026
0.145951	0.481314	0.029661	0.133635
0.145951	0.482446	0.48258	0.767837
0.145951	0.483579	0.164783	0.395243
0.146422	0.483579	0.0320151	0.1359
0.146422	0.484711	0.112053	0.303511
0.146893	0.484711	0.0635593	0.216308
0.146893	0.485844	0.147834	0.363533
0.147363	0.485844	0.203861	0.456399
0.147834	0.485844	0.221281	0.480181
0.147834	0.486976	0.00376648	0.01812
0.148305	0.486976	0.277307	0.543601
0.148776	0.486976	0.0409605	0.155153
0.149247	0.486976	0.127119	0.320498
0.149247	0.488109	0.245763	0.505096
0.149718	0.488109	0.00894539	0.0668177
0.149718	0.489241	0.0974576	0.281993
0.150188	0.489241	0.140301	0.346546
0.150659	0.489241	0.234463	0.492639
0.150659	0.490374	0.00188324	0.00792752
0.15113	0.490374	0.432203	0.730464
0.15113	0.491506	0.0475518	0.171008
0.151601	0.491506	0.0786252	0.236693
0.152072	0.491506	0.343691	0.622877
0.152542	0.491506	0.878531	0.9547
0.153013	0.491506	0.105932	0.292186
0.153484	0.491506	0.378531	0.654587
0.153484	0.492639	0.317326	0.597961
0.153484	0.493771	0.0400188	0.150623
0.153484	0.494904	0.199623	0.450736
0.153484	0.496036	0.0343691	0.14043
0.153484	0.497169	0.0786252	0.240091
0.153955	0.497169	0.251412	0.516421
0.153955	0.498301	0.0894539	0.262741
0.154426	0.498301	0.247175	0.505096
0.154426	0.499434	0.191149	0.433749
0.154896	0.499434	0.434557	0.731597
0.154896	0.500566	0.502354	0.783692
0.155367	0.500566	0.0894539	0.261608
0.155838	0.500566	0.314501	0.593431
0.156309	0.500566	0.403955	0.701019
0.156309	0.501699	0.14548	0.357871
0.156309	0.502831	0.0094162	0.0747452
0.156309	0.503964	0.0225989	0.11325
0.156309	0.505096	0.0739171	0.232163
0.15678	0.505096	0.0659134	0.218573
0.15725	0.505096	0.25	0.510759
0.157721	0.505096	0.15725	0.383918
0.157721	0.506229	0.508475	0.789354
0.157721	0.507361	0.00988701	0.0781427
0.158192	0.507361	0.0390772	0.147225
0.158663	0.507361	0.441149	0.734994
0.158663	0.508494	0.0908663	0.263873
0.159134	0.508494	0.142655	0.349943
0.159134	0.509626	0.801789	0.93205
0.159134	0.510759	0.38936	0.671574
0.159605	0.510759	0.0701507	0.226501
0.159605	0.511891	0.0588512	0.204983
0.160075	0.511891	0.137947	0.334088
0.160546	0.511891	0.373823	0.650057
0.161017	0.511891	0.90678	0.966025
0.161017	0.513024	0.396893	0.688562
0.161488	0.513024	0.0988701	0.284258
0.161959	0.513024	0.19209	0.439411
0.162429	0.513024	0.403484	0.699887
0.162429	0.514156	0.0823917	0.249151
0.162429	0.515289	0.100753	0.287656
0.162429	0.516421	0.274011	0.542469
0.1629	0.516421	0.120056	0.309173
0.163371	0.516421	0.411017	0.706682
0.163371	0.517554	0.247646	0.508494
0.163371	0.518686	0.426083	0.724802
0.163842	0.518686	0.158663	0.385051
0.163842	0.519819	0.0386064	0.146093
0.163842	0.520951	0.0207156	0.109853
0.164313	0.520951	0.306026	0.585504
0.164783	0.520951	0.631356	0.860702
0.164783	0.522084	0.00894539	0.0713477
0.164783	0.523216	0.0047081	0.0396376
0.165254	0.523216	0.204331	0.457531
0.165254	0.524349	0.0550847	0.189128
0.165254	0.525481	0.28484	0.557191
0.165254	0.526614	0.230697	0.490374
0.165725	0.526614	0.0362524	0.141563
0.166196	0.526614	0.84322	0.939977
0.166667	0.526614	0.372881	0.650057
0.167137	0.526614	0.199153	0.447339
0.167137	0.527746	0.0112994	0.0815402
0.167608	0.527746	0.12806	0.322763
0.168079	0.527746	0.0117702	0.0815402
0.168079	0.528879	0.495763	0.776897
0.168079	0.530011	0.0047081	0.0339751
0.16855	0.530011	0.241996	0.499434
0.16855	0.531144	0.0875706	0.258211
0.16855	0.532276	0.0235405	0.118913
0.16855	0.533409	0.365819	0.647792
0.169021	0.533409	0.468927	0.756512
0.169492	0.533409	0.105461	0.292186
0.169962	0.533409	0.125706	0.320498
0.170433	0.533409	0.248588	0.509626
0.170433	0.534541	0.416196	0.713477
0.170904	0.534541	0.208569	0.460929
0.171375	0.534541	0.352166	0.630804
0.171846	0.534541	0.30838	0.590034
0.172316	0.534541	0.350282	0.628539
0.172787	0.534541	0.450094	0.742922
0.172787	0.535674	0.395009	0.679502
0.172787	0.536806	0.423729	0.721404
0.172787	0.537939	0.383239	0.662514
0.173258	0.537939	0.240113	0.496036
0.173729	0.537939	0.970339	0.988675
0.173729	0.539071	0.395951	0.681767
0.173729	0.540204	0.0969868	0.279728
0.173729	0.541336	0.260358	0.528879
0.1742	0.541336	0.93597	0.97735
0.17467	0.541336	0.00706215	0.0464326
0.17467	0.542469	0.199153	0.448471
0.175141	0.542469	0.176554	0.402039
0.175612	0.542469	0.62806	0.860702
0.176083	0.542469	0.380885	0.660249
0.176554	0.542469	0.415725	0.708947
0.177024	0.542469	0.0353107	0.141563
0.177495	0.542469	0.0583804	0.203851
0.177966	0.542469	0.259416	0.524349
0.178437	0.542469	0.725989	0.893545
0.178437	0.543601	0.0136535	0.0838052
0.178908	0.543601	0.0466102	0.168743
0.178908	0.544734	0.0193032	0.10872
0.179379	0.544734	0.54661	0.812005
0.179849	0.544734	0.160546	0.387316
0.179849	0.545866	0.0786252	0.243488
0.179849	0.546999	0.277778	0.545866
0.179849	0.548131	0.239642	0.493771
0.18032	0.548131	0.129002	0.322763
0.18032	0.549264	0.152542	0.379388
0.180791	0.549264	0.407721	0.702152
0.180791	0.550396	0.39548	0.680634
0.181262	0.550396	0.0301318	0.133635
0.181262	0.551529	0.498117	0.781427
0.181262	0.552661	0.027307	0.127973
0.181733	0.552661	0.393126	0.676104
0.181733	0.553794	0.00753296	0.0475651
0.182203	0.553794	0.258945	0.524349
0.182674	0.553794	0.0315443	0.134768
0.183145	0.553794	0.125235	0.317101
0.183616	0.553794	0.160075	0.387316
0.183616	0.554926	0.153484	0.380521
0.184087	0.554926	0.137006	0.334088
0.184557	0.554926	0.181733	0.414496
0.185028	0.554926	0.0254237	0.12231
0.185499	0.554926	0.268362	0.536806
0.18597	0.554926	0.1629	0.387316
0.186441	0.554926	0.242938	0.502831
0.186911	0.554926	0.182674	0.416761
0.187382	0.554926	0.973164	0.99094
0.187853	0.554926	0.317326	0.596829
0.188324	0.554926	0.0357815	0.141563
0.188795	0.554926	0.44162	0.734994
0.188795	0.556059	0.436911	0.732729
0.188795	0.557191	0.00235405	0.011325
0.189266	0.557191	0.411488	0.706682
0.189266	0.558324	0.0564972	0.19479
0.189266	0.559456	0.0739171	0.231031
0.189266	0.560589	0.0927495	0.270668
0.189736	0.560589	0.220339	0.477916
0.190207	0.560589	0.106874	0.296716
0.190678	0.560589	0.0696798	0.226501
0.190678	0.561721	0.0047081	0.0294451
0.190678	0.562854	0.438795	0.733862
0.190678	0.563986	0.0522599	0.183465
0.190678	0.565119	0.416196	0.712344
0.190678	0.566251	0.0781544	0.236693
0.191149	0.566251	0.0979284	0.281993
0.19162	0.566251	0.00235405	0.0101925
0.19209	0.566251	0.133239	0.328426
0.19209	0.567384	0.4129	0.707814
0.192561	0.567384	0.0852166	0.255946
0.193032	0.567384	0.404896	0.702152
0.193032	0.568516	0.221281	0.481314
0.193032	0.569649	0.00847458	0.0634202
0.193503	0.569649	0.461864	0.751982
0.193974	0.569649	0.414783	0.708947
0.193974	0.570781	0.993879	0.99547
0.193974	0.571914	0.0809793	0.246886
0.194444	0.571914	0.384652	0.664779
0.194915	0.571914	0.11629	0.305776
0.195386	0.571914	0.934557	0.975085
0.195857	0.571914	0.30226	0.578709
0.196328	0.571914	0.0630885	0.216308
0.196328	0.573046	0.084275	0.254813
0.196798	0.573046	0.119115	0.309173
0.197269	0.573046	0.829567	0.93658
0.197269	0.574179	0.152542	0.378256
0.19774	0.574179	0.159605	0.385051
0.198211	0.574179	0.0532015	0.183465
0.198682	0.574179	0.783427	0.921857
0.199153	0.574179	0.258475	0.524349
0.199623	0.574179	0.120527	0.309173
0.200094	0.574179	0.451977	0.742922
0.200094	0.575311	0.239642	0.496036
0.200565	0.575311	0.277778	0.544734
0.200565	0.576444	0.0047081	0.0226501
0.201036	0.576444	0.237288	0.492639
0.201507	0.576444	0.55838	0.817667
0.201507	0.577576	0.375235	0.652322
0.201977	0.577576	0.200565	0.451869
0.202448	0.577576	0.0809793	0.245753
0.202919	0.577576	0.165725	0.396376
0.20339	0.577576	0.464689	0.751982
0.20339	0.578709	0.0753296	0.235561
0.203861	0.578709	0.0235405	0.114383
0.204331	0.578709	0.645951	0.8641
0.204331	0.579841	0.0400188	0.151755
0.204331	0.580974	0.105932	0.293318
0.204331	0.582106	0.0725047	0.227633
0.204331	0.583239	0.0178908	0.100793
0.204331	0.584371	0.253766	0.519819
0.204331	0.585504	0.379002	0.655719
0.204331	0.586636	0.0409605	0.15855
0.204802	0.586636	0.951977	0.98188
0.205273	0.586636	0.42467	0.722537
0.205744	0.586636	0.126648	0.320498
0.206215	0.586636	0.979284	0.99094
0.206685	0.586636	0.475989	0.762174
0.207156	0.586636	0.260358	0.527746
0.207627	0.586636	0.242467	0.502831
0.207627	0.587769	0.504708	0.784824
0.208098	0.587769	0.0922787	0.269536
0.208098	0.588901	0.299435	0.577576
0.208098	0.590034	0.0268362	0.123443
0.208569	0.590034	0.568267	0.822197
0.20904	0.590034	0.123352	0.314836
0.20951	0.590034	0.291902	0.570781
0.20951	0.591166	0.183616	0.420159
0.209981	0.591166	0.167608	0.396376
0.210452	0.591166	0.15113	0.372593
0.210923	0.591166	0.977401	0.99094
0.211394	0.591166	0.124294	0.314836
0.211864	0.591166	0.405838	0.702152
0.211864	0.592299	0.851224	0.942242
0.212335	0.592299	0.164783	0.391846
0.212335	0.593431	0.195386	0.441676
0.212335	0.594564	0.0913371	0.268403
0.212806	0.594564	0.37194	0.648924
0.213277	0.594564	0.506591	0.788222
0.213748	0.594564	0.0951036	0.272933
0.214218	0.594564	0.130414	0.325028
0.214218	0.595696	0.240584	0.497169
0.214689	0.595696	0.968927	0.988675
0.21516	0.595696	0.076742	0.235561
0.215631	0.595696	0.466102	0.751982
0.215631	0.596829	0.118173	0.309173
0.215631	0.597961	0.00800377	0.0543601
0.215631	0.599094	0.216102	0.475651
0.215631	0.600227	0.14548	0.355606
0.215631	0.601359	0.239642	0.494904
0.215631	0.602492	0.584746	0.834655
0.216102	0.602492	0.143597	0.352208
0.216573	0.602492	0.318267	0.601359
0.217043	0.602492	0.107345	0.296716
0.217043	0.603624	0.0466102	0.169875
0.217514	0.603624	0.507062	0.788222
0.217514	0.604757	0.387476	0.667044
0.217985	0.604757	0.0814501	0.246886
0.217985	0.605889	0.0673258	0.223103
0.218456	0.605889	0.968456	0.988675
0.218927	0.605889	0.111582	0.302378
0.219397	0.605889	0.939266	0.980747
0.219868	0.605889	0.151601	0.373726
0.220339	0.605889	0.334746	0.617214
0.22081	0.605889	0.0998117	0.285391
0.22081	0.607022	0.027307	0.124575
0.22081	0.608154	0.294256	0.574179
0.221281	0.608154	0.0178908	0.0973952
0.221751	0.608154	0.421846	0.715742
0.222222	0.608154	0.0597928	0.207248
0.222693	0.608154	0.337571	0.618347
0.222693	0.609287	0.19162	0.436014
0.223164	0.609287	0.175612	0.400906
0.223635	0.609287	0.181262	0.414496
0.224105	0.609287	0.0602637	0.208381
0.224576	0.609287	0.868173	0.949037
0.225047	0.609287	0.197269	0.443941
0.225518	0.609287	0.136064	0.330691
0.225518	0.610419	0.147363	0.362401
0.225518	0.611552	0.0951036	0.274066
0.225989	0.611552	0.222693	0.481314
0.22646	0.611552	0.10452	0.292186
0.22693	0.611552	0.155838	0.382786
0.227401	0.611552	0.444444	0.737259
0.227872	0.611552	0.679379	0.876557
0.227872	0.612684	0.135593	0.330691
0.228343	0.612684	0.119586	0.309173
0.228814	0.612684	0.121469	0.309173
0.228814	0.613817	0.0983992	0.284258
0.228814	0.614949	0.609228	0.847112
0.229284	0.614949	0.136535	0.331823
0.229755	0.614949	0.381827	0.660249
0.230226	0.614949	0.896893	0.962627
0.230697	0.614949	0.169492	0.396376
0.231168	0.614949	0.435028	0.731597
0.231638	0.614949	0.892185	0.962627
0.231638	0.616082	0.139831	0.345413
0.231638	0.617214	0.317797	0.600227
0.231638	0.618347	0.241996	0.500566
0.231638	0.619479	0.148305	0.366931
0.231638	0.620612	0.471751	0.759909
0.232109	0.620612	0.241525	0.499434
0.232109	0.621744	0.409134	0.705549
0.23258	0.621744	0.872411	0.951302
0.23258	0.622877	0.0047081	0.0305776
0.233051	0.622877	0.0936911	0.270668
0.233522	0.622877	0.585687	0.834655
0.233522	0.624009	0.0875706	0.259343
0.233992	0.624009	0.0903955	0.262741
0.234463	0.624009	0.420904	0.715742
0.234934	0.624009	0.162429	0.387316
0.235405	0.624009	0.311676	0.592299
0.235405	0.625142	0.218927	0.477916
0.235876	0.625142	0.288606	0.560589
0.235876	0.626274	0.899718	0.96376
0.235876	0.627407	0.176554	0.405436
0.236347	0.627407	0.235405	0.492639
0.236817	0.627407	0.442561	0.734994
0.236817	0.628539	0.0277778	0.13137
0.236817	0.629672	0.0513183	0.1812
0.237288	0.629672	0.972222	0.99094
0.237759	0.629672	0.138418	0.334088
0.23823	0.629672	0.104049	0.292186
0.23823	0.630804	0.243409	0.503964
0.238701	0.630804	0.374294	0.650057
0.238701	0.631937	0.096516	0.277463
0.239171	0.631937	0.179849	0.407701
0.239642	0.631937	0.271186	0.539071
0.239642	0.633069	0.027307	0.12684
0.240113	0.633069	0.967514	0.988675
0.240584	0.633069	0.146893	0.361268
0.240584	0.634202	0.19162	0.439411
0.241055	0.634202	0.362994	0.638732
0.241055	0.635334	0.145951	0.361268
0.241525	0.635334	0.451507	0.742922
0.241525	0.636467	0.179849	0.408834
0.241996	0.636467	0.0880414	0.259343
0.242467	0.636467	0.329096	0.610419
0.242938	0.636467	0.108286	0.296716
0.243409	0.636467	0.079096	0.243488
0.243879	0.636467	0.582392	0.833522
0.243879	0.637599	0.0597928	0.208381
0.243879	0.638732	0.00800377	0.0577576
0.243879	0.639864	0.291902	0.573046
0.24435	0.639864	0.103107	0.289921
0.244821	0.639864	0.0263653	0.12231
0.245292	0.639864	0.836629	0.938845
0.245292	0.640997	0.375235	0.651189
0.245763	0.640997	0.0376648	0.14496
0.246234	0.640997	0.338983	0.620612
0.246704	0.640997	0.231168	0.490374
0.247175	0.640997	0.115819	0.305776
0.247646	0.640997	0.213748	0.469989
0.248117	0.640997	0.930791	0.975085
0.248588	0.640997	0.258004	0.522084
0.249058	0.640997	0.195857	0.441676
0.249529	0.640997	0.330508	0.610419
0.25	0.640997	0.838512	0.938845
0.250471	0.640997	0.847458	0.939977
0.250942	0.640997	0.355932	0.631937
0.251412	0.640997	0.97081	0.989807
0.251883	0.640997	0.472222	0.759909
0.251883	0.642129	0.140301	0.347678
0.251883	0.643262	0.281073	0.549264
0.251883	0.644394	0.396893	0.687429
0.251883	0.645527	0.198211	0.446206
0.252354	0.645527	0.156309	0.382786
0.252825	0.645527	0.219397	0.477916
0.253296	0.645527	0.287665	0.560589
0.253766	0.645527	0.141714	0.348811
0.254237	0.645527	0.225989	0.482446
0.254237	0.646659	0.0536723	0.184598
0.254708	0.646659	0.38371	0.662514
0.255179	0.646659	0.0649718	0.217441
0.25565	0.646659	0.263183	0.531144
0.256121	0.646659	0.0927495	0.269536
0.256591	0.646659	0.583333	0.833522
0.257062	0.646659	0.215631	0.474519
0.257533	0.646659	0.400188	0.695357
0.258004	0.646659	0.16855	0.396376
0.258475	0.646659	0.34322	0.622877
0.258945	0.646659	0.113936	0.303511
0.259416	0.646659	0.72693	0.893545
0.259887	0.646659	0.712335	0.889015
0.260358	0.646659	0.0870998	0.255946
0.260358	0.647792	0.039548	0.148358
0.260829	0.647792	0.175141	0.400906
0.260829	0.648924	0.13936	0.343148
0.261299	0.648924	0.983051	0.99094
0.261299	0.650057	0.400659	0.697622
0.26177	0.650057	0.0776836	0.235561
0.262241	0.650057	0.308851	0.590034
0.262241	0.651189	0.129002	0.325028
0.262712	0.651189	0.0856874	0.255946
0.263183	0.651189	0.114407	0.303511
0.263183	0.652322	0.250471	0.514156
0.263183	0.653454	0.138889	0.337486
0.263653	0.653454	0.506121	0.784824
0.263653	0.654587	0.270716	0.539071
0.264124	0.654587	0.489171	0.770102
0.264595	0.654587	0.158192	0.383918
0.265066	0.654587	0.300377	0.577576
0.265066	0.655719	0.341808	0.621744
0.265537	0.655719	0.279661	0.546999
0.265537	0.656852	0.00800377	0.0520951
0.265537	0.657984	0.316384	0.595696
0.266008	0.657984	0.237759	0.492639
0.266478	0.657984	0.259887	0.527746
0.266949	0.657984	0.12194	0.311438
0.26742	0.657984	0.493879	0.773499
0.267891	0.657984	0.0946328	0.272933
0.267891	0.659117	0.180791	0.414496
0.268362	0.659117	0.101695	0.289921
0.268362	0.660249	0.129002	0.323896
0.268832	0.660249	0.840395	0.938845
0.269303	0.660249	0.0348399	0.141563
0.269774	0.660249	0.553202	0.813137
0.270245	0.660249	0.975047	0.99094
0.270716	0.660249	0.122411	0.312571
0.271186	0.660249	0.254237	0.519819
0.271657	0.660249	0.0419021	0.160815
0.272128	0.660249	0.428908	0.727067
0.272128	0.661382	0.456685	0.745187
0.272599	0.661382	0.971751	0.989807
0.27307	0.661382	0.446328	0.740657
0.27307	0.662514	0.122411	0.313703
0.27354	0.662514	0.36629	0.647792
0.274011	0.662514	0.208098	0.460929
0.274011	0.663647	0.498117	0.780294
0.274482	0.663647	0.361111	0.638732
0.274953	0.663647	0.227872	0.485844
0.275424	0.663647	0.782957	0.921857
0.275424	0.664779	0.0564972	0.195923
0.275424	0.665912	0.351695	0.630804
0.275424	0.667044	0.0536723	0.18573
0.275895	0.667044	0.084275	0.253681
0.276365	0.667044	0.244821	0.503964
0.276836	0.667044	0.971281	0.989807
0.277307	0.667044	0.183616	0.419026
0.277778	0.667044	0.135593	0.328426
0.277778	0.668177	0.347458	0.625142
0.278249	0.668177	0.0861582	0.255946
0.278249	0.669309	0.103107	0.291053
0.278719	0.669309	0.422787	0.719139
0.278719	0.670442	0.136064	0.331823
0.27919	0.670442	0.18597	0.421291
0.279661	0.670442	0.966102	0.988675
0.280132	0.670442	0.0621469	0.216308
0.280132	0.671574	0.619586	0.85504
0.280132	0.672707	0.148305	0.368063
0.280603	0.672707	0.0423729	0.161948
0.280603	0.673839	0.316384	0.594564
0.281073	0.673839	0.250471	0.510759
0.281544	0.673839	0.216102	0.474519
0.282015	0.673839	0.307439	0.588901
0.282486	0.673839	0.365819	0.645527
0.282957	0.673839	0.0451977	0.16761
0.283427	0.673839	0.037194	0.143828
0.283898	0.673839	0.312618	0.593431
0.284369	0.673839	0.302731	0.578709
0.28484	0.673839	0.124765	0.314836
0.28484	0.674972	0.471751	0.758777
0.285311	0.674972	0.108757	0.296716
0.285782	0.674972	0.0753296	0.234428
0.285782	0.676104	0.596516	0.842582
0.286252	0.676104	0.668079	0.87316
0.286252	0.677237	0.19774	0.445074
0.286252	0.678369	0.352166	0.631937
0.286252	0.679502	0.0329567	0.138165
0.286723	0.679502	0.854049	0.943375
0.287194	0.679502	0.27354	0.541336
0.287194	0.680634	0.154896	0.382786
0.287665	0.680634	0.323446	0.603624
0.288136	0.680634	0.192561	0.439411
0.288606	0.680634	0.475518	0.761042
0.289077	0.680634	0.974576	0.99094
0.289548	0.680634	0.275424	0.543601
0.290019	0.680634	0.195386	0.439411
0.29049	0.680634	0.475047	0.761042
0.29096	0.680634	0.393597	0.677237
0.291431	0.680634	0.980697	0.99094
0.291902	0.680634	0.382768	0.661382
0.291902	0.681767	0.100753	0.288788
0.292373	0.681767	0.324859	0.608154
0.292844	0.681767	0.0258945	0.12231
0.293315	0.681767	0.318738	0.601359
0.293785	0.681767	0.157721	0.383918
0.294256	0.681767	0.231638	0.490374
0.294727	0.681767	0.283427	0.552661
0.295198	0.681767	0.806497	0.93205
0.295198	0.682899	0.127589	0.322763
0.295669	0.682899	0.239171	0.492639
0.296139	0.682899	0.426554	0.724802
0.29661	0.682899	0.147363	0.361268
0.297081	0.682899	0.392655	0.676104
0.297081	0.684032	0.672316	0.875425
0.297552	0.684032	0.356874	0.634202
0.297552	0.685164	0.0555556	0.191393
0.297552	0.686297	0.955273	0.984145
0.298023	0.686297	0.828154	0.93658
0.298023	0.687429	0.214689	0.473386
0.298023	0.688562	0.214689	0.471121
0.298493	0.688562	0.796139	0.92752
0.298964	0.688562	0.754708	0.912797
0.299435	0.688562	0.432674	0.730464
0.299906	0.688562	0.986817	0.99094
0.300377	0.688562	0.144068	0.352208
0.300377	0.689694	0.332863	0.613817
0.300847	0.689694	0.29096	0.568516
0.301318	0.689694	0.319209	0.601359
0.301789	0.689694	0.436911	0.731597
0.301789	0.690827	0.517891	0.792752
0.30226	0.690827	0.186911	0.424689
0.302731	0.690827	0.975989	0.99094
0.303202	0.690827	0.224576	0.482446
0.303672	0.690827	0.207627	0.459796
0.304143	0.690827	0.159134	0.385051
0.304614	0.690827	0.0955744	0.274066
0.305085	0.690827	0.177966	0.405436
0.305556	0.690827	0.205273	0.459796
0.305556	0.691959	0.890301	0.962627
0.306026	0.691959	0.262241	0.531144
0.306497	0.691959	0.109228	0.298981
0.306968	0.691959	0.374765	0.650057
0.307439	0.691959	0.36064	0.637599
0.30791	0.691959	0.172787	0.400906
0.30838	0.691959	0.161017	0.387316
0.30838	0.693092	0.60452	0.84598
0.308851	0.693092	0.294727	0.574179
0.309322	0.693092	0.292373	0.573046
0.309793	0.693092	0.974105	0.99094
0.310264	0.693092	0.497175	0.776897
0.310734	0.693092	0.394539	0.677237
0.311205	0.693092	0.477401	0.763307
0.311676	0.693092	0.30791	0.588901
0.312147	0.693092	0.152542	0.377123
0.312618	0.693092	0.0710923	0.226501
0.313089	0.693092	0.52919	0.802945
0.313559	0.693092	0.79661	0.928652
0.31403	0.693092	0.405367	0.702152
0.31403	0.694224	0.22081	0.479049
0.314501	0.694224	0.489642	0.770102
0.314972	0.694224	0.0663842	0.218573
0.315443	0.694224	0.199623	0.448471
0.315913	0.694224	0.469397	0.756512
0.316384	0.694224	0.218456	0.476784
0.316855	0.694224	0.618173	0.853907
0.317326	0.694224	0.413371	0.707814
0.317797	0.694224	0.238701	0.492639
0.318267	0.694224	0.677966	0.876557
0.318738	0.694224	0.268832	0.536806
0.319209	0.694224	0.768362	0.917327
0.31968	0.694224	0.149718	0.371461
0.320151	0.694224	0.556968	0.817667
0.320621	0.694224	0.491996	0.772367
0.321092	0.694224	0.0673258	0.221971
0.321092	0.695357	0.164313	0.391846
0.321092	0.696489	0.396422	0.682899
0.321563	0.696489	0.396422	0.681767
0.322034	0.696489	0.276836	0.543601
0.322505	0.696489	0.265537	0.535674
0.322976	0.696489	0.249058	0.509626
0.323446	0.696489	0.972693	0.99094
0.323917	0.696489	0.985876	0.99094
0.324388	0.696489	0.951507	0.98188
0.324859	0.696489	0.456685	0.744054
0.32533	0.696489	0.784369	0.921857
0.3258	0.696489	0.206215	0.459796
0.326271	0.696489	0.705273	0.88675
0.326742	0.696489	0.371469	0.648924
0.327213	0.696489	0.462335	0.751982
0.327684	0.696489	0.387476	0.664779
0.328154	0.696489	0.394068	0.677237
0.328625	0.696489	0.20904	0.460929
0.329096	0.696489	0.436441	0.731597
0.329567	0.696489	0.113465	0.303511
0.330038	0.696489	0.189736	0.428086
0.330508	0.696489	0.0974576	0.280861
0.330508	0.697622	0.144539	0.353341
0.330979	0.697622	0.340395	0.620612
0.33145	0.697622	0.983522	0.99094
0.331921	0.697622	0.272599	0.540204
0.332392	0.697622	0.0381356	0.14496
0.332392	0.698754	0.317326	0.599094
0.332863	0.698754	0.914783	0.969422
0.333333	0.698754	0.168079	0.396376
0.333804	0.698754	0.457627	0.746319
0.334275	0.698754	0.0291902	0.133635
0.334746	0.698754	0.171375	0.397508
0.335217	0.698754	0.166196	0.396376
0.335687	0.698754	0.362524	0.638732
0.336158	0.698754	0.336629	0.617214
0.336629	0.698754	0.707627	0.88675
0.336629	0.699887	0.390301	0.673839
0.336629	0.701019	0.00847458	0.0656852
0.3371	0.701019	0.961394	0.985277
0.337571	0.701019	0.275895	0.543601
0.338041	0.701019	0.357345	0.634202
0.338512	0.701019	0.805085	0.93205
0.338983	0.701019	0.987759	0.992072
0.339454	0.701019	0.801789	0.929785
0.339925	0.701019	0.890301	0.961495
0.339925	0.702152	0.200565	0.453001
0.340395	0.702152	0.97646	0.99094
0.340866	0.702152	0.193503	0.439411
0.341337	0.702152	0.284369	0.556059
0.341808	0.702152	0.355461	0.631937
0.342279	0.702152	0.543315	0.80974
0.34275	0.702152	0.182203	0.415629
0.34322	0.702152	0.313559	0.593431
0.343691	0.702152	0.967043	0.988675
0.344162	0.702152	0.346045	0.624009
0.344633	0.702152	0.230697	0.485844
0.345104	0.702152	0.205744	0.459796
0.345574	0.702152	0.300847	0.578709
0.346045	0.702152	0.982109	0.99094
0.346516	0.702152	0.370998	0.648924
0.346987	0.702152	0.516008	0.791619
0.347458	0.702152	0.0932203	0.270668
0.347928	0.702152	0.867232	0.947905
0.348399	0.702152	0.253766	0.518686
0.34887	0.702152	0.256121	0.519819
0.349341	0.702152	0.966573	0.988675
0.349812	0.702152	0.211864	0.465459
0.350282	0.702152	0.047081	0.169875
0.350753	0.702152	0.969868	0.988675
0.350753	0.703284	0.784369	0.92299
0.351224	0.703284	0.502354	0.782559
0.351695	0.703284	0.190678	0.428086
0.352166	0.703284	0.758945	0.91393
0.352637	0.703284	0.169021	0.396376
0.352637	0.704417	0.227401	0.485844
0.353107	0.704417	0.798493	0.928652
0.353578	0.704417	0.3371	0.617214
0.354049	0.704417	0.367702	0.648924
0.35452	0.704417	0.804614	0.93205
0.35452	0.705549	0.159605	0.386183
0.354991	0.705549	0.227401	0.483579
0.354991	0.706682	0.184087	0.421291
0.355461	0.706682	0.508945	0.789354
0.355932	0.706682	0.0546139	0.186863
0.356403	0.706682	0.141243	0.348811
0.356403	0.707814	0.0739171	0.229898
0.356874	0.707814	0.134652	0.328426
0.356874	0.708947	0.996234	0.996602
0.357345	0.708947	0.504708	0.783692
0.357815	0.708947	0.477872	0.763307
0.357815	0.710079	0.379473	0.656852
0.358286	0.710079	0.53484	0.80521
0.358757	0.710079	0.425141	0.723669
0.359228	0.710079	0.0207156	0.10872
0.359699	0.710079	0.635593	0.860702
0.359699	0.711212	0.306497	0.586636
0.360169	0.711212	0.123823	0.314836
0.36064	0.711212	0.056968	0.19932
0.361111	0.711212	0.999058	0.998867
0.361582	0.711212	0.328625	0.608154
0.362053	0.711212	0.0329567	0.1359
0.362524	0.711212	0.782486	0.921857
0.362524	0.712344	0.148305	0.369196
0.362994	0.712344	0.194915	0.439411
0.363465	0.712344	0.452919	0.742922
0.363936	0.712344	0.118173	0.306908
0.364407	0.712344	0.960923	0.985277
0.364878	0.712344	0.397363	0.688562
0.365348	0.712344	0.0517891	0.1812
0.365348	0.713477	0.807439	0.933182
0.365819	0.713477	0.413842	0.707814
0.36629	0.713477	0.32533	0.608154
0.366761	0.713477	0.45339	0.742922
0.367232	0.713477	0.984463	0.99094
0.367702	0.713477	0.988701	0.992072
0.368173	0.713477	0.596516	0.84145
0.368644	0.713477	0.897834	0.962627
0.368644	0.714609	0.0442561	0.16761
0.369115	0.714609	0.0499058	0.178935
0.369586	0.714609	0.224105	0.481314
0.370056	0.714609	0.415254	0.708947
0.370527	0.714609	0.104991	0.292186
0.370998	0.714609	0.98258	0.99094
0.371469	0.714609	0.1742	0.400906
0.371469	0.715742	0.084275	0.255946
0.37194	0.715742	0.555085	0.816535
0.37194	0.716874	0.171846	0.398641
0.372411	0.716874	0.752825	0.912797
0.372881	0.716874	0.977872	0.99094
0.373352	0.716874	0.246234	0.505096
0.373823	0.716874	0.513183	0.791619
0.374294	0.716874	0.173258	0.400906
0.374294	0.718007	0.38936	0.670442
0.374765	0.718007	0.272128	0.540204
0.375235	0.718007	0.474105	0.759909
0.375706	0.718007	0.127589	0.321631
0.376177	0.718007	0.992938	0.993205
0.376177	0.719139	0.195386	0.440544
0.376648	0.719139	0.212335	0.466591
0.377119	0.719139	0.428437	0.727067
0.377589	0.719139	0.233051	0.491506
0.377589	0.720272	0.331921	0.612684
0.37806	0.720272	0.969397	0.988675
0.37806	0.721404	0.749058	0.911665
0.378531	0.721404	0.145009	0.354473
0.379002	0.721404	0.629473	0.860702
0.379473	0.721404	0.98823	0.992072
0.379473	0.722537	0.1629	0.390713
0.379944	0.722537	0.266949	0.535674
0.380414	0.722537	0.991996	0.993205
0.380885	0.722537	0.940678	0.980747
0.380885	0.723669	0.124765	0.315968
0.381356	0.723669	0.884652	0.95923
0.381827	0.723669	0.601695	0.844847
0.381827	0.724802	0.796139	0.928652
0.382298	0.724802	0.889831	0.961495
0.382768	0.724802	0.363465	0.642129
0.382768	0.725934	0.316384	0.596829
0.383239	0.725934	0.198682	0.447339
0.38371	0.725934	0.468456	0.756512
0.384181	0.725934	0.849341	0.94111
0.384181	0.727067	0.829567	0.937712
0.384652	0.727067	0.341337	0.620612
0.385122	0.727067	0.333804	0.616082
0.385593	0.727067	0.249529	0.509626
0.386064	0.727067	0.764124	0.916195
0.386535	0.727067	0.735405	0.901472
0.387006	0.727067	0.905367	0.966025
0.387006	0.728199	0.47081	0.757644
0.387476	0.728199	0.991055	0.992072
0.387947	0.728199	0.406309	0.702152
0.388418	0.728199	0.463748	0.751982
0.388889	0.728199	0.816384	0.933182
0.38936	0.728199	0.989171	0.992072
0.389831	0.728199	0.458569	0.747452
0.390301	0.728199	0.336158	0.617214
0.390772	0.728199	0.581921	0.83239
0.391243	0.728199	0.412429	0.706682
0.391243	0.729332	0.881827	0.958097
0.391714	0.729332	0.574859	0.82786
0.392185	0.729332	0.559322	0.817667
0.392655	0.729332	0.500942	0.782559
0.393126	0.729332	0.578154	0.830125
0.393597	0.729332	0.401601	0.697622
0.394068	0.729332	0.616761	0.853907
0.394539	0.729332	0.693974	0.884485
0.395009	0.729332	0.512712	0.791619
0.39548	0.729332	0.980226	0.99094
0.395951	0.729332	0.983992	0.99094
0.396422	0.729332	0.693503	0.884485
0.396893	0.729332	0.370056	0.648924
0.397363	0.729332	0.153013	0.379388
0.397834	0.729332	0.183145	0.416761
0.398305	0.729332	0.408663	0.703284
0.398776	0.729332	0.737759	0.902605
0.399247	0.729332	0.830979	0.937712
0.399718	0.729332	0.426083	0.723669
0.399718	0.730464	0.066855	0.220838
0.400188	0.730464	0.573917	0.82786
0.400659	0.730464	0.388418	0.669309
0.40113	0.730464	0.805556	0.93205
0.401601	0.730464	0.293315	0.573046
0.402072	0.730464	0.874294	0.953567
0.402542	0.730464	0.551789	0.813137
0.403013	0.730464	0.186441	0.423556
0.403484	0.730464	0.210452	0.463194
0.403955	0.730464	0.978343	0.99094
0.403955	0.731597	0.743879	0.906002
0.404426	0.731597	0.800377	0.929785
0.404896	0.731597	0.90725	0.966025
0.405367	0.731597	0.952919	0.98188
0.405838	0.731597	0.255179	0.519819
0.406309	0.731597	0.322034	0.601359
0.40678	0.731597	0.0225989	0.110985
0.40678	0.732729	0.333333	0.616082
0.40725	0.732729	0.228814	0.485844
0.407721	0.732729	0.17467	0.400906
0.408192	0.732729	0.558851	0.817667
0.408192	0.733862	0.986817	0.992072
0.408663	0.733862	0.596987	0.842582
0.408663	0.734994	0.873352	0.952435
0.409134	0.734994	0.614407	0.852775
0.409605	0.734994	0.176083	0.402039
0.410075	0.734994	0.662429	0.866365
0.410546	0.734994	0.580038	0.83239
0.411017	0.734994	0.809793	0.933182
0.411017	0.736127	0.183145	0.417894
0.411017	0.737259	0.00376648	0.0203851
0.411488	0.737259	0.950565	0.98188
0.411488	0.738392	0.729755	0.90034
0.411488	0.739524	0.204331	0.458664
0.411488	0.740657	0.991525	0.993205
0.411959	0.740657	0.461394	0.751982
0.412429	0.740657	0.586158	0.834655
0.4129	0.740657	0.487759	0.768969
0.413371	0.740657	0.438324	0.732729
0.413842	0.740657	0.664313	0.870895
0.414313	0.740657	0.486817	0.768969
0.414783	0.740657	0.3258	0.608154
0.415254	0.740657	0.314972	0.593431
0.415254	0.741789	0.202919	0.456399
0.415725	0.741789	0.546139	0.812005
0.416196	0.741789	0.212806	0.468856
0.416667	0.741789	0.666667	0.87316
0.417137	0.741789	0.298023	0.576444
0.417608	0.741789	0.11064	0.298981
0.418079	0.741789	0.166667	0.396376
0.41855	0.741789	0.701507	0.88675
0.41855	0.742922	0.759416	0.915062
0.419021	0.742922	0.20339	0.456399
0.419492	0.742922	0.236347	0.492639
0.419962	0.742922	0.283898	0.553794
0.420433	0.742922	0.0616761	0.216308
0.420904	0.742922	0.207156	0.459796
0.421375	0.742922	0.22646	0.482446
0.421846	0.742922	0.848399	0.939977
0.422316	0.742922	0.292844	0.573046
0.422787	0.742922	0.269303	0.537939
0.423258	0.742922	0.305085	0.580974
0.423729	0.742922	0.775424	0.91846
0.4242	0.742922	0.198211	0.445074
0.42467	0.742922	0.608286	0.84598
0.42467	0.744054	0.786252	0.925255
0.425141	0.744054	0.607345	0.84598
0.425612	0.744054	0.686911	0.879955
0.426083	0.744054	0.704331	0.88675
0.426554	0.744054	0.148305	0.365798
0.427024	0.744054	0.652542	0.865232
0.427495	0.744054	0.455273	0.742922
0.427966	0.744054	0.80791	0.933182
0.428437	0.744054	0.907721	0.966025
0.428908	0.744054	0.282486	0.549264
0.429379	0.744054	0.9242	0.973952
0.429849	0.744054	0.989642	0.992072
0.43032	0.744054	0.844162	0.939977
0.43032	0.745187	0.467985	0.756512
0.430791	0.745187	0.210923	0.463194
0.431262	0.745187	0.185028	0.421291
0.431733	0.745187	0.170904	0.397508
0.432203	0.745187	0.369586	0.648924
0.432674	0.745187	0.823446	0.93658
0.433145	0.745187	0.196328	0.443941
0.433616	0.745187	0.504237	0.783692
0.434087	0.745187	0.771657	0.91846
0.434557	0.745187	0.909134	0.96829
0.434557	0.746319	0.679379	0.87769
0.435028	0.746319	0.320151	0.601359
0.435028	0.747452	0.591808	0.838052
0.435499	0.747452	0.593691	0.839185
0.43597	0.747452	0.177495	0.405436
0.436441	0.747452	0.326271	0.608154
0.436911	0.747452	0.519774	0.793884
0.437382	0.747452	0.35452	0.631937
0.437853	0.747452	0.177024	0.405436
0.438324	0.747452	0.748117	0.910532
0.438795	0.747452	0.591808	0.83692
0.439266	0.747452	0.560734	0.819932
0.439736	0.747452	0.956685	0.984145
0.440207	0.747452	0.485405	0.768969
0.440678	0.747452	0.632298	0.860702
0.441149	0.747452	0.100282	0.285391
0.44162	0.747452	0.266478	0.535674
0.44209	0.747452	0.33145	0.611552
0.442561	0.747452	0.525895	0.801812
0.443032	0.747452	0.339454	0.620612
0.443503	0.747452	0.768832	0.917327
0.443974	0.747452	0.281544	0.549264
0.444444	0.747452	0.40725	0.702152
0.444915	0.747452	0.71516	0.890147
0.445386	0.747452	0.313089	0.593431
0.445857	0.747452	0.37806	0.653454
0.446328	0.747452	0.837571	0.938845
0.446798	0.747452	0.410546	0.706682
0.447269	0.747452	0.276365	0.543601
0.44774	0.747452	0.611111	0.849377
0.448211	0.747452	0.187853	0.428086
0.448682	0.747452	0.687853	0.879955
0.449153	0.747452	0.900188	0.96376
0.449623	0.747452	0.289077	0.560589
0.449623	0.748584	0.790019	0.92752
0.450094	0.748584	0.47693	0.763307
0.450094	0.749717	0.455273	0.744054
0.450565	0.749717	0.150188	0.372593
0.451036	0.749717	0.0805085	0.245753
0.451507	0.749717	0.297552	0.575311
0.451977	0.749717	0.106403	0.295583
0.452448	0.749717	0.851695	0.942242
0.452919	0.749717	0.253296	0.518686
0.45339	0.749717	0.142185	0.349943
0.453861	0.749717	0.390301	0.672707
0.453861	0.750849	0.521186	0.799547
0.454331	0.750849	0.856874	0.944507
0.454802	0.750849	0.358286	0.634202
0.455273	0.750849	0.223164	0.481314
0.455744	0.750849	0.951036	0.98188
0.456215	0.750849	0.315913	0.593431
0.456685	0.750849	0.498588	0.781427
0.457156	0.750849	0.267891	0.535674
0.457156	0.751982	0.21516	0.474519
0.457627	0.751982	0.264124	0.534541
0.458098	0.751982	0.623352	0.858437
0.458569	0.751982	0.55791	0.817667
0.45904	0.751982	0.0908663	0.262741
0.45904	0.753114	0.181733	0.415629
0.45951	0.753114	0.499529	0.782559
0.459981	0.753114	0.287194	0.560589
0.460452	0.753114	0.102637	0.289921
0.460923	0.753114	0.365348	0.645527
0.461394	0.753114	0.34275	0.622877
0.461864	0.753114	0.243409	0.502831
0.462335	0.753114	0.537194	0.806342
0.462806	0.753114	0.150659	0.372593
0.463277	0.753114	0.563559	0.819932
0.463748	0.753114	0.173729	0.400906
0.464218	0.753114	0.0682674	0.224236
0.464689	0.753114	0.31968	0.601359
0.46516	0.753114	0.362053	0.638732
0.465631	0.753114	0.908663	0.96829
0.466102	0.753114	0.449153	0.742922
0.466573	0.753114	0.282015	0.549264
0.466573	0.754247	0.312147	0.593431
0.467043	0.754247	0.349812	0.628539
0.467514	0.754247	0.429379	0.728199
0.467985	0.754247	0.100753	0.286523
0.468456	0.754247	0.999529	0.998867
0.468927	0.754247	0.280603	0.548131
0.469397	0.754247	0.998588	0.998867
0.469397	0.755379	0.443032	0.736127
0.469868	0.755379	0.352637	0.631937
0.469868	0.756512	0.15678	0.383918
0.469868	0.757644	0.38371	0.664779
0.470339	0.757644	0.239642	0.492639
0.47081	0.757644	0.845574	0.939977
0.471281	0.757644	0.196798	0.443941
0.471751	0.757644	0.467043	0.751982
0.472222	0.757644	0.333333	0.614949
0.472693	0.757644	0.213277	0.468856
0.473164	0.757644	0.387006	0.664779
0.473164	0.758777	0.779661	0.920725
0.473635	0.758777	0.257062	0.520951
0.474105	0.758777	0.553672	0.81427
0.474576	0.758777	0.217043	0.475651
0.475047	0.758777	0.443974	0.736127
0.475518	0.758777	0.465631	0.751982
0.475989	0.758777	0.301318	0.578709
0.47646	0.758777	0.710452	0.887882
0.47693	0.758777	0.193974	0.439411
0.477401	0.758777	0.54096	0.807475
0.477872	0.758777	0.270245	0.537939
0.478343	0.758777	0.202448	0.455266
0.478814	0.758777	0.0645009	0.216308
0.479284	0.758777	0.627589	0.860702
0.479755	0.758777	0.257533	0.522084
0.479755	0.759909	0.399247	0.694224
0.480226	0.759909	0.245763	0.503964
0.480697	0.759909	0.880414	0.9547
0.480697	0.761042	0.543315	0.810872
0.481168	0.761042	0.321563	0.601359
0.481638	0.761042	0.600282	0.844847
0.482109	0.761042	0.943974	0.98188
0.482109	0.762174	0.13936	0.339751
0.48258	0.762174	0.399718	0.694224
0.483051	0.762174	0.191149	0.431484
0.483522	0.762174	0.310264	0.592299
0.483992	0.762174	0.459981	0.750849
0.484463	0.762174	0.373352	0.650057
0.484934	0.762174	0.860169	0.944507
0.484934	0.763307	0.45904	0.750849
0.485405	0.763307	0.383239	0.661382
0.485876	0.763307	0.161959	0.387316
0.486347	0.763307	0.592279	0.838052
0.486817	0.763307	0.353578	0.631937
0.487288	0.763307	0.936441	0.978482
0.487759	0.763307	0.161488	0.387316
0.48823	0.763307	0.379002	0.654587
0.488701	0.763307	0.13936	0.338618
0.489171	0.763307	0.43597	0.731597
0.489171	0.764439	0.492467	0.773499
0.489642	0.764439	0.469868	0.756512
0.490113	0.764439	0.440678	0.734994
0.490584	0.764439	0.562147	0.819932
0.490584	0.765572	0.498588	0.782559
0.491055	0.765572	0.791902	0.92752
0.491525	0.765572	0.492467	0.772367
0.491996	0.765572	0.316855	0.596829
0.491996	0.766704	0.423729	0.720272
0.492467	0.766704	0.533427	0.804077
0.492938	0.766704	0.26742	0.535674
0.492938	0.767837	0.263653	0.533409
0.493409	0.767837	0.409134	0.704417
0.493879	0.767837	0.981168	0.99094
0.49435	0.767837	0.332392	0.612684
0.494821	0.767837	0.298964	0.576444
0.495292	0.767837	0.391714	0.674972
0.495763	0.767837	0.973635	0.99094
0.496234	0.767837	0.471281	0.757644
0.496704	0.767837	0.505179	0.784824
0.497175	0.767837	0.390772	0.673839
0.497175	0.768969	0.407721	0.703284
0.497646	0.768969	0.234934	0.492639
0.498117	0.768969	0.423258	0.719139
0.498588	0.768969	0.547552	0.813137
0.499058	0.768969	0.776836	0.919592
0.499529	0.768969	0.538136	0.806342
0.5	0.768969	0.387947	0.669309
0.500471	0.768969	0.543785	0.810872
0.500471	0.770102	0.881827	0.956965
0.500942	0.770102	0.335687	0.617214
0.501412	0.770102	0.96516	0.988675
0.501412	0.771234	0.59275	0.839185
0.501412	0.772367	0.663842	0.869762
0.501883	0.772367	0.153484	0.379388
0.501883	0.773499	0.400188	0.696489
0.501883	0.774632	0.409134	0.706682
0.501883	0.775764	0.214689	0.472254
0.502354	0.775764	0.541431	0.807475
0.502354	0.776897	0.282957	0.552661
0.502825	0.776897	0.936911	0.979615
0.503296	0.776897	0.470339	0.756512
0.503296	0.778029	0.467514	0.753114
0.503296	0.779162	0.362994	0.639864
0.503296	0.780294	0.421846	0.718007
0.503766	0.780294	0.500471	0.782559
0.504237	0.780294	0.452448	0.742922
0.504708	0.780294	0.329567	0.610419
0.504708	0.781427	0.541902	0.80974
0.505179	0.781427	0.270716	0.537939
0.50565	0.781427	0.545669	0.810872
0.50565	0.782559	0.379944	0.659117
0.50565	0.783692	0.358286	0.635334
0.506121	0.783692	0.386064	0.664779
0.506591	0.783692	0.511299	0.791619
0.507062	0.783692	0.533898	0.804077
0.507533	0.783692	0.26177	0.530011
0.508004	0.783692	0.433145	0.730464
0.508004	0.784824	0.360169	0.637599
0.508475	0.784824	0.282957	0.549264
0.508475	0.785957	0.53484	0.806342
0.508945	0.785957	0.274011	0.541336
0.509416	0.785957	0.984934	0.99094
0.509887	0.785957	0.356403	0.631937
0.510358	0.785957	0.348399	0.625142
0.510829	0.785957	0.230226	0.485844
0.510829	0.787089	0.971751	0.99094
0.511299	0.787089	0.542844	0.80974
0.51177	0.787089	0.865819	0.944507
0.512241	0.787089	0.836158	0.938845
0.512712	0.787089	0.979755	0.99094
0.513183	0.787089	0.332863	0.612684
0.513653	0.787089	0.769774	0.917327
0.514124	0.787089	0.344633	0.622877
0.514595	0.787089	0.741055	0.903737
0.515066	0.787089	0.517891	0.791619
0.515537	0.787089	0.629944	0.860702
0.516008	0.787089	0.494821	0.774632
0.516478	0.787089	0.847928	0.939977
0.516949	0.787089	0.5871	0.834655
0.51742	0.787089	0.422316	0.718007
0.517891	0.787089	0.269774	0.537939
0.518362	0.787089	0.418079	0.713477
0.518832	0.787089	0.204802	0.458664
0.519303	0.787089	0.334275	0.616082
0.519774	0.787089	0.496234	0.776897
0.520245	0.787089	0.420433	0.714609
0.520245	0.788222	0.530132	0.804077
0.520716	0.788222	0.361582	0.638732
0.521186	0.788222	0.254708	0.519819
0.521657	0.788222	0.478343	0.764439
0.521657	0.789354	0.865819	0.94564
0.522128	0.789354	0.430791	0.729332
0.522599	0.789354	0.345574	0.624009
0.52307	0.789354	0.638889	0.8641
0.52307	0.790487	0.578154	0.831257
0.52354	0.790487	0.315443	0.593431
0.52354	0.791619	0.402072	0.698754
0.524011	0.791619	0.24435	0.503964
0.524482	0.791619	0.865348	0.944507
0.524953	0.791619	0.467985	0.755379
0.525424	0.791619	0.375706	0.652322
0.525895	0.791619	0.463277	0.751982
0.526365	0.791619	0.530603	0.804077
0.526836	0.791619	0.0230697	0.11325
0.527307	0.791619	0.63936	0.8641
0.527307	0.792752	0.389831	0.672707
0.527778	0.792752	0.419962	0.714609
0.528249	0.792752	0.310734	0.592299
0.528719	0.792752	0.448682	0.742922
0.528719	0.793884	0.0343691	0.141563
0.52919	0.793884	0.552731	0.813137
0.529661	0.793884	0.359228	0.635334
0.529661	0.795017	0.431262	0.730464
0.530132	0.795017	0.536723	0.806342
0.530603	0.795017	0.298493	0.576444
0.531073	0.795017	1	0.998867
0.531544	0.795017	0.572505	0.826727
0.532015	0.795017	0.621469	0.857305
0.532015	0.796149	0.403013	0.699887
0.532486	0.796149	0.154896	0.381653
0.532957	0.796149	0.716573	0.890147
0.533427	0.796149	0.567797	0.822197
0.533898	0.796149	0.981638	0.99094
0.534369	0.796149	0.919962	0.971687
0.53484	0.796149	0.384181	0.664779
0.535311	0.796149	0.260829	0.528879
0.535782	0.796149	0.663371	0.866365
0.536252	0.796149	0.906309	0.966025
0.536252	0.797282	0.663371	0.867497
0.536723	0.797282	0.397834	0.690827
0.537194	0.797282	0.193032	0.439411
0.537665	0.797282	0.395009	0.678369
0.538136	0.797282	0.317797	0.599094
0.538606	0.797282	0.386535	0.664779
0.538606	0.798414	0.164783	0.394111
0.538606	0.799547	0.534369	0.80521
0.539077	0.799547	0.526365	0.801812
0.539548	0.799547	0.537665	0.806342
0.540019	0.799547	0.288136	0.560589
0.54049	0.799547	0.522128	0.80068
0.54049	0.80068	0.26177	0.531144
0.54096	0.80068	0.877589	0.9547
0.541431	0.80068	0.947269	0.98188
0.541902	0.80068	0.86064	0.944507
0.541902	0.801812	0.611111	0.851642
0.541902	0.802945	0.399718	0.695357
0.542373	0.802945	0.217514	0.475651
0.542373	0.804077	0.257062	0.522084
0.542373	0.80521	0.38371	0.663647
0.542844	0.80521	0.990113	0.992072
0.543315	0.80521	0.377119	0.653454
0.543785	0.80521	0.985405	0.99094
0.544256	0.80521	0.987288	0.992072
0.544727	0.80521	0.431262	0.729332
0.545198	0.80521	0.862524	0.944507
0.545669	0.80521	0.346516	0.624009
0.546139	0.80521	0.721751	0.892412
0.546139	0.806342	0.394539	0.678369
0.54661	0.806342	0.763653	0.915062
0.54661	0.807475	0.367232	0.648924
0.547081	0.807475	0.806026	0.93205
0.547552	0.807475	0.580508	0.83239
0.548023	0.807475	0.834746	0.938845
0.548493	0.807475	0.776365	0.919592
0.548964	0.807475	0.929379	0.975085
0.549435	0.807475	0.688324	0.881087
0.549906	0.807475	0.130885	0.325028
0.549906	0.808607	0.627119	0.860702
0.550377	0.808607	0.256591	0.520951
0.550847	0.808607	0.28484	0.556059
0.551318	0.808607	0.45904	0.747452
0.551789	0.808607	0.331921	0.611552
0.55226	0.808607	0.957627	0.984145
0.552731	0.808607	0.443503	0.736127
0.553202	0.808607	0.460452	0.750849
0.553672	0.808607	0.29049	0.568516
0.554143	0.808607	0.855932	0.944507
0.554143	0.80974	0.961394	0.98641
0.554614	0.80974	0.857345	0.944507
0.555085	0.80974	0.814972	0.933182
0.555556	0.80974	0.250942	0.514156
0.555556	0.810872	0.249529	0.510759
0.555556	0.812005	0.48258	0.766704
0.555556	0.813137	0.735876	0.902605
0.556026	0.813137	0.862053	0.944507
0.556497	0.813137	0.555556	0.817667
0.556968	0.813137	0.236817	0.492639
0.556968	0.81427	0.992938	0.994337
0.557439	0.81427	0.963277	0.988675
0.55791	0.81427	0.827213	0.93658
0.55838	0.81427	0.46516	0.751982
0.558851	0.81427	0.434087	0.730464
0.559322	0.81427	0.471751	0.757644
0.559322	0.815402	0.506121	0.785957
0.559793	0.815402	0.398776	0.693092
0.559793	0.816535	0.484463	0.768969
0.560264	0.816535	0.299435	0.576444
0.560734	0.816535	0.61629	0.853907
0.561205	0.816535	0.316384	0.593431
0.561676	0.816535	0.583804	0.833522
0.562147	0.816535	0.510829	0.791619
0.562618	0.816535	0.364878	0.644394
0.563089	0.816535	0.228343	0.485844
0.563559	0.816535	0.303202	0.578709
0.56403	0.816535	0.52354	0.80068
0.564501	0.816535	0.211394	0.465459
0.564972	0.816535	0.620998	0.857305
0.565443	0.816535	0.347458	0.624009
0.565913	0.816535	0.473164	0.759909
0.566384	0.816535	0.845104	0.939977
0.566855	0.816535	0.423729	0.719139
0.567326	0.816535	0.521186	0.797282
0.567797	0.816535	0.429849	0.728199
0.568267	0.816535	0.225518	0.482446
0.568738	0.816535	0.607815	0.84598
0.569209	0.816535	0.491525	0.772367
0.56968	0.816535	0.532486	0.804077
0.570151	0.816535	0.402072	0.697622
0.570621	0.816535	0.341808	0.620612
0.571092	0.816535	0.75	0.911665
0.571563	0.816535	0.975518	0.99094
0.572034	0.816535	0.747646	0.9094
0.572505	0.816535	0.403013	0.698754
0.572976	0.816535	0.991525	0.992072
0.572976	0.817667	0.506121	0.788222
0.573446	0.817667	0.507533	0.788222
0.573917	0.817667	0.510358	0.790487
0.574388	0.817667	0.102166	0.289921
0.574859	0.817667	0.454331	0.742922
0.57533	0.817667	0.380414	0.659117
0.5758	0.817667	0.60452	0.844847
0.576271	0.817667	0.25565	0.519819
0.576742	0.817667	0.482109	0.764439
0.576742	0.8188	0.696328	0.885617
0.577213	0.8188	0.899718	0.962627
0.577684	0.8188	0.760358	0.915062
0.577684	0.819932	0.938795	0.980747
0.578154	0.819932	0.594633	0.840317
0.578625	0.819932	0.321092	0.601359
0.579096	0.819932	0.493409	0.773499
0.579096	0.821065	0.460452	0.751982
0.579567	0.821065	0.55226	0.813137
0.580038	0.821065	0.637476	0.861835
0.580508	0.821065	0.542373	0.80974
0.580979	0.821065	0.232109	0.490374
0.58145	0.821065	0.324388	0.608154
0.58145	0.822197	0.224105	0.482446
0.58145	0.82333	0.755179	0.91393
0.58145	0.824462	0.541902	0.808607
0.58145	0.825595	0.448211	0.742922
0.581921	0.825595	0.499058	0.782559
0.581921	0.826727	0.397834	0.691959
0.582392	0.826727	0.903013	0.966025
0.582392	0.82786	0.506121	0.787089
0.582863	0.82786	0.370527	0.648924
0.583333	0.82786	0.44774	0.741789
0.583804	0.82786	0.285311	0.557191
0.584275	0.82786	0.728343	0.896942
0.584746	0.82786	0.661959	0.866365
0.585217	0.82786	0.608757	0.84598
0.585217	0.828992	0.387476	0.665912
0.585687	0.828992	0.485876	0.768969
0.586158	0.828992	0.574388	0.82786
0.586158	0.830125	0.728814	0.899207
0.586158	0.831257	0.684087	0.879955
0.586629	0.831257	0.661488	0.866365
0.5871	0.831257	0.887947	0.960362
0.5871	0.83239	0.170433	0.397508
0.5871	0.833522	0.467514	0.754247
0.587571	0.833522	0.520716	0.795017
0.588041	0.833522	0.293785	0.573046
0.588512	0.833522	0.375235	0.650057
0.588512	0.834655	0.474576	0.761042
0.588983	0.834655	0.532957	0.804077
0.589454	0.834655	0.410075	0.706682
0.589454	0.835787	0.554143	0.815402
0.589454	0.83692	0.291902	0.571914
0.589925	0.83692	0.544727	0.810872
0.590395	0.83692	0.184557	0.421291
0.590866	0.83692	0.484934	0.768969
0.591337	0.83692	0.617232	0.853907
0.591808	0.83692	0.445857	0.739524
0.592279	0.83692	0.954331	0.98188
0.59275	0.83692	0.577213	0.828992
0.59322	0.83692	0.460923	0.751982
[truncated: 1,008 more rows]

## Sheet: Figure 4C
Unnamed: 0	Protein	type	rel. Intensity Fraction 2	rel. Intensity Fraction 3	rel. Intensity Fraction 4	rel. Intensity Fraction 5	rel. Intensity Fraction 6	rel. Intensity Fraction 7	rel. Intensity Fraction 8	rel. Intensity Fraction 9	rel. Intensity Fraction 10	rel. Intensity Fraction 11	rel. Intensity Fraction 12	rel. Intensity Fraction 13	rel. Intensity Fraction 14	rel. Intensity Fraction 15	rel. Intensity Fraction 16	rel. Intensity Fraction 17	rel. Intensity Fraction 18	rel. Intensity Fraction 19	rel. Intensity Fraction 20	rel. Intensity Fraction 21	rel. Intensity Fraction 22	rel. Intensity Fraction 23	rel. Intensity Fraction 24
0	EF2	Control	0.0879501	0.0156121	0.0239511	0.023675	0.0247628	0.0503379	0.0618614	0.0596137	0.0126681	0.0464109	0.0466481	0.0490885	0.0050701	0.00544365	0.00257121	0.119902	0.118947	0.119005	5.81739e-05	0.000949427	0.041396	0.0417026	0.0423761
1	EF2	Control	0.111319	0.0227844	0.0225122	0.0220368	0.025769	0.0611311	0.0842867	0.0793827	0.0242937	0.0346339	0.0359175	0.0379325	0.00583833	0.0054717	0.0030501	0.0889809	0.0877847	0.0877847	0	0.00070436	0.0521591	0.0525028	0.0537235
2	EF2	Control	0.136727	0.0234733	0.0162556	0.0156164	0.0177487	0.0782813	0.083393	0.0797614	0.00683111	0.0163739	0.0159684	0.0181644	0.00532949	0.00677531	0.00374835	0.0945989	0.0931531	0.0931531	0	0.00106974	0.0639315	0.0643832	0.0652626
3	EF2	RNase	0.0595777	0.0129657	0.110873	0.110672	0.113665	0.0510048	0.0621102	0.0590738	0.0121777	0.0976543	0.0986954	0.0984446	0.00338128	0.00319204	0.00296944	0.024193	0.02321	0.02321	0	6.56527e-05	0.0102826	0.0105123	0.0120695
4	EF2	RNase	0.0262245	0.00731219	0.012261	0.0120327	0.0135487	0.0213419	0.0235228	0.0219714	0.00248697	0.137111	0.137348	0.137401	0.000982949	0.000868329	0.000698369	0.0272017	0.0270279	0.0274207	0.000392811	0.000433604	0.120599	0.120663	0.121149
5	EF2	RNase	0.0193926	0.00270742	0.0124124	0.0122609	0.0129259	0.0161796	0.0353604	0.0346989	0.0194574	0.10145	0.107035	0.107055	0.00625788	0.000772989	0.000640374	0.0238753	0.0237193	0.0237193	2.67816e-05	6.57826e-05	0.146547	0.146538	0.146902
6	TIM50	Control	0.0602439	0.0643952	0.0115052	0.0518432	0.0723985	0.095151	0.055328	0.0254148	0.00338342	0.00169195	0.00169195	0.0252503	0.0439594	0.0602307	0.044574	0.0259086	0.0372246	0.0281424	0.0275874	0.0447819	0.0494453	0.0841479	0.0857003
7	TIM50	Control	0.0601315	0.0630077	0.0103201	0.0532306	0.0730554	0.0927753	0.0503253	0.0226003	0.0040123	0.00365152	0.00365152	0.0258101	0.0425927	0.0590501	0.04481	0.0276018	0.0390704	0.0294132	0.027926	0.0524376	0.053827	0.0818107	0.078889
8	TIM50	Control	0.0570445	0.0613726	0.0107205	0.0521315	0.0738497	0.0905725	0.0504335	0.0200965	0.00435002	0.00339803	0.00339803	0.0249022	0.0428793	0.0588685	0.0448125	0.0273308	0.0354374	0.0265127	0.0240958	0.0483144	0.0588333	0.0876092	0.0930364
9	TIM50	RNase	0.0908441	0.0853247	0.00240972	0.0628031	0.108787	0.137641	0.0757942	0.0298106	0.00192383	0.00970794	0.00970794	0.00874057	0.0351404	0.0514269	0.0536835	0.0240079	0.00772143	0.00546476	0	0.00335387	0.0313179	0.0434347	0.120954
10	TIM50	RNase	0.0816516	0.0779366	0.00354149	0.0717994	0.115788	0.146105	0.0765326	0.0323545	0.00198719	0.00647941	0.00647941	0.00794817	0.0352251	0.053731	0.0540494	0.0238191	0.00531324	0.00278422	0	0.00337913	0.0238863	0.0473594	0.121849
11	TIM50	RNase	0.0891683	0.0836739	0.00423626	0.064023	0.109379	0.139945	0.0785026	0.03303	0.00256956	0.00522523	0.00522523	0.0063891	0.0382905	0.0543133	0.0554744	0.0226463	0.00721986	0.0041101	0.000596378	0.00689464	0.0250599	0.0485022	0.115525
12	NHP2	Control	0.0550223	0.116325	0.0864845	0.0633022	0.0083231	0.0083231	0.0083231	0.00701026	0.0145246	0.0145246	0.00751437	0.0291326	0.0291326	0.0540871	0.0517749	0.0735318	0.141512	0.114691	0.0929345	0	0.007842	0.007842	0.007842
13	NHP2	Control	0.0413378	0.0929718	0.0692212	0.0532047	0.0109247	0.0109247	0.0109247	0.00475079	0.00987599	0.00987599	0.0051252	0.038488	0.038488	0.0650751	0.0582593	0.0658069	0.145011	0.113339	0.105791	0	0.0168683	0.0168683	0.0168683
14	NHP2	Control	0.0565309	0.106301	0.077707	0.0534561	0.0104476	0.0104476	0.0104476	0.00704397	0.0132551	0.0132551	0.00621114	0.0301087	0.0301087	0.0644855	0.0683409	0.0734972	0.147147	0.113182	0.108026	0	0	0	0
15	NHP2	RNase	0.331235	0.30625	0.18396	0.00170352	0.0432761	0.0432761	0.0432761	0.00215135	0.0156744	0.0156744	0.013523	0	0	0	0	0	0	0	0	0	0	0	0
16	NHP2	RNase	0.105345	0.0969762	0.0494124	0	0.018132	0.018132	0.018132	0.000949631	0.00228635	0.00228635	0.00133672	0	0	0	0	0.0056046	0.0056046	0.0056046	0	0	0.223399	0.223399	0.223399
17	NHP2	RNase	0.115609	0.106193	0.0719863	0	0.015998	0.015998	0.015998	0	0.00340469	0.00340469	0.00340469	0	0	0.000752931	0.000752931	0.00488828	0.00503144	0.00503144	0.000896087	0	0.210217	0.210217	0.210217

## Sheet: Figure 5
Gene	Mean Distance	relative fraction shift	relative distribution change
ssl0787	0.199582	3	-0.152746
psaC	0.0705295	-3.14287	-0.0519397
slr0613	0.814032	5	0.803495
sll0558	0.181983	-12.0013	-0.0834871
acsF1	0.116852	-10.7489	0.00912135
fcl	0.132396	2.971	-0.0504657
gmd	0.109209	-3	0.0640176
psbA	0.112432	-2.99822	-0.0504929
psb28	0.0912312	4.53718	-0.0928181
msrA1	0.182599	3	-0.0715159
glgA2	0.098683	-5.99657	0.0197642
slr1113	0.304413	-4.99987	-0.0235628
slr1116	0.284021	10.9996	-0.26311
ssr1853	0.26516	-3	0.219078
adk2	0.586428	-15	-0.161262
dapB	0.324312	-3	0.0432241
purL	0.126169	-3.00012	-0.00976211
sll1053	0.201097	-6.17068	-0.0117251
gmk	0.347182	2	-0.089357
slr1124	0.108614	-3	-0.0316919
slr1128	0.189762	-1.03454	-0.367786
rne	0.211911	6.01722	0.217897
pnp	0.098521	-2.93612	-0.153994
slr0721	0.104559	3	-0.0596771
sll0712	0.0840649	-2.95989	0.0873924
ispE	0.0322796	2.9765	-0.0158668
slr0729	0.119677	-2.99964	0.119258
slr0731	0.211335	-10.0591	-0.0165091
dspA	0.691926	-5.02743	0.429638
psaD	0.0808004	-3.22838	-0.11698
trpE	0.0893683	-2.8152	0.0615506
slr0739	0.209351	9.06197	0.100541
nusA	0.183424	-15.7985	-0.46726
infB	0.266838	-1.82343	-0.207309
glgX	0.107076	-3.00043	0.0913785
bcp	0.167471	3	-0.0834577
sll0230	0.120197	2.98898	0.0554599
slr0244	0.132722	-13.9987	0.0957729
sll0227	0.203677	4	0.110608
ycf4	0.370599	-7	-0.197104
sll0224	0.213056	2.93883	0.142595
slr0250	0.164618	-1.09427	0.207277
ndhB	0.324267	-3	0.237676
glmS	0.0506403	-3.03054	-0.0060934
dfa4	0.18933	-3	-0.242189
dfa2	0.116143	-11.8805	-0.0667198
atpG	0.0933287	-3.90347	-0.0217643
atpA	0.102311	-4.6295	-0.1025
atpH	0.0929138	-3.3414	-0.0428871
atpF	0.0922266	-2.28842	-0.0723093
atpF2	0.105649	-13.1086	-0.069245
slr1416	0.290125	-3	0.189571
slr1098	0.209932	2.00075	0.0666751
slr1101	0.33485	-4.95797	0.233541
slr1103	0.114738	-12.7308	0.0453137
slr1104	0.271975	11	0.43157
bipA	0.253379	-13	-0.506825
ssl2009	0.390153	3.8294	-0.275425
upp	0.192615	4.97913	0.00623349
slr1106	0.13717	-12.9899	-0.2885
sll1033	0.103841	-12.0628	-0.0217487
ccmL	0.114005	-11.7423	0.113558
ccmK2	0.0717998	-16.3542	0.0138048
ccmK1	0.056461	-12.7417	0.0453899
gltD	0.0777495	-0.907581	0.0874799
chlD	0.680944	10	0.862576
sll1682	0.0549507	-2.9998	0.061061
pdxJ	0.21762	-2.98802	-0.0851307
slr1780	0.0837023	-1	0.0232014
sll1680	0.117151	3	-0.116598
hhoA	0.186672	-13	0.0247365
malQ	0.159424	-2.17206	-0.191446
slr1788	0.210442	-15	-0.145046
slr1789	0.668109	6	0.750116
sll1673	0.721735	8.5	-0.436703
sll1672	0.327948	8.88288	-0.318722
tal	0.0817787	-2.99816	0.0677362
ssr2998	0.0733481	-1	0.0491674
slr1794	0.255384	-14.9542	-0.308464
msrA2	0.464642	3	0.055491
slr1796	0.699477	-7.99999	0.362382
sll1665	0.268347	-3.99994	0.130912
sll1663	0.297703	-13.9839	0.251768
slr1800	0.20983	3.96282	-0.0134214
sll1654	0.0970133	-13.0746	0.0539228
icd	0.0557745	3.00025	-0.011526
pfkA1	0.11496	3.07435	-0.051567
psbU	0.112311	-1	-0.0124576
slr1299	0.327998	-13	-0.155911
slr1301	0.115125	-9.71708	0.152548
sll1188	0.150416	3.00002	-0.107659
hemF	0.178417	-3.60311	-0.00388096
pbsA1	0.139925	3.69173	0.0762975
rpmB	0.0541184	-4.08429	-0.139419
slr0962	0.13918	2.91027	0.0381131
sir	0.121059	12.5819	0.114205
dnaN	0.355356	-3.11548	-0.211655
trpA	0.197566	-13.9268	0.0320483
sll0936	0.279494	2.99998	-0.327875
aroF	0.057595	-4.1657	0.0358768
rpsO	0.351081	-3.83675	-0.721847
apcD	0.113137	-3.05884	0.0633434
metK	0.106168	-3	0.105831
infC	0.229412	-16	0.0180942
sll0923	0.0461738	-6.45488	-0.0386819
rfbG	0.141938	-3	0.113882
slr0985	0.0245234	2.97122	0.00111339
slr1612	0.222414	16	0.0890684
slr1616	0.248176	-5.19557	0.0549508
slr1617	0.127925	14	0.0326424
ssl1972	0.341929	4	-0.185199
sll1023	0.225632	-14	-0.330312
sll1021	0.13943	-13.6734	0.0232213
obg	0.690677	1.54979	0.218859
hliD	0.109829	-3	0.0772882
pyrC'	0.0770345	3	0.00222208
slr0670	0.327076	-3.96825	0.119439
cysC	0.18766	3.57989	-0.0815819
slr0677	0.203423	-2.99978	0.247397
slr0678	0.579412	-3	-0.07649
slr0680	0.119163	-2.6566	0.0559386
sll0645	0.123824	-1.99993	0.0337422
ureG	0.247588	2	0.0222981
thiE	0.38935	-4.99998	0.0974748
slr0695	0.110733	-13.4241	0.127967
slr1590	0.217762	-3	0.0990771
pcxA	0.486124	9.9962	0.82216
sll1515	0.17928	-3.00003	0.239872
slr1600	0.14536	2.84929	-0.0995793
ftsH3	0.108958	-12.0029	0.0908362
gltB	0.0843334	-3.00009	0.0559829
slr1043	0.232173	-2.99996	0.0100135
slr1044	0.102103	-3.00001	0.0203306
slr1055	0.381922	-13	-0.996166
sll1002	0.294067	2.38781	-0.211718
glnA	0.0762127	3.04489	0.0517428
slr1761	0.116827	1	-0.0299477
slr1763	0.0717664	-3.64194	0.0307082
sll1641	0.139524	3.08622	-0.0667816
sll1640	0.0768622	-2.99857	0.0836397
psbQ	0.289096	3.00992	0.0928512
slr1768	0.440385	-12	-0.818786
thyX	0.133652	-2.99998	0.0757833
slr1846	0.176156	2.99954	-0.234201
slr1847	0.0944238	3.02496	0.0453312
hisD	0.0851354	-2.99365	-0.0658734
ureC	0.106872	5.25948	-0.157766
slr2032	0.118033	-0.228266	0.102066
dxs	0.204127	11	-0.265935
rub	0.146077	6.98863	-0.215422
ycf48	0.0935192	-2.19137	-0.0971597
psbE	0.0668168	1.95421	-0.0140225
psbL	0.236717	4.17289	0.0416804
cpcS2	0.078695	3	0.0143701
cpcG	0.0706727	-3.41615	-0.0877384
slr2053	0.181065	-3	-0.158806
dnaK3	0.12671	-12.9889	0.158226
glyA	0.096984	-3.00046	0.0946163
slr1908	0.0788775	10.186	0.0283666
slr1909	0.205924	-15.604	-0.0496835
sll1837	0.227607	-15.4474	0.216124
sll1831	0.508938	-3	-0.0577197
sll1830	0.17912	-4.35845	0.103639
rbcR	0.265149	-14	-0.396345
slr1019	0.229553	3	0.223418
slr1020	0.0990205	-3	0.0242171
sll0995	0.605769	-7.5	0.410227
argD	0.0994876	-3.0002	0.0358655
frmA	0.128867	-3	-0.0662684
slr1028	0.0918587	-4.75916	-0.00776508
chlI	0.278901	-12.9997	-0.338977
tyrS	0.118481	-1.18083	-0.077733
slr1034	0.17459	-3.03357	-0.163126
slr1035	0.460832	-17	0.179438
sll0982	0.184787	2.05244	0.194539
sll1298	0.386377	-2.77817	0.480137
slr1385	0.223628	-13.9998	0.105343
sll1296	0.301821	11.5861	-0.16755
sll1294	0.062319	-4.90258	0.0189179
sll1289	0.222662	2	-0.0284981
ftsH1	0.449506	3.07211	0.489612
slr1397	0.0274111	0.970247	0.0129148
sll1584	0.171923	0.995178	0.0543881
sll1583	0.0973301	-4.27263	0.131613
slr1702	0.193768	-12	-0.232738
serS	0.113985	-3.00001	0.100325
cpcD	0.0681935	-7.63173	0.00380727
cpcC1	0.0736687	5.10979	-0.0857619
cpcC2	0.0802747	-3.72314	-0.0284931
cpcA	0.0831471	-4.86933	-0.125453
cpcB	0.0638795	-4.84756	-0.0752709
slr1704	0.31559	3	-0.0389604
ssr2857	0.0994121	-0.999995	-0.0502283
sll1568	0.306884	3.00003	0.0238975
sll1927	0.734918	12	0.784552
slr2005	0.0782748	2.99473	-0.0161195
slr2013	0.59521	-2.99679	-1.35777
slr2015	0.2042	-12.0123	0.1622
slr2016	0.227911	0.563467	0.0204555
slr2017	0.303625	2	0.074276
slr2019	0.25917	3.00192	0.220442
pacS	0.212127	-2.99999	0.00758246
fabD	0.148607	-1.81565	-0.0718096
slr2024	0.165176	3.00001	0.0465686
slr2025	0.151215	-12.996	-0.0210415
sll1913	0.229248	-3	-0.238019
sll1911	0.175776	-1	0.227976
zam	0.237283	-12.5101	-0.421861
argH	0.0616861	-2.99994	0.00440945
slr1139	0.136142	0.994373	0.0728631
slr1140	0.0997554	-3.11644	0.0273926
slr1143	0.657201	-3.13887	0.345176
leuS	0.149074	2.99993	0.184272
slr1146	0.186142	-3.00002	0.096002
slr1150	0.242495	-3	0.0498038
sll1071	0.145799	3	0.125914
tkt	0.0812789	-3.41493	0.0337454
fabF	0.0858102	-4.57603	0.0295053
acpP	0.0669189	-2.94196	0.0906468
purA	0.257626	-12.9999	-0.118418
rpmE	0.0830998	-2.16733	-0.124241
rpsI	0.27688	-3	-0.736698
rplM	0.124814	-3.78439	-0.258176
rplQ	0.427902	4.87544	0.125171
rpoA	0.114943	-2.61647	-0.084985
rpsK	0.207127	-2.99999	-0.36948
rpsM	0.315245	-3.00005	-0.772623
rpmJ	0.091142	-7.61128	-0.200462
infA	0.284876	-6.87225	0.339818
secY	0.415782	-11	0.352246
rplO	0.0735503	-1.48192	-0.18818
rpsE	0.194374	-2.85941	-0.46309
rplR	0.11268	7.87397	0.0336377
rplF	0.202638	12.4827	0.185266
rpsH	0.29298	-3.92646	-0.475912
rplX	0.117683	-3.61662	-0.177122
rplN	0.229166	-16.5	-0.469397
rpsQ	0.264598	-4.05154	-0.522537
rpmC	0.238388	11.0199	0.298568
rplP	0.0582675	-4.28445	-0.137249
rpsC	0.200193	-2.95484	-0.567188
rplV	0.0486369	-6.83107	-0.063943
rpsS	0.461905	-11	-0.944173
rplB	0.0426578	-5.39765	-0.0996783
rplW	0.0697792	6.33599	0.0774586
rplD	0.0628232	5.02775	0.00112445
rplC	0.105198	-2.97791	-0.267845
slr1894	0.100362	-3.00011	0.0277504
slr1897	0.357362	-3.47999	-0.137267
argB	0.075836	-1.50371	0.0295126
rpoC2	0.102125	-3.74392	-0.080049
rpoB	0.127122	-4.9007	-0.0510658
dtd3	0.198864	-14.8312	0.210174
rpsT	0.286585	-3.50071	-0.404198
slr1194	0.110755	-2.95712	0.113573
slr1198	0.0997021	3.44752	0.069449
slr1201	0.320243	1.5	0.313907
slr1208	0.218991	-2.99839	0.128609
mgtE	0.427583	-3	-0.0523651
slr2071	0.119828	-1	0.15697
sll1967	0.860839	-4	-0.00760723
ilvA	0.148768	-3	0.10946
sepF	0.115699	-2.99966	0.0193881
slr2074	0.760653	10	-0.196054
groEL1	0.112266	-13.9955	0.0829834
aroC	0.0681365	-2.99771	0.0832141
rplL	0.158238	-14	-0.0226407
rplJ	0.416413	-15.0071	-1.14611
rplA	0.885931	-15	-1.41032
rplK	0.262398	-15	-0.608142
nusG	0.112637	16.9999	-0.159106
secE	0.200672	-12.4848	0.128923
sll1739	0.27804	-3	-0.351346
slr1828	0.17858	3.74869	-0.171991
sll1735	0.0591773	-5.84952	-0.0558397
sll1734	0.0945386	-3.00053	-0.0739868
psaA	0.153377	5.62075	-0.0444277
psaB	0.0867776	-2.58263	-0.0623111
slr1837	0.26722	-13.0254	-0.103655
sll1721	0.261082	-3.00101	-0.164312
ccmK4	0.0854052	-13.1942	-0.0568283
slr1841	0.140125	-11.3757	-0.217554
zwf	0.0868661	-3.28393	-0.0353239
uvrA	0.388798	8.33194	0.870097
slr1537	0.325269	-14.958	0.0849218
slr1540	0.23808	-13.0001	0.269862
slr1541	0.0912804	3.00001	0.0215283
ispF	0.0758598	-2.99996	0.0394729
ftsH4	0.141783	2.13469	-0.207851
sll1459	0.128547	-2.76023	-0.0812735
lysS	0.249029	-3	-0.0806964
sll1456	0.158528	-10.7494	-0.0123711
nrtC	0.414155	-15	-0.281636
nrtA	0.105591	-9.72234	-0.0630444
ftsZ	0.189223	-13.001	-0.474142
slr1751	0.0955107	2.00899	0.105625
slr1220	0.155872	3	-0.110357
pcrA	0	0	0
slr1232	0.402313	-2.00507	0.477738
slr1233	0.115895	-3	0.00765377
sll1130	0.0659172	0.0750082	0.0690056
ssl2245	0.335951	-3	0.258326
ssr2061	0.122852	-1	0.0412515
gshB	0.0994286	-3.01502	-0.109894
menB	0.106276	-3.07922	-0.0166947
pntA	0.133027	4.91045	-0.21464
pntB	0.0978835	5.84661	-0.0532523
slr1435	0.445492	-3	0.0825232
slr1438	0.190564	3.48219	-0.129126
ileS	0.0977843	-3.00832	0.029023
glgP	0.195858	-3	0.0474409
rps1A	0.188356	-12.9644	-0.503103
pyk2	0.110578	-9.95167	-0.221719
slr1362	0.161621	-1	0.12922
slr1363	0.442538	6.47927	-0.115456
sll1273	0.195584	14	0.351095
cbiT	0.186332	-3	0.0504587
sll0877	0.172528	13	0.278068
mscL	0.126849	-3.06305	0.140344
slr0876	0.17446	-3.0064	0.1278
ssr1480	0.363446	-3.00217	0.512251
gatA	0.149795	-3.0798	-0.00372449
gcvH	0.0878695	3.00109	-0.0272935
fabG	0.196877	-13.4923	-0.372979
murQ	0.415866	3.99949	-0.413075
petA	0.121386	-3.00099	-0.202404
psbH	0.133603	-12.6195	-0.173407
ssl2595	0.0832083	3.35125	-0.0469184
sll1314	0.184029	-3.00473	0.110596
slr1406	0.0981335	2.99998	-0.0164221
slr1407	0.100762	-2.9991	-0.0405505
slr1409	0.0542776	-1.52246	0.032322
slr1410	0.0996567	2.47322	0.125938
sll1306	0.104188	-3.5852	0.0574761
sll1305	0.157755	-2.36212	-0.182081
sll1304	0.15047	3.01899	0.10155
sll1785	0.0800485	-2.98284	0.0229602
sll1784	0.123737	3.00117	-0.00423549
slr1852	0.0932872	-3.00055	0.0665595
slr1853	0.289388	-5.42707	0.0230531
slr1854	0.143777	2.98166	0.0756588
slr1855	0.102197	-3.53635	0.050466
glgX	0.0889208	2.9994	0.0423064
slr1859	0.150031	3	0.0847433
trpD	0.275426	-3.00233	0.367213
deoC	0.154785	3.00043	-0.038396
sll1775	0.226542	-3	0.0785416
sll1773	0.223303	-1	0.172511
sll1771	0.134696	-2.98422	0.103628
sll1770	0.175907	-2.93355	-0.397839
sll1769	0.121763	5.95871	0.0306355
ddl	0.223572	-3.00008	0.176824
rpsF	0.241237	-3.93784	-0.405048
slr1877	0.107337	3.00051	-0.111195
thrB	0.59813	-3	-0.134415
ssl3364	0.0647945	-1	0.071401
trpS	0.296487	-3	-0.222213
ssr3189	0.387484	-9.26224	-0.677474
hemC	0.172821	17	-0.0248666
murD	0.148634	-3	0.143778
ispG	0.112726	-3	-0.0365816
gyrB	0.602044	10.9998	0.352173
psbY	0.124344	-11.0193	-0.109145
slr2143	0.0949779	-3	0.0826883
sll2002	0.323969	-2.39275	0.456525
slr2144	0.143751	-3.004	-0.047549
sll1709	0.0512323	-1.68433	-0.0550552
sll1699	0.142748	-3	-0.104949
slr1816	0	0	0
sll1694	0.0679242	0.134466	0.0547287
sll1693	0.351764	-3	0.039567
thrC	0.481416	-15	-1.0147
slr1732	0.273704	-1.00091	0.362087
sll1628	0.181942	-1.45675	0.205213
opcA	0.142698	-14.0052	-0.214667
slr1735	0.113609	-14.0038	0.0372205
lexA	0.109809	2.86187	-0.195827
sll1625	0.0973128	-3.05517	0.153948
sll1621	0.0775815	-15.0121	0.077932
sll1620	0.0518595	1.00552	-0.00732935
slr1739	0.335568	-1	0.531796
slr1740	0.140025	-2.99997	-0.00132093
gatD	0.141592	-3.00027	0.0366315
ndbB	0.386843	12	-0.350634
slr1744	0.246322	3	-0.00886877
sll0854	0.166405	-2.99931	0.154575
cpcS1	0.211031	3.05083	0.11183
psbD	0.108732	-4.14687	-0.0278328
purT	0.434868	-12.0005	-1.15497
slr0863	0.311249	-9.00116	-0.159387
pyrF	0.043306	1.76804	0.0192403
slr0869	0.103694	-3.02134	-0.119113
slr1251	0.0722667	2.01169	-0.00720672
ssl2296	0.134392	-2.99765	0.126578
sll1151	0.287423	-3	0.318224
pds	0.334858	-3	0.485284
ureA	0.176483	-4.19262	-0.07852
slr1258	0.299674	-1	-0.272798
slr1259	0.606594	3	0.130501
slr1261	0.276769	-2.82691	0.331222
slr1263	0.104911	2.99722	0.104453
sll1961	0.377994	-12	-0.291047
topA	0.243952	4.99347	0.160523
sll1949	0.0677989	-0.992378	-0.0324468
apcA	0.0899116	-3.96034	0.0582846
apcB	0.0765603	-3.2604	0.0592537
apcC	0.125465	-12.0971	-0.112986
serA	0.0956916	-14.0199	0.0150586
gpx2	0.0873164	-0.990688	-0.0824868
phaB	0.0860453	-2.99985	0.0275058
slr2000	0.258533	3	0.175785
cphB	0.238607	-3	-0.0431695
cphA	0.127917	-13.0717	0.0220812
ssr3402	0.244322	2.9997	-0.231194
slr1717	0.34049	12	0.752945
comB	0.145499	3.03626	-0.0250062
drgA	0.103552	-2.01952	0.1165
aspS	0.239233	-4.36237	0.0427534
slr1721	0.167457	3	0.149272
slr1722	0.187947	3	0.226867
sll1594	0.201905	-12.9932	-0.546257
nhaS1	0.174318	-3	-0.0351197
ssl0467	0.103469	-1	0.165415
ndhH	0.072312	0.0549891	-0.0756491
ychF	0.0834032	-12.4482	-0.0276152
sll0236	0.179918	3	-0.0274816
ilvB	0.148466	-12.9981	0.0699958
shc	0.141534	-3.00089	-0.00888529
sll1981	0.0846005	-1.62554	-0.0167133
txlA	0.309228	3.03531	0.0391349
sll1979	0.14909	3	-0.0680147
slr2094	0.0627867	-2.90674	0.0470433
glbN	0.491813	-1.86079	0.595349
slr2098	0.413047	6.93378	-0.475809
ftsY	0.204775	-14.9582	0.264726
slr2105	0.150326	-0.358368	-0.163209
apt	0.293101	-3	0.315848
hhoB	0.387059	-14	0.495139
proS	0.095931	-3.00001	0.0360263
slr1505	0.210139	3.88523	-0.120622
ntcA	0.450584	15.3412	1.0454
slr1506	0.263718	-3.00029	0.301951
plsX	0.106381	3.12546	-0.0142948
fabH	0.172348	-3	-0.0961013
psbP	0.104184	-4.39058	0.0681662
slr1512	0.0890877	-3.41727	-0.0323219
slr1513	0.122738	-3	-0.0545612
nadK1	0.346924	-3	0.256715
thf1	0.285945	-12	-0.424705
sodB	0.142823	-2.69334	0.149508
leuB	0.098826	-3.00182	-0.0244657
slr2122	0.256077	-13.9996	0.211282
slr2123	0.214101	-2.99217	0.191009
hemB	0.112245	3.10856	-0.121313
aroB	0.295385	-3	0.115882
slr2131	0.0721165	2.62351	0.0390674
sll1239	0.233466	3	-0.0508095
slr1322	0.175897	-3.9785	0.033259
ahcY	0.0878632	-3.29472	0.0661328
sll1233	0.16777	-3	0.166697
atpD	0.097822	0.00900685	-0.110743
atpC	0.126592	-3.6883	-0.0611387
sll1226	0.143219	-3.00564	0.0512669
hoxU	0.0708157	4.90577	0.0302882
hoxF	0.127636	-3.98938	0.0781475
sll1220	0.215896	-2.95778	-0.205967
slr1334	0.037707	-2.91511	-0.0417331
sll1218	0.185909	-2.99704	0.19056
sll1217	0.15178	3.00096	0.234271
slr0806	0.21477	-3	0.0921589
psaF	0.093291	-4.38819	-0.157191
sll0813	0.15352	-3	0.122817
slr0815	0.303918	-1.57089	0.3582
slr0818	0.317809	2.5	-0.270384
slr0821	0.116015	-4.19973	0.102536
ycf3	0.310683	3.82784	-0.00838651
psb34	0.26405	-0.292258	-0.030483
ndhN	0.107135	-3.00145	0.0103132
tsf	0.134179	-13	-0.0180797
rpsB	0.224367	-3.49256	-0.320379
slr1338	0.211661	-3	0.239066
slr1342	0.189637	-10.9939	-0.505178
ccaA	0.390543	3.99261	-0.220319
pgi	0.110427	-3.00083	0.0371895
murF	0.104137	-0.171482	-0.00772776
rplI	0.095738	-9.18675	0.000755296
slr1353	0.484694	-15	0.00120142
sll1242	0.134059	-3.0001	0.0230914
slr1958	0.263266	-4.2265	-0.0412323
sll1895	0.116785	3	-0.0131811
slr1963	0.0986648	-14.0037	-0.0321272
hisF	0.110645	-3	0.0407761
sll1891	0.136945	2.99985	-0.0907981
slr1970	0.166161	2.99512	0.233628
slr1972	0.488404	-3	0.08328
der	0.0263471	8.05559	0.0592545
argJ	0.112539	-2.21851	0.1072
sll1873	0.096946	-2.37402	0.229449
rps1b	0.270846	-13.0189	0.017255
dnaG	0.181583	-3	0.0475862
sll1866	0.308354	-14.6859	0.276726
ssl2717	0.306146	3	-0.268465
sll1388	0.127189	-11.9895	-0.176688
slr1470	0.118928	-12.9953	0.0859844
yidC	0.133541	-3.09004	0.0812972
sll1384	0.288525	-3.00008	0.200832
suhB	0.244542	3.55183	0.0565182
sll1381	0.257418	3	-0.297761
sll1380	0.0492805	1.13788	-0.0546443
pyrB	0.264547	-3	0.305973
sll1371	0.701401	-3.16745	-0.277256
sll1182	0.294306	1.0002	-0.209903
sll1181	0.152716	2.99997	0.125124
sll1180	0.421584	13	-0.106853
rpoC1	0.131454	-4.81611	-0.141706
sll1178	0.218906	3	-0.198584
slr1273	0.0794187	-1	-0.0254987
pilM	0.139827	-13	-0.00222098
slr1275	0.206097	3.00001	-0.077154
slr1276	0.137125	-3	0.0967163
thrC	0.0746127	-3.08731	0.0219482
ndhK1	0.0711386	-3.06892	0.00514446
ndhJ	0.0838777	2.9999	-0.0614187
slr1287	0.106914	-2.96402	-0.106823
leuD	0.210061	-3	0.0732321
pyrG	0.146332	2.99992	0.0283967
ffh	0.748639	12	1.23733
sll1434	0.13649	11.9965	0.197903
nnr	0.125348	3.01356	-0.0427228
slr1534	0.16215	-3.00009	0.0726486
rpsJ	0.248964	-3.00141	-0.715928
tuf	0.0906076	-5.62266	0.0113528
fusB	0.133094	-12.3394	0.105508
rpsG	0.369728	-10.0015	-0.762329
rpsL	0.31834	-3.00002	-0.688626
purD	0.33043	-9.90132	0.343629
slr1160	0.205777	-5.99908	0.0388488
slr1161	0.0626801	-2.98447	0.0397027
sat	0.106486	-3.01698	0.0125786
chlP	0.0848787	-13.3406	0.0840403
gpx1	0.324817	-15	0.190509
sll1089	0.0927097	-1.02291	-0.00139067
slr1173	0.123814	-3.07064	-0.122275
ggpS	0.131395	-3	0.112891
glpK	0.116977	-3.03045	0.0210998
rplU	0.136224	-1.96692	-0.410592
rpmA	0.116486	-1.00738	-0.32619
pruA	0.151491	-6.19972	-0.473392
sll1559	0.0711864	-3.00022	0.0451326
slr1686	0.750047	3.00692	-0.49433
ssl3044	0.124694	-2.69125	0.147992
psaE	0.119984	-2.93496	-0.131877
slr1694	0.18247	-5.89079	0.0171234
pheT	0.0955054	-2.99643	0.113875
spkB	0.438289	-1.5	0.0566484
sll0921	0.604025	-13	-0.74132
ppc	0.194352	-12	-0.275949
slr0935	0.459938	-14	0.246766
murT	0.254236	-3	0.182863
sll0915	0.153489	-3	0.0953413
crtQ	0.213177	-3	0.191951
fda	0.214825	1.99947	-0.226304
arsC	0.0826114	2	-0.0874288
slr0947	0.204262	-15	0.0741798
fbp	0.0973062	2.88148	0.0232571
slr0955	0	0	0
cysS	0.126612	-12.9999	0.112614
sll0905	0.190709	-3	0.313668
ndhM	0.106533	-3.00796	0.0452217
slr1624	0.0582056	-4.93925	0.0393095
sll1538	0.351704	-3.00032	-0.0542767
sll1537	0.212647	0.93454	-0.0617453
folB	0.495252	-3.70804	0.175691
moeB	0.14578	-10.6691	-0.415821
sll1533	0.127315	-3	-0.0145822
rpoZ	0.134684	4.40487	-0.0201273
sll1530	0.177339	-3.56705	0.0405664
sll1528	0.155263	-3.00011	0.169378
sll1526	0.209364	-11.4252	-0.182868
clpB2	0.13313	-13.0001	-0.0320126
prk	0.0918575	-2.1578	0.110229
petH	0.0681875	-2.88955	-0.124977
psb27	0.166312	-3.0888	0.0167327
slr1648	0.254478	11.958	-0.20576
cpcT	0.0864821	-3.84085	0.049337
dfa3	0.124558	-3	0.0635064
slr0442	0.0787729	2.7149	0.0828857
slr1005	0.464627	3	-0.439213
psbO	0.0544181	2.56426	0.00443696
aroA	0.0772767	-2.98759	0.0931851
sll0422	0.0845948	-2.99979	0.0873272
purB	0.0969123	-3.00307	0.0101406
ureB	0.227014	-11.3982	0.108008
sll0418	0.221835	-3	-0.0526711
urtA	0.116681	-3.71766	0.0361723
sll0272	0.150227	-3.01835	0.141291
rpsP	0.295918	-3.02859	-0.467856
slr0288	0.209914	-12.7848	0.0977104
psbV	0.064118	-5.95956	0.0496965
gcvP	0.21985	-3	0.238305
pgk	0.112151	-2.90419	0.122705
alaS	0.185648	-12	0.118172
sll0359	0.119416	0.935398	0.0637187
slr0398	0.259054	1	-0.0758823
ycf39	0.114443	-4.95906	-0.0135637
glnB	0.132104	-3.09533	-0.0471896
slr0404	0.157127	-13.147	-0.183681
slr0144	0.239029	-3.00003	0.151383
slr0145	0.317724	3	-0.330687
slr0149	0.173455	-3	0.102304
slr0150	0.134916	2	-0.119805
slr0151	0.0982917	-3.06469	0.140429
sll0148	0.0937037	-3.15807	-0.111965
sll0147	0.23373	12.447	-0.191006
frr	0.0711301	-1	0.00599987
pyrH	0.175199	-2.92675	-0.0500483
clpB1	0.655087	5.50001	-0.23956
slr0161	0.112409	-14.311	-0.0770256
clpR	0.0838056	-13.2422	-0.0264244
clpP3	0.141023	-13	0.104676
sll0136	0.175397	-3	0.0695244
ssl0242	0.0700411	-3.00278	-0.00858601
slr1923	0.0932193	-2.75374	-0.060203
slr1924	0.154066	-3	0.0520048
slr1931	0.153411	4.89294	-0.0277933
slr1932	0.206459	-3	0.0468375
rfbC	0.346708	-14.0002	-0.142247
pdhA	0.15233	-3	-0.216925
mtnA	0.131018	3	0.154133
kaiC3	0.225114	7.72398	-0.284424
slr1944	0.376046	-3	0.0127994
gpmI	0.321183	3.88143	-0.0947194
sll1841	0.126373	-13.9999	-0.148207
slr1949	0.271917	-12.9438	0.278892
slr1951	0.0353706	1.00022	-0.0280247
raiA/lrtA	0.347329	-13	-0.562789
glgA1	0.320137	7.22874	-0.18836
slr0322	0.0880149	-12.8219	-0.0439745
sll0301	0.239621	4.00044	-0.367645
slr0328	0.274124	-2	0.317553
slr0334	0.101934	-1	0.126272
apcE	0.125825	-12.4793	-0.0627802
ccmP		0
slr0171	0.24135	3.12723	0.0959366
slr0172	0.106883	-4.02515	0.0915862
sll0173	0.0778263	-3.00041	0.0348135
sll0172	0.0885739	-2.7927	0.0148587
gcvT	0.182261	-3	-0.0478328
dnaK2	0.0831917	-3.00002	0.0174006
sll0169	0.242969	-3	0.101957
sll0163	0.35594	2	0.555432
sll0162	0.65522	-13	0.257198
ssl0294	0.0627213	2.50161	-0.0574462
glgB	0.0643209	-2.99993	-0.0268233
pyrE	0.371444	-15	-0.374429
leuA	0.0876203	-4.83734	0.100691
slr0362	0.11754	-3	0.116433
slr0369	0.104732	-0.235391	-0.094194
gabD	0.238863	-3.34249	0.219392
accD	0.295796	-14.9999	-0.0433675
slr0374	0.269004	-13.0083	-0.496962
slr0376	0.0926859	-2.00279	0.113109
gnd	0.0697274	-4.99655	0.0305782
secD	0.04098	2.88226	0.0194357
secF	0.118325	2.47642	0.113794
lpxD	0.270946	-10.9293	-0.298506
rplT	0.176907	-8.10842	-0.46972
rpmI	0	0	0
urtD	0.188594	-15	0.181363
purF	0.259099	-13	0.0870264
rbfA	0.195991	-2.77942	0.0166285
folD	0.132032	3.51489	-0.00413619
sll0752	0.286198	-8	-0.368428
slr0782	0.2766	-3	-0.0531472
tpiA	0.092504	2.52287	0.0728482
petB	0.0606008	-3.00054	0.012578
petD	0.0861133	-7.24092	0.0302013
sll0321	0.447164	5	0.534474
sll0320	0.0644499	-3.52932	0.00886348
sll0318	0.383026	11	-0.079215
sll0314	0.25329	-13	0.247043
rpsU	0.236007	-2.59248	-0.619614
bioU	0.712279	6.02042	-0.30835
slr0001	0.298598	-1.9998	-0.081596
sll0020	0.109115	-13.0002	0.0162975
dxr	0.221555	-3.42294	0.161519
fbaA	0.0658813	-3.20363	0.0698551
hemL	0.0695549	-3.00754	0.0615834
slr0006	0.14998	-12.0131	-0.244135
slr0007	0.143755	-16	-0.311866
cbbL	0.0930491	-4.59276	0.0337649
cbbS	0.0872693	-2.70772	-0.0844735
slr0013	0.227841	-3	0.0316505
lpxB	0.16508	-10.4001	-0.0935964
petF	0.288116	3.30295	-0.114284
fumC	0.221942	-3	0.16115
sll0006	0.11788	-3	-0.0547906
slr0021	0.111143	-4.92687	-0.211685
sll0002	0.224449	11.1443	-0.188934
guaA	0.152644	-3.00184	0.0121802
sll0209	0.701522	-15	-0.829559
sll0208	0.19367	3.04647	0.0313341
glyS	0.0797899	-3.00001	-0.015477
petE	0.101114	-1	0.0368832
slr0226	0.0859271	-8.38342	0.00759767
ftsH2	0.140245	-13.9884	0.0129753
groEL2	0.104166	-14.0169	0.0252504
sll0414	0.176586	-14.7541	-0.344389
sll0408	0.146218	2.98681	0.15685
efp	0.0868455	1.10384	-0.134583
accB	0.244844	-3.00065	-0.0295081
glcD	0.152437	5.09444	0.187568
aspC	0.0522907	-2.78245	0.0563772
gltA	0.246138	-3.00357	-0.176513
slr0049	0.170572	-3	0.00433646
sll0069	0.0866448	3	-0.0737368
sll0068	0	0	0
sll0067	0.187043	2	0.205423
sll0066	0.12925	-3.36077	-0.112795
sll0064	0.369731	-2.99991	0.186677
sll0063a	0.051189	1.99958	-0.0105055
dnaK1	0.12914	-12.1995	0.171867
grpE	0.0787885	-2.98655	-0.00388874
slr0063	0.194008	-13	-0.437415
slr0065	0.17165	-7.45845	-0.177272
mrp	0.250173	-15	-0.143215
accC	0.322097	15	0.701693
sll0051	0.19611	-5.99987	0.24153
slr0467	0.252084	-3	0.235367
rpsD	0.290053	-3.0243	-0.47763
proA2	0.0817597	-2.99998	0.102931
slr0476	0.0624791	-4.76636	0.0970108
purN	0.095774	-3.00109	0.090041
sll0456	0.238879	-3	0.100911
hom	0.13103	3	-0.0141021
pheS	0.152606	-3.00015	0.021266
nhaS3	0.102612	-3.0538	0.0948079
sll0685	0.57394	-3	0.360949
pstS	0.181587	3	0.0499085
slr0719	0.306582	-12.6369	-0.19911
rpsN	0.263056	-4.47704	-0.744253
sll0617	0.139865	-13.8676	-0.418935
secA	0.145707	11	-0.147318
slr0635	0.215125	2	-0.229849
slr0637	0.319853	-13.9993	0.35535
sll0602	0.124481	-3	-0.0197092
slr0645	0.14869	-3.57313	-0.19517
sll0601	0.0808516	-3	0.0788515
metG	0.100187	-3	-0.081818
sll0395	0.120618	3.5331	0.0822045
gyrA	0.345285	-3.00167	0.127647
ssr0692	0.453825	-1	0.651022
ssr0693	0.208502	-1	0.198351
lpxA	0.208231	-13.0532	0.22226
urtE	0.346698	-13.9992	-0.14084
proA1	0.23042	-12.5005	-0.57587
carB	0.0489162	1.38178	0.0175722
pyrR	0.0475353	3.01965	0.00789942
folE	0.113613	-3	-0.00486636
slr0427	0.198268	-3	0.078062
sll0188	0.343056	3.00224	0.0233455
slr0193	0.072593	1.02124	0.0420467
rpiA	0.0938451	2.76923	-0.0712264
sll0185	0.0968592	-2.99203	-0.098713
slr0201	0.129344	-2.92305	-0.13154
ssl0352	0.125004	3.00001	0.0364365
sll0182	0.136895	3.00001	-0.0682211
sll0180	0.110307	-13.0654	0.16988
gltX	0.0987294	2.99853	0.125993
slr0207		0
slr0208	0.143207	-14.2772	0.099474
ftrV	0.0749264	-2	-0.00547537
slr0209	0.230804	-14.0191	-0.502599
metH	0.182795	-4.68758	0.141585
sll0887	0.239672	-3.88805	-0.285849
sll0886	0.272699	3.04115	-0.322246
slr0898	0.12001	-3.05064	0.0969668
ssr1528	0.0413685	-1.00017	0.0228063
slr0904	0.468174	9	1.07399
psbB	0.120474	4.36288	-0.0954037
slr0907	0.212532	-4.04551	-0.56419
slr0912	0.207324	-7.91102	0.230349
mdh	0.245122	-11	-0.508586
ndhO	0.0695981	-3.40257	0.00569437
slr0923	0.339674	3.00001	0.0363258
slr0924	0.061851	2.48221	0.0372071
slr0559	0.106429	-3.00037	-0.0136373
sll0554	0.117819	-2.7994	0.0584032
sll0553	0.151638	-2.99999	-0.0765592
slr0565	0.359285	-3	0.245692
dfa1	0.114933	-3	-0.0490899
slr0575	0.085495	-2.8655	0.010487
acsA	0.135244	-12.9818	0.190548
slr0580	0.144868	3	0.128118
slr0583	0.135496	3.07355	0.0963511
slr0825	0.294197	-7.99911	0.251119
rpmG	0.209419	-3.57282	-0.534777
slr0835	0.121551	-13.4719	0.0905649
sll0830	0.0814233	-2.99562	-0.00476792
purM	0.288368	-12	0.0853708
hemH	0.248565	-4.98507	0.00814454
sll0828	0.0615554	3.0061	-0.00613469
slr0841	0.122084	1.98428	-0.0707697
ssl1533	0.0820253	-7.92621	0.00758665
sdhB	0.136139	2.99419	0.155641
sll0822	0.08157	2.01139	-0.00148437
slr0848	0.118221	-12.7041	0.050415
slr0074	0.502658	12	-0.0573433
slr0075	0.21881	3.0412	-0.118703
slr0076	0.38515	-15.7987	-0.588313
sll0086	0.233333	-12.32	-0.607472
slr0079	0.440347	-17	0.276001
crhR	0.371378	-5.98416	-0.0103426
argC	0.102706	-3.51674	-0.0111333
thrS	0.190436	5.4995	-0.101587
slr0086	0.61478	-12	-1.87195
sll0487	0.336456	-14	0.197865
kaiB3	0.145254	-0.995027	-0.0981569
cobW	0.362545	-3	-0.164316
slr0503	0.193775	-3.00001	-0.107499
por	0.08012	-12.8861	0.0467441
dapL	0.0909983	-3	0.0324038
futA2	0.323874	5.89848	-0.280583
purQ	0.229087	-17	-0.0845377
prs	0.104981	-2.98745	-0.221806
queA	0.314585	-5	-0.540583
sll0596	0.110378	-3	0.114344
glk	0.156588	3	0.0943621
slr0619	0.367243	-2.99909	-0.358358
pyk1	0.199019	-3	0.175517
trxA	0.0850242	-1	-0.0212159
sll0585	0.115469	3.05191	0.0434482
slr0624	0.132903	-3.45406	0.128763
sll0103	0.149481	-3.01463	0.178036
raf1	0.140517	-13.9998	0.0844192
slr0105	0.152034	5.99547	-0.00205194
slr0106	0.154056	3.00054	-0.0505264
sll0100	0.13505	-3	-0.0914101
sll0096	0.288156	12	0.510839
slr0110	0.133009	3	0.0242765
slr0111	0.201158	-1.03494	0.22286
pcyA	0.147149	-13.0138	0.127306
thiC	0.128349	-3.2057	0.0338707
ppk	0.303644	-3	-0.272917
minE	0.0370951	1.90924	0.00874322
minD	0.131482	-14.2971	0.0122272
ppsA	0.123511	-3.01498	0.00525425
sll0284	0.265689	3	-0.125296
sll0283	0.185254	5.92417	-0.0249042
slr0315	0.136459	-4.40809	-0.0458561
slr6039	0.0792159	-2.9481	0.0815119
sll0781	0.197885	-2.12859	0.274068
slr0697	0.412246	-12	0.0640508
slr0698	0.45755	3	0.160244
sll0672	0.0972505	2.98461	0.142915
polA	0	0	0
slr0708	0.0943296	-3.00003	0.0270973
slr0709	0.277694	-3.99994	0.298967
gdhA	0.0863806	1.24192	-0.0757874
queF	0.160151	-4.57985	0.0663911
sll0661	0.241713	-3	0.320629
pdxA	0.145181	3	0.142821
slr0765	0.218456	10.932	0.220167
sll0744	0.0955424	3.94836	-0.0527694
nifJ	0.135624	-2.88671	0.205314
sll0048	0.0747557	2.40521	0.0824431
sll0043	0.179086	3.33929	-0.102717
sll0042	0.462091	-4	0.230197
sll0041	0.160509	-13.972	-0.199032
sll0039	0.176501	-1	0.209011
sll0038	0.224438	10.8426	0.248408
slr0031	0.0750122	2.66872	-0.0628656
ilvE	0.0898419	-3	0.0307437
gatC	0.110918	1.79822	0.0923149
sll0036	0	0	0
sll0033	0.43284	11	0.993076
slr0038	0.114269	-14.9992	-0.00105051
slr0039	0.174964	-3	0.0519087
cmpA	0.109849	-14.9276	-0.00609473
cmpB	0.130836	0.992336	0.0277259
slr0042	0	0	0
cmpC	0.224162	-3	0.0975363
cmpD	0.130441	-14.074	0.152247
rbpA	0.256267	-5.30248	0.548318
chlM	0.350689	-1.02435	-0.887783
murE	0.148122	-12.9997	0.108099
slr0535	0.256412	13.0001	-0.350289
hemE	0.213928	2.00225	0.210288
slr0537	0.0561633	-3.84242	0.0224349
lysA	0.182791	-2.99686	0.0530728
argS	0.224858	-3	-0.253356
clpP1	0.153708	-11.9976	-0.0298512
trpB	0.170993	0.495577	0.190081
asnS	0.163914	-2.2351	-0.163081
argF	0.140128	-3.07251	0.0821672
purE	0.176659	-3	-0.0164251
ssb	0.105417	6.86379	-0.0799938
slr0929	0	0	0
slr0930	0.605674	12	0.130324
hisG	0.171436	-3	0.0985968
glmU	0.115255	-3.00001	0.0977914
dnaJ1	0.104821	-3.00439	0.124488
clpP2	0.0901784	3	-0.0792937
tig	0.147031	-2.00158	0.192334
asd	0.0960205	-13.0218	-0.000399035
dapA	0.0529633	-3.14376	0.00852723
rnj	0.206527	-5.99115	-0.185369
slr0552	0.211586	-13.9368	-0.334205
sll0529	0.0817165	-3	0.0530096
sll0524	0.17084	-3	-0.0108536
valS	0.0913246	-3.81246	0.0867127
ndhG	0.049086	0.526578	-0.0268595
ndhI	0.0899259	-3.3548	-0.0657268
ndhA	0.356498	11	-0.468042
pyrD	0.160085	3.00108	-0.0229733
sll1343	0.0923597	3.28576	0.0295636
gap2	0.0668874	-3.37544	-0.00896171
bfr	0.117295	-1.0034	-0.132067
sll1336	0.450088	-12	-0.687154
sll1334	0.461341	-11	-1.05892
apcF	0.146085	-5.76589	-0.0179453
fusA	0.0945481	-3.07527	0.0208134
ssl2667	0.16013	2	-0.311216
hisA	0.170695	-2.36631	0.0954694
sll0630	0.256748	3	0.0185409
sigA	0.477909	5.01128	0.340678
slr0657	0.420165	-3.03473	-0.160752
proC	0.124713	-3.00682	0.0341484
sll0625	0.192355	2.99999	-0.133497
speA1	0.190785	12.7944	0.0247432
acnB	0.0792219	-3.00002	0.00782678
gltS	0.0855948	-2.99999	0.0848498
carA	0.185003	-2.99848	0.228215
slr1557	0.139941	-11.9964	-0.0125943
hisZ	0.0963618	3	-0.0282149
slr1562	0.0994303	-3.34697	0.0751313
slr1573	0.134055	-2.96531	-0.0260828
ssl2874	0.0604055	-3.85911	-0.0443407
slr1576	0.254054	-2	0.358831
slr1579	0.24523	2.47391	0.289927
sll1481	0.385096	3.44089	0.0510277
pgl	0.1112	-3	0.0689633
cpcL	0.11453	-13.88	0.0503358
leuC	0.107633	-3.05448	0.010365
sll0735	0.192275	-8.08896	-0.455914
eno	0.0847496	3.21501	-0.0263442
accA	0.731177	-14.5	-1.59626
kaiA	0.165715	12.9999	0.26885
kaiB1	0.195962	-3.55161	0.226206
kaiC1	0.322987	-10	-0.540085
psaL	0.139189	-4.27095	-0.299949
slr1658	0.280721	-3	0.0787122
slr1659	0.161973	3	-0.129695
sll1546	0.169579	-3.00023	0.21724
sll1545	0.143258	-3.15709	0.0589238
dapF	0.139825	3.0002	0.121295
slr1666	0.163344	-3.00058	0.0262555
sll0451	0.408285	-3.00007	0.337349
sll0450	0.118264	-3.00581	0.0394032
sll0446	0.0929599	4.41676	-0.0827478
sll0445	0.131834	-13.3592	-0.0593175
sll0443	0.19656	-3.87546	0.0456206
ilvD	0.108083	-3.00542	0.00438139
slr0455	0.424946	3.99401	-0.389458
htpG	0.110598	-9.88517	-0.186453
slr1177	0.360265	3	0.0385317
anmK	0.215559	-3	-0.190912
prfA	0.102222	16.9987	0.0143108
sll1106	0.147031	-13.8796	-0.126417
adhA	0.0918528	3	0.0042421
argG	0.0893656	-10.2621	-0.0443316
sll0577	0.173021	2	-0.153499
recA	0.195225	-14	-0.622922
fur	0.102007	-2.9965	0.0739639
slr0596	0.132549	-3	0.0267118
spkC	0.23811	-12.281	-0.0551211
slr0600	0.179617	-3.05004	0.094632
slr0601	0.199102	3.0001	-0.207886
lepA	0.762306	12	1.28148
slr0605	0.16211	-2.9998	0.130014
slr0606	0.17416	2.96853	0.101704
slr0609	0.316388	11.9984	0.386671
ccmM	0.118209	-13.0042	0.0750921
rre1	0.426236	-2.88649	-0.187783
slr1609	0.176939	-3	0.0182388
slr1042	0.299365	13	-0.0834651
fabI	0.182039	-3.07122	0.249678
gpsA	0.233365	-14.9788	0.0278768
bfr	0.216098	-13.9996	-0.212883
rplE	0.0677611	-3.00584	-0.0933286
slr1205	0.0808942	1.0325	-0.0667206
hup	0.119146	2.51353	0.0439009
slr1223	0.176831	-12.0001	-0.21889
ssr2049	0.306345	-2	0.282644
gap1	0.0809816	-2.80463	0.0568825
psbC	0.102619	-3.87577	-0.0730706
hisC	0.0598513	-3	-0.0170675
pepA	0.0888094	-2.7156	-0.126699
slr0809	0.148509	-13.0007	-0.00838875
sll1370	0.173349	-3.8742	0.0479775
pdxH	0.377351	-3.39934	0.371574
gatB	0.123281	-3.9481	0.0621173
slr1004	0.258285	3	-0.0437
ppa	0.106592	-3.98342	-0.14148
nusB	0.221608	3	0.237851
slr0148	0.0587751	0.996798	-0.0278289
sll0755	0.200776	-13.4262	0.109627
sll0207	0.178348	-13	0.0216715
ilvH	0.128623	-13.0002	0.090374
slr0055	0.230693	3	0.126602
slr0073	0.0312198	0.346204	-0.00202653
slr0089	0.383347	-3	0.345918
queC	0.314292	3.95535	-0.233783
ilvC	0.0835408	3.01571	0.0449642
psaK2	0.203387	-5.94736	-0.51502
slr0659	0.0923994	5.0434	-0.0620941
sll1484	0.0978049	-3	-0.0293815
slr1653	0.252331	3	-0.0511403
purH	0.068718	-3.00091	0.0133011
hisI	0.23852	3	0.206097
slr1127	0.146868	3	-0.199443
lpdA	0.082823	-3.4218	-0.0389933
slr1102	0.264649	-11.4594	0.261676
slr1610	0.182774	3	0.210872
sll1835	0.0784652	-14.9592	0.0516601
sll0997	0.113714	-3	0.0944076
slr1393	0.884769	-5	0.147354
slr2018	0.122002	-4.69961	-0.0515112
slr1900	0.0812083	1.85648	-0.035489
slr2070	0.427734	-16.9998	-0.767189
groES	0.156036	4.36553	-0.159917
sll1270	0.0674714	-3.00056	-0.0428619
slr1367	0.0918819	-3	0.0279565
nspC	0.233193	-3	-0.0395343
petC2	0.065567	3.07247	0.0670113
sll1315	0.625572	-12	0.305877
sll1308	0.0737947	2.99995	0.0101583
ssl3389	0.185066	-2	0.228999
sll1757	0.0645472	-3	0.0653157
ssr1473	0.287851	3	-0.181753
katG	0.0978988	-2.99961	0.111371
slr1519	0.117954	-3.01189	-0.0228823
sll0576	0.087877	-3.24111	0.0384187
glgC	0.0661994	-3	0.0148687
slr0453	0.0778695	-3	0.0492381
ssl1377	0.0288597	2.98962	-0.00956722
sll0497	0.23549	4.99969	-0.301714
TU2896_riboprof_proteogen	0.147214	3	0.0422622
slr0420	0.441823	11.6178	-0.454084
sll0606	0.555884	-3.00002	-0.687663
slr0483	0.11926	-3.28423	0.000699829
slr0058	0.175182	1.33389	0.139019
sll0319	0.260767	-5.74784	-0.493543
sll0749	0.137884	-2.99999	0.128563
sll0756	0.0792916	-1.06384	0.00116536
sll0761	0.126032	-0.764309	-0.0377295
tmk	0.382899	12	0.912401
slr0338	0.232172	9.92253	0.101823
slr1926	0.147905	3	-0.0924814
slr0147	0.372262	-3.94377	0.183947
sll0274	0.247691	9.99998	-0.253598
slr0942	0.0837904	1.99137	0.044858
slr1277	0.0866316	-2.72667	0.013959
rplS	0.120086	2.33987	0.210417
sll0268	0.15965	3	-0.0574012
ssr1552	0.149838	-1	0.0551257
tatA	0.240687	-14.3592	-0.162093
ssl1918	0.215112	-3.00002	0.0814219
sll1825	0.109897	2.68742	0.0954726
mutS	0.77204	-11	-1.91119
sll1150	0.173515	3.00028	-0.0725031
slr0326	0.413744	2.66483	0.440294
slr0051	0.10761	2.70951	0.0433123
pgm	0.158038	-3.0007	0.168247
purC	0.261873	16	-0.29102
slr1940	0.0557015	3.00012	-0.000990253
slr1207	0.0953061	2.92683	0.0652975
sll1762	0.0997062	-2.9991	0.101029
ncr1420	0.0337277	0.999998	-0.0381197
adk1	0.204636	2	-0.254208
glyQ	0.205359	-1.71031	-0.277275
sll1390	0.107325	-3.00001	0.0506232
slr0586	0.368258	-3	0.451711
ssr1600	0.326629	-17	-0.238421
sll0426	0.154651	-1	0.237905
slr0280	0.179289	3	0.178552
sll1863	0.0753128	1.00393	-0.100719
slr0380	0.416912	4	-0.0734111
sll0008	0.426005	4.73891	-0.395708
slr0431	0.231595	1	0.230693
slr0909	0.262993	-3	-0.237724
slr0569	0.130911	3.00006	0.0161097
sll0518	0.483887	10.0004	0.467808
sll1338	0.15183	-2.46815	-0.123741
slr1668	0.177995	15	0.15159
sll0563	0.287494	1	-0.479353
slr1772	0.0990592	1.26043	0.0909698
sll1667	0.240585	3.99437	-0.0700847
sll1189	0.275399	-3	-0.186449
slr1087	0.0410234	-2.9998	0.0198999
sll1581	0.152402	-13.9654	0.0606031
rplY	0.083325	-16.7708	-0.0724044
slr1552	0.519659	-2.56062	-0.226577
sll0837	0.148953	-3	0.0261915
phaA	0.100262	-3.01171	0.0133048
slr2004	0.145238	-3	0.0869909
slr1331	0.067389	1.25611	-0.0858884
slr1619	0.157682	-3	-0.00287378
slr0163	0.275961	-14	-0.0460216
thiO/thiG	0.400667	3	-0.141848
rpsR	0.340534	-3.0009	-0.512558
sll5033	0.0680164	0.99998	0.00675349
slr5051	0.180356	3	-0.15814
sll5059	0.22912	-14.9997	0.050402
sll5080	0.42844	-3	0.186849
ssl5113	0.53891	2	-0.286965
sll5128	0.112658	-2.51204	0.110164
sll5079	0.375386	5.5	-0.242535
slr7012	0.130854	-3.6978	-3.33479e-06
slr7024	0.17916	-12.7245	0.00567273
slr7061	0.673467	4.9555	-0.652634
sll7062	0.214274	-2.68171	0.31958
sll7085	0.0634266	6.88949	0.0555168
sll7086	0.272408	-0.450654	-0.155188
sll7089	0.252287	-9.486	0.00332773
sll7090	0.0540808	-9.84993	0.0412794
sll7087	0.387623	-9.99179	-0.524688
sll7070	0.349889	-11.0016	0.144603
ssl8003	0.542664	-1	0.816255
slr6050	0.378569	-3.5	-0.814709
TU82	0.45102	4.51249	0.294577
TU83	0.299473	9.72384	-0.472714
slr6097	0.458045	-1.00058	0.600686
slr6071	0.05751	-11.9418	-0.00344505

[truncated: 15 more sheets: Figure 6, Figure 7, Figure 8A, Figure 8B, Supplementary Figure 1, Supplementary Figure 4, SupplementaryFigure5GradR, SupplementaryFigure5RDeeP, SupplementaryFigure5EGF2min, SupplementaryFigure5EGF8min, SupplementaryFigure5EGF20min, SupplementaryFigure5EGF90min, Supplementary Figure 7A and C, Supplementary Figure 8, Supplementary Figure 10]
